# Supplementary material for: Oscillatory signatures underlie growth regimes in Arabidopsis pollen tubes: computational methods to estimate tip location, periodicity, and synchronization in growing cells
Source: J Exp Bot. 2017 Mar 28;68(12):3267–81. doi: 10.1093/jxb/erx032 (PMC5853864; doi:10.1093/jxb/erx032)
Supplement: supplementary_dataset_S1 [file erx032_suppl_supplementary_dataset_s1.zip]

Archive with 138 entries (117 files):
- CHUKNORRIS-master/
- CHUKNORRIS-master/.gitignore
- CHUKNORRIS-master/CHUKNORRIS.Rproj
- CHUKNORRIS-master/R/
- CHUKNORRIS-master/R/RunKymographAnalysis.R
- CHUKNORRIS-master/R/RunRatiometricKymographAnalysis.R
- CHUKNORRIS-master/R/RunSynchronizationAnalysis.R
- CHUKNORRIS-master/R/RunTimeSeriesAnalysis.R
- CHUKNORRIS-master/R/src/
- CHUKNORRIS-master/R/src/src_aux/
- CHUKNORRIS-master/R/src/src_aux/.Rapp.history
- CHUKNORRIS-master/R/src/src_aux/Mode.R
- CHUKNORRIS-master/R/src/src_aux/TblFuns.R
- CHUKNORRIS-master/R/src/src_kymo/
- CHUKNORRIS-master/R/src/src_kymo/AlignByTip.R
- CHUKNORRIS-master/R/src/src_kymo/CleanKymo.R
- CHUKNORRIS-master/R/src/src_kymo/GetAndCalcFracVals.R
- CHUKNORRIS-master/R/src/src_kymo/GetFluoTimeSeries.R
- CHUKNORRIS-master/R/src/src_kymo/SubtractKymoBackground.R
- CHUKNORRIS-master/R/src/src_modules/
- CHUKNORRIS-master/R/src/src_modules/KymographModule.R
- CHUKNORRIS-master/R/src/src_modules/PreFilteringModule.R
- CHUKNORRIS-master/R/src/src_modules/RatiometricKymographModule.R
- CHUKNORRIS-master/R/src/src_modules/SynchronizationModule.R
- CHUKNORRIS-master/R/src/src_modules/TimeSeriesAnalysisModule.R
- CHUKNORRIS-master/R/src/src_modules/TipDetectionModule.R
- CHUKNORRIS-master/R/src/src_run/
- CHUKNORRIS-master/R/src/src_run/LoadAllScripts.R
- CHUKNORRIS-master/R/src/src_run/LoadRequiredPackages.R
- CHUKNORRIS-master/R/src/src_smooth/
- CHUKNORRIS-master/R/src/src_smooth/FilterWithWavelet.R
- CHUKNORRIS-master/R/src/src_smooth/GetFreqOrPerBands.R
- CHUKNORRIS-master/R/src/src_smooth/GetSmoothVec.R
- CHUKNORRIS-master/R/src/src_smooth/LoessFuns.R
- CHUKNORRIS-master/R/src/src_ts/
- CHUKNORRIS-master/R/src/src_ts/.Rapp.history
- CHUKNORRIS-master/R/src/src_ts/DoWaveletTransforms.R
- CHUKNORRIS-master/R/src/src_ts/ExtractRidgesFuns.R
- CHUKNORRIS-master/R/src/src_ts/FindFrequencyFourier.R
- CHUKNORRIS-master/R/src/src_ts/GetWaveletTables.R
- CHUKNORRIS-master/R/src/src_ts/MatchSeries.R
- CHUKNORRIS-master/R/src/src_ts/RemoveOutliers.R
- CHUKNORRIS-master/R/src/src_ts/RobustGMM.R
- CHUKNORRIS-master/R/src/src_ts/SamplingIntervalFuns.R
- CHUKNORRIS-master/R/src/src_ts/SummarizeWvltRidges.R
- CHUKNORRIS-master/R/src/src_ts/SummaryStats.R
- CHUKNORRIS-master/README.html
- CHUKNORRIS-master/README.md
- CHUKNORRIS-master/Tutorial.Rmd
- CHUKNORRIS-master/Tutorial.html
- CHUKNORRIS-master/Tutorial.pdf
- CHUKNORRIS-master/data/
- CHUKNORRIS-master/data/data_sets_info/
- CHUKNORRIS-master/data/data_sets_info/Ratiometric_ReadMe.txt
- CHUKNORRIS-master/data/data_sets_info/Sync_ReadMe.txt
- CHUKNORRIS-master/data/data_sets_info/Tracking_ReadMe.txt
- CHUKNORRIS-master/data/kymo/
- CHUKNORRIS-master/data/kymo/Arab_Col-0_Kymo_190815-A.txt
- CHUKNORRIS-master/data/ratio_kymo/
- CHUKNORRIS-master/data/ratio_kymo/Arab_Col-0_Kymo_020813-A_CFP.txt
- CHUKNORRIS-master/data/ratio_kymo/Arab_Col-0_Kymo_020813-A_YFP.txt
- CHUKNORRIS-master/data/ratio_kymo/Arab_Col-0_Kymo_020813-B_CFP.txt
- CHUKNORRIS-master/data/ratio_kymo/Arab_Col-0_Kymo_020813-B_YFP.txt
- CHUKNORRIS-master/data/ratio_kymo/Arab_Col-0_Kymo_090913-A_CFP.txt
- CHUKNORRIS-master/data/ratio_kymo/Arab_Col-0_Kymo_090913-A_YFP.txt
- CHUKNORRIS-master/data/ratio_kymo/Arab_Col-0_Kymo_250713-A_CFP.txt
- CHUKNORRIS-master/data/ratio_kymo/Arab_Col-0_Kymo_250713-A_YFP.txt
- CHUKNORRIS-master/data/ratio_kymo/Arab_Col-0_Kymo_260713-A_CFP.txt
- CHUKNORRIS-master/data/ratio_kymo/Arab_Col-0_Kymo_260713-A_YFP.txt
- CHUKNORRIS-master/data/ratio_kymo/Arab_Col-0_Kymo_300713-A_CFP.txt
- CHUKNORRIS-master/data/ratio_kymo/Arab_Col-0_Kymo_300713-A_YFP.txt
- CHUKNORRIS-master/data/track/
- CHUKNORRIS-master/data/track/Arab_Col-0_Track_020813-A.csv
- CHUKNORRIS-master/data/track/Arab_Col-0_Track_020813-B.csv
- CHUKNORRIS-master/data/track/Arab_Col-0_Track_090913-A.csv
- CHUKNORRIS-master/data/track/Arab_Col-0_Track_190815-A.csv
- CHUKNORRIS-master/data/track/Arab_Col-0_Track_250713-A.csv
- CHUKNORRIS-master/data/track/Arab_Col-0_Track_260713-A.csv
- CHUKNORRIS-master/data/track/Arab_Col-0_Track_300713-A.csv
- CHUKNORRIS-master/data/track/only_ts/
- CHUKNORRIS-master/data/track/only_ts/FromMetaMorphToTS.R
- CHUKNORRIS-master/data/track/only_ts/TS_Object_1_Arab_Col-0_Track_020813-A.csv
- CHUKNORRIS-master/data/track/only_ts/TS_Object_1_Arab_Col-0_Track_020813-B.csv
- CHUKNORRIS-master/data/track/only_ts/TS_Object_1_Arab_Col-0_Track_090913-A.csv
- CHUKNORRIS-master/data/track/only_ts/TS_Object_1_Arab_Col-0_Track_190815-A.csv
- CHUKNORRIS-master/data/track/only_ts/TS_Object_1_Arab_Col-0_Track_250713-A.csv
- CHUKNORRIS-master/data/track/only_ts/TS_Object_1_Arab_Col-0_Track_260713-A.csv
- CHUKNORRIS-master/data/track/only_ts/TS_Object_1_Arab_Col-0_Track_300713-A.csv
- CHUKNORRIS-master/data/track/only_ts/TS_Object_2_Arab_Col-0_Track_020813-A.csv
- CHUKNORRIS-master/data/track/only_ts/TS_Object_2_Arab_Col-0_Track_020813-B.csv
- CHUKNORRIS-master/data/track/only_ts/TS_Object_2_Arab_Col-0_Track_090913-A.csv
- CHUKNORRIS-master/data/track/only_ts/TS_Object_2_Arab_Col-0_Track_190815-A.csv
- CHUKNORRIS-master/data/track/only_ts/TS_Object_2_Arab_Col-0_Track_250713-A.csv
- CHUKNORRIS-master/data/track/only_ts/TS_Object_2_Arab_Col-0_Track_260713-A.csv
- CHUKNORRIS-master/data/track/only_ts/TS_Object_2_Arab_Col-0_Track_300713-A.csv
- CHUKNORRIS-master/data/track/only_ts/TS_Object_3_Arab_Col-0_Track_020813-A.csv
- CHUKNORRIS-master/data/track/only_ts/TS_Object_3_Arab_Col-0_Track_020813-B.csv
- CHUKNORRIS-master/data/track/only_ts/TS_Object_3_Arab_Col-0_Track_090913-A.csv
- CHUKNORRIS-master/data/track/only_ts/TS_Object_3_Arab_Col-0_Track_190815-A.csv
- CHUKNORRIS-master/data/track/only_ts/TS_Object_3_Arab_Col-0_Track_250713-A.csv
- CHUKNORRIS-master/data/track/only_ts/TS_Object_3_Arab_Col-0_Track_260713-A.csv
- CHUKNORRIS-master/data/track/only_ts/TS_Object_3_Arab_Col-0_Track_300713-A.csv
- CHUKNORRIS-master/data/vp/
- CHUKNORRIS-master/data/vp/Arab_Col-0_H-VP_190815-A.csv
- CHUKNORRIS-master/out_exs/
- CHUKNORRIS-master/out_exs/kymo/
- CHUKNORRIS-master/out_exs/kymo/KymoTimeSeries_Arab_Col-0_Kymo_190815-A.txt.csv
- CHUKNORRIS-master/out_exs/kymo/Kymo_Arab_Col-0_Kymo_190815-A.txt.pdf
- CHUKNORRIS-master/out_exs/kymo/OscillationAnalysisTbl_Arab_Col-0_Kymo_190815-A.txt.csv
- CHUKNORRIS-master/out_exs/kymo/OscillationAnalysis_GROWTH.RAW_Arab_Col-0_Kymo_190815-A.txt.pdf
- CHUKNORRIS-master/out_exs/kymo/OscillationAnalysis_GROWTH.SMTH_Arab_Col-0_Kymo_190815-A.txt.pdf
- CHUKNORRIS-master/out_exs/kymo/OscillationAnalysis_SHANK.FLUO_Arab_Col-0_Kymo_190815-A.txt.pdf
- CHUKNORRIS-master/out_exs/kymo/OscillationAnalysis_TIP.FLUO_Arab_Col-0_Kymo_190815-A.txt.pdf
- CHUKNORRIS-master/out_exs/kymo/SummaryStats_Arab_Col-0_Kymo_190815-A.txt.csv
- CHUKNORRIS-master/out_exs/kymo/TipAlignedKymo_Arab_Col-0_Kymo_190815-A.txt.csv
- CHUKNORRIS-master/out_exs/ratio_kymo/
- CHUKNORRIS-master/out_exs/ratio_kymo/OscillationAnalysisTbl_Arab_Col-0_Kymo_020813-A_CFP.txt.csv
- CHUKNORRIS-master/out_exs/ratio_kymo/OscillationAnalysis_GROWTH.RAW_Arab_Col-0_Kymo_020813-A_CFP.txt.pdf
- CHUKNORRIS-master/out_exs/ratio_kymo/OscillationAnalysis_GROWTH.SMTH_Arab_Col-0_Kymo_020813-A_CFP.txt.pdf
- CHUKNORRIS-master/out_exs/ratio_kymo/OscillationAnalysis_SHANK.FLUO_Arab_Col-0_Kymo_020813-A_CFP.txt.pdf
- CHUKNORRIS-master/out_exs/ratio_kymo/OscillationAnalysis_TIP.FLUO_Arab_Col-0_Kymo_020813-A_CFP.txt.pdf
- CHUKNORRIS-master/out_exs/ratio_kymo/RatioKymoTimeSeries_Arab_Col-0_Kymo_020813-A_CFP.txt.csv
- CHUKNORRIS-master/out_exs/ratio_kymo/RatioKymo_Arab_Col-0_Kymo_020813-A_CFP.txt.pdf
- CHUKNORRIS-master/out_exs/ratio_kymo/SummaryStats_Arab_Col-0_Kymo_020813-A_CFP.txt.csv
- CHUKNORRIS-master/out_exs/ratio_kymo/TipAlignedKymo_Arab_Col-0_Kymo_020813-A_CFP.txt.csv
- CHUKNORRIS-master/out_exs/sync/
- CHUKNORRIS-master/out_exs/sync/OscillationAnalysisTbl_Arab_Col-0_H-VP_190815-A.csv.csv
- CHUKNORRIS-master/out_exs/sync/OscillationAnalysisTbl_TS_Object_1_Arab_Col-0_Track_190815-A.csv.csv
- CHUKNORRIS-master/out_exs/sync/OscillationAnalysis_Arab_Col-0_H-VP_190815-A.csv.pdf
- CHUKNORRIS-master/out_exs/sync/OscillationAnalysis_TS_Object_1_Arab_Col-0_Track_190815-A.csv.pdf
- CHUKNORRIS-master/out_exs/sync/SummaryStats_Arab_Col-0_H-VP_190815-A.csv.csv
- CHUKNORRIS-master/out_exs/sync/SummaryStats_TS_Object_1_Arab_Col-0_Track_190815-A.csv.csv
- CHUKNORRIS-master/out_exs/sync/SyncTbl_Arab_Col-0_H-VP_190815-A.csv_VS_TS_Object_1_Arab_Col-0_Track_190815-A.csv.csv
- CHUKNORRIS-master/out_exs/sync/Sync_Arab_Col-0_H-VP_190815-A.csv_VS_TS_Object_1_Arab_Col-0_Track_190815-A.csv.pdf
- CHUKNORRIS-master/out_exs/time_series/
- CHUKNORRIS-master/out_exs/time_series/OscillationAnalysisTbl_Arab_Col-0_H-VP_190815-A.csv.csv
- CHUKNORRIS-master/out_exs/time_series/OscillationAnalysis_Arab_Col-0_H-VP_190815-A.csv.pdf
- CHUKNORRIS-master/out_exs/time_series/SummaryStats_Arab_Col-0_H-VP_190815-A.csv.csv
