# Supplementary material for: Oscillatory signatures underlie growth regimes in Arabidopsis pollen tubes: computational methods to estimate tip location, periodicity, and synchronization in growing cells
Source: J Exp Bot. 2017 Mar 28;68(12):3267–81. doi: 10.1093/jxb/erx032 (PMC5853864; doi:10.1093/jxb/erx032)
Supplement: supplementary_dataset_S1 [file erx032_suppl_supplementary_dataset_s1.zip › CHUKNORRIS-master/R/src/src_kymo/GetFluoTimeSeries.R]

#-------------------------------------------------------------------------------
GetFluoTimeSeries <- function(kymo, ini.ind, avg.width){
  return(apply(kymo[, ini.ind:(ini.ind + avg.width)], 1, median))
}
#-------------------------------------------------------------------------------
