# Supplementary material for: Oscillatory signatures underlie growth regimes in Arabidopsis pollen tubes: computational methods to estimate tip location, periodicity, and synchronization in growing cells
Source: J Exp Bot. 2017 Mar 28;68(12):3267–81. doi: 10.1093/jxb/erx032 (PMC5853864; doi:10.1093/jxb/erx032)
Supplement: supplementary_dataset_S1 [file erx032_suppl_supplementary_dataset_s1.zip › CHUKNORRIS-master/R/src/src_modules/TipDetectionModule.R]

#-------------------------------------------------------------------------------
DetectTipAndGrowthRate <- function(kymo, tip.find.par, image.par){
  time.vec <- 0:(dim(kymo)[1] - 1) * image.par$time.step
  
  # Get tip location series
  tip.loc <- FindTip(kymo = kymo,
                     kymo.span.n = tip.find.par$kymo.span.n,
                     kymo.loess.dg = tip.find.par$kymo.loess.dg,
                     tip.find.n = tip.find.par$tip.find.n,
                     fluo.chunk.n = tip.find.par$fluo.chunk.n,
                     fluo.thrsh.frac = tip.find.par$fluo.thrsh.frac,
                     tip.span.n = tip.find.par$tip.span.n,
                     tip.loess.dg = tip.find.par$tip.loess.dg,
                     use.smooth = tip.find.par$use.smooth)
  
  # Calculate growth rate time series for raw and smoothed tip location series
  growth.rate.raw <- CalculateGrowthRate(tip.loc = tip.loc$raw,
                                         pixel.size = image.par$pixel.size, 
                                         time.step = image.par$time.step)
  
  growth.rate.smth <- CalculateGrowthRate(tip.loc = tip.loc$smth,
                                          pixel.size = image.par$pixel.size,
                                          time.step = image.par$time.step)
  
  tip.dat <- cbind.data.frame("time" = time.vec, 
                              "tip.loc.raw" = tip.loc$raw, 
                              "tip.loc.smth" = tip.loc$smth,
                              "growth.raw" = c(NA, growth.rate.raw),
                              "growth.smth" = c(NA, growth.rate.smth))
  
  return(tip.dat)
}
#-------------------------------------------------------------------------------
FindTip <- function(kymo, kymo.span.n = 7, kymo.loess.dg = 2, tip.find.n = 9, 
                    fluo.chunk.n = 9, fluo.thrsh.frac = 0.4, tip.span.n = 7, 
                    tip.loess.dg = 2, use.smooth = TRUE){
  # Smooth image and return to the original matrix orientation
  if(use.smooth){
    imaj <- t(apply(kymo, 1, SmoothWithLoess, #INTEGRATE VERSION?
                    spn = kymo.span.n / (dim(kymo)[1]),
                    degree = kymo.loess.dg))
  } else{imaj <- kymo}
  
  imaj <- imaj - min(imaj)
  tip.loc <- apply(imaj, 1, FindTipAt, n.pts = tip.find.n, 
                   min.chunk.size = fluo.chunk.n, 
                   fluo.thrsh.frac = fluo.thrsh.frac)
  
  
  tip.loc.smth <- SmoothWithLoess(y = tip.loc,
                                  spn = tip.span.n / length(tip.loc),
                                  degree = tip.loess.dg)
    
  
    # IntegrateAndSmoothWithLoess(y = tip.loc,
    #                                           spn = tip.span.n / length(tip.loc),
    #                                           degree = tip.loess.dg, 
    #                                           only.positive = FALSE, 
    #                                           integrate.ts = TRUE)
  return(cbind.data.frame("raw" = tip.loc, "smth" = tip.loc.smth))
}
#-------------------------------------------------------------------------------
FindTipAt <- function(t.slice, n.pts = 11, min.chunk.size = 10, 
                      fluo.thrsh.frac = 0.4, return.indxs = FALSE){
  
  fluo.diff <- diff(t.slice)
  
  inis <- which(diff(fluo.diff < 0) == 1) + 1
  ends <- which(diff(fluo.diff < 0) == -1) + 1 
  #plot(t.slice)
  #abline(v=inis,col="green")
  #abline(v=ends,col="red")
  
  if((length(inis) > 0) & (length(ends) > 0)){
    
    if(inis[length(inis)] > ends[length(ends)]){
      ends <- c(ends, length(fluo.diff))
    }
    if(inis[1] > ends[1]){
      inis <- c(1, inis)
    }
    
    chunk.sizes <- ends - inis
    
    chunk.max.fluo <- c()
    for(i in 1:length(inis)){
      chunk.max.fluo <- c(chunk.max.fluo, max(t.slice[inis[i]:ends[i]]))
    }
    
    big.drops <- which((chunk.sizes > min.chunk.size) & (chunk.max.fluo > (fluo.thrsh.frac * max(t.slice))))
    
    if(length(big.drops) > 0){
      big.drops.indx <- max(big.drops)
      tip.ini <- inis[big.drops.indx]
      tip.end <- ends[big.drops.indx]
      #abline(v=c(tip.ini,tip.end),lwd=4)
    } else{
      warning("No big chunks of fluorescence decrease!")
      tip.ini <- tip.end <- which.min(fluo.diff)
    }
  } else{
    warning("No fluorescence decreases on the time slice!")
    tip.ini <- tip.end <- which.min(fluo.diff)
  }
  
  fluo.indxs <- tip.ini:tip.end
  
  if(length(fluo.indxs) > 1){
    sharpest.slope <- fluo.indxs[which.min(diff(t.slice[fluo.indxs]))]
  } else{sharpest.slope <- fluo.indxs}
  #SLOW VERSION - FIND MIN INTERCEPT IN MULTIPLE FITS
  fit.vec <- (sharpest.slope - n.pts):(sharpest.slope + 1)
  
  slope.sharpness <- c()
  for(i in fit.vec){
    slope.sharpness <-c(slope.sharpness, 
                        sum(diff(t.slice[i:(i + n.pts)])))
  }
  
  fit.indxs <- fit.vec[which.min(slope.sharpness)]:(fit.vec[which.min(slope.sharpness)] + (n.pts - 1))
  mdl <- lm(fit.indxs ~  t.slice[fit.indxs])
  
  if(return.indxs){
    return(list("indxs" = fit.indxs, "intercept" = mdl$coefficients[1]))
  }else{return(mdl$coefficients[1])}
}
#-------------------------------------------------------------------------------
CalculateGrowthRate <- function(tip.loc, pixel.size, time.step){
  return((diff(tip.loc) * pixel.size) / time.step)
} 
#-------------------------------------------------------------------------------
