# Supplementary material for: Oscillatory signatures underlie growth regimes in Arabidopsis pollen tubes: computational methods to estimate tip location, periodicity, and synchronization in growing cells
Source: J Exp Bot. 2017 Mar 28;68(12):3267–81. doi: 10.1093/jxb/erx032 (PMC5853864; doi:10.1093/jxb/erx032)
Supplement: supplementary_dataset_S1 [file erx032_suppl_supplementary_dataset_s1.zip › CHUKNORRIS-master/R/src/src_run/LoadAllScripts.R]

#-------------------------------------------------------------------------------
LoadAllScripts <- function(src.path = "~/Dropbox/CHUKNORRIS/R/src/"){
  all.scripts <- list.files(src.path, pattern = "[.]R$", recursive = TRUE)
  invisible(lapply(paste(src.path, all.scripts, sep = ""), source))
}
#-------------------------------------------------------------------------------
