# Supplementary material for: Oscillatory signatures underlie growth regimes in Arabidopsis pollen tubes: computational methods to estimate tip location, periodicity, and synchronization in growing cells
Source: J Exp Bot. 2017 Mar 28;68(12):3267–81. doi: 10.1093/jxb/erx032 (PMC5853864; doi:10.1093/jxb/erx032)
Supplement: supplementary_dataset_S1 [file erx032_suppl_supplementary_dataset_s1.zip › CHUKNORRIS-master/R/src/src_run/LoadRequiredPackages.R]

#-------------------------------------------------------------------------------
LoadRequiredPackages <- function(requirements = c("biwavelet", "wavelets", 
                                                  "waveslim", "mixtools")){
  missing <- setdiff(requirements,
                     rownames(installed.packages()))
  
  if (length(missing) != 0) {
    install.packages(missing, dependencies = TRUE)
  }
  invisible(lapply(requirements, require, character.only = TRUE))
}
#-------------------------------------------------------------------------------
