# Supplementary material for: Oscillatory signatures underlie growth regimes in Arabidopsis pollen tubes: computational methods to estimate tip location, periodicity, and synchronization in growing cells
Source: J Exp Bot. 2017 Mar 28;68(12):3267–81. doi: 10.1093/jxb/erx032 (PMC5853864; doi:10.1093/jxb/erx032)
Supplement: supplementary_dataset_S1 [file erx032_suppl_supplementary_dataset_s1.zip › CHUKNORRIS-master/R/src/src_ts/FindFrequencyFourier.R]

#-------------------------------------------------------------------------------
#----------------------------------------------------FOURIER-BASED METHODS BLOCK
#-------------------------------------------------------------------------------
FindFrequencyFourier <- function(ts, sf){
  ##############################################################################
  ## TODO: Calculate CI, get amplitude and phase (as wvlt?) extend to coherence
  ##############################################################################
  
  frq.spec.pgram <- spec.pgram(ts, log="no", plot = FALSE, fast = FALSE)
  frq.spec.ar <- spec.ar(ts, log="no", plot = FALSE)  
  spec.pks <- list("pgram" = FindFreqPeak(frq.spec.pgram, sf = sf),
                   "ar" = FindFreqPeak(frq.spec.ar, sf = sf))
  
  spec.info <- list("spec.pgram" = frq.spec.pgram,
                    "spec.ar" = frq.spec.pgram, "spec.pks" = spec.pks)
  
  return(spec.info)
}
#-------------------------------------------------------------------------------
FindFreqPeak <- function(frq.spec, sf){
  ##############################################################################
  ## TODO: Better peak finding algorithm (interpolation)
  ##############################################################################
  frq.pk <- frq.spec$freq[which.max(frq.spec$spec)] * sf
  #abline(h=log2(1/(tst$freq[which.max(tst$spec)]*(1/(4/60)))))
  #per.pk <- (1 / frq.pk) / 60 # Period in minutes
  #spec.pks = c("frq" = frq.pk, "per" = per.pk)
  #lsp(x=growth.dat$raw.osc[-1],times=time.vec[-1],from=0.2,to=2,type="period",alpha = 0.05)->lmb
  return(frq.pk)
}
#-------------------------------------------------------------------------------
