# Supplementary material for: Oscillatory signatures underlie growth regimes in Arabidopsis pollen tubes: computational methods to estimate tip location, periodicity, and synchronization in growing cells
Source: J Exp Bot. 2017 Mar 28;68(12):3267–81. doi: 10.1093/jxb/erx032 (PMC5853864; doi:10.1093/jxb/erx032)
Supplement: supplementary_dataset_S1 [file erx032_suppl_supplementary_dataset_s1.zip › CHUKNORRIS-master/R/src/src_ts/RobustGMM.R]

#-------------------------------------------------------------------------------
RobustGMM <- function(obs, mu = NULL, verb = FALSE){
  out.gmm <- NULL
  if(length(mu) == 1){mu <- NULL}
  try(out.gmm <- RunGMM(obs, mu = mu, maxit = 1000, maxrestarts = 250, 
                        verb = verb)) 
if(!is.null(out.gmm)){
  try.n <- 1
  max.try <- 5
  while(out.gmm$redo == TRUE & try.n < max.try){
    if(verb){message(paste("Attempt", try.n))}
    try(out.gmm <- RunGMM(obs, mu = mu, maxit = 1000, maxrestarts = 250, 
                          verb = verb))
    try.n <- try.n + 1
  } 
}
if(verb){message(paste("I've tried",try.n,"times!"))}
#if(try.n >= max.try){out.gmm <- NULL}
return(out.gmm)  
}
#-------------------------------------------------------------------------------
RunGMM <- function(x, lambda = NULL, mu = NULL, sigma = NULL, k = 2, 
                   mean.constr = NULL, sd.constr = NULL, epsilon = 1e-08, 
                   maxit = 1000, maxrestarts = 20, verb = FALSE, fast = FALSE, 
                   ECM = FALSE, arbmean = TRUE, arbvar = TRUE){
  warn <- options(warn = -1)
  redo <- FALSE
  x <- as.vector(x)
  tmp <- mixtools::normalmix.init(x = x, lambda = lambda, mu = mu, s = sigma, 
                        k = k, arbmean = arbmean, arbvar = arbvar)
  lambda <- tmp$lambda
  mu <- tmp$mu
  sigma <- tmp$s
  k <- tmp$k
  arbvar <- tmp$arbvar
  arbmean <- tmp$arbmean
  if (fast == TRUE && k == 2 && arbmean == TRUE) {
    a <- mixtools::normalmixEM2comp(x, lambda = lambda[1], mu = mu, 
                          sigsqrd = sigma^2, eps = epsilon, maxit = maxit, 
                          verb = verb)
  }
  else {
    z <- parse.constraints(mean.constr, k = k, allsame = !arbmean)
    meancat <- z$category
    meanalpha <- z$alpha
    z <- parse.constraints(sd.constr, k = k, allsame = !arbvar)
    sdcat <- z$category
    sdalpha <- z$alpha
    ECM <- ECM || any(meancat != 1:k) || any(sdcat != 1)
    n <- length(x)
    notdone <- TRUE
    restarts <- 0
    while (notdone) {
      notdone <- FALSE
      tmp <- normalmix.init(x = x, lambda = lambda, mu = mu, 
                            s = sigma, k = k, arbmean = arbmean, 
                            arbvar = arbvar)
      lambda <- tmp$lambda
      mu <- tmp$mu
      k <- tmp$k
      sigma <- tmp$s
      var <- sigma^2
      diff <- epsilon + 1
      iter <- 0
      postprobs <- matrix(nrow = n, ncol = k)
      mu <- rep(mu, k)[1:k]
      sigma <- rep(sigma, k)[1:k]
      #HERE below Error: NA/NaN/Inf in foreign function call (arg 4)
      z <- .C("normpost", as.integer(n), as.integer(k), 
              as.double(x), as.double(mu), as.double(sigma), 
              as.double(lambda), res2 = double(n * k), double(3 * k), 
              post = double(n * k), loglik = double(1), PACKAGE = "mixtools")
      postprobs <- matrix(z$post, nrow = n)
      res <- matrix(z$res2, nrow = n)
      ll <- obsloglik <- z$loglik
      while (diff > epsilon && iter < maxit) {
        lambda <- colMeans(postprobs)
        mu[meancat == 0] <- meanalpha[meancat == 0]
        if (max(meancat) > 0) {
          for (i in 1:max(meancat)) {
            w <- which(meancat == i)
            if (length(w) == 1) {
              mu[w] <- sum(postprobs[, w] * x)/(n * lambda[w])
            }
            else {
              tmp <- t(postprobs[, w]) * (meanalpha[w]/sigma[w]^2)
              mu[w] <- meanalpha[w] * sum(t(tmp) * x)/sum(tmp * meanalpha[w])
            }
          }
        }
        if (ECM) {
          z <- .C("normpost", as.integer(n), as.integer(k), 
                  as.double(x), as.double(mu), as.double(sigma), 
                  as.double(lambda), res2 = double(n * k), 
                  double(3 * k), post = double(n * k), loglik = double(1), 
                  PACKAGE = "mixtools")
          postprobs <- matrix(z$post, nrow = n)
          res <- matrix(z$res2, nrow = n)
          lambda <- colMeans(postprobs)
        }
        sigma[sdcat == 0] <- sdalpha[sdcat == 0]
        if (max(sdcat) > 0) {
          for (i in 1:max(sdcat)) {
            w <- which(sdcat == i)
            if (length(w) == 1) {
              sigma[w] <- sqrt(sum(postprobs[, w] * res[, 
                                                        w])/(n * lambda[w]))
            }
            else {
              tmp <- t(postprobs[, w])/sdalpha[w]
              sigma[w] <- sdalpha[w] * sqrt(sum(t(tmp) * 
                                                  res[, w])/(n * sum(lambda[w])))
            }
          }
          if(is.na(sigma)){return(NULL)}
          if (any(sigma < 1e-08)) {
            notdone <- TRUE
            if(verb){cat("One of the variances is going to zero; ", 
                "trying new starting values.\n")}
            restarts <- restarts + 1
            lambda <- mu <- sigma <- NULL
            if (restarts > maxrestarts) {
              #stop("Too many tries!")
              if(verb){message("Too many tries!")}
              return(NULL)
            }
            break
          }
        }
        z <- .C("normpost", as.integer(n), as.integer(k), 
                as.double(x), as.double(mu), as.double(sigma), 
                as.double(lambda), res2 = double(n * k), double(3 * k), 
                post = double(n * k), loglik = double(1), PACKAGE = "mixtools")
        postprobs <- matrix(z$post, nrow = n)
        res <- matrix(z$res2, nrow = n)
        newobsloglik <- z$loglik
        diff <- newobsloglik - obsloglik
        obsloglik <- newobsloglik
        ll <- c(ll, obsloglik)
        iter <- iter + 1
        if (verb) {
          cat("iteration =", iter, " log-lik diff =", 
              diff, " log-lik =", obsloglik, "\n")
          print(rbind(lambda, mu, sigma))
        }
      }
    }
    if (iter == maxit) {
      if(verb){cat("WARNING! NOT CONVERGENT!", "\n")}
      redo<-TRUE
    }
    if(verb){cat("number of iterations=", iter, "\n")}
    if (arbmean == FALSE) {
      scale.order = order(sigma)
      sigma.min = min(sigma)
      postprobs = postprobs[, scale.order]
      colnames(postprobs) <- c(paste("comp", ".", 1:k, 
                                     sep = ""))
      a = list(x = x, lambda = lambda[scale.order], mu = mu, 
               sigma = sigma.min, scale = sigma[scale.order]/sigma.min, 
               loglik = obsloglik, posterior = postprobs, all.loglik = ll, 
               restarts = restarts, ft = "normalmixEM", "redo" = redo)
    }
    else {
      colnames(postprobs) <- c(paste("comp", ".", 1:k, 
                                     sep = ""))
      a = list(x = x, lambda = lambda, mu = mu, sigma = sigma, 
               loglik = obsloglik, posterior = postprobs, all.loglik = ll, 
               restarts = restarts, ft = "normalmixEM", "redo" = redo)
    }
  }
  class(a) = "mixEM"
  options(warn)
  a
}
#-------------------------------------------------------------------------------
