# Supplementary material for: Oscillatory signatures underlie growth regimes in Arabidopsis pollen tubes: computational methods to estimate tip location, periodicity, and synchronization in growing cells
Source: J Exp Bot. 2017 Mar 28;68(12):3267–81. doi: 10.1093/jxb/erx032 (PMC5853864; doi:10.1093/jxb/erx032)
Supplement: supplementary_dataset_S1 [file erx032_suppl_supplementary_dataset_s1.zip › CHUKNORRIS-master/R/src/src_ts/SamplingIntervalFuns.R]

#-------------------------------------------------------------------------------
GetSamplingIntervalMode <- function(t.vec, dg = 4){
  return(Mode(round(diff(t.vec), digits = dg)))
}
#-------------------------------------------------------------------------------
TestSamplingIntervalHomogeneity <- function(t.vec, dg = 6){
  return(round(sd(round(diff(t.vec), digits = dg)), digits = dg) == 0)
}
#-------------------------------------------------------------------------------
