# Supplementary material for: Oscillatory signatures underlie growth regimes in Arabidopsis pollen tubes: computational methods to estimate tip location, periodicity, and synchronization in growing cells
Source: J Exp Bot. 2017 Mar 28;68(12):3267–81. doi: 10.1093/jxb/erx032 (PMC5853864; doi:10.1093/jxb/erx032)
Supplement: supplementary_dataset_S1 [file erx032_suppl_supplementary_dataset_s1.zip › CHUKNORRIS-master/data/data_sets_info/Tracking_ReadMe.txt]

MetaMorph tracking of the pollen tube tip

Tracking and growth rate series of the of the same growing pollen tubes (Arabidopsis Col-0) where the ratiometric kymographs where extracted, performed with the 'Track Object' routine in MetaMorph with 3 different ROI sizes. Available in the folder Ô/trackÕ.
File naming consist on underscore separated metadata, namely species abbreviation (Arab), ecotype (Col-0), assay abbreviation (Track), date (DDMMYY Ð sample from A-Z), matching files in the data set of ratiometric kymographs.
Files are raw outputs from MetaMorph where ÒTime IntervalÓ, ÒVelocityÓ and ÒObject #Ó are the variables of interest in this study. The ÒObject #Ó correspond to regions of interest / search regions of different sizes being: object #1 Ð 30 x 25 / 50 x 40; object #2 Ð 25 x 20 / 30 x 30; and object #3 Ð 30 x 30 / 50 x 50.
The subfolder Ô/track/only_ts/Õ has the time series with time (minutes) and growth rate (um/min) extracted from the raw MetaMorph files with the script ÔFromMetaMorphToTS.RÕ. Files have the added prefix ÒTS_Object_#Ó, where # is the corresponding Object number.
