# Supplementary material for: Oscillatory signatures underlie growth regimes in Arabidopsis pollen tubes: computational methods to estimate tip location, periodicity, and synchronization in growing cells
Source: J Exp Bot. 2017 Mar 28;68(12):3267–81. doi: 10.1093/jxb/erx032 (PMC5853864; doi:10.1093/jxb/erx032)
Supplement: supplementary_dataset_S1 [file erx032_suppl_supplementary_dataset_s1.zip › CHUKNORRIS-master/data/kymo/Arab_Col-0_Kymo_190815-A.txt]

4638	4827	4707	4712	4769	4826	4752	4749	4778	4766	4753	4720	4696	4805	4850	4804	4825	4847	4861	4967	4977	4949	5091	5100	5155	4999	5125	5343	5464	5446	5468	5357	5462	5547	5594	5667	5819	5641	5647	5778	5682	5676	5672	5737	5756	5826	5952	6011	6014	5933	5867	5839	5826	5657	5636	5518	5413	5257	4998	4772	4378	4113	3631	3183	2793	2320	1853	1444	1148	1006	956	945	948	831	745	713	677	694	630	632	650	682	582	600	628	556	571	607	587	583	553	498	490	527	569	524	540	513	490	532	513	524	528	544	550	534	503	541	565	548	573	555	549	550	541	572	557	587	632	649	544	591	590	623	607	554	521	520	529	484	499	480	463	436	423	453	424	405	399	415	437	420	453	462	479	472	466	452	404	381	364	442	437	413	390	378	321	341	410	378	377	370	355	382	354	354	343	327	364	354	375	309	372	320	330	362	326	330	327	367	327	329	343	322	290	285	286	308	300	296	291	272	362	284	314	281	272	266	259	291	250	272	249	283	273	290	257	271	261	261	267	280	248	262	257	242	256	234	273	256	262	247	265	222	220	213	194	217	211	212	234	222	203	164	193	151	215	179	211	202	198	210	244	228	223	223	257	219	221	214	182	166	191	222	228	180	201	182	180	143	201	180	211	225	200	185	196	218	220	197	200	200	168	204	218	217	226	223	193	190	227	209	198	206	218	234	229	189	193	205	199	202	228	211	219	172	195	218	189	196	233	215	224	229	239	242	238	231	219	200	206	189	226	231	252	251	221	214	226	239	212	222	221	210	213	246	247	252	241	229	215	191	203	173	209	172	190	191	203	185	156	202	172	176	184	200	213	177	179	194	212	195	206	204	175	188	189	206	181	226	211	238	205	192	164	188	217	188	162	160	188	145	163	148	186	185	195	149	151	134	125	140	148	148	157	155	138	185	158	169	165	156	148	154	155	181	174	167	155	162	178	178	176	186	157	161	155	140	174	161	153	184	157	166	157	157	117	124	124	123	146	142	127	138	162	154	154	164	135	137	161	141	163	158	174	166	150	165	178	156	180	142	145	132	135	147	149	154	141	115	113	124	130	137	159	162	123	117	169	185	164	156	146	162	126	124	138	145	125	147	123	129	131	117	136	149	161	147	126	153	154	120	102	115	131	125	118	116	135	146	167	133	140	144	165	130	183	147	139	137	153	168	135	129	166	146
4717	4892	4872	4900	4883	4991	4945	4880	4872	4885	4811	4758	4766	4748	4723	4708	4723	4789	4857	4832	4867	4956	5023	5126	5061	5083	5133	5209	5361	5296	5342	5542	5510	5623	5576	5679	5595	5601	5556	5719	5759	5791	5839	5932	5897	5881	6036	6095	6081	6021	6009	5885	5757	5744	5702	5656	5511	5456	5256	4922	4698	4396	4023	3671	3281	2929	2561	1947	1431	1084	1062	1040	938	873	818	790	738	717	703	767	708	608	639	625	636	537	606	609	617	565	565	543	557	540	487	487	526	516	507	549	519	513	507	512	486	457	476	470	479	459	473	481	463	433	456	424	403	441	436	481	431	410	439	472	435	436	386	405	403	376	329	356	383	370	361	349	374	347	329	340	407	413	429	479	483	477	470	450	447	456	476	502	467	475	471	444	435	450	480	445	450	441	403	411	401	382	367	384	371	363	386	391	359	420	355	341	349	371	311	364	319	337	360	350	348	360	390	355	351	332	286	328	376	303	306	311	295	305	292	286	294	297	314	298	290	260	241	266	276	299	312	279	295	260	283	316	299	266	324	264	261	279	249	250	253	241	225	238	227	218	229	254	259	255	258	248	256	230	207	259	216	218	238	216	245	223	233	241	245	239	228	211	220	166	229	254	244	215	203	213	216	216	205	203	210	251	259	279	245	203	229	220	244	240	194	248	241	200	202	216	223	198	219	213	256	269	226	239	221	236	233	226	212	187	184	199	224	195	205	229	224	200	210	234	226	220	203	232	240	259	229	281	237	203	212	227	238	221	255	228	208	223	249	220	269	211	215	217	202	217	228	201	241	218	230	171	191	178	202	177	162	181	209	207	233	213	193	229	218	196	242	224	214	228	220	256	216	193	189	242	231	250	227	246	211	202	180	166	173	157	166	170	146	161	148	153	150	188	167	169	169	173	184	169	163	156	145	149	145	150	146	154	159	170	144	176	193	185	174	191	187	177	194	161	169	145	164	167	185	149	132	168	161	160	134	168	132	128	166	179	159	155	151	117	157	142	167	158	165	163	179	144	139	169	161	168	186	167	151	165	145	135	163	149	149	141	129	154	142	153	125	133	161	160	145	136	138	141	129	152	153	150	146	132	134	151	178	135	119	119	124	146	166	127	132	135	127	140	148	139	121	124	142	109	144	138	125	157	152	153	152	141	142	178	163	163	173	203	209	152	158	170	136	148	145	144
4751	4784	4969	5080	4902	4890	4992	4857	4801	4800	4831	4838	4783	4730	4723	4686	4747	4768	4678	4726	4819	4898	4970	4944	4991	4960	5010	5090	5160	5196	5194	5343	5396	5532	5495	5698	5579	5668	5679	5740	5697	5722	5857	5787	5759	5883	5793	5744	5729	5691	5616	5650	5597	5644	5634	5655	5677	5613	5466	5198	5118	4755	4464	4109	3867	3468	3071	2546	1927	1505	1200	1050	970	830	870	769	791	656	721	713	669	703	670	625	595	603	605	651	674	635	594	573	580	538	494	523	487	467	509	540	524	505	563	552	517	533	510	481	473	457	475	447	453	454	424	452	453	431	422	439	437	410	379	449	450	397	398	424	415	408	400	344	386	449	391	362	355	348	395	352	413	434	494	503	503	546	553	533	548	564	507	523	502	460	428	466	383	402	443	439	446	424	407	395	407	409	443	407	447	425	384	438	374	353	434	402	398	352	360	382	358	338	348	357	373	343	320	366	321	374	352	305	397	284	270	291	311	271	274	281	306	288	307	277	284	264	280	266	279	320	281	282	307	283	288	307	346	311	337	298	272	284	245	270	210	251	269	241	256	245	228	232	252	222	210	223	256	243	259	214	207	226	243	206	243	205	210	244	229	229	195	222	189	204	244	244	209	229	234	230	194	199	197	204	230	216	224	219	246	248	242	195	188	207	227	214	201	190	186	211	211	240	255	246	266	229	231	257	245	236	221	209	200	206	179	173	231	232	225	219	251	247	232	229	228	189	202	236	238	245	209	241	264	234	225	248	265	225	261	270	237	215	211	200	206	211	246	233	228	239	210	173	207	215	215	187	197	189	149	181	181	205	173	183	160	164	176	185	219	178	230	188	221	249	220	275	199	201	228	221	200	212	245	235	207	180	200	187	187	201	178	187	189	190	153	166	139	130	153	146	180	169	154	159	162	143	143	134	157	158	159	154	146	191	136	141	139	146	173	217	210	198	206	178	174	188	163	146	154	143	179	175	163	134	161	139	161	142	131	129	136	155	130	115	133	135	125	138	139	146	167	174	155	169	178	191	159	141	188	164	163	141	146	161	176	197	169	160	152	121	119	131	133	147	167	163	126	131	141	151	174	152	176	167	178	169	149	137	138	135	128	136	134	152	156	157	133	131	138	154	131	118	110	113	135	117	116	124	138	143	162	162	136	166	166	162	169	162	157	154	134	148	169	140	147	108
4795	4750	4749	4820	4828	4759	4762	4726	4641	4678	4706	4786	4807	4741	4697	4686	4585	4661	4758	4729	4780	4840	4930	4898	4794	4907	4839	5058	5013	5272	5234	5336	5401	5409	5494	5514	5574	5605	5481	5551	5548	5629	5638	5692	5711	5721	5759	5802	5773	5702	5745	5890	5770	5706	5575	5596	5721	5584	5388	5250	5161	4865	4658	4477	4213	4018	3643	3292	2639	1953	1507	1225	1014	995	903	884	795	764	790	740	703	676	604	658	650	625	617	618	619	569	563	517	527	542	536	540	535	477	504	517	516	551	565	502	485	399	473	447	468	466	445	441	462	447	459	434	420	433	414	412	431	423	474	466	435	417	377	350	378	352	379	372	396	346	339	389	407	393	355	393	423	477	508	500	514	522	567	527	565	567	478	511	521	519	476	422	428	446	422	408	425	396	392	397	397	393	419	401	375	386	388	380	400	377	412	404	320	342	348	333	335	385	397	333	320	328	337	352	325	299	317	309	363	280	291	336	295	307	249	240	263	267	247	293	271	266	277	276	286	254	286	287	268	250	306	228	284	261	288	218	203	234	264	266	215	243	227	258	254	223	226	232	245	232	231	238	242	260	218	223	236	219	198	222	233	267	221	221	203	192	227	237	239	225	240	253	227	202	239	205	178	186	211	204	218	253	234	208	191	182	204	202	205	229	204	158	191	228	236	230	223	205	224	208	210	223	233	254	226	227	204	199	186	207	291	223	215	202	209	221	213	228	229	205	197	176	207	230	219	202	244	263	236	247	242	221	228	190	233	235	224	209	225	203	213	182	225	243	242	205	200	207	228	234	219	190	233	222	205	194	184	214	175	180	173	195	188	196	207	214	185	194	262	238	230	246	193	216	193	207	202	223	197	221	184	182	143	187	165	169	168	145	134	136	168	187	169	140	168	185	171	148	143	147	155	150	145	124	163	141	181	136	196	165	134	161	180	172	160	182	167	156	208	181	154	152	160	152	186	168	174	190	150	176	161	142	117	157	160	148	128	116	134	121	127	179	151	138	168	162	159	123	114	157	155	166	173	155	156	160	187	181	143	158	168	151	152	155	113	121	104	120	125	143	147	136	109	111	141	129	153	130	130	128	131	138	144	138	113	121	133	141	134	172	140	144	158	143	132	147	121	146	108	110	136	121	130	131	130	141	129	125	142	127	142	139	193	205	169	130	142	151	174	159	163	141
4638	4650	4661	4660	4712	4858	4697	4708	4625	4646	4723	4691	4651	4734	4748	4724	4777	4752	4720	4773	4840	4931	5018	4970	4821	4999	4979	5048	5106	5164	5232	5294	5147	5266	5368	5340	5351	5269	5414	5455	5522	5630	5654	5585	5657	5773	5826	5783	5813	5822	5832	5709	5663	5639	5555	5578	5597	5545	5563	5485	5284	5049	4960	4888	4670	4475	4224	3752	3252	2796	2176	1720	1260	995	1059	918	801	851	820	739	676	711	680	683	636	633	624	584	624	629	599	558	530	566	555	557	535	510	538	498	525	551	496	496	492	439	482	482	531	463	484	427	424	449	419	466	430	425	407	446	403	412	430	418	448	416	434	414	374	342	358	383	396	362	368	358	372	324	372	427	469	494	495	466	528	488	554	544	552	553	491	535	467	464	426	411	447	422	446	442	401	387	381	362	381	369	360	388	393	391	387	385	335	363	321	340	342	329	329	306	300	340	317	320	339	338	314	305	298	295	274	351	339	262	255	309	307	246	275	283	284	251	243	244	238	249	271	256	253	240	256	296	304	275	301	252	264	252	268	289	284	267	236	240	241	221	242	207	244	219	201	244	248	212	231	251	301	207	206	206	203	185	210	215	241	197	225	218	205	191	203	207	185	192	254	207	238	223	199	173	187	197	211	225	223	185	189	202	182	183	177	223	180	178	203	194	181	169	205	230	180	183	220	221	214	210	232	199	227	207	186	181	186	217	173	210	186	230	198	223	235	203	230	211	233	228	227	215	240	213	217	241	224	228	221	218	233	247	224	225	207	219	218	198	197	220	215	245	246	273	198	229	200	223	148	188	207	164	178	167	185	239	201	196	212	207	226	223	184	194	200	211	230	203	216	185	200	188	171	178	163	192	178	193	186	190	199	185	162	167	152	150	143	135	152	132	137	145	148	152	163	147	131	142	153	134	150	154	160	156	161	174	179	142	154	146	149	155	147	155	159	160	136	142	154	160	154	164	166	137	149	144	150	142	158	124	125	142	155	153	157	153	131	118	151	139	142	159	152	152	150	156	137	183	170	165	129	151	148	158	156	150	123	128	164	132	145	153	123	126	105	119	120	146	169	153	105	121	148	138	142	154	165	152	156	162	166	138	154	155	153	162	146	111	120	133	152	151	141	149	106	118	114	109	112	101	104	125	127	118	133	141	126	144	137	131	118	129	153	148	137	155	164	130	157	137
4691	4834	4762	4820	4842	4863	4875	4861	4801	4804	4836	4788	4675	4599	4653	4667	4603	4656	4733	4787	4814	4866	4891	4860	4834	4928	4994	4910	5096	5138	5173	5220	5158	5264	5184	5284	5249	5263	5299	5295	5183	5365	5465	5350	5344	5516	5531	5517	5567	5495	5479	5530	5494	5488	5493	5466	5432	5459	5504	5384	5312	5150	5062	5076	4803	4543	4415	4059	3722	3253	2683	2238	1533	1182	1004	988	837	888	739	726	777	705	627	631	670	625	620	615	614	597	570	536	542	542	560	537	577	520	537	500	511	525	491	522	508	490	460	450	501	502	482	420	417	494	441	426	410	432	423	418	420	479	436	435	423	459	422	453	454	454	455	430	460	462	473	495	466	460	484	493	505	497	514	503	517	527	508	488	462	423	454	452	443	461	454	392	353	393	374	391	379	375	361	352	368	382	360	359	343	338	393	310	360	322	373	349	342	322	279	294	299	316	293	319	301	322	317	297	289	287	267	265	358	262	259	287	271	286	237	243	243	270	267	261	266	279	275	293	270	244	264	267	266	256	244	254	248	251	249	257	241	241	207	200	184	204	178	208	227	192	223	216	217	212	205	210	200	219	216	187	231	203	222	200	195	220	203	193	184	188	182	177	199	210	205	220	205	188	175	174	168	151	203	170	206	216	187	198	194	218	183	137	193	204	186	180	188	184	216	220	197	215	202	212	214	251	214	216	198	210	227	223	216	182	200	220	149	185	188	169	190	171	177	204	193	195	201	218	216	223	217	220	240	219	208	222	240	278	227	220	196	170	160	156	185	187	200	215	207	241	220	179	166	175	154	198	148	153	158	165	146	194	160	148	159	168	197	199	192	192	210	188	200	196	209	186	208	209	197	205	187	215	190	193	187	159	122	143	146	137	155	165	137	185	155	187	166	138	196	139	145	139	118	140	142	136	154	136	173	175	152	145	129	138	155	162	143	130	122	125	150	158	179	170	155	164	159	144	170	130	115	127	158	140	122	121	122	124	126	133	129	125	128	122	130	139	109	161	153	166	165	186	165	143	162	138	193	158	134	140	162	140	130	149	152	158	139	124	110	136	108	108	113	136	146	147	116	117	124	139	163	160	136	133	136	127	153	135	121	142	137	120	138	127	134	129	155	153	132	144	124	119	125	147	145	122	112	116	108	108	120	137	132	151	144	131	183	153	124	132	146	143	140	139	149	118
4759	4563	4690	4685	4727	4806	4790	4808	4843	4827	4810	4720	4557	4513	4602	4561	4504	4569	4673	4664	4734	4876	4900	4803	4831	4858	4953	4860	4976	4925	4900	5112	5105	5144	5114	5206	5300	5247	5257	5383	5331	5313	5370	5407	5343	5461	5509	5555	5575	5510	5476	5537	5514	5434	5390	5420	5426	5381	5404	5490	5407	5260	5108	5059	4867	4704	4677	4462	4010	3647	3125	2515	1997	1422	1169	1046	922	786	830	765	753	739	654	693	632	645	624	606	591	577	551	547	528	522	562	585	530	520	506	544	542	528	534	499	525	516	471	479	474	467	470	472	408	449	497	449	410	404	428	408	391	433	474	466	428	400	427	448	436	423	466	445	481	448	487	537	477	425	529	489	472	499	518	522	526	500	509	477	489	439	462	423	431	450	453	437	393	363	395	396	395	348	364	364	372	382	359	413	387	379	407	372	315	318	374	343	272	322	274	311	299	328	318	330	351	346	345	314	314	307	291	300	314	214	252	261	269	268	245	271	279	226	272	252	236	232	240	221	219	248	294	250	264	280	298	245	254	220	282	241	218	215	215	217	212	222	199	219	226	217	200	204	235	192	195	178	179	178	217	185	199	209	185	213	233	209	213	164	201	207	211	211	208	163	184	209	208	194	182	172	177	191	188	205	216	200	199	206	224	188	197	233	182	183	192	157	194	182	171	183	192	206	208	243	230	192	185	221	233	225	182	166	178	198	167	162	177	177	175	165	195	182	196	203	187	169	191	212	213	216	220	213	189	218	206	205	203	177	185	187	181	194	192	172	207	179	176	187	189	214	229	180	189	194	176	181	162	158	176	169	181	196	188	204	194	203	185	193	199	205	194	212	215	195	185	227	186	157	185	191	216	203	199	227	213	183	175	183	173	145	157	138	126	156	126	142	178	151	162	143	149	146	145	138	129	134	154	143	140	140	155	143	138	159	140	126	163	169	156	149	140	115	170	156	162	131	169	151	182	124	148	144	164	168	143	119	132	134	127	121	106	114	125	114	158	126	120	120	135	138	137	149	138	153	124	134	127	150	149	128	141	132	107	125	148	160	118	124	111	106	108	121	112	134	133	125	102	116	126	149	126	133	148	142	120	136	107	110	116	117	128	143	116	111	135	133	139	137	112	109	102	109	120	118	125	136	125	122	138	132	134	172	137	138	131	120	144	149	150	132	129	117	141	146	154	110
4802	4694	4868	4931	4869	5017	4894	4830	4684	4724	4737	4653	4685	4726	4707	4709	4681	4721	4771	4768	4773	4785	4836	4911	4911	4931	4918	4990	4928	4995	5061	5066	5047	5215	5170	5310	5177	5409	5307	5349	5263	5314	5330	5300	5281	5390	5462	5449	5438	5340	5421	5444	5400	5332	5335	5315	5331	5394	5437	5337	5395	5238	5153	5102	4935	4782	4788	4446	4121	3815	3430	2948	2273	1710	1273	1067	918	844	801	773	803	785	705	702	655	656	627	621	618	597	547	543	566	558	584	567	510	511	488	487	498	507	508	478	506	465	483	473	470	475	459	451	481	414	477	492	489	453	423	361	406	413	456	405	393	401	422	483	453	427	452	482	462	445	470	493	490	442	444	453	498	513	520	510	494	522	526	496	460	452	422	418	436	428	441	399	336	350	351	376	387	335	361	377	361	364	407	337	360	339	388	329	366	343	333	314	320	309	284	299	286	280	289	316	296	319	319	321	292	277	278	290	303	254	239	257	295	264	284	251	244	216	291	294	278	270	244	248	271	263	247	261	238	231	237	240	215	213	261	226	232	224	198	200	189	218	245	199	190	200	174	224	165	210	215	235	242	209	246	227	227	211	209	254	214	178	195	203	188	220	214	202	182	209	200	225	221	189	173	177	195	181	207	205	218	172	151	163	167	188	171	171	160	201	210	173	190	206	197	182	196	205	199	173	206	196	187	218	221	212	219	201	177	189	196	180	205	201	215	160	193	180	211	171	198	189	211	180	188	243	250	235	228	233	249	249	244	212	239	183	170	184	206	209	249	209	202	174	189	142	189	189	161	139	142	170	166	174	153	150	157	199	161	216	183	204	165	166	207	190	192	173	195	252	174	208	194	175	205	223	210	232	170	202	148	169	164	157	144	141	144	159	133	144	132	172	151	125	156	154	143	152	149	133	130	133	156	136	149	125	135	147	142	152	124	161	151	150	141	123	175	145	151	158	161	147	146	141	164	146	125	134	147	133	135	124	120	117	113	131	134	108	100	109	175	129	123	138	132	122	150	190	181	143	155	148	132	159	120	132	148	119	130	140	155	132	142	153	129	113	123	107	108	127	141	136	123	110	122	121	125	117	138	146	131	115	111	118	113	111	132	105	133	122	117	121	126	139	132	135	121	115	109	110	103	113	109	103	116	124	119	127	132	121	155	129	120	165	161	122	120	150	131	103	148	107
4542	4564	4692	4669	4686	4623	4688	4609	4532	4551	4575	4637	4640	4571	4597	4501	4459	4495	4551	4666	4642	4665	4732	4663	4571	4668	4674	4687	4800	4808	4861	4864	5024	5002	4984	5073	5171	5160	5110	5158	5191	5099	5124	5241	5204	5168	5213	5312	5225	5237	5250	5301	5290	5257	5308	5346	5370	5382	5306	5372	5301	5231	5122	5012	4892	4744	4635	4570	4199	3900	3340	2884	2277	1747	1361	1092	1019	906	874	765	831	795	700	604	642	632	627	631	633	605	589	610	535	511	496	530	512	493	537	501	560	569	507	446	460	529	494	521	491	493	465	482	492	435	440	445	403	412	416	426	439	422	458	475	444	432	460	445	474	422	450	411	398	444	471	486	469	431	462	471	523	520	521	526	498	428	453	452	450	433	420	395	408	431	453	362	395	414	357	391	413	401	341	356	375	369	358	369	364	419	359	350	380	363	386	327	304	307	316	292	323	305	272	289	291	256	254	266	272	241	274	274	327	260	272	302	287	255	238	249	280	228	231	210	220	229	225	238	232	225	260	252	245	210	242	220	223	253	239	195	206	211	253	231	197	175	222	202	210	201	192	181	201	193	208	203	211	221	222	238	211	190	209	195	202	184	203	229	184	203	214	196	191	228	164	208	211	194	190	177	149	144	194	216	233	202	176	152	202	173	195	153	163	204	188	170	215	222	203	221	193	190	204	186	170	187	225	213	174	211	208	191	197	198	199	188	152	158	167	207	207	208	222	184	204	188	169	192	205	238	225	212	236	236	234	204	235	198	187	186	177	152	178	185	190	204	160	192	205	203	200	167	164	149	180	171	185	198	187	155	141	176	162	164	173	187	197	196	188	162	174	165	188	182	189	228	185	208	191	154	183	176	195	158	141	164	170	144	155	169	142	143	155	121	158	128	157	174	144	140	126	127	125	120	119	118	149	134	173	148	142	113	161	186	143	163	155	133	115	122	167	124	140	130	151	135	149	160	151	140	137	162	136	143	159	146	129	135	126	124	121	117	120	149	120	128	120	133	136	122	123	126	135	148	127	150	174	152	150	133	142	142	150	157	128	118	139	155	125	101	112	105	119	141	128	120	106	126	125	130	131	116	126	151	127	140	143	110	111	114	116	113	127	113	114	114	122	135	132	123	115	100	102	109	113	114	115	112	134	139	122	156	141	111	114	117	165	133	129	130	129	129	156	131	124	101
4290	4241	4418	4445	4357	4397	4439	4367	4284	4322	4415	4442	4377	4286	4322	4422	4443	4452	4491	4504	4566	4642	4635	4705	4655	4783	4765	4830	4877	4720	4839	4952	5007	5072	4949	4958	5035	4963	5030	4969	5036	5061	5071	5039	5120	5246	5302	5248	5197	5243	5264	5201	5185	5298	5204	5128	5165	5130	5150	5155	5089	5075	5094	4918	4779	4695	4481	4321	4042	3810	3276	2897	2297	1793	1423	1163	1115	963	885	874	807	784	714	686	674	665	650	663	642	590	554	549	566	556	555	557	537	530	533	500	467	514	525	557	528	491	506	481	436	506	454	456	399	436	431	458	432	438	419	452	466	450	408	401	438	387	451	453	420	402	450	424	431	439	475	481	504	526	428	483	508	528	510	500	512	456	429	447	427	421	428	355	377	407	410	403	360	323	331	344	354	359	389	372	359	346	315	358	336	410	357	376	298	328	281	334	295	289	266	281	279	294	293	263	257	265	256	298	272	282	280	310	313	275	306	292	267	254	246	210	267	263	260	207	235	221	242	259	253	272	262	231	226	228	216	250	272	235	269	281	236	206	192	194	168	186	193	159	213	216	227	192	199	205	179	199	210	218	210	220	222	199	237	197	190	199	209	237	222	176	178	181	201	192	206	218	199	186	199	170	195	179	181	184	201	194	200	162	175	188	159	157	163	188	195	186	189	201	172	177	215	174	172	211	193	184	190	212	187	215	194	171	194	189	169	204	187	214	173	176	176	178	182	197	178	195	175	193	233	232	171	210	225	223	226	240	236	194	238	197	176	177	182	153	205	192	197	207	229	181	218	143	203	185	188	140	196	155	143	176	175	167	181	153	163	143	151	169	204	159	174	151	185	164	138	180	131	153	137	153	144	164	211	164	155	163	139	127	151	126	142	138	110	144	125	124	148	134	156	174	137	120	129	111	137	150	123	133	119	118	136	144	131	138	141	167	146	137	143	151	184	183	181	152	151	124	123	163	184	145	142	132	132	168	175	137	104	125	130	127	113	103	112	153	129	130	158	150	149	139	123	118	140	115	112	123	153	137	134	141	134	133	134	154	154	148	124	136	106	148	110	107	111	135	153	154	110	106	114	138	125	143	128	124	125	143	121	119	104	105	101	104	112	131	121	134	137	137	113	114	136	104	107	105	121	111	116	119	127	126	118	122	106	104	140	138	141	152	116	118	127	144	155	141	119	125
4298	4403	4351	4421	4472	4640	4399	4333	4378	4409	4398	4353	4326	4378	4389	4357	4418	4350	4402	4542	4592	4701	4734	4701	4773	4807	4878	4804	4767	4873	5005	4992	5033	4968	5315	5182	5210	5203	5336	5147	5122	5146	5209	5169	5165	5180	5266	5262	5298	5358	5360	5324	5366	5421	5324	5336	5375	5299	5216	5237	5287	5109	5100	5054	4878	4841	4642	4486	4203	3856	3506	2968	2415	1816	1356	1179	963	926	855	813	778	741	654	724	714	630	670	661	635	608	560	536	544	565	567	537	529	493	536	501	514	448	485	445	502	486	503	432	438	419	435	406	431	433	438	475	400	393	395	421	417	437	449	444	445	430	386	401	413	409	435	380	426	471	457	458	442	402	419	441	504	484	430	427	487	470	477	455	413	399	392	365	390	367	385	372	367	346	333	375	398	355	356	326	311	307	339	326	331	326	372	326	369	333	350	351	297	296	276	266	288	276	263	284	267	260	277	228	287	264	290	308	315	239	219	222	209	209	251	256	241	262	222	217	247	265	226	227	210	235	239	229	225	252	198	232	268	227	244	229	199	226	222	182	163	182	160	202	176	182	193	219	192	141	162	169	198	182	174	167	170	193	209	173	193	156	172	182	180	187	159	145	154	199	173	201	184	189	197	147	144	144	193	221	237	198	171	176	165	162	183	151	152	157	153	133	176	185	174	175	192	171	183	156	173	175	163	179	174	187	185	184	172	184	196	192	198	159	170	172	182	162	154	211	210	195	174	166	183	214	155	175	182	176	204	199	176	174	195	135	192	185	195	196	205	185	163	181	171	202	223	162	169	170	137	155	147	140	146	149	145	167	153	172	178	186	199	214	188	172	178	175	181	188	189	193	179	188	182	154	143	155	148	131	131	137	148	151	126	140	138	150	114	141	109	130	112	129	122	136	139	127	120	128	126	126	135	120	133	136	154	171	128	154	139	137	135	128	142	134	153	140	153	135	172	151	140	144	120	118	129	146	146	128	137	128	136	121	126	134	120	115	124	139	129	119	117	113	101	129	135	139	119	138	135	140	155	137	148	134	116	118	126	130	144	133	168	146	117	104	113	116	116	120	134	136	116	118	114	110	138	136	135	131	117	116	114	120	115	115	110	115	134	112	114	123	111	128	131	119	114	102	108	117	116	100	105	114	112	103	124	149	121	119	135	151	153	126	137	131	119	123	140	117	130	104
4412	4362	4402	4485	4489	4615	4587	4631	4599	4556	4498	4502	4483	4503	4556	4574	4538	4453	4451	4496	4475	4501	4617	4749	4798	4895	4752	4892	5027	4939	5085	5141	5156	5283	5254	5265	5191	5168	5148	5174	5132	5143	5188	5276	5372	5415	5427	5407	5456	5477	5472	5541	5473	5418	5361	5335	5339	5226	5229	5236	5253	5134	5229	5184	5104	5023	4984	4732	4491	4278	3808	3261	2647	2046	1432	1248	971	967	902	819	763	688	689	717	608	643	636	615	600	552	549	554	595	541	560	517	544	508	530	489	485	486	476	465	442	477	465	471	471	459	476	437	415	390	431	414	429	430	385	396	402	411	417	432	419	402	397	401	444	451	452	422	395	439	435	432	452	426	416	433	463	460	425	454	477	516	462	435	428	396	434	381	400	409	362	384	338	342	343	328	337	320	313	326	356	337	353	338	321	342	315	294	335	281	297	285	302	287	306	300	306	303	274	234	253	237	256	318	262	268	235	247	297	251	267	259	227	220	265	264	236	237	266	216	238	240	241	238	247	243	237	229	248	199	233	231	192	175	231	236	235	182	191	191	177	204	204	169	189	181	169	162	177	166	162	187	176	166	199	193	204	170	170	207	182	193	158	158	158	167	154	154	158	198	182	160	166	169	171	188	193	150	149	141	166	192	190	164	177	169	182	162	168	173	152	132	149	205	189	184	190	160	175	199	194	217	188	192	166	152	164	171	158	177	139	175	154	164	152	153	160	171	197	145	187	183	174	175	183	203	175	194	183	232	217	192	213	187	221	185	192	163	157	172	198	177	201	203	198	191	213	206	174	161	184	161	163	171	147	131	137	137	148	137	162	156	159	169	179	150	182	178	217	173	184	182	160	166	172	177	174	168	172	157	135	125	129	148	125	138	145	122	140	135	136	126	133	129	123	133	118	126	125	128	130	129	127	115	121	124	116	129	142	132	108	111	125	119	115	126	140	133	134	122	165	130	119	132	139	113	122	138	164	138	136	105	125	129	107	114	119	114	119	111	141	118	114	112	117	122	125	128	127	127	129	131	124	144	144	110	113	115	117	129	130	133	137	113	100	115	102	113	123	115	116	118	113	101	101	109	110	121	113	102	111	115	115	103	109	112	128	116	111	109	129	126	110	109	107	116	107	125	112	113	111	105	101	105	118	115	124	117	119	104	121	105	145	112	114	107	124	126	123	131	120	100
4434	4480	4501	4473	4439	4558	4405	4513	4462	4488	4535	4466	4401	4415	4408	4400	4426	4402	4440	4548	4591	4597	4646	4692	4646	4743	4849	4846	4814	4896	4967	4942	5084	5068	5018	5239	5062	5198	5212	5216	5219	5241	5336	5395	5401	5386	5436	5393	5463	5416	5418	5378	5466	5410	5443	5574	5655	5510	5506	5520	5481	5442	5459	5517	5373	5268	5170	4988	4748	4374	3897	3395	2843	2136	1714	1203	1098	978	850	857	769	792	637	702	709	636	591	577	547	560	541	524	505	526	530	522	510	494	495	457	479	511	526	492	455	483	471	458	461	430	443	429	428	387	415	360	388	420	412	385	422	405	449	465	413	425	448	464	473	436	414	389	421	465	453	451	418	463	431	463	488	453	478	463	444	462	467	431	441	414	397	383	371	412	387	387	347	359	331	319	360	330	343	312	335	325	335	349	377	327	342	293	333	284	332	314	296	309	254	272	261	260	282	309	294	270	252	256	245	246	200	244	355	238	225	237	232	210	223	216	233	225	216	218	192	214	192	212	200	193	227	222	234	205	242	210	182	188	237	234	219	189	191	163	157	181	171	200	196	180	195	176	210	208	175	156	176	185	167	174	173	158	183	204	187	161	184	189	182	197	170	154	168	190	205	181	168	186	183	190	199	147	156	158	178	150	151	167	162	151	152	151	137	144	147	167	198	199	179	168	198	189	195	183	185	164	176	200	148	146	151	157	189	205	168	156	125	151	136	167	173	161	168	138	185	190	179	178	174	178	215	201	193	201	211	201	194	188	218	189	148	160	165	192	186	210	185	160	172	190	179	181	156	157	160	158	184	170	127	140	140	176	132	159	151	158	169	173	183	192	187	189	167	184	186	212	201	165	176	190	166	178	191	158	153	148	136	110	133	162	146	130	108	119	109	129	146	124	121	123	132	134	137	132	116	112	111	122	114	110	114	120	132	152	119	125	147	130	117	115	136	124	161	159	153	131	132	126	128	124	118	125	143	126	158	133	110	110	113	112	111	115	103	110	127	101	110	123	129	143	139	126	158	123	139	135	134	150	116	105	119	130	114	120	121	124	117	109	103	100	106	108	120	130	134	127	100	102	102	107	130	122	118	122	116	113	103	107	104	116	104	119	128	158	139	103	109	110	108	129	124	134	102	112	123	114	113	108	110	112	124	132	111	113	114	117	106	116	116	116	118	122	126	105	132	100
4535	4566	4600	4631	4680	4624	4636	4553	4539	4565	4656	4658	4657	4674	4569	4514	4554	4596	4616	4585	4582	4575	4518	4580	4588	4771	4759	4842	4894	4853	4865	4979	5140	5144	5135	5193	5138	5285	5177	5306	5281	5249	5361	5343	5404	5433	5398	5314	5378	5336	5341	5299	5272	5275	5310	5300	5313	5410	5497	5528	5425	5271	5280	5262	5057	5028	5037	4934	4704	4508	4123	3714	3160	2640	2037	1529	1189	1040	981	862	867	753	735	656	694	643	630	645	613	583	575	524	531	543	575	494	512	488	506	484	493	463	446	481	513	467	444	449	447	437	450	491	500	450	425	395	383	425	403	374	393	443	416	414	424	431	415	413	448	461	426	416	471	450	464	435	467	441	385	411	464	419	448	486	463	424	417	407	388	406	387	370	368	354	374	364	300	334	399	363	356	341	314	316	312	324	311	305	320	322	273	299	326	249	285	286	297	281	258	274	250	274	239	250	285	269	244	265	245	266	247	235	295	224	206	222	227	240	202	230	203	190	228	239	217	225	225	211	237	211	211	252	257	217	212	212	239	204	237	213	213	196	192	210	191	201	180	163	171	201	174	207	177	160	170	179	209	184	142	191	170	185	201	206	216	162	147	150	166	189	158	193	174	143	207	183	173	161	162	154	150	160	160	174	165	161	170	199	172	205	180	173	173	148	112	144	159	182	157	167	199	158	175	168	160	188	183	201	198	167	164	147	158	183	155	164	170	162	144	156	199	181	158	175	167	174	167	191	187	226	187	177	166	180	176	180	140	165	205	169	153	149	165	154	181	178	190	207	164	154	183	177	177	165	174	142	138	129	130	138	141	122	134	119	129	120	136	151	205	166	171	141	178	164	152	158	171	161	144	164	169	156	174	159	137	140	121	173	133	156	136	123	129	126	123	130	132	118	109	125	123	140	147	118	105	118	123	116	109	122	123	143	126	151	114	116	112	111	118	140	132	135	149	138	140	120	153	150	146	130	130	129	148	161	117	140	107	107	113	100	115	109	103	122	123	115	120	121	143	121	119	115	116	116	111	134	116	125	149	114	106	120	126	114	117	131	132	106	106	121	122	100	100	100	123	132	107	100	107	133	124	120	137	126	119	123	130	109	101	110	109	103	100	102	113	126	108	121	122	127	116	155	102	107	107	108	103	103	109	118	126	129	107	108	138	135	127	128	115	108	107	106	112	117	119	109
4462	4556	4547	4649	4498	4661	4616	4608	4569	4543	4530	4492	4452	4389	4395	4461	4465	4476	4421	4370	4423	4395	4392	4504	4568	4516	4548	4651	4914	4768	4870	4847	5014	5000	5049	5032	5245	4994	5135	5051	5201	5234	5273	5231	5259	5277	5290	5293	5355	5315	5386	5265	5231	5311	5263	5227	5304	5320	5343	5327	5378	5260	5314	5270	5159	5181	5097	5094	4804	4579	4304	4157	3597	3162	2627	1983	1453	1070	1025	916	902	818	689	713	647	709	620	605	633	631	565	564	566	530	529	518	495	478	517	472	540	546	515	514	499	413	459	470	415	426	439	415	440	418	506	426	417	425	423	401	393	384	416	414	461	454	433	449	489	474	449	460	457	470	431	400	420	393	391	381	466	452	418	410	428	443	427	415	390	337	393	339	345	336	355	338	331	342	355	370	320	328	321	328	336	325	330	316	349	359	312	306	363	319	355	291	272	255	247	277	272	307	268	257	247	241	261	303	246	246	235	262	293	237	265	230	218	202	260	237	202	239	216	222	220	233	223	225	241	224	224	259	242	209	185	223	248	212	216	215	228	199	183	172	158	190	162	160	181	231	210	214	213	165	179	184	176	156	181	185	178	160	177	148	190	170	187	173	148	162	160	151	169	171	242	200	177	170	162	169	165	156	159	157	165	142	170	159	143	154	170	166	155	157	150	133	139	153	134	163	171	173	191	149	163	174	201	200	172	160	142	147	182	197	164	165	187	188	164	145	170	186	191	153	174	153	213	224	203	198	174	165	205	215	186	183	211	212	192	202	170	156	154	134	163	149	179	164	155	166	181	172	158	196	155	168	152	158	158	142	126	116	121	124	141	137	171	159	179	156	173	164	163	156	180	225	217	151	169	176	169	195	174	187	154	133	161	135	109	138	117	114	122	130	121	106	143	148	137	121	125	112	102	127	129	122	129	130	150	130	131	145	133	139	135	142	120	127	128	122	141	106	119	115	145	132	121	122	141	115	117	112	121	114	121	150	112	113	116	123	117	112	128	118	115	106	119	144	162	130	114	116	120	131	121	146	137	118	117	116	128	118	111	117	122	119	144	153	106	101	100	100	107	112	126	143	126	102	118	114	104	113	122	114	109	119	116	116	120	119	132	114	113	108	110	119	137	134	106	104	101	117	101	101	102	100	100	107	104	107	120	137	103	108	107	116	110	112	108	115	119	126	143	119	109	106
4226	4211	4380	4476	4518	4656	4494	4565	4568	4527	4515	4423	4389	4360	4353	4358	4284	4280	4316	4390	4450	4534	4580	4590	4560	4673	4807	4700	4783	4855	4952	4978	4949	4930	4908	5009	5097	5050	5072	5153	5145	5104	5119	5149	5170	5176	5248	5252	5195	5229	5302	5349	5271	5269	5286	5268	5331	5272	5391	5409	5439	5309	5356	5289	5318	5250	5174	5205	4958	4859	4721	4423	4118	3734	3162	2679	1990	1546	1228	923	962	843	807	766	768	656	702	713	652	627	601	572	575	576	582	515	545	498	529	521	496	469	519	505	477	497	442	466	461	421	449	497	493	403	414	451	454	411	432	425	389	447	497	514	494	475	420	463	447	440	432	426	451	432	421	435	418	354	400	384	430	414	392	436	455	444	451	407	389	355	379	350	371	383	335	345	332	343	339	336	339	348	325	290	319	336	322	309	310	322	293	301	290	310	284	288	283	284	216	230	243	260	282	275	267	265	254	264	261	250	271	238	298	252	260	222	233	236	218	213	212	185	206	217	190	236	212	265	248	226	214	200	233	253	255	241	229	205	225	200	216	187	183	179	188	192	167	181	173	171	185	189	177	190	188	190	195	196	185	196	159	205	175	159	164	158	162	150	148	148	137	130	136	199	209	196	169	164	167	167	202	166	170	161	147	161	182	159	148	142	175	143	159	156	148	168	179	141	132	150	174	145	161	174	167	180	183	165	151	158	169	146	160	204	168	187	151	184	150	166	171	169	186	171	173	178	180	162	167	212	154	188	175	191	194	174	198	203	199	145	181	159	131	133	161	175	198	159	159	143	154	166	154	160	182	167	184	183	138	120	130	134	172	123	117	168	159	158	184	163	192	148	188	159	173	144	144	182	163	173	149	163	163	143	153	145	109	139	159	146	147	129	123	111	119	117	155	139	121	133	118	121	126	122	110	106	108	122	109	115	123	110	139	146	128	123	126	123	117	129	129	110	150	147	139	138	131	136	115	120	133	124	133	148	143	108	110	107	110	110	112	113	106	100	119	130	127	110	107	127	129	128	123	115	128	148	121	126	105	118	113	119	134	118	120	119	127	139	105	100	102	100	104	126	140	138	104	101	111	122	141	121	108	111	123	131	127	110	119	110	113	107	116	131	132	114	123	119	128	117	105	115	102	123	101	115	105	101	101	105	117	107	110	103	102	106	123	104	103	122	129	115	110	104	104	101
4306	4399	4300	4426	4490	4562	4584	4472	4439	4456	4384	4318	4326	4275	4268	4320	4349	4362	4362	4404	4478	4546	4622	4625	4616	4791	4756	4766	4830	4901	4841	5025	5073	5066	4977	5021	5110	5036	5041	5028	5053	5023	5198	5191	5195	5270	5228	5238	5259	5199	5216	5225	5219	5274	5249	5239	5224	5262	5268	5301	5274	5253	5266	5193	5211	5267	5315	5086	5178	4933	4974	4715	4295	4173	3668	3316	2661	2111	1647	1229	1054	885	868	819	775	758	719	693	670	606	612	619	602	617	597	611	518	498	496	508	501	509	504	530	531	447	494	530	467	470	466	504	473	445	423	451	367	411	420	448	405	413	513	454	518	481	465	437	442	439	446	440	463	473	439	463	424	408	360	420	414	412	403	410	413	398	423	416	416	387	364	330	346	365	347	342	341	331	310	336	341	322	311	324	299	319	305	343	291	265	288	347	308	321	364	320	298	270	250	263	242	271	280	254	281	279	260	276	275	295	265	239	285	212	199	260	223	201	240	209	222	219	245	215	224	220	214	227	249	246	250	217	199	229	237	257	236	223	252	222	230	209	197	192	179	192	181	179	202	170	189	155	203	195	182	180	230	205	212	189	169	158	148	164	187	156	198	165	162	157	188	177	176	167	176	190	172	154	157	144	154	171	166	171	196	185	162	177	192	144	140	123	153	159	145	142	130	171	180	157	142	166	179	132	196	183	177	212	170	184	178	145	179	161	158	163	187	185	206	174	162	147	177	183	195	187	164	131	160	175	194	189	218	212	246	230	190	173	208	166	175	164	167	195	173	138	155	144	164	143	175	135	156	134	176	135	133	144	142	169	157	137	136	127	137	142	158	161	141	185	149	163	181	153	173	181	160	145	171	173	163	173	166	161	174	175	142	128	144	136	133	141	120	141	112	133	106	106	125	113	106	104	130	137	124	121	134	111	131	114	118	107	121	102	108	139	130	126	117	144	158	152	151	142	136	124	110	133	133	109	113	110	169	111	128	141	117	122	118	123	112	105	100	107	149	129	112	124	123	133	137	116	112	145	117	137	117	123	135	134	128	137	129	112	123	121	107	100	109	119	106	110	115	128	129	124	104	111	124	119	156	138	116	140	123	146	129	113	115	110	112	104	105	114	100	102	115	125	121	126	113	107	100	107	120	119	111	106	105	102	111	124	103	102	107	106	116	119	112	143	133	135	133	122	129	103
4239	4363	4292	4276	4315	4318	4225	4282	4306	4355	4313	4230	4320	4350	4215	4248	4237	4191	4207	4285	4352	4349	4379	4450	4451	4425	4443	4624	4727	4691	4863	4937	4973	4854	4973	5075	5042	5012	4925	4920	4889	4906	4944	5035	5073	5108	5149	5142	5222	5103	5105	5143	5151	5054	5109	5117	5099	5196	5193	5203	5215	5334	5327	5386	5291	5309	5423	5216	5133	5226	4911	4799	4582	4424	4024	3678	3236	2704	2094	1638	1321	1087	872	852	795	753	734	723	673	611	603	606	577	591	544	585	532	515	524	530	516	544	547	458	455	457	431	424	468	493	437	451	432	482	435	430	443	442	405	416	433	435	477	433	484	446	440	443	447	470	458	438	441	401	384	394	401	399	399	382	443	438	420	423	438	430	464	363	367	395	405	353	345	368	381	323	343	332	325	299	312	318	300	312	298	302	273	311	278	266	316	285	283	289	314	306	264	230	233	240	233	256	249	247	257	257	266	268	264	253	243	240	326	219	233	231	237	216	242	249	214	210	230	203	220	203	220	208	254	248	248	228	236	163	176	212	191	185	205	205	217	170	191	186	181	172	162	171	199	193	194	172	159	143	176	196	185	176	172	179	194	175	158	159	180	168	164	160	166	163	168	162	148	148	169	157	158	158	156	136	174	165	171	151	164	183	179	174	178	161	154	139	160	164	173	140	148	182	164	161	142	173	197	149	138	150	190	186	151	144	161	152	153	129	168	173	160	167	151	158	150	144	168	153	170	153	155	181	176	181	161	177	176	188	162	189	206	200	209	144	189	160	178	182	179	158	159	156	161	162	214	160	158	135	135	135	136	128	128	147	127	134	119	187	143	152	147	142	151	147	159	142	150	162	145	150	176	172	185	175	180	176	131	156	139	137	170	132	132	131	130	124	130	108	117	122	121	126	152	127	119	109	110	116	117	125	120	139	126	112	129	122	133	123	114	116	117	124	139	146	114	112	120	115	115	120	119	109	145	111	125	121	117	115	102	128	131	123	112	109	112	104	110	105	123	103	103	109	119	144	130	139	108	129	128	141	117	119	122	107	102	119	122	120	115	114	127	123	104	111	102	100	108	121	122	125	107	102	117	151	122	126	107	116	105	100	101	104	108	104	104	104	102	120	117	120	125	104	106	128	124	127	115	104	106	106	100	106	111	106	111	106	112	114	110	110	103	152	118	129	127	106	109	112	123	100
4245	4383	4367	4249	4325	4373	4382	4428	4285	4233	4179	4118	4101	4147	4187	4207	4207	4147	4220	4265	4203	4230	4329	4391	4386	4449	4476	4536	4560	4598	4635	4775	4732	4827	4828	4894	4934	5036	5083	4967	5020	5044	5107	5048	5035	5039	4997	5105	5140	5139	5074	5072	5136	5119	5073	5079	5089	5155	5159	5071	5169	5215	5242	5208	5175	5170	5202	5364	5234	5154	5012	5063	4834	4554	4331	3999	3558	3235	2741	2120	1573	1257	1064	868	879	790	759	685	679	645	602	586	595	548	559	586	553	512	481	550	554	538	523	449	458	481	497	441	445	463	413	468	469	412	439	422	400	424	430	430	470	459	454	482	494	421	404	447	427	409	428	393	450	449	423	427	417	391	378	369	418	420	445	415	426	452	459	425	377	376	352	378	389	374	336	392	305	314	326	363	344	340	321	294	321	297	294	275	293	313	232	290	288	293	315	268	264	268	248	292	221	227	215	219	232	258	269	269	239	236	238	227	290	242	249	229	263	230	232	191	200	200	247	201	190	202	186	211	226	190	215	235	207	185	230	205	179	161	194	194	194	183	213	218	185	190	145	160	144	187	158	184	205	157	203	156	175	159	183	182	156	162	145	178	142	192	165	164	172	184	194	142	163	143	139	144	194	177	151	143	144	148	145	147	165	144	152	157	130	139	147	143	173	175	160	137	164	116	138	131	142	134	179	129	165	174	172	177	164	163	159	173	182	164	141	156	151	130	151	124	167	156	135	166	170	180	170	144	145	150	169	218	136	177	179	164	152	137	191	132	158	141	126	147	167	151	179	155	156	158	170	165	163	151	133	129	169	144	137	127	122	133	113	130	128	135	146	141	146	169	155	145	156	173	148	146	130	150	166	187	177	178	159	155	140	143	127	113	124	101	117	117	126	120	108	119	108	117	130	132	136	124	112	109	103	102	109	102	116	108	105	101	120	102	118	129	132	112	108	121	148	128	120	106	113	136	123	129	135	141	126	125	122	117	106	125	115	112	107	100	101	100	108	107	135	109	108	105	101	102	103	110	110	107	121	133	114	116	119	107	129	143	121	134	126	123	117	107	101	104	100	109	111	110	106	106	101	107	109	116	122	133	121	114	107	104	106	102	106	114	101	101	124	112	102	103	103	124	125	121	115	108	100	104	105	102	100	105	105	109	114	109	106	115	103	102	109	109	113	112	108	111	112	117	100	121
4217	4357	4274	4311	4290	4282	4352	4313	4206	4176	4183	4188	4158	4236	4258	4254	4233	4204	4260	4317	4324	4335	4465	4426	4285	4544	4645	4638	4736	4768	4761	4889	4999	4946	4944	5075	5140	5096	5186	5054	5169	5110	5133	5161	5285	5278	5148	5094	5098	5163	5148	5209	5239	5114	5138	5129	5128	5162	5066	5129	5150	5168	5154	5249	5181	5069	5143	5090	5008	5019	4976	4825	4624	4607	4425	4115	3877	3423	3059	2461	1868	1350	1132	913	880	811	768	757	698	641	626	588	583	593	585	543	519	505	499	509	519	540	541	496	497	462	436	472	447	496	489	432	460	436	383	440	439	432	429	396	418	448	469	440	454	420	432	452	450	454	468	440	476	464	412	377	392	344	386	413	434	418	379	380	426	414	418	393	346	356	380	370	353	348	382	340	332	376	337	284	312	324	300	284	294	327	318	256	336	281	307	277	275	318	275	270	261	238	226	211	265	271	210	207	243	269	264	252	244	243	277	222	287	205	195	190	204	176	220	209	228	191	218	169	210	208	205	222	213	190	205	223	231	232	176	193	183	157	203	178	184	180	173	186	172	183	146	176	175	160	151	142	170	160	119	126	138	138	156	189	183	175	197	166	211	163	191	185	154	180	122	132	161	167	135	168	170	145	152	149	145	136	158	152	143	144	178	171	192	162	158	156	124	137	164	137	168	145	157	165	172	169	165	167	168	185	175	154	147	143	161	147	139	170	126	128	178	147	172	161	165	138	147	150	150	171	194	187	155	188	177	189	165	176	197	206	199	186	135	163	191	175	152	142	139	157	177	155	138	138	157	158	158	150	133	150	133	145	128	137	149	134	149	126	133	147	131	133	175	147	167	161	200	135	151	148	166	144	169	163	153	161	163	143	154	139	141	114	121	129	133	129	113	111	124	116	135	122	113	110	115	114	112	104	111	121	104	109	102	100	129	131	140	127	117	126	119	118	106	121	148	122	135	122	108	122	132	122	111	129	110	107	121	119	116	109	118	124	108	108	111	121	117	112	131	123	118	112	114	124	114	113	104	114	137	123	131	112	105	123	116	119	116	105	107	106	104	106	115	100	106	114	111	105	125	121	102	114	118	128	110	101	101	131	119	117	103	103	100	106	111	116	116	114	104	102	106	117	111	114	107	108	100	101	100	100	100	102	102	100	103	110	122	136	106	111	103	113	113	108	103	109	117	114	100	100
4176	4202	4252	4279	4337	4350	4358	4255	4244	4245	4295	4259	4195	4212	4228	4212	4347	4426	4356	4313	4367	4418	4388	4375	4367	4428	4476	4555	4629	4682	4806	4838	4785	4912	5033	4928	4926	4887	4932	4900	4914	4983	5029	5013	4955	4985	5090	5021	4990	5085	5059	5109	5097	5195	5171	5148	5024	5043	5053	5079	5095	5090	5046	5101	5037	5097	5079	5025	4934	4918	4945	4829	4870	4645	4477	4421	4030	3623	3221	2662	2070	1437	1190	926	845	796	759	731	675	671	614	557	553	588	593	574	531	523	537	537	517	503	523	525	480	444	485	451	450	435	454	478	473	420	380	371	444	422	389	452	450	477	413	421	453	430	418	451	474	441	436	463	468	450	407	368	360	365	370	367	412	412	427	415	408	441	408	389	378	379	368	357	346	346	374	318	258	286	317	317	338	316	311	299	293	315	334	342	325	258	266	297	306	261	282	289	310	284	273	271	251	249	225	232	241	236	244	244	223	224	220	249	280	216	242	184	242	218	220	212	227	179	204	237	218	200	202	220	217	194	246	226	193	172	182	180	163	188	206	184	171	171	182	180	147	158	143	194	172	157	178	179	146	138	177	169	139	126	154	186	164	155	150	137	169	167	169	170	164	173	157	120	171	122	177	141	162	169	139	145	157	143	165	160	143	137	161	144	125	147	123	123	122	131	117	149	136	122	128	144	153	133	135	138	146	152	148	164	196	160	156	148	138	153	123	159	143	162	156	137	143	160	189	171	173	143	133	160	154	137	198	193	157	185	175	170	163	137	192	181	161	137	148	138	145	161	146	164	158	179	146	138	125	123	120	136	135	133	143	152	144	141	135	125	131	129	140	177	145	146	145	146	169	130	116	158	152	128	147	142	142	129	114	126	136	141	149	119	106	107	107	117	111	125	107	108	106	109	114	108	106	109	106	102	110	106	119	118	107	107	121	126	122	114	113	116	110	121	114	119	132	123	110	114	118	107	115	112	104	116	144	113	124	113	102	129	107	114	116	110	105	101	104	101	115	102	106	105	100	112	117	112	105	120	109	113	103	103	103	108	114	111	108	110	103	102	103	100	100	101	100	102	108	121	124	120	103	104	101	101	112	116	108	104	105	107	103	102	100	103	102	100	120	102	103	102	101	100	102	101	107	100	100	100	100	100	107	104	100	105	100	101	104	101	101	107	126	116	107	114	105	111	109	100	100	100
4394	4303	4443	4466	4381	4441	4329	4388	4377	4358	4360	4348	4331	4231	4275	4342	4286	4303	4407	4409	4385	4422	4467	4519	4505	4549	4596	4666	4784	4809	4757	4763	4829	4964	4867	4989	5065	4973	5106	4916	4994	4964	5077	5111	5068	5120	5280	5123	5103	5139	5145	5158	5158	5144	5123	5147	5165	5171	5211	5122	5138	5146	5143	5297	5118	5110	5095	5086	5210	5085	4869	5083	4795	4659	4585	4287	4069	3712	3255	2736	2198	1650	1230	926	851	798	767	724	652	611	573	595	609	603	565	542	545	535	512	509	502	453	518	507	500	492	464	503	462	419	474	470	426	433	412	426	389	405	421	381	386	443	448	445	419	396	399	429	466	461	455	471	419	457	418	409	420	389	368	380	393	421	389	350	368	425	368	351	345	378	339	317	335	322	320	298	282	309	302	335	295	314	297	291	290	287	291	278	286	260	327	282	291	273	272	261	256	241	253	230	227	241	255	253	264	235	224	248	227	254	234	237	273	264	235	225	236	199	176	182	174	167	185	229	196	179	189	214	188	175	190	195	158	215	230	177	215	206	214	190	209	201	207	170	163	177	148	155	152	160	181	198	175	130	156	164	179	157	165	177	172	165	148	142	173	169	166	156	150	161	158	143	127	162	145	151	197	181	142	169	151	135	132	162	154	123	129	148	120	112	159	141	130	133	128	142	180	149	138	132	166	149	163	153	137	149	166	156	123	150	162	148	149	162	154	123	145	159	169	152	165	160	151	185	138	138	161	185	193	179	184	151	191	197	175	156	196	202	171	165	153	146	152	163	154	158	142	150	132	171	165	145	145	182	188	142	141	146	111	129	123	145	118	125	152	114	108	117	148	172	176	176	156	154	157	151	142	142	132	163	185	164	136	163	132	132	128	131	116	153	137	120	126	133	128	117	126	108	107	118	122	112	111	105	106	104	115	123	109	132	128	153	130	126	116	118	112	120	121	120	113	106	108	130	115	122	132	133	131	133	121	138	112	121	111	127	110	110	100	101	105	102	107	110	129	100	104	107	110	113	109	107	103	102	116	131	137	126	112	112	102	104	104	104	108	105	119	100	107	104	100	106	114	112	123	126	100	101	104	105	110	113	105	109	110	103	104	100	102	107	109	110	112	126	106	102	103	103	100	103	100	108	100	100	100	100	103	105	104	100	101	102	107	107	127	115	116	113	103	102	111	113	107	109	100	100
4347	4362	4419	4335	4397	4495	4435	4358	4240	4276	4315	4291	4338	4326	4283	4304	4357	4409	4420	4456	4478	4510	4528	4504	4522	4643	4646	4720	4759	4840	4958	4867	4773	4857	4927	4929	5054	4948	4927	5069	5001	4945	5075	5128	5072	5170	5108	5164	5234	5142	5225	5215	5266	5303	5307	5218	5095	5059	5134	5138	5186	5218	5260	5144	5078	5031	5080	5087	5046	5097	4988	4899	4862	4856	4667	4376	4134	3764	3364	2823	2206	1643	1218	1057	906	785	775	769	734	704	653	591	571	574	578	568	551	551	518	529	539	516	473	473	478	480	444	482	479	441	456	420	403	430	405	386	383	388	372	361	389	474	437	457	475	438	411	399	415	434	440	401	436	416	417	407	367	313	365	354	388	383	368	368	410	406	399	337	346	342	317	313	313	322	321	313	296	316	328	303	287	263	262	282	307	327	294	302	292	300	269	226	267	245	291	257	237	269	259	246	247	285	274	247	233	226	244	231	226	196	175	206	260	217	205	211	233	192	195	207	198	165	212	168	157	184	199	191	208	198	192	201	180	182	180	217	196	162	210	201	188	156	165	200	159	154	172	186	180	172	148	157	168	147	128	140	148	137	137	158	132	150	168	138	155	190	217	169	158	159	156	127	146	146	138	168	146	131	152	138	127	131	135	139	157	149	127	153	148	180	182	120	125	124	122	141	147	170	155	142	170	130	128	141	118	139	153	162	150	149	146	144	137	139	157	179	150	159	128	126	155	153	167	184	142	149	159	165	137	145	183	197	143	132	147	138	130	115	170	173	125	128	144	141	162	155	161	175	156	152	149	139	139	154	145	155	125	118	132	126	128	107	125	112	109	120	140	139	149	144	162	145	163	139	143	148	158	146	137	113	107	118	150	145	139	129	126	105	114	107	110	108	116	103	106	112	122	116	112	111	103	110	115	106	103	101	105	105	108	118	108	120	118	119	110	111	124	132	111	108	104	108	107	104	120	146	125	119	128	104	103	108	112	117	116	103	100	100	101	105	112	120	111	116	113	109	117	119	116	124	115	115	105	115	124	118	118	109	103	101	102	101	106	108	114	111	111	109	100	103	103	100	100	105	109	111	111	100	111	125	107	104	103	108	107	108	111	107	103	100	100	100	100	100	102	102	112	110	102	105	108	104	100	100	109	104	107	110	100	101	100	106	113	101	123	115	107	126	109	101	105	113	118	126	103	100
4294	4271	4329	4288	4460	4453	4514	4442	4317	4339	4314	4289	4314	4359	4367	4324	4323	4379	4450	4502	4577	4693	4733	4636	4608	4739	4764	4732	4732	4708	4784	4784	4786	4881	4948	4808	4964	4850	4984	4938	4928	5076	5097	5122	5141	5254	5179	5295	5180	5084	5241	5208	5251	5249	5125	5191	5071	5111	5056	5060	5093	5090	5057	4986	4946	4960	4960	4998	4948	5002	4959	4966	5054	4898	4683	4540	4239	3869	3502	2981	2388	1764	1201	1014	911	859	786	765	732	697	629	618	573	563	563	577	531	511	529	517	499	516	523	448	487	473	449	482	433	437	442	431	430	398	404	432	453	427	399	372	343	409	432	401	450	440	451	432	437	415	403	402	446	404	387	389	406	349	369	340	385	363	343	402	422	430	414	357	352	328	327	339	338	324	304	321	305	304	294	293	301	295	277	266	270	304	339	307	299	267	247	304	264	234	259	234	271	284	244	213	272	237	220	214	245	250	217	204	208	223	209	201	213	195	233	200	211	184	200	219	192	160	174	192	212	204	174	187	207	204	185	175	192	243	233	192	220	179	165	180	154	184	167	168	166	174	151	139	152	163	165	173	177	152	167	165	156	170	158	154	147	163	157	158	193	151	155	137	135	129	133	144	140	134	168	198	198	156	143	121	136	150	163	145	143	153	145	160	138	132	147	143	115	124	127	163	149	141	115	134	130	115	146	158	163	156	150	149	146	180	149	151	153	117	124	143	134	141	154	167	134	126	132	158	155	153	148	165	147	124	134	167	132	158	155	151	171	155	156	123	136	126	134	124	134	125	124	154	141	157	153	121	132	107	124	118	110	107	113	138	133	121	119	124	126	125	122	141	133	139	143	155	148	149	143	156	156	147	191	159	172	147	140	149	121	120	131	112	102	109	124	118	120	109	110	111	107	121	119	112	107	109	110	115	115	121	108	104	122	119	109	108	102	108	107	106	108	110	108	103	114	122	111	106	103	103	101	100	115	119	110	105	103	114	103	107	120	122	105	105	117	106	100	106	147	106	104	118	114	103	113	105	107	111	105	104	101	111	111	109	112	106	109	119	115	119	106	103	101	103	100	103	102	103	111	116	102	100	103	114	121	114	102	104	107	102	107	105	100	100	100	100	123	108	109	106	103	111	113	115	104	115	103	101	102	100	101	100	104	122	101	104	100	108	117	110	106	121	121	102	106	102	103	102	107	101
4346	4417	4443	4416	4491	4498	4446	4463	4408	4453	4402	4263	4266	4265	4269	4250	4330	4458	4507	4473	4474	4558	4610	4591	4589	4773	4693	4792	4774	4883	4802	4778	4843	4846	5033	4981	4935	5039	4991	4969	4933	4939	4992	4883	4946	5009	5051	5053	5089	5004	5082	5032	5000	5076	5132	5103	5077	5075	5078	5004	5041	5144	5275	5110	5055	5089	5213	5118	5056	5299	5246	5215	5269	4992	4956	4657	4288	3800	3484	3000	2420	1838	1290	1012	897	841	786	744	712	660	629	625	614	591	587	595	540	540	516	468	503	506	519	492	499	453	439	459	436	471	434	454	420	390	409	407	363	371	392	390	369	438	462	464	422	445	452	415	375	385	448	444	457	396	407	400	414	368	349	367	351	351	355	422	409	415	398	405	377	316	298	334	313	328	349	334	332	337	310	291	301	309	308	313	310	324	311	302	301	275	319	263	253	265	265	253	262	227	244	250	265	282	230	204	235	234	240	229	237	201	229	236	308	187	189	180	205	188	208	193	175	203	218	191	208	202	189	186	201	214	234	231	216	196	193	198	188	173	166	183	174	187	179	165	135	150	146	126	163	171	166	161	159	139	146	150	164	174	161	158	175	139	162	140	155	156	190	161	158	144	133	158	144	145	134	155	178	166	147	153	139	153	132	128	144	128	136	161	153	125	147	131	116	107	110	115	141	136	133	132	135	144	149	154	136	161	176	149	120	119	141	157	132	126	137	144	132	133	151	145	149	137	154	118	133	159	159	141	129	135	144	152	128	135	153	166	155	137	149	145	174	161	154	129	129	122	173	172	164	152	155	128	134	115	116	160	145	140	130	129	122	136	130	118	124	127	122	122	110	152	147	180	176	144	134	157	135	139	135	148	132	162	127	144	120	127	123	136	156	139	132	142	110	122	105	119	121	110	109	110	113	104	116	124	127	119	108	114	105	102	105	100	119	137	144	129	127	124	112	124	159	129	131	109	104	125	113	113	113	120	111	109	115	107	107	112	128	128	106	114	110	107	101	106	125	100	102	104	108	106	115	104	102	108	118	101	105	100	100	112	117	109	113	115	111	103	118	101	104	101	102	100	100	112	127	122	124	103	100	101	101	102	105	101	104	111	107	101	102	100	100	101	118	103	101	107	103	102	102	103	100	104	103	102	105	103	100	104	100	108	104	104	105	100	100	101	104	102	104	101	110	116	115	100	106	102
4416	4340	4338	4343	4301	4418	4362	4327	4382	4331	4392	4357	4282	4312	4395	4456	4484	4529	4518	4535	4535	4583	4650	4632	4577	4649	4689	4845	4834	4724	4878	4754	4736	4885	4832	4779	4840	4864	4970	4916	4973	4984	4918	5026	5082	5058	5085	5087	5053	5031	5042	5070	5122	5034	5023	4971	4993	5081	5038	5019	5106	5088	5002	5012	5005	4993	5035	5069	5014	5061	5031	4922	5045	4908	4785	4602	4257	3981	3617	3110	2604	1950	1362	1117	946	859	829	736	674	682	635	575	545	542	529	556	557	551	486	493	506	524	524	432	482	465	483	415	465	455	440	478	438	383	438	418	397	388	413	428	429	414	433	456	407	447	439	454	408	376	442	415	448	456	410	395	375	335	354	347	350	365	408	418	386	378	390	374	324	320	323	336	342	326	327	294	309	297	282	274	301	305	305	269	247	267	214	267	289	341	306	244	251	275	231	192	265	251	255	227	193	227	237	199	236	244	253	219	203	206	214	231	255	186	180	220	187	190	198	202	176	171	158	158	179	189	202	171	196	193	206	193	176	170	211	162	164	205	183	154	157	144	151	167	156	157	154	131	139	141	163	176	117	121	144	141	167	135	114	121	124	120	128	128	159	141	153	163	151	150	172	143	124	156	197	182	160	143	128	150	137	147	149	137	134	116	130	141	123	129	137	132	143	135	122	117	128	137	159	155	147	127	173	138	155	152	146	161	124	169	194	155	160	147	127	143	143	130	109	120	134	142	178	157	153	121	137	153	149	156	144	158	162	172	164	157	142	138	184	136	157	132	119	113	159	162	176	156	134	149	154	121	143	139	138	130	110	111	113	122	131	138	150	117	138	127	148	141	128	133	141	144	155	129	140	133	158	155	148	139	136	117	114	146	124	139	124	121	124	121	127	118	110	110	105	103	120	119	146	128	112	101	104	106	104	101	101	105	122	134	137	116	134	131	105	103	113	106	104	103	129	102	118	120	116	110	103	102	113	120	126	114	130	105	121	103	100	107	105	105	107	106	100	101	132	110	104	107	111	114	106	102	104	116	114	102	110	117	111	111	111	111	111	110	104	100	100	100	100	100	100	110	108	109	112	105	100	104	102	143	110	116	106	105	103	108	101	100	100	100	100	101	102	104	101	105	127	124	102	104	110	106	100	100	100	101	100	101	100	100	100	107	125	118	122	110	104	112	105	102	104	102	103	106	110	100
4347	4244	4367	4413	4528	4432	4458	4492	4383	4310	4295	4243	4257	4350	4349	4288	4297	4343	4436	4484	4520	4571	4543	4607	4531	4652	4800	4795	4735	4843	4842	4954	4799	4943	4851	4788	4825	4814	4753	4867	4887	4910	4951	4972	4923	5016	5155	5092	5005	5031	5030	5090	5036	4959	5078	5052	4978	5017	5050	5071	5086	5038	5194	5192	5197	5216	5200	5235	5156	5294	5234	5133	5103	5066	4862	4650	4432	4072	3666	3188	2725	2056	1580	1087	1024	901	830	796	758	683	630	578	551	595	616	563	571	517	522	513	519	534	539	493	529	487	508	486	451	394	407	390	490	382	364	402	379	393	356	385	373	404	464	442	402	375	400	406	394	372	393	371	418	423	404	399	391	348	363	367	363	354	367	341	326	342	383	385	328	368	303	347	325	312	341	331	275	288	329	286	271	288	285	261	267	316	277	279	278	261	233	238	259	280	278	253	233	251	256	226	191	198	228	233	262	256	221	238	233	255	225	233	294	222	238	193	173	211	197	208	201	198	201	182	186	172	196	203	162	174	197	185	187	162	164	150	174	159	180	216	180	181	166	156	153	160	146	128	140	148	164	126	159	150	137	157	174	160	142	169	138	130	127	153	159	129	162	165	160	137	134	134	160	158	139	160	135	140	154	135	108	133	155	145	155	143	150	139	126	107	110	103	118	129	141	130	124	155	137	145	150	138	140	165	158	190	172	136	166	154	134	125	119	142	135	136	167	133	129	105	122	140	165	184	156	167	150	120	133	163	174	154	179	133	145	135	173	194	180	167	149	142	152	125	149	146	140	129	141	151	159	136	144	143	138	140	140	139	128	109	104	111	106	107	122	113	129	118	161	154	177	147	152	158	145	131	138	138	128	131	131	168	162	148	109	116	101	102	116	110	115	121	115	134	104	110	100	101	118	120	108	104	104	113	107	108	114	107	109	104	105	112	118	120	101	100	101	106	106	105	102	107	104	112	130	111	100	102	105	108	109	117	117	127	104	103	101	103	104	100	101	101	105	100	106	118	108	109	111	110	111	100	112	122	113	134	112	109	136	109	100	102	111	103	111	125	109	123	101	114	101	116	112	100	112	112	102	100	106	103	105	109	103	104	106	108	102	100	100	101	101	100	112	101	102	104	105	113	107	112	101	121	100	100	101	101	103	103	104	105	111	105	102	100	100	102	105	111	101	101	111	115	112	101	101	100
4214	4199	4307	4303	4359	4310	4390	4295	4345	4468	4375	4329	4376	4325	4271	4293	4354	4355	4336	4428	4481	4485	4540	4532	4400	4504	4566	4669	4737	4693	4759	4762	4771	4777	4778	4707	4669	4730	4672	4695	4836	4790	4881	5001	4969	4932	4973	5058	5041	4966	5039	4983	4915	4923	4972	4962	4984	4884	4915	4919	4996	5038	5078	5085	5198	5119	5226	5268	5278	5383	5364	5321	5234	5265	4889	4804	4634	4241	3795	3392	3017	2480	1932	1283	1105	998	876	804	741	699	660	609	587	607	571	572	508	509	503	517	504	525	532	504	464	511	489	468	436	419	442	417	433	406	406	423	365	369	341	353	353	425	421	404	418	389	398	402	391	380	403	401	417	423	422	396	398	359	397	313	367	362	329	351	372	340	385	382	331	324	341	341	328	307	287	318	308	312	319	288	301	264	241	275	296	285	269	284	258	267	295	262	266	283	296	258	266	241	213	199	214	222	216	198	193	215	209	230	212	220	208	194	276	220	200	189	178	177	208	214	203	192	172	166	167	153	184	184	179	181	189	183	187	132	171	168	228	209	207	177	176	159	149	174	153	161	151	163	161	126	148	152	148	136	144	138	135	139	140	132	135	122	124	151	133	134	180	151	125	130	135	136	152	119	160	116	130	131	134	113	136	134	145	133	135	145	141	130	142	117	143	135	131	125	132	102	128	138	137	143	142	142	165	167	147	145	173	186	128	132	129	144	155	132	129	108	119	120	116	149	158	153	157	114	134	134	124	138	170	171	158	153	168	147	166	137	151	146	196	168	166	146	136	127	130	139	139	146	137	145	130	146	130	142	130	130	127	110	113	123	129	130	125	125	116	112	119	121	118	126	122	128	139	132	150	169	131	130	113	120	110	152	149	161	125	119	135	105	103	134	125	124	114	104	106	112	110	107	115	105	100	102	114	120	111	115	113	119	107	104	104	102	109	100	107	115	119	113	104	103	139	129	112	106	117	113	111	117	127	101	113	117	109	101	100	113	106	112	103	103	100	100	100	101	136	103	110	103	110	115	112	107	105	104	102	115	107	108	113	104	110	106	102	103	100	100	101	107	100	100	100	104	100	114	111	104	100	100	104	102	109	107	106	101	103	104	111	102	100	100	109	102	101	102	102	101	100	109	118	121	108	114	103	101	109	100	100	100	100	101	101	103	103	106	106	100	119	134	127	104	105	102	104	100	107	100
4004	4066	4221	4325	4310	4224	4342	4278	4307	4310	4225	4237	4268	4230	4241	4328	4390	4415	4422	4420	4429	4538	4528	4453	4390	4513	4574	4654	4706	4668	4611	4742	4664	4697	4732	4661	4679	4672	4631	4700	4634	4654	4702	4744	4795	4970	4986	4965	4951	5034	5004	5033	5064	5014	4986	4991	4962	4951	5052	5085	5099	4978	5118	5072	5114	5105	5223	5213	5260	5196	5266	5291	5209	5239	4894	4936	4674	4451	4249	3830	3415	2809	2256	1706	1395	1073	871	801	798	755	712	640	621	618	615	589	554	488	519	526	528	548	487	484	488	463	444	449	464	466	451	462	479	447	421	388	382	377	393	361	377	361	377	409	441	425	412	399	360	359	400	389	380	412	445	421	410	352	345	362	369	375	373	387	384	426	393	365	338	297	339	271	310	301	311	342	292	315	322	300	289	307	286	289	303	324	245	270	261	269	309	296	243	227	286	259	264	241	220	226	242	216	201	229	224	204	203	188	194	199	227	237	271	192	234	208	205	205	187	195	186	159	195	212	176	186	201	213	197	173	201	185	182	168	193	171	163	168	178	162	147	160	150	129	124	158	141	140	146	154	138	138	164	162	139	135	148	143	148	162	151	159	149	140	134	129	142	148	152	129	165	158	127	137	131	132	144	126	117	148	132	122	116	129	130	149	150	149	123	205	184	127	120	141	143	106	122	118	126	138	136	123	118	140	154	132	144	180	126	127	131	124	111	133	134	126	122	139	105	131	160	132	137	118	160	148	137	175	140	150	153	171	177	148	133	161	163	155	143	128	158	148	139	120	139	133	148	150	135	155	189	137	150	136	130	142	142	122	116	112	129	112	109	117	111	140	137	122	130	118	136	113	110	121	138	143	137	161	136	128	114	133	123	115	114	111	104	122	128	101	106	105	100	109	107	110	111	104	107	124	126	117	105	108	109	105	106	100	113	104	100	102	105	120	102	107	105	102	106	107	105	104	120	116	110	130	117	122	111	106	104	108	103	107	112	106	100	102	102	104	114	117	102	105	107	122	126	106	102	100	104	110	111	111	124	126	119	107	128	111	105	114	108	103	105	104	117	100	100	100	104	103	102	103	106	109	107	100	105	103	109	108	108	103	101	101	100	101	104	112	110	110	103	101	103	104	106	112	107	106	100	100	102	105	100	100	100	100	101	103	103	113	105	107	104	100	106	107	107	102	101	105	107	100	105	100
4280	4372	4318	4350	4325	4341	4335	4298	4259	4224	4203	4212	4160	4095	4118	4183	4291	4286	4336	4451	4439	4465	4530	4559	4519	4471	4470	4537	4601	4595	4598	4512	4494	4571	4636	4698	4696	4696	4833	4836	4742	4735	4742	4738	4787	4786	4821	4858	4839	4846	4825	4867	4767	4779	4799	4933	4964	4915	4971	4926	4943	4972	5046	4956	5005	4979	5042	5107	5140	5245	5197	5224	5077	5084	5070	4997	4848	4756	4546	4270	3699	3296	2888	2237	1809	1448	1135	891	777	737	695	666	636	596	558	518	523	551	557	606	561	524	507	472	526	493	442	471	475	438	453	377	375	385	451	421	395	411	391	394	375	409	436	441	453	421	412	447	411	404	418	413	408	404	408	420	382	330	318	344	391	392	382	377	384	389	373	348	354	377	368	324	309	296	284	343	287	287	280	268	278	304	307	296	286	284	267	273	300	296	301	288	258	256	354	266	233	205	194	206	217	209	220	231	232	238	228	199	220	187	216	194	255	172	162	210	192	197	207	207	197	205	198	162	173	160	171	170	161	196	209	192	175	194	229	165	189	167	205	166	178	177	175	175	136	135	145	116	159	163	130	145	143	126	124	120	157	143	155	148	151	140	133	151	137	173	160	135	132	134	146	133	142	131	101	131	144	134	138	111	148	126	144	153	140	137	159	149	156	126	134	128	119	114	118	103	118	138	117	118	132	116	149	142	164	128	149	158	134	154	143	143	131	122	133	132	136	121	129	134	125	130	133	154	147	136	132	144	146	169	150	163	132	127	151	166	165	182	139	119	113	111	140	143	170	159	150	129	128	169	176	131	136	115	118	128	124	154	117	114	124	117	112	113	133	117	128	143	151	142	146	121	157	134	124	131	130	143	142	128	126	180	126	134	114	116	106	122	112	104	111	109	113	128	104	114	103	101	106	123	121	120	116	104	101	101	107	106	116	101	114	100	115	102	100	104	116	113	109	110	125	102	110	123	117	131	111	108	109	119	108	113	105	124	111	115	102	103	102	103	109	100	100	100	108	101	106	110	105	106	107	114	104	120	109	104	111	110	109	103	104	100	100	103	111	104	103	112	100	104	105	101	101	100	110	112	100	103	104	101	102	100	115	105	100	102	100	101	101	120	110	105	107	104	100	106	111	105	100	103	102	106	100	100	100	100	109	110	106	101	109	114	100	101	101	100	106	113	105	105	100	103	101	100	100	100
4408	4332	4279	4431	4366	4385	4357	4316	4240	4225	4190	4186	4195	4186	4161	4076	4045	4048	4088	4197	4190	4103	4171	4223	4344	4395	4320	4444	4467	4489	4532	4567	4643	4778	4605	4755	4743	4662	4650	4655	4630	4580	4701	4782	4796	4804	4800	4818	4793	4767	4827	4783	4780	4798	4848	4870	4924	4864	4890	4888	4893	4939	4965	4907	4980	4948	5100	5122	5128	5215	5155	5294	5242	5360	5285	5272	5076	4951	4792	4620	4317	3980	3387	2894	2369	1891	1452	1133	954	806	738	706	671	660	628	588	615	581	565	540	531	536	501	522	489	506	520	455	475	471	480	448	438	472	421	433	362	387	402	357	385	399	421	415	405	419	394	416	395	384	406	414	418	422	417	388	336	318	350	349	360	371	376	355	336	339	377	336	317	291	319	298	302	293	300	335	325	289	280	306	258	320	320	298	263	275	272	259	274	297	281	256	260	301	291	285	261	234	260	222	237	248	261	236	215	178	197	220	208	234	193	232	238	175	179	191	221	165	163	198	171	204	174	165	152	160	184	172	169	185	181	203	206	162	203	230	186	155	223	176	176	142	156	176	156	153	138	130	156	161	148	101	130	168	161	158	150	139	131	140	138	118	118	144	139	159	156	166	119	124	149	140	130	155	125	127	141	129	128	129	141	159	175	122	132	123	129	140	142	140	144	134	119	128	126	123	123	131	133	139	158	129	123	171	157	147	148	127	168	159	145	133	133	145	162	129	160	119	153	120	161	149	147	127	117	124	147	153	130	148	161	135	117	175	210	191	192	148	166	170	122	130	130	139	123	148	156	153	131	132	180	155	122	119	118	134	123	119	121	125	110	112	114	111	118	112	117	111	135	135	116	132	122	149	146	188	129	130	130	122	142	134	130	146	148	116	136	106	106	107	122	101	110	109	100	105	106	101	109	103	109	108	107	104	100	113	100	111	113	104	126	119	145	117	103	107	103	101	107	110	113	111	118	108	112	104	111	105	114	112	107	113	102	100	104	110	101	102	101	103	105	100	100	101	101	107	103	109	110	113	113	101	106	115	122	111	113	100	102	100	103	113	109	112	116	130	108	100	100	100	100	101	100	100	100	104	111	100	101	100	110	100	100	110	100	100	100	100	100	100	101	108	113	106	108	101	100	100	100	100	100	100	105	101	107	107	102	100	100	100	104	109	114	110	110	104	105	129	103	106	106	118	112	100	111	105
4185	4194	4121	4304	4302	4307	4312	4262	4271	4281	4298	4227	4196	4207	4183	4155	4179	4247	4201	4145	4177	4280	4293	4278	4297	4344	4406	4461	4395	4478	4488	4466	4570	4521	4416	4637	4673	4661	4693	4681	4630	4702	4771	4745	4655	4767	4889	4819	4824	4869	4824	4857	4880	4882	4933	4939	4903	4788	4920	5018	4986	5020	5092	4962	5148	5150	5230	5223	5261	5340	5351	5353	5347	5239	5287	5111	4989	4985	4785	4473	4338	3945	3640	3217	2762	2309	1887	1454	1108	928	780	714	698	649	618	583	586	575	550	542	544	567	576	520	489	466	444	436	464	455	427	430	409	401	388	428	397	381	372	387	379	414	412	410	387	367	421	440	388	360	355	385	381	399	421	394	389	408	353	342	400	388	371	362	367	379	366	369	355	328	329	311	307	295	312	300	284	311	333	311	288	312	318	307	277	288	248	258	269	300	263	285	246	246	257	255	241	210	211	213	272	256	266	240	246	249	232	229	244	229	222	204	284	198	190	180	174	178	174	177	182	178	179	194	180	210	173	161	197	204	220	208	163	169	190	169	195	194	208	156	140	165	153	144	129	146	142	136	120	113	148	156	186	161	142	145	130	125	137	147	131	142	121	132	146	134	126	140	142	168	134	147	158	153	101	108	123	128	119	117	105	131	139	162	150	128	132	165	134	110	128	157	119	119	112	125	169	155	135	152	149	150	145	162	151	165	171	174	130	137	150	134	121	116	130	139	123	136	117	156	144	141	153	142	112	117	117	133	144	156	144	148	149	132	139	158	153	153	138	138	149	135	115	119	145	123	146	112	144	153	175	126	141	132	146	136	130	120	102	115	128	118	132	119	110	121	112	106	142	133	132	141	151	119	122	141	124	131	108	113	122	129	129	131	119	111	140	117	107	111	108	114	105	109	112	122	110	100	100	107	105	103	124	115	103	105	111	103	113	112	103	103	113	109	107	107	103	109	112	111	109	114	114	106	114	110	106	108	119	105	108	117	115	114	108	115	103	100	112	110	101	100	100	101	117	100	104	102	100	101	107	113	119	112	103	104	119	116	104	104	103	114	119	119	114	105	120	101	110	100	100	100	101	115	121	117	101	106	104	110	110	117	106	100	100	100	100	100	100	101	100	100	118	110	100	107	116	114	109	114	104	105	100	100	100	100	100	100	100	104	114	103	109	117	123	121	107	101	103	104	105	109	110	113	102	100
4086	4246	4249	4219	4227	4240	4184	4313	4185	4123	4171	4132	4113	4120	4175	4195	4228	4261	4230	4206	4260	4376	4438	4428	4425	4378	4406	4341	4422	4298	4401	4365	4507	4568	4564	4633	4611	4616	4541	4623	4690	4681	4777	4775	4888	4898	4885	4947	4936	4934	4879	4872	4844	4931	4828	4890	4903	4868	4955	4983	4958	4940	4945	4984	5058	5084	5145	5115	5212	5178	5187	5282	5187	5245	5269	5278	5073	4856	4810	4615	4527	4254	3987	3529	3092	2845	2429	1830	1358	1043	864	792	751	672	634	578	645	602	583	521	504	562	577	512	497	504	471	448	468	431	469	451	469	386	488	401	361	366	373	380	376	390	384	368	361	317	330	339	365	345	363	350	348	345	362	389	356	341	383	371	393	392	384	424	443	433	442	389	349	368	364	322	317	308	334	280	267	306	303	308	334	277	265	272	260	261	224	272	258	267	280	262	273	237	233	258	259	242	227	228	229	237	212	239	197	207	198	195	163	176	186	193	248	171	209	201	197	197	165	177	179	183	178	194	210	179	183	151	174	207	181	192	162	184	194	170	199	155	153	161	153	138	156	158	174	173	174	168	163	153	140	138	144	143	159	141	161	141	151	140	131	151	133	135	139	150	157	137	139	134	112	126	123	149	135	145	133	130	133	116	106	123	153	129	132	139	139	160	142	124	122	109	123	130	115	128	121	140	119	150	176	124	129	134	125	120	132	146	141	147	139	129	157	140	162	141	141	116	117	109	128	138	155	140	150	143	120	120	165	187	131	142	172	153	165	140	136	130	143	130	134	130	121	129	152	143	143	135	143	136	123	110	122	112	128	120	123	136	119	120	124	111	121	128	136	112	109	123	126	149	140	148	123	128	112	149	113	134	125	144	141	135	128	142	112	113	124	119	113	124	135	124	111	125	110	124	123	105	107	112	110	101	123	121	105	103	104	100	111	103	106	104	116	108	107	117	115	111	109	109	113	107	115	129	119	105	102	106	115	100	102	119	111	106	101	118	103	105	111	104	108	106	102	127	132	117	112	106	100	117	114	107	105	116	116	109	104	104	118	108	103	105	103	107	115	105	101	101	102	100	101	108	107	105	109	104	100	101	111	107	111	101	100	100	100	101	107	110	100	102	104	101	100	109	108	110	100	106	107	102	107	104	100	100	100	100	100	100	100	100	101	103	104	109	115	103	100	113	101	100	100	101	104	104	100	101
4141	4189	4200	4197	4179	4313	4218	4242	4158	4224	4230	4214	4146	4049	4038	4093	4158	4100	4028	4096	4144	4166	4275	4314	4262	4355	4399	4348	4460	4435	4452	4452	4620	4466	4705	4685	4732	4652	4775	4650	4661	4847	4880	4823	4840	4954	4973	4869	4900	4857	4883	4859	4848	4837	4769	4842	4947	4864	4807	4882	4876	4859	4941	5005	4983	5044	5057	5117	5128	5126	5235	5288	5245	5133	5302	5270	5059	5167	4984	4725	4576	4539	4273	3965	3621	3271	2799	2220	1675	1244	982	841	706	660	676	679	628	579	576	592	542	567	525	494	456	540	467	462	481	479	421	428	460	384	422	388	365	397	381	393	344	407	409	368	339	334	356	338	293	287	355	376	363	390	365	347	334	348	369	337	412	414	415	412	447	394	370	353	354	346	301	311	322	339	333	314	299	267	284	286	305	299	294	269	280	296	269	233	272	255	229	279	259	244	223	240	225	211	233	226	244	218	216	214	209	228	216	209	227	223	232	221	229	210	220	221	183	177	214	187	174	148	153	181	207	219	181	188	200	175	152	198	173	176	184	205	173	173	159	152	137	143	162	130	120	140	132	167	128	137	166	159	143	141	142	168	157	124	142	124	122	128	119	161	145	125	147	145	134	148	129	127	139	108	132	125	121	130	147	117	133	126	130	127	142	129	107	126	118	120	113	121	119	122	113	110	115	138	128	114	128	148	131	130	137	129	133	161	141	139	139	135	140	123	125	134	144	145	112	131	178	154	122	120	125	156	167	134	133	116	131	137	178	185	178	156	142	135	184	152	119	119	115	128	110	129	135	128	119	129	147	119	124	121	128	114	125	107	120	131	113	102	104	101	108	110	131	112	126	128	132	144	122	159	145	145	127	119	132	126	151	130	131	123	114	104	111	116	101	102	112	101	106	102	100	101	101	134	108	109	106	105	103	101	103	104	102	103	102	100	100	100	102	104	103	106	102	104	106	108	116	107	134	122	110	100	100	100	101	102	108	107	120	108	102	103	100	101	100	108	110	100	100	101	101	100	100	100	104	107	140	122	107	120	116	103	109	101	111	110	114	105	106	111	102	112	104	100	100	100	100	100	105	104	106	106	106	100	100	100	100	103	103	101	102	102	101	102	106	115	100	100	106	110	110	100	104	105	104	117	111	107	100	100	100	100	103	104	101	100	101	105	100	106	107	118	111	131	104	100	101	107	105	100	103	106
4010	3975	4106	4100	4098	4066	3992	4048	3973	3970	4032	4025	4033	4043	4100	4129	4107	4203	4208	4239	4342	4369	4413	4446	4485	4551	4512	4576	4584	4692	4788	4856	4803	4878	4841	4842	4700	4702	4810	4817	4805	4767	4738	4699	4717	4735	4779	4753	4647	4597	4690	4732	4695	4749	4777	4805	4918	4840	4888	4900	4858	4859	4869	4950	5087	5035	5133	5110	5085	5189	5250	5275	5228	5255	5234	5122	4943	5123	5125	4876	5049	4600	4377	4106	3758	3397	3041	2516	2018	1514	1109	915	771	707	677	677	651	649	604	616	557	574	550	539	494	489	529	482	434	455	432	414	427	455	389	413	396	395	381	390	385	374	349	340	336	333	335	346	372	298	293	336	383	360	335	374	353	337	357	336	384	396	388	397	421	436	439	390	369	382	305	328	295	328	292	277	273	260	266	255	274	276	260	272	253	264	240	250	250	270	293	282	241	307	298	301	240	237	245	224	215	261	231	209	254	268	246	192	210	188	201	212	279	190	155	188	189	169	187	171	179	172	154	194	191	178	221	185	172	161	162	202	173	173	183	176	199	180	196	183	166	165	142	141	129	133	142	123	166	161	145	151	138	145	152	142	137	137	138	130	130	124	139	144	158	144	146	148	135	136	152	158	122	123	156	155	155	136	115	111	136	126	119	137	116	129	133	143	148	142	121	128	109	115	135	127	116	112	111	130	137	119	132	118	128	152	149	131	134	160	147	145	172	165	122	118	123	119	107	130	127	126	144	120	141	151	136	154	168	137	141	155	157	136	137	141	147	155	127	120	150	155	136	132	123	136	148	138	127	121	147	109	109	111	125	108	124	131	114	112	121	121	115	110	109	112	126	110	156	135	162	160	160	135	138	133	138	113	143	169	156	147	125	138	112	104	112	114	117	110	104	112	110	117	103	123	109	103	101	116	111	100	100	103	106	102	100	100	100	101	102	100	107	109	112	114	105	100	107	107	120	104	114	113	117	119	110	104	115	103	104	102	102	105	100	117	102	102	100	100	100	102	105	104	114	100	103	107	104	114	116	116	103	107	102	104	105	100	100	108	105	100	100	109	116	112	101	100	100	100	100	100	104	103	109	114	100	102	112	125	101	101	100	100	101	101	105	107	105	114	117	118	108	100	101	105	102	107	106	117	117	103	100	100	101	100	100	100	100	100	107	116	100	100	100	100	100	113	101	101	102	101	100	100	108	103
4133	4050	4246	4188	4314	4248	4158	4100	4129	4138	4147	4111	4045	4130	4143	4111	4132	4134	4141	4150	4160	4240	4317	4337	4301	4411	4386	4408	4534	4580	4600	4649	4672	4715	4664	4667	4763	4629	4683	4663	4718	4711	4752	4652	4693	4844	4855	4830	4764	4854	4763	4765	4764	4827	4777	4720	4691	4712	4749	4753	4830	4841	4817	4848	4851	4913	4993	4951	5137	5180	5253	5185	5126	5105	5186	5165	5093	5166	5149	5153	4851	4896	4640	4383	4139	3763	3360	2821	2232	1668	1236	996	802	748	732	697	681	599	572	578	539	544	558	533	517	509	489	489	478	482	426	457	473	398	411	435	407	425	391	386	381	370	391	365	401	345	369	384	320	328	339	332	363	359	323	309	318	340	395	404	434	419	436	458	446	447	410	399	349	326	338	337	287	283	258	288	294	298	317	272	270	252	257	280	272	278	261	266	283	271	248	284	264	263	289	288	261	235	232	208	253	236	227	222	226	228	226	203	216	192	192	168	256	209	248	224	182	197	198	161	144	185	185	169	179	175	167	193	177	174	171	168	169	176	200	137	153	141	218	153	164	160	139	133	133	153	134	139	132	132	128	131	154	189	142	122	119	122	135	131	137	119	130	157	129	107	117	127	122	129	158	120	119	120	133	181	163	140	136	131	157	133	113	149	140	113	134	148	140	146	134	119	134	127	106	127	126	129	142	154	137	140	159	139	163	146	139	162	155	152	135	135	134	131	145	147	115	117	136	141	143	136	126	145	152	118	130	157	162	149	189	162	154	144	173	169	158	133	146	156	139	129	122	161	131	138	149	144	126	145	124	139	123	133	118	124	124	109	122	125	140	104	120	113	126	110	115	105	105	114	110	107	132	120	117	129	131	129	130	119	149	135	141	134	133	124	124	112	107	122	114	101	104	109	103	114	108	100	107	116	110	101	100	131	130	111	115	111	123	121	113	106	103	106	120	111	130	121	106	106	109	110	120	121	128	108	108	108	103	107	105	112	124	104	109	101	100	101	108	110	108	113	103	101	127	105	101	108	100	100	100	100	101	101	107	102	102	103	104	105	120	116	107	111	101	100	114	100	100	100	100	104	101	101	106	105	102	101	104	109	102	116	111	102	100	100	100	101	103	100	100	108	100	100	111	106	101	103	102	103	100	105	100	100	100	100	100	101	100	104	100	100	106	116	118	108	101	110	100	100	100	100	100	100	100	100
4109	4115	4157	4223	4363	4229	4185	4194	4263	4276	4333	4263	4132	4060	4047	4081	4039	4048	4056	4073	4192	4240	4335	4373	4347	4359	4374	4566	4477	4565	4499	4670	4638	4624	4684	4648	4587	4655	4578	4588	4674	4735	4728	4775	4875	4814	4880	4874	4882	4913	4978	4952	4892	4929	4978	4962	4949	5006	4951	4901	4963	4952	5027	5003	5073	5085	5161	5207	5231	5366	5416	5439	5447	5402	5414	5447	5372	5221	5248	5119	4822	4809	4592	4428	4163	3774	3371	2974	2437	1921	1424	1033	859	750	683	651	658	674	547	559	546	552	543	517	494	481	524	470	479	477	466	385	402	384	398	385	342	336	344	384	371	350	336	326	350	351	331	329	363	346	320	319	322	388	372	335	361	362	400	375	396	389	441	423	457	432	403	413	331	328	331	310	312	335	314	296	271	277	298	281	285	277	261	241	242	239	269	280	284	258	250	206	258	252	320	291	213	183	183	179	216	235	211	196	215	221	230	190	213	209	206	202	282	187	217	183	184	212	184	186	187	170	158	172	215	201	207	170	179	218	197	173	147	193	160	125	166	169	188	155	149	142	145	118	119	132	121	111	165	160	162	154	171	160	154	143	142	141	120	124	130	130	130	135	142	144	127	147	125	136	145	107	122	123	104	133	138	130	130	117	128	126	155	118	135	131	120	128	136	133	112	118	130	125	127	131	141	121	140	135	139	153	138	118	124	132	133	170	137	149	178	144	115	126	132	104	126	131	134	119	131	123	138	142	132	141	130	131	127	129	139	132	166	154	174	148	151	129	163	131	127	138	133	135	116	137	127	131	141	163	160	131	124	140	143	135	128	106	121	126	114	114	114	124	126	112	132	122	136	130	132	119	143	127	142	143	152	110	138	142	134	140	155	144	122	112	103	109	114	116	109	106	100	104	104	103	105	101	108	117	115	116	116	107	101	103	107	101	118	102	122	120	130	106	100	117	123	135	112	110	115	121	113	105	121	116	104	112	126	103	103	109	106	108	113	102	100	100	100	102	108	107	100	100	107	106	105	100	101	105	103	104	122	103	110	101	102	106	108	105	101	101	100	101	103	103	101	100	102	102	101	101	101	100	100	100	102	100	101	102	100	120	107	107	112	102	100	100	101	100	114	106	103	100	104	105	103	112	112	106	100	100	100	100	100	100	100	103	101	107	107	102	112	110	116	106	101	103	100	104	106	108	101	100	100	100
4148	4073	4171	4271	4230	4131	4160	4180	4179	4222	4213	4216	4203	4108	4061	4098	4037	4051	4117	4157	4218	4239	4236	4204	4210	4210	4354	4355	4373	4547	4598	4549	4594	4632	4815	4769	4673	4743	4764	4804	4803	4798	4767	4726	4794	4774	4868	4879	4898	4877	4914	4917	4843	4810	4998	4960	4859	4864	4880	4816	4803	4838	4905	4789	4890	4950	4965	4916	5021	5106	5137	5278	5305	5270	5204	5297	5319	5257	5284	5038	5006	4896	4748	4636	4384	3994	3613	3130	2677	2111	1598	1149	913	788	732	703	668	652	642	592	575	587	622	579	538	508	462	450	485	462	443	401	422	460	391	405	369	348	345	349	353	399	401	346	393	351	364	370	328	304	330	324	333	312	326	318	342	349	373	315	391	430	450	444	442	440	442	383	347	326	339	336	356	331	324	269	308	313	307	344	290	309	297	288	301	293	298	289	327	314	251	243	261	303	283	266	222	207	196	231	220	276	274	235	232	218	184	204	227	239	206	214	272	187	180	195	206	172	174	178	164	210	154	180	183	183	202	183	184	170	200	190	166	159	132	175	154	146	182	154	178	175	174	142	121	102	107	117	176	159	134	142	161	150	128	133	151	139	141	136	128	150	135	144	146	149	129	126	119	125	133	125	146	168	138	137	115	121	129	114	137	128	130	141	133	134	132	144	144	119	132	112	103	125	123	116	145	121	127	139	126	121	129	133	137	147	128	123	154	132	135	128	112	105	127	113	128	122	139	143	135	121	124	154	135	132	129	127	122	132	150	169	134	143	140	148	152	127	161	152	107	114	115	121	143	151	129	150	144	120	143	108	134	125	126	103	133	125	113	110	110	110	108	110	109	118	129	142	124	137	125	122	116	139	120	107	125	113	125	145	121	150	168	140	115	117	114	121	109	113	127	120	114	102	117	108	124	124	113	108	104	106	104	100	105	105	104	108	117	116	103	104	120	123	104	102	102	107	104	112	106	102	117	110	109	109	116	115	111	113	110	105	111	103	107	106	100	100	106	105	101	100	100	101	123	104	111	101	101	100	100	100	100	104	116	102	101	103	122	108	100	101	109	110	100	100	104	101	100	102	100	102	105	124	129	128	100	100	104	122	108	100	107	103	103	104	104	106	102	100	104	104	103	106	107	105	102	102	100	100	100	100	102	107	109	104	100	100	101	104	101	103	101	100	104	100	100	109	112	102	102	104	101	100	113	100
4101	4183	4254	4072	4086	4193	4169	4172	4166	4155	4147	4137	4150	4084	4014	4025	4049	4043	4073	4189	4244	4257	4296	4266	4265	4294	4429	4427	4428	4554	4563	4598	4615	4651	4710	4653	4670	4616	4651	4591	4659	4665	4759	4850	4812	4844	4860	4816	4860	4805	4630	4688	4676	4708	4707	4858	4873	4830	4849	4762	4777	4919	4931	4966	4750	4919	4923	4949	4955	5112	5243	5286	5058	5140	5139	5144	5137	5050	5269	5225	5075	5049	4911	4660	4550	4172	3864	3350	2796	2182	1648	1254	967	845	778	695	681	652	597	563	544	587	549	531	523	506	461	457	412	414	433	432	446	421	416	389	362	359	370	388	361	352	371	383	364	338	326	334	339	340	339	288	332	342	327	328	313	357	323	290	366	387	415	382	383	364	381	342	335	341	299	296	300	321	321	307	275	298	300	287	308	278	272	267	268	291	229	277	279	297	279	266	261	270	279	295	246	215	212	201	206	202	225	207	234	218	210	203	158	159	181	215	283	192	177	193	202	200	179	168	147	189	185	189	191	163	151	149	168	184	178	163	171	168	195	193	151	145	166	183	147	150	155	127	127	131	129	136	171	134	125	177	160	132	117	121	144	125	131	116	105	113	126	140	179	139	139	125	132	146	139	145	164	128	118	154	148	121	119	141	132	123	152	151	131	129	151	136	166	125	125	111	108	110	121	128	143	115	124	139	122	111	104	116	111	138	179	167	141	132	127	128	133	139	131	131	118	131	131	131	128	133	133	149	107	130	127	128	137	137	126	129	137	134	156	122	110	132	138	156	135	114	120	116	127	108	139	127	140	148	136	133	132	128	131	101	120	122	124	123	108	139	133	133	122	123	123	116	117	134	135	129	172	142	118	146	134	128	130	142	124	143	140	139	111	126	123	112	102	102	104	104	102	109	102	106	100	101	103	106	100	101	119	113	116	111	108	103	103	101	101	102	108	122	117	116	101	114	113	113	117	111	111	105	118	109	102	112	109	114	103	119	109	117	112	103	100	105	107	108	100	100	108	101	119	100	100	100	101	101	107	111	100	100	104	101	102	100	116	110	101	100	110	106	101	100	100	105	103	101	102	102	101	103	102	102	100	102	110	110	100	100	100	100	100	101	102	100	100	105	100	100	111	101	100	101	100	100	102	104	100	108	107	105	100	101	100	103	102	102	100	100	101	103	103	104	109	103	100	100	110	115	111	100	112	103
3989	4133	4220	4119	4142	4163	4022	4133	4135	4126	4126	4114	4058	4103	4117	4043	4042	4138	4134	4188	4232	4218	4278	4277	4308	4287	4350	4398	4454	4485	4389	4576	4694	4714	4672	4623	4666	4607	4630	4707	4667	4695	4672	4726	4805	4806	4885	4847	4886	4951	4908	4828	4854	4831	4854	4893	4885	4807	4824	4773	4851	4830	4891	4921	4885	4951	4995	5017	5012	5036	5127	5189	5281	5263	5387	5536	5456	5328	5364	5266	5234	5070	4887	4739	4451	4209	3863	3342	2846	2301	1723	1300	1027	878	819	733	657	613	555	611	530	516	544	517	473	463	429	454	463	455	467	467	462	427	399	431	377	359	344	346	381	376	366	379	369	352	315	368	345	299	296	305	304	349	371	384	378	345	309	315	328	367	425	425	419	441	388	341	312	325	307	312	321	318	346	286	289	308	295	292	297	259	250	238	270	237	241	255	275	274	302	241	244	270	318	247	264	214	231	206	230	216	239	220	194	197	240	203	203	167	171	184	260	154	208	184	185	169	157	155	183	192	170	142	155	163	178	191	182	173	173	165	175	146	178	161	161	149	143	160	149	137	175	173	137	121	159	149	129	131	119	139	171	163	141	135	130	132	132	117	131	105	112	148	123	141	137	122	121	125	126	136	128	129	150	127	116	107	118	126	145	121	118	106	113	141	136	127	129	141	108	146	132	116	105	106	116	109	141	191	137	152	157	135	127	120	133	146	155	128	129	140	154	150	116	117	111	119	114	130	137	132	148	120	115	110	126	141	141	143	149	144	126	137	165	170	134	142	161	167	136	127	125	124	156	134	136	105	112	147	138	104	135	126	140	126	117	103	115	122	116	109	110	106	109	103	109	119	123	122	132	128	108	133	131	113	114	135	120	121	122	109	115	116	114	101	115	110	102	128	116	124	107	104	100	100	100	104	114	121	110	102	100	100	103	103	106	101	104	109	102	107	104	108	108	102	101	101	104	108	118	115	100	104	118	115	110	116	108	109	100	107	100	101	100	102	100	101	108	114	111	110	100	107	122	105	101	100	111	102	100	101	104	111	110	105	116	119	104	110	105	110	100	100	102	110	102	115	100	100	100	100	100	105	104	100	101	100	100	102	109	118	105	100	100	104	106	113	100	100	100	100	100	100	103	106	101	101	103	114	113	109	100	100	102	101	102	101	101	102	106	100	100	102	108	105	108	113	118	105	101	101	100	100	100	100
3869	4016	3945	3952	3963	3893	3965	4016	4052	4064	4109	4087	4086	4147	4107	4104	4147	4166	4203	4202	4189	4197	4217	4232	4244	4335	4346	4465	4437	4515	4612	4580	4632	4655	4638	4662	4649	4734	4712	4708	4642	4657	4676	4747	4725	4713	4731	4804	4688	4670	4787	4838	4757	4849	4869	4809	4863	4901	4864	4911	4878	4839	4841	4981	4915	4965	4906	4921	4965	5138	5179	5164	5306	5245	5338	5332	5309	5329	5302	5238	5318	5168	4932	4819	4618	4328	4061	3598	3054	2524	1993	1483	1115	923	854	824	733	635	593	609	574	583	562	523	555	464	472	474	475	479	472	407	390	434	377	380	356	358	297	322	339	357	415	391	373	351	334	331	326	296	309	286	320	336	311	346	343	297	338	383	375	393	427	403	386	401	351	380	361	299	312	264	325	301	305	310	257	303	275	280	288	286	273	253	244	271	252	297	288	264	284	270	224	255	274	211	203	204	198	212	219	219	210	210	208	217	238	233	189	170	179	172	225	179	193	216	198	198	168	180	154	174	169	180	171	199	181	175	182	168	175	179	164	190	166	175	213	188	195	172	183	152	153	163	140	137	119	120	171	158	150	164	110	116	147	158	158	125	123	146	138	136	128	162	122	118	124	127	115	119	142	118	127	137	159	143	151	148	130	121	108	116	116	135	164	155	128	142	130	148	139	147	130	122	108	108	122	131	114	135	144	155	143	140	127	124	136	150	149	155	140	113	106	106	112	124	126	115	108	109	128	117	128	149	126	154	129	142	146	157	141	137	134	126	143	156	162	129	154	142	139	139	122	114	135	137	134	121	118	146	155	156	145	147	117	126	123	110	119	112	118	100	103	108	102	101	112	106	107	142	123	138	145	131	129	131	126	123	123	115	116	113	127	125	111	123	132	125	126	111	111	112	103	112	105	103	105	105	108	101	100	105	105	101	100	103	102	109	105	112	103	102	101	107	100	102	103	103	103	105	101	106	108	102	107	102	113	102	103	101	100	101	107	109	104	113	104	104	100	102	104	103	100	100	111	104	103	100	102	101	102	104	108	106	100	106	106	106	109	113	103	101	100	101	101	103	130	139	103	105	101	100	101	101	108	107	100	100	101	116	100	101	100	100	101	102	104	102	105	100	100	100	103	103	106	101	101	100	100	105	101	110	100	100	100	100	100	104	105	100	103	105	109	102	100	100	100	102	109	111	101	101	100	101	100	103
4208	4138	4110	4215	4206	4147	4215	4153	4091	4064	4058	4081	4080	4133	4169	4208	4165	4138	4240	4240	4230	4306	4311	4245	4211	4393	4350	4464	4453	4542	4592	4649	4664	4686	4650	4680	4559	4528	4456	4583	4474	4544	4546	4450	4563	4569	4591	4736	4769	4738	4610	4590	4624	4643	4638	4677	4760	4746	4750	4750	4748	4791	4896	4758	4860	4842	4825	5051	4890	5103	5060	5103	5179	5210	5212	5325	5201	5204	5362	5265	5188	5055	5116	4893	4670	4514	4205	3844	3458	2853	2234	1705	1279	1015	861	807	712	666	646	658	605	588	614	572	555	506	502	494	453	473	443	457	420	402	397	387	363	373	409	368	380	359	401	390	342	332	320	314	323	328	341	377	357	388	369	339	333	319	319	330	350	391	398	422	443	416	419	353	313	316	319	355	292	286	292	273	279	260	264	271	249	221	243	260	257	262	250	253	248	254	270	245	269	279	219	252	251	224	246	202	258	207	220	238	217	209	219	216	195	175	182	225	193	159	149	186	191	168	174	142	172	182	199	162	133	158	179	188	187	191	198	167	162	146	181	159	161	201	185	131	169	150	145	148	145	151	125	119	162	136	174	168	135	179	150	136	131	125	117	137	137	140	154	135	121	153	184	156	141	152	148	119	144	107	136	148	139	132	133	115	119	122	131	108	135	142	128	153	132	134	135	132	129	115	116	149	139	110	118	136	139	131	138	134	141	119	118	129	113	109	135	124	117	116	127	120	123	148	114	112	136	125	112	138	163	132	134	138	130	143	176	148	163	132	128	158	139	127	166	146	134	133	143	123	150	125	139	147	145	170	173	130	129	113	142	105	113	108	120	105	111	122	107	113	103	109	103	106	114	133	125	144	116	114	120	133	118	126	140	119	120	112	109	114	131	137	100	106	105	102	104	110	106	106	102	101	100	110	109	102	103	101	101	101	100	103	106	101	110	105	101	102	114	128	102	117	105	107	106	100	100	100	100	100	111	107	101	108	124	104	111	115	116	101	105	109	101	108	109	100	100	100	100	100	109	107	107	107	115	117	104	100	100	101	100	107	107	107	101	106	101	112	108	106	100	100	100	106	102	101	100	100	100	100	100	100	100	100	101	100	100	102	101	101	100	100	100	101	100	100	102	100	100	108	115	107	108	104	100	100	100	100	100	100	100	100	100	100	100	100	100	100	100	100	111	112	102	119	100	105	100	100	107	106	100	100
3921	4008	4096	4068	4075	4204	4192	4142	4161	4153	4183	4207	4125	4071	4150	4151	4116	4139	4225	4261	4163	4130	4172	4215	4171	4296	4228	4383	4410	4453	4481	4450	4469	4446	4474	4658	4612	4617	4682	4676	4697	4644	4693	4730	4617	4629	4689	4674	4652	4613	4688	4636	4665	4683	4707	4730	4738	4765	4812	4744	4703	4743	4861	4843	4921	4784	4944	4889	5057	4985	5225	5316	5214	5234	5337	5275	5192	5202	5290	5234	5171	5276	5097	4980	4854	4624	4477	4153	3674	3145	2618	2073	1561	1195	1064	914	786	675	673	626	603	554	544	548	520	535	550	487	467	434	428	396	399	461	392	429	389	388	382	390	375	399	391	414	351	346	336	356	319	294	333	315	357	332	321	349	345	310	317	303	349	387	432	428	442	383	372	390	371	331	292	315	302	297	274	291	281	253	264	271	274	281	281	285	244	281	217	261	279	252	223	251	292	275	271	232	243	199	195	209	218	211	235	237	226	192	214	230	188	193	170	199	264	161	191	151	191	164	155	164	176	153	180	172	189	176	182	170	170	189	175	148	180	138	154	157	128	139	143	117	162	130	130	134	123	153	142	151	160	144	151	134	125	130	125	125	128	135	116	117	142	130	144	154	150	126	125	130	127	118	142	129	107	142	174	127	139	135	120	105	120	140	124	117	109	110	104	110	121	128	116	124	122	134	115	106	103	100	105	122	135	124	130	126	153	158	134	133	138	146	127	131	134	123	106	104	107	117	113	122	126	146	158	110	117	126	154	155	150	132	135	135	133	129	134	145	161	150	192	144	130	117	116	138	117	112	132	132	141	131	129	144	112	107	110	104	113	115	117	108	111	119	129	119	107	129	107	106	121	157	146	145	118	131	136	142	131	133	137	126	136	131	122	128	133	109	106	101	101	109	102	103	108	100	104	100	102	106	125	106	103	112	116	109	107	104	102	100	100	103	101	100	100	100	116	113	112	113	104	107	104	107	106	106	105	102	114	104	111	100	107	114	134	116	102	105	100	102	100	100	102	100	100	111	102	100	100	103	101	101	121	124	108	100	102	103	107	108	109	111	102	101	101	101	100	111	110	100	100	100	100	100	100	118	115	101	100	100	102	113	108	103	100	101	106	104	100	100	102	101	111	100	117	109	110	100	100	109	111	108	100	103	100	100	100	100	100	103	100	100	101	104	101	100	120	110	102	124	107	103	105	109	110	109	116	101
4111	4140	4124	4139	4165	4221	4207	4192	4143	4106	4106	4081	4061	4092	4047	3975	3914	3930	4022	4066	4068	4097	4154	4154	4139	4200	4231	4304	4408	4396	4328	4454	4527	4479	4593	4534	4563	4500	4490	4549	4517	4473	4364	4503	4522	4522	4502	4473	4509	4556	4584	4465	4559	4524	4564	4668	4673	4657	4657	4651	4664	4745	4702	4819	4809	4782	4892	5082	5045	5078	5151	5197	5182	5168	5231	5126	5296	5184	5227	5129	5189	5042	4984	4997	4901	4690	4424	4218	3904	3437	2906	2366	1829	1372	1192	932	849	735	664	599	617	576	573	565	537	480	498	482	459	482	458	479	457	399	382	367	390	382	392	323	333	340	333	368	338	357	370	311	344	348	347	268	332	329	330	360	350	329	342	370	355	391	376	391	407	403	397	411	358	303	335	341	316	325	311	280	271	267	264	231	252	225	265	238	256	248	260	259	245	241	271	289	228	241	238	224	229	247	213	216	244	257	252	217	200	203	209	189	193	155	182	189	238	167	196	181	167	160	163	157	150	161	206	153	175	158	176	147	153	164	177	170	148	159	141	174	181	157	164	153	172	136	129	130	122	126	110	115	144	124	121	118	149	128	124	122	145	108	115	119	124	168	153	120	107	119	125	147	125	155	135	120	114	100	110	116	118	110	113	106	139	103	125	126	116	111	114	120	119	130	135	115	114	121	113	104	112	130	127	106	113	127	135	130	135	147	131	121	123	134	127	133	128	124	110	116	119	137	120	116	124	127	144	150	129	142	130	110	109	113	117	114	116	132	147	136	140	170	145	129	130	127	121	131	130	130	135	134	132	117	116	167	121	139	111	124	117	111	122	115	129	125	122	129	127	109	101	124	129	146	125	128	115	114	116	106	120	150	122	117	109	142	103	132	127	101	102	107	122	119	112	103	101	109	107	109	100	115	123	113	106	104	100	100	108	108	105	105	101	101	101	103	102	102	109	101	104	105	102	102	100	100	108	114	109	106	102	105	106	103	104	115	104	102	109	101	100	100	100	100	100	100	100	100	114	100	100	100	100	104	102	132	127	100	102	105	114	107	101	100	100	100	100	100	106	100	104	120	100	100	100	100	100	100	100	100	100	100	101	104	111	103	101	102	102	100	100	100	101	100	101	110	101	100	100	100	109	115	106	105	104	104	100	100	100	100	100	100	100	100	104	116	113	101	100	101	103	100	102	102	100	110	113	100	100	100
4048	4118	4286	4417	4219	4154	4151	4128	4114	4163	4127	4120	4084	4042	4034	4013	3997	3973	3939	4029	4128	4105	4188	4272	4273	4233	4239	4207	4354	4346	4308	4383	4398	4381	4412	4323	4322	4292	4406	4474	4441	4420	4498	4476	4543	4545	4533	4449	4552	4618	4617	4520	4554	4636	4639	4623	4669	4659	4693	4738	4735	4690	4730	4788	4768	4735	4671	4855	4948	4965	4951	5253	5007	5237	5065	5155	5133	5193	5229	5339	5217	5378	5183	5074	5032	4951	4728	4446	4198	3776	3283	2813	2246	1717	1402	1146	920	773	696	684	669	660	589	603	556	540	523	504	484	463	455	431	443	463	390	400	374	392	408	379	360	370	394	357	362	297	313	321	325	310	306	280	292	296	327	332	353	304	312	354	383	400	401	399	408	419	401	399	417	358	288	305	298	316	301	270	271	259	291	303	284	314	274	252	228	276	248	300	230	247	247	262	276	200	246	226	253	259	249	221	217	190	214	216	208	194	180	161	181	185	223	177	257	201	175	180	176	171	175	154	175	159	156	178	198	175	138	150	164	175	160	174	178	150	188	131	158	131	147	127	170	175	169	148	124	138	146	125	138	119	137	132	149	113	123	112	153	140	113	129	132	132	120	120	107	134	134	130	128	132	162	116	112	118	116	111	118	113	133	116	107	108	133	110	114	110	114	134	138	113	114	107	106	117	123	102	113	128	119	124	155	116	115	130	135	127	132	129	156	144	124	112	117	110	113	101	140	115	134	103	110	112	119	122	107	126	129	130	126	123	113	120	149	145	145	137	140	136	133	134	119	116	112	126	103	116	117	123	157	147	138	133	123	106	106	110	109	106	106	112	106	116	109	114	118	104	114	109	132	113	121	125	130	125	129	124	122	117	108	122	110	134	128	125	109	107	123	109	109	109	110	115	101	100	100	105	103	101	105	109	110	102	102	105	104	100	100	100	100	100	100	101	100	118	106	104	100	106	132	129	105	100	116	108	101	103	114	115	126	100	101	103	115	110	108	108	101	102	104	104	100	100	100	108	116	100	100	100	100	100	100	100	101	100	102	102	106	106	110	106	101	100	101	102	106	100	100	100	100	100	100	100	106	105	100	100	100	100	101	103	104	102	100	103	101	100	100	100	100	100	100	100	100	100	109	105	107	107	100	100	100	100	100	100	100	100	100	100	100	100	100	100	105	102	100	100	100	100	100	100	104	105	104	100	103	100
4063	4151	4188	4120	4129	4067	3968	3969	4006	4043	4067	3998	3912	3918	3858	3841	3880	3896	3946	3977	3951	4003	4109	4178	4175	4079	4108	4143	4328	4194	4281	4373	4425	4554	4506	4435	4472	4498	4554	4459	4488	4516	4524	4422	4497	4471	4451	4521	4569	4572	4541	4462	4571	4625	4645	4678	4676	4661	4664	4682	4647	4703	4716	4712	4894	4851	4883	4892	4831	5095	5115	5170	5120	5279	5168	5171	5305	5380	5400	5304	5414	5451	5333	5291	5161	4998	4890	4635	4345	4004	3661	3267	2855	2279	1899	1512	1228	930	748	667	680	659	580	576	596	511	525	529	517	501	491	445	420	411	382	430	405	393	384	373	360	339	381	374	394	370	330	351	354	305	309	284	268	294	302	307	315	299	322	328	348	367	391	377	386	380	413	383	379	374	318	352	308	312	316	311	293	307	249	273	308	278	249	232	241	250	253	257	255	233	277	253	290	313	280	245	242	236	204	216	204	239	188	188	207	196	201	186	228	200	210	212	258	148	186	146	189	201	169	144	154	160	155	155	152	180	182	158	166	177	168	140	144	175	186	156	137	156	169	151	178	160	140	136	140	133	126	136	127	137	150	160	118	115	126	119	121	123	137	126	115	126	125	137	125	130	122	126	132	140	134	110	128	140	119	115	109	106	114	124	115	103	128	155	134	133	132	145	123	136	123	114	115	127	137	136	130	116	112	125	125	114	132	135	132	112	122	126	110	119	124	110	118	123	134	116	138	104	121	142	129	128	132	122	129	129	124	108	121	135	136	159	127	110	146	142	112	128	119	111	112	107	106	135	103	130	119	131	151	155	147	110	113	103	135	120	111	106	111	109	108	100	103	111	114	138	136	147	139	142	137	119	134	110	129	124	124	112	114	121	108	129	129	125	115	112	101	116	107	124	126	119	111	110	100	103	100	100	110	109	104	103	101	102	102	104	101	105	101	100	104	100	107	101	106	101	102	121	119	111	103	107	127	102	100	100	100	101	105	100	102	100	104	101	100	103	108	107	100	100	102	103	100	100	108	100	103	108	101	101	101	103	108	100	102	100	107	103	107	101	100	103	102	100	100	108	100	100	100	100	100	100	100	106	107	109	100	100	100	100	104	109	103	100	100	101	102	100	100	105	102	101	109	101	100	100	101	103	102	105	100	109	100	100	100	100	100	100	100	102	102	100	107	102	117	102	100	100	112	107	100	100	101	102	100	100
4086	4056	3960	3966	4029	4068	3916	3904	4023	4063	4039	4008	3991	3971	3913	3938	3996	3915	3859	3856	3883	3921	3963	3934	4061	4092	4133	4028	4124	4155	4144	4230	4309	4318	4285	4268	4305	4332	4458	4336	4312	4373	4428	4449	4487	4565	4492	4550	4608	4525	4522	4537	4625	4677	4707	4687	4689	4737	4747	4870	4769	4773	4955	4855	4787	4965	4998	4952	5012	5268	5204	5213	5394	5270	5324	5498	5392	5368	5348	5382	5278	5295	5218	5150	5049	4871	4747	4706	4522	4108	3817	3557	3204	2709	2378	2000	1659	1169	921	802	689	686	696	647	597	535	517	549	498	532	510	489	434	457	418	383	404	407	386	355	338	378	364	381	352	334	343	336	326	317	318	274	322	323	317	325	319	281	336	304	370	408	391	397	444	430	407	404	382	311	371	351	326	316	281	313	287	288	297	243	265	260	263	277	244	278	246	264	295	257	263	247	251	219	275	256	260	252	234	229	220	225	204	213	220	214	197	198	225	247	209	221	238	171	202	198	163	148	178	145	165	168	167	167	171	155	138	153	183	205	204	154	145	165	181	142	132	148	132	157	154	123	129	130	119	112	143	142	138	127	118	124	122	107	137	121	128	138	118	117	143	128	129	154	128	123	119	117	112	110	126	134	136	168	126	135	140	122	114	114	133	110	122	131	130	131	109	119	118	111	135	104	114	113	110	122	110	118	124	129	136	107	125	107	141	162	150	134	122	112	102	109	118	121	114	104	121	106	117	101	128	122	138	114	127	142	128	116	125	135	135	159	143	132	149	145	135	143	142	112	128	118	107	119	102	119	117	130	118	134	159	111	109	114	108	107	126	110	113	118	106	107	102	116	103	119	137	145	128	133	120	118	111	112	131	151	139	104	134	146	131	163	131	127	108	113	105	101	101	103	113	106	103	103	106	101	116	108	102	102	100	102	103	101	100	100	104	102	108	105	107	105	102	107	100	100	100	108	107	107	104	103	115	107	107	105	106	104	104	109	110	110	115	116	112	101	100	101	101	100	100	100	100	100	105	103	100	107	112	112	104	104	104	116	102	107	106	105	102	101	100	101	100	101	101	100	101	101	100	100	100	100	100	101	101	107	111	105	100	107	100	107	102	109	112	100	105	110	100	100	100	100	107	107	109	107	105	100	100	101	100	101	100	100	103	101	100	100	100	100	100	102	107	102	115	119	104	116	105	104	108	103	100	100	100	100
4010	4002	4041	4004	3993	3936	3936	3905	3850	3815	3822	3803	3793	3780	3770	3792	3800	3805	3831	3901	3926	3935	3929	3920	3956	4026	4027	4021	4161	4240	4180	4199	4380	4292	4320	4267	4328	4283	4242	4411	4416	4426	4417	4475	4548	4606	4690	4578	4567	4616	4584	4576	4555	4654	4725	4760	4771	4797	4686	4707	4773	4745	4836	4771	4774	4778	4765	5015	4848	5046	4984	5125	5023	5017	5178	5195	5107	5125	5161	5318	5182	5183	5176	5170	5111	5112	4971	4840	4751	4470	4166	3831	3490	3143	2718	2491	1976	1537	1207	921	763	756	715	602	585	621	587	546	504	499	530	463	483	425	374	437	406	402	408	388	340	367	383	371	366	334	350	368	364	324	317	295	328	359	350	294	308	295	327	343	377	389	435	453	449	414	418	411	335	344	349	297	304	298	285	285	248	275	302	268	247	277	269	250	272	282	296	283	262	263	264	252	250	238	238	221	217	223	212	206	217	200	199	213	211	209	191	184	183	181	178	208	224	142	140	153	178	192	174	161	151	170	172	156	167	162	176	153	155	164	159	160	154	155	164	176	162	162	181	147	146	155	169	169	133	137	142	112	132	114	121	112	148	116	114	120	137	122	126	174	174	110	121	120	147	137	131	136	123	138	144	121	109	141	112	145	119	107	112	110	101	114	108	131	130	137	145	148	140	136	135	116	119	127	126	125	131	127	112	115	144	120	118	117	109	125	164	166	121	142	133	120	145	143	111	105	119	110	125	100	111	113	124	130	121	120	117	138	153	147	143	151	129	135	140	136	125	118	151	126	123	116	112	102	120	110	122	126	122	114	115	146	116	118	116	104	102	103	107	104	103	106	106	103	103	103	114	120	108	112	109	102	119	122	116	118	126	121	120	129	129	125	128	134	113	129	116	100	100	106	100	116	111	110	110	115	103	100	100	112	113	104	101	100	100	100	100	100	101	100	101	100	101	100	100	103	102	106	107	105	100	101	106	108	108	102	100	102	116	111	110	100	112	100	100	104	100	100	100	100	100	100	100	100	100	100	103	104	104	102	101	100	100	100	101	100	102	102	107	113	103	102	101	103	101	100	100	100	100	100	100	108	106	100	100	100	100	100	100	100	100	101	100	113	104	104	102	104	100	100	100	100	100	100	105	105	110	116	105	110	100	108	100	103	100	100	100	100	100	100	103	110	100	105	104	102	111	102	102	105	101	101	100	108	100	100
3806	3884	3903	3861	3907	3864	3946	4005	3959	3873	3792	3787	3844	3800	3770	3789	3818	3871	3909	3999	3944	3917	4019	4001	3976	4162	4138	4123	4233	4268	4244	4171	4186	4348	4451	4470	4407	4497	4427	4445	4413	4418	4507	4578	4599	4585	4654	4602	4557	4569	4592	4600	4634	4646	4668	4687	4688	4766	4772	4768	4792	4841	4857	4951	5012	4959	4990	4941	5070	5075	5160	5115	5148	5170	5096	5119	5181	5181	5072	5063	5198	5185	5008	5091	4977	4830	4781	4726	4639	4444	4284	3998	3663	3413	3113	2810	2373	1850	1419	1112	876	785	741	633	611	550	538	565	531	507	479	498	513	424	422	429	431	418	380	380	393	401	393	361	336	324	300	353	348	331	311	311	284	300	299	296	275	279	299	326	349	358	388	395	362	377	351	353	374	382	362	319	309	290	292	303	275	307	266	313	289	279	288	258	242	250	241	213	260	289	260	217	283	251	252	240	258	218	204	220	194	240	231	198	217	209	217	185	213	181	194	192	195	154	185	219	215	168	147	164	169	159	170	166	148	162	171	168	153	145	175	186	164	144	181	154	147	138	151	145	132	136	122	122	136	117	137	105	131	141	146	131	113	124	121	136	116	122	110	128	121	129	127	128	106	113	116	127	139	141	113	144	137	138	110	138	125	127	135	109	106	141	137	127	129	142	120	121	135	117	108	119	128	120	103	119	108	112	109	104	109	126	124	146	157	143	118	117	111	116	121	123	126	119	115	107	112	102	121	119	114	116	105	103	142	137	129	114	106	129	131	179	142	142	149	147	158	124	156	114	140	109	108	114	120	115	138	118	122	118	117	114	122	106	126	108	102	104	109	110	100	101	108	102	118	109	124	111	118	111	111	106	137	114	125	122	136	110	104	116	109	131	104	120	107	109	111	116	114	120	109	106	101	121	113	115	108	109	102	101	100	100	109	113	105	105	108	102	124	106	100	101	100	102	116	110	109	108	100	100	100	105	122	110	114	106	100	101	104	104	103	105	116	104	105	101	100	100	100	101	109	114	100	101	124	100	107	118	107	100	107	100	101	105	122	126	105	103	100	100	100	100	100	102	108	118	102	100	100	100	100	100	100	100	111	111	100	100	100	100	100	108	103	104	102	100	100	101	103	100	100	100	100	100	100	103	100	100	100	100	100	100	100	100	100	100	100	100	106	115	101	105	106	103	106	100	101	113	119	108	102	102	100	110	110	105
3902	3969	4041	4035	4093	4088	4023	3981	3939	3957	3838	3810	3818	3804	3845	3867	3887	3908	4011	4044	3958	4006	4057	4003	4041	3943	4024	4047	4144	4170	4238	4151	4197	4169	4319	4255	4338	4185	4341	4223	4154	4356	4421	4356	4448	4540	4553	4519	4552	4535	4542	4488	4529	4563	4578	4526	4585	4645	4759	4793	4797	4767	4838	4875	4867	4922	4971	4974	4766	5023	5102	5116	5080	5095	5107	5182	5072	5151	5149	5206	5148	5251	5015	5031	5053	4943	4798	4785	4722	4648	4395	4098	3837	3502	3257	2948	2770	2257	1627	1194	909	814	699	594	617	619	569	522	539	508	450	471	443	490	423	415	432	392	392	372	373	338	405	388	339	306	314	308	331	318	275	254	242	254	288	247	274	288	333	275	318	348	356	348	367	369	378	373	352	351	333	298	308	296	288	253	285	288	285	298	297	296	274	224	199	245	261	271	268	267	259	201	211	256	225	256	219	207	206	187	184	223	261	192	190	204	202	222	162	158	166	176	239	153	164	165	166	152	157	136	170	154	142	139	146	145	179	179	168	158	148	138	156	157	155	134	156	138	150	154	167	135	122	133	120	143	106	113	117	105	113	108	115	119	120	115	112	110	111	117	112	145	140	110	131	108	130	136	123	136	111	119	101	126	124	125	121	116	110	121	114	115	119	132	110	104	117	115	112	131	116	109	110	116	112	127	130	105	106	108	125	120	117	118	132	132	123	138	120	119	142	121	112	104	113	119	120	130	114	142	127	125	145	115	110	106	122	105	110	137	107	111	118	145	143	132	128	121	133	124	119	114	116	103	116	109	108	107	118	112	102	109	122	112	118	110	103	110	102	117	134	116	115	106	118	109	112	120	141	141	148	133	140	111	111	125	115	120	134	124	133	113	101	111	131	132	111	100	100	100	100	103	103	113	101	109	101	100	100	102	101	101	100	103	103	100	102	101	101	100	105	102	121	100	107	111	106	103	100	102	116	110	115	107	101	107	102	107	119	113	105	102	100	100	101	100	101	101	100	100	100	101	100	103	109	100	112	100	101	108	105	107	105	104	102	100	112	101	100	104	102	100	100	100	101	103	100	100	103	100	101	100	104	103	109	110	100	100	105	103	104	109	103	100	100	101	102	100	100	100	100	100	100	105	105	100	100	100	100	100	100	100	100	100	100	100	100	100	101	100	102	100	100	100	100	100	106	101	101	100	100	101	102	100	114	100
4040	4068	3982	4071	4011	4080	4103	4112	4098	4057	3996	3959	3945	3919	3818	3797	3835	3919	4026	4051	4041	3972	3997	4111	4030	4100	4082	4061	4172	4201	4115	4173	4182	4065	4067	3981	4226	4135	4243	4208	4279	4342	4334	4409	4502	4448	4463	4502	4583	4535	4523	4638	4697	4665	4651	4564	4564	4558	4672	4813	4739	4785	4761	4882	4898	4887	4863	4926	4977	5071	5020	5092	5210	5164	5136	5197	5219	5012	5321	5101	5123	5111	4973	5055	5014	4945	4945	4905	4790	4585	4336	4177	3981	3739	3531	3260	2941	2441	1892	1394	1095	907	750	692	652	606	554	545	485	517	475	521	484	378	445	400	406	389	390	347	358	385	370	400	391	355	346	341	327	308	322	267	273	291	291	275	278	273	282	259	282	340	350	396	388	351	351	342	368	340	329	334	291	314	291	305	285	255	320	254	276	279	283	268	302	299	228	238	233	234	287	224	237	257	248	230	223	246	226	216	211	223	207	184	188	213	215	183	201	179	171	230	235	145	144	177	153	142	146	145	148	143	175	178	158	134	151	159	160	155	153	151	154	107	128	135	125	148	156	137	147	123	138	130	117	118	110	153	122	120	122	110	129	127	103	116	121	131	132	134	121	116	117	104	104	122	113	115	115	154	122	116	101	127	107	131	128	118	119	108	104	109	122	115	115	115	112	118	133	119	109	125	105	121	118	100	101	131	144	121	104	104	109	130	125	103	118	136	111	115	114	109	117	115	113	127	113	118	120	110	119	104	111	112	120	149	121	107	107	113	126	111	107	105	119	120	119	127	124	119	123	114	108	113	110	114	129	132	129	112	103	108	106	113	104	107	117	102	108	112	114	105	105	104	116	104	109	106	116	130	114	107	116	106	113	128	111	106	116	117	105	119	106	103	105	101	120	100	100	114	118	139	117	112	100	100	100	100	100	101	101	100	100	100	108	119	110	115	102	102	100	102	100	100	100	105	103	100	100	105	116	105	109	104	107	107	101	102	107	104	103	100	104	100	104	100	100	100	100	100	100	101	101	100	111	100	100	100	100	100	100	100	100	100	100	100	100	100	100	100	100	102	101	102	100	100	104	100	100	100	100	100	100	100	100	100	100	100	101	100	100	100	105	106	105	102	100	100	101	101	101	103	100	104	104	100	100	100	100	100	100	101	111	112	100	100	100	100	114	112	100	102	102	100	100	100	100	102	104	103	101	101	100	100	104	100
3901	3942	4014	4044	4169	4088	4009	3996	3998	4024	3974	4031	3987	3888	3838	3884	3945	3905	3920	3899	3946	3999	3973	3963	3897	4002	4017	4078	4047	4076	4209	4177	4243	4261	4331	4277	4138	4231	4282	4371	4307	4361	4392	4479	4477	4476	4586	4567	4582	4611	4637	4602	4566	4695	4637	4656	4665	4786	4774	4688	4694	4745	4839	4794	4830	4753	4812	4939	4958	4936	5113	5119	5090	4996	5135	5165	5081	5144	5171	5248	5273	5192	5040	5132	5104	5087	4949	4792	4749	4621	4431	4241	4116	3931	3713	3384	3140	2688	2167	1578	1154	1000	832	720	676	596	591	559	534	538	498	507	498	421	409	414	415	388	365	363	355	372	351	322	314	274	284	335	322	292	272	272	295	309	280	281	253	212	252	247	315	354	351	354	383	358	372	338	359	363	348	336	327	309	291	271	249	271	284	263	258	257	249	237	277	270	248	272	245	228	258	209	240	226	236	269	193	170	183	200	181	193	204	180	190	200	201	209	199	195	204	210	182	164	168	139	152	128	159	141	142	155	186	151	135	151	134	147	158	147	141	142	139	132	132	145	127	127	141	142	154	134	126	130	119	145	118	152	161	156	128	149	128	123	117	121	104	110	120	117	114	132	123	127	119	141	146	127	119	119	117	106	127	138	105	108	110	106	118	119	119	100	104	102	114	121	111	109	105	103	110	116	116	111	104	123	129	123	120	111	118	112	125	122	124	130	146	139	102	104	109	112	105	100	104	118	109	135	126	119	116	115	108	101	116	131	124	135	123	107	117	134	134	126	127	120	122	161	155	140	120	114	104	106	108	104	109	115	113	121	126	117	113	118	121	122	104	105	100	101	104	115	117	113	119	130	119	114	114	122	116	125	127	119	113	136	112	113	110	132	126	126	132	133	117	112	113	101	100	103	106	109	118	120	109	116	100	101	102	108	101	112	108	102	101	100	104	100	101	103	100	104	119	122	101	100	100	102	104	106	100	100	101	104	101	101	100	104	112	101	108	115	109	103	101	100	100	100	106	101	102	100	100	100	111	100	102	102	104	100	100	100	100	100	102	109	116	101	103	100	100	100	101	101	102	105	100	100	100	100	100	100	100	108	107	105	100	100	104	101	102	100	100	100	100	100	100	102	101	104	101	100	108	101	100	100	100	100	100	100	100	100	100	100	100	100	100	100	100	100	100	100	100	100	100	100	100	103	100	100	100	101	100	100	100	100
3781	3871	3907	3958	3966	4068	4094	3997	3961	4047	4102	4039	3972	3991	4017	3987	3910	3925	3967	3949	3957	4061	4178	4126	4102	4222	4239	4271	4240	4182	4324	4472	4303	4439	4486	4424	4334	4366	4490	4457	4484	4521	4500	4567	4558	4596	4585	4497	4475	4549	4638	4626	4586	4659	4693	4733	4656	4779	4706	4759	4852	4812	4834	4812	4757	4808	4905	4903	4847	4971	5053	5218	5128	5043	5175	5126	5175	5193	5217	5089	5159	5188	5111	5132	5077	5085	4959	4860	4790	4746	4639	4427	4236	4010	3780	3619	3298	2928	2527	2009	1460	1060	824	773	681	647	596	595	504	483	458	513	468	465	453	343	390	430	396	384	399	391	386	380	375	338	331	318	297	299	277	277	254	276	264	282	283	241	254	236	307	317	367	361	351	368	354	356	369	353	310	297	303	319	302	295	304	297	270	262	273	287	264	231	241	243	211	225	226	234	236	261	241	229	228	236	214	206	202	210	197	204	212	226	219	223	207	206	202	187	172	183	235	156	158	142	154	156	177	146	161	167	159	157	156	151	151	146	140	131	161	190	153	137	151	131	137	127	197	122	129	136	133	129	139	117	115	115	106	121	124	124	128	101	118	114	142	112	122	108	105	116	107	118	122	122	141	140	125	144	110	112	109	100	118	119	124	135	123	112	123	113	116	124	121	148	124	120	107	108	105	124	117	108	115	124	124	116	104	115	119	105	123	107	116	117	127	135	125	148	106	101	110	115	111	110	124	117	114	111	147	117	124	111	115	125	123	114	107	101	120	109	147	112	118	126	136	139	139	136	117	119	116	118	147	137	119	107	105	101	124	129	129	125	108	100	108	105	101	101	104	106	111	100	101	103	116	101	110	114	103	107	101	118	119	121	126	100	100	108	111	115	116	108	119	128	122	105	101	100	100	100	100	100	101	101	100	102	119	114	109	100	100	100	100	100	107	100	118	108	107	103	103	103	100	100	100	103	103	100	101	100	100	100	106	102	105	100	102	106	124	133	112	104	100	102	100	101	100	101	101	101	100	105	128	100	100	100	100	100	109	100	100	100	100	102	101	100	100	100	100	101	101	101	102	101	100	100	100	100	100	105	104	100	100	100	100	100	103	102	103	100	100	100	100	100	100	100	100	100	100	100	104	100	103	100	100	100	100	100	100	100	100	101	103	100	100	100	100	100	100	100	100	100	100	100	102	100	101	100	100	102	102	100	100	100
3863	3834	3973	4026	4004	3972	3985	3911	3890	3923	3918	3865	3849	3867	3851	3839	3833	3904	3949	3935	4010	4024	4073	4098	4053	4046	4223	4238	4262	4326	4408	4437	4415	4501	4369	4512	4414	4373	4364	4388	4365	4306	4356	4352	4394	4429	4472	4488	4588	4517	4416	4475	4521	4498	4395	4419	4452	4461	4582	4563	4595	4653	4730	4692	4628	4785	4702	4770	4796	4863	4866	5017	5086	5057	5152	5105	5140	5178	5205	5078	5255	5220	5163	5285	5185	5092	5058	5092	5057	4911	4796	4612	4403	4246	3954	3799	3548	3191	2812	2363	1788	1356	1027	777	715	660	632	570	576	586	549	533	474	481	461	421	423	455	443	427	418	399	396	413	343	338	296	321	339	315	334	317	329	277	245	270	259	229	255	254	275	347	372	372	367	362	366	367	373	348	298	308	318	312	297	272	312	321	269	249	268	268	261	247	246	279	272	295	273	245	288	214	242	239	232	245	205	227	201	190	210	219	207	201	165	194	204	213	191	210	195	180	206	155	183	173	150	151	179	161	131	135	148	135	141	154	172	164	166	148	152	161	126	151	149	131	153	135	174	137	139	148	172	141	115	107	104	116	108	110	112	134	144	135	136	118	131	117	150	127	111	140	121	126	128	117	114	111	114	107	108	104	109	123	116	136	136	114	113	115	125	111	122	138	110	119	131	132	155	110	117	117	101	109	120	111	107	128	109	122	141	113	136	132	117	114	136	142	121	157	137	113	104	101	108	114	140	122	123	107	136	118	121	123	126	122	111	106	112	121	138	161	135	124	123	134	135	131	132	117	115	114	110	102	108	115	123	106	133	130	120	113	114	106	105	100	113	102	101	101	105	100	106	103	105	107	112	106	110	106	108	103	133	116	120	114	114	114	111	105	101	125	109	105	104	105	114	110	113	103	105	101	100	100	103	103	100	103	115	100	100	100	100	101	103	101	103	100	100	100	101	100	106	103	100	104	103	113	111	100	101	127	118	116	106	104	110	104	105	100	100	100	100	100	100	111	107	102	100	100	100	103	100	106	110	100	100	101	101	101	103	102	100	100	100	100	105	101	100	100	100	100	100	100	100	103	103	103	100	100	100	100	100	104	103	103	100	100	100	102	103	101	100	109	112	100	100	100	100	100	100	100	100	100	100	100	103	103	100	100	100	100	100	100	100	100	100	100	100	104	100	100	100	100	100	100	100	102	100	101	102	100	103	104	100	100
3809	3882	3926	3993	3826	3981	3957	3929	3882	3872	3871	3880	3856	3830	3863	3941	3900	3843	3896	3958	3966	4050	4119	4213	4144	4194	4176	4140	4180	4121	4207	4280	4356	4399	4363	4410	4392	4507	4493	4486	4440	4435	4361	4396	4369	4397	4386	4403	4468	4451	4400	4387	4392	4469	4430	4361	4520	4482	4430	4547	4574	4605	4603	4611	4642	4673	4696	4794	4837	4833	4908	4995	5007	5038	5077	5120	5257	5188	5279	5143	5315	5264	5305	5340	5346	5225	5193	5120	5026	4925	4750	4596	4487	4366	4242	4084	3855	3539	3104	2562	2091	1584	1177	939	787	718	659	602	618	592	548	531	503	460	470	424	451	406	383	391	378	346	386	350	374	349	326	333	316	289	290	306	307	299	290	264	280	260	239	284	322	341	368	364	407	339	364	372	331	328	330	299	331	331	311	323	272	290	308	270	251	264	271	245	249	232	234	246	255	281	228	247	204	238	249	224	205	198	210	222	249	230	201	203	181	209	204	173	186	131	187	193	207	155	143	189	166	162	155	137	143	176	168	145	143	152	143	150	164	178	161	145	161	124	127	145	139	123	191	169	131	136	114	106	107	112	123	118	145	142	131	126	133	140	121	130	122	127	125	105	113	105	115	151	124	118	108	106	108	120	113	107	135	147	134	132	132	110	103	100	116	104	129	106	110	115	113	105	105	111	105	114	105	107	105	117	105	113	104	108	108	101	108	112	109	118	115	128	108	109	120	110	106	112	113	112	114	100	102	103	112	114	123	109	106	135	116	124	115	109	109	116	103	103	120	124	110	127	122	134	127	114	118	105	119	136	144	132	102	141	124	121	136	116	127	102	102	108	111	110	118	108	125	111	120	124	109	104	104	113	122	109	131	127	118	112	109	101	106	114	106	106	102	118	109	100	108	107	108	100	101	101	104	100	100	100	100	101	105	103	100	100	100	100	101	102	106	102	103	100	100	100	100	101	110	100	104	105	104	106	111	102	101	100	114	106	101	101	100	100	100	100	100	100	100	100	100	100	100	100	100	100	100	103	109	100	103	102	101	100	100	100	100	100	103	101	103	100	100	104	101	100	100	100	101	100	100	110	100	100	100	100	100	107	106	102	100	100	102	108	120	109	102	112	103	100	100	100	100	100	100	100	100	106	105	100	100	106	106	115	109	113	100	101	100	100	100	100	101	101	100	100	100	100	100	100	100	101	102	103	104	103	100	100	100	100
3792	3874	3989	3904	3971	3909	3949	3809	3802	3790	3791	3813	3844	3826	3826	3854	3840	3899	3958	3916	3915	3963	4036	4030	4061	3972	4095	4146	4308	4201	4211	4197	4146	4151	4361	4326	4363	4248	4194	4225	4260	4271	4305	4304	4334	4355	4281	4320	4313	4276	4239	4264	4323	4388	4418	4471	4422	4505	4410	4512	4553	4535	4636	4713	4763	4793	4789	4853	4839	4908	4941	5179	5108	5039	5074	5103	5294	5173	5245	5156	5107	5202	5125	5202	5142	5033	5004	5052	5053	4917	4834	4684	4600	4461	4257	4101	3969	3699	3376	2988	2429	1913	1407	1013	852	769	693	659	601	567	572	553	557	480	447	463	431	447	416	386	405	409	378	400	386	365	333	340	323	321	316	313	268	260	252	272	261	243	255	239	304	310	344	331	337	414	377	342	351	386	324	344	325	323	278	290	271	280	287	296	266	247	239	223	268	294	282	280	235	238	265	262	225	271	245	227	218	206	212	237	229	214	220	216	206	216	217	187	186	194	169	200	204	149	171	157	167	147	186	149	142	150	201	155	137	144	141	156	135	136	152	158	154	173	135	140	136	149	175	109	117	122	130	117	114	104	117	110	128	104	130	138	151	128	118	110	130	109	125	113	102	113	123	130	146	125	120	140	122	122	104	105	136	109	121	104	115	114	114	134	124	128	129	109	114	107	106	107	101	116	114	108	115	113	101	100	128	105	115	117	136	139	151	110	115	118	125	123	113	126	126	131	114	102	115	105	123	107	119	120	120	112	117	110	116	106	111	111	119	139	131	124	129	114	123	129	135	166	106	104	118	113	117	112	131	106	105	117	109	117	134	128	113	104	100	103	109	102	100	104	109	124	109	107	103	107	100	101	106	118	117	124	117	110	115	111	130	127	107	120	120	113	129	121	114	101	107	113	107	106	106	101	100	102	101	101	100	100	100	104	125	116	100	103	102	100	100	100	100	100	100	103	101	100	100	100	100	101	101	101	101	102	110	106	120	111	108	101	101	101	105	102	101	102	100	112	102	102	100	100	100	100	103	105	111	100	103	100	101	100	100	100	100	100	107	118	110	107	104	106	103	104	102	100	100	100	101	100	100	100	100	100	100	100	113	112	102	112	101	102	103	100	100	103	100	100	100	100	100	100	100	100	100	100	100	100	101	101	100	100	100	100	100	100	100	100	100	100	100	100	100	100	100	100	100	100	100	107	110	101	102	103	103	100	108	103
3969	3912	3979	4003	3993	3964	4029	4032	3964	3952	3927	3863	3881	3921	3967	3946	3877	3929	3988	3968	4001	4045	4006	4043	4160	4145	4180	4315	4115	4172	4337	4207	4244	4174	4162	4182	4218	4148	4109	4232	4277	4322	4298	4238	4336	4418	4428	4383	4354	4336	4391	4452	4499	4476	4408	4457	4465	4462	4496	4491	4635	4572	4683	4715	4615	4678	4571	4834	4834	4960	4975	4977	4966	5131	5137	5079	5068	5150	5138	5000	5167	5167	5198	5145	5222	5164	5189	5153	5045	5003	4989	4862	4728	4622	4546	4487	4297	3992	3732	3421	2881	2411	1755	1289	1017	836	695	693	623	600	564	531	540	552	462	518	461	425	435	445	423	398	400	380	349	342	339	328	295	294	287	305	318	326	322	314	258	216	235	309	338	308	329	346	362	373	366	345	379	346	342	352	345	323	335	302	252	288	259	265	257	258	242	225	230	244	238	243	264	277	250	240	276	257	224	235	209	207	209	235	210	199	222	214	224	189	164	180	166	182	160	175	270	149	150	171	171	184	185	162	134	147	134	113	119	119	139	141	159	151	146	145	116	131	165	153	155	147	144	154	127	133	124	129	121	137	167	161	113	125	124	139	122	136	136	111	130	107	126	126	117	126	128	124	131	136	128	114	110	123	124	125	101	127	109	110	104	101	105	101	107	107	118	113	113	136	130	128	133	112	113	103	120	124	117	114	117	113	110	117	120	112	111	116	144	141	132	126	132	125	116	113	112	119	106	110	119	138	114	116	131	108	108	128	110	106	104	102	112	130	145	142	128	125	139	138	131	144	145	129	105	109	109	105	105	114	111	112	107	110	117	106	102	101	102	100	101	102	104	100	101	100	100	111	104	107	102	118	120	110	127	139	111	111	122	119	133	140	123	123	113	124	119	115	123	111	100	112	116	106	100	101	100	100	100	106	106	100	100	102	101	112	112	106	110	105	109	103	103	100	100	100	107	108	104	100	101	100	100	100	103	123	100	100	103	106	104	104	100	100	100	100	100	101	109	105	106	102	101	104	105	105	101	101	118	100	101	100	100	100	100	100	100	100	100	100	100	100	107	102	105	104	101	102	100	100	100	100	100	100	100	100	100	100	102	104	100	100	100	100	100	101	101	100	100	100	100	100	100	100	100	100	100	100	100	100	100	100	100	100	100	101	100	100	100	100	100	100	100	100	100	100	100	100	100	100	100	100	100	100	100	108	114	100	100	100
3819	3901	3850	3892	3965	4011	3932	4062	4006	3939	3916	3930	3948	3892	3879	3891	3872	3822	3814	3831	3907	3944	3969	4041	3911	4035	4140	4085	4123	4126	4088	4142	4291	4232	4259	4261	4342	4386	4308	4312	4271	4318	4395	4465	4453	4467	4495	4430	4362	4361	4316	4400	4437	4417	4390	4384	4465	4607	4539	4526	4627	4599	4626	4668	4628	4656	4755	4882	4772	4939	5012	5004	5003	5140	5213	5151	5156	5077	5192	5001	5218	5090	5117	5130	5132	5116	5145	5093	5090	4989	4888	4866	4722	4610	4569	4359	4302	4053	3903	3668	3373	3005	2481	1816	1379	1035	840	733	670	631	606	569	501	500	495	474	428	430	383	402	361	452	401	393	342	341	376	329	301	307	326	318	253	276	286	290	305	232	270	325	336	317	339	324	346	374	368	357	347	377	384	343	325	322	314	310	275	293	245	285	286	277	252	265	276	267	246	211	219	266	231	257	222	207	241	215	220	218	214	203	247	225	203	169	185	216	179	207	151	185	170	164	234	135	160	129	124	151	138	135	142	130	166	144	130	127	132	139	144	136	141	150	163	159	150	141	131	122	133	115	112	133	139	117	114	127	125	151	142	157	139	166	116	106	113	106	123	126	135	127	115	116	106	125	109	110	126	135	102	113	108	115	103	120	140	102	104	133	130	113	110	105	132	108	114	101	105	107	113	128	137	118	115	117	128	122	125	118	103	119	128	108	107	116	102	137	127	105	121	134	129	114	135	138	140	119	129	106	116	100	120	108	106	141	113	102	108	110	112	113	121	123	143	150	120	122	125	127	118	113	135	127	110	112	126	118	129	108	114	162	138	115	122	103	115	112	115	110	101	103	124	107	124	123	104	113	111	101	111	120	102	107	101	104	113	125	133	120	108	122	114	139	116	106	108	111	105	105	107	102	106	101	101	101	100	100	100	100	100	102	101	101	100	100	100	100	100	100	101	100	100	102	101	100	100	102	108	101	100	100	101	101	100	100	106	102	106	100	100	100	101	101	102	101	100	107	101	100	100	108	113	109	100	100	100	100	104	100	100	100	100	100	101	100	101	103	101	100	100	101	100	100	102	104	100	103	103	100	100	100	100	100	100	100	100	100	100	100	101	109	100	105	102	100	100	100	100	100	101	100	110	103	100	100	101	100	101	101	100	100	100	100	100	100	100	100	100	102	100	100	100	100	100	100	100	100	103	101	100	100	100	102	103	109	101	100
3816	3901	3811	4004	4047	4109	4127	4113	3974	3972	4007	3991	3900	3916	3938	3920	3963	3935	3946	4049	4105	4153	4228	4143	4119	4184	4082	4149	4099	4207	4129	4206	4115	4228	4348	4266	4363	4337	4376	4388	4385	4281	4277	4349	4430	4437	4503	4450	4354	4354	4330	4258	4245	4250	4286	4347	4354	4334	4463	4540	4546	4579	4664	4615	4645	4773	4853	4774	4774	4821	4967	4985	5043	4979	4986	4960	4973	5003	5122	4969	5101	5039	5048	5028	5069	5017	5058	5028	4989	4966	4911	4816	4723	4737	4687	4744	4530	4493	4219	4100	3864	3538	2987	2400	1913	1397	1069	838	733	668	636	566	616	555	508	527	443	418	394	391	417	419	397	400	379	351	361	354	320	326	302	340	346	328	274	263	253	283	292	311	301	308	321	316	371	327	376	338	364	356	310	318	324	292	275	233	283	282	258	275	263	214	257	260	238	235	286	267	230	231	257	248	232	215	251	256	227	211	204	171	202	252	248	213	182	181	206	173	200	180	185	185	245	124	160	184	186	173	134	121	153	167	147	126	137	122	150	159	157	140	137	149	126	127	161	152	143	135	166	125	133	120	114	125	115	135	109	122	137	126	110	119	123	118	134	144	131	130	132	108	112	130	108	140	118	115	114	113	116	111	146	131	114	136	119	110	108	105	114	107	103	114	117	120	120	114	130	119	122	133	142	110	105	103	101	100	103	107	114	116	120	110	121	126	105	118	130	129	125	118	111	107	107	109	104	113	106	112	107	103	101	103	117	111	112	117	125	126	134	118	156	130	132	130	144	136	140	130	133	108	116	109	112	104	113	109	124	131	128	126	120	120	125	111	103	108	107	103	109	107	108	103	105	114	103	100	109	101	109	104	106	104	103	115	120	119	114	115	115	112	120	109	102	112	107	102	111	100	107	101	109	102	101	101	100	100	100	100	100	114	117	106	108	105	100	100	103	100	118	111	110	100	100	101	100	107	106	101	100	100	102	100	102	102	101	100	104	106	101	102	107	101	100	100	100	103	100	100	101	100	100	100	100	100	112	100	101	102	101	100	100	100	100	100	100	100	100	100	102	101	100	100	100	100	100	100	100	100	112	100	101	100	100	100	100	100	100	100	102	100	100	100	100	100	102	103	100	100	100	103	101	101	100	100	100	100	100	100	100	102	100	103	100	100	100	100	104	102	100	100	101	100	100	100	100	100	106	112	110	100	101	102	102	100	100	100
3794	3863	3928	3871	3968	3838	3807	3835	3832	3848	3857	3817	3893	3885	3863	3942	3970	3979	4056	4035	3966	3911	3945	3993	4098	4066	4137	4163	4187	4132	4238	4069	4207	4241	4276	4197	4394	4267	4309	4262	4265	4246	4259	4278	4286	4234	4218	4279	4281	4211	4208	4225	4261	4326	4286	4307	4319	4403	4384	4394	4419	4458	4545	4468	4523	4558	4616	4738	4620	4742	4819	5038	4923	4920	4948	4887	5000	4949	4942	4989	5085	4872	5005	5069	5073	5014	4998	4965	4950	4930	4929	4934	4837	4876	4842	4839	4608	4458	4381	4233	4121	3864	3475	3056	2625	2123	1536	1133	906	833	754	704	559	475	546	527	456	462	456	417	406	419	405	416	367	367	346	378	344	311	313	300	323	323	305	299	291	245	264	275	307	322	314	322	359	368	385	386	366	326	315	304	322	321	269	282	278	306	317	276	271	258	226	225	224	259	252	256	263	268	290	257	199	221	196	220	180	190	198	172	191	219	212	169	187	199	194	150	167	156	150	175	261	137	155	162	148	157	136	138	137	135	127	141	140	165	188	156	149	159	182	153	158	136	144	144	155	147	163	148	136	116	134	130	127	111	109	120	135	142	137	134	120	122	126	119	147	114	114	123	112	124	125	131	133	114	108	113	121	120	109	114	100	114	115	127	117	101	101	106	112	133	122	109	114	120	141	111	117	103	101	122	103	106	112	123	126	109	108	107	114	113	116	120	123	122	136	158	133	111	110	111	111	108	120	108	118	121	113	102	109	112	117	117	102	100	129	112	107	101	105	117	142	127	129	128	121	134	100	101	104	104	108	100	112	113	109	116	113	104	108	116	133	123	137	122	103	102	100	100	101	110	105	110	111	100	104	101	111	118	134	109	140	105	109	115	105	113	107	111	107	149	129	124	114	100	101	118	103	101	101	100	100	100	100	100	100	100	100	100	100	100	105	103	112	108	100	100	100	100	103	104	104	106	100	118	112	100	102	100	101	101	110	111	105	100	103	112	114	106	100	100	102	114	107	106	102	100	100	100	100	100	100	100	109	101	100	105	106	101	100	105	106	101	105	105	101	102	100	100	100	104	107	100	101	100	107	114	100	100	100	101	100	104	103	100	100	100	100	100	100	100	100	102	103	101	104	101	102	100	100	102	100	100	100	100	100	100	100	100	100	100	100	100	100	100	100	100	100	100	100	101	100	100	100	100	107	102	101	100	102	104	103	100	100	100
3818	3798	3828	3979	3883	3911	3925	3902	3923	3940	3889	3892	3857	3791	3822	3805	3756	3839	3907	3925	4015	4041	4089	4137	4144	4141	4185	4281	4182	4268	4294	4347	4356	4367	4361	4276	4266	4293	4241	4177	4170	4241	4284	4313	4231	4305	4413	4364	4379	4375	4448	4458	4410	4451	4348	4467	4540	4511	4553	4556	4580	4534	4527	4498	4635	4618	4701	4651	4625	4783	4818	4827	4996	5092	5055	5016	5029	5158	5162	5124	5136	5010	5114	5140	5070	5039	5000	4928	4941	4929	4824	4723	4648	4663	4715	4723	4666	4599	4495	4418	4220	4047	3872	3483	3107	2557	1983	1476	1103	957	821	692	630	570	616	517	488	504	478	460	448	389	421	413	416	404	357	394	371	330	323	282	298	323	304	282	232	208	290	253	304	289	317	316	383	345	344	349	338	327	312	302	289	266	258	301	259	268	284	279	275	240	290	275	259	257	252	248	251	243	238	244	233	221	274	228	213	239	239	237	234	201	196	194	193	199	191	179	212	179	182	176	214	135	160	182	168	158	146	155	149	139	110	160	131	135	173	182	150	146	142	158	146	141	160	125	146	135	171	161	164	132	127	133	134	121	123	115	123	129	126	105	163	118	115	109	120	111	118	135	122	110	106	120	123	107	107	130	138	114	106	119	117	120	126	116	116	107	107	105	125	130	131	109	115	135	137	110	114	124	110	105	103	115	117	114	120	109	107	116	114	109	114	103	114	114	106	121	117	112	111	108	105	126	106	104	101	107	113	129	136	129	111	124	128	117	124	123	122	130	114	123	113	104	107	129	148	122	151	135	124	108	120	110	138	114	125	114	105	127	131	110	109	101	102	106	104	108	102	104	115	110	126	101	102	104	100	105	109	142	116	126	102	111	107	124	108	112	116	124	107	116	118	105	103	122	103	104	101	103	106	101	100	100	100	102	103	111	101	115	108	100	104	102	100	100	100	101	101	103	104	103	113	104	104	106	105	102	102	110	129	118	111	105	100	106	103	100	100	100	101	102	102	103	100	100	100	100	101	101	100	100	100	105	108	100	101	102	101	102	107	102	100	106	115	100	100	100	103	103	100	101	100	100	100	100	100	100	100	100	100	100	101	101	100	100	100	100	100	100	100	100	100	100	100	100	100	100	100	100	102	113	101	100	101	101	100	100	100	102	100	104	100	100	100	100	101	101	100	100	100	100	100	100	100	100	114	106	108	100	100	104	108	100	107	100
3780	3883	3750	3845	3839	3789	3867	3910	3923	3940	3879	3825	3877	3865	3780	3853	3919	3840	3858	3927	3959	3997	3977	4063	4043	4111	4017	4125	4169	4344	4306	4309	4239	4282	4361	4332	4259	4303	4332	4237	4287	4254	4345	4259	4240	4275	4383	4398	4392	4455	4533	4509	4330	4349	4394	4411	4422	4390	4388	4366	4421	4461	4433	4511	4507	4560	4547	4720	4786	4849	4940	4995	5015	5126	4995	5048	5014	5131	5060	4985	5046	4918	5012	5004	5088	5022	5024	5050	5029	4856	4790	4835	4826	4839	4846	4765	4684	4604	4563	4577	4474	4213	3976	3705	3304	2810	2249	1697	1242	1095	918	795	613	622	588	519	513	503	466	445	472	431	422	393	361	338	358	393	355	321	310	282	329	316	287	246	257	273	230	247	256	291	331	363	354	303	315	309	294	297	319	328	313	283	287	294	277	278	289	259	241	265	268	264	257	242	231	249	259	266	342	265	188	246	232	216	217	214	234	217	203	206	224	210	195	209	187	176	200	202	205	186	210	161	154	144	148	153	136	130	137	145	160	150	123	141	159	133	150	174	180	164	141	120	112	135	117	136	139	158	153	150	126	124	115	128	139	112	122	157	147	139	140	127	132	130	109	105	106	115	123	139	153	150	118	139	116	111	113	119	115	127	105	106	146	151	139	109	103	100	112	110	109	108	107	118	113	109	102	110	100	100	101	111	110	100	102	125	119	108	106	117	126	122	105	112	121	126	108	108	115	108	119	125	113	125	125	117	108	111	106	117	135	122	135	111	106	119	116	119	123	134	112	114	126	119	123	113	128	126	121	113	108	111	101	109	103	101	112	105	111	125	132	113	109	109	116	100	101	106	107	122	139	105	128	111	102	112	119	123	111	121	107	106	117	126	117	113	107	124	116	111	116	126	106	100	101	106	103	104	100	106	118	104	103	101	100	100	104	102	109	106	100	100	100	100	100	100	100	100	100	100	100	104	100	100	100	100	100	100	101	100	100	100	100	100	108	100	104	107	108	108	100	100	100	106	101	101	100	100	100	100	100	100	107	100	100	100	103	100	100	100	100	100	100	100	100	100	100	100	103	101	100	100	100	100	100	100	100	100	102	101	100	100	102	102	100	100	100	101	102	100	100	100	100	100	100	100	100	100	100	100	118	102	100	100	100	101	101	101	100	102	100	100	100	100	100	100	101	101	105	101	100	100	100	100	100	106	100	100	100	100	100	100	100	100
3687	3727	3884	3792	3885	3898	3885	3818	3794	3782	3718	3706	3729	3781	3837	3855	3866	3918	3927	3903	3996	4013	3995	4043	4024	4035	4069	4169	4288	4185	4314	4441	4365	4371	4377	4312	4296	4328	4354	4320	4255	4414	4350	4382	4399	4369	4390	4364	4392	4366	4442	4491	4401	4406	4479	4358	4343	4401	4422	4445	4609	4566	4576	4629	4720	4779	4809	4836	4911	4865	4891	5082	5040	5029	5102	5124	5066	5079	5114	5126	5089	5051	5035	4949	5056	4971	5062	5034	4899	4840	4809	4698	4692	4659	4771	4661	4710	4686	4591	4526	4357	4251	4011	3808	3559	3139	2617	2060	1587	1305	1026	864	720	615	535	579	505	478	494	477	419	399	416	430	403	351	329	316	332	317	333	263	285	345	302	307	268	236	266	232	260	263	272	266	328	290	329	308	276	264	257	282	290	290	221	273	277	289	274	254	265	270	273	250	288	306	290	277	245	256	235	219	212	238	249	219	183	190	179	178	215	175	191	204	171	191	189	187	180	162	176	156	230	178	178	216	165	138	142	129	138	155	166	142	150	167	169	177	146	135	158	174	136	128	159	163	179	150	132	136	133	138	112	105	114	106	101	119	119	112	123	119	125	119	143	119	118	108	118	110	123	115	115	118	119	110	103	105	121	125	137	115	121	104	105	121	125	122	107	100	112	113	112	104	110	108	122	128	120	112	105	102	101	109	116	106	106	103	104	112	120	136	142	109	112	111	111	127	115	128	119	114	109	121	105	105	100	104	100	106	110	113	110	120	109	108	107	104	129	124	127	114	136	122	129	123	123	111	130	169	123	118	105	104	104	100	121	111	123	124	115	111	113	106	101	110	103	110	100	106	104	112	112	120	125	104	119	112	107	126	132	123	117	105	104	115	108	103	109	110	116	124	125	113	100	100	102	104	104	104	101	100	100	100	100	111	110	100	110	107	102	100	105	103	100	101	100	100	102	104	100	100	100	102	103	103	101	100	100	100	100	100	101	100	113	105	100	103	109	100	102	113	108	102	101	100	100	100	107	109	100	100	100	100	103	100	101	100	100	100	100	100	100	101	104	100	100	100	107	102	100	100	100	100	100	100	100	100	100	100	100	100	100	101	100	101	100	100	100	100	100	100	100	100	100	101	100	100	100	100	100	100	100	100	100	100	100	101	101	100	100	100	101	105	113	102	101	100	101	100	100	100	100	100	100	100	100	103	102	100	100	100	100	104	100	100
3837	3778	3771	3663	3768	3674	3643	3643	3677	3759	3808	3844	3804	3700	3668	3738	3720	3763	3833	3832	3883	3899	3919	3947	3892	4032	4074	4189	4180	4207	4249	4206	4247	4301	4312	4179	4194	4275	4211	4260	4300	4293	4261	4234	4207	4262	4365	4393	4379	4423	4374	4436	4451	4447	4490	4550	4467	4524	4633	4590	4560	4603	4662	4708	4668	4719	4900	4746	4942	4865	4981	5026	4954	4962	4938	4949	5010	5053	5069	4968	4904	5003	4930	4993	4946	4871	4873	4900	4917	4823	4830	4787	4805	4924	4901	4881	4742	4711	4707	4535	4519	4406	4192	3929	3772	3314	2863	2417	1913	1604	1247	991	789	685	651	547	501	478	503	526	481	419	446	425	424	399	383	359	341	315	344	303	290	270	272	295	299	259	230	248	272	278	277	329	326	333	337	293	267	275	276	289	282	274	270	282	236	249	260	269	281	279	264	246	244	235	253	274	226	215	246	202	224	233	251	226	203	217	195	208	190	215	186	163	206	230	211	203	194	192	173	187	228	153	180	176	169	168	131	138	157	152	158	169	151	155	154	165	164	150	146	129	150	131	135	127	126	121	145	125	119	131	119	123	118	113	137	119	122	133	140	133	113	115	116	111	109	110	108	122	103	109	117	125	131	110	102	115	116	124	125	107	120	103	122	107	116	110	119	123	119	114	113	108	111	114	108	106	116	120	132	104	100	100	100	108	108	113	112	107	113	109	107	130	125	105	117	124	122	118	105	106	115	118	118	109	109	109	110	112	112	102	111	103	120	118	119	112	108	104	125	142	139	137	134	132	112	108	103	100	109	114	106	109	105	104	118	124	109	130	104	100	106	106	111	100	101	100	102	111	115	129	113	106	109	106	104	120	111	114	118	116	111	101	106	108	113	107	118	116	103	102	108	105	101	101	100	100	100	100	100	101	100	105	100	103	101	100	100	100	100	100	100	100	100	100	100	100	100	100	100	102	101	100	101	101	100	100	100	100	100	101	101	102	101	100	100	100	106	103	105	111	107	100	100	100	100	100	100	100	100	101	102	100	116	100	100	104	100	100	100	100	100	100	102	103	100	100	100	100	100	100	100	102	103	100	100	100	100	100	100	100	100	100	100	100	100	100	105	101	102	100	102	101	100	100	100	100	100	100	100	100	100	100	100	100	102	103	102	102	100	101	100	100	100	100	100	100	100	100	102	108	100	100	100	102	100	100	100	100	101	105	107	100	100	100
3788	3794	3747	3704	3743	3848	3893	3797	3761	3829	3754	3769	3800	3681	3642	3724	3783	3790	3812	3795	3855	3876	3904	3952	3919	3918	3960	4054	3971	4059	4058	4121	4127	4266	4294	4271	4386	4403	4337	4293	4264	4381	4347	4347	4393	4423	4469	4480	4408	4356	4413	4459	4517	4449	4502	4563	4522	4586	4562	4538	4570	4573	4531	4549	4620	4631	4630	4706	4824	4805	4852	4903	4902	4814	4806	4973	5020	4984	5051	4803	4969	5025	5038	5110	5075	5017	4911	4903	4902	4884	4874	4872	4829	4844	4963	4958	4880	4817	4749	4744	4624	4605	4464	4150	3960	3660	3181	2708	2219	1940	1554	1239	918	720	653	598	525	505	497	522	503	472	467	442	428	399	374	374	373	353	340	326	316	320	295	279	259	271	311	253	287	289	317	319	321	305	337	299	282	244	279	274	272	312	287	244	230	243	305	281	239	247	273	261	226	224	248	261	238	272	220	240	258	221	278	244	169	193	188	177	228	215	197	196	225	192	180	139	152	150	159	184	190	190	201	171	170	128	121	151	143	137	155	170	144	151	148	141	137	167	157	165	164	111	159	150	146	178	125	113	108	120	120	105	110	112	115	117	130	108	128	132	145	133	114	125	122	124	109	116	109	123	109	106	104	110	111	120	135	134	119	139	105	115	121	140	122	118	111	101	113	109	103	102	124	111	100	110	118	115	104	125	100	100	105	114	117	110	109	114	132	116	106	122	122	121	124	126	113	106	107	106	103	100	106	114	120	120	105	101	102	110	114	107	109	104	126	115	109	104	119	118	104	111	110	118	107	103	113	108	105	103	104	102	112	117	119	123	114	135	131	119	114	107	111	100	102	107	101	103	101	101	100	100	104	108	108	113	103	103	122	114	133	106	125	128	123	109	128	112	119	102	107	110	104	100	101	112	102	122	119	122	102	100	100	106	108	100	100	101	100	100	100	107	105	100	100	100	101	100	100	100	100	100	103	100	100	100	100	100	108	101	101	102	101	103	103	108	122	100	100	100	104	104	100	101	102	102	100	100	100	100	100	100	109	100	100	100	100	100	100	100	100	100	100	100	100	100	100	109	105	103	105	100	100	100	100	100	100	100	101	102	100	100	101	101	100	101	100	100	100	100	100	105	101	100	100	100	100	100	100	100	100	100	100	100	100	100	100	100	100	100	100	100	100	100	100	100	100	100	100	100	101	100	100	100	100	100	100	100	100	100	101	101	100	100
3843	3750	3968	3901	3960	3845	3983	3891	3937	3922	3925	3918	3898	3888	3875	3851	3842	3801	3827	3852	3807	3925	4029	4035	3949	4062	4109	4143	4131	4153	4091	4162	4267	4191	4273	4390	4278	4322	4343	4292	4257	4275	4315	4263	4303	4342	4427	4397	4478	4385	4380	4372	4383	4267	4330	4393	4463	4425	4378	4376	4377	4449	4483	4504	4561	4535	4663	4566	4790	4746	4861	4742	4813	4764	4776	4911	4909	4888	4918	5035	5049	4974	5051	5018	5023	5045	5023	5031	4953	4981	4986	4914	4816	4799	4822	4812	4794	4709	4712	4769	4707	4624	4468	4370	4173	3995	3610	3063	2539	2172	1852	1463	1045	777	679	654	596	564	529	525	493	498	472	414	433	382	358	344	338	344	316	311	313	271	233	267	250	241	282	290	268	256	301	345	344	288	307	281	261	287	232	270	281	282	267	305	289	285	233	223	263	255	234	256	277	242	204	235	225	284	241	269	252	198	227	200	253	206	189	174	174	170	164	209	221	215	215	178	209	189	159	198	223	161	188	169	158	146	151	136	151	165	135	167	167	147	156	155	136	154	164	164	150	134	129	119	125	123	158	146	134	123	130	129	110	113	120	107	136	102	114	106	108	100	117	113	111	114	103	101	102	104	111	118	110	118	123	110	110	125	113	103	113	107	101	131	130	113	100	103	125	105	116	100	109	125	122	111	113	102	106	101	101	100	100	100	106	118	117	110	102	110	117	123	106	104	132	132	106	107	109	106	103	101	109	102	131	107	125	114	117	108	109	106	110	113	104	120	124	116	110	113	109	122	121	118	112	121	127	105	106	104	106	102	116	102	108	104	117	123	135	127	127	110	112	103	104	103	102	108	106	103	105	102	101	104	108	118	129	126	104	104	102	103	100	111	102	102	107	114	107	116	120	110	111	111	114	100	100	100	100	100	100	100	101	108	112	105	101	100	101	101	110	106	100	100	100	100	100	100	100	100	100	106	101	104	102	100	100	100	123	104	100	100	104	102	100	100	100	100	100	110	103	101	100	100	100	100	100	100	100	100	100	101	119	100	114	100	100	105	103	101	100	100	102	102	100	113	103	100	100	100	100	100	100	100	100	100	101	100	100	100	100	100	100	100	100	100	100	103	100	101	100	100	100	100	100	100	100	100	100	100	100	100	100	100	100	100	100	100	100	100	100	100	100	100	100	100	100	100	100	102	108	103	101	100	100	102	100	102	101	100	100	103	100	100
3624	3841	3848	3943	3890	3943	3987	3903	3894	3891	3898	3918	3918	3880	3855	3844	3835	3814	3880	3931	3956	3956	3983	4081	4108	4054	4071	4117	4114	4204	4309	4331	4103	4317	4291	4249	4266	4288	4259	4232	4236	4284	4340	4255	4192	4203	4293	4329	4409	4397	4332	4259	4229	4264	4247	4218	4191	4318	4330	4373	4431	4401	4428	4450	4528	4480	4508	4722	4710	4861	4825	4749	4836	4805	4881	4866	5059	5038	4955	5033	5042	5143	5068	4969	5035	4982	5075	5045	4955	4960	4910	4954	4919	4909	5009	5033	4988	4947	4862	4832	4682	4643	4593	4381	4203	3948	3799	3434	3017	2611	2251	1798	1223	889	768	665	576	533	513	526	502	435	491	448	403	382	338	325	333	338	310	337	336	292	269	265	242	227	268	254	271	278	274	302	331	305	326	338	279	278	253	259	272	280	277	249	262	294	273	256	273	248	221	221	263	275	262	250	278	257	228	240	208	248	221	225	171	184	169	195	157	186	199	210	237	233	198	155	178	158	175	205	229	164	168	176	157	150	131	117	155	137	115	143	147	157	161	138	133	140	147	139	120	125	154	120	125	154	126	121	131	126	150	141	119	133	143	115	119	128	116	104	114	100	112	126	121	121	124	108	105	139	132	124	121	104	118	131	102	108	130	119	110	115	107	107	103	106	105	103	100	100	114	100	112	107	112	118	105	138	128	106	106	104	109	111	115	114	114	106	103	114	114	113	114	121	128	130	107	104	103	111	119	114	123	117	105	112	100	109	101	103	102	107	114	116	116	112	112	114	106	106	107	127	137	119	102	100	116	107	108	105	101	115	107	119	124	104	114	112	100	108	100	119	104	126	115	110	100	102	100	100	101	102	105	111	109	107	121	113	105	106	111	109	104	104	109	111	104	107	102	123	103	111	101	100	102	100	100	100	102	103	109	113	101	106	100	101	100	100	100	100	108	105	100	100	100	104	102	103	102	100	100	100	100	100	101	101	100	100	101	101	100	100	100	100	101	101	100	100	104	111	101	100	100	100	100	100	100	100	100	100	100	100	104	100	101	102	103	102	100	100	101	103	102	107	100	100	100	100	100	100	100	100	100	100	100	100	100	100	100	100	100	102	106	107	100	100	100	100	104	104	105	101	100	100	100	100	100	100	100	100	100	100	100	100	100	100	100	100	100	100	101	104	109	100	100	100	100	100	100	100	100	100	100	100	100	100	100	106	100	100	100	100	100	100
3771	3799	3773	3859	3836	3875	3826	3822	3765	3835	3882	3883	3833	3824	3799	3811	3852	3832	3850	3961	4010	3983	4036	4009	3948	4021	4032	4097	4039	4108	4162	4108	4151	4178	4236	4245	4195	4326	4329	4321	4282	4351	4388	4343	4409	4462	4428	4398	4340	4290	4309	4305	4252	4249	4266	4308	4306	4266	4275	4263	4308	4432	4434	4582	4548	4590	4601	4617	4613	4726	4827	4754	4892	4881	5013	5024	4827	5058	4959	5090	5013	5174	5045	5136	5142	5094	5083	5058	4992	4980	4961	4923	4935	4899	4970	4804	4951	4857	4899	4906	4768	4768	4665	4563	4322	4201	3894	3591	3285	2932	2575	2160	1722	1135	872	728	673	593	545	539	477	477	437	466	405	407	396	316	296	309	337	374	364	336	295	331	306	255	235	280	284	294	308	330	324	323	330	316	268	244	271	281	310	292	287	259	315	299	310	256	247	245	216	253	250	238	256	245	216	266	223	214	257	232	252	221	203	205	180	207	228	203	217	213	221	219	205	237	202	205	171	209	228	152	152	200	173	150	158	163	151	163	161	142	121	135	137	135	124	121	145	154	134	152	178	114	145	154	149	119	119	119	131	126	111	107	115	107	116	113	124	118	112	108	118	118	115	102	109	121	129	121	130	129	109	104	120	118	118	105	122	104	100	162	103	111	110	106	104	108	115	100	109	103	104	106	106	113	104	113	100	108	113	110	103	103	121	108	108	112	116	124	129	112	120	109	130	143	109	105	105	108	112	103	120	117	115	110	104	102	103	104	105	109	110	114	117	112	124	135	115	126	113	133	122	117	109	123	126	104	101	101	102	108	109	122	120	106	101	102	109	108	108	105	122	106	111	101	104	102	101	101	104	100	101	102	101	113	110	116	110	111	102	116	119	117	133	103	102	103	111	109	108	114	113	112	102	100	100	103	101	100	100	100	102	100	106	101	100	100	100	100	100	100	100	100	100	100	100	101	100	100	100	100	100	100	101	100	100	100	100	100	100	100	100	106	118	109	107	105	106	115	109	100	100	106	101	101	100	100	100	100	100	100	103	100	100	100	100	100	100	100	100	103	114	105	103	100	100	101	100	106	103	106	100	106	106	100	100	100	100	100	100	100	100	100	100	100	100	100	100	100	100	100	100	100	100	100	100	100	101	100	102	100	101	100	100	100	100	100	100	100	100	100	100	100	100	100	100	100	100	100	100	100	100	100	101	100	101	100	100	100	100	100	100	100
3788	3760	3743	3693	3790	3757	3740	3699	3739	3710	3755	3736	3702	3773	3758	3709	3769	3827	3843	3868	3918	3962	3934	3957	3902	3917	3906	4186	4150	4121	4260	4188	4284	4248	4156	4321	4415	4329	4354	4343	4324	4307	4257	4280	4303	4305	4294	4329	4317	4270	4271	4259	4258	4289	4359	4278	4315	4361	4414	4463	4489	4460	4474	4503	4425	4506	4442	4590	4792	4748	4753	4765	4656	4822	4803	4861	4891	4875	4887	4976	4943	4900	4841	4971	4920	4914	4960	4933	4916	4912	4904	4903	4885	4880	4964	4978	4943	4899	4851	4932	4984	4975	4801	4727	4660	4455	4230	3966	3604	3271	2947	2618	2136	1603	1133	920	736	618	611	595	538	486	504	465	435	418	406	396	398	359	337	345	336	299	316	311	293	280	296	270	311	311	310	323	310	313	324	322	283	259	275	254	264	247	229	250	272	243	231	253	225	213	234	229	236	236	270	240	213	242	254	220	233	276	257	250	250	224	188	163	195	226	227	200	189	193	202	197	190	194	159	176	234	175	161	144	150	139	167	149	176	173	141	129	132	141	149	174	131	130	151	134	143	155	160	148	141	139	151	144	132	110	127	128	106	108	118	102	120	124	127	118	117	106	119	112	113	107	100	103	110	107	103	104	124	109	108	105	114	125	117	117	119	102	109	102	101	110	129	109	101	105	103	113	114	112	107	101	105	106	112	107	107	113	109	100	104	106	107	114	117	111	116	104	102	101	113	130	111	107	112	115	118	118	107	105	132	119	118	119	106	115	108	135	113	118	116	123	127	125	124	129	107	128	119	112	117	128	144	133	103	102	108	103	123	113	124	111	125	129	115	100	118	112	125	104	100	112	100	100	100	100	102	104	100	110	103	100	104	105	100	105	101	126	114	123	111	106	107	102	102	108	112	112	100	107	128	106	101	122	106	100	100	101	100	100	100	100	102	100	100	100	100	100	106	104	103	100	100	101	100	101	100	103	100	102	102	106	104	100	100	100	103	102	108	110	103	102	100	103	104	103	102	104	100	113	102	100	100	100	100	100	100	100	100	100	100	100	101	100	100	100	100	100	100	100	100	100	100	100	100	100	100	100	100	100	100	100	100	100	100	100	100	100	102	104	103	100	101	104	106	100	100	100	100	100	100	100	100	100	100	100	102	100	100	100	100	100	100	108	101	113	100	100	100	100	100	100	100	100	100	100	100	100	100	100	100	105	106	100	100	100	100	100	100	100
3700	3637	3700	3700	3727	3706	3652	3739	3709	3712	3678	3725	3763	3718	3675	3608	3645	3690	3764	3800	3752	3770	3875	3903	3923	3977	4030	4026	4134	4148	4182	4300	4244	4104	4250	4351	4307	4309	4312	4310	4280	4283	4362	4349	4379	4382	4391	4440	4460	4386	4389	4394	4351	4329	4361	4336	4273	4268	4350	4317	4358	4431	4567	4472	4493	4436	4449	4561	4682	4707	4702	4711	4757	4753	4736	4807	4759	4908	4825	4797	4860	4754	4900	4835	4831	4893	4906	4853	4776	4764	4806	4732	4751	4756	4779	4629	4789	4775	4771	4775	4828	4882	4796	4736	4589	4531	4319	4182	4042	3739	3564	3219	2657	2167	1573	1161	982	800	659	592	538	498	495	480	495	446	420	399	376	375	365	343	321	318	319	297	280	266	263	247	259	287	307	332	305	312	312	292	266	267	249	230	241	263	238	255	240	231	279	256	237	205	225	227	254	262	234	269	245	233	231	222	224	270	253	272	250	225	226	227	184	193	227	207	196	209	201	206	188	178	170	217	243	151	167	176	198	133	163	145	128	132	133	114	131	155	151	141	137	129	133	134	127	118	133	127	124	159	147	145	146	137	117	144	136	151	131	121	103	118	119	101	135	146	112	138	126	116	114	115	113	129	118	124	119	113	117	117	104	109	115	122	120	126	105	108	108	114	110	112	121	111	119	133	141	117	115	107	107	111	110	105	133	121	116	112	103	109	103	109	112	113	119	105	128	129	101	123	108	110	116	111	111	123	100	106	106	116	105	123	122	102	119	131	100	106	103	106	101	120	132	114	124	133	130	121	111	103	118	123	155	122	114	105	131	112	120	105	114	105	106	119	117	100	100	101	101	103	100	109	123	100	104	100	126	101	106	111	111	107	127	111	126	125	100	108	103	104	106	100	103	106	111	110	107	100	101	112	104	103	105	100	100	100	100	100	100	100	100	100	100	100	100	100	100	100	100	100	100	100	100	100	100	100	100	100	101	100	100	100	100	100	100	100	100	100	101	102	100	100	100	100	100	100	100	100	100	100	100	100	101	100	100	100	100	100	101	104	103	102	102	101	100	100	100	100	100	100	100	100	100	100	100	100	100	100	100	100	100	100	100	100	100	100	100	100	100	100	100	105	108	104	100	100	100	100	100	100	100	100	100	100	100	100	100	100	100	100	100	102	100	103	100	100	100	100	100	100	100	100	100	100	103	111	100	100	100	100	100	100	100	100	100	100	100	100
3783	3868	3752	3798	3800	3856	3752	3852	3919	3874	3917	3934	3859	3811	3782	3734	3704	3692	3736	3750	3770	3810	3816	3772	3758	3838	3963	4034	4044	4132	4168	4267	4221	4257	4289	4155	4257	4228	4251	4256	4303	4292	4361	4414	4405	4441	4458	4480	4419	4462	4374	4312	4341	4360	4378	4217	4203	4259	4262	4404	4396	4412	4470	4384	4470	4451	4611	4508	4519	4581	4631	4708	4722	4734	4825	4649	4709	4820	4758	4769	4824	4787	4946	4815	4885	4869	4869	4845	4933	4909	4839	4821	4800	4747	4757	4771	4809	4889	4845	4877	4762	4805	4704	4772	4672	4619	4502	4411	4291	4052	3901	3653	3198	2766	2137	1642	1295	971	737	678	594	540	516	546	441	400	388	408	374	361	353	369	329	336	338	341	316	296	253	268	319	306	286	281	321	335	298	301	297	262	237	235	290	279	243	220	209	232	231	243	250	243	258	246	239	286	282	238	246	224	248	283	281	221	222	236	221	204	223	219	211	216	202	174	189	191	199	182	172	165	165	179	235	188	165	170	195	175	172	172	160	130	122	116	138	166	155	120	140	150	155	134	145	118	120	116	146	145	157	129	141	119	118	117	113	117	112	111	120	126	118	109	129	135	118	105	106	126	112	110	106	107	122	133	110	135	113	118	110	103	123	111	112	124	105	129	125	118	114	107	105	112	124	108	113	115	106	114	109	115	105	104	109	111	121	111	108	128	113	131	128	101	106	117	122	117	116	126	112	117	107	110	110	101	100	100	100	104	100	110	114	112	122	120	100	106	105	109	106	101	112	102	134	109	106	125	122	119	184	130	102	103	105	100	100	102	104	110	119	126	104	108	102	109	101	112	126	120	105	107	103	101	100	100	101	100	105	104	107	105	113	111	116	104	106	111	104	122	127	127	129	114	114	112	108	104	105	100	100	100	100	104	102	114	103	100	100	100	100	104	105	103	100	100	100	100	101	100	104	101	100	100	100	100	116	104	108	109	102	100	101	100	100	100	100	100	111	100	100	100	100	100	100	100	110	101	100	100	100	100	100	100	100	102	103	100	100	100	100	100	101	102	100	101	100	100	101	104	101	102	100	101	100	100	100	100	100	100	100	100	100	100	100	100	100	100	100	100	100	100	100	100	100	107	107	100	101	100	100	100	100	100	100	100	100	100	100	100	100	100	100	101	100	100	100	100	100	100	100	100	100	100	100	100	100	100	100	100	100	100	100	100	100	100	100	100
3964	3895	3752	3764	3901	3948	3862	3750	3759	3749	3812	3837	3797	3705	3674	3721	3785	3808	3825	3865	3860	3918	3971	3986	3970	4146	4121	4105	4273	4203	4300	4189	4207	4257	4255	4401	4450	4450	4376	4308	4306	4367	4351	4331	4319	4392	4466	4484	4428	4442	4403	4317	4327	4378	4356	4361	4364	4396	4427	4423	4390	4376	4359	4327	4414	4374	4510	4443	4535	4507	4500	4615	4739	4702	4824	4748	4633	4917	4854	4862	4924	4792	4861	4898	5016	4917	4773	4708	4752	4739	4723	4660	4632	4683	4705	4681	4824	4716	4730	4778	4776	4791	4801	4842	4916	4726	4631	4494	4299	4120	3969	3725	3423	2995	2450	1966	1564	1159	878	785	680	573	570	548	497	444	465	443	394	374	368	354	331	302	308	306	283	230	259	302	329	310	301	291	279	323	319	308	260	255	266	251	259	266	262	249	205	252	277	242	257	263	275	221	206	218	221	258	231	242	240	280	219	258	282	247	212	175	153	206	171	217	205	175	202	236	225	204	163	178	165	175	226	176	145	168	155	145	149	164	170	176	168	164	140	148	142	162	162	147	139	135	153	119	153	143	118	133	128	121	127	137	135	133	119	131	138	125	124	131	122	111	116	103	114	110	124	112	130	109	118	116	107	125	124	112	131	132	105	118	148	105	104	116	109	100	106	105	100	100	101	110	103	101	112	126	118	111	106	100	100	100	104	111	110	100	101	100	101	125	122	114	148	120	121	119	126	144	133	113	115	130	124	113	111	125	113	125	102	107	107	108	111	116	104	104	100	106	141	135	128	129	123	114	132	129	123	137	137	111	117	105	104	100	100	105	106	107	102	118	107	103	105	105	107	116	102	101	102	101	103	104	102	103	114	104	108	107	112	123	107	104	112	113	108	116	121	118	108	105	106	103	106	104	102	103	110	100	100	100	100	100	100	102	101	104	106	104	124	100	100	100	100	100	102	101	100	100	100	100	100	100	100	100	100	100	100	100	100	100	100	100	100	100	101	100	100	100	100	100	101	102	102	100	100	100	100	100	101	101	100	100	100	100	113	100	100	100	100	100	101	101	100	100	100	104	108	108	104	100	100	100	100	100	100	100	100	100	100	100	100	100	100	100	102	102	100	100	100	100	100	100	100	100	100	100	100	103	107	102	101	104	102	100	100	100	100	100	100	100	100	100	100	100	100	100	100	100	100	100	100	100	102	100	113	100	102	100	100	100	100	103	105	100	100	101
3804	3785	3771	3838	3924	3968	3909	3840	3862	3857	3873	3876	3788	3682	3688	3720	3679	3702	3789	3881	3963	3977	4009	4063	4044	3981	4075	4123	4242	4119	4144	4170	4273	4224	4145	4293	4417	4376	4227	4232	4218	4256	4321	4312	4341	4473	4441	4368	4399	4299	4249	4302	4264	4323	4330	4316	4278	4343	4291	4369	4388	4410	4472	4418	4339	4432	4451	4481	4692	4633	4770	4669	4792	4695	4717	4872	4743	4753	4881	4996	4973	4896	4940	5012	5023	4942	4869	4849	4858	4765	4733	4741	4712	4739	4766	4724	4784	4865	4671	4575	4656	4779	4775	4794	4829	4715	4670	4564	4385	4305	4090	3842	3649	3172	2910	2389	1989	1480	1111	968	756	599	574	472	538	475	415	416	402	361	395	355	374	337	316	290	296	227	265	243	276	304	313	313	291	319	310	301	294	245	317	244	287	274	267	326	272	274	223	228	220	216	241	214	248	248	242	222	225	225	282	186	266	214	215	206	229	191	186	186	222	226	193	190	222	207	219	195	186	181	163	188	202	143	141	175	165	142	143	154	132	156	150	148	158	143	146	151	152	154	167	182	137	155	124	127	118	130	157	150	133	136	112	111	119	127	108	119	125	115	108	104	113	104	106	115	120	115	122	109	115	111	105	133	116	113	134	125	115	108	100	102	111	105	107	102	113	111	108	113	117	114	113	115	102	105	109	113	101	126	102	101	108	106	101	104	106	118	109	106	116	101	110	116	116	115	116	111	113	114	111	110	114	100	100	100	106	106	113	104	103	114	118	115	100	104	110	101	106	108	102	112	127	134	124	127	128	110	117	112	108	108	108	100	123	107	113	107	108	109	109	113	100	109	101	103	107	110	104	106	111	110	102	100	100	100	106	115	105	103	103	100	100	117	111	116	106	106	107	112	108	113	109	113	101	100	100	100	101	103	101	107	100	108	100	108	100	100	100	101	100	100	100	100	100	100	100	100	100	100	102	104	106	100	100	100	100	100	109	114	101	101	107	103	100	100	102	103	100	100	100	100	100	101	100	100	100	100	100	100	100	100	100	100	100	100	100	105	102	100	102	102	103	104	100	100	101	100	100	100	100	104	103	100	100	100	100	100	100	100	100	100	100	100	100	100	100	100	101	103	102	104	101	100	100	100	100	100	100	100	100	100	100	100	100	100	100	100	100	101	103	101	100	100	100	100	100	101	100	100	100	100	100	103	102	101	100	102	102	100	100	100	100	100	100	100
3892	3822	3870	3896	3919	3966	3903	3963	3987	3973	3972	3973	3970	3939	3922	3876	3877	3835	3821	3925	3941	3988	4007	4043	3995	3960	3997	3999	4019	4199	4197	4268	4262	4244	4338	4326	4248	4269	4337	4265	4243	4281	4379	4402	4352	4383	4419	4326	4340	4350	4397	4422	4424	4373	4365	4429	4478	4411	4368	4367	4343	4412	4376	4481	4530	4536	4619	4579	4690	4685	4769	4722	4779	4839	4877	4989	4800	4862	4897	4901	4860	4743	4709	4691	4667	4688	4756	4749	4754	4774	4786	4684	4635	4677	4711	4682	4699	4676	4628	4677	4732	4731	4691	4677	4763	4645	4604	4540	4412	4377	4248	4100	3990	3565	3139	2661	2285	1817	1304	1070	858	658	646	600	529	447	404	424	390	380	393	360	312	326	336	302	277	252	294	274	301	307	279	292	328	297	304	291	282	273	233	265	277	248	216	226	290	251	240	251	209	203	249	263	210	200	239	208	208	282	291	186	246	226	287	258	243	228	239	240	235	240	190	208	217	206	203	169	170	202	186	164	226	156	187	176	157	164	167	179	182	161	174	168	130	135	159	172	153	153	151	165	126	125	125	103	131	127	151	144	129	115	122	121	109	107	100	100	111	127	122	130	124	137	131	105	118	109	119	115	124	127	116	103	111	103	107	106	117	124	127	133	107	105	137	118	113	117	112	100	100	103	122	117	111	112	109	103	108	106	108	118	104	102	110	112	122	122	107	110	114	123	114	104	112	135	125	122	108	123	125	103	101	117	115	106	111	119	111	132	102	100	109	116	103	114	108	133	130	119	103	120	141	119	111	122	120	112	104	107	113	107	105	100	119	102	103	104	104	106	110	100	100	113	104	112	105	101	107	107	107	100	102	101	100	104	106	105	118	118	114	115	108	112	103	124	112	110	115	110	114	114	104	121	101	101	100	107	104	107	103	100	101	100	100	100	100	100	100	100	100	100	100	100	100	100	100	100	100	100	100	100	100	102	103	101	100	100	100	100	101	100	100	100	114	106	100	100	100	100	102	102	101	100	101	100	100	100	100	100	100	100	100	100	111	100	101	100	100	100	100	100	100	100	100	100	100	100	104	101	100	100	100	101	100	108	100	100	100	100	100	100	100	101	101	100	100	100	100	100	100	100	100	100	100	100	100	100	100	100	100	100	100	100	100	100	100	105	106	104	100	100	100	100	100	100	100	100	100	100	103	111	101	100	103	100	100	100	100	100	100	100	100	100	100	100
4006	4152	4072	3930	3960	4053	3935	3977	3987	3906	3879	3926	3990	3972	3984	3964	3935	4013	4043	4066	4059	3998	4038	4124	4083	4109	4082	4229	4215	4070	4249	4316	4353	4274	4296	4283	4219	4340	4281	4288	4313	4370	4407	4456	4475	4477	4503	4575	4494	4455	4477	4457	4476	4436	4533	4488	4395	4400	4432	4458	4402	4454	4506	4602	4476	4444	4375	4498	4499	4538	4688	4634	4667	4684	4752	4800	4626	4680	4803	4703	4845	4542	4618	4757	4815	4789	4753	4748	4761	4782	4813	4757	4747	4713	4679	4804	4757	4740	4752	4767	4777	4733	4740	4772	4784	4765	4750	4719	4671	4563	4403	4235	4110	3841	3479	3024	2663	2216	1647	1321	968	749	687	587	518	483	425	410	388	393	411	411	343	372	381	343	298	247	284	261	306	299	285	294	340	324	330	288	264	282	253	288	307	266	248	220	201	223	242	256	238	251	224	205	242	272	246	263	256	242	251	229	235	267	225	221	205	203	216	227	188	206	186	198	200	174	183	151	206	166	141	168	217	143	186	132	134	178	152	142	134	125	121	151	165	182	157	126	135	150	154	133	133	125	146	139	126	128	136	115	124	122	125	111	107	100	114	109	115	109	118	137	106	110	103	117	115	107	115	103	121	116	116	109	118	114	110	126	125	119	115	120	122	112	106	119	137	129	119	117	104	111	117	113	109	100	111	118	109	133	127	103	103	112	107	101	101	109	106	102	114	112	133	114	117	107	123	133	103	101	103	109	117	109	120	100	102	105	114	106	102	102	100	101	116	114	105	122	120	109	121	105	111	111	127	119	124	123	114	111	104	111	117	102	102	107	117	116	107	100	101	120	116	103	107	101	102	102	101	104	111	100	102	100	102	105	107	106	122	106	110	102	108	101	108	105	118	112	105	105	102	108	111	106	100	100	100	100	101	100	103	100	101	101	101	100	104	106	113	109	102	102	111	110	102	100	101	100	108	102	100	100	102	110	100	100	100	100	100	100	100	100	100	100	100	100	100	100	100	103	109	103	104	100	100	100	100	100	100	100	100	100	100	100	100	100	100	100	100	100	100	101	100	101	101	105	100	100	100	101	100	100	100	100	101	100	105	100	100	100	100	100	100	100	100	100	100	100	100	103	100	100	100	104	101	100	100	100	100	100	100	100	106	100	100	102	100	100	100	100	100	100	100	100	100	100	100	100	102	103	100	100	100	100	100	100	100	101	100	100	100	100	100	100	100	100
3810	3835	3827	3754	3921	3947	3915	4017	4010	3959	3959	3954	3927	3947	3888	3895	3972	3970	4030	4129	4154	4141	4158	4201	4208	4233	4257	4261	4182	4055	4129	4167	4163	4219	4206	4352	4285	4304	4284	4246	4250	4301	4342	4349	4342	4414	4512	4493	4423	4321	4277	4289	4324	4350	4305	4261	4324	4163	4213	4255	4258	4266	4356	4278	4379	4454	4438	4492	4602	4554	4674	4664	4660	4729	4727	4685	4720	4801	4826	4603	4751	4696	4617	4633	4684	4698	4676	4763	4730	4599	4701	4658	4620	4684	4668	4705	4632	4669	4658	4805	4807	4870	4751	4724	4840	4801	4778	4653	4585	4544	4418	4299	4204	3924	3740	3358	2971	2487	1956	1536	1156	796	720	601	565	486	477	463	457	403	339	314	308	342	339	327	274	270	256	293	307	314	296	308	316	312	302	272	250	245	245	275	306	272	272	257	235	223	235	212	212	205	226	228	238	255	236	230	227	221	241	218	221	175	217	213	211	212	195	206	199	222	199	207	205	189	175	165	193	172	154	166	261	158	156	157	142	141	141	142	130	137	145	141	113	122	150	150	143	142	158	143	139	140	140	126	148	145	181	125	138	108	108	104	111	107	118	109	103	101	104	111	146	132	113	112	120	107	106	110	104	113	111	127	110	111	100	104	115	114	119	110	103	100	108	108	103	101	107	104	115	108	115	114	114	111	112	114	119	101	100	100	104	103	103	117	103	105	105	105	106	107	110	103	102	114	109	101	102	111	101	111	132	115	115	100	101	102	105	104	106	107	114	100	106	109	104	111	110	104	110	121	110	105	116	115	125	123	108	106	120	111	100	102	103	108	108	114	103	102	105	105	108	103	108	104	111	113	104	101	100	119	111	113	122	104	103	116	117	122	107	104	100	101	100	105	137	111	108	109	106	123	127	106	100	102	100	106	101	100	104	102	104	100	100	100	100	100	100	102	108	104	100	100	100	100	100	101	100	100	100	100	100	102	100	101	100	100	100	114	114	116	102	101	100	100	102	103	108	100	104	107	107	100	100	100	100	100	100	100	100	100	100	100	100	100	100	100	100	100	100	100	100	100	100	100	100	100	104	101	100	100	100	100	100	100	100	100	100	100	100	100	100	100	100	100	100	101	100	100	101	100	100	100	100	100	100	100	100	101	100	102	100	107	107	100	100	100	100	100	100	100	101	105	112	100	100	100	100	100	100	100	100	100	100	100	100	107	107	111	100	100	100	100	100	100
3786	3793	3814	3844	3842	3901	3849	3929	3923	3944	3943	3890	3915	3958	3936	3941	3939	3953	4006	4054	4100	4092	4050	3994	4084	4124	4114	4184	4096	4087	4055	4182	4235	4282	4226	4208	4154	4154	4231	4254	4287	4386	4495	4511	4493	4546	4506	4443	4517	4511	4406	4348	4342	4362	4474	4395	4312	4344	4366	4269	4265	4382	4363	4358	4407	4400	4531	4533	4480	4432	4648	4619	4597	4667	4713	4762	4614	4879	4732	4723	4716	4788	4751	4797	4826	4800	4781	4673	4615	4640	4613	4671	4696	4757	4890	4802	4823	4821	4752	4657	4696	4742	4693	4870	4810	4758	4759	4666	4655	4625	4640	4466	4302	4085	3818	3392	3086	2684	2169	1786	1334	987	764	656	567	503	458	426	421	413	390	395	372	340	354	336	327	261	263	288	301	278	291	316	318	320	293	290	253	246	243	251	248	237	209	240	251	259	233	210	234	226	222	228	271	257	222	229	250	242	205	226	239	219	187	192	180	172	162	193	192	210	184	182	208	199	215	186	189	146	159	153	187	128	157	148	153	158	146	138	134	135	153	151	146	138	148	148	138	144	134	142	126	117	150	124	112	109	119	121	116	118	116	113	113	113	109	109	120	105	108	102	110	125	104	110	102	109	100	100	100	105	108	107	104	100	105	113	123	122	113	113	109	110	117	120	117	108	107	105	103	103	103	100	104	115	109	104	121	100	101	102	103	115	116	113	104	104	100	101	103	113	109	101	113	130	123	109	112	103	103	106	110	109	125	103	101	100	103	111	101	108	106	105	100	102	106	120	115	109	107	113	109	105	109	102	105	108	126	125	114	108	103	100	104	106	110	108	103	102	100	116	121	123	105	104	103	102	100	100	100	100	100	100	100	100	100	100	100	108	107	104	115	111	103	109	103	105	109	116	112	105	106	112	110	100	101	111	100	100	100	101	103	100	100	100	100	100	100	100	104	108	103	100	102	102	100	100	100	100	101	100	108	100	109	100	100	100	100	100	101	100	100	100	100	100	100	100	103	100	100	100	100	100	113	102	100	100	100	100	100	100	100	101	100	113	100	100	100	100	100	100	100	100	100	100	100	100	100	101	105	106	100	100	100	100	100	100	100	100	100	100	100	100	114	112	100	100	100	100	100	100	100	100	100	100	100	100	100	100	100	100	101	100	100	100	100	100	100	100	100	100	100	100	100	100	100	100	100	100	100	100	100	100	100	100	100	100	100	100	100	100	100	100	100	100
3891	3924	3835	3848	3889	3894	3882	3887	3972	3936	3905	3890	3888	3912	3919	3933	3929	3899	3862	3905	3943	4057	4160	4095	3996	4144	4102	4178	4223	4198	4257	4295	4300	4302	4313	4405	4270	4367	4371	4360	4370	4386	4399	4385	4415	4372	4449	4496	4472	4437	4375	4372	4404	4352	4436	4470	4425	4346	4394	4357	4375	4432	4507	4441	4373	4458	4609	4680	4488	4683	4586	4597	4632	4681	4652	4740	4711	4627	4761	4658	4843	4723	4731	4768	4793	4784	4815	4779	4858	4813	4677	4763	4814	4732	4842	4874	4868	4821	4904	4941	4970	4855	4912	5009	5047	5029	4987	4886	4831	4736	4697	4679	4346	4300	4076	3670	3319	2969	2476	2031	1600	1171	929	750	650	544	501	507	479	406	372	402	411	351	326	330	306	261	279	270	296	320	333	335	306	302	337	300	271	243	234	267	267	244	274	235	241	256	238	243	221	217	196	213	216	221	227	223	206	211	285	236	236	205	209	231	217	228	203	217	178	221	229	195	189	192	188	183	208	193	188	222	267	132	148	157	159	145	132	141	140	145	147	114	127	131	157	153	123	128	133	145	151	106	118	117	124	126	148	123	114	115	113	110	118	101	103	117	127	116	112	119	128	108	100	100	107	112	125	111	104	115	130	115	104	106	100	105	113	103	112	101	104	110	109	122	109	106	112	107	109	107	110	109	103	102	104	114	103	103	108	100	102	100	103	103	109	111	108	103	100	100	101	100	101	102	115	114	101	106	113	104	100	106	103	107	107	103	121	104	109	113	122	114	117	108	100	115	118	108	103	120	104	111	109	101	111	124	115	107	107	102	103	105	113	109	121	116	107	102	100	106	100	102	100	100	102	100	103	107	101	103	100	100	100	100	100	102	102	113	109	123	110	104	101	103	100	100	106	112	114	101	101	109	106	103	111	100	100	100	100	100	100	100	102	101	100	100	100	102	100	100	100	100	100	100	100	101	100	100	100	100	100	102	100	101	103	100	100	100	109	100	100	108	103	107	103	100	100	100	100	100	100	100	100	100	100	100	100	100	100	100	100	100	100	100	100	100	100	100	100	100	100	100	100	100	100	100	103	101	100	100	100	100	100	100	100	100	100	100	100	100	100	100	100	100	100	101	109	109	100	100	100	100	100	100	100	100	100	100	100	100	100	100	100	100	100	100	100	101	100	102	100	100	100	100	100	100	100	100	100	100	100	100	100	100	100	110	100	100	103	104	100	100	100	100
4019	3911	3977	3972	4120	4081	4071	3992	4036	4002	3997	4039	3997	3967	4015	4008	4041	3991	3994	4109	4168	4263	4295	4261	4215	4301	4213	4367	4441	4289	4435	4426	4317	4415	4331	4347	4347	4442	4396	4316	4307	4469	4493	4463	4396	4346	4386	4331	4365	4404	4416	4261	4355	4364	4360	4382	4383	4380	4348	4375	4434	4419	4421	4448	4485	4409	4373	4560	4484	4492	4734	4770	4737	4598	4651	4748	4734	4709	4722	4775	4787	4815	4737	4763	4777	4723	4793	4831	4767	4771	4821	4754	4708	4717	4760	4722	4834	4753	4859	4951	4987	4907	4955	4897	5020	5010	4910	4925	4786	4906	4768	4774	4597	4457	4295	4056	3650	3313	2819	2252	1758	1318	1050	888	701	601	527	521	465	426	399	386	397	370	325	335	348	276	293	308	304	323	334	322	316	342	274	265	252	287	275	268	280	272	221	238	256	262	246	248	265	256	227	211	211	204	196	212	183	242	200	249	203	196	223	200	188	202	173	194	190	195	186	196	223	238	231	243	225	218	195	172	233	179	183	150	155	159	136	155	150	147	144	134	136	137	149	162	161	159	155	150	132	154	121	144	124	125	159	109	125	123	121	125	114	134	118	118	107	113	105	126	119	121	102	100	103	104	106	110	108	108	109	106	101	113	100	112	103	104	107	110	100	110	119	124	113	108	105	108	103	100	109	112	107	101	100	100	100	102	112	103	109	109	100	104	113	114	110	113	106	101	122	104	127	126	119	136	109	109	100	100	103	109	110	121	105	105	108	102	104	106	114	119	108	108	116	117	108	116	124	115	104	104	105	105	107	123	125	108	100	102	105	107	114	119	115	120	108	109	108	102	103	124	108	130	107	100	100	102	102	101	100	101	100	100	100	105	121	103	118	107	116	112	103	104	102	120	120	134	114	116	109	113	100	106	112	100	100	100	100	100	100	100	100	100	100	100	108	100	100	101	100	100	100	100	100	100	100	100	100	100	100	100	100	100	100	100	100	100	100	100	100	100	100	102	101	100	100	100	100	100	100	100	100	106	101	101	100	100	100	100	100	100	100	100	100	101	102	101	100	100	100	100	100	100	100	100	100	100	100	100	100	100	100	100	100	100	100	100	100	100	100	100	100	100	100	100	100	100	101	110	103	100	100	100	100	100	100	100	100	100	100	100	100	100	100	100	100	100	100	100	100	100	100	100	100	100	100	100	100	101	104	105	104	102	100	100	100	100	100	100	102	103	100	100
3906	3892	3907	3874	3937	4017	3941	3923	3978	3849	3778	3775	3795	3878	3849	3828	3865	3809	3774	3891	3931	3897	3889	3983	4066	4098	4082	4160	4132	4179	4303	4271	4363	4440	4392	4369	4353	4320	4267	4405	4482	4479	4429	4409	4414	4463	4480	4445	4392	4372	4358	4287	4276	4323	4265	4199	4178	4211	4296	4448	4394	4316	4448	4504	4400	4388	4475	4468	4589	4629	4612	4703	4666	4751	4643	4553	4691	4680	4711	4663	4797	4724	4804	4756	4819	4886	4786	4694	4683	4694	4722	4630	4609	4634	4656	4732	4711	4753	4679	4730	4749	4802	4798	4823	4839	4783	4757	4812	4805	4782	4731	4757	4701	4393	4319	4189	3953	3676	3192	2772	2258	1679	1188	972	766	673	572	523	537	494	433	437	398	370	358	363	336	261	274	296	312	314	313	306	303	298	314	285	267	290	280	290	260	248	261	270	212	225	231	256	238	233	226	207	230	218	240	249	249	207	215	212	261	190	231	200	179	175	169	200	208	183	176	184	174	175	165	175	141	141	165	179	209	136	140	167	132	133	126	136	119	165	153	145	134	128	155	151	145	151	153	141	155	115	116	163	159	138	173	133	130	126	108	112	129	110	105	108	107	111	132	127	128	121	102	116	116	104	109	107	114	115	105	108	117	110	112	101	109	119	120	106	107	117	109	122	114	120	107	105	103	101	115	104	109	102	108	102	104	102	112	111	111	106	104	102	110	112	107	106	110	105	107	102	104	105	119	141	109	100	115	107	106	107	107	106	107	107	100	102	120	112	103	100	120	111	110	108	108	118	127	129	109	105	115	104	105	103	110	104	124	112	102	106	102	100	119	128	125	114	102	100	107	106	110	105	101	102	100	100	100	108	104	104	122	100	100	102	110	110	105	106	100	100	100	100	103	100	101	110	106	103	111	113	100	100	102	108	100	100	100	100	100	100	100	100	100	100	100	100	100	100	100	100	100	100	100	100	100	100	100	100	100	100	100	100	100	100	100	100	100	101	110	103	100	100	100	100	100	100	105	101	112	100	100	100	100	103	104	105	100	100	100	100	100	100	100	100	100	100	102	101	100	102	107	100	100	100	122	105	100	100	100	100	100	100	100	100	100	100	100	100	102	102	100	100	100	100	100	100	100	100	100	104	101	100	100	100	100	100	100	100	100	100	100	100	100	100	100	100	100	100	100	100	100	100	100	100	100	100	100	102	107	111	100	100	100	100	100	100	100	100	100	100	100	100
3741	3836	3733	3827	3780	3795	3798	3796	3881	3956	3921	3911	3871	3790	3800	3835	3902	3893	3980	4041	4066	4106	4080	4080	4109	4123	4166	4115	4181	4213	4186	4298	4304	4274	4286	4269	4350	4314	4289	4337	4419	4398	4407	4426	4515	4497	4464	4358	4411	4455	4383	4392	4477	4468	4435	4426	4424	4329	4385	4333	4280	4187	4253	4241	4225	4226	4176	4340	4370	4457	4391	4565	4609	4580	4526	4537	4551	4636	4714	4698	4596	4681	4604	4785	4795	4731	4687	4703	4721	4777	4656	4610	4629	4677	4667	4720	4771	4808	4828	4875	4787	4831	4901	4965	4938	4994	4992	5039	4941	4916	4846	5008	4925	4742	4620	4381	4240	4007	3550	3133	2739	2088	1561	1258	1085	832	635	554	517	484	427	394	380	368	370	345	324	237	296	285	293	306	308	319	326	319	334	316	303	266	238	294	291	275	235	273	210	223	243	222	202	207	241	216	222	235	265	210	235	248	243	243	223	299	257	201	183	160	170	176	200	235	241	208	210	212	195	187	164	166	164	189	238	140	154	168	159	145	125	159	175	161	134	159	194	164	122	133	149	158	170	173	165	132	145	129	132	139	137	137	126	126	119	120	105	102	102	125	146	146	126	141	100	100	108	108	105	102	105	109	115	120	123	114	113	107	110	115	113	110	108	100	106	100	120	102	100	112	109	104	100	101	100	100	100	115	113	109	112	103	109	101	105	107	100	103	108	110	113	126	128	106	110	122	110	101	104	113	103	100	102	109	115	115	104	101	106	101	105	101	111	110	105	119	109	118	106	105	100	105	113	113	126	111	123	137	142	105	120	113	126	108	105	106	106	117	130	113	112	110	100	114	106	109	135	110	104	103	100	106	115	100	104	105	100	102	105	103	109	115	110	121	107	100	103	105	120	112	120	107	128	112	108	107	106	100	101	114	101	105	102	100	100	100	100	100	100	100	100	100	100	100	100	100	100	100	100	100	100	101	109	105	105	100	100	100	102	103	107	100	100	100	100	100	100	100	100	100	100	101	100	100	100	102	100	100	100	100	100	100	100	100	100	100	100	100	100	100	100	100	100	102	113	100	100	100	100	100	100	100	100	100	100	101	102	100	100	100	100	100	100	100	100	100	100	100	100	100	100	100	100	100	110	104	100	100	100	100	100	100	100	100	100	100	100	100	100	100	100	102	100	104	100	100	100	100	100	103	101	100	100	102	100	100	100	100	100	100	100	100	100	100	100	100	100	100
3929	3737	3956	4044	3952	3912	3971	3856	3830	3859	3830	3837	3850	3860	3835	3791	3813	3797	3848	3950	3956	3976	4010	3984	4039	4056	4137	4062	4194	4213	4105	4327	4398	4454	4458	4426	4449	4353	4338	4269	4190	4162	4240	4261	4222	4239	4314	4429	4385	4423	4411	4318	4303	4310	4288	4260	4242	4361	4372	4288	4291	4308	4273	4238	4380	4302	4364	4452	4319	4401	4489	4313	4479	4529	4442	4456	4457	4558	4496	4590	4696	4467	4547	4544	4587	4624	4602	4672	4637	4569	4561	4517	4524	4658	4652	4521	4664	4660	4744	4779	4797	4779	4844	4884	5008	5081	5049	5002	5097	5064	5011	4992	4959	4870	4809	4622	4466	4273	3941	3577	3232	2559	1991	1612	1357	1059	869	700	642	497	480	456	455	413	366	364	370	313	286	278	301	329	351	390	356	356	387	311	289	309	328	265	305	282	215	194	199	211	244	210	232	232	217	206	219	243	193	224	213	232	189	211	227	222	258	220	197	218	195	231	178	196	198	189	189	180	195	197	207	191	170	177	197	127	149	138	156	133	175	184	141	148	144	147	154	131	124	136	146	145	160	157	134	140	128	148	121	148	118	139	114	113	130	120	131	138	118	113	113	136	121	112	109	102	113	131	124	120	136	119	125	102	114	108	102	105	103	105	105	111	104	116	100	100	153	120	113	110	104	105	102	103	101	120	109	105	110	104	100	114	102	100	105	113	110	101	108	109	108	107	105	108	115	111	110	100	103	117	108	101	101	105	107	122	104	110	127	123	115	105	114	110	116	104	115	119	107	108	112	121	110	119	107	111	127	144	135	100	125	122	117	109	100	101	103	112	126	115	115	116	106	100	102	101	104	101	103	101	103	101	100	104	100	100	111	100	100	107	113	113	116	114	101	100	103	105	104	102	108	110	115	130	114	117	101	100	100	100	100	100	100	108	104	103	100	100	100	100	100	101	101	100	103	102	100	106	100	101	102	100	100	100	100	100	100	100	101	100	100	100	100	100	102	101	100	100	103	100	101	100	100	100	100	100	100	100	100	100	100	100	101	100	100	100	106	100	100	100	100	100	100	100	100	100	100	100	100	104	101	104	101	100	100	100	100	100	100	100	100	100	100	100	100	102	104	106	126	100	100	100	100	100	100	101	101	100	100	101	100	100	100	100	100	100	100	100	100	100	100	100	100	100	101	102	100	100	100	100	100	100	100	100	100	100	103	101	100	102	100	100	100	100	100	100	100	100
3846	3796	3833	3844	3902	3938	3956	3931	3836	3829	3931	3893	3899	3884	3857	3868	3849	3801	3833	3946	4021	4086	4127	4139	4054	4062	4070	4032	4214	4099	4160	4115	4143	4183	4238	4328	4230	4225	4202	4327	4317	4385	4353	4440	4476	4450	4437	4390	4443	4327	4262	4186	4218	4226	4186	4229	4220	4101	4175	4101	4107	4096	4135	4184	4173	4200	4239	4189	4165	4252	4343	4410	4461	4329	4475	4525	4550	4425	4638	4524	4469	4542	4493	4578	4723	4628	4612	4593	4592	4516	4473	4406	4500	4632	4644	4683	4626	4671	4698	4666	4688	4860	4895	4872	4927	4976	5038	4978	5149	5096	5040	5013	4959	4999	4856	4769	4674	4536	4287	3992	3738	3158	2643	2119	1721	1358	1056	838	753	586	533	478	463	444	401	359	333	311	320	293	307	346	334	317	292	339	367	318	274	295	275	297	268	266	252	228	245	250	222	219	267	201	185	228	225	252	250	226	188	202	228	216	209	186	196	217	176	154	154	171	193	224	200	172	166	176	174	190	183	203	162	148	218	147	145	164	167	160	117	131	150	148	144	132	136	151	166	186	144	152	151	136	119	130	144	137	142	140	145	116	133	133	138	129	114	117	102	110	123	112	120	114	125	150	108	115	101	106	110	106	114	120	114	113	111	106	110	112	119	103	104	113	102	107	116	121	111	102	106	104	101	108	122	100	101	100	109	113	113	102	100	100	100	106	106	101	101	103	105	115	111	108	123	109	105	120	131	133	108	100	100	100	101	102	108	109	120	120	108	110	103	108	127	112	119	111	109	101	101	139	118	113	117	101	103	115	122	143	100	100	106	108	107	106	101	111	111	107	104	103	115	115	114	114	133	101	100	100	102	107	100	100	100	115	105	112	100	100	100	101	115	111	137	102	108	110	103	100	100	139	124	133	104	110	102	108	100	101	100	100	100	100	100	100	100	100	100	101	107	104	103	100	110	107	100	100	100	100	102	101	100	100	101	100	103	103	100	100	100	100	100	100	101	100	100	100	100	104	111	100	100	100	100	100	100	100	101	101	100	100	100	100	104	100	100	100	100	100	100	100	100	100	100	100	101	100	110	100	100	100	100	100	100	100	100	100	100	100	100	100	100	100	100	100	100	100	100	100	101	107	100	100	100	100	100	100	100	100	100	100	100	100	100	100	100	100	100	100	100	100	100	100	100	100	100	100	100	100	100	100	100	100	100	100	100	100	100	100	100	100	100	100	100	100	100	100
3825	3741	3846	3905	4080	3965	3987	3927	3942	3984	4006	3907	3862	3945	3907	3866	3907	3923	3909	3895	4008	4084	4046	4070	4036	4012	4100	4103	4250	4157	4198	4306	4245	4234	4195	4159	4139	4234	4109	4140	4129	4245	4290	4350	4410	4478	4475	4474	4454	4427	4459	4361	4301	4225	4070	4048	4055	4131	4179	4100	4100	4104	4056	4143	4128	4166	4179	4288	4224	4233	4194	4406	4515	4554	4586	4587	4513	4584	4765	4763	4755	4610	4638	4632	4689	4690	4648	4739	4717	4573	4535	4482	4447	4471	4564	4632	4576	4603	4550	4765	4928	4881	4799	4951	4932	4918	5047	5174	5121	5125	5133	5102	4991	4905	4794	4819	4709	4482	4299	4150	3954	3487	2961	2468	2039	1644	1284	1055	855	693	611	524	473	461	409	373	366	316	336	343	376	349	321	342	363	364	356	336	268	266	253	268	272	266	267	293	248	235	255	231	206	206	217	204	232	242	239	217	248	201	217	206	231	223	256	192	241	228	183	190	204	186	183	178	165	213	236	215	164	142	152	168	201	174	179	180	152	144	122	154	159	171	160	152	131	140	150	131	129	144	163	157	155	149	131	153	124	130	135	136	139	126	127	146	131	118	130	124	105	106	106	121	123	112	121	109	126	116	103	114	105	107	126	106	103	116	113	100	103	128	107	112	101	108	105	114	108	106	113	102	101	107	105	106	102	102	100	101	100	103	121	107	105	108	106	107	107	103	103	103	103	110	111	108	104	121	124	122	105	108	104	103	101	111	100	100	101	100	106	116	104	102	103	105	112	112	106	108	120	117	126	116	105	113	113	114	113	130	128	117	108	100	101	100	100	100	100	102	104	106	134	101	101	100	100	100	100	104	109	100	101	100	100	103	100	100	100	100	113	115	117	105	121	101	107	121	113	103	105	102	106	101	100	100	100	100	105	100	105	110	105	104	100	100	100	100	100	101	100	103	100	100	100	100	100	100	100	100	100	100	100	100	100	100	100	100	100	100	100	100	102	100	100	100	105	102	100	100	104	100	100	101	100	101	100	100	100	100	100	100	100	100	102	100	100	100	100	100	100	103	102	103	100	100	100	100	100	100	100	100	100	100	100	100	100	100	100	100	100	100	100	100	100	100	100	100	100	100	100	100	100	100	101	100	100	100	100	100	100	104	102	101	100	100	100	100	100	101	101	101	100	100	100	100	100	100	100	100	100	100	100	100	100	100	100	100	100	100	100	100	100	100	100	100	100	100
3724	3715	3773	3758	3835	3882	3821	3846	3765	3717	3724	3662	3708	3819	3749	3737	3826	3847	3830	3875	3934	3865	3854	3862	3793	3906	3989	4101	4070	4051	4226	4268	4217	4315	4275	4337	4207	4225	4278	4224	4167	4201	4141	4254	4247	4320	4431	4413	4362	4411	4330	4291	4238	4281	4279	4331	4260	4140	4183	4054	4135	4122	4201	4287	4315	4341	4298	4394	4219	4381	4451	4533	4500	4478	4422	4498	4551	4405	4447	4498	4453	4544	4522	4492	4596	4568	4556	4567	4542	4531	4656	4635	4549	4527	4502	4562	4660	4716	4781	4841	4775	4834	4904	4809	4953	5065	5022	5150	5072	5027	4945	5044	4942	4976	4893	4869	4805	4666	4542	4435	4287	3899	3517	2988	2577	2058	1630	1227	1047	806	680	579	555	531	470	420	395	339	356	330	360	361	344	358	377	351	347	332	305	302	261	275	295	306	252	266	239	187	226	240	244	239	243	219	211	246	193	246	193	239	212	246	215	183	169	164	135	159	149	198	183	210	226	212	188	185	170	169	176	177	167	166	220	173	154	170	177	159	139	127	148	159	158	136	131	129	138	155	150	160	144	166	152	163	177	165	149	181	151	145	156	157	123	117	104	116	110	127	125	106	114	127	104	102	107	103	121	109	113	110	115	108	112	115	117	110	102	112	100	102	103	103	121	100	116	120	119	110	108	107	109	100	110	104	105	100	102	110	112	102	112	101	103	102	103	109	109	103	100	115	135	105	106	108	105	100	102	103	115	106	112	105	101	102	111	107	109	110	100	107	107	103	111	100	100	101	103	115	112	100	116	111	109	116	119	112	112	103	112	100	100	109	114	102	111	108	112	113	110	129	162	103	117	108	114	105	100	100	101	102	100	100	100	100	100	100	107	102	106	105	103	102	113	113	103	131	112	109	112	126	117	108	101	101	107	112	109	100	100	100	100	110	105	105	100	100	100	100	100	103	100	100	100	100	100	100	102	101	101	100	100	100	100	100	100	100	100	100	100	100	104	100	100	101	102	100	100	100	100	100	101	102	101	100	100	100	100	100	101	100	102	100	100	100	106	100	100	103	104	102	100	100	100	100	100	100	100	102	100	100	100	100	100	100	100	100	103	103	100	100	100	100	100	100	100	100	103	100	100	100	100	100	100	103	104	100	100	100	100	100	100	100	100	100	100	100	100	100	100	100	101	100	100	101	103	101	100	100	100	100	100	100	100	100	106	101	100	100	100	100	100	100	100	100	100	100
3932	3806	3940	4014	4064	3985	3810	3822	3784	3778	3813	3860	3826	3784	3739	3821	3844	3694	3695	3722	3719	3777	3902	3928	3694	3757	3732	3872	3888	3843	3901	3988	3988	4011	4103	4110	4084	4117	4125	4153	4132	4130	4244	4276	4321	4329	4329	4311	4266	4233	4277	4307	4254	4307	4360	4332	4279	4271	4292	4311	4344	4323	4314	4409	4256	4322	4374	4316	4453	4462	4419	4380	4492	4415	4491	4681	4466	4657	4706	4576	4683	4664	4648	4674	4655	4737	4666	4584	4601	4548	4504	4461	4475	4550	4662	4619	4603	4609	4760	4756	4785	4850	4899	4865	4885	4993	5036	5047	5126	5106	5107	5189	5121	5032	5129	4898	4873	4774	4607	4535	4381	3969	3563	3104	2792	2289	1859	1424	1191	910	745	661	595	539	445	410	386	341	372	356	365	359	335	369	400	372	372	348	312	286	274	269	296	309	260	206	222	253	240	261	226	210	226	202	224	238	229	234	192	182	206	231	201	203	205	171	190	181	179	158	227	219	205	195	196	197	189	188	189	204	188	180	224	164	167	153	184	149	123	140	157	137	128	131	164	158	154	129	141	159	178	155	137	203	190	128	141	118	134	111	108	121	129	127	107	112	109	111	114	115	112	102	100	100	108	105	110	130	114	110	107	129	114	107	106	114	105	115	103	117	106	114	104	121	111	107	128	118	103	103	104	110	111	114	109	106	119	119	124	106	108	113	100	105	106	102	104	110	105	108	108	106	123	106	105	100	110	114	107	100	102	114	118	100	103	102	102	106	104	104	122	106	111	104	105	100	111	101	113	115	114	107	101	119	117	107	108	115	110	104	116	106	100	100	102	101	102	101	101	100	101	109	106	107	108	101	100	100	100	100	100	100	100	100	100	100	101	101	102	102	110	101	123	110	107	104	101	102	105	103	104	106	100	100	100	100	101	100	100	100	100	100	100	100	100	100	100	101	106	101	105	103	101	101	100	100	100	100	100	100	101	103	100	100	100	100	100	100	101	103	100	100	110	102	100	100	100	100	100	100	100	100	100	100	100	100	100	100	100	100	100	100	100	100	111	100	103	100	100	100	100	100	100	100	100	100	100	100	100	100	100	100	100	100	100	100	100	100	100	100	100	100	100	100	100	100	100	100	101	103	105	100	101	100	101	100	100	100	100	100	100	100	100	102	102	100	100	100	100	100	100	101	100	100	100	100	100	100	100	100	101	100	102	108	100	100	100	100	100	100	100	100	100	100	100	100
3858	4056	4097	4007	4008	4028	3947	3889	3946	3937	3920	3888	3892	3935	3935	3862	3847	3840	3794	3839	3889	3887	3884	3898	3912	4075	3903	4046	4075	4088	4164	4088	4196	4157	4178	4280	4296	4140	4156	4180	4206	4161	4135	4260	4255	4156	4146	4152	4121	4166	4228	4233	4169	4187	4131	4156	4229	4294	4286	4279	4368	4325	4350	4426	4452	4397	4456	4534	4404	4406	4382	4528	4452	4570	4571	4598	4684	4650	4611	4648	4765	4648	4734	4726	4764	4638	4610	4649	4645	4520	4500	4493	4529	4552	4690	4703	4625	4613	4685	4753	4831	4773	4757	4996	4983	4927	4923	4907	5049	4995	4905	4884	4993	5058	5028	4912	4914	4760	4699	4682	4510	4280	3871	3556	3180	2659	2132	1682	1430	1106	942	774	664	590	504	426	411	370	382	349	337	327	390	391	336	355	288	290	315	308	283	303	291	268	240	261	252	251	237	260	220	222	227	188	211	219	204	219	217	229	229	199	214	200	226	210	176	153	145	174	213	227	179	159	147	164	195	188	185	172	184	204	254	154	132	173	164	129	140	153	132	138	123	150	152	163	154	159	154	120	129	148	128	114	149	152	134	124	171	129	122	104	132	107	100	100	104	109	117	115	118	135	127	113	100	101	102	103	102	109	102	101	103	111	102	103	104	102	105	109	103	100	120	112	100	123	136	120	105	103	101	100	100	105	109	108	103	108	103	101	100	101	104	111	111	100	102	100	100	126	123	116	122	103	124	123	106	120	112	118	118	115	145	131	103	113	121	114	105	102	105	112	115	102	120	102	116	116	102	102	100	109	126	122	111	106	109	118	114	114	105	106	100	123	109	112	110	100	100	118	103	107	109	110	105	100	102	101	103	100	100	100	100	100	118	107	110	116	106	100	104	100	103	111	100	109	101	103	113	103	113	100	103	102	105	101	100	100	100	101	100	101	103	103	102	102	100	100	100	100	100	104	103	100	100	100	100	100	100	100	100	100	102	100	111	110	100	100	100	100	100	100	100	100	100	100	100	100	104	100	100	100	106	104	100	100	100	100	100	100	100	100	100	100	100	100	100	100	102	102	101	104	102	109	100	100	102	100	100	100	100	100	100	100	100	100	100	100	100	100	100	100	100	100	100	100	100	100	100	100	100	100	100	100	100	100	100	100	100	100	100	100	100	100	100	100	100	100	100	103	100	105	100	100	100	100	100	100	100	100	100	100	100	100	100	100	100	100	100	100	100	100	100	100	100	100
3881	3893	3855	3756	3865	3920	3799	3783	3720	3765	3775	3702	3697	3729	3643	3662	3732	3717	3723	3816	3895	3953	3964	3980	3902	4101	4009	4064	4113	4133	4247	4265	4327	4330	4364	4397	4382	4289	4400	4373	4418	4353	4395	4374	4438	4380	4373	4388	4361	4299	4329	4347	4375	4343	4265	4239	4226	4247	4288	4239	4270	4201	4315	4443	4521	4500	4487	4473	4419	4563	4509	4563	4559	4542	4519	4663	4554	4557	4598	4666	4788	4663	4714	4589	4711	4617	4598	4580	4674	4663	4588	4501	4553	4561	4510	4545	4549	4670	4676	4638	4764	4767	4858	4858	4932	4900	4900	4959	5030	4949	4886	4946	4923	4797	4891	4826	4794	4781	4678	4572	4451	4216	4036	3666	3354	2916	2379	1889	1556	1223	1016	841	756	675	552	500	439	365	326	368	378	333	322	356	354	383	369	333	310	291	292	253	247	269	246	254	260	224	251	223	224	234	234	223	217	213	224	246	226	230	205	177	169	191	194	168	179	169	151	134	161	151	135	152	167	192	179	163	176	157	167	151	223	164	171	149	141	139	138	158	168	135	149	133	134	142	143	151	144	141	129	133	112	135	149	137	135	119	151	131	120	127	127	106	109	131	108	135	115	101	105	103	107	106	101	103	106	110	115	111	121	104	111	116	121	123	146	117	109	107	118	114	105	100	108	100	101	109	112	110	102	114	105	117	126	120	123	102	109	107	101	107	101	102	101	100	100	100	112	115	103	108	123	109	102	109	115	112	119	115	105	121	129	103	117	101	100	100	100	101	109	108	108	106	111	100	102	102	105	104	104	110	101	109	115	113	103	122	107	108	121	112	100	100	105	102	115	122	110	107	106	103	105	108	107	106	108	106	114	100	100	100	100	100	104	100	101	100	113	123	118	113	104	100	100	100	104	111	116	110	109	107	109	100	102	101	108	102	100	100	100	100	100	100	100	100	100	100	100	100	100	101	100	100	100	100	102	101	101	100	100	100	100	100	100	101	100	100	100	100	100	111	100	101	100	100	100	100	100	100	100	100	100	100	100	100	100	100	100	100	100	100	100	100	100	100	100	103	101	100	100	100	100	100	100	100	100	100	100	100	100	100	100	100	100	100	100	100	100	100	100	100	100	100	100	100	100	100	100	100	100	100	100	100	100	100	100	100	100	100	100	100	100	100	100	100	100	100	100	103	100	105	100	100	100	100	100	100	100	100	100	100	100	100	100	100	100	105	102	102	104	100	100	100	103	100
3675	3633	3644	3758	3675	3630	3719	3712	3742	3714	3695	3664	3668	3755	3778	3773	3790	3773	3729	3729	3844	3924	3931	3911	3930	3950	4035	4019	4116	4188	4180	4286	4313	4328	4313	4393	4340	4247	4260	4300	4291	4333	4370	4378	4430	4393	4429	4452	4433	4418	4452	4388	4414	4315	4282	4188	4173	4237	4161	4248	4290	4370	4350	4427	4374	4458	4434	4563	4434	4560	4615	4623	4769	4627	4698	4781	4657	4841	4753	4730	4802	4781	4755	4680	4698	4696	4648	4604	4530	4500	4466	4406	4473	4487	4573	4537	4608	4573	4599	4608	4733	4763	4723	4741	4851	4864	4819	4800	4925	4963	4862	4951	5016	4923	4959	4909	4975	4882	4817	4724	4652	4517	4333	3987	3595	3162	2641	2133	1773	1396	1172	996	800	672	557	489	444	373	371	332	351	342	342	357	402	435	392	327	278	286	275	278	272	263	284	263	237	239	237	228	281	239	187	208	206	239	217	221	202	176	221	211	199	208	214	209	175	158	149	156	150	160	171	173	195	197	195	167	189	162	163	171	214	160	180	192	182	135	154	143	148	142	149	126	129	137	151	157	144	118	123	139	134	148	156	139	134	121	154	128	121	118	119	138	122	126	117	114	126	101	109	113	133	111	100	100	102	104	104	108	115	104	105	126	119	114	127	113	100	113	116	120	113	113	100	111	110	105	101	119	128	100	101	101	102	103	110	111	104	100	100	115	106	100	100	100	100	100	107	104	103	103	103	106	104	116	107	101	100	122	119	100	100	100	104	105	104	105	105	105	115	108	105	107	124	125	110	100	100	100	102	100	110	105	109	105	114	112	111	111	100	100	101	100	100	104	104	112	111	129	113	116	100	106	100	108	102	103	100	100	100	100	100	100	101	104	105	103	122	106	102	100	105	100	102	100	103	100	100	104	110	104	101	101	100	100	100	100	100	100	100	100	100	100	100	100	100	100	100	100	100	100	100	100	100	100	100	100	100	100	100	100	100	100	103	104	101	101	100	100	100	100	100	100	100	100	100	100	100	100	100	100	100	100	103	100	100	100	100	100	100	100	100	100	100	100	100	100	100	100	100	101	102	106	100	112	100	101	100	100	100	100	100	100	100	100	100	100	100	100	100	100	100	100	100	100	100	100	102	102	100	100	100	100	100	100	100	100	100	100	100	100	100	100	100	101	100	100	100	100	102	100	100	100	100	100	100	100	100	100	100	100	100	100	100	100	100	100	100	100	100	102	100	100	100	100
3837	3835	3844	3823	3772	3891	3853	3759	3763	3753	3797	3781	3768	3773	3763	3794	3821	3780	3794	3966	4008	3947	4010	3996	4065	4012	4022	4029	4114	4083	4165	4221	4300	4359	4301	4368	4236	4257	4306	4346	4374	4383	4322	4278	4320	4366	4459	4430	4433	4474	4396	4350	4321	4312	4321	4320	4327	4322	4238	4267	4378	4414	4447	4483	4564	4521	4636	4488	4619	4581	4458	4508	4618	4715	4614	4648	4757	4588	4679	4547	4487	4533	4617	4576	4613	4696	4583	4582	4608	4530	4495	4496	4516	4561	4637	4517	4617	4589	4521	4516	4546	4682	4708	4793	4876	4830	4756	4861	4806	4923	4940	5068	5017	4972	5075	5018	5016	5020	4924	4990	4871	4696	4494	4211	3932	3501	2962	2416	2034	1615	1352	1118	962	795	662	581	506	382	440	383	398	393	388	392	388	384	386	379	313	328	268	275	309	282	249	282	252	253	221	199	227	212	205	224	224	214	182	233	201	204	185	231	224	189	208	191	176	195	155	179	158	175	180	178	181	187	192	180	208	216	198	196	242	166	173	183	156	133	117	148	151	139	143	187	161	140	136	160	140	131	147	154	179	122	115	127	139	154	155	152	145	133	118	116	107	124	101	106	110	111	112	129	133	117	114	102	120	112	118	115	114	129	100	101	119	105	114	113	110	106	101	100	134	120	100	116	122	108	102	103	106	111	104	125	123	115	108	102	105	102	108	107	110	106	104	101	106	115	109	107	101	105	108	106	105	102	103	109	120	125	105	106	105	103	100	100	100	103	105	116	102	103	113	101	101	110	114	114	104	100	102	100	107	117	118	115	139	120	105	102	107	100	101	100	102	100	101	101	101	115	102	115	100	105	101	102	106	102	100	101	105	105	107	100	100	102	103	101	110	105	116	101	103	115	101	100	102	102	102	117	109	133	100	118	109	100	100	100	100	100	108	103	102	111	100	100	100	100	100	100	100	100	105	107	103	100	100	100	100	100	100	100	100	103	100	100	104	104	100	100	100	100	100	100	106	103	100	100	100	100	101	102	101	100	100	100	100	100	100	100	100	100	100	100	100	100	100	105	103	100	100	102	103	111	102	103	100	100	100	100	103	102	100	100	100	100	100	100	100	100	100	100	100	104	103	102	100	100	100	100	100	100	100	100	100	100	100	100	100	100	100	100	100	100	100	100	100	100	100	100	100	100	100	100	100	100	100	100	100	100	100	100	100	100	100	100	100	100	100	100	100	100	100	100	103	100
3658	3810	3708	3764	3856	3681	3823	3756	3777	3794	3894	3854	3812	3832	3714	3712	3817	3791	3781	3913	4023	3974	3986	3982	3950	4046	4021	4117	4207	4191	4328	4377	4345	4351	4230	4543	4243	4266	4308	4290	4186	4258	4310	4302	4295	4303	4309	4293	4321	4305	4338	4333	4274	4256	4341	4337	4302	4428	4409	4411	4350	4294	4377	4476	4521	4501	4580	4589	4584	4698	4644	4759	4719	4612	4681	4666	4625	4628	4658	4514	4575	4602	4580	4597	4676	4641	4632	4559	4494	4552	4532	4553	4613	4607	4615	4597	4762	4669	4735	4737	4755	4805	4906	4775	4828	4823	4796	4948	5000	5086	5116	5100	5117	5129	5216	5173	5247	5209	5175	5152	5100	4832	4606	4346	4188	3813	3239	2747	2337	1900	1581	1384	1142	937	773	620	530	428	411	414	432	371	386	429	452	409	420	375	318	314	271	304	305	258	216	241	259	238	217	239	246	232	223	207	203	241	240	226	211	230	229	171	218	245	230	228	201	183	141	140	130	151	157	185	189	184	156	159	163	144	165	160	224	127	156	168	166	122	136	136	144	162	137	137	136	146	179	149	149	146	155	151	152	107	127	158	135	121	135	145	134	143	142	143	122	158	141	138	136	118	127	101	121	104	115	121	106	114	107	104	106	110	126	112	108	107	105	102	101	103	122	120	102	111	111	122	112	108	114	114	106	101	100	114	105	100	109	101	102	100	100	106	106	102	108	113	115	101	101	113	130	108	126	105	103	102	111	127	113	109	102	106	106	112	104	105	104	102	104	117	102	111	116	135	116	114	101	114	123	115	126	124	114	105	109	112	119	111	113	115	101	102	112	103	116	111	124	125	112	124	113	111	100	103	100	100	100	100	100	100	100	100	106	108	100	112	101	101	114	110	109	105	106	120	108	116	116	101	115	104	126	110	110	118	100	100	100	100	100	100	100	100	100	100	100	100	100	100	100	100	100	100	100	100	100	100	100	100	100	100	100	100	100	100	100	100	100	100	100	100	100	100	100	100	107	103	100	107	109	100	100	100	100	101	100	100	100	100	100	100	100	100	100	100	113	114	115	101	100	100	100	100	100	100	100	109	109	104	100	100	100	100	100	100	100	100	100	116	100	100	100	100	100	100	101	101	100	100	100	100	100	105	102	100	100	100	100	100	100	100	100	100	100	100	100	100	100	100	100	100	100	100	100	100	100	100	100	100	100	100	100	100	100	100	100	100	100	100	100	100	100	100	100	100	100	100
3746	3682	3759	3784	3928	3767	3751	3807	3790	3798	3842	3790	3707	3687	3683	3717	3759	3750	3776	3808	3817	3835	3848	3873	3802	3845	3898	3995	3960	4023	4112	4133	4092	4101	4026	4233	4190	4144	4092	4170	4103	4118	4224	4311	4229	4291	4305	4357	4343	4285	4315	4350	4351	4289	4266	4338	4301	4286	4248	4190	4331	4312	4364	4300	4357	4316	4379	4524	4477	4593	4539	4588	4686	4633	4650	4514	4604	4434	4488	4450	4572	4533	4522	4473	4499	4465	4431	4466	4429	4407	4422	4465	4415	4440	4514	4465	4519	4551	4618	4759	4671	4712	4777	4713	4732	4783	4881	4810	5033	5033	5024	5111	5116	5051	5260	5208	5209	5331	5254	5149	5028	4904	4772	4605	4348	4048	3571	3072	2714	2290	1908	1577	1307	1105	930	727	601	507	515	449	385	392	405	435	422	391	375	350	325	320	321	290	257	267	255	245	259	248	254	297	251	242	234	201	212	208	198	226	214	184	227	184	186	230	228	202	196	190	170	167	145	160	199	188	172	187	184	154	146	159	146	176	258	158	157	180	156	179	148	140	142	145	184	179	178	148	144	143	139	125	141	133	123	149	146	135	167	142	140	123	121	124	108	109	127	119	104	104	105	107	109	102	102	104	116	119	112	108	105	114	121	117	121	105	102	100	120	114	100	102	102	101	104	108	100	118	111	101	100	100	100	102	101	106	105	102	101	102	103	103	103	107	100	100	100	100	106	110	123	115	101	103	101	117	103	104	107	104	102	105	102	100	105	105	115	100	103	104	101	109	107	100	100	101	102	103	101	105	124	114	114	103	113	115	101	112	112	105	117	116	108	104	101	102	104	105	100	100	103	101	106	105	102	100	102	102	101	100	102	104	101	100	100	101	100	100	100	101	100	106	109	105	122	100	108	103	103	100	100	100	100	112	111	117	104	101	115	100	100	100	100	100	100	100	100	100	100	100	100	100	100	100	100	100	100	100	100	100	100	100	100	100	100	100	100	100	100	106	105	100	100	100	100	100	101	101	100	100	100	100	100	107	104	101	102	100	100	100	100	100	100	100	100	100	100	100	100	100	108	105	100	100	100	100	100	100	100	100	100	100	100	100	100	100	100	100	100	100	100	100	100	100	100	100	100	100	100	100	104	101	102	100	100	100	100	100	100	100	100	100	100	100	100	100	100	100	100	100	100	100	100	100	100	100	100	100	100	100	100	100	100	100	101	100	107	100	102	100	100	100	100	100	100	100	100	100
3694	3633	3728	3704	3713	3727	3714	3621	3629	3647	3640	3601	3594	3530	3496	3533	3510	3489	3557	3591	3640	3738	3807	3755	3750	3868	3780	3897	3922	3936	3987	4104	4143	4158	4173	4079	4158	4145	4178	4115	4030	4147	4142	4137	4203	4257	4262	4264	4311	4278	4262	4232	4255	4196	4106	4082	4138	4126	4179	4181	4116	4136	4203	4195	4174	4204	4271	4360	4352	4327	4363	4416	4382	4436	4498	4417	4376	4513	4590	4551	4533	4426	4473	4436	4536	4526	4469	4537	4551	4457	4433	4498	4478	4429	4444	4413	4427	4474	4554	4406	4510	4621	4676	4716	4767	4771	4762	4811	4964	4986	4966	4961	5075	5022	5070	5055	5152	5116	5023	4986	5108	5141	4993	4800	4617	4270	3956	3521	3036	2565	2201	1931	1599	1419	1189	962	847	621	478	434	440	447	393	399	413	443	422	358	339	312	287	304	318	315	272	230	219	214	240	253	231	242	237	228	208	234	206	212	225	207	209	224	204	210	182	181	186	163	178	181	166	171	160	175	167	158	184	171	178	180	160	138	193	146	177	147	146	150	147	141	146	152	140	147	156	154	154	151	136	138	168	175	156	141	156	110	133	137	174	112	119	126	118	125	105	103	122	105	113	106	102	117	107	108	120	115	110	112	110	122	118	115	109	108	114	103	100	100	113	127	111	121	100	106	103	108	105	100	105	110	107	100	107	102	104	116	112	102	102	100	100	106	111	110	110	113	104	103	102	105	107	107	100	102	119	109	107	122	105	100	104	101	105	101	108	102	105	110	110	114	103	100	108	103	102	100	103	103	115	109	101	102	100	108	115	110	100	105	102	102	116	108	102	100	101	106	104	105	100	112	101	100	104	103	106	100	100	100	100	101	101	100	100	104	101	100	101	102	104	101	101	100	103	104	101	113	102	105	104	108	103	138	115	123	100	100	100	100	100	101	102	101	100	100	100	100	100	100	100	101	100	100	100	100	100	100	100	100	100	100	100	100	100	100	100	100	101	101	100	100	100	100	100	100	100	100	100	100	100	100	100	100	102	111	101	100	100	101	101	100	100	100	100	100	100	100	100	100	100	100	100	100	100	100	100	100	100	100	100	100	100	100	100	100	100	101	100	100	100	100	100	100	100	101	100	100	100	100	100	100	100	100	100	100	100	100	100	100	100	100	100	100	100	100	100	100	100	100	100	100	100	100	100	100	101	101	100	100	101	100	102	100	100	100	100	100	100	100	100	100	100	100	100	100	100	100
3696	3642	3676	3618	3648	3661	3755	3711	3658	3543	3514	3616	3630	3592	3662	3651	3639	3600	3629	3653	3636	3730	3792	3835	3748	3731	3765	3883	3871	3864	3921	3969	3907	4012	4029	4066	4122	4113	4109	4051	4056	4044	4021	4040	4127	4150	4174	4189	4104	4104	4140	4075	4070	4089	4087	4060	3995	4081	4147	4094	4117	4198	4244	4332	4258	4254	4138	4277	4327	4211	4398	4488	4315	4422	4481	4626	4580	4655	4647	4594	4628	4677	4593	4611	4613	4637	4567	4555	4512	4465	4485	4509	4545	4533	4581	4534	4629	4570	4525	4523	4679	4589	4541	4707	4626	4764	4823	4750	4905	4980	4833	4924	5013	5053	5038	4966	5089	5108	5132	5187	5225	5055	4958	4865	4744	4499	4153	3828	3607	3144	2704	2300	1958	1741	1431	1208	1020	756	620	560	481	440	453	440	414	409	396	409	352	324	341	335	307	306	303	277	268	288	253	248	266	244	232	229	201	194	236	179	218	209	193	174	185	223	269	222	209	185	164	167	172	196	209	169	161	173	151	158	155	161	186	149	200	174	133	170	185	164	170	171	152	154	155	148	161	155	159	134	153	158	140	139	146	124	122	131	149	138	198	161	140	127	118	108	108	118	111	110	106	113	104	121	132	103	104	104	106	103	107	103	113	111	109	119	108	128	124	119	104	121	111	101	104	115	109	114	110	103	104	100	100	100	100	100	103	104	108	112	106	104	100	101	104	102	100	100	100	102	103	113	109	101	118	100	102	107	122	143	113	100	100	100	101	101	102	102	101	110	104	102	113	107	100	104	115	108	103	100	100	101	100	102	109	102	106	104	106	101	110	111	112	100	101	107	100	102	103	106	108	107	107	103	109	102	117	100	102	100	100	100	100	100	100	100	100	105	112	109	114	100	103	100	100	100	100	101	113	111	108	101	103	100	100	113	100	100	100	100	100	107	107	109	100	100	100	100	100	100	100	100	100	100	100	100	100	100	100	100	100	100	100	100	100	100	100	100	100	100	100	100	100	100	100	100	110	104	100	100	100	100	100	100	100	100	100	100	100	100	100	100	100	100	100	100	100	100	100	100	102	101	100	100	100	100	100	100	100	100	100	100	100	102	102	103	100	101	100	100	100	100	100	100	100	100	100	100	100	100	100	100	100	100	102	100	100	100	100	100	100	100	100	100	100	100	100	100	100	100	100	100	100	100	100	100	100	100	100	100	100	100	100	100	100	100	100	100	100	100	100	100	100	100	100	100	100	100
3638	3633	3740	3688	3841	3840	3822	3775	3646	3696	3760	3679	3672	3659	3579	3666	3748	3771	3772	3801	3828	3796	3830	3921	3866	3938	3902	3897	3921	3835	3863	3940	3994	4072	3969	3958	4115	4163	4142	4135	4107	4213	4251	4208	4253	4275	4313	4288	4335	4265	4231	4179	4132	4145	4088	3982	3940	3918	3976	4059	4079	4124	4207	4197	4145	4216	4237	4244	4327	4350	4661	4597	4633	4697	4633	4647	4681	4819	4674	4720	4567	4585	4708	4551	4520	4511	4578	4583	4552	4482	4502	4515	4419	4476	4586	4491	4480	4493	4460	4529	4573	4537	4617	4674	4640	4716	4767	4786	4838	4824	4800	5010	4957	4873	5020	5043	5113	5119	5090	5035	5107	4931	4934	4866	4875	4738	4546	4276	4013	3586	3202	2926	2525	2100	1797	1488	1221	1014	856	719	637	542	502	446	466	472	432	364	317	310	297	333	326	301	284	287	265	288	262	256	245	236	230	207	244	231	203	201	205	201	182	225	221	212	211	197	215	201	182	181	185	183	191	187	162	168	160	161	205	197	191	182	259	167	187	175	198	191	175	189	167	144	189	143	161	161	137	148	137	146	154	152	159	116	116	158	165	141	139	132	114	129	129	117	119	124	113	117	126	128	101	100	104	108	108	105	115	119	120	111	106	101	103	113	111	112	108	112	100	116	116	109	101	118	105	114	121	117	100	100	101	106	111	100	118	123	101	102	104	120	118	102	100	100	101	100	100	100	100	107	109	101	102	100	100	102	106	107	101	100	101	108	108	118	100	101	106	103	100	100	100	100	100	102	105	102	100	100	104	123	106	103	100	100	111	109	114	107	107	102	111	105	118	126	108	109	104	104	101	118	108	100	110	101	116	100	101	101	103	100	100	101	100	103	101	104	101	101	104	101	106	104	104	110	104	130	109	100	103	105	101	123	114	109	100	100	100	104	100	100	100	100	100	100	100	100	100	100	100	100	100	102	101	100	100	100	100	100	100	100	100	100	100	100	100	100	100	100	100	102	102	100	106	101	100	100	100	100	101	100	100	100	100	100	100	100	100	100	100	100	100	100	100	100	100	100	100	100	100	100	100	100	100	100	100	100	100	100	100	100	100	100	100	100	100	100	100	100	100	100	100	100	100	100	100	100	100	100	100	100	100	100	100	100	100	100	100	100	100	101	100	100	100	100	100	100	100	100	100	105	100	109	100	100	100	100	100	100	100	100	100	100	101	100	107	100	100	100	100	100	100	100	100	100	100	100
3580	3676	3737	3851	3802	3835	3859	3772	3719	3599	3545	3504	3445	3439	3439	3464	3478	3543	3623	3653	3674	3733	3770	3766	3672	3818	3939	3910	3997	4011	4024	4079	4185	4070	4164	4113	4153	4284	4232	4215	4204	4205	4215	4272	4343	4336	4296	4303	4319	4262	4216	4188	4176	4119	4119	4126	4091	3993	4025	3935	3946	4006	4101	4247	4213	4220	4266	4192	4335	4319	4318	4418	4473	4441	4496	4494	4488	4529	4613	4557	4512	4659	4633	4627	4687	4538	4484	4469	4542	4549	4453	4395	4359	4384	4418	4432	4454	4524	4541	4565	4584	4532	4618	4659	4657	4661	4627	4653	4804	4736	4753	4784	4835	4849	4947	4943	5005	5035	5074	5059	5077	5088	5018	4992	5008	4815	4667	4379	4171	3885	3538	3328	3010	2668	2390	1997	1622	1387	1080	959	786	629	578	534	503	493	450	396	381	342	342	368	333	278	254	288	322	294	287	246	269	254	250	231	224	236	224	236	226	199	237	217	223	234	225	204	193	204	192	175	162	194	188	186	198	219	222	181	189	171	179	203	315	217	221	247	229	228	217	245	230	176	219	199	169	167	194	186	177	151	165	187	142	140	163	166	171	154	159	141	137	139	129	129	123	133	117	112	122	109	116	100	107	107	106	101	108	101	104	102	102	102	105	103	113	108	127	119	105	110	103	104	109	127	116	106	112	103	112	110	106	100	104	109	107	102	102	105	102	104	121	102	109	115	109	101	103	110	106	110	119	113	141	118	130	126	134	131	108	123	107	106	107	104	106	107	108	115	103	113	103	103	104	103	107	102	112	112	108	106	104	105	113	112	111	108	103	110	111	100	111	105	101	106	106	106	101	100	102	106	107	100	100	100	100	100	100	100	100	100	100	100	100	100	100	100	103	100	101	101	100	100	100	102	100	103	115	100	102	103	100	101	101	108	100	100	100	100	101	104	102	101	100	100	100	100	100	100	100	100	100	100	100	100	103	102	100	100	100	100	100	100	100	100	100	100	100	102	102	101	101	101	100	102	111	104	100	100	100	100	100	100	100	100	100	110	101	101	100	100	100	100	100	110	115	100	100	100	100	100	100	100	100	100	100	100	100	100	100	100	100	100	100	100	100	100	100	100	100	100	100	100	100	100	100	100	101	100	100	100	100	100	100	100	100	100	100	100	100	100	100	100	100	100	100	100	100	100	100	100	100	100	100	100	100	100	100	100	100	100	100	100	100	100	100	100	100	100	100	100	100	100	101	100	100	100
3698	3633	3704	3657	3703	3669	3679	3647	3670	3675	3664	3619	3608	3637	3594	3567	3564	3577	3588	3582	3645	3660	3705	3759	3588	3687	3711	3752	3784	3809	3770	3840	3893	3975	4036	4064	4159	4220	4184	4096	4050	4116	4097	4123	4090	4168	4204	4113	4083	4148	4125	4081	4047	4002	4007	3948	3987	3958	3942	3979	4083	3983	4067	4053	4100	4055	4031	4085	4117	4206	4302	4187	4327	4431	4374	4337	4425	4351	4362	4392	4481	4505	4494	4569	4552	4524	4493	4521	4448	4406	4402	4339	4313	4415	4388	4345	4341	4316	4346	4360	4330	4453	4552	4513	4606	4619	4647	4690	4805	4807	4712	4753	4809	4850	4794	4821	5010	4957	4897	4955	5013	4938	4928	4923	4874	4765	4681	4456	4368	4135	3932	3799	3394	3074	2812	2355	2034	1701	1440	1192	951	801	695	621	596	509	503	456	419	401	373	360	388	356	309	292	267	257	249	245	240	248	265	241	204	205	231	238	226	203	205	216	199	179	189	188	163	198	175	207	173	165	193	184	191	208	206	191	223	234	228	215	251	202	226	208	223	207	188	202	220	181	176	168	170	158	153	159	157	166	159	155	162	152	148	138	132	134	138	132	137	120	125	132	130	122	112	123	119	103	107	109	128	103	112	123	123	107	108	109	109	122	128	117	110	107	120	121	120	110	107	100	104	118	101	106	107	103	101	102	100	101	100	100	100	100	101	103	101	114	121	102	100	109	114	101	109	107	106	102	104	108	101	110	107	129	120	102	101	100	100	103	104	101	101	107	112	115	114	100	101	113	112	116	105	106	113	122	109	111	122	121	111	100	112	108	100	101	100	100	109	114	107	101	100	100	100	102	113	108	107	100	102	102	101	101	100	100	103	107	105	101	103	101	103	103	104	103	119	111	128	106	122	112	122	108	119	108	106	102	113	100	100	108	105	100	109	101	110	100	100	100	100	100	100	100	100	100	100	100	100	100	100	100	100	100	100	100	100	100	100	106	102	100	100	100	100	100	100	102	102	106	106	108	103	100	100	100	100	100	100	100	100	100	100	100	100	100	100	100	100	100	100	100	100	100	100	100	100	100	100	100	100	100	100	100	100	100	100	100	100	100	100	100	100	100	100	100	100	100	100	100	100	100	100	100	100	100	100	100	100	100	100	100	100	100	100	100	100	100	100	100	100	100	100	100	100	100	100	100	100	100	100	100	100	100	100	100	100	100	100	100	100	100	100	100	100	103	100	100	100	100	100	100	100	100
3586	3596	3616	3542	3679	3643	3616	3644	3572	3562	3506	3485	3472	3492	3542	3528	3494	3488	3512	3584	3686	3736	3737	3797	3857	3814	3763	3852	3834	3954	3974	3998	3963	4020	4017	4078	4045	3964	3970	4030	3995	4001	4039	4140	4104	4158	4263	4203	4187	4199	4197	4131	4129	4057	3997	4036	4070	4148	4015	4033	3996	3952	4107	4065	4097	4198	4090	4167	4184	4245	4384	4367	4377	4328	4449	4451	4433	4513	4507	4637	4461	4552	4554	4391	4401	4375	4417	4427	4430	4377	4372	4320	4320	4274	4381	4345	4280	4297	4367	4352	4430	4403	4466	4626	4581	4632	4602	4661	4666	4673	4783	4807	4841	4930	4789	4898	4951	4996	5045	5042	4941	5144	5099	5048	5100	4966	4824	4665	4554	4327	3996	3776	3599	3313	3053	2725	2310	1919	1693	1424	1214	935	798	758	661	599	535	464	443	382	348	386	343	356	330	334	285	281	274	254	214	217	255	222	199	234	267	226	279	259	233	212	209	237	198	165	170	163	145	180	147	186	192	191	172	176	191	224	238	235	234	219	302	219	272	251	254	219	210	211	186	179	207	181	186	155	153	174	190	164	163	166	150	138	115	137	155	125	184	172	147	144	153	141	122	127	112	107	101	106	104	112	119	116	107	114	102	110	122	132	116	107	101	103	100	122	114	117	109	103	108	101	102	100	100	110	113	103	109	103	107	103	102	110	100	103	105	102	102	109	110	109	100	102	102	100	102	100	100	113	116	102	106	101	102	107	115	115	102	100	100	105	107	103	101	110	108	119	100	100	105	104	115	106	106	106	123	114	104	107	100	101	104	113	119	116	126	109	101	107	100	100	107	105	125	113	105	108	106	109	126	101	101	100	101	102	100	102	106	100	100	114	100	100	100	100	100	105	104	117	106	105	104	107	101	110	101	100	112	115	103	117	119	119	103	103	100	104	100	110	104	100	100	100	100	100	100	100	100	100	100	100	100	100	100	100	102	101	101	100	100	100	100	100	100	100	101	100	100	100	100	100	100	100	101	100	100	101	109	100	100	100	100	100	100	100	100	100	100	101	102	100	100	100	100	100	100	100	100	100	100	100	100	100	101	104	100	100	107	102	100	100	100	100	100	100	100	100	100	100	100	100	100	100	100	100	100	100	100	100	100	100	100	100	100	100	100	100	100	100	100	100	100	100	100	100	100	100	100	100	100	100	100	100	100	100	100	100	100	100	100	100	100	100	100	100	100	100	106	108	108	100	100	100	100	100
3572	3534	3533	3583	3626	3633	3732	3665	3639	3610	3627	3604	3580	3614	3575	3503	3474	3475	3444	3370	3434	3584	3677	3674	3681	3666	3712	3681	3767	3886	3893	3978	3961	3981	4175	4160	4155	4047	4004	3998	3963	4010	4073	4020	4024	4058	4081	4062	4030	3996	4020	4025	4076	4010	4048	3950	4000	4040	3997	4075	4017	4074	4139	4138	4222	4173	4215	4303	4206	4238	4300	4526	4348	4418	4428	4467	4478	4481	4537	4471	4520	4607	4629	4513	4507	4465	4394	4361	4415	4364	4313	4336	4341	4363	4350	4328	4392	4241	4326	4320	4375	4311	4413	4528	4549	4569	4619	4691	4796	4775	4725	4761	4876	4760	4863	5121	5003	5019	4991	5115	5178	5063	5136	5055	5071	4942	4765	4616	4515	4263	4069	3852	3729	3437	3154	2824	2444	2126	1767	1530	1260	1021	856	745	647	555	501	473	425	432	395	351	341	309	306	285	297	277	297	283	279	257	248	220	250	222	194	228	180	175	225	201	204	192	247	213	175	183	165	182	190	179	165	171	188	200	220	170	214	185	194	184	278	243	280	217	219	198	170	180	196	197	173	186	165	147	140	142	150	129	171	157	143	158	122	143	140	130	183	164	144	115	112	117	102	115	127	131	114	118	121	111	131	102	117	102	118	108	113	110	115	115	106	120	115	106	121	121	107	112	104	107	100	111	109	100	101	101	108	117	104	125	127	102	103	104	110	105	112	102	111	101	100	107	111	116	117	101	100	109	121	100	100	102	103	110	120	113	100	100	100	100	102	105	116	116	100	100	106	100	102	106	110	104	100	103	102	101	100	100	106	101	107	111	108	105	107	101	101	101	109	104	100	111	100	104	102	102	101	105	108	100	102	100	100	100	104	100	100	100	100	116	121	109	116	104	100	100	100	100	100	102	101	100	101	102	106	102	102	100	115	101	109	110	104	100	100	100	100	100	101	100	100	100	100	100	100	100	102	101	101	100	100	100	100	100	100	100	100	100	100	100	100	100	100	100	100	100	100	100	100	100	105	102	101	107	103	101	105	100	100	100	100	103	100	100	100	100	100	100	100	100	100	100	103	100	100	100	100	100	100	100	100	100	100	101	105	100	100	100	100	100	100	100	100	100	100	100	100	100	100	100	100	100	100	100	100	100	100	100	100	100	100	100	100	100	100	100	100	100	100	100	100	100	100	100	100	100	100	100	100	100	100	100	100	100	100	100	100	100	100	100	100	100	100	100	100	100	100	100	100	100	100	100	100	100
3429	3638	3697	3651	3503	3618	3587	3583	3577	3581	3607	3620	3559	3522	3513	3486	3497	3569	3596	3616	3605	3547	3625	3637	3594	3571	3671	3715	3790	3753	3865	3950	3957	3978	4031	4036	4126	4098	4153	4142	4047	3982	4002	4057	4127	4156	4164	4233	4213	4133	4063	4138	4069	4006	4087	4059	4136	4145	4093	4141	4144	4165	4246	4244	4183	4232	4249	4251	4347	4292	4363	4401	4357	4378	4488	4355	4459	4461	4504	4548	4420	4456	4464	4412	4455	4495	4352	4293	4307	4330	4305	4312	4334	4313	4346	4388	4439	4381	4467	4418	4422	4442	4412	4501	4637	4642	4674	4721	4762	4885	4888	4882	4936	4973	4855	5001	4959	5022	5065	5010	4990	5010	4966	4939	4992	4857	4629	4446	4421	4186	4037	3817	3698	3464	3236	2907	2603	2311	1874	1652	1381	1154	1002	859	721	634	548	443	395	382	392	375	351	337	304	300	255	279	258	226	245	231	244	209	217	249	218	227	237	218	219	192	202	215	183	147	175	190	182	191	186	182	176	160	181	218	164	172	188	225	212	264	284	238	231	183	193	194	192	170	182	195	203	168	160	161	170	142	152	183	171	149	125	150	145	137	155	126	171	123	112	120	120	137	121	126	107	139	105	104	118	123	159	157	118	111	112	102	108	104	102	103	101	112	112	112	103	118	135	116	114	100	119	115	100	100	100	100	104	100	107	108	105	101	107	102	111	114	113	100	100	107	104	101	107	103	108	102	102	102	100	104	118	110	117	110	106	104	101	104	100	101	109	109	100	100	100	103	100	113	104	104	103	106	112	106	101	100	100	109	100	106	102	120	116	108	104	104	116	115	109	105	104	104	104	105	113	114	106	114	100	100	100	100	100	100	102	102	100	100	100	100	100	100	101	101	105	105	111	105	104	101	102	114	105	108	113	103	102	100	100	105	107	104	100	100	100	100	100	100	101	100	100	100	100	100	100	100	105	100	100	100	100	114	109	100	100	100	100	100	100	100	100	100	100	100	100	100	100	100	100	101	102	100	100	100	100	100	100	100	100	100	100	100	100	100	100	100	100	100	100	100	100	100	100	100	100	100	100	100	100	100	100	100	100	100	100	100	100	100	100	100	100	100	100	100	100	100	100	100	100	103	102	100	108	107	100	100	100	100	100	100	100	100	100	100	100	100	100	100	100	100	103	100	100	100	100	100	100	100	100	100	100	100	100	100	100	100	100	100	100	100	102	100	100	100	100	100	100	100	100	100	100	100	100	100
3602	3667	3711	3665	3753	3746	3797	3677	3631	3656	3625	3591	3556	3535	3527	3460	3456	3458	3364	3369	3451	3537	3617	3597	3606	3618	3751	3838	3859	3916	4025	3937	3923	4039	3980	4133	4157	4152	4208	4111	4098	4048	4003	4037	3990	4046	4065	4016	4047	4036	4154	4056	4133	4193	4135	4099	4121	4100	4082	4055	4098	4184	4257	4158	4293	4277	4419	4358	4464	4417	4488	4499	4552	4576	4615	4611	4475	4665	4521	4563	4599	4569	4543	4411	4493	4469	4430	4436	4368	4408	4477	4434	4381	4445	4403	4510	4414	4435	4360	4415	4500	4530	4593	4585	4693	4643	4613	4616	4733	4774	4718	4811	4857	4794	4989	5032	4997	5008	5010	5097	5120	5074	5001	4919	4983	4870	4781	4584	4428	4221	4124	3964	3769	3547	3396	3190	2796	2469	2172	1945	1556	1243	1050	938	839	623	568	497	452	411	357	338	386	348	284	303	337	280	285	300	266	257	239	221	220	233	213	211	210	206	224	231	188	223	207	194	223	190	186	183	216	208	185	178	209	200	194	189	201	187	224	224	280	212	223	212	212	189	173	189	172	175	186	177	167	162	182	157	168	166	170	175	184	177	201	180	159	148	164	175	152	134	121	107	101	101	108	107	118	120	124	106	104	109	113	118	119	100	105	115	120	107	126	132	142	111	109	106	103	132	119	113	100	108	105	103	108	103	103	102	101	105	104	102	105	112	110	124	108	109	101	109	105	105	105	102	102	109	104	101	104	101	104	104	140	130	100	101	119	100	103	107	114	110	114	103	106	103	100	100	102	100	100	102	105	100	103	102	105	107	105	100	122	102	103	109	112	106	108	105	114	111	113	104	125	104	114	103	101	122	119	102	101	100	103	104	105	103	100	100	100	100	100	100	100	101	101	103	113	106	112	104	110	100	104	104	110	100	101	100	100	103	100	100	103	100	100	100	100	100	100	100	100	100	100	100	100	100	100	100	100	100	100	100	100	100	100	107	100	101	102	100	100	100	100	100	100	100	100	100	102	100	100	100	100	100	100	100	100	100	100	100	100	100	100	100	101	100	100	100	100	100	100	100	100	100	100	100	104	102	102	110	103	111	100	100	100	100	100	100	100	100	100	100	100	102	100	105	100	100	100	100	100	100	100	100	100	100	102	102	100	100	100	100	100	100	100	100	100	100	100	100	100	100	100	100	100	100	100	100	100	100	100	100	100	100	100	100	100	100	100	100	100	100	100	100	100	100	100	102	100	100	100	100	100	100
3634	3537	3568	3632	3590	3608	3643	3572	3497	3500	3549	3579	3558	3577	3584	3579	3622	3633	3656	3753	3832	3833	3789	3782	3761	3802	3696	3779	3799	3731	3829	3810	3853	3993	3967	4040	3911	3945	3898	3977	4003	4017	3995	4006	3950	4065	4079	4046	4096	4087	4218	4191	4184	4229	4247	4239	4118	4110	4129	4188	4238	4157	4208	4292	4325	4317	4327	4335	4372	4277	4344	4354	4427	4475	4460	4468	4482	4495	4559	4600	4656	4576	4786	4577	4560	4569	4528	4523	4510	4495	4415	4478	4420	4359	4303	4340	4305	4291	4291	4337	4302	4362	4353	4473	4463	4459	4490	4474	4497	4549	4536	4691	4718	4840	4828	4926	4964	4938	4981	5021	4980	4946	5085	4962	5060	5037	4924	4717	4586	4471	4369	4188	4060	3775	3537	3290	2940	2655	2339	1960	1599	1307	1150	990	838	700	626	501	450	408	378	346	377	367	323	295	242	289	292	282	287	265	240	247	226	239	208	243	224	289	254	195	232	233	226	181	197	194	196	169	174	187	189	169	163	201	221	211	224	227	226	218	280	214	235	268	221	201	180	177	180	208	204	165	189	199	169	164	167	152	156	161	150	156	155	159	154	142	167	149	149	118	111	134	129	127	140	115	118	104	114	118	108	123	130	114	118	103	107	108	116	103	113	105	103	108	106	109	106	112	109	117	104	118	103	116	112	105	104	100	100	105	106	112	101	101	101	106	101	109	108	103	100	102	101	100	100	100	100	108	120	100	100	100	100	102	102	101	101	109	106	100	100	104	106	111	111	101	100	105	107	108	100	102	106	102	100	100	103	108	117	101	106	115	122	128	117	103	107	104	113	106	104	100	107	102	103	100	100	112	111	108	109	105	118	105	100	100	100	101	103	100	100	102	100	100	102	104	105	100	102	105	101	101	103	104	103	104	100	103	104	116	104	104	104	100	100	102	102	100	100	100	100	100	100	103	100	100	100	100	100	100	100	100	100	100	100	100	100	100	100	100	100	100	100	100	100	100	100	103	106	119	102	100	100	100	100	100	102	100	100	100	100	100	104	100	100	100	100	100	100	100	100	100	100	100	100	100	100	100	100	100	100	100	100	100	100	100	100	100	100	100	100	100	100	100	100	100	104	100	102	100	100	100	100	100	100	100	100	100	100	100	100	100	100	100	100	100	100	100	100	100	100	100	100	100	100	100	100	103	100	105	100	100	100	100	100	100	100	100	100	100	100	100	100	100	100	100	100	100	100	100	101	100	111	100
3699	3612	3641	3734	3646	3744	3762	3718	3659	3653	3651	3579	3521	3543	3610	3556	3552	3581	3540	3586	3674	3730	3752	3768	3751	3757	3683	3771	3823	3817	3878	3838	3869	3881	3988	4076	3994	4055	4083	4089	4066	4105	4167	4246	4229	4186	4192	4172	4208	4269	4252	4214	4129	4040	4035	4102	4233	4272	4212	4176	4182	4209	4281	4404	4305	4327	4399	4392	4350	4421	4463	4544	4486	4379	4416	4549	4367	4569	4391	4397	4496	4344	4472	4525	4540	4501	4416	4321	4379	4353	4291	4256	4251	4417	4460	4431	4404	4368	4371	4448	4431	4335	4451	4454	4483	4438	4460	4543	4604	4644	4579	4759	4856	4700	4854	4937	4929	4956	5007	5124	5059	5112	4972	4972	5025	4954	4852	4823	4627	4520	4391	4357	4139	3898	3676	3450	3139	2883	2444	2117	1746	1380	1233	1074	864	750	634	530	482	453	410	366	362	360	320	300	312	296	307	288	266	255	233	210	235	236	247	233	230	251	181	184	228	232	252	205	249	243	191	198	187	215	203	212	211	183	179	194	231	276	233	228	319	206	225	280	233	213	194	201	201	194	210	188	206	170	158	166	151	164	220	183	192	185	175	136	118	138	132	117	135	126	118	120	120	103	104	111	132	129	104	117	115	101	110	101	105	118	100	101	116	109	105	105	111	105	109	113	100	108	100	110	130	120	112	111	114	103	101	101	100	107	117	125	112	101	104	103	104	102	100	100	103	109	116	107	103	113	103	102	105	104	107	102	100	100	100	103	122	125	100	100	100	100	100	105	106	113	109	104	100	100	103	101	105	102	105	105	105	120	111	107	120	118	137	128	111	108	100	101	103	100	100	101	105	109	104	108	104	101	108	100	102	100	104	100	100	100	101	102	100	100	100	100	100	100	100	100	108	107	116	101	107	114	106	100	102	100	100	102	109	126	119	122	102	115	100	101	100	100	100	100	100	100	100	100	100	100	100	100	100	104	102	100	100	100	100	100	100	100	100	100	102	100	100	100	100	100	100	100	100	100	100	100	102	101	100	100	101	100	100	100	100	100	100	100	100	100	100	100	100	100	100	100	100	101	100	100	100	100	100	100	100	100	100	100	100	100	100	100	100	100	100	100	100	100	100	100	100	100	100	100	100	100	100	100	100	100	100	100	100	100	100	104	100	100	100	100	100	100	100	100	100	100	100	100	100	100	100	100	100	100	100	100	100	100	100	100	100	100	100	100	100	100	100	100	100	100	100	100	101	101	100	100	100	100
3686	3738	3797	3714	3820	3807	4006	3873	3783	3817	3771	3706	3650	3587	3589	3533	3481	3522	3600	3624	3612	3678	3745	3714	3692	3686	3731	3737	3942	3884	3949	3805	3872	3838	3762	3916	3957	3965	4027	4005	4053	4139	4140	4153	4218	4105	4114	4083	4114	4172	4148	4178	4150	4160	4157	4021	4064	4086	4224	4126	4134	4105	4183	4149	4211	4325	4204	4252	4272	4360	4470	4504	4528	4434	4432	4353	4461	4457	4468	4432	4578	4524	4567	4527	4466	4520	4457	4398	4416	4355	4303	4374	4314	4279	4309	4270	4277	4406	4363	4381	4381	4477	4535	4588	4541	4579	4616	4611	4665	4676	4655	4626	4731	4946	4802	4893	4935	4997	4987	5049	5030	5086	5115	5050	5202	5181	5155	4951	4908	4727	4569	4405	4333	4110	3938	3669	3391	3038	2627	2355	1979	1598	1390	1161	1011	874	714	571	482	438	408	386	391	350	282	320	349	343	302	270	290	239	235	266	243	262	219	246	232	230	248	230	203	223	225	232	189	180	194	153	203	214	231	208	217	253	208	248	211	232	231	240	327	216	229	242	247	234	178	185	171	205	215	214	194	193	160	189	171	164	191	183	182	144	167	148	152	119	167	164	140	136	112	122	124	135	114	105	121	141	123	105	112	124	101	121	115	121	122	103	109	115	107	102	107	104	100	100	100	108	101	108	100	100	103	113	123	106	113	100	100	102	110	101	115	113	103	109	112	112	112	101	100	104	107	100	101	100	100	101	108	119	120	106	108	104	106	112	118	118	108	100	106	111	101	110	113	120	102	100	101	100	101	100	102	102	101	101	106	108	110	107	116	127	112	106	112	100	107	102	102	101	102	102	114	103	109	102	100	106	100	110	109	100	100	100	102	101	102	100	100	101	107	100	100	102	100	108	100	100	101	100	100	100	100	100	100	113	112	108	105	105	107	100	101	100	102	100	100	100	100	100	100	100	100	100	100	100	100	106	104	100	100	100	100	101	100	100	101	100	102	100	107	100	100	100	100	100	100	100	100	100	100	100	100	100	102	100	100	100	100	106	104	101	100	100	100	100	100	100	100	100	100	100	100	100	100	100	100	100	100	100	100	100	100	100	104	100	100	100	100	100	100	100	100	100	100	100	100	100	100	100	100	100	100	100	100	100	100	100	100	100	100	100	100	100	100	100	100	100	100	100	100	100	100	100	100	100	100	101	100	101	100	100	100	100	100	100	100	100	100	100	100	100	106	100	100	100	100	100	100	100	100	100	100	100
3606	3623	3727	3757	3697	3772	3652	3590	3557	3528	3468	3536	3521	3427	3454	3534	3564	3512	3463	3520	3634	3744	3809	3825	3733	3857	3816	3881	3935	3847	3981	3968	4058	4125	4125	4179	4098	4068	4022	3941	3981	4060	4032	4012	4028	4069	4127	4122	4060	3992	3902	3912	3961	4102	4198	4273	4222	4172	4120	4154	4088	4008	4029	4156	4178	4181	4126	4295	4473	4499	4440	4366	4353	4303	4427	4368	4360	4393	4427	4465	4345	4540	4441	4573	4502	4417	4386	4403	4366	4306	4285	4308	4282	4198	4220	4192	4231	4228	4335	4293	4280	4482	4462	4498	4431	4546	4655	4647	4664	4660	4594	4727	4776	4782	4826	4843	4918	4891	4912	4959	5032	5118	5121	5190	5206	5260	5207	5126	4966	4790	4689	4565	4371	4192	3955	3780	3533	3266	2774	2600	2170	1783	1559	1276	1095	998	803	647	569	469	453	412	388	352	318	315	289	320	308	266	273	262	284	277	280	249	221	193	189	180	227	190	223	174	244	187	206	189	181	221	202	233	241	197	200	213	240	235	241	248	232	262	291	226	239	247	255	189	228	200	185	180	213	180	199	208	184	221	225	191	189	191	212	173	191	167	164	164	187	161	145	116	130	143	127	119	135	129	122	121	101	114	101	105	119	112	138	105	117	103	112	113	122	106	112	103	106	104	110	126	117	120	104	108	114	119	116	113	115	117	113	102	100	117	106	106	109	107	113	101	101	103	113	114	100	100	100	100	101	101	100	106	109	100	105	110	114	105	106	100	100	100	104	118	100	100	100	100	100	100	100	111	120	125	102	102	101	100	102	101	106	109	111	123	117	102	100	102	103	100	108	105	101	103	100	101	101	101	102	102	108	108	107	109	108	106	100	104	112	107	100	100	100	100	100	100	100	103	103	103	100	102	100	100	100	104	124	100	103	109	108	102	100	100	100	100	100	100	100	100	100	100	100	100	100	100	100	100	100	100	100	100	111	107	100	100	100	100	100	100	100	100	100	100	100	102	104	100	100	100	100	100	100	100	100	100	100	100	100	100	105	109	106	100	100	100	100	100	100	100	100	100	100	100	100	100	100	100	100	100	101	101	100	100	100	100	100	100	100	100	100	100	100	100	100	100	100	100	100	100	100	100	100	100	100	100	100	100	100	100	100	100	100	100	100	100	100	100	100	100	100	100	100	100	100	100	100	100	100	100	100	100	100	100	100	100	100	100	100	100	100	100	100	100	100	100	100	100	100	100	100	100	100	100	100	100
3696	3715	3720	3643	3625	3683	3572	3490	3531	3555	3552	3531	3513	3493	3532	3567	3527	3481	3508	3569	3614	3661	3724	3761	3619	3649	3711	3819	3797	3803	3775	3834	3756	3817	3900	3884	3967	4085	4014	4012	4022	4038	4025	4094	4067	4108	4092	4063	4066	4029	4074	4065	4206	4167	4092	4019	3971	3967	4023	4025	4051	4107	4125	4065	4020	4054	4112	4307	4211	4425	4497	4301	4385	4335	4368	4429	4442	4421	4489	4475	4302	4431	4406	4503	4441	4397	4388	4333	4313	4269	4183	4185	4208	4228	4173	4302	4190	4308	4336	4231	4315	4348	4416	4444	4466	4457	4547	4605	4614	4547	4549	4646	4819	4668	4769	4800	4895	4849	4862	4891	5093	5046	5172	5083	5200	5120	5091	4987	4898	4777	4627	4448	4339	4207	4144	3968	3747	3650	3163	2857	2502	2110	1824	1576	1356	1159	1026	847	664	605	478	485	415	381	396	364	365	365	326	299	303	280	280	266	248	258	241	274	241	225	236	289	187	193	254	206	203	186	193	219	213	217	222	203	215	212	207	241	218	248	263	263	304	227	242	234	257	225	188	193	231	209	197	184	168	178	220	216	199	216	238	220	188	140	141	164	167	184	145	180	151	129	122	143	145	129	137	117	109	122	108	130	125	117	104	109	104	110	114	110	107	107	109	116	106	107	100	108	100	117	115	103	112	117	121	135	119	102	106	114	122	113	115	101	101	103	107	110	128	111	103	103	112	107	101	103	103	102	112	110	110	107	106	101	100	107	109	104	100	120	119	105	106	107	109	104	100	100	100	107	100	106	109	102	108	106	104	100	100	105	103	101	100	102	102	104	101	100	113	108	104	104	108	104	115	103	102	103	100	102	100	114	100	104	100	102	123	117	100	100	100	100	100	100	100	100	100	100	100	104	102	103	100	100	100	103	105	100	100	103	100	114	100	100	100	100	101	100	100	100	100	100	100	100	100	100	100	100	102	102	101	100	101	101	100	100	100	100	100	100	100	100	100	100	100	100	101	107	106	105	100	100	100	100	101	100	100	103	109	100	101	100	107	100	100	100	102	102	100	100	100	100	100	100	101	100	100	100	100	100	100	100	100	100	100	100	100	100	100	100	100	100	100	100	100	100	100	100	100	100	100	100	100	100	100	100	100	100	100	100	100	100	100	100	100	100	100	100	100	100	100	100	100	100	100	100	100	100	100	100	100	100	100	100	100	100	100	100	100	100	100	100	100	100	100	100	100	100	100	100	100	100	100	100	100	100
3593	3631	3664	3630	3632	3680	3614	3556	3534	3539	3494	3424	3420	3454	3484	3470	3442	3401	3398	3444	3423	3481	3649	3671	3615	3724	3692	3661	3600	3690	3690	3749	3903	3782	3770	3800	3948	4031	3938	3926	3877	3911	4006	4037	4073	4147	4175	4150	4239	4190	4117	4063	4094	4109	4053	3993	3892	3976	3923	3985	3945	3946	4028	4019	4130	4071	4069	4188	4181	4225	4243	4348	4247	4395	4291	4176	4270	4356	4368	4283	4247	4239	4294	4415	4383	4244	4319	4298	4288	4258	4205	4190	4204	4210	4255	4228	4248	4249	4242	4406	4387	4443	4297	4364	4255	4342	4486	4429	4418	4403	4484	4565	4571	4639	4584	4657	4751	4832	4848	4842	4952	4988	5000	4981	5150	5059	4954	4894	4839	4731	4642	4642	4547	4398	4216	4083	3816	3858	3510	3236	2871	2480	2224	1950	1608	1433	1269	1020	815	661	547	523	457	394	358	389	342	366	350	307	288	264	277	254	248	280	266	259	275	248	225	250	179	183	186	200	209	179	169	164	179	181	187	159	190	205	205	184	202	207	208	243	290	239	235	216	225	208	223	255	255	198	191	183	187	209	224	212	206	190	194	171	184	156	171	151	178	189	212	151	168	162	129	123	128	140	134	120	149	138	133	139	118	107	111	101	131	110	110	100	101	101	107	109	111	108	102	102	108	120	102	101	102	100	107	103	110	106	101	102	101	101	102	101	104	101	100	101	100	110	102	100	108	118	131	109	119	101	103	100	101	105	108	103	103	104	102	101	100	104	103	100	110	119	100	100	101	100	100	100	103	101	101	100	107	111	106	101	101	108	100	101	100	102	112	107	108	104	111	100	116	107	105	101	117	102	107	106	112	104	107	100	102	100	100	100	100	100	100	100	101	100	100	103	100	100	103	102	100	100	100	100	103	107	100	119	100	100	100	100	100	100	100	110	100	100	100	100	100	104	108	104	109	100	100	103	100	100	100	100	104	103	100	100	102	101	100	100	100	100	100	100	100	100	102	100	101	100	102	103	100	105	100	100	100	100	102	100	100	100	100	100	100	101	100	100	102	101	100	100	100	100	100	100	100	100	100	100	100	100	100	100	100	100	100	100	100	100	100	100	100	100	102	103	100	100	100	100	100	100	100	100	100	100	100	100	100	100	100	100	100	100	100	100	100	100	100	100	100	100	100	100	100	100	100	100	100	100	100	100	100	100	100	100	100	100	100	100	100	100	100	100	100	100	100	100	100	100	100	100	100	100	100	100	100	100
3486	3398	3591	3530	3607	3632	3624	3568	3520	3469	3463	3412	3393	3372	3396	3457	3422	3428	3441	3464	3487	3543	3657	3588	3567	3626	3670	3670	3586	3676	3749	3679	3832	3892	3861	3890	3815	3913	3891	3865	3790	3768	3838	3818	3938	3993	4122	4157	4136	4133	4174	4187	4164	4135	4109	4071	4020	4058	4079	4079	4019	3984	4025	4067	4188	4156	4129	4020	4222	4134	4213	4358	4279	4333	4228	4143	4207	4113	4325	4224	4327	4243	4184	4147	4228	4258	4237	4281	4291	4217	4168	4126	4155	4238	4210	4248	4249	4209	4169	4150	4269	4300	4315	4376	4430	4445	4485	4525	4522	4529	4605	4559	4622	4654	4717	4712	4838	4874	4913	4873	4987	5036	5011	4931	5045	5032	4985	4918	4842	4684	4696	4476	4429	4501	4450	4273	4067	3965	3736	3552	3349	2927	2620	2329	1998	1748	1575	1242	1022	860	763	658	557	473	452	370	349	331	365	354	336	284	270	286	284	304	263	249	244	266	262	251	240	225	239	210	194	172	183	172	188	208	208	180	180	188	206	154	182	160	183	271	293	191	194	230	257	238	204	210	253	226	229	194	162	209	190	167	197	190	212	187	172	180	197	184	176	134	191	134	129	132	116	156	145	149	136	125	105	123	118	130	124	113	106	112	128	119	131	111	108	123	118	112	109	121	110	119	114	118	120	116	105	112	101	101	108	106	100	101	103	114	121	112	110	101	106	112	113	100	100	100	100	102	106	102	110	106	105	101	106	100	108	101	107	106	101	102	112	126	105	110	105	104	101	100	116	104	106	113	106	102	100	102	105	107	103	100	105	106	100	106	120	113	105	110	104	115	100	100	108	104	100	100	100	102	101	100	103	101	100	102	100	100	102	103	100	100	102	104	100	100	102	108	100	103	100	100	101	101	102	100	100	101	104	101	104	109	100	100	104	101	101	103	100	100	101	109	109	100	100	100	100	100	100	100	100	100	100	100	100	100	100	100	100	100	100	100	100	100	100	100	100	100	100	100	100	100	101	101	100	100	100	103	105	101	100	100	100	100	100	104	103	101	100	105	100	104	100	100	100	100	100	100	100	100	100	100	100	100	100	100	100	100	100	100	100	102	100	100	100	100	100	100	100	100	100	100	100	100	100	100	100	100	100	100	100	100	100	100	100	100	100	100	100	100	100	100	100	100	100	100	100	100	100	100	100	100	100	100	100	100	100	100	100	100	100	100	100	100	100	100	100	100	100	100	100	100	100	100	100	100	100	100	100	100
3479	3448	3470	3567	3462	3494	3526	3368	3374	3403	3489	3456	3325	3287	3278	3296	3328	3259	3294	3354	3355	3330	3391	3489	3424	3517	3550	3611	3764	3669	3709	3840	3832	3876	3985	3943	3921	3960	4039	3997	4053	4037	4059	4131	4109	4142	4175	4175	4164	4209	4110	4174	4150	4149	4077	4077	4039	3963	3962	3988	4014	3954	3999	4024	4006	4073	3995	4063	4159	4178	4152	4257	4256	4211	4237	4344	4368	4272	4216	4100	4279	4125	4106	4137	4200	4168	4217	4113	4180	4210	4111	4071	4088	4097	4179	4081	4139	4211	4127	4202	4239	4418	4457	4446	4505	4527	4519	4536	4619	4537	4573	4613	4761	4801	4846	4855	4884	4925	4928	5010	5101	5096	5128	5009	4958	4942	4932	4837	4770	4706	4596	4525	4529	4462	4364	4190	4120	4163	3857	3812	3542	3152	2867	2648	2228	1985	1754	1512	1205	1040	846	787	670	567	482	392	372	346	332	321	274	277	302	266	262	303	293	285	280	263	283	200	203	258	242	257	197	183	193	205	187	199	169	185	221	201	161	196	181	221	204	233	314	231	229	209	208	228	237	225	242	189	200	213	190	205	197	183	206	194	200	171	204	177	144	131	174	189	190	150	147	118	115	119	110	140	134	126	163	157	144	158	108	113	106	110	116	102	100	105	124	125	122	105	107	105	106	118	129	119	119	101	108	108	104	130	122	110	107	104	101	106	111	105	109	104	102	107	109	102	101	100	102	103	100	100	100	100	100	106	108	107	107	107	103	110	108	102	110	100	102	104	107	102	106	109	122	117	111	100	100	103	105	104	106	104	115	103	101	102	110	114	108	101	100	110	110	106	100	101	100	100	100	106	106	103	127	100	100	104	118	101	100	100	108	100	104	106	116	100	100	106	101	100	100	100	100	100	102	102	104	100	101	105	100	118	103	100	103	116	114	104	101	105	100	115	100	101	103	114	100	100	100	100	100	100	100	100	100	105	103	100	100	100	104	103	100	100	100	100	100	100	100	100	100	100	100	100	100	100	100	100	103	101	100	100	100	100	100	100	100	100	100	100	100	100	100	100	100	100	100	100	100	100	100	100	100	100	100	100	100	100	100	100	100	100	100	100	100	100	100	100	100	100	100	100	100	100	100	100	100	100	100	100	100	100	100	100	100	100	100	100	100	100	100	100	100	100	100	100	100	100	100	100	100	100	100	100	100	100	100	100	100	100	100	100	100	100	100	100	100	100	100	100	100	100	100	100	100	100	100	100	100	100	100	100
3358	3282	3352	3369	3272	3309	3288	3253	3271	3285	3314	3335	3309	3322	3328	3340	3344	3275	3324	3392	3349	3420	3493	3461	3412	3510	3676	3635	3647	3715	3660	3765	3759	3819	3889	3814	3827	3949	4030	3836	3894	3876	3929	3959	3992	4095	4133	4064	3989	3908	3878	3831	3817	3943	4007	3956	3986	4030	4022	4059	4009	4051	4094	4119	4019	4096	4013	4246	4156	4084	4220	4218	4139	4309	4343	4394	4261	4292	4243	4282	4196	4193	4165	4229	4221	4092	4116	4168	4193	4188	4094	4104	4125	4207	4291	4277	4274	4227	4174	4209	4231	4213	4344	4296	4399	4491	4411	4543	4638	4534	4523	4720	4781	4729	4865	4916	4923	4875	4845	4911	5088	5066	5094	5087	5107	5034	4979	4907	4824	4705	4581	4513	4468	4403	4315	4264	4168	4135	4018	3884	3736	3404	3190	2952	2619	2393	2183	1807	1453	1224	1048	920	765	650	510	479	384	364	359	366	343	308	301	244	255	256	235	282	277	284	256	243	212	210	262	194	218	194	180	192	144	178	188	176	203	189	165	168	227	226	250	247	314	202	245	226	274	254	201	201	202	211	197	153	164	199	206	218	197	182	177	151	143	166	153	161	160	156	215	152	142	124	136	139	108	128	139	135	135	121	124	104	120	125	123	110	104	121	122	111	110	129	140	115	124	116	108	105	107	103	118	102	105	100	100	108	109	100	113	102	101	110	109	100	100	100	101	109	117	100	100	100	105	103	105	110	100	100	101	107	104	106	102	102	107	106	104	100	100	103	105	103	103	108	103	101	104	101	103	100	109	110	107	101	102	100	100	100	106	109	113	115	107	104	107	114	113	100	121	103	100	100	100	101	100	104	106	110	100	102	106	104	106	100	100	100	106	104	100	100	100	100	100	100	100	100	100	100	100	100	100	100	100	100	100	100	105	102	103	102	104	100	100	103	100	100	100	100	100	100	100	100	100	100	100	100	100	100	100	100	100	100	100	100	100	100	100	100	100	100	100	100	100	100	105	105	100	100	100	100	100	100	100	100	100	100	100	100	100	100	100	100	100	100	100	100	100	100	100	100	100	100	100	100	100	100	100	100	100	100	100	100	100	100	100	100	100	100	100	100	100	100	100	100	100	100	100	100	100	100	100	100	100	100	100	100	100	100	100	100	100	100	100	100	100	100	100	100	100	100	100	100	100	100	100	100	100	100	100	100	100	100	100	100	101	100	100	100	100	100	100	100	100	100	100	100	100	100	100	100	100	100	100	100	100	100
3380	3450	3517	3481	3481	3544	3523	3402	3315	3400	3399	3290	3213	3203	3264	3313	3303	3306	3313	3296	3353	3372	3431	3452	3438	3467	3573	3641	3671	3645	3689	3782	3823	3773	3682	3899	3914	3780	3883	3838	3863	3816	3842	3904	3900	4019	4030	4032	3972	3951	3971	3918	3854	3910	3969	4031	3948	3927	3868	3833	3894	3893	3931	3913	3991	4039	4046	4008	4143	4094	4055	4212	4392	4150	4217	4251	4191	4172	4268	4356	4451	4392	4407	4305	4259	4328	4254	4163	4120	4186	4199	4180	4195	4151	4136	4065	4130	4126	4232	4278	4237	4309	4302	4298	4363	4318	4364	4501	4528	4421	4453	4512	4588	4612	4708	4703	4813	4909	4921	4962	4987	4966	5047	4940	5124	4952	4950	4903	4842	4690	4611	4683	4599	4505	4448	4436	4357	4233	4131	4105	3878	3594	3333	3078	2770	2529	2222	1932	1575	1408	1183	989	901	732	610	497	445	418	388	339	334	316	300	300	265	277	257	242	253	232	258	230	228	229	212	191	201	190	162	173	198	214	203	156	162	169	196	175	157	155	172	193	272	185	188	194	220	243	203	197	196	210	237	199	194	195	180	178	159	187	179	173	195	182	179	192	191	211	243	181	155	134	141	154	147	126	144	129	143	131	138	111	107	107	114	122	107	115	140	112	115	109	117	120	121	106	104	101	100	102	105	105	118	124	103	102	103	103	110	105	100	100	103	106	115	111	118	101	105	101	100	100	101	101	100	100	100	101	104	104	100	102	104	107	103	102	108	104	101	101	100	100	101	101	101	102	102	104	103	101	104	101	100	101	106	102	101	107	113	120	100	102	101	102	107	107	104	119	105	109	108	102	102	100	100	100	100	101	102	101	100	100	100	100	100	100	100	104	104	104	104	100	100	101	100	100	103	104	101	102	100	104	101	102	111	113	112	100	102	101	101	102	100	111	101	101	111	100	100	100	100	100	100	100	100	100	100	100	100	100	100	100	100	100	100	100	100	101	101	101	100	100	100	100	100	100	100	100	100	100	100	100	100	100	100	100	100	100	100	100	100	100	100	100	100	100	100	100	100	100	100	100	100	100	100	100	100	100	100	100	100	101	101	100	100	100	100	100	100	100	100	100	100	100	100	100	100	100	100	100	100	100	100	100	100	100	100	100	100	100	100	100	100	100	100	100	100	100	100	100	100	100	100	100	100	100	100	100	100	100	100	100	100	100	100	100	100	100	100	100	100	100	100	100	100	100	100	100	100	100	100	100	100	100	100	100
3535	3531	3593	3755	3659	3642	3682	3551	3444	3442	3397	3365	3361	3311	3297	3249	3212	3277	3291	3320	3326	3387	3508	3493	3474	3450	3451	3546	3626	3603	3636	3635	3638	3665	3723	3705	3710	3721	3755	3792	3861	3843	3785	3793	3794	3833	3894	3897	3912	3845	3827	3878	3782	3823	3897	3901	3912	3987	3998	4005	3992	4000	4077	4061	3977	4051	4011	4049	4102	4141	4145	4013	4188	4376	4238	4249	4117	4272	4339	4180	4227	4199	4211	4282	4292	4256	4229	4221	4188	4203	4226	4185	4211	4188	4136	4138	4163	4208	4125	4213	4158	4137	4247	4227	4296	4242	4341	4393	4439	4484	4453	4540	4606	4662	4678	4718	4730	4733	4765	4838	4938	4867	4984	4981	5081	4927	4815	4883	4825	4699	4678	4758	4551	4419	4463	4485	4436	4408	4304	4217	4091	3849	3597	3409	2980	2678	2359	2073	1734	1489	1325	1198	1000	810	658	550	512	422	407	376	349	343	311	290	269	277	279	306	285	273	262	278	266	214	267	215	192	192	180	195	172	210	222	189	181	185	143	154	177	209	183	172	247	220	209	189	208	205	180	210	226	225	240	203	221	209	186	177	163	171	191	178	147	156	132	184	180	183	172	186	164	144	122	120	134	134	119	122	130	119	113	106	110	135	126	134	110	109	113	115	106	126	112	122	115	122	112	108	104	103	100	109	103	107	107	100	104	117	111	106	116	110	120	102	104	105	107	100	100	100	100	100	100	105	105	105	113	103	104	101	100	100	111	100	101	106	104	101	102	100	101	106	109	100	100	100	100	100	101	100	106	107	100	100	106	114	108	104	105	110	101	107	104	100	104	119	115	100	108	106	120	102	100	102	104	112	114	119	100	100	100	100	100	103	100	106	102	100	100	100	101	100	100	103	100	100	100	100	111	108	100	100	100	100	100	100	102	100	105	107	102	111	109	114	100	100	100	100	100	100	101	100	100	100	103	100	100	100	100	100	100	100	100	100	100	100	100	100	100	100	100	100	100	100	100	100	100	100	100	100	102	100	100	100	100	100	100	100	100	100	100	100	100	100	100	100	100	100	100	100	100	100	100	100	100	100	100	100	100	100	100	100	100	100	100	100	100	100	100	100	100	100	100	100	100	100	100	100	100	100	100	100	100	100	100	100	100	100	100	100	100	100	100	100	100	100	100	100	100	100	100	100	100	100	100	100	100	100	100	100	100	100	100	100	100	100	100	100	100	100	100	100	100	100	100	100	100	100	100	100	100	100	100	100	100	100
3569	3528	3624	3660	3628	3541	3539	3574	3547	3554	3582	3509	3442	3418	3376	3326	3330	3387	3450	3457	3497	3588	3640	3584	3453	3582	3575	3673	3700	3775	3863	3711	3736	3722	3868	3951	3961	3832	3894	3880	3871	3929	3952	3964	3909	3888	3896	3812	3883	3865	3881	3814	3838	3814	3764	3733	3746	3731	3771	3710	3875	3916	4011	4004	3982	3988	3984	4060	3923	4052	4216	4044	4294	4164	4191	4172	4181	4131	4321	4283	4157	4258	4251	4396	4394	4316	4272	4237	4185	4123	4121	4089	4015	4012	4068	4104	4074	4111	4164	4222	4242	4297	4179	4288	4366	4307	4445	4558	4577	4567	4553	4626	4669	4681	4700	4712	4828	4923	4920	4954	5013	5035	5063	5088	5170	5141	5012	4988	4931	4831	4806	4783	4654	4573	4536	4481	4437	4440	4289	4286	4258	3929	3690	3490	3166	2875	2563	2266	1931	1569	1399	1206	1005	842	699	651	576	508	436	403	361	351	336	337	323	292	285	287	286	253	232	264	196	239	250	254	218	205	189	170	211	201	166	174	181	178	203	196	210	172	154	192	284	196	203	215	214	223	242	282	236	222	221	215	191	188	176	193	177	170	184	211	168	181	219	202	153	179	222	169	151	145	116	124	117	117	113	115	111	121	133	130	130	105	118	111	120	106	108	105	103	101	103	100	107	113	107	104	104	100	100	105	100	100	106	105	104	100	100	101	102	103	105	100	102	112	115	107	105	117	100	100	100	102	104	101	102	104	100	102	102	101	110	112	115	111	104	102	100	110	106	100	102	114	101	100	101	100	103	101	100	102	103	107	100	100	111	107	115	114	105	107	113	104	103	105	105	100	100	104	100	101	100	100	100	100	102	106	108	101	100	107	103	103	105	105	104	104	100	100	100	100	100	100	100	102	102	102	101	110	100	100	100	100	100	105	101	105	103	101	100	100	100	100	105	100	100	100	100	100	100	100	100	100	100	100	102	102	100	100	100	100	100	100	100	100	100	100	100	100	100	100	100	100	100	100	100	100	100	100	100	100	100	100	100	100	100	100	100	100	100	100	100	100	100	103	100	100	100	100	100	100	100	100	100	100	100	100	100	100	100	100	100	100	100	102	100	100	100	100	100	100	100	100	100	100	100	100	100	100	100	100	100	100	100	100	100	100	100	100	100	100	100	106	100	100	100	100	100	100	100	100	100	100	100	100	100	100	100	100	100	100	100	100	100	100	100	100	100	100	100	100	100	100	100	100	100	100	100	100	100	100	100	100	100	100
3634	3667	3711	3761	3768	3755	3723	3735	3693	3651	3694	3720	3623	3591	3566	3556	3589	3656	3671	3635	3680	3741	3738	3709	3633	3716	3830	3759	3882	3888	3869	3920	3866	3966	4048	4030	4035	3995	3978	3917	3891	3943	4032	4042	4081	4162	4310	4286	4261	4162	4108	3990	3940	4032	4030	4042	4045	3930	4011	3989	3982	3953	4149	4029	4134	4139	4033	4113	4082	4053	4093	4225	4089	4150	4170	4186	4344	4270	4389	4352	4295	4432	4287	4364	4351	4274	4284	4299	4352	4309	4298	4318	4373	4342	4399	4390	4510	4375	4351	4370	4368	4402	4409	4445	4589	4594	4528	4601	4681	4838	4760	4888	4852	4881	4751	4962	4958	4984	5059	5025	5128	5136	5296	5244	5260	5191	5082	4974	4902	4894	4834	4631	4623	4595	4456	4451	4439	4345	4148	4133	4054	3789	3643	3468	3123	2854	2686	2391	2052	1796	1540	1449	1224	1049	915	861	694	593	523	473	430	333	317	312	288	286	244	264	253	266	266	233	231	200	250	222	160	187	146	150	149	168	166	175	169	180	202	180	203	195	181	206	211	165	222	216	208	209	225	219	233	250	243	230	176	171	189	159	174	171	174	155	189	194	200	209	191	165	193	136	157	144	122	118	118	127	129	109	145	127	123	113	111	113	123	115	130	106	124	130	102	111	103	113	106	101	109	107	106	109	110	111	110	102	100	100	100	101	101	110	112	100	108	100	106	103	100	103	105	103	107	100	100	105	108	100	100	100	104	119	116	101	117	105	102	100	107	108	101	102	102	102	102	102	111	105	108	100	103	101	100	100	100	100	100	100	105	102	100	101	107	111	102	103	118	103	106	102	114	100	109	100	100	100	101	105	108	106	117	103	111	102	102	101	102	106	102	104	100	101	100	100	100	100	100	100	100	100	100	100	104	101	121	100	107	100	102	102	100	100	100	101	102	100	100	100	104	100	100	100	100	100	100	100	100	100	100	101	105	100	100	100	100	100	100	100	100	100	100	100	100	100	100	100	100	100	100	100	100	100	100	100	100	100	100	100	100	100	100	100	100	100	100	100	100	100	100	100	100	100	100	100	100	100	100	100	100	100	100	100	100	100	100	100	100	100	100	100	100	100	100	100	100	100	100	100	100	100	100	100	100	100	100	100	105	104	100	100	100	100	100	100	100	100	100	100	100	100	100	100	100	100	100	100	100	100	100	100	100	107	101	111	100	100	100	100	100	100	100	100	100	100	100	100	100	100	100	100	100	100	100	100	100	100	100	100
3190	3220	3288	3252	3256	3116	3103	3043	3041	3102	3166	3186	3148	3162	3181	3153	3198	3195	3180	3225	3231	3282	3412	3353	3253	3410	3454	3540	3573	3581	3622	3665	3508	3544	3531	3626	3560	3621	3539	3635	3659	3636	3671	3686	3666	3734	3634	3590	3697	3734	3645	3654	3621	3694	3647	3577	3548	3589	3615	3614	3537	3515	3602	3604	3601	3775	3691	3651	3625	3639	3823	3891	3828	3939	3875	3824	3756	3843	4042	3975	3983	3963	3979	3932	3993	4013	4059	4073	4095	3979	3919	3887	3829	3850	3873	3863	3784	3828	3915	3915	3963	3965	3993	3982	4082	4108	4189	4201	4296	4310	4385	4427	4409	4386	4399	4371	4412	4455	4508	4632	4780	4724	4724	4879	4815	4821	4683	4698	4715	4561	4478	4602	4508	4455	4391	4386	4389	4449	4467	4496	4437	4276	4158	3965	3703	3531	3388	2930	2471	2051	1689	1413	1129	904	773	659	554	478	465	407	387	370	336	286	307	280	317	277	287	265	245	266	248	220	259	229	181	199	187	203	182	197	181	179	211	188	187	209	177	173	148	201	236	177	198	189	182	175	193	194	203	213	203	188	193	197	209	212	189	194	172	173	187	155	192	183	174	148	159	153	130	138	132	121	141	140	138	135	114	140	132	134	124	109	115	124	112	105	104	114	115	120	115	109	101	103	130	121	114	128	108	117	100	107	122	116	104	107	103	100	100	102	102	103	103	100	103	111	110	100	100	100	100	100	100	100	100	105	104	100	100	100	100	102	110	109	105	110	123	120	109	108	103	100	100	100	100	102	100	101	109	100	100	100	101	100	103	102	101	101	114	113	107	101	105	108	110	100	103	102	100	100	100	100	100	100	100	101	101	102	102	104	103	103	105	100	104	103	101	102	100	100	100	100	100	100	100	100	100	102	101	102	113	112	101	133	101	102	107	102	109	101	104	103	105	100	100	100	100	100	100	100	100	100	100	100	100	100	100	100	100	100	100	100	100	100	106	103	103	100	100	100	100	100	100	101	101	100	100	103	103	101	102	100	102	101	100	100	102	100	100	100	102	100	110	102	100	100	100	100	100	100	100	100	100	100	100	100	100	100	100	101	101	100	100	100	100	100	100	100	100	100	100	100	100	100	100	100	100	100	100	100	100	100	100	100	100	100	100	100	100	100	100	100	100	100	100	100	100	100	100	100	100	100	100	100	100	100	100	100	100	100	100	100	100	100	100	100	100	100	100	100	100	100	100	100	100	100	100	100	100	100	100	100	100	100
2935	2956	3000	3004	2977	3030	2973	2935	2877	2895	2940	2918	2829	2804	2897	2928	2915	2912	2980	3018	3038	3147	3212	3174	3064	3141	3158	3129	3267	3256	3289	3224	3354	3333	3288	3276	3301	3288	3351	3349	3320	3413	3495	3463	3428	3402	3339	3414	3515	3435	3397	3358	3355	3330	3424	3348	3261	3330	3297	3324	3310	3362	3372	3435	3380	3435	3355	3454	3423	3482	3572	3639	3701	3650	3723	3728	3775	3725	3823	3840	3792	3793	3854	3761	3818	3769	3710	3645	3627	3632	3635	3560	3577	3542	3467	3532	3456	3530	3540	3484	3604	3627	3695	3722	3787	3855	3932	3865	4013	3998	3951	4058	4025	4005	4074	4076	4116	4221	4257	4334	4399	4387	4428	4411	4553	4483	4459	4456	4380	4207	4181	4206	4196	4210	4150	4139	4162	4222	4228	4264	4268	4205	4177	4113	3763	3819	3557	3292	2841	2429	2008	1667	1238	968	726	684	557	474	455	409	382	368	389	355	332	328	359	293	302	297	284	299	251	278	258	225	228	241	226	258	240	183	191	196	214	211	193	176	196	171	169	231	218	168	185	186	182	187	218	203	180	235	206	196	200	223	220	195	187	167	174	169	163	146	171	215	164	156	150	152	132	141	149	140	124	114	145	124	130	114	127	116	132	131	131	123	128	114	117	118	112	106	102	100	102	100	108	112	107	106	113	100	100	118	113	119	116	114	116	100	117	100	100	109	100	101	102	108	113	102	110	101	100	100	107	101	100	115	101	105	102	100	100	110	113	106	104	102	100	103	103	100	100	100	101	100	100	103	111	101	110	104	111	109	101	105	100	102	103	101	120	119	110	116	116	113	100	106	103	101	103	100	100	100	102	106	104	107	102	100	100	100	100	100	100	103	101	100	100	100	100	100	100	100	100	100	100	100	103	110	107	105	101	100	100	100	102	100	100	111	108	104	100	100	101	101	100	100	100	100	100	100	100	100	101	100	100	100	100	100	100	100	100	100	100	100	100	100	100	100	100	100	100	100	100	100	100	100	103	100	100	100	100	100	100	100	100	100	100	100	100	100	100	100	100	100	100	100	100	100	100	100	100	106	100	100	100	100	100	100	100	100	100	100	101	103	100	100	100	100	100	100	100	100	100	100	100	100	100	100	100	100	100	100	101	100	100	100	100	100	100	100	100	100	100	103	100	100	100	100	100	100	100	100	100	100	100	103	103	100	100	100	100	100	100	100	100	100	100	100	100	100	100	100	100	100	100	100	100	100	100	100	100	100	100	100
2787	2720	2711	2805	2770	2751	2782	2703	2599	2664	2680	2614	2602	2625	2679	2672	2602	2560	2578	2691	2695	2653	2737	2776	2681	2662	2782	2865	2938	2978	2927	2990	3064	3066	2994	3023	2990	2997	3002	2927	2989	3022	2991	3042	3104	3112	3130	3114	3111	3050	3064	3110	3138	3104	3102	3058	3003	3036	3002	3045	3112	3094	3165	3047	3101	3099	3076	3288	3191	3247	3438	3366	3424	3379	3473	3490	3498	3537	3562	3480	3535	3679	3478	3524	3499	3509	3397	3400	3475	3430	3381	3264	3258	3267	3297	3237	3306	3248	3323	3329	3358	3450	3464	3561	3477	3431	3436	3493	3510	3491	3554	3568	3676	3643	3709	3746	3803	3845	3900	3941	3914	4038	4077	4067	4207	4152	4154	4140	4033	3985	3985	4056	4070	4039	4015	4025	3997	4004	4030	4111	4142	4016	3958	3977	3791	3729	3532	3334	2999	2667	2406	1905	1426	1031	856	703	625	565	513	475	498	479	433	435	407	388	315	304	286	293	300	283	304	284	273	259	238	219	230	234	209	214	242	240	214	214	209	184	177	170	174	212	272	161	198	196	211	191	215	172	176	194	203	203	202	198	173	199	222	205	190	168	174	157	179	201	153	150	142	160	155	166	145	126	125	109	122	119	142	134	114	101	115	106	112	114	104	107	102	112	105	113	116	102	104	101	104	109	102	114	107	113	107	100	110	100	104	100	114	115	100	101	127	102	107	115	116	115	110	100	104	100	106	107	105	100	104	104	101	101	105	103	100	116	115	103	113	108	103	100	106	110	106	100	101	104	105	112	115	108	120	108	111	101	102	101	100	102	101	100	100	100	100	104	106	108	113	113	121	104	100	100	100	103	100	101	100	103	109	128	105	100	102	100	100	100	104	103	100	100	100	100	100	100	100	100	100	100	101	103	101	103	100	101	111	115	111	100	100	113	108	106	100	102	101	100	100	100	100	100	100	100	100	100	100	100	100	100	100	100	100	100	100	100	100	100	100	100	100	100	100	100	100	100	100	100	100	100	100	100	100	100	100	100	103	101	100	100	100	100	100	100	104	109	101	100	100	100	100	100	100	100	100	100	100	100	100	100	100	100	100	101	100	103	100	100	100	100	100	100	100	100	100	100	100	100	100	100	100	100	100	100	100	100	100	101	100	100	100	102	103	101	100	100	100	100	100	100	100	100	100	100	100	100	100	100	100	100	100	100	100	100	100	100	100	100	100	100	100	100	100	100	100	100	100	100	103	101	100	100	100	100	100	100	100	100
2634	2657	2626	2675	2685	2651	2603	2618	2591	2632	2626	2591	2557	2546	2523	2545	2561	2550	2543	2547	2613	2645	2661	2673	2740	2722	2819	2764	2767	2801	2789	2883	2902	2924	2935	2930	2901	2866	2926	2842	2853	2916	2928	2920	2938	2997	2924	2950	3021	2952	2961	2943	2928	2979	2994	2956	2962	3007	2974	2970	3031	2950	3034	3042	3010	3028	3083	3226	3101	3122	3196	3314	3322	3192	3272	3316	3302	3230	3349	3275	3219	3425	3316	3249	3288	3293	3340	3350	3325	3236	3193	3176	3213	3253	3194	3203	3145	3144	3185	3182	3155	3199	3286	3342	3252	3301	3327	3384	3326	3393	3300	3478	3411	3310	3491	3576	3576	3654	3691	3751	3885	3926	3892	3958	4046	4027	3963	3855	3919	3981	3997	3896	3854	3913	3844	3834	3841	3881	3915	4095	4086	4057	3954	3875	3772	3652	3604	3415	3108	2862	2605	2320	1932	1489	1204	918	776	700	610	575	501	462	430	406	414	414	412	395	342	367	358	306	287	323	278	242	314	301	267	257	233	260	241	211	260	250	248	219	242	233	206	242	304	208	216	213	182	192	192	180	220	216	232	222	230	195	202	216	196	216	192	179	165	131	142	217	157	144	154	149	170	144	134	138	133	122	109	106	122	147	131	140	132	122	122	111	105	110	113	107	104	108	100	123	106	102	101	103	105	114	101	100	100	113	105	114	113	108	102	102	105	134	126	103	116	116	108	101	107	105	131	103	102	116	122	101	106	100	100	100	101	102	105	106	117	118	106	106	110	100	101	103	102	100	102	103	104	100	100	100	106	105	101	120	101	113	105	102	101	105	103	102	108	107	104	100	100	108	105	101	101	100	105	103	118	108	111	112	108	101	103	119	102	107	104	104	101	100	101	100	100	100	100	100	100	100	100	101	103	100	101	105	109	112	114	100	100	100	100	100	100	100	100	102	108	104	100	100	100	100	102	100	100	100	100	100	100	100	100	102	101	100	100	100	100	100	100	100	100	100	100	100	100	100	100	100	100	100	100	100	102	100	100	100	100	100	100	100	100	100	100	100	100	100	100	100	100	100	100	100	100	100	100	100	109	100	100	100	100	100	100	100	100	101	104	102	100	100	100	100	100	100	100	100	100	100	100	100	100	100	100	100	100	100	102	104	100	100	100	100	100	100	100	100	100	100	100	100	100	100	100	100	102	100	100	100	100	100	100	100	100	100	100	100	100	100	100	100	100	100	100	100	100	100	100	100	100	100	100	100	100	100	100	100	100	100
2617	2642	2682	2733	2703	2682	2614	2589	2569	2558	2573	2571	2529	2514	2513	2507	2505	2488	2512	2595	2633	2645	2685	2770	2689	2722	2773	2675	2787	2744	2840	2810	2798	2865	2798	2795	2836	2873	2913	2857	2856	2883	2883	2909	2929	2856	2897	2946	2942	2993	2980	2951	2971	2983	3047	3017	2898	2977	3026	2993	2987	3041	2988	3059	3024	3007	2957	3051	3141	3158	3113	3178	3202	3180	3252	3148	3131	3278	3271	3131	3266	3256	3257	3248	3232	3277	3216	3175	3145	3076	3003	2988	2965	2984	3004	2979	3014	3091	3091	3060	3161	3190	3192	3210	3306	3200	3186	3295	3258	3329	3278	3416	3442	3308	3453	3481	3560	3653	3597	3699	3816	3798	3919	3882	3959	3905	3861	3807	3861	3809	3819	3709	3720	3735	3776	3848	3900	3818	3809	3892	3903	3923	3969	4008	3846	3842	3912	3737	3509	3333	3070	2914	2506	2088	1698	1372	1025	785	690	646	574	539	459	429	421	403	384	360	375	360	360	371	320	299	348	301	273	261	269	300	257	222	225	246	252	263	256	253	222	208	189	212	274	194	193	219	221	222	212	199	222	237	203	174	186	204	193	182	204	212	199	204	175	197	193	143	131	133	158	139	170	138	135	146	116	128	106	132	117	121	121	131	124	121	111	112	122	105	124	119	110	101	119	112	103	117	134	119	114	115	130	104	105	109	100	107	108	102	102	100	107	100	100	101	102	105	110	115	118	102	111	102	100	103	110	106	100	100	100	120	118	106	110	101	108	101	105	107	112	119	107	100	100	109	100	100	100	103	104	110	119	119	115	103	105	101	100	102	102	100	122	115	106	101	101	100	102	121	101	101	102	101	100	103	100	101	100	101	100	101	108	103	102	101	100	100	100	100	100	103	108	100	101	100	100	100	100	100	101	104	104	106	105	102	105	105	110	106	102	100	106	100	100	102	102	100	100	100	100	100	101	100	100	100	100	100	100	100	100	100	100	100	100	100	100	100	100	100	100	100	100	100	100	100	100	100	100	100	100	100	100	100	100	100	100	100	100	100	101	100	101	100	108	100	100	100	100	100	100	100	100	100	100	100	100	100	100	100	100	100	100	100	100	100	100	105	100	100	100	100	100	100	100	100	100	100	100	100	100	100	100	100	100	100	100	100	100	100	100	100	100	100	100	100	100	100	100	100	100	100	100	100	100	100	100	100	100	100	100	102	100	103	100	100	100	100	100	100	100	100	100	100	100	100	100	100	100	100	100	100	100	100	100	100	100	100
2642	2701	2547	2660	2537	2639	2582	2592	2531	2556	2562	2573	2589	2518	2428	2443	2474	2476	2525	2558	2534	2546	2605	2632	2583	2699	2781	2746	2837	2784	2776	2909	2904	2839	2787	2821	2813	2803	2799	2800	2787	2760	2808	2801	2841	2824	2874	2919	2874	2813	2827	2823	2855	2880	2884	2937	2833	2838	2792	2842	2815	2841	2878	2966	2952	2927	3071	3053	3086	3151	3133	3194	3244	3121	3258	3223	3161	3098	3076	3124	3180	3150	3103	3219	3150	3120	3086	3143	3167	3064	3049	3094	2987	2994	2975	3003	2983	3014	3087	3153	3132	3177	3062	3078	3109	3186	3276	3271	3180	3163	3142	3250	3352	3414	3513	3363	3486	3577	3621	3631	3680	3839	3795	3788	3872	3911	3893	3837	3796	3721	3687	3707	3700	3645	3661	3783	3800	3771	3788	4028	4120	4128	4093	4072	4003	4076	3948	3834	3697	3576	3479	3293	2983	2656	2299	1904	1588	1174	888	696	595	549	514	484	482	433	406	450	409	362	386	376	329	314	346	314	281	310	280	277	261	265	274	240	237	228	211	176	208	163	186	214	273	198	208	224	216	198	182	230	201	226	213	214	188	185	189	193	210	211	194	181	177	176	177	195	165	160	151	129	137	146	147	153	138	135	156	173	116	114	122	114	156	126	109	107	117	110	113	115	104	110	104	102	103	102	106	109	119	118	126	105	100	105	111	105	113	108	106	101	100	102	106	103	105	104	108	100	100	105	103	108	102	100	100	100	103	109	114	106	105	101	100	100	101	106	121	114	100	100	104	104	103	104	102	101	101	102	100	100	100	102	103	107	101	107	107	106	102	108	100	101	100	104	109	109	121	114	115	115	101	100	100	100	100	100	100	101	103	101	100	100	104	103	106	100	100	100	100	102	106	100	102	100	100	100	100	100	102	112	113	113	103	107	100	106	115	104	104	101	100	100	100	103	100	100	100	100	100	100	100	100	100	100	100	100	100	100	100	100	101	100	100	100	100	100	100	100	100	100	100	100	100	100	100	100	100	110	109	107	100	100	100	100	100	100	100	100	100	101	101	101	100	100	100	100	100	100	100	100	100	100	100	100	100	100	100	100	100	100	100	100	100	100	104	114	100	100	100	100	100	100	100	100	101	100	100	100	100	100	100	100	100	100	100	100	100	100	100	100	100	100	100	100	100	100	100	100	100	100	100	100	100	100	103	107	100	100	100	103	100	104	100	100	100	100	100	100	100	100	100	100	100	100	100	100	100	100	100	100	100	100	100	100	100	100
2649	2647	2581	2603	2691	2636	2510	2569	2582	2535	2566	2577	2546	2514	2530	2563	2480	2482	2597	2609	2571	2632	2674	2646	2649	2569	2658	2777	2807	2849	2762	2848	2879	2840	2841	2833	2861	2824	2854	2872	2799	2843	2843	2851	2848	2883	2840	2857	2878	2889	2830	2833	2821	2814	2837	2862	2834	2874	2846	2816	2865	2774	2836	2890	2906	2890	2879	2905	2976	3123	3051	3158	3160	3196	3241	3170	3146	3193	3128	3115	3217	3217	3286	3130	3149	3151	3100	3117	3059	3002	3038	3057	2989	2984	3024	3019	3041	2987	3059	3053	3034	2989	3097	3108	3130	3094	3071	3110	3158	3184	3149	3364	3290	3320	3432	3486	3441	3458	3484	3583	3761	3687	3733	3781	3892	3928	3917	3835	3794	3737	3785	3769	3715	3601	3638	3716	3790	3801	3814	3853	3942	3936	3934	4027	3974	4004	3897	3893	3820	3738	3608	3528	3404	3019	2745	2486	2218	1760	1354	993	761	715	575	515	497	488	475	479	409	427	399	385	369	368	304	293	279	285	307	286	275	285	247	226	257	231	242	225	220	211	193	217	242	189	244	253	232	210	222	233	189	251	199	218	222	194	227	205	177	178	199	192	198	147	179	169	177	140	173	173	151	135	132	126	122	133	125	155	121	141	122	103	141	115	128	114	141	124	141	117	105	105	107	118	110	106	115	115	113	101	110	100	117	108	117	114	101	101	104	107	100	101	108	101	108	120	112	107	109	101	105	100	109	108	103	103	100	102	102	121	119	106	117	104	104	100	107	108	101	100	100	105	102	100	103	105	112	110	108	113	105	103	108	105	107	101	109	110	109	105	109	112	118	113	110	100	105	100	109	103	110	100	101	100	107	101	103	104	106	106	108	100	101	101	102	100	102	105	107	110	102	100	100	101	100	100	100	101	102	102	100	100	102	106	100	117	100	100	101	103	101	101	100	100	100	100	100	100	100	100	100	103	100	111	101	107	100	100	101	102	101	100	100	100	100	100	100	100	100	100	100	100	100	100	100	100	100	100	100	100	100	100	102	101	107	105	101	100	100	100	100	100	100	100	100	109	101	101	100	100	100	100	100	100	100	100	101	102	100	100	100	100	100	100	100	100	100	100	100	100	100	100	100	100	100	100	100	100	100	100	100	100	100	100	100	100	100	100	100	100	100	100	100	100	100	100	100	101	102	100	100	100	100	100	100	100	100	100	100	100	100	100	100	100	100	100	100	100	100	100	102	105	100	100	100	100	100	100	100	100	100	100	100	100	100	100
2559	2695	2594	2681	2768	2622	2617	2642	2680	2662	2641	2641	2602	2554	2580	2600	2568	2577	2659	2681	2658	2697	2767	2770	2733	2729	2699	2725	2854	2867	2782	2865	2873	2878	2877	2919	2820	2743	2873	2836	2781	2757	2718	2823	2763	2788	2862	2854	2881	2926	2939	2877	2852	2866	2904	2911	2932	2874	2870	2846	2871	2967	2949	2962	2971	2947	2998	2879	2977	3060	3035	3177	3137	3110	3178	3272	3171	3181	3137	3215	3197	3140	3152	3203	3201	3178	3157	3160	3160	3142	3118	3078	3023	3066	3092	2997	3022	2977	2965	2994	2931	2980	2953	2984	3078	3076	3053	3153	3171	3178	3198	3337	3232	3311	3309	3380	3377	3437	3561	3665	3763	3698	3757	3688	3841	3717	3681	3727	3840	3768	3745	3717	3700	3650	3651	3722	3713	3696	3742	3865	3973	4029	4004	4131	4127	4142	4154	4118	4002	3894	3855	3679	3574	3408	3172	3021	2648	2437	2003	1515	1075	894	684	617	571	543	539	468	492	512	465	357	410	358	374	332	350	326	313	279	296	309	289	292	278	276	268	240	252	222	218	209	268	223	239	236	216	206	200	220	227	213	219	202	206	228	223	231	212	206	239	235	236	189	215	180	213	175	182	143	145	156	153	171	152	153	126	145	129	120	125	134	163	142	111	110	120	140	119	107	103	108	109	113	111	123	115	107	112	114	113	110	107	131	106	108	123	122	109	108	105	108	100	113	115	116	111	105	105	110	101	100	116	115	101	104	115	110	102	103	110	113	115	113	103	112	111	111	102	102	104	109	108	100	105	105	109	112	102	103	112	114	108	113	122	100	100	100	112	118	104	113	116	115	111	121	128	122	106	104	107	103	105	101	100	104	109	115	109	106	104	100	100	100	100	100	100	100	102	101	100	100	100	100	100	100	100	100	102	102	100	104	101	105	111	103	109	110	118	126	102	127	124	128	100	103	103	100	100	100	100	100	100	100	100	100	100	100	100	100	100	100	100	100	100	100	100	100	100	100	100	100	100	100	100	100	100	100	100	100	100	100	100	102	100	100	100	100	100	100	100	100	100	100	100	100	100	100	100	100	100	100	100	100	108	100	100	100	100	100	100	100	100	100	101	100	108	100	100	100	100	100	100	101	101	101	100	100	100	100	100	100	100	100	113	111	100	100	100	109	113	106	102	101	100	103	106	100	100	100	100	100	100	100	100	100	100	100	100	100	100	100	100	100	100	100	100	100	100	100	100	100	100	100	100	100	100	100	100	100	100	100	100	100	100	100
2580	2475	2651	2574	2564	2636	2522	2566	2550	2534	2512	2527	2571	2533	2476	2490	2501	2517	2554	2612	2646	2618	2663	2756	2728	2842	2752	2829	2893	2839	2847	2930	2859	2936	2919	2925	3006	2938	2846	2826	2815	2865	2820	2863	2810	2882	2905	2902	2995	2950	2868	2893	2886	2851	2889	2871	2810	2896	2915	2889	2889	2826	2852	2869	2951	2911	2944	2983	2940	3018	3005	2976	3110	3037	3128	3050	3112	3097	3240	3121	3163	3049	3032	3132	3098	3113	3114	3165	3118	3068	3061	2981	2920	2951	3064	3047	3044	3060	3018	3084	3090	3039	3021	3024	3024	3103	3081	3076	3106	3163	3201	3171	3240	3195	3166	3211	3325	3314	3308	3428	3555	3557	3667	3732	3701	3718	3696	3693	3676	3627	3720	3585	3655	3635	3651	3723	3739	3671	3712	3794	3881	3878	3873	3970	3858	3921	3843	3843	3775	3755	3716	3765	3596	3505	3387	3223	3036	2798	2471	1934	1583	1218	858	658	556	581	529	473	459	443	447	385	399	366	323	314	302	280	261	276	267	287	280	264	249	237	235	194	203	184	194	192	206	173	204	214	229	212	215	172	192	229	210	199	190	208	218	223	251	251	231	195	220	181	221	218	219	184	210	180	190	166	144	116	145	124	131	151	145	118	122	117	138	131	116	128	127	106	111	112	107	106	111	110	150	125	120	113	102	111	117	118	100	115	116	121	117	103	100	103	103	101	100	119	109	110	113	122	112	104	100	105	100	100	100	101	102	116	106	108	104	105	118	101	106	109	104	105	101	103	100	102	103	106	103	108	105	103	103	100	107	103	101	113	116	108	101	101	111	113	110	108	103	100	107	112	109	100	100	104	117	102	100	100	100	100	100	100	100	100	100	111	100	104	100	104	101	100	100	100	100	110	106	107	111	100	100	100	100	114	120	118	105	100	102	100	100	106	100	104	102	118	114	117	100	108	100	100	100	100	102	100	100	100	100	100	100	100	100	100	100	100	100	100	100	100	100	100	100	100	100	100	100	100	100	100	100	100	100	100	100	100	100	100	100	100	100	100	100	100	100	100	100	100	100	100	100	100	100	100	100	100	100	100	100	100	100	100	100	100	100	100	100	100	101	100	100	100	100	100	100	100	100	100	100	100	100	100	100	100	100	100	100	100	101	102	100	100	100	100	100	100	100	100	100	100	100	100	100	100	100	100	100	100	100	100	100	100	100	100	100	100	100	100	100	100	100	100	100	100	100	100	100	100	100	100	100	100	100	100	100	100	100	100	100	100
2531	2554	2528	2496	2578	2566	2532	2547	2607	2624	2625	2549	2512	2532	2558	2531	2546	2579	2600	2628	2656	2713	2723	2737	2666	2628	2663	2750	2750	2839	2866	2916	2902	2867	2870	2970	2852	2991	2858	2867	2873	2880	2885	2850	2845	2873	2833	2854	2854	2888	2920	2937	2986	2859	2837	2828	2836	2909	2865	2852	2859	2884	2981	2931	2898	2951	2945	2986	2986	2988	3005	3163	3129	3148	3108	3127	3002	2983	3119	3162	3250	3102	3267	3117	3197	3232	3210	3152	3117	3114	3084	3037	3035	3004	2994	2906	3098	3082	3077	3082	3096	3074	3127	3059	3061	3069	3110	3116	3153	3094	3148	3131	3194	3134	3243	3212	3318	3356	3413	3478	3533	3599	3607	3698	3622	3647	3699	3668	3638	3665	3681	3660	3644	3671	3621	3658	3657	3656	3753	3957	3936	3896	3977	4088	3903	3936	3983	3975	3844	3798	3845	3857	3795	3645	3518	3386	3294	3072	2769	2309	1919	1565	1203	880	705	610	533	466	465	472	416	426	397	385	399	349	366	307	296	250	281	269	277	260	254	247	202	258	198	243	208	197	247	245	254	187	185	168	184	158	214	188	172	166	176	183	189	197	196	186	199	216	217	220	241	187	189	177	212	172	169	155	163	180	155	141	129	130	110	117	113	141	123	118	121	117	120	113	134	124	123	124	126	118	114	115	103	103	105	102	110	112	124	121	112	102	105	101	116	112	111	115	108	109	106	106	109	118	112	112	124	103	108	113	103	101	101	101	110	124	124	113	123	110	107	109	134	147	120	100	100	100	100	104	119	104	103	100	115	100	100	102	109	107	102	115	111	100	103	107	109	107	101	112	112	121	100	100	111	101	106	100	100	101	101	100	104	104	106	101	100	111	105	111	101	100	100	102	105	100	100	100	100	108	102	106	103	101	101	101	100	100	100	100	102	102	111	101	102	105	102	101	100	107	100	100	100	100	100	100	100	100	100	100	100	100	100	100	100	100	100	100	100	100	101	101	100	100	100	100	100	100	100	100	100	100	100	100	100	100	100	100	100	100	100	100	100	100	103	100	100	100	100	100	100	100	100	100	100	100	100	100	100	100	100	100	100	100	100	100	100	100	100	100	100	100	100	100	100	100	100	100	100	100	100	100	100	100	100	100	100	100	100	100	102	102	100	100	100	100	104	101	100	100	100	100	100	100	100	100	100	100	100	100	100	100	100	100	100	100	100	100	100	100	100	100	100	100	100	100	100	100	100	100	100	100	100	100	100	100	100	100	100	100	100	100
2667	2541	2574	2518	2511	2516	2517	2529	2552	2580	2560	2536	2528	2527	2540	2519	2559	2541	2526	2567	2649	2683	2652	2635	2598	2743	2736	2692	2838	2934	2904	2881	2822	2913	2880	2969	2945	2893	2883	2832	2835	2829	2844	2829	2812	2811	2885	2887	2927	2921	2914	2898	2926	2878	2898	2843	2846	2875	2982	2941	2907	2855	2909	2982	2974	3007	3003	3095	2954	2972	3005	3091	3099	3173	3211	3207	3229	3335	3319	3314	3240	3210	3162	3216	3197	3262	3252	3213	3216	3120	3091	3081	3052	3095	3062	3120	2967	2992	3093	3149	3086	3051	3018	3030	3149	3119	3123	3146	3180	3166	3174	3186	3285	3119	3258	3233	3305	3319	3377	3456	3529	3496	3606	3624	3687	3715	3649	3624	3703	3677	3636	3657	3693	3635	3600	3629	3666	3674	3728	3804	3962	4011	4032	4034	3982	4030	4162	4062	3951	3964	3942	3961	3896	3790	3726	3644	3408	3184	2909	2571	2164	1786	1354	988	760	678	581	541	494	491	500	465	409	376	368	340	346	333	315	299	270	263	280	268	266	259	257	208	234	205	183	199	261	187	200	236	196	155	172	162	158	171	148	158	174	158	150	174	181	179	198	202	212	192	208	224	209	185	206	199	227	189	168	156	159	165	158	137	150	137	147	156	113	112	132	145	147	114	117	122	127	142	127	120	129	106	114	122	125	136	111	102	105	102	123	116	117	121	116	112	104	106	101	107	108	104	104	102	107	112	117	101	101	105	103	100	101	109	103	116	113	101	107	101	102	109	114	116	107	119	112	116	105	101	105	116	100	105	101	100	108	100	105	104	102	102	115	112	103	107	116	110	101	100	106	108	104	104	100	110	112	100	101	103	106	108	100	100	100	100	100	100	100	100	100	100	100	102	106	100	100	100	100	100	100	100	100	104	102	100	100	105	101	104	102	108	114	101	107	103	104	121	119	120	102	100	101	100	100	100	100	100	100	100	100	100	100	100	100	101	100	100	100	100	100	100	100	100	100	100	100	100	100	100	100	100	100	100	100	100	100	100	100	100	100	100	100	104	111	100	100	100	100	100	100	100	100	100	100	100	100	100	100	100	100	100	100	100	100	100	100	100	100	100	100	100	100	100	100	109	102	104	100	100	100	100	100	100	100	100	100	100	100	100	100	100	100	100	100	100	100	100	100	100	100	100	100	100	100	100	100	100	105	100	100	100	100	100	100	100	100	100	100	100	100	100	100	100	100	100	100	100	100	100	100	100	100	102	100	100	100	100	100	100	100	100
2575	2602	2576	2569	2593	2615	2525	2498	2522	2523	2526	2505	2505	2514	2509	2511	2575	2585	2565	2593	2590	2641	2717	2684	2558	2591	2711	2706	2759	2765	2765	2790	2806	2847	2841	2897	2833	2891	2758	2735	2748	2781	2871	2846	2832	2891	2842	2913	2921	2918	2948	2893	2843	2808	2844	2789	2781	2833	2769	2803	2779	2736	2918	2815	2915	2920	2914	2863	2969	2944	3047	3090	3107	3126	3159	3103	3183	3299	3254	3147	3348	3403	3285	3282	3226	3197	3189	3172	3130	3039	3014	3052	3119	3119	3101	3071	3117	3110	3078	3002	3011	3071	3052	3141	3193	3130	3157	3194	3144	3134	3129	3186	3248	3238	3317	3364	3457	3463	3507	3666	3696	3693	3835	3770	4010	3916	3839	3705	3731	3670	3589	3579	3617	3637	3668	3711	3758	3821	3928	3890	3934	3939	3921	3970	3916	3989	3956	3959	3876	3915	3876	3939	3927	3834	3696	3605	3501	3263	3058	2711	2280	1924	1527	1171	855	774	673	622	526	483	406	437	432	424	361	316	346	304	284	274	253	236	258	237	257	263	219	226	202	219	165	193	258	166	154	154	191	173	182	152	147	153	144	172	151	136	136	165	183	171	208	201	197	158	187	211	174	162	189	212	214	208	162	149	147	160	126	114	136	135	162	144	139	141	123	132	115	108	114	120	135	121	118	103	138	110	124	118	114	107	116	110	110	120	134	112	105	104	103	100	101	111	106	114	108	105	102	106	111	106	100	100	101	101	101	101	100	100	100	113	112	107	112	104	103	103	103	107	105	105	100	100	100	100	100	100	114	103	112	100	102	101	106	121	125	109	111	101	111	112	117	121	104	117	123	105	108	112	103	100	102	107	116	115	119	108	108	103	100	100	103	100	100	100	100	100	100	100	101	100	100	100	100	100	100	100	103	102	101	101	100	100	100	103	100	100	100	100	101	102	104	103	106	103	100	100	100	100	100	100	100	101	100	104	100	102	100	100	100	100	100	100	100	100	100	100	100	100	100	100	100	100	100	100	100	100	100	100	100	100	100	100	100	100	100	100	100	100	100	100	100	100	100	100	100	100	100	100	100	100	100	100	100	100	104	100	101	100	100	100	104	100	100	100	100	100	100	100	100	100	100	100	100	100	101	103	100	100	100	100	100	100	100	100	100	100	100	100	100	100	100	100	100	100	100	100	100	100	100	100	100	100	100	100	100	100	101	101	100	100	100	100	100	100	100	100	100	100	100	100	100	100	100	100	100	100	100	101	101	100	100	100	100	100	100	100
2542	2589	2555	2530	2660	2575	2642	2536	2561	2525	2548	2548	2562	2528	2483	2520	2479	2441	2535	2573	2543	2591	2628	2661	2621	2697	2667	2693	2827	2730	2842	2847	2937	2725	2888	2850	2904	2910	2789	2750	2787	2833	2770	2827	2889	2935	2966	2938	2957	2953	2917	2910	2946	3032	2929	2910	2876	2917	2866	2882	2989	2856	2915	2913	2868	2939	2956	2955	2964	3046	3095	3106	3079	3216	3272	3215	3323	3130	3302	3309	3195	3174	3276	3180	3273	3113	3167	3221	3171	3134	3171	3060	2993	2986	3025	3035	3050	3051	3074	3178	3072	3122	3151	3164	3199	3215	3252	3205	3237	3336	3297	3341	3368	3398	3412	3463	3462	3447	3489	3570	3562	3660	3695	3752	3848	3788	3654	3736	3806	3746	3735	3740	3716	3738	3723	3641	3687	3807	3769	3945	4018	4018	4074	4156	4058	4092	4157	4217	4182	4133	4137	4075	4071	3957	3846	3691	3607	3423	3179	2853	2473	2263	1878	1412	983	823	699	617	573	544	476	489	382	377	395	361	328	312	294	293	259	277	258	272	272	241	210	201	189	190	180	222	258	173	209	211	170	159	154	136	151	157	154	187	173	156	179	200	226	200	181	189	164	142	191	145	177	146	210	215	196	187	188	170	143	161	168	128	171	199	180	165	110	101	123	121	122	121	121	111	118	122	114	114	121	108	105	105	111	111	123	118	110	119	124	145	128	114	102	110	113	102	104	106	107	103	104	111	114	109	106	100	103	109	103	100	100	106	106	107	111	109	117	114	109	104	102	108	102	111	121	109	101	102	106	106	125	107	118	100	109	103	104	100	100	100	112	105	105	107	105	101	100	102	102	109	128	127	109	103	104	102	102	100	106	100	103	100	100	100	100	102	102	102	106	105	100	100	101	103	100	102	103	102	102	100	100	101	102	111	106	109	100	100	100	100	106	100	101	105	107	112	102	100	102	100	100	100	100	100	101	100	100	100	100	100	100	100	100	100	100	100	100	100	100	100	100	100	100	100	100	100	100	100	100	100	100	100	100	100	100	100	100	100	100	100	100	100	100	100	100	100	100	100	100	100	100	100	100	100	100	100	100	100	100	100	100	100	100	100	100	100	100	100	100	100	106	100	100	100	100	100	100	100	100	100	100	100	100	100	100	100	100	100	100	100	100	100	100	100	105	100	100	100	100	100	100	100	100	100	100	100	100	100	100	100	100	100	100	100	100	100	100	100	100	100	100	100	100	100	100	100	100	100	100	100	100	100	100	100	100	100	100	100	100	100
2608	2585	2573	2649	2548	2654	2657	2548	2494	2534	2545	2511	2506	2491	2468	2456	2519	2527	2538	2645	2660	2664	2712	2711	2661	2684	2693	2689	2781	2861	2875	2882	2763	2865	2922	2916	2890	2818	2869	2850	2783	2881	2924	2901	2952	3044	3042	3010	3047	2992	2960	3022	2991	2964	2859	2913	2940	2848	2871	2887	2925	2852	2829	2935	2904	2935	2934	2920	2947	3043	3039	3099	3148	3113	3177	3201	3153	3132	3326	3323	3332	3337	3354	3249	3190	3204	3154	3158	3123	3066	3086	3060	3087	3141	3113	3128	3096	3070	3167	3124	3153	3083	3093	3185	3125	3233	3110	3158	3131	3132	3171	3224	3225	3351	3502	3418	3451	3472	3519	3511	3565	3534	3615	3634	3691	3650	3698	3687	3779	3791	3759	3778	3690	3662	3774	3808	3759	3826	3806	3860	3992	4011	4116	4150	4038	4151	4206	4150	4014	3984	4033	4066	4001	3975	3880	3829	3784	3597	3315	3092	2742	2404	2015	1563	1127	890	778	659	638	596	458	444	495	483	429	365	339	323	317	318	342	309	274	262	235	272	252	244	222	250	237	232	250	214	233	181	163	166	154	167	179	164	152	144	151	158	170	153	147	178	193	185	178	178	204	226	214	201	204	203	193	211	198	190	154	150	146	160	162	190	131	176	164	137	153	149	140	149	142	117	130	138	119	111	114	124	135	125	126	106	123	106	111	115	108	101	116	123	108	111	121	102	105	114	103	107	112	121	111	133	126	110	115	105	104	105	101	105	116	112	102	102	102	117	116	111	110	122	104	100	100	100	100	104	101	111	103	102	101	100	100	100	102	100	105	102	115	113	107	113	102	100	134	124	116	107	105	102	120	103	111	103	100	100	100	100	100	106	101	116	103	133	100	112	100	101	101	100	100	100	103	104	106	102	103	100	100	100	100	101	100	103	100	100	100	103	111	101	101	100	100	100	100	105	101	100	100	100	102	104	102	102	100	100	100	100	100	100	100	100	106	104	100	100	100	104	102	102	102	100	101	102	100	100	100	100	100	100	100	101	101	100	100	100	100	100	100	100	100	100	100	101	100	100	100	100	100	100	100	100	100	100	100	100	100	100	101	100	100	100	100	100	100	100	100	100	100	100	100	100	100	100	100	100	100	100	100	100	100	100	100	100	100	100	100	100	100	100	100	102	103	101	100	100	100	100	102	104	100	100	100	100	100	100	100	100	100	100	100	100	100	100	100	100	100	100	100	100	100	100	100	100	100	100	100	100	100	100	100	100	100	100	100	100	100	100
2576	2523	2627	2554	2667	2614	2676	2561	2519	2594	2638	2575	2577	2516	2459	2490	2523	2547	2508	2545	2582	2580	2665	2724	2596	2705	2769	2761	2798	2768	2916	2900	2888	2904	2877	2956	2898	2935	2803	2796	2803	2887	2914	2877	2848	2858	2885	2946	2916	2912	2942	2940	2919	2943	2912	2902	2883	2880	2856	2909	2962	2921	2944	2992	3010	2985	3100	2962	2952	3016	3154	3183	3255	3250	3243	3158	3163	3286	3272	3206	3331	3247	3229	3248	3195	3053	3081	3131	3142	3060	3025	3042	3070	3092	3119	3147	3092	3093	3035	3096	3058	3101	3071	3154	3139	3295	3199	3249	3311	3332	3273	3399	3318	3416	3379	3399	3464	3438	3409	3485	3565	3662	3630	3619	3739	3766	3745	3738	3697	3654	3714	3696	3753	3765	3725	3826	3847	3793	3845	3970	4004	4081	4234	4291	4207	4189	4294	4287	4224	4160	4168	4197	4085	3962	3992	3901	3806	3609	3426	3084	2855	2577	2188	1694	1277	1049	898	719	630	535	507	490	405	422	437	400	365	348	318	313	318	327	285	271	238	243	265	251	252	230	247	204	251	192	197	196	178	194	149	188	136	139	148	189	157	164	159	149	141	141	168	168	147	155	172	205	175	153	178	217	180	177	184	148	156	174	156	152	160	162	170	140	154	143	132	127	125	150	114	132	133	115	113	122	140	148	154	125	130	121	114	147	101	142	105	109	117	111	110	108	103	106	108	107	102	103	105	105	102	101	104	113	110	109	100	101	103	105	108	106	112	102	103	106	105	104	101	102	100	104	109	106	101	101	107	104	101	101	102	103	100	101	106	104	100	100	102	104	105	107	105	124	116	117	109	109	105	109	100	110	100	102	102	100	108	100	102	102	104	106	100	100	100	101	100	102	100	100	100	100	100	100	100	100	100	100	101	100	103	103	102	101	101	105	100	101	106	107	105	106	111	100	102	102	102	100	100	100	100	100	100	100	100	100	100	100	100	100	100	100	100	100	100	100	100	100	100	100	100	100	100	100	100	100	100	100	100	100	100	100	100	110	100	101	100	100	100	100	100	100	100	100	100	100	100	100	100	100	100	100	100	100	100	100	100	100	100	100	100	100	100	100	100	100	100	100	106	106	101	100	100	100	100	100	100	100	100	100	100	100	100	100	100	100	100	100	100	100	100	100	100	100	100	100	100	100	100	100	100	100	100	100	100	100	100	100	100	100	100	102	100	103	100	100	100	100	100	100	100	100	100	100	100	100	100	100	100	100	100	100	100	100	100	100	100	100
2648	2617	2640	2686	2685	2691	2585	2592	2581	2619	2616	2563	2521	2578	2609	2531	2561	2604	2635	2675	2673	2746	2762	2793	2778	2738	2860	2879	2895	2829	2926	2824	2968	2957	2944	2876	2899	2846	3038	2890	2873	2839	2867	2852	2889	2925	2908	2922	2892	2866	2883	2868	2889	2949	2869	2879	2885	2886	2891	2830	2928	2932	2937	3039	3022	3128	3051	3112	3043	3064	3199	3168	3271	3189	3249	3215	3248	3216	3343	3163	3308	3329	3253	3207	3281	3219	3227	3170	3174	3149	3110	3112	3128	3132	3098	3075	3046	3102	3100	3154	3104	3169	3199	3148	3164	3163	3187	3391	3431	3386	3350	3286	3427	3330	3303	3275	3327	3364	3417	3474	3520	3667	3630	3628	3659	3688	3661	3747	3865	3847	3855	3852	3841	3694	3758	3797	3792	3919	3962	3968	4029	4087	4171	4161	4135	4154	4229	4257	4213	4227	4311	4304	4236	4146	4016	4049	3858	3811	3686	3380	3132	2960	2619	2168	1673	1369	1153	903	731	591	542	539	453	438	456	376	352	361	313	313	291	325	323	283	277	281	268	267	258	230	231	238	256	208	195	186	169	171	180	172	194	182	187	147	171	162	176	161	159	166	194	184	204	160	178	202	210	186	212	157	194	193	168	161	188	180	151	174	156	165	151	153	176	164	155	142	135	159	126	130	113	114	127	129	125	121	122	118	115	131	112	109	108	114	136	114	108	125	121	119	104	125	120	124	126	103	101	106	109	100	100	100	101	102	101	102	108	107	101	100	100	103	106	107	122	108	103	101	110	107	114	119	122	117	100	100	104	102	104	100	100	100	103	108	103	108	111	101	105	122	109	116	119	104	110	100	101	118	101	106	101	100	101	103	118	104	117	100	101	100	102	112	106	101	100	100	101	101	103	100	100	100	101	100	100	101	100	100	105	107	104	102	106	104	102	113	100	100	100	100	100	107	107	108	100	100	100	106	111	100	100	103	100	111	101	107	100	100	100	101	100	100	100	100	100	100	100	100	100	100	100	100	100	100	103	102	100	100	100	100	100	100	100	100	100	100	105	102	103	100	100	100	100	100	100	100	100	100	100	100	100	100	100	100	100	100	100	100	100	100	100	100	100	100	100	100	100	100	100	100	100	100	100	100	100	100	100	100	100	100	100	100	100	100	100	100	100	100	100	100	100	100	100	100	100	100	100	100	100	100	100	100	100	100	100	100	100	100	100	100	100	100	100	100	100	100	100	100	100	100	100	100	100	100	100	100	100	100	100	100	100	100	100	100	100	100
2607	2581	2522	2533	2553	2647	2605	2531	2485	2521	2550	2515	2538	2537	2542	2550	2526	2514	2574	2633	2654	2700	2722	2714	2668	2771	2784	2821	2772	2747	2822	2791	2898	2950	2828	2858	2936	2871	2889	2854	2852	2899	2918	2896	2933	2843	2870	2921	2967	3007	2941	2879	2914	2943	2878	2843	2781	2814	2800	2850	2882	2904	2940	2936	2936	2993	3023	3001	3050	3008	3062	3123	3116	2997	3172	3178	3276	3229	3274	3248	3219	3175	3150	3202	3201	3148	3191	3105	3078	3091	3045	2986	2977	3015	2984	3040	3079	3115	3057	3104	3110	3093	3128	3134	3095	3154	3188	3090	3162	3019	3077	3091	3056	3202	3214	3168	3280	3347	3297	3376	3479	3440	3511	3558	3689	3657	3626	3675	3691	3588	3657	3608	3628	3593	3679	3726	3795	3872	3753	3904	4012	4032	3983	4077	4087	4164	4191	4221	4160	4103	4090	4185	4109	4090	4043	4028	4013	3892	3768	3592	3404	3177	2885	2607	2272	1886	1515	1228	919	706	630	557	475	441	473	405	328	336	314	315	269	289	292	263	261	279	281	249	237	209	218	243	299	230	242	195	198	172	169	161	186	205	161	143	155	149	157	163	161	161	171	188	189	169	168	166	158	152	167	181	167	173	207	180	163	139	160	156	148	129	153	193	135	153	167	168	169	164	137	144	141	132	174	143	128	113	107	112	116	104	104	131	106	104	107	109	107	113	126	114	107	130	116	100	100	101	106	113	118	104	109	113	106	108	108	100	103	109	103	101	110	104	103	101	102	103	114	115	103	100	100	101	106	107	103	106	101	115	109	106	102	100	100	111	117	120	105	100	108	123	104	118	109	116	107	103	100	116	113	103	118	111	103	115	104	108	107	109	111	104	103	100	100	100	108	104	103	100	100	100	100	100	100	100	100	100	100	100	100	100	100	100	103	103	109	115	109	106	109	105	100	100	100	100	100	100	100	107	100	101	103	102	102	100	100	100	100	100	100	100	100	100	100	100	100	100	100	100	100	100	100	100	100	100	101	101	100	100	100	100	100	100	100	100	100	100	100	100	100	100	100	100	100	101	100	100	100	100	100	100	100	100	100	100	105	100	100	100	100	100	100	100	100	100	100	100	100	100	100	100	100	100	100	100	100	100	101	100	100	100	100	100	100	100	102	101	100	100	100	100	100	100	100	100	100	100	100	100	100	100	100	100	100	100	100	100	100	100	100	100	100	100	100	100	100	100	100	100	100	100	100	100	100	100	100	100	100	100	100	100	100	100	100	100	100	100
2490	2469	2534	2523	2532	2551	2590	2530	2578	2568	2551	2500	2544	2548	2545	2601	2636	2614	2584	2648	2691	2702	2719	2729	2714	2724	2722	2794	2818	2837	2898	2850	2948	2890	2753	2999	2850	2818	2919	2916	2909	2918	2960	3019	2990	2943	2962	2879	2908	2939	2886	2952	2921	2943	3040	2980	2905	2880	2868	2853	2800	2763	2900	2975	2965	2894	2927	2912	2974	3040	2951	3058	3092	3121	3135	3123	3142	3150	3231	3203	3248	3314	3189	3300	3257	3226	3272	3210	3169	3117	3090	3139	3085	3115	3029	3086	3076	3110	3084	3156	3091	3031	3057	3086	3167	3207	3191	3151	3154	3164	3119	3212	3191	3276	3215	3228	3307	3381	3380	3389	3458	3498	3513	3569	3532	3566	3599	3581	3606	3566	3626	3649	3697	3695	3608	3694	3703	3797	3841	3890	3913	3984	4021	4036	4013	3966	4083	4058	3984	4057	4098	4143	4220	4253	4226	4135	4092	4057	4026	3861	3636	3542	3329	2940	2641	2351	2021	1784	1396	1027	813	634	588	539	508	478	391	356	376	370	350	372	346	266	260	272	294	244	281	247	219	194	299	203	238	233	209	208	209	188	171	186	186	188	167	165	192	169	158	169	179	165	169	170	196	180	183	233	223	195	196	159	190	185	137	139	159	159	148	157	161	149	183	169	154	145	186	162	146	133	151	148	138	107	113	137	149	138	147	113	124	108	119	115	122	127	125	107	107	100	102	121	121	135	109	110	117	109	107	103	101	103	106	106	100	101	109	100	106	109	100	102	100	109	119	118	107	121	106	107	114	114	100	100	102	110	111	116	104	100	100	107	111	101	100	103	101	106	105	107	101	110	101	105	106	104	118	122	106	101	104	110	112	111	104	100	103	104	101	100	104	104	104	116	106	110	100	100	100	100	100	100	100	100	100	100	100	100	100	111	105	109	100	100	100	102	112	100	106	108	108	106	100	100	100	100	100	100	100	100	103	100	100	100	100	100	100	100	100	100	100	100	100	100	100	100	100	100	100	100	104	100	102	101	100	102	101	100	100	100	100	100	100	100	100	100	102	101	100	100	100	100	100	100	100	100	100	100	100	100	100	101	100	102	100	100	100	100	100	100	100	100	100	100	103	107	107	100	100	100	100	100	100	100	100	100	109	100	100	100	100	100	100	100	100	100	100	100	100	100	100	100	100	100	100	100	100	100	100	100	100	100	100	106	100	100	100	100	100	100	100	100	100	100	100	100	100	100	100	100	100	102	100	100	100	100	100	100	100	100	100	100	100	100	100	100
2580	2532	2539	2566	2498	2590	2595	2538	2539	2525	2525	2548	2529	2544	2582	2574	2586	2565	2513	2542	2561	2662	2741	2731	2750	2658	2757	2725	2858	2830	2853	2858	2897	2940	2931	2915	2959	2869	2900	2818	2843	2949	2930	2847	2907	2975	2990	2998	3050	2959	2929	2953	2907	2878	2938	2899	2872	2938	2995	2900	2917	2959	2906	2885	2994	3014	3033	2973	3025	2980	3031	3158	3149	3111	3193	3200	3125	3194	3195	3210	3234	3349	3304	3212	3155	3233	3145	3131	3167	3176	3130	3068	3072	3069	3100	3027	3053	3062	3058	3033	3036	3114	3131	3078	3188	3230	3193	3199	3305	3178	3208	3213	3248	3119	3110	3124	3179	3284	3363	3428	3508	3455	3529	3571	3637	3605	3551	3579	3606	3606	3659	3678	3620	3541	3596	3648	3701	3704	3780	3809	3840	3887	3796	3874	3898	3983	3967	3906	3797	3842	3956	3959	4017	3982	4028	4069	4077	4006	3929	3872	3797	3658	3484	3266	3041	2874	2614	2432	2115	1660	1294	884	707	596	493	433	436	418	390	352	392	370	320	316	324	324	286	274	270	278	264	275	342	181	185	183	211	243	200	197	179	208	185	178	189	163	169	199	200	193	172	173	196	173	211	217	188	205	225	205	209	173	189	213	193	194	180	158	206	201	170	146	172	180	144	162	142	146	125	142	136	133	142	139	124	112	146	149	113	138	121	102	102	103	105	125	131	139	118	104	100	101	129	107	116	103	102	107	112	108	105	103	101	101	100	102	109	109	110	106	109	106	115	102	101	115	123	122	103	105	116	106	100	100	102	103	108	100	108	103	104	100	103	100	104	110	106	108	120	115	102	104	107	105	105	114	121	126	108	102	107	102	100	100	100	104	105	106	104	102	100	101	100	100	100	101	101	100	100	100	107	104	106	108	104	100	100	100	100	100	101	100	101	105	100	102	100	100	100	101	101	101	100	100	100	100	100	100	100	100	101	100	100	100	100	100	100	102	108	100	100	100	100	100	100	100	105	102	108	101	100	100	100	100	100	106	103	100	100	100	114	100	100	100	100	100	100	105	115	100	100	100	100	100	100	100	100	100	100	100	100	100	100	100	101	100	100	100	100	100	108	100	100	100	100	100	100	100	100	100	100	100	100	100	100	100	100	100	100	100	100	100	100	100	100	100	100	100	100	100	100	100	100	100	100	100	100	100	100	100	100	100	100	100	100	100	100	100	100	100	100	100	100	100	100	100	100	100	100	100	101	102	100	100	100	100	100	100	100	100	100	100	100	100	100	100
2593	2629	2549	2527	2539	2630	2634	2570	2497	2492	2494	2471	2457	2504	2462	2446	2472	2442	2487	2557	2555	2632	2700	2678	2640	2661	2664	2735	2877	2895	2837	2880	2829	2963	2927	2920	2874	2819	2871	2850	2814	2825	2906	2885	2922	2932	2945	2882	2937	2990	2997	2968	2953	3000	2929	2980	2893	2879	2826	2869	2964	2936	2919	3025	3046	3010	3083	3082	3087	3087	3140	3142	3217	3181	3062	3133	3188	3129	3200	3216	3248	3228	3194	3144	3102	3154	3155	3066	3047	3110	3097	3139	3015	2950	2967	2922	2984	2959	2969	3022	3164	3061	3087	3022	3109	3119	3122	3090	3165	3092	3072	3163	3236	3185	3146	3157	3189	3318	3291	3313	3238	3347	3440	3363	3528	3530	3517	3513	3525	3484	3454	3567	3592	3579	3553	3624	3663	3754	3725	3780	3825	3953	3977	3938	3867	3946	3916	3871	3803	3843	3875	3900	3923	3856	3842	3833	3998	3946	3947	3913	3866	3883	3771	3529	3366	3229	3098	2888	2607	2196	1887	1426	1034	773	651	541	503	427	449	356	392	328	334	316	306	306	271	264	245	261	231	220	292	225	230	204	197	153	188	206	203	215	146	147	143	165	201	219	192	198	200	198	183	165	220	186	201	172	210	189	233	213	218	182	177	210	190	204	180	164	166	144	169	165	134	196	165	182	180	125	146	141	130	117	146	129	127	137	134	122	115	100	113	115	106	110	117	111	118	113	101	105	112	113	125	123	112	108	114	112	102	100	102	105	107	104	120	106	104	103	111	102	102	117	126	116	115	135	108	109	116	106	107	114	116	113	116	111	118	115	102	106	104	100	102	107	102	116	115	102	105	131	105	113	110	106	103	111	100	100	104	102	100	100	100	100	101	105	108	106	103	101	101	107	100	101	117	100	100	101	100	100	100	100	100	100	103	101	100	101	108	107	102	102	100	107	101	100	106	102	106	100	100	105	105	100	100	100	100	100	100	102	100	107	100	104	100	100	100	100	100	100	100	100	100	100	100	100	100	100	100	100	100	100	100	100	100	100	100	100	101	100	100	100	100	100	100	102	106	100	101	100	106	100	100	100	100	100	100	100	100	100	100	100	100	100	102	106	103	100	100	100	100	100	100	100	100	100	100	100	100	100	100	101	102	102	100	100	100	100	100	100	100	100	101	102	100	100	100	100	100	100	100	100	100	100	100	100	100	100	100	100	100	100	100	100	100	100	100	100	100	100	100	100	100	100	100	100	100	100	100	100	100	100	100	100	100	100	100	100	100	100	100	100	100	100
2594	2518	2527	2490	2527	2459	2569	2457	2442	2461	2504	2526	2512	2428	2491	2573	2517	2515	2536	2528	2585	2599	2542	2546	2517	2628	2667	2672	2764	2702	2744	2859	2840	2864	2892	2889	2883	2861	2850	2796	2809	2802	2853	2881	2829	2824	2857	2843	2831	2866	2887	2909	2923	2879	2823	2824	2917	2858	2850	2847	2851	2890	2933	2953	2964	3008	2951	3008	3048	3012	3101	3087	3123	3145	3167	3150	3104	3208	3238	3198	3126	3114	3187	3187	3235	3282	3193	3128	3076	3079	3141	3063	2985	2975	3005	2926	2911	2906	3024	2980	2942	3034	3040	3068	3033	3080	3045	3129	3108	3109	3039	3044	2973	3060	3025	3075	3128	3186	3142	3208	3305	3384	3328	3379	3424	3461	3403	3362	3354	3373	3391	3353	3403	3414	3498	3546	3573	3569	3585	3691	3801	3789	3824	3789	3738	3791	3872	3805	3764	3773	3805	3784	3893	3813	3825	3886	3869	3875	3850	3924	3841	3821	3842	3807	3553	3441	3319	3187	2964	2647	2333	1993	1566	1132	808	681	586	515	464	412	372	342	349	365	319	303	304	275	275	253	240	249	316	190	201	210	217	196	223	203	189	182	166	171	157	166	192	216	188	163	183	190	222	171	213	166	157	170	212	225	205	245	225	208	187	201	183	181	174	193	177	148	170	160	168	158	146	139	143	145	115	122	127	115	133	116	142	146	115	110	136	135	125	116	113	126	122	115	112	102	101	110	121	100	102	100	100	102	102	102	106	103	100	101	101	103	101	106	102	100	100	107	121	117	112	100	121	120	112	100	102	101	107	115	102	105	103	102	104	101	106	102	102	102	106	111	111	105	103	100	100	107	106	101	105	108	101	100	113	107	103	102	100	100	100	101	101	103	100	104	103	100	102	100	100	100	100	101	100	100	100	102	111	100	101	104	104	100	102	100	100	102	100	100	100	100	100	100	100	103	104	117	106	105	105	100	100	100	100	100	100	100	100	100	100	100	100	100	100	100	100	100	100	100	100	100	100	100	100	100	100	100	100	100	100	100	100	100	100	100	100	100	100	100	100	100	100	100	100	101	103	100	100	100	100	100	100	100	100	100	100	100	100	100	100	100	100	100	100	100	100	103	104	100	100	100	100	100	100	100	100	100	100	100	100	100	100	100	100	100	100	100	100	100	100	100	100	100	100	100	100	100	100	100	100	100	100	100	100	100	100	100	100	100	100	100	100	100	100	100	100	100	100	100	100	100	100	100	100	100	100	101	100	100	100	100	100	100	100	100	100	100	100	100	100	100
2560	2491	2513	2586	2564	2530	2484	2410	2378	2431	2487	2493	2453	2401	2420	2466	2510	2497	2489	2480	2456	2519	2610	2585	2593	2539	2700	2687	2728	2759	2724	2766	2705	2770	2829	2827	2814	2780	2768	2814	2753	2822	2850	2851	2908	2905	2858	2911	2927	2848	2972	2909	2860	2821	2840	2866	2846	2814	2749	2865	2856	2869	2884	2832	2896	2894	2883	2899	2951	3041	2995	3039	3163	3105	3074	3253	3221	3160	3144	3074	3131	3114	3224	3292	3343	3220	3147	3158	3120	3077	3031	2965	2980	2926	2960	2939	2974	2928	2901	3026	3023	3135	3119	3073	3053	3042	3009	3084	3110	3107	3126	3171	3143	3146	3082	3144	3208	3212	3226	3273	3375	3406	3334	3346	3472	3405	3448	3400	3370	3317	3431	3362	3394	3402	3431	3471	3464	3574	3700	3767	3823	3746	3711	3828	3911	4015	4012	3968	3866	3867	3840	3874	3818	3728	3640	3752	3815	3769	3676	3800	3669	3734	3745	3674	3570	3515	3387	3285	3251	3045	2725	2335	1917	1445	1033	764	602	501	429	428	382	387	368	363	347	329	315	356	281	271	246	232	317	218	199	242	243	237	233	192	228	257	197	165	187	186	198	203	176	199	217	212	211	198	206	188	210	193	220	233	197	172	145	176	188	183	154	179	188	188	173	171	169	154	165	157	155	129	153	143	151	133	127	136	126	106	113	122	110	118	130	119	137	109	123	113	125	101	101	108	109	123	116	102	113	115	111	118	122	111	116	102	105	103	100	100	112	102	103	102	101	101	110	100	111	113	102	101	100	106	115	118	110	105	101	104	102	104	104	101	100	104	103	104	104	102	100	100	100	112	106	103	107	105	113	110	108	100	106	106	100	100	100	100	100	100	100	100	100	103	103	100	100	100	100	100	100	100	100	100	100	100	100	100	108	101	102	103	103	101	100	100	100	100	100	102	116	105	102	101	104	100	101	105	100	100	100	100	100	100	100	100	100	100	100	100	100	103	100	100	100	100	100	100	100	100	100	100	100	100	100	100	100	100	100	100	100	100	100	100	100	100	100	100	100	100	100	101	103	100	100	100	100	100	100	100	100	100	100	100	100	100	100	100	104	100	100	100	100	100	100	100	100	100	100	100	100	100	100	100	102	101	100	100	100	100	100	100	100	100	100	100	100	100	100	100	100	100	100	100	100	100	100	100	100	100	100	100	100	100	100	100	100	100	100	100	100	100	100	100	100	100	100	100	100	100	100	100	100	100	100	100	100	100	100	100	100	100	100	100	100	100	100	100	100	100
2490	2497	2474	2559	2539	2618	2489	2495	2480	2460	2521	2471	2447	2508	2528	2535	2456	2441	2471	2467	2516	2586	2585	2609	2574	2659	2678	2678	2767	2706	2768	2966	2807	2707	2754	2731	2708	2739	2818	2724	2684	2667	2714	2748	2814	2887	2905	2884	2887	2882	2821	2835	2836	2862	2833	2820	2819	2777	2769	2824	2845	2872	2918	2806	2963	2979	2893	3031	3082	3022	3102	3030	3093	3109	3205	3234	3198	3116	3263	3255	3204	3252	3226	3239	3134	3143	3164	3101	3048	3033	3044	3047	3007	3032	3001	3038	3006	3004	2894	2900	2979	3039	3078	3069	3114	3137	3189	3194	3152	3189	3178	3196	3230	3225	3288	3252	3241	3250	3288	3316	3278	3354	3414	3448	3485	3511	3512	3508	3510	3454	3405	3382	3335	3427	3470	3457	3479	3545	3693	3758	3797	3769	3753	3882	3794	3810	3866	3794	3691	3627	3627	3641	3683	3620	3634	3746	3809	3818	3806	3761	3771	3851	3811	3738	3635	3704	3560	3514	3374	3198	2949	2523	2166	1755	1355	1045	748	565	518	491	467	436	379	357	354	359	347	328	283	271	263	258	312	223	241	211	212	228	184	216	194	160	164	178	193	184	179	154	145	190	202	171	167	127	128	116	143	130	135	149	150	155	137	166	171	174	187	150	145	174	175	174	180	148	200	142	183	123	134	147	143	141	146	152	124	108	113	119	121	128	112	117	120	153	126	115	101	100	107	107	113	126	133	117	120	132	133	143	124	126	149	114	100	102	109	101	114	111	109	110	111	115	101	113	105	104	119	131	136	114	123	115	100	108	118	103	100	104	101	100	103	101	102	100	100	100	124	104	102	102	109	124	104	109	116	107	104	105	115	127	102	100	100	100	105	104	108	101	102	110	114	109	112	101	100	100	105	104	100	101	100	110	100	101	100	100	102	100	105	108	100	100	100	100	100	102	100	100	100	100	100	100	100	100	100	100	100	100	100	100	100	100	100	100	100	100	100	100	100	100	100	100	101	101	100	100	100	100	100	100	100	100	100	100	100	100	100	100	100	100	102	100	102	101	100	100	100	100	100	100	100	105	103	104	101	100	100	100	100	100	100	100	100	100	100	100	100	100	100	100	100	100	100	100	100	100	100	102	100	100	100	100	100	100	100	100	100	100	100	102	100	100	100	100	100	100	100	100	100	100	100	100	100	100	100	100	100	100	100	100	100	100	105	100	100	100	100	100	100	100	100	100	100	100	100	100	100	100	100	100	100	100	100	100	100	100	100	100	100	100	100	100	100	100	100	100
2587	2549	2543	2661	2602	2623	2569	2605	2552	2509	2589	2569	2469	2466	2467	2434	2455	2484	2530	2537	2566	2590	2651	2645	2605	2657	2734	2666	2710	2735	2747	2801	2924	2867	2906	2863	2893	2808	2758	2714	2760	2749	2726	2698	2772	2806	2805	2825	2849	2830	2840	2850	2805	2853	2804	2752	2727	2774	2833	2863	2825	2815	2879	2821	2844	2895	2947	3053	3028	3022	3097	3103	3179	3173	3209	3196	3254	3182	3253	3148	3230	3298	3086	3297	3274	3303	3249	3213	3152	3185	3058	2997	2960	2964	3014	3020	3020	3058	3060	2988	2922	3009	3023	3014	3145	3055	3071	3180	3206	3172	3208	3249	3212	3279	3146	3346	3299	3339	3357	3433	3413	3488	3425	3525	3571	3541	3560	3554	3558	3499	3450	3407	3374	3528	3532	3526	3544	3662	3611	3781	3819	3820	3881	3916	3898	3868	3980	3862	3793	3808	3894	3819	3826	3826	3801	3844	3913	3879	3841	3780	3737	3761	3757	3658	3612	3569	3423	3404	3265	3224	2989	2756	2365	2002	1592	1180	865	645	558	518	493	447	410	402	390	355	311	268	288	280	291	237	303	221	225	203	190	186	174	192	210	169	169	154	168	168	155	155	162	167	149	165	138	153	164	186	138	145	138	128	142	135	147	122	123	139	168	151	166	167	170	170	169	155	154	181	170	160	191	180	172	154	156	153	153	123	119	113	109	109	140	127	131	113	117	117	108	107	109	102	118	115	146	120	122	127	118	128	112	108	104	101	102	100	100	100	100	100	103	113	105	102	101	102	108	107	119	122	100	101	101	106	105	100	101	100	105	100	100	100	108	100	100	107	111	108	121	119	100	100	100	100	105	105	121	127	120	102	108	101	103	101	102	100	100	104	108	113	103	101	100	104	112	109	101	109	111	106	100	100	100	103	102	102	104	100	100	100	100	100	103	109	112	104	106	113	100	101	102	121	113	106	100	100	100	100	100	100	100	100	100	100	100	100	100	100	100	100	100	100	100	100	100	100	100	100	100	100	100	100	100	100	100	100	100	101	102	100	100	101	101	101	100	100	100	102	101	101	100	100	100	100	101	100	100	100	100	100	100	100	100	100	100	100	100	100	100	100	100	100	100	100	100	100	100	100	100	100	101	100	100	100	100	100	100	100	100	100	100	100	100	100	100	100	100	100	100	100	100	100	100	100	100	100	100	100	100	100	100	100	100	100	100	100	100	100	106	107	100	102	100	103	100	100	100	100	100	100	100	100	102	106	100	100	100	100	100	100	100	100	100	100	100	100	100	100
2525	2467	2482	2437	2612	2689	2611	2524	2507	2461	2440	2445	2474	2437	2472	2550	2530	2515	2484	2524	2655	2695	2711	2648	2664	2651	2688	2741	2730	2801	2789	2757	2817	2907	2862	2830	2863	2763	2730	2777	2858	2787	2800	2843	2905	2776	2756	2770	2753	2693	2699	2682	2708	2753	2776	2787	2737	2754	2767	2747	2840	2845	2834	2745	2879	2907	2956	2855	2987	3048	3050	2948	3134	3189	3164	3270	3147	3108	3214	3183	3213	3185	3222	3143	3134	3207	3202	3142	3116	3074	3112	3062	3056	3062	3077	3100	3056	2978	2904	2972	3004	2989	3035	3006	3042	3107	3106	3170	3133	3089	3089	3113	3198	3284	3207	3276	3360	3361	3398	3425	3403	3494	3534	3505	3575	3570	3522	3611	3619	3481	3415	3430	3378	3393	3456	3467	3411	3474	3600	3667	3728	3745	3690	3793	3774	3754	3811	3827	3782	3833	3788	3773	3722	3771	3777	3842	3812	3903	3775	3807	3756	3840	3812	3734	3647	3603	3467	3433	3355	3224	3073	2907	2476	2256	1707	1347	1089	754	676	530	473	466	439	394	354	340	293	264	274	232	242	253	326	189	210	217	220	209	207	179	166	153	157	152	139	157	192	138	180	187	177	169	145	129	140	138	140	140	149	152	134	118	115	132	127	130	124	119	126	145	138	165	168	152	164	171	222	185	141	153	154	142	154	145	156	160	138	122	127	125	129	130	110	138	134	144	118	103	113	120	118	108	108	117	117	115	112	115	104	107	125	103	102	101	104	105	100	100	105	120	119	112	116	118	130	111	118	115	117	108	101	100	100	106	101	103	102	104	104	101	104	101	101	100	100	107	106	113	120	121	108	110	106	112	118	114	106	100	100	100	102	105	106	100	104	102	101	104	108	113	100	101	100	100	100	100	100	100	100	100	100	100	100	100	104	100	100	103	100	100	100	100	100	103	100	101	106	103	101	107	104	102	100	116	102	100	104	100	100	100	100	100	100	100	100	100	100	100	100	100	100	100	100	100	100	100	100	100	100	100	100	102	100	100	100	100	100	100	100	100	100	100	100	100	100	100	100	104	112	100	100	100	100	100	100	100	100	100	100	100	100	100	100	100	100	100	100	100	100	103	102	100	100	100	100	100	100	100	100	100	100	100	100	100	100	100	100	100	100	100	100	100	100	100	100	100	100	100	100	100	100	100	100	100	100	100	100	100	100	100	100	100	100	100	100	100	100	100	100	100	100	100	100	100	100	100	100	100	100	100	100	100	100	100	100	100	100	100	100	100	100	100	100	100	100	100
2480	2473	2507	2510	2502	2457	2534	2425	2434	2490	2517	2440	2500	2496	2374	2430	2483	2487	2493	2475	2502	2623	2675	2629	2563	2681	2704	2640	2691	2731	2783	2830	2852	2886	2828	2907	2866	2850	2881	2815	2848	2932	2858	2902	2933	2938	2938	2856	2893	2896	2898	2825	2790	2830	2775	2848	2799	2746	2763	2781	2808	2785	2802	2802	2860	2773	2807	2958	2936	3006	3115	3020	3099	3103	3252	3166	3146	3158	3168	3173	3336	3253	3291	3257	3197	3070	3101	3104	3111	3089	3039	3100	3097	3068	3024	3001	2997	2910	3057	2997	3020	3081	3023	3078	3094	3141	3127	3193	3231	3095	3074	3109	3154	3239	3242	3209	3332	3318	3348	3363	3372	3452	3476	3531	3666	3671	3585	3596	3603	3492	3537	3506	3477	3442	3449	3519	3500	3490	3617	3787	3820	3804	3858	3871	3773	3906	3889	3921	3868	3859	3974	3865	3838	3797	3785	3812	3788	3823	3832	3750	3828	3848	3914	3895	3835	3804	3681	3628	3602	3517	3338	3135	2706	2412	2125	1675	1336	863	735	593	562	489	480	434	375	321	310	316	323	298	299	301	310	271	278	221	216	217	243	207	205	159	181	188	187	185	169	151	176	165	155	140	152	179	162	121	132	123	156	153	149	139	134	140	122	127	129	124	144	158	173	182	180	165	184	196	172	193	196	183	164	178	165	154	187	155	181	139	147	120	132	107	114	119	130	142	135	138	128	118	108	120	110	111	108	106	107	103	101	101	102	104	100	100	105	105	100	105	102	114	123	115	125	106	121	114	113	118	111	111	107	103	101	100	101	107	102	104	100	107	105	100	100	104	112	122	110	109	121	106	102	103	102	100	104	106	102	108	103	101	106	103	101	103	105	109	108	107	100	101	110	100	106	100	100	100	104	103	100	100	100	100	100	100	100	100	100	100	100	102	102	102	112	101	115	112	113	100	100	121	115	115	108	108	100	100	100	100	100	100	102	105	100	118	102	111	100	100	100	100	100	100	102	101	100	100	100	100	100	100	100	100	100	100	100	101	100	100	100	100	102	100	100	100	100	100	100	100	100	100	107	115	109	100	100	100	100	100	100	100	100	100	100	100	100	100	100	100	100	100	100	100	100	100	100	100	100	100	100	100	100	100	100	100	100	100	100	100	100	100	100	100	100	100	100	100	100	100	100	101	101	100	100	100	100	100	100	100	100	100	100	100	100	100	100	100	100	100	100	104	100	107	100	100	100	100	100	100	100	100	100	100	100	100	100	100	100	100	100	100	100	100	100	100	100	100
2548	2570	2541	2492	2488	2515	2500	2513	2448	2409	2399	2379	2416	2465	2434	2442	2432	2461	2502	2464	2525	2621	2625	2611	2586	2718	2676	2673	2711	2762	2831	2737	2651	2785	2766	2849	2712	2796	2807	2789	2818	2794	2731	2775	2792	2877	2915	2888	2842	2812	2802	2840	2823	2797	2855	2822	2756	2809	2730	2871	2768	2733	2801	2819	2953	2868	2906	2944	2943	2935	2968	3028	3071	3033	3063	3117	3106	3246	3137	3130	3310	3204	3121	3301	3266	3155	3168	3125	3083	3076	3032	2990	2984	3011	2946	2984	2940	2910	3001	2980	2992	2945	3045	2999	3053	3098	3049	3169	3163	3135	3168	3257	3302	3233	3218	3300	3224	3239	3262	3309	3300	3372	3474	3537	3576	3532	3582	3601	3619	3567	3627	3536	3528	3527	3476	3443	3512	3600	3644	3753	3809	3801	3867	3899	3850	3813	3817	3838	3763	3668	3725	3754	3760	3694	3688	3686	3773	3786	3693	3726	3733	3838	3929	3867	3849	3920	3877	3893	3872	3793	3550	3305	3154	2688	2294	1851	1536	1092	887	734	622	488	476	456	401	371	359	336	315	303	305	294	337	233	225	222	230	224	173	162	179	182	186	175	181	159	166	137	142	168	191	168	158	131	133	139	143	138	153	109	108	123	124	124	128	128	129	123	133	130	138	134	155	134	161	160	164	144	186	156	183	167	150	133	169	142	150	149	128	140	138	135	110	129	126	115	118	125	119	114	102	114	109	120	107	120	120	115	138	112	114	113	103	100	100	117	106	117	108	100	101	104	114	112	116	104	103	103	112	102	100	100	106	103	106	100	100	102	102	111	101	104	105	100	100	102	106	110	118	114	109	105	105	105	114	123	103	100	108	120	102	101	100	103	114	105	119	100	103	101	101	100	100	100	100	100	100	100	100	100	100	100	100	100	100	100	100	103	103	112	109	107	111	105	101	107	105	109	106	100	101	100	104	109	100	103	100	100	100	100	100	100	100	100	100	100	100	100	100	100	100	100	100	100	100	100	100	100	100	100	100	100	100	100	100	100	100	100	100	100	104	100	100	100	100	100	100	100	100	100	100	100	100	100	100	114	102	102	100	101	101	101	100	100	100	100	100	100	100	100	100	100	100	100	100	100	100	100	100	100	100	100	100	100	100	100	100	100	100	100	100	100	100	100	100	100	100	100	100	100	100	100	100	100	100	100	100	100	100	100	100	100	100	100	100	100	100	100	100	101	100	102	100	100	100	100	100	100	100	100	100	100	100	100	100	100	100	100	100	100	100	100	100	100	100	100
2521	2580	2548	2487	2530	2667	2555	2563	2496	2434	2407	2451	2533	2541	2488	2488	2517	2501	2479	2529	2565	2535	2576	2589	2606	2620	2638	2638	2758	2774	2773	2791	2805	2889	2821	2839	2768	2788	2798	2779	2779	2852	2768	2820	2884	2853	2882	2894	2905	2950	2900	2838	2901	2826	2837	2859	2781	2782	2670	2681	2757	2740	2758	2786	2801	2781	2738	2872	2830	2980	2888	2974	3121	3063	3098	3110	3029	3081	3106	3164	3300	3315	3159	3139	3153	3106	3145	3124	3033	2956	2947	2929	2880	2933	2953	2890	2904	2895	2922	2944	2940	3037	3050	3065	3020	3031	3086	3081	3107	3131	3095	3106	3159	3232	3162	3190	3239	3320	3271	3318	3374	3516	3574	3609	3613	3541	3525	3614	3666	3566	3520	3518	3524	3425	3439	3501	3526	3619	3696	3798	3835	3812	3798	3945	3966	3861	3931	3901	3818	3785	3824	3844	3886	3886	3957	3883	3903	3947	3892	4008	3996	4136	4115	4008	3977	3896	3861	3850	3852	3778	3689	3598	3241	2939	2647	2153	1824	1396	1115	900	751	548	516	451	417	387	378	331	352	310	319	318	324	218	229	238	255	219	192	180	131	204	230	185	175	152	145	168	152	164	174	133	111	118	132	207	162	145	141	133	128	116	131	109	126	114	110	122	124	118	130	150	144	170	186	166	176	184	163	148	161	181	175	194	149	146	138	136	127	139	149	132	142	116	104	151	138	122	127	103	100	106	128	112	112	102	110	113	109	112	115	102	111	111	114	114	105	100	101	104	102	104	106	116	121	101	109	108	101	100	104	111	115	106	101	104	103	101	100	100	106	104	105	100	100	100	100	101	109	119	101	107	101	102	105	103	104	100	109	109	100	100	100	101	112	105	112	100	100	101	105	100	103	101	100	105	101	100	102	104	106	101	102	100	100	100	100	100	103	100	101	100	100	102	100	110	100	100	102	101	100	104	104	105	100	100	100	100	100	100	100	100	100	100	100	100	100	100	100	103	100	100	100	100	100	100	100	100	100	100	100	100	100	100	100	105	106	106	100	104	104	101	102	100	100	100	100	100	100	100	100	100	100	100	100	100	100	103	104	105	100	100	100	100	100	100	100	100	100	100	100	100	100	102	108	100	100	100	100	100	100	101	101	102	100	100	100	100	100	100	100	100	100	100	100	100	100	100	100	100	100	100	100	100	100	100	100	100	100	100	100	100	100	100	100	100	100	100	100	100	100	100	100	100	100	100	100	100	100	100	100	100	100	100	100	100	100	100	100	100	100	100	100	100	100	100
2443	2465	2603	2517	2454	2537	2540	2483	2479	2464	2460	2470	2458	2446	2409	2483	2504	2501	2556	2606	2575	2579	2629	2597	2644	2705	2624	2652	2805	2770	2845	2793	2844	2820	2861	2817	2846	2897	2815	2807	2772	2647	2705	2848	2814	2807	2827	2859	2914	2882	2815	2784	2814	2816	2839	2816	2817	2751	2772	2778	2752	2743	2784	2743	2857	2777	2879	2817	2799	2923	2971	2937	3015	3114	3073	3093	3102	3171	3099	3131	3160	3161	3212	3147	3164	3177	3140	3178	3185	3058	2997	3017	3026	3037	2976	2904	2871	2856	2937	2956	2918	2927	3010	2998	2904	3004	2998	3051	3111	3038	3017	3139	3146	3052	3268	3257	3318	3357	3377	3478	3405	3419	3510	3530	3552	3559	3479	3487	3516	3530	3560	3604	3541	3556	3552	3601	3571	3800	3767	3757	3829	3959	4061	3976	3956	3955	3942	3887	3916	3901	3938	3864	3844	3798	3827	3893	3956	3978	3939	3947	3951	3999	4023	4121	4122	4031	3922	3945	3901	3848	3849	3666	3441	3266	2935	2631	2303	1879	1515	1249	987	721	601	465	463	448	416	356	390	368	295	299	327	272	292	296	256	210	194	187	175	190	169	182	167	162	177	173	159	150	153	149	143	144	170	133	127	128	143	167	138	121	112	120	128	130	119	103	146	130	158	150	151	171	179	215	179	157	152	158	178	158	187	171	149	144	143	148	126	136	126	123	121	155	129	126	127	116	127	109	103	117	111	117	131	143	127	123	114	101	105	114	102	102	100	100	105	107	106	103	100	101	102	102	102	104	115	132	112	123	107	102	112	110	101	101	103	110	107	103	100	109	114	120	106	104	113	100	100	105	110	103	114	105	102	103	100	100	102	102	126	107	100	100	100	100	100	102	103	103	100	104	108	100	107	100	103	107	100	100	100	100	100	102	101	102	100	100	100	101	100	101	100	100	100	102	110	103	105	100	100	100	100	100	102	106	100	100	100	100	100	100	100	100	100	100	100	100	100	100	100	101	101	100	100	100	100	100	100	100	100	100	100	100	100	100	100	100	100	100	100	100	103	101	100	100	100	100	100	100	102	103	102	100	100	100	100	100	100	100	101	100	103	100	100	100	100	100	100	100	100	100	100	100	100	100	100	100	100	100	100	100	100	100	100	100	100	100	100	100	100	100	100	100	100	100	100	100	100	100	100	100	100	100	100	100	100	100	100	100	100	100	100	100	100	100	100	100	100	100	100	100	100	100	100	100	100	100	100	100	100	100	100	103	100	100	100	100	100	100	100	100	100	100	100	100
2562	2461	2566	2515	2531	2522	2545	2458	2402	2383	2416	2396	2344	2361	2366	2371	2403	2411	2470	2515	2516	2491	2522	2519	2483	2579	2590	2597	2668	2685	2697	2705	2805	2833	2838	2797	2792	2709	2815	2786	2806	2817	2817	2774	2812	2799	2786	2869	2832	2905	3007	2943	2842	2859	2852	2831	2695	2725	2737	2805	2754	2831	2873	2817	2780	2821	2868	2911	2918	3034	2959	2989	2985	2981	3111	3112	3169	3049	3177	3129	3128	3283	3141	3138	3115	3088	3093	3073	3072	3027	2971	2974	2933	2954	2929	2924	2957	2952	2946	2967	2963	3058	3103	3084	3021	3073	3056	3056	3071	3004	3068	3131	3073	3167	3215	3200	3285	3305	3286	3422	3436	3425	3525	3508	3533	3559	3580	3619	3617	3596	3599	3499	3446	3509	3526	3590	3622	3679	3670	3801	3917	3947	3927	3836	3879	3913	3942	3944	3943	3877	3832	3848	3876	3866	3834	3920	3771	3860	3890	3902	3934	4016	4093	4154	4183	4241	4117	4164	4128	4081	3930	3912	3798	3489	3393	3034	2774	2474	2125	1787	1560	1142	940	686	565	478	415	399	362	348	335	338	370	242	289	284	267	267	210	158	184	202	182	194	204	167	193	188	167	182	191	144	145	126	119	132	146	147	142	140	129	136	134	138	143	137	137	133	136	146	149	164	181	136	135	118	155	140	163	172	200	171	159	177	200	198	156	141	164	164	188	174	135	129	101	122	142	127	117	108	111	116	119	120	109	119	125	128	103	101	113	101	123	116	120	115	100	100	105	103	109	105	131	122	118	112	146	139	116	111	102	110	110	119	101	107	116	118	109	101	100	100	106	101	100	100	115	112	106	109	116	113	102	100	115	125	120	109	107	105	104	103	101	100	100	103	104	102	106	107	112	101	101	100	101	100	103	104	100	100	100	100	105	100	100	101	100	100	100	100	100	100	100	100	100	100	103	102	102	100	102	133	158	129	101	100	100	100	100	100	100	100	100	101	100	100	100	100	100	100	100	100	100	100	100	100	101	100	105	101	100	100	100	100	100	100	100	100	100	100	100	100	100	100	100	100	100	100	100	100	100	100	100	100	100	103	100	100	100	100	100	100	100	100	102	100	100	100	100	100	100	100	100	100	101	100	100	100	100	100	100	100	100	100	100	100	100	100	100	100	100	100	100	100	100	100	100	100	100	102	100	100	100	100	100	101	102	100	100	100	100	100	100	100	100	100	100	100	100	101	100	102	100	100	100	100	100	100	100	101	103	100	100	100	100	100	100	100	100	100	100	100	100	100	100	100
2322	2403	2424	2466	2413	2559	2386	2450	2403	2383	2436	2445	2362	2344	2351	2379	2430	2435	2422	2444	2490	2540	2649	2652	2538	2552	2577	2628	2704	2633	2772	2730	2771	2690	2754	2821	2731	2723	2747	2733	2742	2761	2794	2776	2706	2701	2761	2748	2745	2726	2729	2752	2814	2764	2734	2723	2696	2729	2750	2711	2653	2675	2797	2788	2872	2813	2847	2929	2937	3021	3032	3033	3113	3077	3057	3071	3165	3055	3077	2958	2945	3084	3090	3029	3106	3069	3031	2983	2993	2975	2892	2817	2820	2824	2862	2814	2900	2828	2849	2906	2829	2916	2999	2915	2958	3011	3036	2999	2991	3028	2975	3024	3101	3144	3138	3228	3206	3317	3350	3322	3391	3529	3488	3514	3545	3497	3449	3461	3429	3426	3489	3471	3393	3435	3484	3491	3505	3459	3591	3672	3718	3743	3782	3874	3869	3740	3827	3753	3702	3685	3736	3772	3718	3635	3707	3741	3780	3812	3765	3778	3924	3996	3955	3982	4022	4108	4068	4157	4141	4077	4019	3960	3885	3809	3752	3582	3387	3204	2860	2605	2337	1873	1548	1152	824	620	551	465	463	400	343	391	361	270	265	243	260	288	242	210	192	207	206	218	216	202	182	197	197	193	209	189	178	168	157	159	133	144	165	162	142	132	128	139	134	129	130	109	125	141	130	144	160	138	132	131	151	146	185	164	201	131	181	189	162	156	152	158	159	146	170	180	130	120	135	135	144	112	119	122	113	125	118	137	141	118	104	105	106	103	123	102	108	111	107	104	117	118	108	109	105	109	116	106	109	113	124	121	127	113	102	102	103	105	100	109	110	118	110	106	110	113	109	101	100	100	104	100	114	112	101	105	102	109	110	101	113	106	116	100	100	100	100	100	108	103	106	103	101	106	103	100	100	100	100	100	105	101	103	100	100	100	100	100	100	100	100	100	100	100	102	101	105	100	102	100	100	104	101	105	105	104	103	103	103	100	100	100	100	100	100	100	100	100	100	100	100	100	100	100	100	100	100	100	100	100	100	100	100	100	100	100	100	100	100	100	100	100	100	100	100	100	100	100	100	104	101	101	100	100	100	100	100	100	100	100	100	100	100	100	100	100	100	100	100	100	100	100	100	100	100	100	100	100	100	100	100	100	100	100	100	100	100	100	100	100	100	100	100	100	100	100	100	100	100	100	100	100	100	100	100	100	100	100	100	100	100	100	100	100	100	100	100	100	100	100	100	100	100	100	100	100	100	100	100	100	100	100	100	100	100	100	100	100	100	100	102	100	100	100	100	100	100	100	100	100
2384	2444	2445	2324	2435	2511	2438	2414	2310	2323	2362	2361	2386	2399	2377	2365	2394	2414	2414	2456	2467	2478	2538	2531	2448	2546	2498	2654	2714	2710	2725	2663	2833	2823	2645	2745	2734	2737	2681	2638	2639	2600	2738	2734	2681	2756	2739	2703	2721	2733	2752	2710	2719	2689	2690	2665	2659	2643	2674	2719	2782	2779	2785	2847	2865	2822	2793	2772	2850	2868	2962	3001	3034	3069	3048	3002	3113	3122	3081	3075	3016	2945	3085	3021	3141	3053	3013	2952	2899	2919	2868	2846	2847	2827	2859	2758	2772	2771	2823	2901	2885	2900	2960	2924	2996	2947	2974	3035	2990	3033	2990	3055	3110	3077	3096	3066	3246	3291	3252	3279	3421	3398	3426	3488	3518	3456	3390	3414	3382	3374	3349	3292	3377	3440	3375	3401	3410	3426	3565	3647	3682	3725	3758	3781	3725	3695	3742	3740	3708	3689	3764	3791	3819	3761	3781	3701	3837	3831	3827	3811	3905	3874	3929	3894	4043	4108	4212	4132	4104	4168	4059	4050	4014	3813	3737	3715	3650	3524	3193	3005	2814	2503	2184	1759	1293	916	702	567	543	484	413	406	410	298	304	278	274	243	195	201	219	216	219	202	231	213	187	181	166	145	196	193	177	134	147	146	152	151	137	131	117	120	140	124	107	120	123	120	129	111	116	109	159	133	130	137	119	118	134	164	187	115	132	157	208	155	178	175	165	184	158	152	156	144	113	156	162	141	136	111	105	122	113	129	122	110	118	123	115	111	103	100	106	112	114	106	104	100	101	106	111	109	117	133	124	117	108	110	120	100	100	120	135	123	109	120	100	106	100	100	103	100	104	100	102	109	108	105	105	113	102	101	100	101	110	103	102	105	133	104	111	105	100	100	101	102	103	103	102	101	106	104	100	100	101	102	100	100	100	100	100	100	100	100	100	100	100	100	101	103	101	106	105	106	106	100	101	102	101	122	115	107	101	110	101	100	100	100	100	101	101	102	100	100	100	100	100	100	100	100	100	100	100	100	100	100	100	100	100	100	100	100	100	100	100	100	100	100	100	100	100	100	100	100	100	100	100	101	102	100	102	103	102	100	100	100	100	100	100	100	100	100	100	100	100	100	101	100	100	100	100	100	100	100	100	100	100	100	100	100	100	100	100	100	100	100	100	100	100	100	100	100	100	100	100	100	100	100	100	100	100	100	100	100	100	100	100	100	100	100	100	100	100	100	100	100	100	100	100	100	100	100	100	100	100	100	100	100	100	100	100	100	100	100	100	100	100	100	100	100	100	100	100	100	100	100
2380	2365	2388	2431	2381	2363	2503	2389	2339	2290	2317	2353	2334	2342	2339	2364	2363	2370	2440	2419	2451	2506	2503	2541	2479	2532	2521	2594	2586	2609	2554	2626	2694	2770	2684	2748	2688	2704	2741	2692	2694	2688	2647	2689	2758	2806	2862	2752	2718	2729	2762	2748	2685	2741	2725	2699	2715	2694	2677	2764	2779	2721	2800	2699	2735	2766	2802	2823	2764	2818	2826	2961	2870	3049	2981	3107	3031	2994	2973	2927	2964	3079	2977	2972	3044	2943	2983	2935	2832	2828	2837	2817	2820	2828	2853	2814	2803	2789	2822	2889	2908	2964	2920	2835	2912	2966	2968	2913	2941	2954	2923	3062	3111	3063	3090	3201	3110	3114	3103	3188	3346	3413	3311	3295	3417	3380	3406	3465	3405	3348	3334	3337	3298	3337	3332	3334	3412	3393	3420	3546	3633	3649	3676	3667	3728	3707	3707	3700	3718	3729	3673	3770	3760	3742	3782	3747	3843	3845	3894	3860	3910	3900	3939	4027	3925	4011	3963	4032	4052	4094	4089	3984	4102	4041	3977	3920	3851	3668	3558	3296	3248	2992	2592	2210	1809	1410	1103	896	689	569	439	399	438	325	316	324	281	285	272	207	179	200	211	229	193	168	145	200	196	198	198	207	178	173	181	142	147	145	166	134	116	140	132	169	158	140	112	123	183	135	142	121	148	116	130	114	112	126	127	118	159	146	160	145	187	207	179	173	137	137	169	205	186	154	145	168	176	145	136	144	139	117	108	116	118	114	106	116	100	100	106	124	120	105	102	103	107	119	105	102	105	113	110	125	119	108	108	105	113	105	107	102	100	100	100	100	102	106	103	117	111	106	106	106	112	103	100	103	108	116	103	101	100	121	135	114	110	113	100	101	100	100	102	100	105	100	102	101	102	104	102	100	104	104	102	103	102	102	100	102	100	105	105	103	106	104	104	109	106	105	100	101	100	100	100	101	100	100	100	101	100	104	100	101	101	101	100	100	100	100	100	100	100	102	104	104	100	100	100	100	100	100	100	100	100	100	100	100	100	100	100	100	100	100	100	100	100	100	100	100	100	100	100	100	100	100	100	100	100	101	102	102	100	100	100	100	100	100	100	100	100	100	100	100	100	100	100	100	100	100	100	100	100	100	100	100	100	100	100	100	100	100	100	100	100	100	100	100	100	100	100	100	100	100	101	101	100	100	100	100	101	100	100	100	100	100	100	100	100	100	100	100	100	100	100	100	100	100	100	100	100	100	100	100	100	100	100	100	100	100	100	100	100	100	100	100	100	100	100	100	100	100	100	100	100	100
2502	2466	2353	2411	2496	2455	2462	2452	2411	2399	2349	2318	2313	2310	2329	2340	2367	2411	2441	2413	2404	2428	2441	2447	2444	2502	2452	2535	2463	2579	2588	2595	2584	2634	2674	2654	2726	2730	2636	2681	2685	2711	2681	2719	2730	2792	2805	2833	2878	2828	2786	2733	2736	2741	2736	2705	2703	2728	2671	2688	2744	2666	2715	2799	2777	2718	2704	2796	2868	2855	2851	2943	2856	2989	3042	2937	3015	2922	3011	3060	2957	2985	3073	2999	2931	2875	2863	2859	2878	2882	2842	2817	2846	2847	2852	2861	2840	2844	2850	2859	2880	2893	2963	2929	3022	2951	2955	3016	2976	2950	2942	2995	3106	2915	3077	3083	3013	3053	3131	3107	3180	3276	3357	3258	3389	3321	3334	3407	3428	3336	3359	3374	3351	3308	3351	3442	3529	3575	3613	3677	3764	3781	3776	3799	3763	3827	3798	3863	3826	3757	3715	3698	3739	3776	3772	3785	3767	3776	3702	3677	3720	3811	3781	3790	3824	3855	3803	3919	3990	4068	4007	4073	4096	4009	3985	3889	3821	3780	3673	3567	3384	3251	3016	2677	2281	1829	1412	1119	891	720	545	474	505	386	324	329	333	310	274	255	231	235	194	215	197	175	164	135	146	152	179	197	181	172	208	153	173	172	172	130	145	120	134	115	124	141	121	114	138	150	143	132	107	102	109	109	134	116	131	151	145	164	181	177	171	158	169	159	152	167	177	160	165	194	130	141	154	148	147	145	133	138	136	134	164	160	126	114	110	111	127	107	102	103	102	103	105	112	125	114	103	112	109	106	106	117	127	123	104	129	116	100	100	100	100	104	125	127	133	106	113	104	100	111	110	106	105	109	104	109	120	119	103	100	103	109	105	112	102	103	100	100	104	100	112	102	105	109	103	101	100	100	100	100	101	102	101	100	102	101	101	100	101	102	100	102	100	100	103	109	104	104	102	108	100	126	100	100	100	100	100	100	101	101	101	100	100	103	100	100	100	100	100	100	100	100	100	100	100	100	100	100	100	100	100	100	100	100	100	100	100	100	100	100	100	100	100	100	100	100	100	100	100	100	100	100	100	100	100	101	100	100	100	100	100	100	100	100	100	100	100	100	100	100	108	100	100	100	100	100	100	100	100	100	100	100	100	100	100	100	100	100	100	100	100	100	100	100	100	100	100	100	100	100	100	101	100	100	100	100	102	102	101	100	100	100	100	100	100	100	100	100	100	100	100	100	100	100	100	100	100	100	100	100	100	100	100	100	100	100	101	104	100	100	100	100	100	100	100	100	100	100	100	100	100	100
2433	2370	2455	2406	2425	2464	2450	2431	2419	2403	2418	2396	2391	2419	2381	2395	2370	2325	2422	2448	2440	2431	2413	2398	2390	2535	2501	2534	2579	2612	2617	2660	2632	2705	2657	2699	2654	2659	2661	2641	2647	2649	2682	2687	2701	2744	2681	2690	2695	2693	2793	2795	2682	2648	2704	2731	2755	2688	2699	2720	2710	2757	2766	2825	2767	2846	2855	2826	2918	2944	2878	2946	2948	2997	3073	2992	2921	2938	2934	2945	2880	3017	2936	2982	2957	2853	2877	2876	2918	2886	2833	2828	2820	2819	2883	2801	2830	2836	2914	2919	2878	2888	2911	2895	2837	2908	2934	2988	2989	3033	2994	2980	3069	3123	3018	3169	3168	3180	3174	3255	3324	3321	3356	3382	3481	3410	3276	3234	3269	3212	3251	3296	3387	3513	3475	3522	3499	3552	3577	3663	3759	3758	3773	3752	3729	3767	3746	3738	3717	3814	3783	3904	3928	3918	3878	3931	3911	3935	3937	3848	3870	3866	3912	3984	4024	4021	4055	4097	3991	4061	4067	4049	3943	3983	4082	3897	3821	3693	3574	3353	3371	3184	2986	2794	2427	2032	1630	1293	1027	802	596	521	526	385	335	372	299	283	299	263	193	222	220	213	239	230	231	199	175	172	179	152	146	153	149	157	154	140	151	132	133	128	117	111	118	116	106	117	126	119	113	129	134	116	110	121	119	117	109	117	120	113	130	132	151	160	142	163	160	163	215	213	185	184	169	161	191	176	147	140	144	138	136	135	143	117	112	120	125	119	101	113	128	137	131	102	108	102	103	123	142	114	126	122	117	102	108	132	107	109	119	105	102	103	115	106	107	108	104	102	101	109	108	100	117	121	113	102	103	104	111	109	118	125	108	110	104	100	104	100	118	111	102	104	105	109	100	103	112	104	100	100	106	107	101	100	101	100	100	100	103	100	103	102	100	100	100	101	100	100	110	112	113	100	105	101	104	100	100	100	101	100	100	100	104	100	101	100	100	100	100	100	100	100	100	100	100	100	100	100	100	100	100	100	101	100	100	100	100	100	100	100	100	100	100	100	100	100	100	100	100	100	100	100	100	100	100	100	100	100	100	100	100	100	100	100	100	100	102	102	100	100	104	100	100	100	100	100	100	100	100	100	100	100	100	100	100	100	100	100	100	100	100	100	100	100	100	100	100	100	100	100	100	100	101	101	100	100	100	100	100	100	100	100	100	100	100	100	100	100	102	102	100	100	100	100	100	100	100	100	100	100	100	100	100	100	100	100	100	100	100	100	100	100	100	100	100	100	100	100	100	100	100	100	100	100
2390	2345	2377	2376	2392	2443	2434	2409	2398	2398	2419	2414	2374	2364	2375	2415	2429	2397	2404	2414	2437	2475	2533	2512	2464	2562	2575	2684	2614	2667	2615	2701	2759	2704	2685	2719	2760	2746	2761	2714	2743	2714	2727	2752	2822	2817	2754	2736	2718	2762	2754	2744	2733	2764	2706	2699	2671	2617	2675	2703	2734	2671	2714	2793	2840	2789	2802	2874	2736	2853	2911	2906	2998	3021	3041	2892	3082	2887	2923	2944	3046	3052	3003	3063	2936	2987	2947	2928	2954	2923	2864	2935	2937	2919	2914	2868	2873	2860	2872	2937	2824	2818	2874	2924	2941	2996	2966	3059	3019	2969	3056	3036	3119	3128	3126	3092	3170	3264	3280	3266	3305	3284	3291	3298	3431	3432	3475	3454	3478	3387	3419	3337	3425	3408	3466	3500	3500	3435	3563	3710	3776	3776	3836	3783	3790	3798	3853	3926	3866	3824	3903	3989	3957	3935	3936	4020	3966	3942	3999	3886	3894	3936	3968	3966	3992	3991	3905	3941	3955	3930	4090	4023	4011	3995	3981	3942	3955	3830	3701	3558	3518	3384	3206	2970	2626	2211	1814	1466	1155	893	630	514	491	423	407	391	311	304	283	246	235	273	240	199	188	210	214	190	168	172	178	168	161	174	162	128	121	119	146	145	149	128	138	135	111	122	108	106	128	115	106	107	104	103	107	111	102	100	106	121	119	145	161	136	168	132	157	184	153	141	191	158	166	197	163	151	168	145	145	144	135	141	136	127	120	114	123	140	143	140	121	118	108	125	129	109	106	124	109	118	125	101	108	113	112	113	118	119	103	117	104	112	111	114	102	102	102	107	125	117	101	101	106	100	100	100	111	102	104	103	104	101	100	102	107	103	103	101	107	106	109	100	100	100	100	106	105	109	102	101	105	100	101	101	101	101	100	100	100	101	100	100	100	100	100	100	100	100	100	100	100	100	100	101	101	103	103	105	103	103	100	100	100	100	100	100	100	100	100	100	100	100	100	100	100	100	100	100	100	100	100	100	100	100	100	100	100	100	100	100	100	100	100	100	100	100	100	100	100	100	100	100	100	100	100	100	100	100	100	100	100	100	100	100	100	100	100	100	100	100	100	100	100	101	121	100	100	100	100	100	100	100	101	100	100	100	100	100	100	100	100	100	100	100	100	100	100	100	100	100	100	100	100	100	100	100	100	100	100	100	100	100	100	100	100	100	100	100	100	100	100	100	100	100	100	100	100	100	100	100	100	100	100	100	100	100	100	100	100	100	100	100	100	100	100	100	100	100	100	100	100	100	100	100	100	100
2347	2328	2348	2503	2407	2423	2349	2314	2331	2320	2283	2289	2323	2369	2375	2352	2370	2444	2418	2394	2426	2451	2527	2512	2481	2544	2481	2636	2651	2731	2711	2668	2743	2835	2730	2811	2748	2788	2758	2843	2817	2789	2711	2724	2822	2777	2719	2732	2808	2857	2783	2774	2797	2738	2792	2710	2701	2698	2696	2685	2796	2749	2768	2778	2818	2793	2744	2792	2805	2897	2837	2919	2961	3000	3034	2917	2963	2984	3120	3111	3074	3085	3059	3009	3089	3046	3059	3041	2967	2914	2880	2842	2861	2835	2887	2846	2803	2800	2817	2906	2895	3007	3057	2991	2917	3017	3017	2994	2999	2938	2945	2997	3031	3114	3156	3227	3244	3287	3272	3319	3403	3385	3443	3475	3568	3533	3502	3458	3477	3454	3449	3368	3442	3401	3454	3464	3497	3517	3682	3812	3812	3824	3854	3901	3866	3815	3802	3775	3768	3749	3881	3905	3834	3751	3792	3802	3867	3769	3817	3772	3811	3894	3938	3943	3926	4024	4034	4044	4167	4129	4109	4199	4105	4088	4102	4123	4036	3961	3868	3786	3702	3474	3381	3148	2800	2430	1987	1689	1369	1122	791	596	515	408	383	381	347	328	325	269	244	232	231	229	240	229	218	181	197	164	181	195	193	202	137	161	136	140	151	147	126	115	118	131	124	119	118	119	148	137	132	123	126	122	104	114	103	112	121	108	128	119	136	143	142	137	146	165	161	165	148	201	144	170	155	175	170	140	129	115	122	135	137	131	117	120	124	133	120	110	103	100	106	112	117	103	104	111	110	104	110	108	128	108	126	127	117	103	115	100	101	105	105	103	119	103	104	107	112	102	100	106	107	100	100	111	106	107	100	101	101	107	119	130	119	112	102	100	120	103	104	100	100	102	102	100	109	103	102	101	104	100	104	101	100	101	100	100	100	100	100	100	100	100	100	100	100	100	100	100	100	108	103	100	104	102	111	100	100	105	100	115	103	110	100	100	100	100	100	102	101	100	100	100	100	100	100	100	100	100	100	100	100	100	100	100	100	100	100	100	100	100	100	100	100	100	100	100	100	103	103	105	103	102	100	100	100	100	100	100	100	100	100	100	100	100	100	100	100	100	100	100	100	100	100	100	100	100	100	100	100	100	100	100	100	100	100	100	100	100	100	100	100	100	100	100	100	100	100	100	100	100	100	100	100	100	100	100	100	100	100	100	100	100	100	100	100	100	100	100	100	100	100	100	100	100	100	100	100	105	100	108	100	100	100	100	100	100	100	100	100	100	100	100	100	100	100	100	100	100	100	100	100	100	100	100
2377	2394	2430	2316	2345	2392	2369	2410	2370	2355	2342	2357	2386	2370	2378	2368	2356	2387	2387	2364	2452	2498	2516	2585	2508	2494	2518	2573	2649	2625	2716	2716	2729	2785	2784	2804	2792	2755	2761	2736	2735	2726	2723	2668	2787	2810	2903	2861	2836	2772	2774	2735	2795	2820	2787	2784	2775	2791	2775	2758	2757	2796	2871	2863	2914	2909	2867	2906	2892	2970	2942	3013	3004	2892	3005	2951	2972	3110	3141	3173	3038	3147	3099	3034	3022	3020	3015	3074	3059	2966	2925	2912	2928	2979	2965	2975	2874	2861	2820	2872	2851	2935	2990	2995	3068	3041	2992	2951	2959	3009	2979	3089	3130	3019	3194	3199	3185	3263	3303	3429	3453	3506	3612	3575	3626	3579	3466	3444	3352	3264	3360	3415	3458	3420	3420	3410	3521	3638	3603	3650	3758	3757	3687	3686	3597	3687	3746	3727	3645	3679	3704	3749	3772	3730	3731	3750	3788	3794	3790	3872	3770	3834	3839	3862	3956	3907	3955	3925	4115	4198	4080	4092	4125	4218	4081	4000	3974	3940	3863	3923	3946	3845	3670	3356	3056	2761	2414	2119	1815	1404	997	730	604	470	413	435	356	350	299	318	305	247	249	250	185	155	178	197	212	180	192	199	176	153	163	147	144	143	163	193	177	134	132	137	117	127	125	122	105	123	129	144	123	113	110	111	105	115	108	128	147	155	159	163	168	142	152	150	124	159	171	133	117	189	187	201	159	151	157	137	122	111	148	146	170	149	136	129	122	125	119	106	101	116	118	101	110	127	116	112	121	119	129	116	110	101	108	110	131	112	132	129	104	108	118	103	107	103	100	100	100	103	107	101	111	108	114	100	100	103	102	118	116	102	113	100	103	104	102	100	101	100	100	100	101	100	102	112	121	101	100	100	100	100	100	105	101	103	102	100	100	100	100	100	100	100	100	100	103	109	106	106	106	102	105	106	102	109	101	105	104	120	115	113	105	100	100	100	100	100	100	100	100	100	100	100	100	100	100	100	100	100	100	100	100	100	100	100	100	100	100	100	100	100	100	100	100	100	100	100	100	100	100	100	100	100	102	101	100	100	100	100	105	113	102	100	100	100	100	100	100	100	100	100	103	100	100	100	100	100	100	100	100	100	100	100	100	100	100	100	100	100	100	100	100	100	100	100	100	100	100	100	100	100	100	100	100	100	100	100	100	100	100	100	100	100	100	100	100	100	100	100	100	100	100	100	100	100	100	100	100	100	100	100	100	100	100	100	100	100	100	100	100	100	100	100	100	100	100	100	100	100	100	100	100	100
2381	2410	2301	2340	2332	2426	2398	2269	2259	2318	2338	2314	2299	2331	2328	2331	2346	2373	2387	2413	2421	2434	2506	2501	2413	2530	2575	2540	2606	2570	2631	2729	2749	2726	2771	2801	2743	2717	2719	2657	2700	2694	2776	2766	2792	2800	2804	2842	2785	2792	2844	2840	2794	2767	2714	2758	2837	2829	2711	2807	2808	2811	2812	2905	2857	2826	2845	2885	2983	2910	3136	3072	3068	3065	3097	3107	3145	3199	3158	3243	3179	3205	3254	3109	3131	3062	3096	3086	3099	3025	2966	2940	2967	2959	2936	2919	2931	2918	2939	2940	2892	3065	2952	3008	2926	2889	3000	2993	3032	3088	3070	3073	3159	3112	3088	3181	3144	3219	3232	3243	3301	3387	3500	3475	3586	3494	3449	3404	3523	3482	3374	3372	3410	3384	3360	3380	3334	3482	3581	3692	3724	3731	3732	3733	3803	3829	3820	3795	3735	3708	3823	3796	3824	3797	3779	3907	3810	3938	3975	4085	4177	4176	4162	4108	4100	4126	4032	4079	4192	4174	4233	4220	4078	4220	4029	4120	4003	3929	3915	3896	3811	3694	3577	3378	3229	2924	2645	2352	2093	1715	1333	914	727	492	473	455	387	359	334	282	272	282	272	241	208	196	225	203	179	169	187	192	173	175	141	197	185	164	164	145	158	152	121	109	109	126	120	120	128	109	116	116	134	134	114	112	124	135	153	109	110	121	136	120	146	146	134	137	134	137	141	129	212	169	195	186	191	154	128	130	157	143	145	126	126	141	147	151	121	114	135	119	121	131	127	109	130	119	115	116	125	109	124	133	122	121	111	106	121	110	120	105	111	115	102	102	100	105	100	101	109	100	100	100	104	100	101	107	106	101	112	106	112	109	103	107	106	104	106	104	113	103	101	103	102	105	107	103	100	111	111	112	108	100	100	100	100	100	100	100	100	100	100	100	100	112	110	112	108	106	100	100	100	101	100	107	111	103	113	104	108	100	100	100	100	100	100	100	100	100	100	100	100	100	100	100	100	100	100	100	100	100	100	100	100	100	100	100	100	100	100	100	100	100	101	101	100	100	100	100	101	100	100	100	100	100	100	100	100	100	102	104	100	100	100	100	100	100	100	100	100	100	100	100	100	100	100	100	100	100	100	100	100	100	101	100	100	100	100	100	100	100	100	100	100	100	100	100	100	100	100	100	100	100	100	100	100	100	100	100	100	100	100	100	100	100	100	100	100	100	100	100	100	100	100	100	100	100	100	100	100	100	100	100	100	100	100	100	100	100	100	100	100	100	100	100	100	100	100	100	100	100	100	100	100	100
2481	2410	2339	2431	2429	2420	2467	2454	2374	2377	2354	2317	2369	2383	2351	2334	2397	2399	2346	2396	2420	2490	2582	2550	2449	2552	2624	2612	2633	2696	2757	2649	2701	2715	2745	2756	2761	2780	2801	2670	2698	2739	2727	2696	2686	2729	2766	2724	2746	2818	2795	2745	2778	2811	2760	2662	2637	2674	2765	2717	2732	2753	2765	2757	2842	2880	2881	2885	2893	3009	3027	2993	3114	3056	2959	3142	3133	3085	3116	3100	3176	3098	3158	3116	3179	3153	3133	3064	3040	3022	2953	2990	2911	2814	2871	2858	2852	2862	2857	2847	2942	3020	2913	2955	2931	2951	3002	2932	3045	3072	2981	3060	3029	3124	3008	3032	3119	3273	3239	3254	3335	3322	3354	3371	3504	3545	3496	3431	3429	3333	3300	3260	3263	3308	3297	3354	3330	3354	3374	3514	3616	3662	3728	3840	3820	3767	3849	3811	3865	3863	3820	3734	3804	3736	3799	3740	3864	3816	3754	3792	3815	3885	3840	3862	3973	3962	3994	3984	4073	4065	4135	4161	4071	4239	4221	4240	4258	4192	4113	4050	4077	3935	3769	3601	3518	3282	2946	2567	2338	2040	1572	1154	870	573	498	416	375	353	308	264	257	270	269	240	230	204	217	232	191	163	176	151	158	163	141	129	162	141	192	141	145	137	137	136	123	124	120	105	121	121	115	113	132	106	110	109	116	101	108	135	116	129	121	129	127	143	138	145	157	145	141	150	170	171	159	196	192	168	145	140	155	146	152	149	129	143	132	145	121	146	149	118	107	114	120	102	104	110	114	113	120	122	131	116	125	130	113	104	106	101	113	110	102	117	106	104	100	100	100	101	111	108	102	118	122	107	109	104	101	100	100	103	113	115	102	105	116	121	112	107	109	105	103	100	108	102	101	105	105	132	110	100	101	100	101	101	101	104	100	100	100	100	100	100	100	100	100	104	116	106	104	100	100	104	101	113	100	103	100	101	102	100	100	101	100	100	100	100	100	102	102	103	100	100	100	100	100	100	100	100	100	100	100	100	100	100	100	100	100	100	100	100	100	100	100	100	100	100	100	100	100	100	101	100	100	100	100	100	100	100	100	100	100	100	100	100	100	100	100	100	100	100	100	100	100	100	100	100	100	100	100	100	100	100	100	100	100	100	100	100	100	100	100	100	100	100	100	100	100	100	100	100	100	100	100	100	100	100	100	100	100	100	100	100	100	100	100	100	100	100	100	100	100	100	100	100	100	100	100	100	100	100	100	100	100	100	100	100	100	100	100	100	100	100	100	100	100	100	100	100	100	101	100	100	100	100
2403	2483	2503	2443	2471	2459	2623	2451	2414	2445	2469	2488	2482	2415	2337	2349	2420	2419	2431	2439	2425	2437	2451	2423	2406	2490	2498	2534	2559	2601	2567	2670	2703	2694	2786	2717	2644	2703	2686	2746	2686	2720	2666	2678	2730	2708	2697	2805	2822	2788	2722	2663	2766	2750	2733	2756	2744	2679	2691	2757	2714	2725	2799	2825	2823	2833	2918	2942	2919	2876	3054	3125	3100	3117	3138	3149	3019	3172	3099	3137	3238	3206	3152	3187	3071	3021	3055	3079	3026	2950	2939	2942	2961	3008	2975	2947	2938	2956	3026	2865	2909	2905	2856	2919	2931	2966	2928	2999	2957	2945	2897	2965	2970	3080	3036	2959	3054	3124	3180	3240	3358	3381	3386	3436	3445	3433	3348	3358	3337	3274	3327	3320	3410	3340	3340	3328	3371	3474	3472	3564	3614	3589	3642	3764	3738	3765	3854	3780	3739	3819	3790	3787	3803	3768	3771	3679	3808	3783	3852	3828	3736	3802	3923	3920	3927	3884	3822	3934	3963	3975	4108	4094	4111	4162	4279	4150	4298	4274	4119	4097	4122	4065	3872	3706	3633	3470	3273	3008	2764	2502	2185	1622	1194	791	668	513	403	381	352	361	311	276	296	241	270	259	228	173	196	237	227	185	171	154	149	161	168	152	177	166	165	136	118	140	120	121	137	120	110	106	119	120	148	121	117	104	108	114	114	114	128	117	115	125	145	140	156	153	142	163	168	182	159	195	179	199	167	129	139	149	137	157	187	160	170	160	136	132	125	125	114	119	102	111	120	128	147	105	110	113	120	112	111	103	131	146	131	119	108	127	117	103	102	112	100	106	103	106	100	100	100	102	103	100	124	120	106	102	101	112	113	117	104	100	103	107	102	102	107	102	102	101	104	104	105	100	110	103	101	103	102	100	100	100	100	100	100	100	100	100	101	100	101	104	101	100	100	100	100	111	102	104	103	100	100	100	102	103	101	101	102	114	114	116	103	100	100	100	100	100	100	100	100	100	100	100	100	100	100	100	100	100	100	100	100	100	100	100	100	100	100	100	102	111	100	100	100	100	100	100	100	100	100	100	100	104	102	104	109	100	100	101	100	102	100	100	100	100	100	100	100	100	100	100	100	100	100	100	100	100	100	100	100	100	100	100	100	100	100	100	100	100	100	100	100	100	100	100	100	100	100	100	100	100	100	100	100	100	100	100	100	100	100	100	100	100	100	100	100	100	100	100	100	100	100	100	100	100	100	100	100	100	100	100	100	100	100	100	100	100	100	100	100	100	100	100	100	100	100	100	100	100	100	100	100	100
2453	2502	2516	2518	2573	2409	2496	2476	2429	2425	2467	2476	2454	2450	2492	2493	2477	2469	2452	2449	2486	2514	2537	2526	2474	2609	2508	2588	2561	2668	2700	2698	2684	2668	2653	2724	2684	2671	2706	2691	2687	2653	2626	2679	2720	2744	2790	2713	2788	2764	2757	2707	2754	2777	2821	2813	2724	2744	2768	2808	2812	2730	2832	2720	2733	2673	2734	2926	2970	3009	2959	3021	3023	2976	3067	3103	3155	3081	3118	3110	3000	3247	3097	3012	3013	3043	3042	3030	2994	2940	2926	2907	2922	2984	2952	3013	2858	2903	2878	2921	2905	2884	2913	2862	2977	2974	2930	2943	2958	2973	2923	2984	3042	2970	3050	3079	3044	3004	3085	3177	3223	3249	3281	3335	3339	3295	3319	3338	3366	3248	3326	3309	3335	3303	3346	3396	3428	3405	3536	3616	3656	3667	3687	3756	3646	3614	3751	3756	3733	3686	3783	3756	3768	3758	3857	3856	3718	3815	3755	3782	3779	3875	3959	3939	3837	3926	3815	3933	3947	4033	4086	3937	4063	4042	4146	4248	4285	4329	4314	4186	4205	4107	4136	4054	3869	3767	3564	3312	3123	2822	2538	2140	1767	1339	989	690	518	430	376	352	305	295	313	275	252	251	275	228	185	196	217	187	169	153	197	171	149	150	159	130	156	210	151	133	134	143	122	129	125	136	132	134	161	157	112	123	108	113	117	115	123	114	116	119	118	128	139	139	135	174	182	170	147	156	180	184	164	189	169	147	160	155	152	147	148	133	137	173	152	128	113	111	115	116	111	111	144	110	118	114	120	123	122	125	119	114	116	116	104	101	110	105	100	127	104	105	126	110	122	101	109	110	117	101	100	100	101	100	100	100	109	109	108	105	106	102	100	103	107	102	107	104	100	111	102	103	108	100	101	100	100	100	102	101	105	104	103	103	107	100	100	100	100	100	100	100	100	108	118	114	113	109	100	104	100	107	100	100	100	107	103	103	102	102	102	100	100	103	100	100	100	100	100	100	100	100	100	100	100	100	100	100	100	100	100	100	100	100	100	100	100	100	100	100	100	100	100	100	100	100	100	100	100	100	100	100	100	102	103	100	100	102	101	100	100	100	100	100	100	100	100	100	100	100	100	100	100	103	101	100	100	100	100	100	100	100	100	100	100	100	100	100	100	100	100	100	100	100	100	100	100	100	100	100	100	100	100	100	100	100	100	100	100	100	100	100	100	100	100	100	100	100	100	100	100	100	100	100	100	100	100	100	100	100	100	100	100	100	100	100	100	100	100	100	100	100	100	100	100	100	100	100	100	100	100	100
2484	2425	2362	2485	2345	2526	2490	2463	2412	2393	2456	2446	2394	2345	2410	2458	2432	2422	2478	2511	2534	2610	2594	2562	2537	2546	2587	2586	2724	2667	2634	2666	2684	2708	2686	2724	2663	2647	2606	2641	2619	2633	2684	2727	2695	2714	2757	2779	2719	2710	2752	2670	2599	2653	2658	2667	2704	2732	2629	2706	2692	2728	2762	2797	2918	2841	2758	2811	2816	2828	2958	2964	2945	2864	3066	3071	3043	3084	3065	3091	3107	3021	3119	3045	3050	3015	2941	2970	2919	2881	2845	2786	2786	2858	2857	2935	2895	2864	2883	2866	2905	2866	2800	2834	2875	2938	2859	2966	2941	2995	2922	2888	2891	3034	2972	3043	3040	3153	3181	3251	3316	3262	3355	3457	3483	3466	3399	3431	3495	3446	3384	3297	3308	3321	3389	3348	3404	3338	3425	3486	3570	3591	3621	3662	3593	3692	3621	3654	3596	3620	3679	3664	3641	3679	3722	3816	3790	3747	3731	3747	3720	3770	3763	3805	3855	3916	3905	3925	3890	3955	3914	4051	3973	3988	4211	4248	4224	4236	4199	4233	4272	4193	4129	4173	4155	4070	3941	3764	3630	3420	3181	2831	2526	2055	1574	1260	837	608	484	418	422	395	366	297	246	239	279	280	254	237	235	220	209	205	206	187	176	202	207	173	167	163	126	120	120	125	123	137	125	129	121	109	136	139	130	131	121	136	127	121	117	128	143	110	155	121	124	122	128	141	129	151	169	200	163	191	169	166	142	159	169	137	202	176	132	129	147	171	144	130	115	113	104	143	186	132	106	107	109	102	111	116	123	117	117	107	127	125	110	119	113	114	109	103	103	101	101	100	101	100	100	100	101	102	105	100	108	104	107	105	103	105	108	107	103	105	103	107	116	104	100	100	101	100	107	103	105	103	104	132	123	103	104	104	106	100	102	100	100	100	100	100	111	109	100	113	102	103	100	100	100	100	104	100	100	100	100	100	100	100	100	100	100	119	101	100	100	100	100	100	100	100	100	100	100	100	100	100	101	100	100	100	100	100	100	100	100	100	100	100	100	100	100	100	102	100	100	100	100	100	100	100	100	100	100	100	100	100	100	100	100	100	100	100	100	103	100	100	100	100	100	100	100	100	100	100	100	100	100	100	100	100	100	100	100	100	104	101	100	100	100	100	100	100	100	100	100	100	100	100	100	100	100	100	100	100	100	100	100	100	100	100	100	100	100	100	100	100	100	100	100	100	100	100	100	100	100	100	100	100	100	100	100	100	100	100	100	100	100	100	100	100	100	100	100	100	100	100	100	100	100	100	100	100	100	100
2394	2514	2382	2432	2360	2431	2428	2371	2360	2353	2350	2385	2399	2407	2405	2400	2424	2375	2385	2434	2481	2509	2479	2502	2444	2468	2555	2668	2605	2678	2677	2758	2609	2741	2652	2775	2648	2660	2693	2728	2639	2622	2776	2750	2725	2799	2790	2669	2697	2764	2747	2698	2660	2734	2724	2728	2651	2685	2649	2644	2675	2667	2715	2722	2771	2767	2786	2960	2779	2896	2896	2888	2993	2918	2933	2979	3036	2994	3026	2990	3068	3056	2999	3077	3018	3020	2987	2921	2909	2932	2859	2832	2820	2836	2811	2773	2808	2858	2864	2849	2892	2848	2913	2861	2836	2843	2856	2864	2920	2905	2916	2862	2913	2956	2997	2956	3065	3111	3099	3110	3210	3239	3264	3267	3466	3401	3307	3339	3359	3351	3403	3359	3303	3371	3395	3383	3386	3395	3468	3596	3598	3642	3684	3711	3577	3638	3595	3539	3600	3657	3697	3712	3666	3654	3649	3694	3750	3816	3733	3698	3704	3799	3751	3717	3788	3820	3793	3801	3910	3874	4066	3875	3983	4068	4034	4197	4229	4284	4331	4248	4373	4416	4371	4336	4239	4095	3990	3996	3852	3719	3609	3382	3097	2716	2369	1847	1387	1005	725	506	447	398	342	303	258	281	298	277	273	245	239	226	201	206	226	177	174	187	153	165	139	149	161	177	127	143	120	123	180	151	148	139	139	127	120	140	144	114	122	112	120	129	110	103	130	135	131	143	131	151	114	152	128	196	201	195	153	173	187	188	139	139	154	157	183	170	151	165	142	188	167	146	126	104	110	124	118	117	112	109	123	127	126	109	123	131	123	112	115	117	112	105	103	104	108	118	102	109	100	102	111	115	111	126	107	109	104	100	103	103	108	112	102	101	103	104	108	104	117	118	108	101	104	101	105	104	100	101	100	101	105	101	100	100	100	100	103	103	100	100	100	100	100	100	100	100	100	101	106	102	116	109	103	102	100	107	100	100	101	111	107	104	100	102	102	101	100	100	100	102	102	103	100	100	100	100	100	102	100	100	100	100	100	100	100	100	100	100	100	100	100	100	100	100	100	100	100	100	100	100	100	100	100	100	100	100	100	100	100	100	100	100	103	100	100	100	100	100	100	100	100	100	100	100	100	100	100	100	100	100	100	100	100	100	100	100	100	100	100	100	100	100	100	100	100	100	100	100	100	100	100	100	100	100	100	100	100	100	100	100	100	100	100	100	100	100	100	100	100	100	100	100	100	100	100	100	100	100	100	100	100	100	100	100	100	100	100	100	100	100	100	100	100	100	100	100	100	100	100	100	100	100	100	100	100	100
2377	2416	2308	2325	2477	2340	2367	2315	2330	2320	2299	2276	2276	2291	2258	2320	2357	2287	2295	2355	2425	2448	2440	2459	2462	2461	2541	2527	2665	2618	2660	2703	2751	2763	2680	2644	2691	2644	2669	2635	2678	2677	2677	2682	2675	2739	2715	2718	2811	2701	2697	2719	2663	2665	2661	2701	2702	2668	2574	2643	2689	2722	2747	2738	2702	2795	2742	2809	2812	2829	2866	3008	2981	3097	2903	3015	2906	2933	3010	2951	3026	2942	3013	3106	3098	2952	2944	2877	2896	2893	2867	2783	2731	2736	2794	2779	2769	2819	2848	2841	2833	2842	2872	2891	2852	2866	2830	2844	2858	2809	2850	2871	2951	3070	3091	2997	3100	3212	3198	3296	3352	3272	3202	3210	3340	3353	3327	3353	3280	3259	3303	3303	3336	3310	3289	3321	3365	3420	3347	3436	3506	3498	3455	3542	3534	3512	3612	3597	3507	3583	3688	3671	3617	3618	3663	3678	3588	3604	3614	3579	3672	3679	3589	3631	3687	3686	3666	3724	3813	3849	3847	3876	3926	3962	4066	4079	4099	4139	4051	4110	4159	4131	4086	4191	4180	4130	4172	4151	4093	3933	3924	3833	3667	3250	2982	2635	2156	1552	1145	776	575	462	420	363	358	316	291	284	282	276	252	226	205	208	211	231	208	195	188	171	155	142	131	124	138	138	133	123	135	129	130	110	148	116	130	107	115	118	147	137	132	110	123	113	119	108	119	127	121	121	149	149	135	164	127	174	173	168	180	156	160	177	175	162	176	185	147	134	127	111	109	116	137	130	119	111	105	113	127	128	115	102	109	114	125	132	126	131	113	133	120	114	102	109	105	112	117	113	108	100	104	105	108	126	101	103	100	105	118	119	111	123	106	108	112	109	123	126	112	102	100	107	110	108	103	114	110	100	100	100	100	100	100	101	101	101	100	100	100	100	100	100	103	100	100	101	101	100	100	100	100	108	102	104	103	104	100	100	100	100	100	100	100	100	100	100	100	100	101	103	102	102	100	103	100	102	100	100	100	100	100	100	100	100	100	100	100	100	100	100	100	100	100	100	100	100	100	100	100	100	100	100	100	100	102	101	100	100	100	100	100	100	100	100	100	100	100	100	100	100	100	100	100	100	100	100	100	100	100	101	100	100	100	100	100	100	100	100	100	100	100	100	100	100	100	100	100	100	100	100	100	100	100	100	100	100	100	100	100	100	100	100	100	100	100	100	100	101	100	100	100	100	100	100	100	100	100	100	100	100	100	100	100	100	100	100	100	100	100	100	100	100	100	100	100	100	100	110	101	100	100	100	100	100	100	100
2339	2292	2275	2329	2345	2456	2375	2299	2264	2329	2322	2265	2257	2227	2218	2267	2275	2297	2314	2344	2335	2341	2386	2408	2346	2402	2389	2479	2549	2604	2656	2636	2702	2729	2684	2640	2638	2707	2704	2636	2577	2581	2632	2635	2647	2625	2649	2679	2705	2711	2683	2782	2770	2709	2706	2733	2661	2680	2670	2659	2658	2716	2678	2686	2783	2826	2784	2746	2850	2819	2859	2923	2901	2966	2920	2953	2907	2958	2890	3017	2995	2919	3002	2964	2918	2847	2816	2796	2814	2845	2788	2754	2757	2728	2778	2722	2732	2724	2746	2728	2744	2730	2864	2791	2855	2809	2789	2887	2929	2784	2768	2837	2939	2991	2870	2968	2998	3086	3072	3015	3197	3149	3247	3292	3365	3299	3275	3243	3226	3204	3220	3338	3247	3314	3293	3384	3361	3410	3397	3498	3514	3499	3551	3562	3490	3552	3617	3617	3497	3453	3462	3529	3461	3490	3598	3598	3506	3621	3627	3450	3596	3652	3655	3621	3746	3832	3767	3763	3736	3763	3830	3822	4050	3915	3932	4043	4096	4131	4167	4080	4236	4281	4222	4200	4200	4297	4212	4258	4139	4119	4089	3901	3783	3652	3388	3108	2748	2160	1664	1207	824	576	471	412	351	316	313	305	262	242	292	277	252	194	215	161	184	178	207	209	208	145	154	158	144	136	110	114	110	113	114	100	110	103	111	105	105	107	128	107	106	124	112	131	115	108	113	118	122	127	122	124	127	152	188	146	172	188	193	190	132	188	165	153	167	183	175	166	153	146	111	116	127	134	126	104	103	110	121	127	110	123	127	129	119	117	128	119	112	109	119	124	125	106	106	100	100	107	112	106	107	106	104	114	112	101	101	101	105	105	102	109	101	102	110	113	100	125	108	111	132	105	100	100	100	100	101	102	100	100	100	103	103	100	101	102	100	101	103	100	100	100	100	100	100	100	100	100	102	102	100	100	100	101	100	103	100	100	100	100	100	103	102	109	100	100	100	101	100	100	100	100	100	100	100	100	100	100	100	100	100	100	100	100	100	100	100	100	100	100	100	100	100	100	102	100	100	100	100	101	101	100	101	100	106	102	100	100	100	100	100	100	100	100	100	100	100	100	100	100	100	100	100	100	100	100	100	100	100	100	100	100	100	100	100	100	100	100	100	100	100	100	100	100	100	100	100	100	100	100	100	100	100	100	100	100	100	100	101	100	101	100	100	100	100	100	100	100	100	100	100	100	100	100	100	100	100	100	100	100	100	100	100	100	100	100	100	100	100	100	100	100	100	100	100	100	100	100	100	100	100	100	100	100	100	100
2421	2382	2394	2369	2354	2397	2385	2347	2296	2345	2351	2285	2270	2271	2290	2323	2305	2321	2327	2307	2380	2352	2376	2396	2365	2449	2505	2530	2483	2636	2607	2657	2593	2671	2532	2528	2643	2718	2651	2610	2607	2616	2652	2660	2682	2734	2673	2688	2751	2718	2692	2647	2679	2635	2650	2617	2627	2605	2626	2692	2634	2566	2636	2703	2741	2765	2706	2742	2761	2737	2847	2882	2802	2958	2925	3011	3019	2948	2982	2916	2978	3017	2909	2998	2977	2915	2920	2903	2902	2803	2826	2792	2754	2771	2756	2778	2733	2731	2703	2857	2815	2789	2822	2851	2761	2919	2892	2959	2875	2912	2891	2910	3017	2947	2937	2971	2903	2968	3065	3055	3100	3220	3270	3231	3361	3318	3260	3284	3237	3197	3200	3249	3254	3266	3240	3328	3329	3395	3429	3495	3501	3567	3599	3660	3537	3579	3543	3564	3531	3570	3543	3614	3610	3570	3540	3695	3596	3549	3628	3656	3547	3599	3610	3694	3643	3684	3593	3632	3674	3831	3768	3865	3889	3901	3885	3916	4091	4116	4144	4061	4160	4122	4135	4167	4174	4176	4131	4187	4144	4054	4064	3923	3847	3610	3542	3394	3112	2694	2222	1716	1203	845	607	506	454	382	371	315	301	281	273	268	259	260	226	295	196	216	198	212	192	195	166	137	116	130	119	120	132	148	166	142	103	116	114	128	131	139	134	125	122	121	118	103	138	121	114	118	129	127	114	126	117	135	150	143	146	159	168	175	190	189	174	180	156	161	178	157	139	150	130	139	135	115	134	135	118	120	118	135	137	114	106	104	111	143	141	125	132	133	106	107	103	123	104	102	102	111	104	102	101	100	106	100	100	100	106	115	114	114	106	102	106	106	115	108	105	102	133	109	106	104	103	101	109	103	111	106	106	100	100	100	100	100	100	100	100	100	100	100	100	100	101	103	103	103	103	101	100	104	102	104	100	104	100	112	100	100	104	106	107	100	100	101	100	100	100	100	100	100	100	100	100	100	100	100	100	100	100	100	100	100	100	100	100	100	100	100	100	100	100	100	100	100	100	100	100	100	100	100	100	100	100	100	100	100	100	100	100	100	100	100	100	100	100	100	100	100	100	100	100	100	100	100	100	100	100	100	100	100	100	100	100	100	100	100	100	100	100	100	100	100	100	100	100	100	100	100	100	100	100	100	100	100	100	100	100	100	100	100	100	100	100	100	100	100	100	100	100	100	100	100	100	100	100	100	100	100	100	100	100	100	100	100	100	100	100	100	100	100	100	100	100	100	100	100	100	100	100	100	100	100	100	100	100	100
2495	2408	2459	2342	2474	2511	2412	2353	2312	2319	2329	2323	2276	2299	2333	2328	2379	2367	2329	2354	2368	2422	2462	2436	2486	2416	2467	2476	2527	2512	2535	2603	2627	2623	2658	2593	2598	2623	2562	2600	2680	2656	2676	2676	2688	2717	2678	2648	2753	2689	2720	2701	2680	2666	2686	2657	2591	2646	2634	2578	2672	2594	2590	2579	2644	2638	2660	2738	2786	2705	2873	2850	2932	2937	2945	2967	2900	2860	2906	2952	2997	2916	2872	2873	2835	2892	2829	2824	2774	2723	2729	2839	2751	2759	2804	2772	2781	2762	2828	2831	2898	2855	2892	2906	2910	2947	2863	2924	3037	2901	2849	2924	2981	3067	3026	2925	2995	3054	3090	3096	3193	3323	3417	3421	3338	3345	3322	3264	3347	3308	3197	3261	3305	3237	3245	3273	3298	3375	3320	3406	3473	3510	3543	3582	3528	3511	3534	3514	3466	3492	3549	3516	3484	3513	3565	3486	3470	3485	3497	3582	3588	3595	3536	3570	3682	3655	3637	3729	3783	3880	3947	3988	3972	3938	4034	3991	4133	4214	4244	4188	4266	4240	4162	4150	4190	4246	4229	4333	4218	4200	4169	4100	4147	3922	3776	3539	3325	2900	2556	2067	1619	1177	852	625	555	444	398	346	297	292	264	214	208	248	201	215	238	238	207	204	188	166	153	162	143	152	140	118	133	128	124	108	153	150	123	117	119	105	113	129	117	119	125	139	136	130	130	123	123	135	132	137	115	161	165	158	172	146	156	165	180	183	174	163	147	148	139	150	161	147	150	133	115	124	131	133	122	115	117	111	128	117	112	113	129	116	106	112	121	129	112	112	113	116	118	117	102	102	102	102	109	106	103	101	111	106	102	109	117	101	100	100	100	103	109	107	102	103	103	100	100	106	105	109	114	105	111	101	100	100	105	100	103	100	100	100	100	100	100	100	100	100	100	100	100	100	100	100	103	102	107	100	105	118	100	102	100	100	101	101	100	100	100	106	100	100	100	100	100	100	100	100	100	100	100	100	100	100	100	100	100	100	100	100	100	100	100	100	100	100	100	100	100	100	100	100	100	100	100	100	100	100	100	105	102	100	100	102	105	100	100	100	100	100	100	100	100	100	100	100	100	100	100	100	100	100	100	100	100	100	100	100	100	100	100	100	100	100	100	100	100	100	100	100	100	100	100	100	100	100	100	100	100	100	100	100	100	100	100	100	100	100	100	100	100	100	100	100	100	100	100	100	100	100	100	100	101	101	100	100	100	100	100	100	100	100	100	100	100	100	100	100	100	100	100	100	100	100	100	100	100	100	100	100	100	100
2317	2377	2324	2297	2328	2444	2387	2286	2306	2319	2390	2345	2307	2283	2266	2343	2377	2368	2427	2451	2458	2461	2482	2463	2367	2413	2447	2476	2511	2509	2519	2441	2552	2614	2616	2540	2558	2570	2599	2629	2552	2610	2702	2610	2587	2656	2738	2682	2740	2746	2719	2664	2628	2687	2632	2651	2650	2626	2648	2627	2663	2641	2648	2662	2729	2720	2680	2731	2766	2808	2865	2879	2917	2826	2821	2887	2881	2850	2846	2915	2978	2954	2966	2774	2870	2868	2901	2914	2939	2867	2758	2840	2837	2769	2833	2800	2765	2726	2799	2824	2863	2908	2750	2861	2836	2898	2908	2948	2898	2862	2830	2944	2933	2905	2876	3017	3065	3112	3049	3055	3086	3079	3154	3138	3214	3238	3232	3272	3319	3295	3270	3323	3208	3204	3216	3220	3256	3384	3426	3456	3553	3598	3636	3673	3669	3650	3677	3613	3526	3610	3624	3554	3579	3469	3434	3484	3593	3534	3526	3518	3593	3613	3714	3686	3719	3784	3724	3764	3786	3784	3808	3799	3816	3950	3928	3916	4058	4054	4138	4154	4127	4060	4280	4370	4367	4348	4383	4284	4337	4269	4345	4158	4240	3897	3869	3772	3504	3222	2878	2463	2123	1549	1108	761	645	512	401	365	312	288	309	300	313	276	292	209	199	225	218	231	200	172	153	154	137	131	169	180	142	138	133	134	134	106	116	136	125	107	112	124	115	117	129	111	109	120	113	135	130	135	127	122	111	102	120	158	145	142	167	173	194	164	175	143	148	170	197	201	184	147	148	122	129	128	126	117	115	120	135	147	122	119	118	132	139	124	122	126	128	140	111	101	105	106	117	110	106	106	111	117	108	108	107	101	101	100	104	102	113	118	126	122	117	111	122	125	131	128	135	127	119	110	110	102	106	105	108	109	100	103	100	111	111	100	100	100	100	101	102	100	100	100	100	100	100	100	100	100	103	105	106	101	107	129	115	122	101	106	104	100	101	103	103	110	100	100	100	100	100	100	100	104	100	115	101	109	100	100	100	100	100	100	100	100	100	100	100	100	100	100	100	100	100	100	100	100	100	100	100	100	100	100	100	100	100	100	100	100	101	100	100	100	100	100	100	100	100	100	100	100	100	100	100	100	100	100	100	100	100	100	100	100	100	100	100	100	100	100	100	100	100	100	100	100	100	100	100	100	100	100	100	100	100	100	100	100	100	100	100	100	100	100	102	100	100	100	100	100	100	100	100	100	100	100	100	100	100	100	100	100	100	100	100	100	100	100	100	100	100	100	100	100	100	100	100	100	100	100	100	100	100	100	100	100	100	100
2367	2384	2356	2351	2338	2299	2373	2285	2269	2267	2267	2307	2278	2263	2247	2248	2265	2281	2323	2366	2381	2338	2418	2402	2374	2412	2400	2456	2447	2507	2582	2588	2581	2596	2655	2572	2628	2633	2579	2526	2549	2583	2637	2659	2714	2721	2704	2721	2692	2677	2658	2705	2610	2581	2651	2634	2595	2619	2653	2651	2626	2684	2724	2687	2705	2698	2695	2740	2686	2826	2823	2947	2998	2872	2960	2980	2971	2942	2968	3008	3025	3041	3040	2935	2963	2963	2854	2814	2845	2853	2837	2768	2772	2843	2880	2875	2870	2841	2913	2848	2828	2921	2831	2832	2956	2878	2908	2742	2861	2820	2896	2758	2853	2887	2923	2968	2977	2980	3008	3109	3177	3188	3309	3312	3441	3396	3387	3349	3244	3211	3340	3347	3352	3360	3338	3357	3378	3462	3358	3480	3530	3656	3651	3578	3542	3593	3593	3582	3565	3612	3672	3593	3664	3609	3616	3598	3624	3588	3657	3579	3518	3597	3607	3540	3575	3624	3681	3708	3666	3761	3829	3808	3832	3953	3980	4078	4143	4186	4263	4227	4348	4496	4437	4439	4539	4514	4531	4556	4417	4373	4343	4279	4385	4140	3958	3832	3565	3269	3087	2620	2225	1725	1287	867	724	544	478	392	339	313	328	285	261	220	191	206	232	217	214	226	171	172	148	191	177	162	117	125	124	119	123	143	159	124	122	125	135	107	113	122	123	116	125	105	104	103	107	110	108	110	123	112	114	122	137	112	113	127	135	135	147	159	192	158	155	168	173	168	188	160	145	144	134	141	140	118	134	109	107	116	118	124	125	141	142	114	116	139	132	124	104	105	115	113	102	101	102	102	108	102	116	109	103	103	106	102	100	100	106	127	118	133	117	114	124	105	105	117	119	111	105	102	100	102	103	102	113	107	100	100	102	110	116	106	111	100	100	100	100	100	100	103	101	102	103	108	119	117	101	104	107	107	103	108	107	106	100	100	100	101	100	100	105	100	101	102	106	100	100	102	101	100	100	100	100	100	100	100	100	100	100	100	100	109	106	100	100	100	100	100	100	101	100	100	100	100	100	100	100	100	100	100	100	100	100	100	100	100	100	100	100	100	100	100	100	100	100	100	100	100	100	100	100	100	100	100	100	100	100	100	100	100	100	100	100	100	100	100	100	100	100	100	100	100	100	100	100	100	100	100	100	100	100	100	100	100	100	100	100	100	100	100	100	100	100	100	100	100	100	100	100	100	100	100	100	100	100	100	100	100	100	100	100	100	100	100	100	100	100	100	100	100	100	100	100	100	100	100	100	100	100	100	100	100	100	100
2317	2361	2394	2385	2400	2326	2293	2242	2278	2277	2296	2302	2315	2346	2314	2321	2310	2300	2373	2366	2401	2452	2471	2456	2413	2502	2371	2586	2533	2501	2501	2489	2590	2678	2584	2622	2669	2584	2600	2583	2552	2568	2596	2608	2657	2660	2661	2662	2720	2707	2699	2678	2714	2677	2700	2735	2633	2647	2703	2757	2751	2654	2666	2721	2739	2814	2728	2800	2798	2863	2806	2937	2838	2818	2888	2900	2839	2893	2976	2963	3002	3024	2983	2999	2934	2931	2939	2909	2846	2810	2753	2768	2820	2748	2708	2696	2720	2793	2810	2782	2723	2813	2721	2771	2854	2779	2806	2768	2852	2863	2851	2909	2899	2858	2794	2834	2935	2972	2988	3085	3179	3134	3229	3188	3326	3317	3227	3258	3241	3261	3270	3171	3178	3167	3229	3300	3344	3419	3422	3505	3631	3625	3692	3787	3669	3657	3662	3648	3617	3579	3624	3708	3701	3678	3678	3703	3721	3710	3557	3610	3627	3536	3604	3640	3718	3737	3763	3725	3841	3918	3914	3993	4067	3972	4178	4190	4179	4205	4232	4165	4251	4254	4256	4269	4327	4316	4362	4362	4423	4308	4303	4342	4249	3966	3924	3816	3678	3427	3163	2771	2394	1855	1456	962	747	589	458	413	357	298	321	278	249	227	193	186	197	235	220	181	185	168	160	152	171	169	143	133	176	154	146	108	108	113	104	109	108	127	108	101	108	104	116	116	127	106	105	105	112	123	107	106	122	137	119	136	136	127	115	129	140	127	123	147	177	187	173	170	182	137	172	136	151	161	144	103	124	125	121	121	115	108	128	103	103	117	135	118	107	107	104	103	106	102	104	106	100	101	104	101	102	102	103	116	109	106	109	105	101	104	109	129	105	101	106	108	109	103	107	102	105	103	100	100	100	100	101	105	108	102	100	106	105	105	101	104	103	109	107	100	100	100	100	100	100	100	100	101	106	103	101	100	101	105	106	103	100	100	101	104	101	106	100	103	100	100	100	100	100	100	100	100	100	100	100	100	100	100	100	100	100	100	100	100	100	100	100	100	100	100	100	100	100	100	101	100	100	100	100	100	100	100	100	100	100	100	100	100	100	100	104	108	105	100	100	100	100	100	100	101	101	101	100	101	122	100	100	100	100	100	100	100	100	100	100	100	100	100	100	100	100	100	100	100	100	100	100	100	100	100	100	100	100	100	106	110	100	100	100	100	100	100	100	100	100	100	100	100	100	100	100	100	100	100	100	100	100	100	100	100	100	100	100	100	100	100	100	100	100	100	100	100	100	100	100	100	100	100	100	100	100	100	100	100	100	100
2362	2338	2423	2375	2433	2423	2398	2394	2352	2374	2312	2295	2311	2294	2317	2350	2331	2338	2378	2395	2420	2443	2472	2450	2435	2471	2470	2594	2605	2627	2680	2643	2635	2659	2645	2643	2603	2652	2663	2543	2630	2665	2622	2610	2683	2715	2724	2683	2717	2692	2628	2663	2684	2654	2679	2684	2644	2776	2720	2699	2763	2741	2745	2735	2837	2808	2837	2769	2858	2752	2858	2906	2797	2895	2907	2976	2953	2908	3030	2854	2981	2984	2960	2894	2942	2994	2882	2791	2835	2772	2730	2729	2682	2689	2723	2657	2664	2616	2702	2771	2764	2710	2677	2812	2764	2727	2783	2835	2912	2881	2864	2937	2767	2788	2888	2992	3009	2985	3012	3055	3123	3195	3286	3346	3382	3306	3307	3238	3274	3251	3358	3336	3386	3334	3327	3355	3352	3362	3557	3671	3736	3640	3646	3713	3592	3658	3762	3689	3648	3622	3640	3674	3642	3593	3651	3654	3633	3676	3593	3537	3633	3706	3700	3783	3767	3797	3846	3836	3920	3944	3939	3925	3968	3975	4032	4098	4073	4207	4206	4255	4337	4360	4357	4300	4319	4358	4425	4443	4380	4312	4307	4282	4237	4205	4113	4037	3797	3753	3598	3236	2837	2388	1898	1419	1063	727	545	488	401	331	326	341	304	269	243	240	200	215	204	177	168	183	187	174	141	139	133	173	144	121	144	147	140	144	119	129	117	122	111	113	105	114	106	109	109	104	105	102	108	122	108	111	111	126	105	145	139	117	116	128	147	151	182	151	166	164	173	178	159	184	159	120	130	141	136	118	143	146	124	106	102	111	105	112	120	136	130	112	110	109	108	107	106	136	104	109	107	112	112	108	115	109	100	100	117	100	100	100	118	123	105	109	107	103	101	102	102	100	109	104	110	108	104	102	100	101	100	103	103	109	131	101	102	101	103	110	102	101	100	100	100	100	100	100	100	100	101	100	100	104	100	103	100	100	100	100	100	100	100	100	100	100	100	100	100	100	101	100	101	102	100	100	100	100	100	100	100	100	100	100	101	100	100	100	100	100	100	100	100	100	100	100	100	100	100	100	100	100	100	100	100	100	100	100	101	100	100	100	100	100	100	100	100	100	100	100	100	100	100	100	100	100	100	100	100	100	100	100	100	100	101	101	100	100	100	100	100	100	116	104	100	100	100	100	100	100	100	100	100	100	100	100	100	100	100	100	100	100	100	100	100	100	100	100	100	100	100	100	100	100	100	100	100	100	100	100	100	100	100	100	100	100	100	100	100	100	100	100	100	100	100	100	100	100	100	100	100	100	100	100	100	100	100	100	100	100
2404	2382	2376	2389	2359	2433	2388	2338	2402	2413	2432	2352	2288	2349	2321	2309	2348	2338	2385	2424	2412	2406	2410	2416	2407	2523	2543	2490	2597	2585	2641	2634	2609	2702	2752	2638	2627	2708	2718	2741	2662	2625	2649	2666	2673	2718	2705	2683	2694	2779	2744	2733	2686	2679	2729	2729	2676	2690	2689	2694	2773	2751	2744	2773	2736	2804	2835	2914	2656	2937	2903	2945	2937	3011	2859	2905	3003	3067	3014	2955	2949	2867	3032	2884	2956	2928	2925	2916	2934	2932	2849	2780	2751	2780	2741	2724	2700	2732	2793	2726	2762	2797	2757	2796	2779	2783	2833	2898	2852	2824	2814	2927	2950	2911	2874	3023	3005	3047	3072	3158	3243	3222	3331	3217	3277	3310	3272	3356	3395	3335	3324	3332	3360	3355	3334	3400	3509	3401	3373	3628	3663	3678	3621	3636	3598	3702	3635	3640	3671	3755	3800	3723	3605	3601	3621	3620	3540	3610	3642	3630	3674	3745	3723	3586	3658	3757	3662	3779	3771	3885	3938	3973	4056	4236	4095	4149	4116	4157	4182	4204	4224	4363	4427	4394	4420	4406	4495	4611	4489	4425	4410	4520	4517	4363	4335	4196	4076	3826	3643	3279	3018	2670	2217	1708	1318	959	706	519	412	334	317	300	300	303	238	214	248	197	215	212	220	208	167	182	155	163	153	146	126	134	112	119	125	122	106	104	107	122	120	146	131	106	109	130	116	117	118	125	115	107	108	108	120	129	114	114	130	159	174	177	120	149	152	164	157	164	159	167	172	195	167	125	131	123	121	104	104	130	142	125	109	116	120	102	113	114	113	106	117	134	121	110	108	126	146	147	122	131	110	125	115	117	119	101	111	102	104	100	115	119	125	110	102	102	107	111	106	100	111	102	100	100	100	100	100	100	100	101	101	101	101	104	100	100	100	100	100	100	100	100	100	100	100	100	100	102	102	109	100	100	102	100	100	101	100	105	107	100	103	102	100	100	102	100	104	100	100	100	100	100	100	100	100	100	100	100	100	100	100	100	100	100	100	100	100	100	100	100	100	100	100	100	100	100	100	100	100	100	100	100	100	100	100	100	100	100	100	100	100	100	100	100	100	100	100	100	100	100	100	100	100	100	100	100	100	100	100	100	100	100	100	100	100	100	100	100	100	100	100	100	100	100	100	100	100	100	100	100	100	100	100	100	100	100	100	100	100	100	100	100	100	100	100	100	100	100	100	100	100	100	100	100	100	100	100	100	100	100	100	100	100	100	100	100	100	100	100	100	100	100	100	100	100	100	100	100	100	100	100	100	100	100	100	100	100	100
2304	2404	2417	2367	2407	2352	2380	2384	2400	2381	2402	2382	2314	2325	2348	2345	2375	2421	2409	2392	2396	2469	2535	2484	2445	2584	2611	2503	2594	2676	2618	2631	2697	2679	2715	2675	2722	2677	2756	2610	2617	2690	2641	2623	2699	2650	2643	2673	2753	2719	2715	2637	2672	2720	2678	2688	2584	2652	2622	2752	2757	2775	2767	2765	2764	2785	2731	2781	2829	2740	2900	2868	2851	3005	2870	2905	3010	2946	2920	2892	2984	2895	2927	2953	2937	2917	2916	2901	2836	2813	2792	2808	2768	2673	2697	2697	2731	2778	2745	2789	2721	2766	2787	2839	2853	2886	2897	2932	2879	2887	2830	2909	2855	2962	2851	2866	3008	3046	2983	3047	3133	3210	3373	3343	3460	3392	3321	3358	3352	3255	3275	3339	3288	3296	3301	3281	3413	3467	3453	3536	3556	3639	3610	3641	3614	3639	3618	3606	3616	3604	3621	3537	3550	3574	3604	3530	3490	3432	3432	3403	3416	3452	3470	3545	3615	3632	3500	3719	3663	3740	3800	3792	3824	3927	3961	4021	4041	4119	4171	4203	4229	4345	4408	4421	4475	4463	4454	4495	4441	4542	4404	4437	4635	4440	4398	4339	4276	4098	3988	3647	3407	3081	2692	2210	1839	1396	956	666	524	453	384	335	318	309	319	332	264	278	285	226	217	200	192	196	128	148	173	138	146	145	130	159	119	104	126	105	118	109	118	121	113	106	104	120	126	109	100	105	108	111	113	109	105	118	104	135	148	142	143	116	119	136	132	142	160	187	179	166	167	128	144	142	129	131	146	123	113	102	119	137	150	123	147	139	143	120	121	122	128	125	105	103	102	119	107	118	105	104	100	101	108	107	107	103	104	102	101	104	107	103	125	117	105	107	120	113	101	101	102	100	100	100	101	101	102	104	100	105	102	100	100	102	100	100	100	100	102	100	100	100	101	100	100	103	100	100	100	101	100	108	106	104	102	103	100	112	100	100	104	103	105	101	100	100	100	100	100	100	100	100	100	100	100	108	104	106	100	100	100	100	100	100	100	100	100	100	100	100	100	100	100	100	100	100	100	100	100	100	100	100	100	100	100	100	100	100	100	100	100	100	100	100	100	100	100	100	100	100	100	100	100	100	100	100	102	100	100	100	100	100	100	100	100	100	100	100	100	100	100	100	100	100	100	100	100	100	100	100	100	100	100	100	100	100	100	100	100	100	100	100	100	100	100	100	100	100	100	100	100	100	100	100	100	100	100	100	100	100	100	100	100	100	100	100	100	100	100	100	100	100	100	100	100	100	100	100	100	100	100	100	100	100	100	100	100	100
2433	2331	2406	2368	2268	2351	2422	2306	2268	2305	2345	2366	2321	2289	2269	2310	2385	2357	2352	2423	2404	2429	2497	2481	2425	2464	2505	2534	2548	2637	2627	2686	2807	2664	2663	2749	2725	2647	2622	2605	2581	2660	2627	2651	2620	2636	2775	2764	2686	2755	2714	2692	2756	2783	2757	2690	2758	2741	2730	2770	2686	2729	2693	2778	2720	2723	2737	2757	2871	2923	2787	2923	3025	2832	2921	2934	2971	2971	3041	2939	2871	2979	2962	2980	2975	2980	2996	2948	2893	2865	2828	2803	2787	2772	2762	2773	2739	2765	2724	2724	2729	2791	2825	2780	2799	2794	2875	2857	2880	2866	2851	2951	2901	2945	2894	2938	3000	3063	3119	3207	3266	3191	3305	3207	3349	3344	3345	3327	3326	3344	3295	3208	3227	3273	3214	3278	3307	3465	3554	3544	3642	3629	3609	3665	3680	3635	3598	3446	3397	3388	3496	3450	3491	3422	3451	3365	3368	3375	3406	3379	3346	3463	3508	3488	3579	3587	3636	3613	3690	3783	3747	3748	3717	3851	3895	3933	4038	4051	4114	4124	4269	4240	4228	4268	4320	4392	4350	4447	4362	4428	4369	4475	4588	4371	4386	4233	4209	4199	4099	4060	3787	3502	3260	2870	2496	2017	1536	1152	789	566	454	388	373	317	297	319	286	271	247	263	225	215	222	231	186	181	185	184	143	182	151	165	158	131	106	105	122	115	112	111	104	124	125	111	123	117	115	113	114	126	108	109	126	120	111	134	127	126	128	125	141	134	167	137	154	162	176	189	158	134	165	141	148	146	160	114	124	114	114	120	125	127	126	103	120	119	131	140	114	108	107	107	108	109	127	140	125	139	115	106	104	100	101	114	119	106	104	107	111	103	102	113	108	114	112	112	115	104	104	100	105	102	100	100	100	100	100	102	106	118	114	110	100	103	100	101	100	100	100	101	100	107	100	100	100	100	100	102	111	100	105	100	105	101	102	100	100	100	100	100	101	100	102	101	101	100	100	100	100	100	100	100	100	100	100	100	100	100	100	100	100	100	100	100	100	100	100	100	100	100	100	100	100	100	100	100	100	100	102	102	100	100	100	100	100	100	100	100	100	100	100	107	104	101	101	100	100	100	100	100	100	100	100	100	103	100	100	100	100	100	100	100	100	100	100	100	100	100	100	100	100	100	100	100	100	100	100	100	100	100	100	100	100	100	100	100	100	100	100	100	100	100	100	100	100	100	100	100	100	100	100	100	100	100	100	100	100	100	100	100	100	100	100	100	100	100	100	100	100	100	100	100	100	100	100	100	100	100	100	100	100	100	100	100	100	100
2357	2377	2397	2337	2340	2405	2417	2343	2356	2372	2316	2250	2309	2327	2246	2273	2331	2273	2308	2326	2336	2445	2396	2371	2449	2404	2542	2544	2627	2606	2613	2725	2717	2680	2664	2705	2728	2712	2586	2637	2629	2691	2719	2661	2685	2709	2720	2702	2740	2652	2639	2629	2591	2647	2693	2683	2649	2650	2653	2652	2708	2656	2588	2635	2654	2676	2693	2704	2709	2856	2776	2869	2792	2905	2927	2962	3026	2992	2932	3079	2937	3019	2962	3073	3021	3007	3032	2999	2907	2855	2825	2806	2773	2771	2758	2738	2789	2760	2793	2819	2771	2837	2916	2791	2769	2853	2824	2798	2859	2855	2834	2872	2918	2933	2882	2905	3042	3035	2996	3088	3179	3218	3216	3251	3225	3265	3231	3173	3166	3173	3151	3119	3124	3156	3223	3243	3286	3272	3366	3415	3424	3514	3418	3384	3381	3413	3447	3486	3468	3486	3489	3659	3501	3397	3435	3408	3521	3459	3488	3380	3353	3390	3420	3430	3477	3534	3593	3587	3581	3719	3720	3708	3813	3817	3850	3949	4021	4010	4171	4098	4176	4129	4131	4147	4141	4252	4245	4306	4269	4314	4392	4300	4346	4356	4326	4282	4187	4107	4060	3986	3900	3691	3490	3111	2894	2687	2189	1651	1210	853	644	529	433	436	359	325	303	276	297	199	192	194	173	172	156	161	168	163	183	138	137	111	159	135	117	115	118	109	142	129	136	130	117	108	115	107	114	116	114	115	115	116	103	117	115	127	127	109	106	124	143	156	166	170	171	144	133	159	179	138	199	172	152	147	142	111	121	125	124	142	154	128	118	111	116	126	137	146	107	105	108	100	100	114	104	107	107	116	105	103	115	104	106	100	100	106	106	115	109	111	114	108	105	104	110	113	107	108	102	100	100	101	102	101	100	108	104	112	113	104	108	107	101	102	106	100	100	100	100	100	100	100	102	102	100	103	100	100	100	103	126	120	106	107	103	109	104	101	104	103	100	100	100	102	103	100	100	100	100	100	100	100	100	100	100	100	100	100	100	100	100	100	100	100	100	100	100	100	100	100	100	100	100	100	100	100	100	100	100	100	100	100	100	100	100	100	100	100	102	100	100	100	100	100	100	100	100	100	100	100	100	100	100	100	112	100	100	100	100	100	100	100	100	100	102	102	100	100	100	100	100	100	100	100	100	100	100	100	100	100	100	100	100	100	100	100	100	100	100	100	100	100	101	100	100	100	100	100	100	100	100	100	100	100	100	100	100	100	100	100	100	100	100	100	100	100	100	100	100	100	100	100	100	100	100	100	100	100	100	100	100	100	100	100	100	100
2420	2450	2447	2370	2362	2424	2418	2404	2353	2408	2422	2379	2396	2347	2329	2361	2375	2342	2335	2397	2431	2432	2448	2441	2369	2456	2468	2461	2507	2509	2600	2654	2584	2591	2571	2624	2587	2596	2622	2633	2692	2653	2641	2663	2697	2725	2729	2713	2742	2679	2703	2689	2742	2788	2718	2774	2711	2630	2674	2647	2672	2700	2704	2767	2735	2781	2662	2884	2845	2866	2988	2960	2942	2900	3001	2943	2904	2953	2941	2947	2987	2914	2987	2999	2986	2958	2968	2996	2951	2928	2865	2801	2760	2767	2757	2834	2740	2730	2716	2747	2759	2736	2769	2856	2817	2875	2857	2822	2843	2809	2814	2802	2918	3064	2947	2937	2970	3067	3052	3077	3071	3223	3174	3139	3161	3150	3121	3146	3201	3187	3198	3131	3101	3091	3109	3196	3260	3244	3343	3364	3478	3491	3481	3488	3499	3518	3550	3493	3442	3434	3488	3474	3465	3432	3449	3562	3546	3561	3528	3510	3412	3482	3483	3537	3560	3581	3454	3532	3599	3666	3651	3693	3804	3963	3870	3901	3901	4009	4006	4037	4128	4129	4230	4274	4205	4361	4478	4421	4407	4407	4472	4506	4510	4477	4601	4505	4441	4312	4228	4087	4053	3814	3695	3544	3350	3115	2741	2355	1905	1375	1020	740	590	505	409	338	306	262	300	274	272	230	201	199	189	193	150	154	143	127	136	145	117	120	122	113	120	142	124	116	138	120	110	120	110	154	123	117	117	124	124	120	130	124	108	129	122	112	123	124	118	146	152	161	159	183	204	170	205	167	217	179	172	160	162	150	130	140	114	136	157	132	169	152	132	108	117	114	116	110	118	118	106	111	110	114	116	114	106	106	110	101	116	103	106	108	116	116	112	118	101	100	100	115	113	100	108	113	113	102	106	102	100	100	100	100	102	100	100	102	101	119	105	112	101	100	100	102	106	100	100	100	100	100	105	100	101	104	112	100	107	100	109	110	113	106	106	100	100	105	106	101	100	113	100	100	100	100	107	105	101	102	100	100	100	100	100	100	100	101	101	100	100	100	100	100	100	100	100	100	100	100	100	100	100	100	100	100	100	100	100	100	100	100	100	100	100	100	100	100	100	100	100	100	100	100	100	100	100	100	100	100	100	100	111	100	100	100	100	100	100	100	100	100	100	100	100	100	100	100	100	100	100	100	100	100	100	100	100	100	100	100	100	100	100	100	100	100	100	100	100	100	100	100	100	100	100	100	100	100	100	100	100	100	100	100	100	100	100	100	100	100	100	100	100	100	100	100	100	100	100	100	100	100	100	100	100	100	100	100	100	100	100	100	100	100
2423	2380	2481	2471	2431	2467	2480	2416	2440	2468	2383	2395	2459	2395	2324	2350	2379	2409	2464	2436	2416	2425	2421	2423	2470	2462	2561	2563	2658	2663	2598	2586	2717	2746	2666	2743	2765	2727	2711	2639	2599	2619	2627	2680	2719	2684	2727	2769	2772	2731	2672	2697	2722	2722	2757	2748	2690	2605	2630	2722	2643	2693	2686	2673	2773	2810	2797	2825	2865	2942	2941	3041	3023	3003	3010	2984	3164	3102	3048	2980	2980	2967	3113	2959	2973	2938	2915	2876	2907	2889	2832	2810	2829	2856	2934	2817	2869	2886	2739	2847	2889	2810	2823	2878	2792	2714	2773	2872	2900	2878	2814	2821	2839	2820	2910	2819	2933	2938	2934	2960	3026	3090	3083	3152	3194	3207	3165	3134	3192	3121	3114	3149	3131	3169	3157	3241	3252	3296	3385	3422	3468	3451	3486	3559	3418	3502	3533	3519	3430	3481	3448	3397	3434	3399	3366	3411	3430	3469	3485	3426	3494	3512	3493	3466	3526	3548	3532	3596	3614	3710	3691	3825	3755	3908	3977	3989	4006	4096	4063	4123	4154	4162	4254	4354	4384	4419	4488	4510	4429	4450	4419	4515	4462	4372	4373	4331	4350	4311	4265	4253	4151	4048	3919	3727	3570	3324	3120	2731	2393	1995	1597	1156	851	689	478	430	359	359	273	256	260	255	195	183	201	187	204	164	185	180	176	180	169	140	137	126	130	130	126	116	121	132	130	114	105	112	108	119	113	126	116	119	120	115	131	160	124	110	118	107	138	136	131	140	138	175	194	175	164	172	176	177	163	183	161	107	105	105	104	120	127	134	131	120	116	128	126	127	123	108	102	101	105	118	114	120	105	106	107	110	103	107	120	137	109	118	108	104	106	106	105	121	103	100	108	111	100	100	118	104	100	101	105	101	112	104	100	100	101	101	102	100	101	100	102	100	102	101	100	100	100	100	100	100	100	100	100	107	111	110	111	106	103	113	101	133	101	100	100	104	102	107	106	100	100	100	103	111	110	100	100	100	100	100	100	100	100	100	100	100	100	100	100	100	100	100	100	100	100	100	100	100	100	100	100	100	101	100	100	100	100	100	100	100	100	100	100	100	100	100	100	100	100	100	100	100	100	100	100	100	100	100	100	100	100	100	100	100	100	100	100	100	100	100	100	100	100	100	100	100	100	100	100	100	100	100	100	100	100	100	100	100	100	100	100	100	100	100	100	100	100	100	100	100	100	100	100	100	100	100	100	100	100	100	100	100	100	100	100	100	100	100	100	100	100	100	100	100	100	100	100	100	100	100	100	100	100	100	100	100	100	100	100	100	100	100
2379	2473	2435	2486	2440	2421	2399	2378	2397	2417	2430	2403	2396	2417	2378	2400	2419	2429	2474	2422	2423	2484	2509	2493	2398	2520	2564	2673	2594	2660	2666	2627	2758	2716	2722	2716	2775	2682	2770	2709	2690	2560	2657	2722	2614	2673	2723	2710	2767	2802	2799	2736	2705	2716	2774	2755	2759	2728	2690	2794	2767	2740	2752	2794	2790	2890	2838	2781	2946	2792	2897	2992	2854	2980	3072	3021	3000	2970	3060	2981	3030	3033	3078	2983	2975	2935	2942	2885	2848	2813	2744	2729	2728	2669	2636	2695	2726	2696	2743	2802	2676	2740	2809	2836	2866	2762	2829	2761	2780	2783	2791	2880	2887	2831	2891	2831	2873	2904	2950	2970	3032	3103	3146	3185	3297	3238	3271	3322	3301	3164	3057	3119	3058	3122	3155	3217	3288	3383	3356	3452	3490	3495	3476	3585	3691	3625	3605	3598	3619	3517	3517	3523	3487	3499	3542	3558	3523	3465	3491	3492	3498	3502	3499	3508	3564	3580	3544	3671	3639	3686	3691	3691	3772	3912	3985	3994	3967	3955	4062	4046	4126	4226	4249	4266	4318	4329	4327	4319	4452	4427	4489	4441	4512	4451	4445	4524	4359	4379	4401	4353	4247	4097	3993	3891	3785	3663	3405	3157	2918	2551	2105	1601	1257	1058	686	482	459	369	318	324	317	314	264	264	219	237	217	188	185	162	184	147	215	166	158	140	126	155	116	134	136	125	116	136	117	109	127	138	134	124	105	102	100	104	112	109	121	118	113	126	116	132	184	153	168	140	153	166	176	181	172	135	135	137	116	128	119	120	137	142	131	105	131	110	117	155	154	133	120	121	135	116	129	148	107	109	103	106	105	102	100	118	123	142	111	102	108	112	101	101	105	109	101	114	118	119	119	117	100	100	100	107	108	100	108	102	100	101	101	100	100	110	100	104	100	100	100	100	100	100	100	100	100	100	100	100	100	103	116	101	106	100	100	100	100	100	100	103	109	102	107	100	100	100	100	100	100	100	100	100	100	100	100	100	100	100	100	100	100	100	100	100	101	101	100	100	100	100	100	100	100	100	100	100	100	100	100	100	100	100	100	100	100	100	102	101	100	100	100	100	100	100	102	100	100	100	100	100	100	100	100	100	100	100	100	100	100	100	100	100	100	100	100	100	100	102	101	104	101	100	100	100	100	100	100	100	100	100	100	100	100	100	100	100	100	100	100	100	100	100	100	100	100	100	100	100	100	100	100	100	100	100	100	100	100	100	100	100	100	100	100	100	100	100	100	100	100	100	100	100	100	100	102	100	100	100	100	100	100	100	100	100	100	100	100	100
2386	2441	2402	2353	2465	2308	2455	2469	2399	2373	2335	2322	2355	2318	2336	2398	2389	2385	2416	2431	2464	2495	2521	2540	2486	2516	2540	2645	2634	2635	2611	2652	2704	2671	2715	2804	2746	2753	2691	2605	2690	2694	2743	2736	2687	2707	2792	2770	2731	2678	2707	2733	2727	2763	2765	2784	2749	2691	2678	2669	2684	2608	2639	2740	2786	2766	2776	2816	2751	2913	2859	2966	2933	2865	2947	2913	3107	2984	3016	2997	3015	2983	2888	2939	2846	2921	2903	2876	2857	2768	2732	2696	2727	2667	2664	2694	2695	2693	2746	2764	2763	2712	2732	2710	2760	2807	2834	2813	2906	2820	2847	2829	2810	2908	2880	2871	2947	2930	2962	3093	3150	3140	3254	3261	3260	3273	3249	3353	3406	3270	3250	3334	3311	3323	3298	3356	3449	3476	3499	3539	3607	3619	3591	3612	3640	3566	3596	3550	3519	3481	3560	3525	3498	3487	3516	3465	3443	3549	3475	3482	3542	3468	3431	3537	3562	3497	3483	3507	3516	3512	3719	3606	3833	3823	3849	3909	3835	3941	4001	4020	4168	4141	4221	4320	4420	4384	4395	4489	4408	4475	4430	4572	4635	4452	4479	4473	4389	4359	4273	4232	4273	4164	3972	3948	3953	3768	3626	3422	3165	2902	2536	2120	1703	1350	887	713	574	474	446	390	339	308	275	249	237	239	222	187	167	206	163	172	177	173	168	154	154	120	117	123	123	142	131	140	120	109	127	144	117	127	140	112	104	112	145	140	114	115	114	104	107	111	124	121	148	157	172	177	211	163	177	176	151	143	140	123	182	108	148	164	147	121	139	114	120	111	124	134	130	127	118	109	105	103	102	105	112	105	110	101	132	113	108	105	101	114	109	107	102	102	109	112	131	128	116	122	112	108	125	120	108	102	100	105	101	101	102	100	100	100	100	104	105	100	100	100	102	102	100	100	100	100	100	109	103	112	105	107	101	103	100	105	101	100	100	102	106	102	106	102	100	100	101	101	103	109	100	100	100	100	100	100	100	100	100	100	100	100	100	100	100	100	100	100	100	100	100	100	100	100	100	100	100	100	100	100	100	100	100	100	100	100	100	100	100	100	100	100	100	100	101	100	106	100	100	100	100	100	100	100	100	100	100	100	100	100	100	100	100	100	100	100	100	101	104	100	100	100	100	100	100	100	100	100	100	100	100	100	100	100	100	100	100	100	100	100	100	100	100	100	100	102	100	100	100	100	100	100	100	100	100	100	100	100	100	100	100	100	100	100	100	100	100	100	100	100	100	100	100	100	100	100	100	100	100	100	100	100	100	100	100	100	100	100	100	100
2349	2387	2414	2347	2497	2492	2439	2456	2398	2397	2402	2370	2352	2341	2316	2381	2394	2361	2392	2355	2372	2434	2446	2460	2431	2555	2514	2552	2625	2622	2543	2589	2687	2722	2752	2639	2690	2672	2664	2660	2648	2661	2661	2744	2741	2715	2721	2732	2699	2683	2712	2720	2727	2650	2732	2697	2696	2709	2726	2681	2660	2678	2611	2640	2731	2742	2810	2701	2815	2767	2836	2898	2917	2855	2886	2833	2890	2895	2949	2932	2803	2959	2846	2912	2927	2858	2822	2797	2837	2829	2711	2684	2705	2752	2757	2778	2705	2681	2645	2705	2710	2812	2809	2747	2744	2856	2883	2781	2883	2863	2870	2889	2873	2867	2961	2939	2996	3100	3130	3209	3252	3289	3219	3298	3267	3297	3295	3283	3272	3234	3222	3134	3166	3206	3217	3228	3319	3366	3482	3543	3616	3641	3647	3719	3673	3648	3641	3634	3611	3548	3439	3485	3503	3454	3362	3317	3407	3372	3370	3481	3446	3495	3491	3525	3595	3583	3481	3571	3595	3651	3824	3840	3814	3880	3949	3930	3994	3994	4062	4083	4155	4190	4157	4180	4208	4211	4237	4225	4427	4346	4417	4491	4512	4418	4424	4552	4424	4343	4301	4284	4270	4328	4315	4149	4018	3917	3862	3660	3431	3155	2851	2447	2070	1775	1341	946	780	612	565	474	374	319	280	267	252	225	234	189	201	194	188	166	206	180	149	160	158	133	136	148	141	127	142	134	130	115	107	116	134	154	128	105	106	102	129	114	123	120	112	103	105	126	142	118	134	123	133	152	169	133	166	144	139	142	152	153	135	154	140	136	130	135	144	134	138	136	130	119	121	114	107	106	108	113	113	107	116	130	111	104	110	105	110	110	112	115	104	121	124	129	106	104	117	104	114	117	102	102	153	107	104	104	102	109	100	103	100	100	101	102	110	127	100	105	100	100	102	100	100	101	101	100	100	100	100	100	100	100	111	109	100	100	100	101	101	100	103	100	100	101	100	116	109	112	100	100	100	100	100	100	101	100	100	100	100	100	100	100	100	100	100	100	100	100	100	100	100	100	100	100	100	100	100	100	100	100	100	100	100	100	100	100	100	100	100	100	100	100	100	100	100	100	100	102	100	100	100	100	100	100	100	100	100	100	100	100	100	100	100	100	100	100	100	100	100	100	100	100	100	100	100	100	100	100	100	100	100	100	100	100	100	100	100	100	100	100	100	100	100	100	100	100	100	100	100	100	100	100	100	100	100	100	100	100	100	100	100	100	100	100	100	100	100	100	100	100	100	100	100	100	100	100	100	100	100	100	100	100	100	100	100	100	100	100	100	100
2385	2349	2356	2425	2364	2274	2413	2300	2312	2339	2383	2365	2279	2279	2313	2295	2339	2344	2377	2413	2426	2497	2503	2462	2532	2555	2523	2611	2641	2615	2580	2663	2703	2736	2750	2724	2631	2690	2643	2702	2715	2639	2660	2604	2667	2665	2634	2642	2683	2683	2640	2640	2547	2641	2719	2647	2604	2553	2606	2671	2673	2628	2619	2613	2693	2640	2693	2639	2660	2626	2829	2814	2859	2897	2952	2917	2917	2883	3019	3055	3064	2948	3037	2936	2935	2935	2869	2794	2744	2757	2823	2749	2724	2761	2783	2855	2760	2814	2785	2780	2889	2824	2790	2851	2835	2813	2766	2910	2952	2956	2937	2861	2908	2883	2926	2919	3025	3080	3042	3142	3220	3205	3172	3302	3293	3253	3280	3375	3379	3303	3272	3210	3151	3236	3277	3324	3393	3372	3403	3490	3612	3553	3571	3609	3556	3639	3629	3564	3480	3408	3537	3500	3424	3400	3356	3310	3339	3399	3425	3391	3432	3420	3419	3539	3592	3602	3563	3599	3607	3651	3618	3678	3843	3792	3956	3986	4055	4019	4049	3952	4146	4184	4193	4173	4202	4221	4261	4387	4351	4452	4477	4517	4618	4543	4573	4643	4613	4541	4394	4362	4339	4315	4246	4103	4111	3985	3872	3705	3569	3401	3134	2841	2500	2241	1835	1306	1127	916	764	552	417	368	326	316	267	245	232	194	242	237	213	230	175	149	164	165	149	134	127	127	119	153	133	126	113	141	128	122	118	120	113	106	119	104	136	109	106	101	103	112	112	111	140	118	129	124	142	156	155	159	161	131	149	178	180	143	139	120	126	129	112	122	129	117	124	116	123	135	111	134	117	110	112	114	104	128	112	116	118	122	103	106	109	125	111	111	104	108	119	108	104	100	121	105	120	110	103	106	100	105	108	105	101	100	100	101	104	107	109	107	103	100	101	102	101	101	100	100	100	100	100	101	105	100	100	101	100	100	100	103	104	105	110	100	104	102	111	103	105	105	103	136	122	116	100	100	100	100	100	100	100	100	100	100	100	100	100	100	100	101	100	100	100	100	100	100	100	100	101	110	102	108	100	100	101	100	100	100	100	100	100	100	100	100	100	100	100	100	100	100	100	100	100	100	100	100	100	100	100	100	100	100	100	100	100	100	100	100	100	100	100	100	100	100	100	100	100	100	100	100	100	100	100	100	100	100	100	100	100	100	100	100	100	100	100	100	100	100	100	100	100	100	100	100	100	100	100	100	100	100	100	100	100	103	100	100	100	100	100	100	100	100	100	100	100	100	100	100	100	100	101	104	100	100	100	100	100	100	100	100	102	102	102	100	100	100
2342	2311	2340	2329	2297	2441	2434	2408	2324	2381	2320	2290	2367	2381	2337	2279	2314	2347	2339	2337	2376	2419	2432	2396	2398	2425	2459	2502	2565	2620	2647	2615	2694	2638	2639	2675	2529	2633	2630	2605	2601	2631	2676	2658	2593	2630	2613	2575	2736	2765	2639	2627	2608	2586	2575	2520	2606	2654	2583	2545	2602	2657	2650	2678	2753	2676	2713	2720	2716	2751	2837	2797	2877	2915	2814	2883	2915	2828	2867	2886	2924	3031	2894	2943	2961	3058	2915	2913	2881	2846	2761	2746	2760	2732	2663	2785	2722	2740	2850	2764	2755	2821	2836	2848	2837	2767	2840	2859	2931	2869	2871	2979	2887	2945	2983	3081	3118	3085	3073	3120	3144	3207	3193	3298	3348	3320	3212	3188	3174	3193	3207	3262	3233	3276	3252	3325	3336	3341	3431	3510	3567	3520	3507	3523	3420	3493	3615	3529	3482	3444	3409	3450	3454	3588	3583	3495	3564	3590	3537	3586	3636	3631	3600	3523	3565	3692	3641	3645	3664	3672	3740	3774	3928	3939	3916	3986	4041	4217	4149	4169	4183	4254	4379	4378	4438	4446	4429	4484	4421	4518	4437	4507	4576	4465	4505	4384	4350	4272	4304	4269	4276	4312	4235	4184	4120	4085	4052	3907	3746	3622	3388	3126	2809	2602	2182	1742	1455	1170	955	790	556	463	362	339	265	262	247	243	193	213	203	212	204	209	207	169	187	138	148	168	154	169	157	143	163	138	124	116	125	133	138	132	106	123	101	114	116	109	107	114	118	155	139	122	137	131	141	150	149	175	135	129	135	141	143	143	132	124	120	131	158	141	152	119	114	114	128	129	100	103	118	113	102	107	114	103	101	104	105	103	107	101	108	108	105	106	110	128	113	103	125	122	108	105	122	108	109	100	114	100	105	100	100	100	100	101	108	102	100	104	100	106	106	100	100	100	101	100	101	100	100	100	100	100	100	100	100	100	100	101	100	101	100	101	100	107	101	100	100	100	100	100	100	100	100	100	103	100	100	100	100	100	100	100	101	100	104	104	100	100	100	100	100	100	100	100	100	100	100	100	100	100	100	100	100	100	100	100	100	100	100	100	100	100	100	100	100	104	112	100	104	108	105	100	100	100	100	100	100	100	100	100	100	100	100	100	100	100	100	100	100	100	100	100	100	100	100	100	100	100	100	100	100	100	100	100	100	100	100	100	100	100	100	100	100	100	100	100	100	100	100	100	100	100	100	100	100	100	100	100	100	100	100	100	100	100	100	100	100	100	100	100	100	100	100	100	100	100	100	100	100	100	100	100	100	100	100	100	100	100	100	100	100	100	100	100
2383	2348	2342	2386	2367	2401	2465	2435	2382	2407	2375	2304	2337	2357	2363	2359	2377	2396	2369	2384	2375	2416	2487	2472	2415	2487	2511	2579	2461	2512	2540	2549	2642	2684	2579	2673	2667	2624	2569	2571	2546	2559	2643	2610	2593	2613	2661	2718	2710	2646	2613	2606	2573	2614	2607	2546	2595	2659	2685	2618	2606	2651	2645	2704	2693	2719	2675	2822	2829	2922	2837	2827	2887	2924	2885	2819	2878	2866	2882	2926	2960	2969	2854	2971	2922	2927	2968	2927	2873	2797	2753	2780	2738	2742	2715	2757	2763	2706	2778	2779	2708	2731	2778	2830	2829	2890	2826	2814	2892	2872	2849	2901	2925	2939	2953	3058	3080	3068	3072	3047	3144	3143	3246	3270	3323	3264	3170	3225	3240	3204	3301	3303	3295	3269	3276	3260	3325	3395	3414	3487	3574	3540	3576	3649	3630	3705	3655	3684	3675	3664	3639	3653	3527	3564	3635	3575	3428	3465	3512	3486	3531	3494	3544	3447	3499	3565	3590	3630	3656	3736	3715	3867	3846	3855	3911	3913	3971	4012	4024	4045	4093	4060	4193	4215	4212	4230	4206	4254	4309	4327	4312	4247	4416	4442	4460	4407	4323	4408	4454	4391	4258	4256	4245	4209	4173	4118	4180	4118	3957	3915	3795	3511	3215	2982	2729	2135	1803	1503	1245	1027	697	543	429	397	308	248	274	271	243	220	220	204	229	191	176	167	177	148	155	137	152	145	141	149	137	131	119	139	128	122	114	111	115	116	127	113	129	124	102	100	101	110	109	112	105	107	102	109	113	125	110	102	124	128	120	130	138	129	136	175	150	152	133	143	127	124	134	144	111	118	117	115	105	108	127	106	115	109	123	107	104	107	131	107	111	112	107	112	122	109	101	110	107	112	110	111	105	110	142	141	116	110	102	102	101	104	112	121	112	101	101	100	102	100	104	100	100	101	100	100	100	100	104	100	101	103	103	101	107	106	108	111	102	104	100	107	102	109	120	121	108	111	103	100	100	100	100	100	100	100	100	100	100	100	100	100	100	106	100	101	100	100	100	100	100	100	100	100	100	100	100	100	100	100	100	100	100	100	100	100	100	100	100	100	100	100	100	100	100	100	100	100	100	100	100	100	100	100	100	100	100	100	100	100	100	100	100	100	100	100	100	100	100	100	100	100	106	105	101	100	100	100	100	100	100	100	100	100	100	100	100	100	100	100	100	100	100	100	100	100	100	100	100	100	100	100	100	100	100	100	100	100	100	100	100	100	100	100	100	100	100	100	100	100	100	100	100	100	100	100	100	100	100	100	100	100	100	100	100	100	100	100	100	100	100	100
2480	2318	2359	2477	2420	2391	2353	2362	2373	2319	2295	2346	2297	2251	2288	2309	2341	2379	2322	2326	2366	2389	2442	2399	2339	2466	2393	2544	2458	2546	2585	2554	2631	2722	2702	2664	2595	2725	2680	2549	2559	2611	2566	2484	2580	2608	2647	2686	2610	2673	2613	2622	2645	2622	2630	2586	2596	2580	2531	2570	2603	2628	2599	2672	2674	2674	2670	2678	2676	2782	2822	2857	2922	2882	2792	2821	2804	2900	2921	2957	2926	2985	2892	2937	2918	2924	2882	2905	2924	2846	2803	2747	2693	2738	2745	2778	2725	2712	2754	2762	2837	2828	2810	2834	2859	2794	2779	2838	2851	2894	2840	2851	2962	2823	2939	2901	2944	2994	2997	3071	3104	3133	3098	3145	3221	3247	3235	3227	3208	3222	3293	3304	3251	3280	3288	3410	3434	3463	3470	3608	3662	3668	3732	3786	3743	3690	3699	3690	3650	3616	3618	3631	3574	3530	3474	3444	3449	3491	3470	3488	3507	3536	3581	3610	3645	3739	3621	3704	3772	3794	3776	3873	3906	3914	3989	4003	4119	4042	4097	4134	4170	4219	4217	4240	4327	4283	4303	4391	4374	4459	4381	4322	4446	4382	4538	4355	4364	4430	4567	4503	4400	4343	4416	4422	4445	4320	4209	4140	4015	3892	3750	3600	3379	3167	2892	2499	2109	1890	1572	1231	913	671	532	447	376	292	280	220	242	214	195	254	201	221	202	167	206	172	151	170	163	153	141	127	126	132	116	112	107	109	115	112	100	105	128	127	107	106	100	100	103	119	103	107	105	108	108	112	119	118	121	108	137	142	149	134	158	147	124	154	176	146	150	179	169	161	168	149	145	113	106	107	107	104	109	105	105	110	100	109	130	113	118	119	104	107	107	104	101	108	105	118	132	111	112	113	124	124	146	106	116	113	103	102	101	104	103	106	106	113	103	100	100	100	103	100	100	100	100	101	100	109	101	101	100	102	100	109	100	100	102	100	100	101	103	105	103	109	102	100	101	100	100	100	100	100	100	100	100	100	100	100	100	100	100	100	100	100	100	100	100	100	100	100	100	100	100	100	100	100	100	100	100	100	100	100	100	100	100	100	100	100	100	100	102	101	100	100	100	100	100	100	100	100	100	101	100	100	100	100	100	100	100	100	100	100	100	100	100	100	100	100	100	100	100	100	100	100	100	100	100	105	103	100	100	100	100	100	100	100	100	100	100	100	100	100	100	100	100	100	100	100	100	100	100	100	100	100	100	100	100	100	100	100	100	100	100	100	100	100	100	100	100	100	100	100	100	100	100	100	100	100	100	100	100	100	100	100	100	100	100	100	100	100	100	100
2410	2326	2498	2353	2433	2452	2403	2347	2386	2361	2308	2332	2354	2360	2362	2358	2324	2325	2400	2411	2349	2346	2460	2551	2548	2492	2517	2623	2513	2557	2600	2586	2636	2488	2615	2685	2588	2623	2536	2554	2595	2568	2616	2548	2550	2594	2607	2589	2630	2675	2606	2670	2615	2628	2676	2643	2634	2574	2607	2641	2626	2612	2629	2786	2635	2661	2737	2719	2770	2793	2755	2838	2926	2805	2910	2943	2824	2928	2950	2917	2970	2975	2927	2897	2954	2943	2859	2855	2842	2769	2776	2743	2758	2718	2721	2685	2742	2733	2686	2727	2799	2718	2707	2859	2733	2724	2769	2794	2874	2823	2869	2925	2953	2985	2985	2964	2948	3002	3100	3199	3237	3183	3081	3142	3271	3261	3219	3279	3231	3101	3163	3271	3320	3301	3242	3357	3425	3489	3480	3637	3690	3677	3716	3763	3647	3682	3734	3722	3668	3700	3574	3607	3551	3635	3647	3505	3530	3560	3612	3593	3554	3619	3667	3606	3555	3594	3600	3645	3615	3678	3672	3672	3787	3765	3862	3914	3987	4000	4026	4094	4130	4111	4190	4235	4200	4287	4365	4283	4343	4307	4437	4377	4509	4361	4429	4472	4421	4389	4419	4369	4284	4342	4328	4257	4338	4268	4207	4227	4172	4073	3991	3870	3658	3432	3212	2991	2705	2376	2193	1746	1296	963	707	592	457	362	325	288	268	280	294	287	189	213	215	172	196	137	191	172	164	135	127	138	136	128	121	128	111	122	112	111	122	131	104	118	118	104	100	100	101	105	101	100	100	100	101	107	111	110	119	156	120	125	127	145	125	179	179	167	152	173	148	148	168	155	143	144	118	131	121	114	123	124	141	135	118	118	114	107	104	100	114	102	100	102	109	106	103	105	102	105	101	109	107	107	111	100	109	107	133	112	117	108	122	116	119	102	114	117	113	108	115	101	117	100	101	100	101	100	105	105	108	100	100	100	100	102	107	101	104	102	102	100	100	102	109	100	100	100	100	112	111	111	100	100	100	100	100	100	100	100	100	100	100	100	100	100	100	100	100	100	100	100	100	100	100	100	100	100	100	100	100	100	100	100	100	104	104	100	100	100	100	100	100	100	100	100	100	100	100	100	100	100	100	100	100	100	100	100	100	100	100	100	100	100	100	100	100	100	100	100	100	100	100	100	100	100	100	100	100	100	100	100	100	100	100	100	100	100	100	104	104	100	100	100	100	100	100	100	100	100	100	100	100	100	100	100	100	100	100	100	100	100	100	100	100	100	100	100	100	100	100	100	100	100	100	100	100	100	100	100	100	100	100	100	100	100	100	100	100	100	100	100	100	100
2502	2512	2463	2478	2432	2445	2472	2396	2397	2366	2365	2374	2381	2354	2307	2331	2413	2415	2307	2316	2358	2364	2449	2416	2374	2458	2482	2583	2504	2572	2561	2623	2533	2709	2616	2650	2528	2642	2629	2630	2591	2589	2602	2564	2657	2720	2628	2615	2667	2666	2619	2633	2667	2615	2618	2611	2568	2606	2536	2650	2668	2540	2573	2475	2618	2641	2683	2741	2796	2765	2690	2884	2780	2795	2934	2846	2862	2826	2886	2914	2976	2919	2929	2961	2874	2908	2817	2826	2833	2770	2723	2687	2680	2649	2711	2600	2696	2708	2729	2697	2667	2627	2758	2738	2765	2788	2808	2756	2772	2747	2746	2805	2796	2778	2827	2940	2956	2945	2991	3029	3018	3136	3139	3293	3365	3345	3294	3252	3240	3254	3259	3240	3287	3365	3304	3341	3409	3426	3491	3414	3529	3509	3615	3600	3587	3607	3613	3525	3459	3525	3446	3495	3464	3436	3458	3414	3485	3452	3369	3415	3556	3558	3645	3672	3559	3539	3544	3577	3683	3666	3718	3745	3795	3892	3792	3982	4059	4096	4134	4140	4223	4215	4234	4207	4282	4305	4338	4358	4291	4249	4242	4308	4453	4293	4338	4346	4333	4260	4396	4337	4336	4334	4325	4271	4273	4210	4373	4348	4265	4240	4125	4036	3958	3779	3530	3319	3164	2868	2617	2221	1880	1450	1069	890	686	578	465	388	319	313	269	265	220	262	204	196	167	187	184	142	132	126	160	169	164	123	148	144	117	112	116	124	101	101	113	106	116	113	101	101	100	102	106	104	109	105	106	104	105	101	100	104	107	106	123	116	123	115	145	146	123	139	193	153	161	179	161	154	170	154	126	125	131	122	114	115	111	107	111	118	124	128	121	132	125	111	112	111	106	107	111	109	132	107	123	120	123	110	116	102	104	101	106	102	109	101	108	101	102	100	104	106	107	106	111	100	100	100	100	100	100	100	102	102	100	103	100	100	100	100	101	100	102	101	101	105	104	100	100	100	100	103	107	102	100	100	100	100	100	100	100	100	100	100	100	100	100	100	100	100	100	100	100	100	100	100	100	100	100	100	100	100	100	100	100	100	100	100	100	100	100	100	100	100	100	100	100	100	100	100	100	100	100	100	100	100	100	100	100	100	100	100	100	100	100	100	100	100	100	100	100	100	100	100	100	100	101	100	100	100	100	100	100	100	100	100	100	100	100	100	100	100	100	100	100	100	100	100	100	100	100	100	100	100	100	100	100	100	100	100	100	100	100	100	100	100	100	100	100	100	100	100	100	100	100	100	100	100	100	100	100	100	100	100	100	100	100	100	100	100	100	100	100	100	100	100
2320	2456	2488	2473	2419	2472	2428	2422	2400	2390	2373	2373	2391	2360	2338	2334	2353	2340	2349	2356	2386	2444	2450	2460	2446	2537	2467	2501	2524	2558	2631	2592	2595	2675	2638	2590	2614	2505	2578	2632	2688	2631	2616	2666	2703	2708	2744	2780	2765	2745	2703	2719	2745	2641	2624	2650	2651	2614	2611	2604	2617	2579	2661	2591	2629	2673	2704	2650	2744	2786	2806	2885	2820	2814	2867	2902	2928	2873	2916	2774	2866	2803	2824	2828	2738	2749	2744	2732	2697	2654	2600	2606	2640	2592	2633	2620	2658	2603	2590	2574	2669	2695	2681	2661	2694	2667	2770	2765	2813	2804	2794	2813	2840	2910	2935	2945	2899	2930	2966	3008	3111	3045	3058	3113	3314	3202	3138	3121	3175	3095	3157	3228	3309	3206	3203	3253	3311	3402	3418	3429	3419	3500	3462	3477	3495	3529	3656	3532	3466	3426	3456	3442	3477	3549	3521	3402	3394	3494	3495	3441	3479	3462	3469	3614	3560	3631	3552	3545	3610	3601	3640	3672	3759	3772	3772	3924	3835	3834	3941	3934	3968	3976	3987	4048	4108	4140	4133	4142	4150	4222	4321	4307	4391	4391	4370	4415	4311	4229	4325	4296	4277	4278	4262	4164	4176	4255	4316	4312	4280	4219	4295	4322	4200	4161	4035	3844	3718	3652	3417	2944	2651	2183	1686	1452	1140	920	783	569	522	434	363	342	295	242	249	209	204	177	179	192	178	188	164	158	160	150	128	146	145	131	128	130	118	143	119	104	112	110	100	102	101	111	114	119	120	105	109	110	130	100	104	107	108	109	115	113	120	131	117	117	138	142	183	185	179	172	178	155	136	146	131	120	115	117	111	115	116	110	118	105	120	116	106	106	113	107	112	113	108	107	129	117	106	102	102	105	104	100	100	100	100	100	103	103	113	100	114	104	103	102	119	101	101	100	100	100	100	100	100	100	100	100	100	100	100	100	100	103	100	100	104	102	108	101	103	101	100	100	101	101	101	100	101	108	100	100	100	100	100	100	100	100	100	100	100	100	100	100	100	100	100	100	100	100	100	100	100	100	100	100	100	100	100	100	100	100	100	100	100	100	100	100	100	100	100	100	100	100	100	100	100	100	100	100	100	100	100	100	100	100	100	100	100	100	100	100	100	100	100	100	100	100	100	100	100	100	100	100	100	100	100	100	100	100	100	100	100	100	100	100	100	100	100	100	100	100	100	100	100	100	100	100	100	100	100	100	100	100	100	100	100	100	100	100	100	100	100	100	100	100	100	100	100	100	100	100	100	100	100	100	100	100	100	100	100	100	100	100	100	100	100	100	100	100	100	100
2376	2412	2378	2321	2409	2359	2386	2338	2351	2405	2427	2361	2371	2407	2345	2364	2438	2430	2353	2365	2418	2428	2460	2457	2406	2445	2484	2492	2518	2616	2564	2671	2734	2666	2698	2624	2629	2655	2637	2604	2565	2597	2657	2675	2594	2611	2692	2623	2634	2661	2582	2640	2667	2640	2644	2707	2665	2612	2652	2585	2617	2613	2580	2646	2627	2625	2617	2707	2610	2762	2715	2743	2836	2769	2648	2752	2822	2749	2920	2832	2866	2824	2801	2805	2781	2793	2749	2729	2658	2652	2673	2624	2658	2684	2605	2642	2637	2739	2577	2652	2672	2671	2621	2698	2732	2685	2698	2737	2727	2779	2763	2859	2845	2761	2832	2836	2835	2839	2924	2994	2981	2979	3125	3075	3169	3096	3124	3125	3171	3116	3141	3083	3141	3185	3198	3208	3211	3225	3191	3248	3297	3364	3423	3479	3369	3438	3468	3421	3300	3311	3378	3386	3384	3339	3379	3226	3267	3326	3289	3317	3355	3409	3392	3317	3309	3403	3541	3490	3462	3493	3587	3490	3421	3584	3590	3602	3748	3778	3737	3791	3897	3888	3871	3966	4046	4091	4101	4089	4214	4167	4186	4184	4276	4248	4281	4302	4297	4290	4225	4203	4227	4177	4241	4200	4231	4274	4266	4260	4279	4324	4273	4266	4168	4082	4052	3944	3957	3739	3698	3486	3254	2820	2355	2032	1760	1393	1126	864	655	617	489	402	381	299	254	213	201	233	189	173	197	161	160	150	215	150	132	141	117	137	144	125	110	114	112	110	123	122	119	104	101	108	104	107	120	112	106	126	129	105	108	114	119	117	112	112	160	156	132	150	175	138	177	176	175	155	179	197	142	134	138	134	113	116	107	123	115	141	119	105	122	112	105	109	121	116	112	106	100	100	102	101	107	118	129	124	114	105	128	121	103	101	100	100	101	112	108	103	102	103	100	100	100	100	102	103	101	100	101	100	100	100	100	100	100	100	100	100	100	102	102	110	104	106	103	104	109	110	109	105	112	100	100	102	100	100	100	100	100	100	100	100	100	100	100	100	100	100	100	100	100	100	100	100	100	100	100	100	100	100	100	100	100	100	100	100	100	100	100	100	100	100	100	100	100	100	100	100	100	100	100	100	100	100	100	100	100	100	100	100	100	100	100	100	100	100	100	100	100	100	100	100	100	100	100	100	100	100	100	100	100	100	100	100	100	100	100	100	100	100	100	100	100	100	100	100	100	100	100	100	100	100	100	100	100	100	100	100	100	100	100	100	100	100	100	100	100	100	100	100	100	100	100	100	100	100	100	100	100	100	100	100	100	100	100	100	100	100	100	100	100	100	100	100	100	100
2354	2408	2422	2436	2482	2422	2366	2457	2449	2372	2354	2362	2396	2415	2373	2386	2418	2390	2406	2438	2438	2435	2493	2489	2412	2528	2453	2486	2545	2543	2577	2611	2657	2744	2731	2707	2686	2702	2701	2599	2582	2531	2631	2662	2615	2585	2642	2561	2618	2677	2679	2661	2579	2549	2572	2555	2574	2563	2551	2558	2558	2594	2691	2636	2638	2654	2704	2625	2731	2647	2792	2714	2814	2840	2830	2808	2821	2760	2697	2730	2748	2774	2744	2776	2727	2787	2743	2698	2657	2696	2693	2611	2558	2591	2567	2707	2586	2567	2531	2585	2624	2691	2575	2554	2661	2740	2644	2686	2722	2673	2680	2704	2742	2714	2808	2891	2885	2938	2995	3023	3093	3070	3092	3188	3127	3142	3138	3088	3051	3059	3079	3020	3064	3033	2977	2952	2978	3120	3095	3164	3282	3358	3406	3485	3482	3408	3390	3362	3327	3287	3382	3373	3320	3323	3291	3223	3235	3160	3249	3273	3320	3356	3348	3362	3377	3434	3467	3488	3431	3480	3489	3554	3674	3685	3834	3810	3848	3900	3837	3894	4000	3957	4054	4062	4129	4149	4131	4220	4166	4150	4159	4279	4280	4259	4274	4290	4314	4280	4316	4271	4320	4354	4311	4312	4428	4452	4426	4374	4304	4279	4293	4270	4245	4178	4120	4053	3995	3827	3821	3546	3340	3038	2746	2562	2223	1856	1443	1169	922	795	642	462	387	314	283	265	252	269	241	197	171	159	140	185	171	141	128	147	132	151	163	171	112	113	138	140	127	114	113	123	142	100	105	114	114	107	104	105	120	104	102	104	112	107	102	101	101	118	128	119	116	117	149	141	139	157	166	160	136	141	150	119	119	119	116	106	136	119	142	119	118	118	133	115	114	109	107	118	114	116	131	135	150	114	120	125	129	112	101	110	110	105	102	102	106	106	100	103	102	113	100	100	100	100	100	100	100	101	102	100	102	100	100	100	100	100	100	105	103	100	103	100	103	128	118	105	103	102	101	106	104	102	100	100	100	100	100	100	100	100	100	100	100	100	100	100	100	100	100	100	100	101	101	100	100	100	100	100	100	100	100	100	100	101	100	100	100	100	100	100	100	100	100	100	100	100	100	103	109	100	100	100	100	100	100	100	100	100	100	100	100	100	100	100	100	100	100	100	100	100	100	100	100	100	100	100	100	100	100	100	100	100	100	100	100	100	100	100	100	100	100	100	100	100	100	100	100	100	100	100	100	100	100	100	100	100	100	100	100	100	100	100	100	100	100	100	100	100	100	100	100	100	100	100	100	100	100	100	100	100	100	100	100	100	100	100	100	100	100	100	100	100	100	100	100	100
[truncated: 393,854 more chars]
