# Supplementary material for: Oscillatory signatures underlie growth regimes in Arabidopsis pollen tubes: computational methods to estimate tip location, periodicity, and synchronization in growing cells
Source: J Exp Bot. 2017 Mar 28;68(12):3267–81. doi: 10.1093/jxb/erx032 (PMC5853864; doi:10.1093/jxb/erx032)
Supplement: supplementary_dataset_S1 [file erx032_suppl_supplementary_dataset_s1.zip › CHUKNORRIS-master/data/ratio_kymo/Arab_Col-0_Kymo_020813-A_CFP.txt]

14759.400	15397.372	15352.696	15274.049	15722.830	15638.569	16457.812	17072.709	16958.627	16253.924	16225.371	15964.443	14801.219	14885.795	15208.735	15549.800	15246.618	15499.813	15253.768	15838.287	15939.225	16968.188	17159.436	17439.842	16879.611	16571.041	16074.630	16490.260	17850.602	17253.295	17230.061	17744.340	18274.549	18350.875	17625.498	18129.576	18077.711	18506.514	16938.574	17062.682	18132.600	17235.176	17295.412	17047.912	16975.900	17881.422	18560.307	18730.436	18854.025	19140.365
15773.200	15413.662	15635.229	15873.439	15454.914	15959.027	15893.131	16530.080	16119.662	15552.340	15397.450	15760.039	16034.555	15628.474	15714.749	15290.544	14946.983	15850.713	15503.711	15410.886	15778.483	16366.374	17156.387	17001.064	17148.871	17392.041	17501.801	16960.715	16897.762	16100.128	17801.258	17571.713	17678.781	17848.412	18135.031	17293.391	17744.084	18038.893	17160.779	17351.775	16720.146	17363.299	17564.332	16952.283	16684.248	17254.725	17578.256	17595.652	17411.941	18348.971
15178.200	14944.810	15193.169	15600.131	16301.608	16005.796	16576.627	16264.352	16427.619	16621.354	15885.480	15350.005	16261.036	15772.495	15234.177	15298.712	15603.182	14680.490	15550.885	15120.247	15469.069	15790.067	16606.158	16879.969	17379.268	16710.342	16311.849	17054.242	17798.602	17461.561	17790.885	17024.783	16849.455	17865.793	18136.863	17369.674	17658.160	17664.719	16313.788	16894.857	16574.576	16830.627	17362.395	17654.084	18234.557	17095.826	17296.316	17636.953	18042.119	18333.713
15898.400	15056.729	15615.321	16454.572	16096.424	15255.849	15592.038	16178.834	16543.705	15963.774	15340.555	15267.966	15766.604	16512.162	15683.817	16540.113	16478.963	14894.793	15238.523	15495.876	15821.432	16142.695	15958.283	15802.155	16194.712	16354.613	16696.428	16764.217	16784.494	17448.594	17183.500	17629.953	16943.773	17235.186	17824.922	17546.951	15887.276	17325.389	17109.408	17316.740	16905.611	17783.219	16623.072	17065.021	17629.203	17264.781	17345.986	18401.885	18133.465	19486.586
14826.600	14938.179	14595.344	15080.606	15371.402	15886.488	15399.113	15123.713	15665.224	15943.175	16187.671	15669.998	16160.562	16550.980	16038.031	15746.015	15975.746	15889.094	16632.342	16100.614	16131.923	15162.440	15079.126	15172.154	15579.617	15989.866	16087.713	16227.640	16909.727	16957.770	18117.287	17268.744	16746.412	18074.432	17457.295	16804.027	17445.381	17227.162	16956.225	17039.986	17902.996	17550.223	18342.225	18565.051	17801.277	17953.424	18962.262	18909.424	18392.656	20822.463
15059.000	15490.164	15786.854	14841.483	15225.246	14920.271	14780.675	15292.939	15614.110	15723.235	15974.760	16146.653	16200.432	16218.429	16136.590	16109.377	16574.730	15756.551	16445.207	16469.295	16153.111	16315.328	16479.684	16455.459	15728.872	16047.708	15980.257	16675.504	16285.924	16549.051	17302.799	17427.818	18242.197	17783.707	17253.521	18277.158	16857.188	16823.598	17222.615	17048.223	16991.225	17538.629	17386.775	17110.791	18037.008	17886.293	18187.271	17936.354	19242.475	18654.248
13337.000	13885.007	14983.839	15584.356	14983.354	15516.264	15928.851	16132.334	15900.058	16056.744	16032.053	15896.808	15177.374	15601.299	16611.164	15978.892	16142.232	15859.718	16299.161	16232.877	16535.938	16851.801	16926.449	16484.891	15672.033	16960.246	17164.682	16539.047	16594.590	16509.166	17133.062	17654.182	16689.145	18178.914	17567.361	18123.189	17916.561	17479.475	16703.215	17254.129	16383.129	16149.754	17155.295	17250.627	17124.748	17199.316	17735.910	18586.621	18414.969	19003.129
14703.000	14605.433	14763.229	14878.378	15186.114	15260.058	15318.520	16076.218	15540.975	15071.565	15845.087	15609.412	15824.177	15239.274	15943.786	15964.983	15868.898	16158.706	16388.561	16126.320	15642.738	16487.973	16513.494	16670.082	16027.506	15448.644	16371.424	16198.885	16607.326	16824.643	16436.529	16540.996	16257.855	16671.148	17424.549	17856.303	17496.658	17341.682	17782.217	17297.525	17543.562	18013.889	17420.400	17574.197	17271.105	17009.201	18075.404	17172.064	17575.309	18769.020
14627.200	14479.028	14553.724	15237.093	15149.256	14919.140	15299.479	15910.378	15593.822	15087.605	15489.972	15859.865	14799.774	15429.532	16358.002	15841.479	15618.039	16170.351	16522.582	16347.357	17181.965	16649.477	17429.016	17232.256	16464.168	16695.568	16132.009	15867.378	15810.542	15830.380	15737.164	16382.645	18005.023	17008.996	15839.592	16535.791	17591.322	16824.797	17706.385	17977.926	18149.627	17232.869	17713.627	16968.240	16798.025	17243.150	16266.059	16752.973	17098.814	18602.689
14660.000	15184.820	15518.783	15972.737	14991.985	15410.666	15329.939	14934.049	15196.185	15293.163	15193.669	15550.670	16263.904	15109.327	15275.657	15896.684	15677.176	16538.098	16320.419	16161.993	16345.753	16551.828	16690.514	17048.088	16782.451	16884.904	16945.682	16569.875	16237.244	15830.871	16429.977	17078.830	16193.018	16905.133	15355.274	16177.812	17678.805	17975.645	16535.750	16777.564	16705.650	16349.747	17138.602	17064.930	16975.764	17227.768	18035.461	18080.207	18358.172	19006.307
15082.000	15481.158	15937.947	15821.244	15843.528	15767.655	15575.892	15632.832	15457.197	14695.627	15461.571	15625.447	15659.399	15096.555	16129.538	16287.810	16168.654	16499.852	16740.459	16546.895	15411.067	16019.302	16626.238	16258.994	16351.894	17182.219	16523.121	16330.997	17593.973	17654.680	16737.494	16539.242	17048.291	17016.209	16104.400	16108.252	16622.838	17315.992	17756.381	16711.037	16257.256	17231.992	17591.955	17691.037	17457.031	17239.434	16743.889	17527.943	16897.666	17985.031
15411.200	16214.828	16077.683	16607.049	15869.271	15893.518	15672.977	15436.458	15606.883	15745.027	15160.972	14061.420	15304.004	15277.928	15455.248	15362.012	15800.453	15757.855	16157.288	15908.886	16771.873	16194.110	16424.439	16248.340	16243.319	16392.355	16914.557	16534.730	17249.133	17029.971	16631.639	16921.295	16400.018	16483.934	17214.018	18015.305	17736.580	17485.434	16998.846	16886.445	17070.875	16329.733	16875.186	16894.527	17282.469	16875.262	17344.205	17371.584	16729.799	18013.877
15855.200	15846.608	15166.432	15110.635	15907.867	16127.112	15845.229	15712.293	15577.152	16145.385	15628.041	15639.622	15308.009	15421.185	16717.922	15944.451	15977.480	15508.415	16201.960	16172.590	15391.553	16050.663	16315.692	15770.924	15921.532	16111.550	16724.840	16361.531	16860.398	16353.204	17674.381	16844.484	16663.066	16033.187	17937.875	16841.146	16624.688	16806.232	17320.971	16960.857	16526.443	17153.633	16233.286	16473.402	16647.941	16479.068	17410.355	17517.361	17765.566	17384.012
15158.200	15198.500	15536.641	16376.415	16342.609	15787.266	15634.249	16258.443	16256.838	16095.433	16259.644	15918.059	15719.144	15910.631	15109.240	15073.065	15428.271	14056.951	14728.706	15035.018	14765.351	15386.686	16160.688	16574.389	16229.514	16178.757	17004.715	17125.434	16680.980	16413.041	17019.629	16383.265	16246.436	17285.705	17101.094	18191.848	17105.912	16153.275	16336.401	17348.203	16542.291	16510.963	17175.957	17185.373	17039.576	16818.010	17171.014	16428.416	17541.506	16906.242
15380.800	15693.076	16400.936	15915.709	15908.823	15839.110	16069.817	15823.150	16204.737	16375.959	16084.519	15827.254	15907.822	16282.288	15979.844	15401.569	16003.298	15769.228	15359.838	15416.575	15507.353	15328.497	15592.885	15796.006	16119.512	16517.209	16040.043	16098.442	17215.064	16302.991	17857.400	16565.105	16931.623	16667.211	16797.414	16639.424	17056.289	16671.703	18521.555	17840.074	17926.053	17418.986	17220.488	16488.490	16682.344	16834.635	17544.336	18153.934	17519.004	16964.398
15188.000	14911.102	14541.611	15414.135	15166.741	15221.719	16001.702	16540.072	16502.602	16007.047	15687.887	15016.437	15218.092	15521.189	14785.919	16135.223	15526.436	15616.175	15567.833	15881.216	15035.631	15450.187	15612.902	15243.667	15215.868	15907.240	16105.073	16393.654	17349.033	16969.305	16876.797	16927.873	16872.891	16467.930	16833.699	17086.924	16985.092	18070.387	17506.180	17147.441	17202.873	17305.287	17117.180	17899.059	17703.912	17243.184	17237.277	17685.691	17548.346	17963.641
15167.800	15060.762	15780.246	14969.686	15349.624	15598.111	15337.739	15626.392	14840.265	14998.500	15842.166	15578.330	15867.463	15230.146	14786.028	14507.878	15136.432	15320.775	16003.021	15316.848	15464.849	15389.033	15329.318	15468.174	15905.002	15619.101	16079.372	16316.700	17093.072	16858.012	16915.598	16986.025	17456.617	17534.152	17806.504	17255.416	16596.318	16766.574	16783.199	16827.869	16836.883	16864.363	16205.241	16877.549	17374.238	17361.889	18170.947	17610.807	17642.584	18115.133
14561.800	14456.589	15759.175	15540.745	15473.970	15357.696	15842.999	15369.422	14840.771	15409.731	15451.870	15849.235	15065.901	14672.954	15795.215	15490.564	15756.730	15967.267	15908.017	16356.264	15818.961	15196.966	15459.359	15987.017	15847.761	15901.465	16526.248	16790.688	17265.744	16798.734	16380.968	16582.424	16957.266	16199.801	16496.379	16347.409	15765.422	17232.826	16544.559	16930.541	17182.322	17151.918	16710.191	16564.615	16802.637	16709.604	17392.160	16810.871	17766.039	17618.096
15422.200	15652.858	15199.337	14837.791	14941.973	14598.836	15080.212	15154.635	14975.796	14963.597	14987.948	16054.640	16361.449	16149.814	16473.287	15271.144	16035.911	15248.821	15211.164	15896.274	15821.254	15389.053	15526.072	15866.940	16177.762	15390.853	15491.827	15675.207	15623.123	16738.676	16110.869	15729.018	16388.742	16063.208	16119.461	16928.305	16143.005	15306.842	16493.371	17018.826	16010.007	16479.826	16056.310	15419.976	16966.180	16486.760	18009.828	17042.895	17800.807	18501.943
15695.000	15113.890	15143.076	15074.798	15114.567	15377.308	15238.540	15023.205	14668.724	15018.704	14610.164	14905.775	15282.861	15861.319	16036.257	15488.863	15252.367	16072.323	15431.642	15847.832	15889.342	16519.244	15863.319	15884.482	15942.158	16195.635	16500.207	16633.703	15462.256	16029.213	15783.906	15794.733	15640.801	16620.629	15563.717	15630.443	17161.074	16036.741	16392.529	16369.413	16969.078	15639.775	16531.756	17474.648	17280.443	16811.340	17903.023	17857.455	18201.328	18347.928
15245.400	15014.686	15513.919	14615.905	15052.331	15564.699	14411.569	14874.059	14783.639	14886.590	14858.335	14968.520	15156.432	14680.782	14879.260	15490.576	16011.312	15781.360	16536.371	16171.309	16244.128	16292.272	16660.447	16761.754	16657.682	16419.355	16639.834	16174.574	16642.760	17363.783	17151.205	16521.586	15470.807	15305.463	15930.510	15977.186	16230.416	16003.767	15782.277	16228.709	16965.729	16699.422	16142.559	16276.127	17045.154	17409.082	16814.705	18278.543	17387.146	17257.541
15053.600	14859.890	15474.655	15235.003	14626.048	15035.236	14862.090	14678.099	14705.290	14812.506	14749.412	15468.162	15677.646	15018.384	15674.278	16129.000	16242.329	16602.389	15584.935	15975.229	16677.275	16240.042	16429.182	16807.439	16823.691	16873.143	17008.961	17343.820	16098.188	16664.145	17594.092	17060.975	15700.377	15809.174	16357.440	15917.786	16077.828	15979.518	16204.157	15967.594	16182.737	16305.512	15498.917	16366.733	16593.078	16387.703	16751.941	17413.424	17210.654	18212.172
15180.000	14682.648	14989.041	14867.869	15122.213	14806.680	14193.055	14921.429	14983.040	15267.594	15487.111	15282.515	15599.801	15813.557	17151.223	16114.815	15107.636	15340.529	15159.985	16401.146	16666.160	16810.146	16562.443	16157.506	16072.002	16329.498	16095.108	16469.584	16664.832	15874.484	15893.559	16476.238	16532.334	15693.156	15329.534	15044.456	15951.053	15395.183	15668.018	16502.521	16850.660	15440.271	16037.048	16242.449	16344.449	16598.789	17486.818	17237.730	17349.559	17501.445
15450.400	14709.258	15940.324	14596.205	15396.720	15863.624	15085.441	14835.763	15433.316	16412.773	16500.043	15873.505	16050.166	16653.941	16242.604	15803.189	15663.238	15977.871	16008.656	15847.512	16051.828	15690.524	15530.809	16053.562	15671.692	15091.131	15717.092	16354.548	16109.434	16273.198	15596.275	14972.804	15779.983	16205.711	16241.853	15680.130	16028.703	16062.343	16046.663	16119.340	16175.099	16741.664	16967.506	16579.340	16932.320	16654.604	17559.578	16591.920	17172.498	17488.045
15265.000	14893.847	15679.196	14781.486	15550.260	15610.683	14843.499	15433.818	15823.350	15353.643	15655.776	15704.118	16173.770	16002.088	16666.613	16542.146	16399.873	16583.846	15944.038	15715.168	15913.991	15412.816	16064.111	16007.907	15543.104	15598.071	16143.690	16186.937	16490.959	16546.562	16939.805	16148.669	15940.948	16526.732	16722.895	16261.126	15151.233	15989.814	16657.010	16396.684	16755.090	16425.234	16069.319	16071.966	16481.625	16351.428	16248.000	17711.297	17781.154	17834.029
14754.600	14985.793	15645.672	15280.111	14904.825	14839.001	15899.923	15302.096	14830.154	15186.521	15136.393	15628.068	15366.907	15216.163	15238.203	15098.048	15924.006	15176.487	14865.021	15121.432	15188.932	16174.760	15343.484	15579.784	15223.829	16005.334	16782.996	16804.305	16234.256	17414.969	16794.752	16732.613	16470.520	16839.930	16552.543	16485.773	16616.535	16027.354	15996.604	17027.023	15886.738	16252.254	16094.700	16228.689	16981.545	16382.856	16652.354	16928.232	16948.811	17217.408
14040.000	13739.807	14717.154	15431.018	14988.164	14627.896	14688.697	15037.488	14977.403	14958.738	15421.754	15135.186	15239.518	15132.810	15332.978	15764.438	15133.741	14755.518	15655.666	15345.486	15160.759	15352.061	15698.554	16117.864	16070.889	16022.564	16501.463	16300.065	17256.846	17208.801	16524.086	16375.280	16082.022	16673.578	16753.215	16673.184	16193.432	16445.301	16386.818	15602.600	16142.384	16120.838	16905.094	16652.949	16459.406	17133.283	16030.486	16053.201	16237.214	16027.399
14040.200	14568.420	13751.905	14181.624	14495.960	14320.929	14599.502	14951.631	15069.880	15393.103	15121.894	14801.995	14912.814	15376.823	15463.765	15571.206	15842.740	15198.068	15257.138	14521.536	15541.482	15080.150	15337.395	15755.675	15891.439	15982.905	15868.233	16362.950	15663.358	16453.816	16119.845	15612.726	15871.629	15835.676	16327.981	16508.697	15701.559	15616.725	15734.253	17309.654	17072.041	17326.244	16063.062	16612.705	16608.717	16513.262	17137.863	16631.273	16765.512	17189.703
14572.400	14875.038	14638.480	14016.132	14909.726	15060.022	14932.982	14884.218	14830.745	15600.012	15426.078	15066.918	15381.891	15152.418	15205.551	14132.968	13951.217	14311.767	15094.549	14714.499	15359.080	15677.125	15617.863	15575.140	15979.803	15619.510	16543.689	16985.490	16488.988	16864.893	16752.021	16662.387	16087.535	16748.043	16040.076	16032.420	16500.783	16246.217	16287.069	15510.861	16838.096	16821.883	16336.192	16076.816	16500.479	15451.384	15350.441	16316.098	17569.000	17810.412
13878.400	15148.691	14320.431	14441.688	14478.552	14840.317	14966.915	15664.518	15632.582	15581.585	15766.127	15294.753	14760.579	15743.559	15832.397	15515.600	15746.545	15476.300	15969.707	15374.453	15792.721	15569.243	15770.685	15889.954	15561.483	15925.164	16358.158	16198.677	16755.441	17535.125	17757.885	16266.134	16568.510	16124.519	17207.463	17044.520	16634.889	15849.054	16023.909	16357.211	15335.899	15772.222	15569.320	17395.633	16365.490	16182.253	15968.185	16251.026	16930.117	15810.853
14065.800	13691.903	14192.347	14980.009	14632.975	14582.224	14608.596	14556.725	14742.808	14496.290	14458.313	14523.682	14994.624	15140.860	15525.641	14871.905	15957.866	15528.465	14875.420	14889.934	16538.598	16551.949	15826.338	15753.092	15920.713	16074.664	16530.307	16541.045	16603.400	16111.571	15901.641	16298.101	16205.571	15709.579	16146.730	16744.223	16550.719	16393.803	16769.082	16969.297	16798.076	16275.697	16250.974	16599.633	16784.105	16314.823	17307.658	16964.834	16662.846	18295.234
13321.400	14698.179	14148.419	14014.764	13568.486	13962.271	14913.588	15213.017	14859.203	15190.896	15065.032	14512.191	14187.001	14615.980	14178.313	14788.535	15444.402	15222.704	15621.526	15760.626	15784.316	15026.937	15027.740	15945.479	15978.879	16080.372	16569.178	16266.029	15732.258	16567.980	16430.238	16900.740	16126.569	15518.092	16311.600	17178.109	16655.270	17065.758	17123.041	16912.590	17551.377	17237.582	17126.420	16973.850	16572.445	16355.393	16279.703	17088.822	16918.887	17452.840
14460.400	14912.348	14686.732	14142.918	14426.010	15288.271	15159.566	14553.819	14758.292	14854.041	14732.322	14530.961	14620.723	14953.545	15144.877	14882.153	14392.030	15537.571	15672.308	15745.890	15646.310	15561.050	15978.396	15824.264	15429.386	15506.384	15446.635	16111.345	16738.137	15654.658	15906.854	15624.518	15233.146	16503.480	16116.992	15475.835	16673.307	17339.154	16982.209	16516.742	16586.881	16323.059	16403.406	16092.146	15973.400	17174.941	17902.309	16336.822	16937.088	17060.656
14958.600	14592.725	15104.166	14265.043	14606.787	14505.479	15049.358	14738.322	14925.565	14742.198	14684.546	14683.017	14494.690	14693.982	15113.555	15353.047	14518.476	14653.328	15668.270	14865.590	14934.247	15561.608	15841.045	15834.963	16709.619	16478.689	16483.871	17031.934	16942.678	16291.003	16247.959	17303.541	16480.795	15857.366	15967.398	16415.852	16901.250	16677.221	16469.588	15944.975	16185.921	16080.586	16391.004	17233.785	16325.879	16809.227	17078.895	17435.816	17070.850	17274.162
15184.000	14492.039	15280.401	14061.169	14078.400	13621.175	13529.901	14368.740	14706.477	13966.999	14052.503	14345.693	14695.620	14735.109	14920.904	14705.224	14174.989	15070.271	15226.434	14888.051	15880.535	14927.212	15593.097	15932.409	15709.390	15901.840	16869.020	16522.848	16646.008	17294.408	15410.948	15616.249	15511.567	16411.143	16389.211	16829.268	16476.051	16528.195	16396.688	16839.471	16930.322	16327.617	15972.389	16587.393	16733.023	16090.146	16450.717	16564.152	16637.449	17006.479
13846.000	13764.012	14208.379	14019.569	13964.581	14971.616	14738.402	14142.679	14272.530	14784.042	14457.803	14554.122	14528.229	14236.025	14717.604	14462.871	14279.369	14805.640	15216.234	16075.890	15151.915	15765.118	15653.243	15642.087	15981.819	16153.369	15886.562	15388.539	17014.326	16874.488	16344.957	16451.428	16367.126	16678.078	16750.326	16292.848	17532.750	17265.754	17199.109	16820.279	16052.062	17071.441	17870.082	16993.727	16720.172	16763.725	17773.639	17186.996	17217.492	15833.739
14106.800	13604.683	14243.880	13489.631	14227.762	14674.295	15230.542	14621.736	14571.089	14649.550	14745.594	14196.798	14160.523	13842.744	14497.342	14330.023	15304.202	15047.362	15508.678	15263.397	15642.173	15965.821	15930.460	15830.056	15081.355	15198.187	15646.581	15898.337	16010.407	15251.293	16244.484	17167.404	16556.963	17675.074	18336.863	16996.529	17329.641	17720.352	15816.083	16298.609	17812.941	16525.305	17678.064	16741.754	16809.777	17314.164	17790.605	16427.273	16351.477	17003.576
14091.400	14123.075	12847.813	14074.067	14065.410	14342.778	13794.565	14278.146	14354.437	14182.162	14031.926	13868.018	13922.398	14777.363	14788.763	14968.588	15438.549	15492.898	14748.160	15999.090	15271.805	15550.446	16540.051	16285.593	15686.346	15391.215	15310.287	15317.932	16685.510	15897.307	15869.973	16793.957	16163.795	16148.143	16302.949	16759.686	15984.197	15841.493	16902.051	16670.385	17138.975	17071.471	16305.015	17030.365	16536.746	16864.312	16540.139	16532.723	16869.531	16500.701
14166.800	13816.594	14179.489	13582.081	14254.558	14871.314	14407.032	14475.466	14506.717	14382.332	14934.798	14306.662	14055.913	14829.403	14471.305	14338.462	15758.219	14788.794	14921.318	15171.694	15795.596	15803.005	15208.602	14721.225	14851.148	15274.069	15505.973	16140.279	15750.973	15857.914	16457.254	16302.070	16836.795	16339.735	16747.033	16472.459	16742.334	16033.097	16428.830	16807.189	16559.738	16740.732	17317.912	17005.598	16124.129	17211.568	17162.447	16196.436	15863.104	18228.133
14733.600	13426.386	13983.463	14701.898	14445.814	14660.888	14024.349	14418.437	14726.614	14823.031	14192.924	14429.843	14549.733	14510.383	14759.733	15115.391	14921.610	14921.625	14955.978	15028.811	15300.804	14781.765	14920.245	14645.464	15340.462	15464.427	15359.693	15805.234	15425.137	16202.251	16707.693	15114.139	15867.062	15945.543	17419.217	17510.854	17484.355	17230.371	16161.562	17008.643	16194.743	16360.994	16909.869	16655.066	16042.370	17213.674	16549.338	17794.865	17331.260	17786.045
13077.600	13449.201	13851.249	14950.539	14598.876	14404.431	13965.820	14137.985	14027.959	14077.095	14057.665	14045.314	14215.506	14390.138	13896.690	13977.159	15314.915	14985.669	15136.410	15213.402	14920.835	15268.815	15298.013	15436.350	15342.309	15384.467	15484.735	15622.019	16059.518	16794.236	16327.121	16485.693	16251.679	16847.109	16875.627	17108.893	16949.039	16797.406	16942.023	15753.502	16332.840	16348.319	16898.383	16082.768	15568.489	15893.185	15608.472	16908.148	16746.072	16547.723
13901.800	14037.380	14222.546	14133.914	14326.846	14365.917	13802.680	14215.321	14731.582	14890.068	15217.149	15284.228	14650.093	14649.325	13782.151	14562.105	14656.635	15233.949	15098.111	14784.175	15224.213	14770.799	14792.218	15873.600	15768.774	15166.121	15226.276	15621.377	16093.627	16285.828	16679.344	15977.096	16296.365	16541.193	16915.246	17181.215	16222.784	16214.593	15808.857	16638.439	16609.332	15783.743	15783.793	15917.631	16058.163	16511.789	16417.521	16320.210	17112.611	16589.430
14034.600	13528.208	13277.348	13197.762	13854.465	13924.745	14007.180	14474.633	14759.472	15076.237	14963.562	14381.019	13990.986	14465.373	14518.229	14184.124	14515.300	15045.899	14811.156	14655.060	14827.240	16037.478	15647.685	14234.849	14629.131	15800.821	15724.512	15407.774	16337.263	15953.626	16051.929	15692.024	15625.904	15735.817	16368.108	16133.183	16168.053	16446.936	17179.346	16999.838	15800.845	15228.755	16092.221	16673.453	17086.223	16309.123	16608.264	16226.822	15682.140	16229.510
14256.000	13465.799	14477.690	14719.939	14329.108	14400.564	14476.691	14174.376	14686.217	15357.250	14854.781	14637.767	14339.864	14173.765	13813.714	13701.424	13553.839	13690.606	14583.335	14237.417	14216.282	14270.163	14333.299	14285.612	14895.268	15267.217	15446.241	15436.432	15729.054	15239.224	14690.625	15888.880	16675.902	16126.019	15986.519	15291.207	16072.421	16267.404	16437.486	16561.490	15882.620	16846.844	16058.993	15679.734	16174.769	16177.712	17041.582	16641.549	16164.367	17249.125
14331.200	13742.324	14238.867	14129.259	14222.226	14260.659	14596.724	14839.158	15131.363	14824.809	14497.397	14967.719	14598.316	13668.582	13669.790	13465.999	13792.299	14162.060	13775.223	14060.513	13519.196	13654.631	14340.300	14204.892	14529.316	15035.643	15262.461	15265.819	15407.889	15957.441	14711.538	15109.246	15846.879	15575.752	15789.757	16249.435	16092.790	16451.062	16080.829	16587.518	16382.063	16847.861	16194.566	16576.613	17006.332	16874.451	16441.475	17229.777	17252.197	16878.955
14241.800	14106.847	14289.552	13773.827	14179.578	14451.774	15207.083	15012.093	15171.867	14294.161	14456.395	14551.932	13926.352	14086.337	13650.945	13383.903	13661.452	13719.853	14055.303	14094.642	13683.908	13897.233	14022.877	14362.182	14973.710	15210.028	15578.992	16012.526	15421.288	15551.615	16331.553	15955.922	15142.138	15889.396	16217.548	16210.351	16529.805	17572.693	16491.584	16988.895	16548.643	15991.367	16258.608	16230.728	15592.306	16335.499	15768.001	16981.531	17543.938	16847.568
14356.200	14553.405	14222.081	14872.791	14710.659	14123.418	14407.063	14784.277	14356.017	14788.011	14637.252	14768.593	14429.381	13941.781	14727.166	13765.316	13862.381	14673.113	14176.893	14610.873	14448.434	14110.149	14012.064	14669.282	15141.922	15432.501	14842.415	15081.006	14991.787	14687.023	15733.698	15569.235	15590.874	14989.485	16197.450	17485.498	16768.938	16323.330	15648.723	15774.744	16252.812	15457.997	15121.847	15938.843	16188.691	15797.365	15394.737	15786.238	15767.631	16687.031
13696.600	14786.279	14691.872	14714.205	14468.291	14594.188	14826.080	14950.074	14325.752	14509.943	14595.131	14774.959	14575.593	13924.068	13392.559	14562.369	13661.287	13907.776	13875.059	14186.794	14097.845	14287.142	14515.189	14707.450	14633.729	15090.781	14690.403	15483.886	15947.115	15746.645	14582.396	15797.733	15784.407	14522.057	14921.725	15614.790	15959.843	16206.508	14743.074	15111.190	15584.253	17192.232	16233.016	16480.182	16591.682	16201.070	16632.393	16590.891	16293.240	15744.916
13789.800	14398.088	14360.200	14402.360	14213.098	14427.139	14136.240	13857.932	14458.899	14646.862	14795.204	15365.973	14832.300	14237.902	14393.646	14330.142	14212.864	14861.484	14160.812	13864.946	14693.963	14845.542	14120.988	14079.182	14466.192	14646.844	15075.595	15441.859	15375.803	16051.684	15497.997	15282.778	14406.930	15254.887	15348.195	15805.938	17673.016	16148.219	16049.485	15488.224	15654.183	15435.382	15670.191	16119.304	16012.258	17171.008	15096.531	16768.455	17165.469	16583.281
13266.200	13731.895	14155.605	14496.770	15103.208	14724.570	14135.159	15278.851	15370.385	15400.353	14965.237	14931.529	14973.492	14828.370	14637.892	13957.023	13962.725	13308.838	14287.650	13621.583	13553.910	14052.080	13778.389	14038.837	14246.964	14056.404	14736.688	14540.615	15908.992	15749.282	15204.877	16534.830	15465.076	15677.643	15611.245	15621.581	15827.419	15878.446	15353.611	15147.795	15991.280	16035.721	15972.706	16087.521	15952.615	15817.481	16001.644	16476.879	16310.487	16286.255
13909.800	14135.505	14368.201	14376.316	14268.351	14509.716	14846.512	14967.295	15545.488	15752.391	14877.517	14738.313	14574.818	14573.887	15611.446	15316.664	14918.436	15343.962	14928.976	14558.666	14584.844	14657.081	14358.694	13940.438	14358.120	14875.808	15313.137	14734.139	14647.208	14887.181	16428.125	15855.639	15037.277	14719.646	14870.077	15126.047	14980.294	14984.144	14957.113	16477.592	16003.354	15490.871	15319.448	15650.769	15690.290	15469.703	16298.166	16700.457	16951.016	16992.695
14233.000	13492.704	14451.910	14773.812	14679.178	14187.521	13841.105	14196.786	14703.216	15497.891	15003.593	14671.972	14605.909	15243.320	15851.170	15274.860	14675.470	14345.977	14486.922	14357.651	14435.732	14677.049	14390.124	14049.143	13709.330	14397.620	14539.617	14938.919	13887.628	14173.457	14858.079	14376.800	14623.643	15670.624	16042.663	15810.575	15256.855	15260.775	16336.458	15408.888	14937.167	15634.321	15818.868	15442.780	15985.708	15465.021	15174.792	15763.955	16209.569	16657.102
15121.400	14495.802	13918.796	13725.742	13773.817	13562.884	13732.268	13755.271	13686.275	14037.804	14770.878	14138.554	13929.452	14211.708	13642.339	14787.234	14793.015	15108.994	14605.184	14744.084	14564.145	14358.761	14328.255	15052.156	15749.565	14598.431	14485.528	15470.990	15619.809	15490.123	15419.960	14911.215	15305.143	15566.310	16023.444	16090.435	15919.823	16160.838	15098.897	15422.457	14917.753	15714.489	15778.046	15935.087	16176.844	16416.658	15502.761	16217.651	16437.648	15353.119
13296.400	13664.511	13536.896	14213.992	14149.340	13632.685	13982.695	14828.766	14914.085	14627.962	14445.572	14476.743	14492.008	14903.442	14980.055	15485.978	15373.412	15212.212	15189.144	14703.185	14123.451	14942.838	15140.808	15141.204	14697.453	14933.213	15439.757	15549.403	14573.306	14894.104	15983.042	15180.205	14251.148	15647.434	16356.344	16190.748	15859.263	15243.011	15483.468	15373.847	15318.250	14556.245	15294.885	15099.551	15775.626	15696.506	15310.653	15994.349	17529.209	16114.543
13526.200	14288.028	14209.540	14348.950	14519.098	14473.678	14275.907	14597.612	14472.887	15209.670	15302.484	14716.755	14338.805	14482.685	14964.534	14547.409	15151.040	15111.734	15089.176	15510.034	14955.073	14640.622	14751.172	15040.399	15218.913	14877.406	14838.307	14438.253	14362.680	15313.140	16314.308	16006.566	15413.271	15852.278	15483.072	15963.771	15884.042	15328.262	15949.993	16987.455	15043.357	15538.828	15387.689	16054.767	15404.853	15470.226	15965.772	15829.950	15488.368	16080.024
13843.800	13408.536	13565.824	14088.626	14237.864	13425.984	13491.431	14094.812	14810.570	15169.719	15007.287	15482.369	14726.480	15040.412	15246.484	15860.254	14376.980	15214.611	14813.329	14438.646	14817.679	15213.638	15188.906	15406.454	15312.049	15364.339	15990.235	16028.707	17574.299	15742.380	15412.967	16009.001	15820.464	15466.887	15884.404	16594.418	15165.887	15431.547	15734.560	16320.597	16258.589	15484.722	15081.932	15399.692	15485.801	15466.211	15884.399	15446.575	15423.899	15716.788
13077.800	13225.031	13473.854	13885.976	14156.058	13594.492	13549.408	14403.163	14589.755	14535.890	14011.688	14594.943	14110.767	13953.500	14375.199	14863.331	14895.300	15519.149	15057.684	15233.626	15426.754	14832.855	14832.957	14900.854	15151.240	15256.087	15590.247	15809.078	16220.536	16127.778	15120.794	15251.047	15771.298	15355.151	16105.556	15706.826	15938.859	15877.176	16104.029	15142.515	15802.579	15275.080	15367.458	16279.681	15838.469	16112.715	15373.744	16383.310	15946.938	16582.764
14454.600	14453.053	13550.623	14071.961	14585.549	14187.025	14312.201	14473.137	15047.637	15437.553	14849.589	13889.137	14150.935	14359.777	15046.264	14826.112	15335.511	14483.826	14860.317	15017.073	14752.596	14724.209	15108.412	15098.473	15337.735	15522.470	15288.315	14747.828	15163.576	15127.257	14750.818	14615.783	14803.479	15775.357	14948.467	15968.746	15789.619	15646.998	15562.714	14987.390	14769.964	14930.649	15210.086	15442.969	15329.734	15087.010	16445.752	15438.996	16726.711	15223.753
13124.200	14820.712	13822.225	14031.490	14288.745	14248.577	14212.988	14245.876	14759.478	14720.854	14721.033	14478.465	14443.893	15198.844	14073.025	15430.208	14873.438	14679.770	15011.521	15017.138	14429.444	14581.311	14574.577	14930.756	14961.403	15644.574	15284.543	14666.126	15269.525	15108.841	15581.806	15532.785	15468.096	15736.593	15842.729	15650.229	15405.107	15692.676	15088.211	15068.544	15958.980	15984.790	14981.262	15567.814	15722.238	15693.491	15010.650	15493.804	15193.984	16388.902
13646.000	13828.425	13953.883	14123.814	14267.147	14362.393	14601.661	14917.622	14672.050	14528.675	14674.837	14625.275	15138.488	15295.253	14479.581	14690.537	15151.022	15230.178	15497.861	15829.252	16513.072	15796.785	15370.624	15366.805	15468.698	15458.199	15336.013	15613.328	15033.420	15855.673	15647.707	15189.222	15223.188	15191.337	15530.064	16012.818	16452.662	15329.928	15584.042	15982.883	15110.192	14986.483	15060.413	15383.812	15990.167	16186.042	15888.376	15595.556	15698.062	16193.066
13909.400	14093.052	13995.632	13965.283	14478.075	14099.222	13685.857	15009.880	14881.556	14078.688	14070.924	14828.853	15383.903	14735.180	15119.288	15657.562	15192.482	15129.715	14892.119	15144.789	15873.949	15415.162	15475.667	15822.694	15635.671	15582.060	15587.773	16155.575	15771.133	15796.830	15780.343	15644.132	15994.778	15152.868	15505.408	14736.002	15278.737	15759.429	15000.954	14972.969	15738.932	15346.120	15566.346	15399.678	15358.770	15490.652	15803.237	14724.886	15652.881	15512.048
13384.000	14181.302	13874.692	14371.686	14148.922	14410.291	14218.840	14664.325	14816.783	14987.307	15048.351	14444.972	14856.497	14870.706	14353.350	15426.401	15153.985	14583.449	15117.703	14786.756	14509.417	15619.546	15405.128	15681.126	15492.108	15556.332	15327.021	15490.180	14973.098	14878.056	15367.108	15982.880	15213.029	15101.139	15502.138	15018.230	15625.549	15373.606	15616.715	16073.354	15719.730	16037.116	15000.308	15224.767	14716.203	15946.613	14669.683	15460.247	15452.551	16027.890
14628.600	14042.465	13832.476	13716.775	14118.864	14079.165	14552.762	13845.142	13631.805	14366.130	14830.755	14563.369	15089.828	15287.836	14786.555	15016.956	15241.067	14674.640	14955.299	15014.950	14545.752	15214.594	15025.019	14925.104	14539.498	14818.811	14805.599	14885.368	15027.315	14927.646	16054.179	15187.130	15819.356	15830.064	15501.712	16161.220	16017.436	15961.105	15464.291	15200.760	15633.239	14874.173	14777.616	16234.443	15655.662	15185.354	15118.289	15270.917	15290.700	16586.791
12736.400	13759.535	14078.746	13874.804	13691.242	14447.437	14241.483	14354.137	14546.980	14473.278	14510.329	14051.609	13896.483	14527.243	13846.746	14508.956	14159.550	14958.270	14641.092	15240.473	15201.337	15254.743	15394.048	15148.510	15131.744	15281.116	14491.319	14213.663	15134.425	15279.631	16244.238	15641.732	15370.715	15932.390	16668.742	15905.290	16328.372	15798.306	15425.154	14970.282	15114.607	15636.233	15490.837	15416.902	15465.882	14349.088	13867.729	15406.648	14828.376	15559.829
13067.800	12702.135	13147.327	14121.131	14413.945	14399.136	14640.986	14484.287	14855.855	14863.604	14691.153	14976.564	14633.530	14593.946	14382.964	15355.734	14628.288	14595.475	14948.305	14699.396	14428.487	14609.165	14514.846	15031.252	14995.824	14290.650	14985.312	15042.809	14948.717	15195.491	14680.124	14833.079	15291.935	14911.494	15594.670	14968.987	14547.488	15212.817	15595.981	16863.125	16169.699	15484.856	15990.427	15599.970	15381.645	14630.079	15460.001	15711.991	15173.202	16718.324
14020.000	13837.815	13840.983	15039.838	14468.200	14396.253	14484.635	14425.590	14066.624	14280.606	14285.281	14739.229	14432.924	14704.117	15317.586	14169.912	14345.824	14222.672	14494.815	14352.537	14040.696	15549.767	14858.069	15307.250	15555.650	15555.311	15354.818	15549.331	15847.087	14902.508	14383.015	15281.258	14971.850	15662.950	15438.423	15500.092	15825.119	14821.604	15005.905	15594.247	15838.777	16442.746	15869.866	15773.995	16048.497	14818.086	15167.746	15875.012	15945.509	16674.174
14204.200	13857.328	14334.396	14826.246	13653.545	14270.247	14614.794	14464.343	14593.296	14925.671	14935.392	14947.834	14835.636	14902.998	14792.721	14546.381	14422.355	14606.718	15523.307	14504.764	14489.674	14493.047	14718.629	15125.734	15242.098	15607.155	14658.435	14687.503	13938.639	14039.697	15027.078	15283.827	15769.776	15859.640	16386.051	15166.513	15553.853	16205.117	15850.321	16039.801	15499.297	15816.053	15827.646	16104.827	15544.807	15871.776	15309.321	15994.239	15877.653	15214.038
13448.600	13164.756	13955.643	14766.438	14560.023	14531.432	14409.742	14598.797	15247.745	15468.647	15159.691	15565.708	15044.080	14432.086	14230.311	15610.160	14715.356	15688.230	14214.492	14785.065	14897.775	14821.015	14853.887	15093.825	15414.008	15237.296	15448.391	15564.419	15461.270	15825.199	15406.386	15671.308	15543.704	16817.434	16249.524	16357.689	15850.953	14897.641	15660.779	15668.856	15393.723	15854.055	15885.828	15869.028	16141.910	16430.676	16450.117	16180.803	15374.119	15289.386
13540.800	13364.145	13576.551	14268.357	14533.984	14855.406	15151.925	14644.499	15034.787	14957.043	14518.572	14822.789	14498.289	14692.357	15296.104	14750.523	14649.463	15219.076	15359.514	14879.252	14176.003	14128.332	14424.763	14966.315	15113.035	14949.796	15396.511	15086.156	14640.562	14567.736	15810.559	15998.768	16486.916	16586.225	16319.161	15208.268	15821.642	16824.840	16474.537	15466.719	16880.945	16350.271	14866.022	15610.212	15905.298	16377.950	15750.215	16852.061	16454.393	16546.689
14120.200	14625.158	14717.794	14889.072	13998.353	14001.595	13639.959	14159.508	14289.990	14629.177	14769.280	14834.374	14548.210	14728.321	14492.221	14416.345	14426.161	14315.101	14285.607	15071.889	14472.142	14817.006	15048.730	15532.852	15455.952	14942.271	14493.244	14939.377	15867.193	15224.790	16401.504	15712.403	15656.303	16865.602	17281.844	16431.209	16644.455	16231.752	16599.943	15714.810	15699.780	16305.311	16209.055	16041.616	17036.332	16799.191	15609.055	15691.150	16605.258	15318.997
13546.600	14035.745	14099.211	13517.979	14693.829	13907.793	14144.867	14195.588	14148.686	14841.758	14592.209	14319.835	14122.673	14559.479	14834.816	15264.348	14733.345	15024.741	14976.783	14777.435	15348.728	14917.863	14655.564	15061.670	14801.039	14235.086	14907.844	15013.836	15509.677	15709.366	16572.852	15893.259	16746.605	16784.811	15971.994	16145.758	17314.203	16855.191	15707.164	15302.306	15921.451	16300.029	15755.186	16170.684	16270.337	15973.271	16454.992	15228.683	15779.546	15734.345
13831.600	13761.641	13704.490	13543.284	13997.448	14487.734	14590.401	14512.858	14642.448	14838.197	14494.294	14552.465	14291.969	14662.634	15593.485	16084.285	15028.748	14413.290	15082.830	14590.626	15373.225	15211.178	15205.795	15369.218	15356.517	15541.721	15169.614	16291.774	15924.305	16100.188	16516.359	16406.252	16527.580	15565.857	15925.894	16507.959	16466.012	16576.041	16325.042	16701.842	16441.031	16089.012	16301.799	16428.754	16062.197	15567.507	16150.688	15742.724	16116.350	15358.101
14948.400	14148.346	13551.754	13917.952	14308.370	14460.833	14140.015	14266.892	14414.662	14815.578	14793.821	14456.560	14456.765	14163.340	14392.776	14919.529	14200.383	15487.233	15042.455	15135.302	14594.797	14177.541	14247.797	14517.084	15092.612	15205.757	15152.028	15017.284	15361.581	15837.731	16510.195	16663.322	15958.667	16692.383	17161.307	16586.066	16656.137	16799.492	16401.141	16222.332	16702.051	16524.590	16388.668	15780.724	16724.092	16191.220	16483.689	16963.127	16297.027	16345.225
14862.800	14123.067	14264.551	14460.685	14503.793	14746.792	14374.841	14478.143	14610.892	14876.666	14898.041	14830.384	14924.537	15179.542	15525.566	14688.787	14313.641	14583.952	14460.237	14476.968	15152.342	14703.649	14321.936	14051.106	14375.823	14902.795	15137.204	15346.366	16566.996	15986.758	15853.765	16284.653	16050.126	16193.250	15770.567	15518.348	16817.291	15738.120	15699.213	15476.397	15875.638	17128.311	17149.822	16769.365	15785.921	16368.038	15969.945	16101.418	16881.861	16577.986
13631.600	13989.048	14094.913	14590.015	15066.330	14895.593	15175.176	15071.291	14771.146	14289.296	14796.190	15040.693	15245.537	14758.443	14782.585	13924.945	14226.726	14862.817	13684.129	13961.048	14362.897	14596.594	14774.527	14795.570	14683.419	14780.454	14863.579	14755.412	14665.191	16277.536	15405.719	15632.543	15728.561	16396.652	16714.859	17142.992	16358.598	16064.770	16400.648	16568.195	16814.328	15988.979	15362.331	16069.994	17051.652	16794.352	16385.607	16486.922	16120.195	16324.020
13721.000	13903.870	14599.854	14210.841	14382.158	14313.249	13784.039	14023.673	14173.706	14326.688	14432.354	14228.684	13937.692	14359.580	14022.945	14370.640	14874.894	14713.183	15031.187	14435.684	15282.812	15664.429	15382.288	16152.362	15946.065	14847.903	15111.937	15142.906	15928.811	15901.938	15919.630	15922.724	16506.525	16825.229	16955.475	16925.096	16150.725	16140.455	17188.941	17075.895	16780.500	16992.623	16379.881	16609.594	16751.521	16672.986	16989.990	16169.857	16728.895	16523.201
14411.600	14099.833	13111.380	13214.920	13343.780	13241.479	13469.238	13948.387	13553.991	13810.366	14373.771	14318.150	14188.844	14843.654	15125.979	14282.730	15385.757	14652.082	15385.148	14956.389	14703.899	14975.407	15427.293	15569.816	15940.543	15911.659	15705.520	15448.073	15154.827	15005.769	15915.543	15779.993	15566.578	17238.658	15897.687	16903.504	16470.500	16466.342	15884.218	15643.123	15184.482	15979.579	16525.057	16460.234	16740.445	16738.357	17219.424	17591.932	16318.187	16241.666
13211.800	12989.768	14422.713	13969.104	13568.773	13389.831	13777.289	14024.957	13861.896	13940.349	14493.409	14152.977	13959.054	13665.058	14386.997	14959.226	14768.006	14627.695	15295.198	15260.108	15763.390	15305.459	14988.355	15255.932	15086.956	14874.190	15408.506	15713.149	16006.454	15102.293	15132.686	16345.060	16137.781	16318.491	16019.789	15717.421	16280.235	16845.742	16771.678	15761.138	16549.623	15148.895	16369.632	16231.905	15918.680	15734.546	16470.418	16233.097	16199.158	17187.395
13312.200	13202.709	13776.403	13222.489	13528.287	13748.655	14447.819	14373.560	14528.476	14550.673	14300.989	14344.000	14224.817	14792.873	14636.916	14431.769	14271.283	14412.326	15189.687	14989.023	14982.979	15310.803	15103.190	15230.895	15433.763	15367.701	15985.827	15471.324	15771.265	15649.081	15739.565	16417.947	16052.615	15878.232	15495.348	16124.151	16102.000	16645.504	16211.470	16098.381	15922.552	14921.514	15839.495	16544.797	16072.701	15451.831	16022.978	15338.447	16716.533	16681.652
12977.600	13910.810	13859.510	13831.269	14160.019	14120.312	14629.718	14552.281	14550.882	14627.274	14530.654	14004.691	14341.617	14428.820	14189.043	15001.887	14595.312	15506.926	14647.678	15121.004	15378.961	15638.116	14906.718	15378.333	15352.471	15460.650	15396.799	15512.585	16758.979	16512.939	17075.279	16388.623	16069.272	16544.209	17320.623	16960.537	16286.369	16811.422	17342.896	16500.396	15385.931	15839.847	16325.206	15922.076	15744.911	16373.728	16001.486	16040.605	15706.300	15784.682
14792.000	13650.602	13887.649	14224.379	14885.151	14837.908	14646.830	14695.000	14978.810	14814.164	14613.460	14936.034	14445.531	14748.110	14701.723	15245.842	14896.614	14712.757	14561.845	14621.200	14663.510	15504.822	15378.132	15861.773	15752.547	15087.009	14861.126	15581.826	16410.568	15384.446	15526.645	16074.633	16005.786	16761.404	15848.948	16033.088	16110.366	16318.301	16382.959	15678.977	16147.604	15898.611	15698.478	15851.656	15631.034	15498.856	15888.401	15609.301	16505.434	16334.958
14619.400	14541.164	14560.247	14387.636	14064.733	14419.130	14110.964	14529.688	14968.507	14906.065	14689.342	14703.154	14890.581	15096.951	14891.431	14223.545	14309.039	15278.375	15327.931	15337.388	15059.912	15618.094	15203.597	15282.309	15158.225	15279.349	16246.416	15957.249	15802.271	15593.201	15061.196	15797.297	16443.502	16007.245	16992.877	16793.971	16677.402	16529.496	16701.410	16313.781	16040.870	16891.195	17003.768	15615.232	15974.189	15542.495	16853.742	15485.510	16997.566	17079.008
13853.000	14218.422	14114.240	14768.807	14638.654	14774.407	15376.664	14946.665	14795.424	15089.641	15208.171	15560.334	16252.546	14960.618	14437.639	15303.827	15416.192	15140.103	15018.307	14558.275	13991.601	14240.597	14418.912	14885.420	15060.170	15238.233	15217.131	15033.183	15672.122	15401.061	15220.194	15672.313	15111.067	15995.941	15793.051	15938.768	16883.291	17083.197	16603.811	15793.253	17690.932	16253.867	15874.112	15932.979	16523.922	16273.967	16225.165	16040.086	16632.225	16133.110
13250.200	14163.786	13813.428	14655.319	14924.651	15063.094	14601.908	14491.802	14918.819	15024.973	14889.821	15174.071	14685.401	14999.116	15373.056	16022.882	15570.215	15251.706	15483.441	15520.541	14992.286	14053.775	14212.935	15598.067	15872.168	15781.562	15260.315	15331.854	15499.379	15698.641	16328.834	15956.120	15686.622	15825.121	15848.945	16905.412	15993.903	16180.289	16320.552	16936.545	16252.164	16499.301	16444.922	16702.639	15986.702	16540.824	16413.633	16751.094	16674.582	17723.594
14039.000	15048.451	15484.639	14910.213	14153.028	14299.356	14027.845	14980.459	14830.929	14617.384	14322.714	14874.244	14907.990	14671.904	14896.888	15061.037	15216.174	15293.427	14986.157	14891.933	15077.062	14280.621	14572.905	14734.853	15200.999	16024.726	16137.564	15655.967	16210.120	15145.067	15138.671	16826.842	16199.370	15791.479	15562.787	16293.492	15977.079	16568.674	16507.139	16116.836	16288.650	16033.146	16116.664	16015.008	16121.623	16889.014	17601.225	16282.339	16064.527	16471.590
14266.400	14443.344	14230.225	15231.889	14162.758	14553.830	15112.022	14594.390	14697.518	14607.853	14640.071	15224.307	14903.905	15369.407	15851.750	16614.326	15283.829	16038.310	15564.535	15125.414	15055.862	15711.202	16154.458	15309.666	15463.866	15673.040	16150.920	15607.073	15895.810	16240.751	15918.155	15129.218	15668.722	16702.604	16830.654	16519.852	16652.082	16410.402	16713.453	16285.465	14943.275	15531.694	15515.176	16442.867	16788.244	16361.897	16217.634	16597.938	16653.160	16800.818
14005.400	13458.996	13915.463	13597.790	13940.021	13993.090	14233.893	14197.732	14401.681	14495.078	15249.090	15715.555	15167.769	14378.966	14115.114	15069.046	14721.161	15600.646	15479.278	16420.518	16316.450	15213.368	15139.395	15022.078	14586.892	14696.434	15655.116	15329.109	15082.976	15361.543	15642.297	16306.396	16474.695	16210.089	16124.097	16070.828	15862.606	15719.075	15957.745	15697.266	16186.880	15876.729	17027.475	16447.182	16849.307	16211.662	16947.523	15838.128	16115.414	15684.948
14383.600	14270.192	13573.880	15203.848	14438.530	14695.834	14948.692	14255.774	14401.428	15260.605	15084.312	14400.176	14585.976	14223.871	14522.532	15971.327	15316.633	15324.924	14635.812	15152.493	15062.258	15191.520	15172.250	15476.896	15039.238	15077.698	15803.949	15500.279	15606.781	16233.893	16374.052	15061.361	15720.781	15816.099	16776.176	16408.400	15315.460	15889.539	16141.199	15679.495	15312.891	15695.390	16576.596	15846.649	15662.624	16300.120	16486.221	16758.594	15442.304	14381.820
13939.600	13794.918	14306.260	14238.579	13893.195	14292.498	15362.186	14851.344	14456.409	15155.853	14615.233	14572.872	14962.472	15047.884	15060.132	15412.829	15337.673	14354.015	15463.992	14744.735	14502.880	15184.653	15127.943	14828.196	15348.664	14619.193	15131.231	16047.922	15342.431	14858.535	14776.291	15544.090	15726.319	15173.726	15458.570	15543.323	15485.884	15204.212	15644.377	15550.120	16007.043	16339.436	16382.946	16040.170	16431.570	16570.611	15988.743	15812.482	15696.747	16208.396
13464.800	13740.249	14160.171	13390.824	14026.279	14445.377	13822.006	14259.588	15248.671	14520.410	14312.909	14240.260	14431.181	14929.957	14382.312	15031.387	15082.982	14974.375	14451.749	14174.701	15225.241	14759.974	14493.141	14370.569	14655.027	15085.002	15814.220	15400.569	15600.856	15502.763	15844.470	15128.952	14605.725	14967.929	15708.779	16008.096	15734.321	15348.050	15836.328	16313.541	15938.399	14806.502	15616.944	15677.543	16345.185	15773.530	16495.904	16527.188	16413.986	18053.916
13952.600	14039.953	15368.253	14085.482	14652.947	14489.665	14399.588	14622.771	14463.926	14653.523	14777.630	15267.435	14066.640	15242.856	14374.740	14066.904	15245.425	14987.913	14920.250	15506.615	14505.661	14354.872	14443.824	15108.314	15018.282	14058.611	13561.847	13983.012	14630.277	14796.260	15731.937	14927.630	15757.999	16323.523	15241.424	14853.074	14688.418	15787.598	16311.560	15336.694	15452.103	15722.240	16032.700	16196.073	16331.023	15591.177	16081.654	17269.727	16756.098	16935.598
14002.000	14393.784	14212.310	14591.320	14401.249	14077.197	14062.528	14010.727	13779.588	14542.041	15160.222	14880.596	14983.413	14656.782	15834.217	15008.750	14992.650	15111.893	14985.425	15339.874	15533.771	14988.416	13904.171	13961.103	14230.750	14363.187	14523.772	14777.653	14473.619	15715.510	15620.277	15892.689	15462.564	15409.821	16121.749	15930.576	15140.897	15656.719	15977.831	16450.941	15675.363	15879.682	15989.944	15590.143	16268.029	15672.239	16382.473	16125.064	16439.545	14736.846
14265.200	13611.724	14415.979	14300.110	14205.787	14230.762	14546.118	14510.845	14614.901	14528.437	14907.739	15414.139	14755.284	14392.289	15153.123	14591.219	14958.720	14427.056	14484.120	14059.603	14506.570	15310.396	15171.462	15070.049	14985.795	15317.906	15299.361	14685.014	15488.445	14597.579	14753.783	14834.957	15529.638	16051.605	16253.982	14698.455	15390.885	16646.789	15674.533	15366.511	16884.557	17202.980	16256.111	16553.850	16491.680	16212.418	15958.896	16178.653	16182.105	16671.707
14619.200	13721.752	14596.676	13912.040	14245.356	13680.124	14340.422	15075.455	14889.817	15101.888	14851.870	14405.418	14336.068	15244.578	14557.869	14858.154	14363.608	14804.256	14876.269	14653.496	14178.984	14693.607	13954.346	13871.096	13995.246	14339.646	14579.153	14606.705	14848.224	14618.716	14699.634	15254.748	15495.169	15533.507	16213.331	16774.158	16952.656	16719.430	17670.127	17136.957	17165.674	16781.332	16283.903	15746.729	15596.831	16112.924	16094.735	16261.174	16908.246	16964.529
15118.600	13652.641	13796.969	14972.494	13966.150	14132.677	14905.291	14676.641	14285.464	14381.893	14212.567	14606.437	14983.206	14690.831	14665.654	14459.367	14736.521	15661.660	15247.100	15367.882	14671.360	14451.638	15166.611	15103.424	15013.304	14890.834	14455.189	14761.629	14979.214	15524.895	15286.595	14583.170	15594.294	14603.348	15066.123	15879.765	16654.650	16619.762	15485.336	16112.302	16531.014	16114.328	16193.043	15477.751	15916.659	16363.557	15064.763	15908.045	15981.571	16013.830
13235.600	13470.131	13348.615	13774.505	14537.508	14388.597	15337.239	15669.096	15011.856	14326.286	14520.692	14343.729	14155.052	14519.151	14850.154	15314.507	14043.428	14413.718	15024.561	15213.309	15219.050	15470.547	14855.163	15574.755	15283.944	14632.708	14978.493	15011.975	14629.965	14945.948	14762.703	15863.124	15833.260	15915.806	16073.433	15971.512	16404.650	16465.795	16237.066	15836.742	15149.441	14914.410	15263.288	15944.387	15422.074	15565.703	15830.842	15520.354	15754.139	15707.282
13963.800	13360.324	14267.793	14552.628	14302.977	14165.111	14341.712	14937.783	14644.253	14417.974	14472.618	14751.141	15220.908	14553.371	14599.574	15051.519	15267.809	15453.064	14273.913	15011.697	14275.384	15509.651	15794.883	15867.792	14674.497	14221.231	14414.445	14405.385	15391.408	15168.444	15385.756	14829.704	14652.125	15052.038	16320.440	16812.992	16700.191	16897.633	16918.027	16659.529	15693.229	15445.687	15762.153	15628.820	16014.975	14762.688	15441.272	15514.383	15611.892	16055.002
13014.600	14017.186	14118.921	14481.398	14075.169	14187.715	14222.496	14673.874	14083.909	14870.558	15945.040	15437.229	15490.641	15131.283	15365.550	15061.389	15665.196	14424.174	13906.455	14904.352	15028.941	14817.365	14639.155	14679.467	14885.811	14683.003	14475.501	14747.271	15285.311	15284.544	15523.441	16361.371	15906.650	16829.904	16361.518	16322.258	16154.142	15832.733	14626.797	15596.136	16055.679	15014.519	15397.172	16047.752	15898.158	15767.594	16740.564	15751.270	16131.418	17381.600
13353.000	14051.619	14309.051	13952.062	13900.840	14656.895	14816.085	15023.731	14999.218	14975.602	14773.959	14727.357	14840.976	15304.665	15861.921	14827.230	14796.656	14483.546	15082.774	15707.673	15241.177	14798.930	14362.414	14929.626	14874.483	15056.682	14719.146	14404.539	14607.502	14164.459	14848.271	15637.744	16215.112	15329.430	15415.655	15347.735	15365.227	16064.343	15540.215	15436.152	15211.819	15776.136	15191.158	14961.580	15996.095	16258.075	16649.639	16270.562	16246.646	16457.566
13534.600	14139.556	14003.104	13319.283	13433.014	13956.219	14321.742	14490.709	14138.442	14253.623	14502.647	14158.823	14874.844	14949.683	15868.444	14812.432	15188.482	14632.602	14486.625	15056.734	14796.967	14272.482	14595.568	14957.069	14875.257	14041.570	14394.966	14502.968	15240.879	15125.129	15003.128	14896.849	15327.250	15269.803	15751.887	15627.080	15219.114	16009.397	16039.273	15898.651	16751.625	16090.917	15850.864	15883.408	16264.271	16819.688	16213.976	15782.858	16656.395	15587.960
13588.600	13963.644	13800.323	13334.946	13809.346	13928.548	13857.549	14459.583	14427.853	13587.858	14020.815	14623.058	14481.243	14613.857	14509.039	15106.924	15401.712	14299.575	14582.177	15062.932	14950.580	14418.735	15109.436	15290.277	14479.073	14220.472	14112.046	14693.159	15217.677	14755.497	15077.559	15531.225	16391.947	15575.826	16199.677	16252.955	15871.930	16270.368	16721.176	16022.015	15655.284	16258.089	16146.194	15799.725	16284.721	16550.426	15655.253	15919.948	15682.199	16075.439
14291.200	13763.110	13260.432	14501.752	14271.841	14347.190	14185.010	14189.100	14853.620	14565.974	14596.478	15099.376	14880.689	14456.663	13998.978	14851.711	14654.218	14732.647	14798.729	14636.993	14688.636	15165.266	15054.849	14574.160	14572.203	14159.501	13757.499	14659.114	13501.468	14896.336	14647.751	15430.235	15802.392	16873.789	16227.552	16087.794	15061.876	14990.430	16253.084	16409.131	15946.434	16282.360	16641.920	16418.861	16615.682	16900.803	16113.543	15851.406	16554.979	15753.591
14141.000	13628.199	14251.472	14128.147	14011.638	13911.239	14404.114	14634.310	14208.412	14442.656	15668.513	15667.580	15272.238	14789.474	14881.083	15692.843	14988.459	13974.426	14241.604	14354.568	14191.923	14426.193	14202.828	14014.345	13657.600	14311.646	14920.626	14513.815	14978.903	15491.060	15118.784	15498.087	16149.303	16239.556	16068.721	16106.623	16221.738	16901.342	16226.883	15497.508	16190.611	16235.877	16030.605	15747.931	15499.635	15847.201	16278.151	15550.078	16039.245	16214.988
13878.200	14050.675	14264.576	14043.376	14911.317	14835.878	14486.078	14475.931	14703.046	14862.601	14526.589	14872.356	14551.562	15048.174	14411.413	14397.828	14692.960	14585.128	15234.500	14397.329	14661.833	13959.365	13792.607	13918.864	14475.367	14898.769	15423.789	15382.728	15109.354	15479.442	15466.450	15558.074	15181.553	15172.026	16125.106	15908.169	16199.409	16203.568	15701.645	15909.305	16431.334	16734.895	16582.910	16326.521	16419.375	16473.672	16562.980	15710.865	16630.076	16638.762
14413.600	13055.986	13705.886	13971.783	14708.890	15026.474	15309.256	14859.494	14526.493	14772.816	14977.782	14774.401	14954.415	14957.283	15093.437	15120.036	16001.401	14442.402	14094.500	13868.042	13996.192	13552.740	14498.665	14852.115	15279.333	15347.506	14830.789	14853.777	15601.633	16111.454	15852.605	16324.872	16612.369	15783.052	16000.568	15971.457	15550.065	16074.282	16105.212	15449.053	16041.171	15930.783	16390.807	15554.250	15920.061	15546.388	14829.953	14659.457	15146.539	14655.161
14320.000	13254.033	13522.402	13579.821	14010.617	14274.166	14618.431	14920.500	14803.865	14437.012	14327.576	15266.926	15016.169	15031.769	14851.370	15508.424	15100.478	15337.780	14825.667	14334.168	14480.481	14834.229	15271.424	14852.490	14883.375	14874.708	14515.284	14810.944	15112.206	15846.100	15233.026	15705.026	15594.960	15168.734	16164.663	15831.175	14016.205	15907.704	15674.419	16388.133	15755.099	15494.782	15181.849	16133.404	15025.586	15742.671	15136.186	16021.093	16343.206	16193.795
13461.400	13783.977	14004.633	15198.056	13830.118	14747.097	15293.844	14942.328	14880.518	14720.391	14147.281	14128.199	13786.571	14608.646	15559.169	14704.998	15115.807	15131.234	14165.661	14544.810	14418.529	14627.399	15055.184	15212.211	15204.057	15228.021	14799.652	14346.607	15017.938	15043.738	14551.308	14716.279	15724.006	15372.060	15069.942	16331.844	17161.967	15985.026	15990.127	15653.454	16476.770	15762.277	15268.608	15442.360	15894.676	16685.102	15403.838	15608.495	15886.778	16941.953
14093.400	13754.220	13832.367	13609.309	13693.885	13729.482	13827.364	13866.207	13779.329	14408.833	14759.892	14604.563	13666.678	14082.731	14723.449	14968.162	14817.586	14299.964	14465.602	14484.182	14457.469	14543.411	14009.374	14590.705	14587.833	14412.490	14347.164	14577.829	14876.493	14525.172	15583.647	15999.584	15470.172	15287.965	15903.688	16678.514	15768.091	16170.402	16220.060	15054.582	15806.554	15936.476	16364.904	16335.836	15953.770	15528.584	16314.353	16345.395	15732.240	15451.840
13923.800	13735.203	13159.916	12564.089	13478.383	13672.460	13746.100	14073.631	14583.501	14211.767	14544.632	14275.832	14711.725	14365.987	13586.028	14679.086	14923.654	15177.748	14474.796	14650.001	15264.229	14467.518	14467.109	14606.340	14753.352	14779.590	15026.756	15383.046	14323.706	14992.052	15055.744	15429.892	15350.146	15362.845	15619.058	16717.354	16458.994	16168.639	16624.410	15836.566	15292.928	14182.442	15427.880	15567.539	16264.364	16041.513	15904.404	16137.122	16572.236	16734.719
13971.200	13907.893	14256.236	14284.527	13723.307	13805.982	13302.274	14139.832	14089.349	14334.983	14985.332	15011.511	14466.012	14118.321	15498.731	14376.574	14867.511	14615.067	14153.495	15039.962	14531.882	14474.369	14913.852	14566.518	14181.835	14790.146	14902.077	15335.629	15095.548	15086.288	15196.741	15078.653	15590.239	15805.419	16092.737	15231.088	15541.668	16407.473	16531.270	15978.307	17196.674	16804.000	17377.455	16217.013	16407.799	16353.420	15735.829	16128.954	16846.365	16493.879
13477.000	13336.946	13476.488	13659.903	13891.625	13708.562	14234.751	14484.024	14253.439	14425.425	14411.811	14531.138	14432.189	14870.979	14733.678	14602.737	14399.927	13805.457	14683.207	14348.454	15252.129	15092.243	14884.416	15619.822	15574.114	15059.993	15382.282	15081.647	15211.836	15017.181	14954.134	15919.633	15628.189	15377.188	15916.148	16331.637	15713.021	16044.722	15179.520	15963.821	15126.651	16324.093	16379.374	16051.766	15971.648	16382.679	16372.647	16031.559	16557.840	16173.165
13915.400	13612.147	13942.979	14970.708	14519.710	14599.592	14295.132	14374.452	14917.672	14956.173	14577.452	14979.988	15001.762	15241.481	14953.171	14605.105	15127.546	14419.464	14647.122	14729.367	14721.833	15065.856	14988.997	15548.587	15270.610	14996.708	14922.894	14717.506	14589.662	14810.115	14464.217	15284.653	15541.029	16558.375	16538.500	15668.999	15968.378	15834.952	15580.203	15532.017	14970.900	15079.899	15910.294	16224.267	16809.080	16783.803	16389.182	16231.940	16008.924	16988.107
13288.400	13823.786	13887.691	14647.027	14630.257	14028.884	14011.303	14160.938	15007.886	15406.235	14566.561	14171.708	14600.915	14939.107	15122.026	15099.654	14943.120	15264.185	15515.827	15149.560	15016.435	15354.793	15131.851	14838.234	15001.262	15374.719	14770.478	14394.604	14934.139	16590.957	14443.830	14873.198	14926.503	15401.470	15346.424	15828.539	15868.390	15738.947	15947.646	15673.845	15217.081	16411.467	15368.257	15995.160	16138.864	15316.689	15859.641	15511.087	15739.409	14834.606
14100.800	13242.874	13674.762	13866.626	14593.108	14190.020	14170.651	14479.519	13912.928	13979.812	14045.167	14460.780	15468.905	15637.447	15177.438	14532.658	15765.820	14746.006	16182.970	15617.559	15802.405	16004.002	15926.391	16187.438	15797.000	15563.154	15469.996	15614.741	14378.522	15337.969	14988.259	14461.590	14512.559	14404.039	15485.074	16215.952	15385.103	15703.354	14871.479	16064.276	16072.584	15654.561	15413.352	15238.236	15342.979	15275.586	15237.511	16469.088	15491.208	15034.430
14523.400	13957.418	13578.010	13720.047	14501.865	14240.674	14792.012	14409.535	14025.784	14198.011	14804.456	14831.514	14420.819	14478.091	14789.744	15079.052	14560.070	14105.180	15621.480	15425.566	14843.366	15178.119	15294.842	14537.210	15034.956	14964.472	15009.157	15124.517	15381.782	16237.981	15579.535	14878.589	15259.155	15119.479	15089.710	14906.957	15724.858	16023.859	16319.779	16006.814	15522.643	15757.812	15915.123	15371.852	15681.794	15705.831	15435.691	16269.387	16025.904	15676.913
13412.400	13588.811	13795.776	13901.903	14236.074	14751.427	15015.945	14100.343	14130.840	14502.321	14637.976	14688.438	15199.425	14498.327	14051.775	14309.873	15042.180	14754.635	15009.365	14892.523	14697.694	14492.068	14780.493	15150.467	14652.178	14668.937	14579.187	14981.869	15595.783	15873.993	15746.676	15199.533	15018.718	15035.268	15837.030	15405.724	15301.448	15790.193	16369.021	15398.180	16431.039	15834.604	15326.562	15711.603	16236.685	15741.729	16323.723	15373.871	15445.030	16696.979
13654.000	13414.836	13472.504	14003.458	13901.196	14132.645	14125.692	13981.682	14461.527	15317.261	14663.348	14403.451	14328.960	14441.457	15180.126	14453.437	14680.037	14944.941	15482.535	16050.253	15646.168	15435.521	15157.425	14875.185	14578.292	13988.456	14448.957	14004.665	13525.604	14782.843	15037.582	15027.920	14812.879	14980.664	14572.083	15140.157	14807.349	14927.795	15743.121	15391.588	15477.268	16518.025	15695.498	15549.209	16183.236	15715.355	15379.863	16474.045	16230.968	16333.896
13063.400	14403.623	14243.710	14206.201	14521.371	14200.370	14535.298	14580.961	14890.159	15071.361	14955.033	14237.778	15271.886	15477.422	15266.458	15075.702	15238.401	14696.923	15082.149	15622.865	14977.772	14815.870	14733.403	14588.271	14942.990	15368.045	15115.502	14835.985	15431.993	15725.915	15113.334	15880.986	16352.562	15114.800	14901.478	14684.523	14957.730	14763.155	14976.849	14625.380	14610.167	15034.175	15278.342	15052.686	15632.701	16022.312	15740.149	14670.453	15644.114	16443.496
13074.000	13694.603	15088.137	14442.161	14934.867	14382.268	14649.275	14897.644	15144.494	15566.359	14693.048	14929.276	14696.836	14839.877	15629.016	15055.183	15551.040	15136.962	15825.922	14910.248	14736.608	14965.909	14947.372	14348.795	14412.676	14294.856	14467.874	15161.091	15746.658	15048.600	15395.137	15399.865	15386.226	15055.933	15513.156	15414.795	15532.693	15828.509	15740.129	14629.623	14544.480	15017.586	15027.188	14410.799	14498.751	14503.589	14233.221	15077.715	15478.366	16205.147
13437.200	14354.534	14604.391	14856.870	14075.508	13936.662	13845.780	14312.248	14680.251	14710.239	14502.919	14624.877	14654.751	14615.379	15043.540	15264.607	15327.571	15386.113	14607.192	15137.886	15272.006	15293.736	14732.380	14635.132	14896.482	15538.179	15473.567	14817.976	16390.891	15271.485	16702.414	16244.577	15559.052	15703.872	15783.573	15360.013	16175.570	16622.207	15125.785	15290.018	15569.940	15272.252	15714.478	15671.159	14463.142	14653.534	13813.344	14520.066	14931.717	15082.106
14095.600	14422.075	14127.533	14488.767	14336.182	14435.988	14241.040	14210.607	14452.757	14526.297	14705.260	14741.608	14729.300	14643.459	14973.856	14923.933	15306.202	14356.418	14397.961	14613.476	14272.155	14722.944	15156.156	14421.259	14473.804	14666.174	14766.432	15369.738	15674.227	15873.464	15548.929	15747.004	15992.188	15959.613	16114.326	16269.455	16266.024	15950.896	15771.788	16651.631	16662.770	16212.601	15417.765	15804.579	15742.902	15284.429	14725.155	14561.479	14358.850	13830.450
13998.800	13847.102	13763.214	13871.791	13921.736	13780.309	13636.186	14379.016	14696.080	14465.466	14730.845	15478.822	15503.370	14538.056	15382.544	15091.914	14345.536	14464.419	15364.522	15351.558	14876.101	14926.771	15017.392	14935.840	15338.566	15029.859	14903.183	14859.481	15557.407	16158.286	15418.132	15607.123	14337.417	16364.536	16886.145	14738.482	15676.681	15270.483	15837.339	15708.805	15806.024	15364.917	16094.800	16103.207	15155.500	15026.130	15733.454	14699.456	14813.528	15275.903
14246.400	14250.229	13447.503	14557.701	14554.754	14429.846	14907.810	14509.711	14452.827	14471.495	14880.890	14633.270	14361.650	15044.224	14975.845	15497.363	15063.601	14918.154	14604.807	14521.078	14351.886	15258.319	15408.618	14787.349	14681.224	15142.188	14881.827	15256.141	14992.753	14851.198	14713.354	15096.928	15461.469	16440.482	15175.937	14981.991	15433.931	16342.982	16145.542	15456.254	16586.389	15715.149	15764.801	15709.146	15188.397	15486.074	15048.662	14993.307	14647.421	15547.186
13282.800	13678.616	13967.954	14784.660	14015.696	14388.027	15078.706	15257.104	15185.184	14588.903	14990.107	15268.740	15068.809	15208.973	15260.317	15857.110	14861.283	15186.651	14995.023	15943.645	15376.067	15310.252	15229.307	15160.514	15048.933	14889.008	14906.730	15074.851	15364.063	15852.282	16056.699	15697.636	15615.648	15946.816	15772.530	15277.463	15035.637	16421.930	16420.193	15664.122	15125.644	15940.377	16054.544	15367.595	15471.781	15025.121	15208.065	14893.359	15308.756	15614.242
[truncated: 274 more columns]
