# Supplementary material for: Oscillatory signatures underlie growth regimes in Arabidopsis pollen tubes: computational methods to estimate tip location, periodicity, and synchronization in growing cells
Source: J Exp Bot. 2017 Mar 28;68(12):3267–81. doi: 10.1093/jxb/erx032 (PMC5853864; doi:10.1093/jxb/erx032)
Supplement: supplementary_dataset_S1 [file erx032_suppl_supplementary_dataset_s1.zip › CHUKNORRIS-master/data/ratio_kymo/Arab_Col-0_Kymo_020813-A_YFP.txt]

21629.400	21674.561	22036.605	21601.234	22013.369	22552.768	22656.527	22347.086	22443.518	22726.191	22135.242	22029.053	21898.896	20779.498	21593.814	20561.264	21255.656	21361.225	21968.377	23073.047	23008.070	22967.279	22961.045	22687.168	22734.941	23245.424	23801.455	23731.572	24208.939	24896.383	24292.920	25277.367	24661.092	25174.033	24893.625	24974.494	25201.875	25319.539	24322.430	25869.197	24113.453	23355.672	23226.686	24334.732	24734.965	24743.707	24823.850	24861.670	24883.867	24998.809
21941.801	21797.982	22497.998	21658.711	22108.541	22247.906	22529.225	22545.535	22629.154	21927.994	21469.113	21180.652	21323.377	20889.227	20388.090	21435.992	21405.021	21777.705	22033.822	21424.557	22885.037	23553.777	23264.193	22745.078	23660.787	24049.844	23366.260	23380.748	24516.891	23864.250	25883.367	24102.887	24777.404	25095.754	24455.109	24131.871	23317.877	23739.795	23283.379	23899.855	22622.938	24813.959	24099.545	23208.537	23569.557	23205.568	24263.498	24605.910	24259.373	25198.494
21182.000	21415.047	21857.635	21713.631	22318.816	21994.797	22313.471	22895.518	22518.715	22861.072	22602.543	21929.230	22234.365	21603.006	21264.225	22263.486	20996.918	20399.355	20715.936	22095.615	21133.418	21203.561	21626.904	22443.754	23173.189	23565.352	24273.803	23471.035	24053.432	24298.771	23584.510	24397.395	24464.424	24807.258	24730.227	24061.189	24482.166	23478.871	22799.074	22177.971	22763.180	23179.961	22611.385	24366.797	23733.584	23832.883	24621.371	24369.572	25133.838	25618.520
20728.000	21891.652	20864.559	21313.717	21919.385	20764.184	21032.297	21949.568	22042.891	21220.047	21729.566	23230.664	22829.127	22745.988	22124.504	20980.367	22207.113	21121.104	20779.129	20579.051	21121.832	22094.959	21316.625	22078.975	23689.344	23622.062	23154.980	23377.430	22757.430	24083.945	22937.451	23288.168	22260.504	24062.182	23165.979	23318.770	23860.064	25074.320	24354.371	23115.982	22935.957	22132.961	22179.602	23139.404	23636.262	24438.205	24746.678	24944.184	25740.578	25638.932
21580.199	21197.811	20293.348	20444.064	20876.611	21490.182	21964.025	22182.691	21517.891	21347.523	22001.945	22854.412	21999.398	22852.225	23432.918	23440.248	21849.090	21485.838	22261.148	21286.012	21466.990	21157.980	21094.473	21429.006	21860.373	22584.387	22942.443	22715.377	23036.441	24557.477	23968.480	24216.387	23595.066	25127.676	23132.799	24076.408	23989.590	22737.010	23635.816	22646.520	23722.693	24849.713	24183.799	24611.623	24580.816	24130.918	25500.541	25396.814	26791.014	26130.418
21056.400	20491.926	21370.771	21117.051	20911.131	21385.336	20886.088	21085.805	21507.736	22379.186	22942.748	22686.840	22048.807	22461.143	21568.377	22294.195	22661.885	22041.279	22557.852	22383.668	23103.498	22701.105	22479.439	22384.324	22256.750	22593.018	22744.762	22861.514	22668.846	23479.637	23134.500	23138.461	24643.420	23858.971	23299.205	24227.504	23612.881	22983.904	23658.143	25109.506	24316.111	24173.461	24399.014	24128.494	24821.018	24570.994	23976.898	25645.785	25963.934	26111.111
21554.000	20608.922	19763.686	20947.445	21380.545	21310.729	21508.609	21907.891	21550.232	21675.602	22497.912	22148.555	22504.865	22411.635	22413.535	21932.984	23051.363	21691.932	22291.146	23122.934	23475.891	22640.242	22559.949	22848.752	22468.426	21477.588	22351.686	22743.395	22836.303	22628.764	22790.062	22394.607	23159.613	23929.215	24305.998	22752.842	23064.678	22838.143	23612.578	25342.682	24445.957	23584.773	23803.012	23597.680	23836.877	25181.998	24679.980	24286.562	24595.566	26404.570
20890.600	20680.752	20808.615	21173.295	20778.502	21172.490	21632.885	21849.443	22038.281	21764.822	21469.135	21853.688	22813.969	21742.334	20631.301	22646.768	21975.258	23261.133	22453.223	23332.102	22194.900	22648.168	22796.719	23068.018	22773.586	22446.512	22761.312	21788.055	24060.611	22214.383	24041.096	22874.754	22321.113	23206.771	24339.936	23604.072	24730.686	24441.363	23664.717	24627.688	23421.225	22457.066	23241.947	23592.613	24245.113	24970.902	24503.904	24700.607	25071.922	25283.885
20521.199	19665.246	20751.281	21656.350	21278.188	21666.000	21466.219	21760.811	21822.389	21817.637	22120.021	22061.414	21983.586	21727.701	22156.154	22180.861	22459.887	22452.463	22401.398	22241.064	22575.004	23020.852	22497.352	22500.938	23287.645	23261.811	22942.596	22894.146	21456.443	21901.609	22465.541	23006.451	23017.154	24087.379	23398.535	24636.236	25053.078	23024.188	23530.178	25078.418	23918.953	23992.887	23429.611	24230.605	23932.498	23426.523	24503.514	24466.809	24895.014	25404.949
19637.801	20187.941	22321.596	21512.381	21256.424	21090.043	20109.834	19962.551	20232.799	20302.561	20864.953	21303.299	21317.605	21639.619	22255.920	22168.727	22773.633	22076.387	21929.688	22708.436	22808.734	22656.943	22375.832	22949.262	23348.445	22681.590	22992.449	22499.369	21696.115	23473.770	23756.070	23092.879	22950.910	22710.973	23336.322	23632.471	23732.150	24269.492	24022.801	23234.578	23220.252	22389.244	23704.260	23586.832	23513.734	24213.928	25053.602	25229.852	25069.391	25832.326
20979.600	21696.777	21865.471	22944.555	21948.902	22185.467	21850.625	20985.611	20521.762	20492.383	21307.596	20918.832	21111.469	21467.365	22199.605	21310.318	22483.484	23541.414	23860.916	22516.326	21914.662	21342.082	22888.564	23604.650	23000.557	22819.346	22809.938	22804.088	23807.828	23578.951	23296.018	23843.328	23453.586	23671.863	23574.861	23457.869	23467.547	23533.002	23777.346	22685.145	24081.789	23773.705	24287.104	23771.131	23589.850	24188.826	24916.109	24868.316	24530.166	25416.449
22459.199	22034.186	21853.660	22675.453	22162.936	21930.990	22006.969	22173.518	21702.150	21695.816	21236.305	21009.641	21619.504	22387.199	21863.871	21526.807	22118.982	22006.477	21343.635	21389.400	23227.395	22663.350	22163.158	23294.717	23267.779	23535.871	23414.014	22753.607	23829.590	24277.074	23672.682	23393.443	23198.553	23442.941	22867.012	23047.770	21956.818	22032.279	22749.369	22084.295	23686.201	22521.213	23152.018	23315.352	23322.146	23407.051	23822.102	24897.787	24672.277	24368.312
21395.600	23034.830	21147.113	22678.133	22784.393	22472.613	22070.449	22050.416	22233.789	21837.557	21694.486	22052.393	21527.816	21428.553	22179.143	23137.098	21926.404	21426.934	22011.457	22523.098	22986.420	22145.293	22767.445	22846.385	22765.990	23015.082	23112.941	22509.414	22685.729	23970.848	24029.439	24061.586	24473.139	24035.943	24168.861	23168.928	22656.242	23102.650	22933.119	22854.182	22261.461	22182.078	23274.037	22347.672	22905.689	23314.117	24391.068	24151.434	24322.654	24427.100
20390.000	21711.346	21643.084	22431.715	22493.410	22239.094	22208.557	21966.486	22369.447	23101.221	23430.414	22639.867	22280.289	21894.518	22189.430	21598.916	21782.410	22292.061	20092.398	21075.381	21475.418	21566.900	22125.523	22393.506	22541.285	22414.984	21805.822	22782.109	22698.389	23201.141	24432.713	23732.771	23450.094	22966.363	22373.328	23502.564	23739.311	22890.338	23573.533	23765.980	24725.137	25138.594	24555.865	23539.031	23961.396	23996.168	25117.314	23733.045	24230.750	24122.820
21744.199	21629.672	22771.320	22378.020	21357.871	21781.846	22194.883	23153.092	22232.965	21990.168	21894.385	21499.414	21998.830	21947.055	23151.279	23068.426	21264.840	21376.664	20976.863	20690.598	21097.453	21642.043	21338.346	21535.223	22460.992	22017.953	21877.168	21942.811	23125.027	22833.125	22844.121	22224.172	23019.912	22840.674	24178.195	24528.299	24214.908	24306.023	23481.705	23283.432	23880.801	24083.531	23085.400	23567.459	23523.219	23786.418	24815.934	24580.834	24444.262	25550.127
20804.000	21542.295	21068.461	22797.309	21539.984	22195.314	23188.799	22663.205	22261.543	22229.795	21754.320	22647.695	22300.395	22631.904	21862.217	21406.715	21639.902	21221.941	21659.312	20686.641	21880.330	21648.535	21667.225	22634.279	22062.227	22013.203	22166.211	22576.158	22979.996	24294.229	22766.492	23681.484	24350.359	24806.729	25267.061	24942.691	25432.877	24497.938	22812.615	24507.697	24845.510	24750.193	23551.162	23472.205	24272.996	23385.033	23956.750	24776.072	24185.320	24723.576
21225.801	20464.914	21117.527	21699.135	21563.219	21324.436	21350.617	21515.545	21841.117	21620.035	21467.111	21347.922	21704.070	21272.287	20999.000	20941.607	20278.455	21379.781	21612.496	20892.656	21128.861	21504.012	21088.855	21771.889	22252.611	22790.908	22640.115	23394.471	24354.611	22985.512	23224.297	23756.312	23663.047	24006.537	24834.635	24640.404	23201.891	22980.074	23345.156	23394.809	23248.633	22789.211	23139.650	23259.930	22750.168	23044.305	24981.283	24719.365	24854.508	24057.471
20525.801	20633.574	21150.664	21145.508	21935.488	22275.965	22409.068	21928.992	21515.785	21347.619	20837.244	21312.984	21233.795	21331.445	21207.422	20903.795	21249.340	20700.037	21459.324	21928.283	21617.760	21989.549	21378.240	21323.990	21584.906	21852.645	21630.992	21352.623	22569.832	22223.752	22657.646	23115.139	24639.504	22566.027	22301.674	21871.812	22433.500	22598.662	22366.391	22658.340	22982.018	22493.416	22107.180	22930.301	23380.998	23262.467	23002.572	23888.275	23847.148	25218.506
21159.400	21615.158	20880.596	21721.416	21190.799	20932.045	21167.453	21361.818	21522.709	21372.021	20799.367	21471.285	22033.627	21501.506	21513.350	21583.875	21823.617	20596.135	22158.785	22376.369	22853.551	21918.326	22039.299	21877.012	21845.076	21785.441	22219.842	21917.918	21598.768	22485.982	22541.533	22605.193	22194.547	22369.990	23076.273	23178.965	22619.127	21941.457	23216.885	23180.732	21612.344	22234.027	21901.861	22717.133	23021.113	23544.982	24486.752	23038.932	24784.742	24820.062
22453.400	20941.424	21589.635	20868.621	21636.553	21801.105	21888.383	21102.699	21114.182	21076.953	20928.646	20897.059	21533.781	21635.588	21703.156	20893.826	21961.385	21952.639	21481.385	22342.564	22358.289	23014.520	22634.793	22791.924	23091.189	22619.562	21950.223	22279.000	22891.094	23280.234	21196.449	21202.096	21383.906	21342.812	22400.496	21854.359	21383.676	22574.033	22497.607	23103.676	24353.494	23790.355	23563.682	24790.246	23955.055	22492.922	24949.963	24607.428	24494.191	25246.307
19152.600	20330.109	21277.922	22649.195	22576.545	22573.053	22102.857	21007.635	20297.463	20359.246	20436.291	20596.232	21289.266	21073.158	21000.094	21135.916	21650.342	22077.588	22420.129	23053.057	23364.309	23509.527	23189.725	22788.352	23264.094	23659.746	22732.932	23165.408	23193.748	21874.471	20914.059	22011.629	21921.734	22091.775	21138.166	21463.430	21939.551	22483.514	22178.295	23086.572	21707.037	21990.236	21943.361	22471.035	23058.816	22862.375	22863.434	23986.035	24939.723	22635.439
20540.400	21675.662	21793.516	22643.824	20836.801	20865.150	20509.516	20347.424	20629.900	20943.945	21521.510	21946.230	21773.572	21443.502	20992.164	23035.168	21953.520	22222.652	22741.498	23044.197	22869.104	22671.352	22952.936	23242.422	23570.422	23744.486	23098.127	23035.889	23511.475	23404.746	22866.172	22245.242	23814.701	23525.551	23304.682	22212.318	21757.428	22214.049	22626.207	22293.941	21439.750	21224.373	22265.570	22712.119	23120.979	23227.025	22864.338	23601.668	24321.570	23461.529
20466.801	20921.916	20578.121	20369.340	21450.744	20727.877	21661.715	22451.363	22179.037	21607.166	21533.979	22537.674	21950.465	22205.391	22932.309	22563.080	22062.686	22241.383	23085.723	23205.637	22971.107	22510.035	22674.438	22255.367	22859.160	23941.553	23358.674	22086.258	23745.398	22493.299	24005.064	22428.221	22513.309	22336.148	22351.131	21686.898	21909.316	20636.340	21799.059	22765.754	21334.256	21906.180	23595.492	22143.764	22830.822	22991.986	23827.619	24139.010	22886.592	24151.818
20616.801	21147.238	20634.611	22191.566	21564.766	21733.189	22040.523	21720.363	22240.105	22379.977	22992.898	23114.102	22796.512	21824.152	22230.367	21474.160	22148.641	23373.264	22593.988	21970.061	22798.975	22456.404	22104.221	22532.734	21934.605	21828.689	22593.600	22888.516	23565.400	22710.623	22663.584	22523.750	21999.484	22907.322	22520.678	22155.570	22474.426	22687.746	22513.324	22306.889	22363.393	23217.254	23281.906	22166.697	22651.600	22458.273	23177.535	23861.768	23355.975	24023.920
20293.000	20215.094	21206.715	22033.303	22389.775	22004.574	21254.910	21649.113	21432.062	20446.541	21327.777	21354.434	22788.945	22018.027	21895.613	22318.711	21555.939	21339.146	21679.506	22278.885	21923.324	21859.732	22343.225	22427.936	22168.619	22605.477	23060.559	22512.031	23700.889	23140.400	23716.252	22101.990	22369.236	22628.484	22093.041	23324.539	22205.926	21799.406	22290.609	22141.613	23370.695	22726.689	23798.051	23280.768	23702.943	23112.270	21719.943	24245.008	23451.170	23956.662
20412.801	21384.283	20824.418	21352.037	21141.461	20812.465	21046.771	20887.066	21050.625	21428.711	22022.508	21552.666	21357.957	21568.973	21656.389	21108.400	21059.613	22475.020	21369.793	20395.586	21202.398	22246.523	21833.992	21654.213	22023.672	22573.643	23227.361	23158.500	24287.703	23084.227	23804.430	23941.783	23453.320	23527.418	24069.410	22113.639	21946.740	22601.012	21853.441	22711.887	22338.715	22560.117	23657.143	22686.156	23668.150	23774.426	23806.896	23966.037	22569.020	23892.379
19846.400	21151.139	19875.084	19722.857	20184.529	21277.672	21761.398	21533.414	21186.125	21131.010	20841.166	20432.424	21139.709	21389.592	21109.289	21533.582	22076.904	21534.527	22216.000	21547.355	21613.195	21330.465	21496.646	22573.084	22296.207	23005.420	23146.279	22230.006	22530.297	22913.512	23254.354	24388.314	22704.646	22800.092	21904.773	23114.615	21946.232	21900.922	22887.773	21558.346	23282.865	22742.797	22257.816	22734.385	23387.801	23098.016	22632.895	23314.412	24219.602	23583.332
19838.801	19685.371	20167.988	19339.566	20811.762	20551.078	20773.041	21256.525	21968.260	21087.422	20628.027	21237.688	21057.855	21177.154	22225.447	22081.062	21690.607	21957.043	20912.645	21632.453	21858.395	22032.672	22210.639	21627.184	21421.576	21702.613	21308.656	22697.225	22588.111	21644.984	21984.293	23422.209	22596.781	22763.322	22819.410	22591.387	21737.021	22625.367	22646.619	22155.695	21819.512	23008.176	22546.338	22586.926	23276.773	23691.604	23688.328	24275.820	23594.496	24064.492
19859.000	20649.160	20579.980	20750.109	21028.848	20517.516	20740.977	20832.344	21249.430	21820.965	21310.410	21352.512	21962.949	21271.707	21277.318	21183.477	20878.285	20790.770	21355.057	21350.270	21628.357	21583.922	21625.875	21899.453	21921.688	22323.707	22229.463	22099.723	23057.795	22026.756	22219.584	22748.012	22635.719	23101.699	23657.502	23286.465	22621.766	23370.322	22679.305	22587.443	23288.504	22450.076	23603.078	22656.355	22124.570	23103.891	23188.104	23620.178	23779.014	23941.359
19879.199	20159.963	20261.223	19340.668	19756.662	20849.520	20801.057	21058.422	21316.592	21088.750	20697.754	21084.463	20926.959	21755.783	20830.777	21277.801	21134.525	20898.744	21560.150	21872.535	21083.842	20605.141	20794.992	21658.311	22111.578	22124.955	22264.299	22293.496	22584.549	22828.416	23051.359	22955.658	23073.029	24034.377	23736.463	23277.377	23615.152	22378.027	23371.836	22704.057	22203.109	22304.418	23517.488	22753.209	23246.484	22620.971	21949.564	21611.705	22365.648	21898.811
20280.000	20477.193	20071.785	19881.600	19924.297	20919.340	20761.002	20564.135	21003.348	20923.525	20807.068	20719.840	21324.920	20166.811	21164.408	20021.502	21325.078	20852.963	21001.758	20863.938	21403.109	21708.787	21680.316	22354.842	22464.084	22060.836	21942.346	21579.230	22099.564	21837.881	21774.861	21448.643	21557.369	22540.531	22715.621	23016.945	22615.748	23142.428	23130.768	23108.842	23553.686	22736.393	22116.898	22727.895	22683.766	22939.090	24268.918	23561.523	23272.668	24816.588
18582.400	20141.035	19777.150	18792.162	19819.170	20008.852	20277.529	21038.650	20722.957	21004.504	21437.922	20527.166	20691.678	21021.480	21481.795	20554.264	21548.568	21060.922	21217.607	21209.465	21651.863	21291.740	21307.920	22035.580	22005.055	21679.285	22292.979	22369.646	23666.410	23323.477	21509.283	21733.305	23329.607	23460.850	22095.793	22343.371	24022.760	24274.764	23325.746	22496.256	22555.928	21396.260	22771.760	22924.525	23441.713	23340.953	23844.971	23558.297	23291.773	23363.461
20893.400	20693.814	19783.129	20217.076	20174.383	20453.953	20407.729	20850.025	21200.504	20858.443	21626.814	21202.930	20454.357	19937.025	20332.646	20352.139	19586.332	19963.773	21640.561	21177.158	21096.754	21720.021	21672.264	22283.480	21793.729	21553.264	22245.016	22397.172	22159.102	22803.895	22518.662	23234.607	22637.145	22519.381	22798.205	21837.236	23645.703	23789.990	23078.104	22795.414	22971.604	21511.283	21984.398	22525.764	22447.809	21877.984	22300.957	23705.338	23609.082	23600.465
20106.000	20408.789	19906.947	20562.461	20042.605	20135.258	19257.711	20339.516	20206.973	19911.316	20228.275	20369.500	20266.406	20544.617	19565.531	19397.660	20834.564	20410.150	20982.490	20793.816	20488.924	21280.574	21581.904	21509.811	22528.023	22725.973	24067.385	23214.285	22646.836	23400.457	23013.314	23492.625	21991.867	22831.191	21672.574	22044.945	21469.707	21840.385	21643.227	21851.781	21995.381	22813.766	22356.295	22629.229	23126.117	23816.654	23032.480	23364.115	23286.121	24355.887
19056.000	18551.803	19506.582	20313.096	19475.305	19520.033	19937.746	20007.045	19954.561	19870.488	20090.658	19533.383	19777.834	19658.100	20335.504	19219.051	20202.307	21579.252	20522.875	20490.389	20808.773	21748.285	22080.439	22086.264	21608.752	21563.229	21761.441	22288.254	23120.145	23968.584	21996.139	21814.742	21104.082	21632.387	21952.131	21493.670	23037.344	22609.551	23778.287	23760.162	22189.066	22308.648	22531.271	22403.850	22180.188	23471.160	23797.053	22812.100	22567.078	23839.252
18759.600	19053.598	20014.096	19909.650	20104.375	20303.295	21254.113	20600.988	20580.680	20345.539	19177.918	18515.461	19531.123	19748.498	18778.189	19064.666	20882.973	21595.271	20509.430	21182.320	21415.498	21342.436	21650.758	21413.693	21206.307	21012.082	20704.797	21364.488	21012.238	21851.709	22143.818	23195.549	22814.350	22820.781	22963.391	23197.484	23136.182	23969.516	23333.312	22617.340	23635.607	23957.398	23035.141	23637.740	22875.744	21385.209	22758.668	23794.457	23554.961	23749.305
18739.600	19803.727	19729.744	20125.805	20119.699	20508.533	19765.242	19861.570	19821.811	19875.260	19523.887	19108.885	19560.057	19364.246	19093.197	20615.480	20022.033	20468.215	21159.367	20938.303	20520.043	21286.590	21057.760	21467.090	21829.191	21630.193	22098.287	21848.887	21411.611	21858.463	21224.664	21161.967	22705.236	22177.561	22603.133	22560.787	22938.324	22354.969	22332.727	22656.615	23774.539	22846.281	22998.693	22503.561	23671.473	23122.738	23391.221	22745.371	22760.010	23304.357
18982.801	19543.557	19845.281	19608.340	20241.943	20247.971	19913.318	19684.422	19451.029	19320.420	19473.912	19404.676	19671.082	20089.312	20345.334	20051.605	22047.199	21717.545	21157.695	21764.852	23239.723	22205.152	21277.830	21492.908	21157.764	21353.793	22499.633	21749.102	22169.629	21859.803	21844.725	22946.795	21649.883	22446.076	23290.094	22474.334	22736.078	22622.840	22106.785	22974.240	22803.164	24034.857	23497.078	23674.176	22949.932	23217.951	22542.332	24237.463	22669.471	24095.053
19262.199	19991.629	20751.223	20347.256	19788.467	19510.607	20547.465	20319.805	20088.117	20723.109	19945.395	19245.277	18869.766	20167.533	20295.525	20283.139	20179.844	21060.459	21158.092	21056.949	21787.469	21202.998	21172.373	20560.350	21155.523	22238.291	22523.924	22129.289	21283.482	22506.057	20855.641	20603.039	22459.727	22219.482	23445.238	23126.479	23574.766	23446.564	23485.668	22451.312	23564.025	22441.820	23305.543	23174.887	22485.701	22445.725	22810.295	23211.955	22391.324	23035.416
20438.600	18560.621	19473.301	19759.145	19785.498	20167.148	20787.084	20335.225	19947.295	19312.766	19646.592	19656.834	19948.975	20056.834	19936.162	19397.361	19713.891	20274.027	21060.371	21162.477	21525.775	21640.744	21817.936	21680.139	21308.803	21257.633	21540.002	21558.025	21777.439	22295.217	21195.424	21967.365	21006.121	21813.787	22273.920	21874.709	22301.387	22180.572	22092.389	22049.908	22450.594	22422.775	23222.975	22737.953	21844.322	22765.279	22564.637	22571.393	22717.418	23190.336
19260.801	20221.637	19182.135	19185.916	19287.504	19341.096	19579.418	19400.148	20077.846	20091.939	20156.373	19972.953	19833.561	19426.240	19865.961	19835.223	20514.477	20235.076	20705.936	20533.672	21098.668	20907.883	20710.938	21274.480	21077.418	21032.936	21062.758	21102.199	20810.215	22259.105	22679.203	23158.191	22765.102	23283.289	22041.281	22952.461	23281.752	22001.971	22324.924	23250.740	24036.771	23930.807	23962.402	22515.348	21886.609	22357.123	22000.373	21752.475	23288.209	22869.545
18189.400	19903.084	19330.467	19733.301	20482.834	20421.658	20716.875	20399.854	20629.402	20303.584	21198.092	19625.373	19562.674	19324.742	19753.191	19884.033	19997.377	20692.264	20058.061	20418.125	20079.729	20702.072	21069.295	21992.383	21308.959	21198.615	21015.455	22038.811	22642.842	22167.320	22548.746	22673.500	22093.221	22945.486	22227.898	21991.371	22132.020	22459.021	22745.736	22813.732	22368.906	22228.572	22639.035	22391.002	21644.766	23813.516	23028.852	21905.797	22994.408	21738.232
19409.000	19395.061	19354.605	19412.867	19879.568	20521.836	19790.102	20063.381	20791.504	20713.744	20585.162	20029.445	20012.098	20127.549	19230.154	20006.863	19657.309	21026.561	20917.832	20726.699	20048.127	20958.328	20930.457	20916.537	20803.088	21280.078	21077.826	21284.504	22331.789	22186.742	22025.252	22058.109	21787.072	22425.279	22304.975	22452.625	22622.090	23066.697	22602.375	22391.322	21634.812	22969.965	21733.525	22375.158	22457.330	21845.398	23689.398	22829.859	23143.924	24340.373
19693.801	19474.160	19658.252	19711.512	20112.094	19885.533	19996.070	19937.598	20216.016	20202.688	19883.939	19982.416	19495.301	19432.500	19775.934	19297.799	19407.262	19016.273	19918.850	19671.033	19745.861	19764.451	19996.447	20768.193	20741.484	20890.021	20860.303	21341.293	22203.674	21222.650	21922.801	21977.992	22616.115	22803.525	21698.275	20439.139	21617.906	20700.799	21404.654	22156.293	21589.869	22661.189	22433.229	22223.119	22365.266	22455.477	22776.959	24113.605	24159.238	24003.020
20081.400	20336.551	20017.455	19865.287	20202.475	20143.666	20420.975	20347.080	20133.598	20531.309	20986.609	21193.889	20809.191	20663.367	19834.822	19488.500	19007.932	19607.006	19505.355	19469.441	19978.887	20484.873	20838.705	20891.072	20559.277	21037.309	20980.246	21141.141	22593.084	22342.695	21682.717	22621.729	22038.436	22818.195	23178.533	22197.305	23373.932	21770.549	22366.092	22476.904	22284.697	23376.303	21921.898	22767.129	23123.783	23475.689	22308.039	22943.951	23642.195	24979.277
19467.199	19069.793	19068.488	20556.828	19727.637	19948.861	20046.783	20881.643	20981.922	20342.541	20437.186	20780.156	20636.184	20230.637	19438.166	18432.031	18783.375	19210.775	19774.695	19173.869	18800.678	19844.369	19506.484	20123.064	20216.889	20793.873	21015.949	21246.160	22486.771	21508.014	21919.926	21148.752	23131.959	22583.572	22270.363	23896.160	23183.816	22719.834	22972.840	22785.133	22369.162	22748.814	22449.396	22758.119	22479.668	22795.613	22998.021	23089.436	22983.529	22465.658
18992.199	19380.305	19761.514	19787.164	19226.330	19091.432	19707.998	20096.869	19734.174	19935.969	19803.783	19844.459	20316.479	19513.021	19344.354	18160.283	19322.414	19528.881	20040.473	19390.688	18809.600	18956.121	20306.959	20542.967	20974.273	21171.717	20929.324	20514.865	21762.723	21272.637	22063.080	21844.541	21576.539	22760.238	22035.316	22003.980	22045.744	22902.564	22472.803	21583.023	21638.395	22677.660	23229.412	22377.105	22195.031	22211.223	22329.639	22516.770	21427.361	22730.047
18515.000	19678.484	20041.023	19478.680	20849.332	21241.971	20291.582	20862.893	21207.271	20343.018	20481.119	20364.543	19719.465	20183.176	19884.213	19375.688	19486.273	19360.311	18697.613	19041.148	19107.908	19759.498	19711.334	20327.777	20862.781	20251.766	20439.734	21204.854	20955.658	21422.008	21511.039	21100.984	21671.600	22511.178	22132.816	21143.031	22822.371	22161.609	21774.986	21801.164	20861.822	21561.461	22282.758	22779.139	23088.504	22213.480	21985.732	21991.295	21578.742	22626.189
21081.199	20499.184	20232.898	20204.730	19837.686	20454.447	21010.455	20510.842	20239.680	20401.945	20855.713	21487.916	20983.119	20785.572	21130.326	20121.188	20343.213	19480.006	19684.363	18669.627	19348.393	19640.381	19499.572	19565.529	20067.266	20355.920	20310.355	20527.143	21296.447	21505.848	21436.133	22086.230	22016.604	22871.426	21802.008	21630.590	22721.035	21722.664	21155.395	21605.668	21755.330	21665.312	21484.301	21361.406	22503.613	22754.918	22726.793	22070.930	23553.391	22708.178
20302.600	19968.219	19747.662	19552.518	20197.721	20679.113	20149.824	20624.764	20802.959	21391.971	21638.863	21126.105	21127.830	21212.520	21064.725	20456.053	19852.588	19304.285	19022.877	18391.881	18749.596	19159.914	18939.592	19522.465	20361.248	20308.186	20788.039	20624.824	19757.803	20557.047	21396.045	21389.207	22010.738	21966.090	21340.014	22415.230	22728.842	22008.625	21894.959	22117.000	21866.021	22589.674	22628.314	22085.592	22085.689	23240.715	24189.803	23357.914	22722.090	22992.139
20220.400	19902.146	20118.689	21838.357	20765.658	20453.957	20679.180	21618.299	21722.287	20882.139	20430.418	21026.297	20484.850	20351.627	21105.695	21304.502	21468.863	22388.439	19773.496	19921.117	20585.971	20128.531	20114.070	21021.145	20514.668	20451.576	21054.848	20823.957	20667.264	20654.756	20766.318	21199.723	21086.668	21926.777	21862.928	21823.631	21667.928	23119.857	21236.818	20320.617	21600.617	22191.262	21380.041	22213.326	22639.105	23224.219	23237.662	23068.443	23148.832	25062.148
17874.600	19333.746	19670.799	19991.930	20199.621	20351.660	20618.531	20227.613	20277.188	20962.445	21028.357	20354.602	20459.842	20745.844	20205.756	21574.752	20917.955	20330.281	20575.172	20074.043	19973.711	20059.350	20450.945	21042.168	20011.533	19916.861	20100.680	19135.912	20894.314	20246.729	21074.926	21631.488	21503.010	21137.383	21459.850	21727.939	21794.484	22219.979	21862.742	21875.295	21269.846	21363.588	21087.602	21320.910	22412.590	21447.721	21502.934	22138.043	21922.244	23182.971
18912.000	19271.262	19538.312	19174.951	19234.459	19310.229	19446.932	19999.264	20667.186	20266.154	19905.748	20443.465	20435.201	20097.438	19930.836	21145.436	20883.205	20672.730	20183.268	20686.471	21029.229	20926.844	20288.959	20486.375	20290.838	20478.682	20665.707	20618.910	21154.475	21285.697	20224.848	20394.145	21170.605	21732.475	21233.768	21263.205	21488.189	21315.631	21736.637	21789.385	21870.766	21322.562	21329.912	21793.033	21360.646	22311.055	21220.947	22832.367	22509.617	24745.803
19030.199	19047.703	18674.457	19372.510	20305.600	19932.812	19779.551	20144.447	20379.404	20705.424	20777.506	19980.518	20717.605	21128.199	21177.670	20645.846	21119.498	20745.309	20432.742	20604.586	20512.191	20609.834	20628.229	20848.910	20335.484	20319.619	21184.291	22005.193	20861.273	21054.857	21234.182	21654.432	21674.150	21472.139	21976.617	22120.498	22635.529	22494.623	21432.379	21353.559	20860.365	20435.061	21433.506	21712.463	21378.922	22430.398	21311.764	20882.314	21847.994	22963.023
21280.600	18763.291	19325.889	19401.244	20098.051	19844.055	20420.168	20283.588	20512.361	20357.184	20464.006	20855.691	21182.645	21209.439	21356.107	20934.988	20117.695	20742.469	20050.859	20563.615	20573.096	21185.648	20136.889	20305.494	21097.885	21587.287	21580.285	21508.516	21684.455	21175.840	20936.141	21872.438	22762.988	22879.463	22426.576	21744.641	21767.398	21512.195	22627.111	22994.908	22841.416	20829.578	22634.936	22087.770	22038.586	21709.053	21150.576	20533.781	22528.619	21542.768
19086.600	19553.955	19556.289	20203.459	19416.271	20040.506	19923.953	19721.508	19778.902	20291.373	20649.631	20971.312	19931.879	19616.846	20345.902	20868.480	20012.875	21839.043	21220.238	20040.422	20655.244	21581.719	21678.463	21888.982	21443.951	21386.414	21493.330	21840.787	21453.443	22230.957	21181.332	20970.803	22076.787	21854.279	22283.744	22791.020	23186.479	22578.557	21138.883	21214.916	20870.990	19944.951	20896.572	22776.055	22063.303	20874.471	21408.332	21976.951	21441.361	22346.846
18368.199	19628.654	19102.238	20039.934	20071.145	19704.018	19907.094	20168.477	20093.369	19736.838	19943.197	20121.213	20317.971	19968.133	19451.891	20332.051	20269.178	20835.250	20670.938	20394.941	21494.051	20897.010	20849.492	21665.016	22550.881	22443.352	22199.994	21847.025	21790.887	22436.459	22859.594	22815.561	22156.926	22876.410	21881.621	22262.148	21677.014	21768.773	21788.551	21425.025	21945.805	21695.414	21627.660	21526.115	21363.260	21156.145	20863.822	21965.877	22296.420	23198.836
20169.801	19694.834	20101.957	19889.264	20352.750	19767.268	20481.777	20191.248	19904.096	19657.176	20416.115	19747.664	20237.441	20372.604	20273.408	20288.791	19617.453	20524.715	20783.238	20783.488	21758.395	21158.912	20836.236	20669.086	21020.883	21148.322	21506.842	21909.885	20723.379	21273.633	21879.504	21510.967	21170.164	21774.055	21649.916	22285.492	23224.432	22486.379	22090.129	21679.135	21850.959	21884.707	21442.732	21879.457	21869.621	21745.463	21279.682	22190.254	22165.143	22215.738
19419.199	19306.047	19927.223	19384.445	20241.014	20401.357	20600.457	20342.998	20043.352	19722.576	19946.035	21028.186	20974.715	20506.074	20675.824	20981.830	19473.312	20747.875	21049.002	20811.184	22103.762	21695.180	21272.352	21839.705	20826.586	21253.232	21094.770	21481.711	21929.807	21428.363	22199.172	21775.158	22028.064	21194.172	21989.193	22445.912	21450.135	20656.686	21150.412	21388.295	22016.441	22025.906	20332.877	21201.957	21194.209	21072.408	20651.824	21029.508	21644.445	22669.041
18895.801	19191.102	19514.619	19344.646	20123.691	20432.645	20540.133	20128.469	20486.062	20753.895	20710.873	20822.307	20673.035	20377.477	21190.984	20629.293	21075.109	20335.576	21634.828	21475.746	21637.072	21672.307	22042.137	22445.842	21614.238	21825.693	21538.480	21095.996	21140.525	21295.613	21404.564	21409.678	20783.141	21539.178	21558.764	21408.582	21354.566	22331.354	23173.912	21753.842	21789.322	21383.080	21113.943	20957.117	21493.695	21789.053	21783.543	22877.221	22249.320	22642.938
18705.801	18984.215	19567.941	19476.805	19550.305	19950.072	19894.293	20896.645	20753.084	20369.492	20425.279	21115.123	20760.527	20613.760	20355.402	20619.912	21090.477	20382.742	20099.982	21794.170	21033.025	21557.873	21696.400	21704.211	21534.012	21414.936	21181.834	21540.305	22468.633	22173.568	20911.725	21034.455	22106.312	21048.350	20932.350	21190.807	21520.635	22197.184	22557.264	22066.672	21411.975	21332.715	21780.879	21943.510	21468.369	20367.578	20569.111	20824.045	20724.586	21431.100
19108.199	18422.529	19674.826	19638.781	19799.830	20285.514	19849.131	20415.898	21251.871	20717.240	21017.516	20865.086	21012.469	20358.279	21195.760	20768.857	20989.631	20568.900	21036.113	20263.316	20511.842	20997.055	20959.000	20924.223	20870.852	20474.730	20650.545	21485.939	21703.311	22046.631	21095.369	22050.461	22146.699	21715.896	21602.555	21379.857	21501.641	21445.199	20134.332	20708.449	21225.607	20926.516	21130.039	20902.125	20830.266	20935.350	22039.338	21208.928	21859.490	22301.654
19489.801	18950.826	19443.537	20595.066	20353.209	20267.713	19671.615	19993.262	19899.961	19680.078	20339.242	20336.004	21011.240	19975.408	19330.758	19549.496	20892.930	20834.994	20765.111	20007.914	19981.547	21112.641	20430.807	20390.299	21204.494	21189.318	21679.744	21354.283	20496.121	20862.762	21218.723	21497.650	21604.654	21461.600	21160.514	21770.393	21801.656	21656.396	21533.887	21219.006	20980.930	20825.264	20777.422	21322.363	21784.127	20654.348	20991.379	21518.721	21513.174	22070.135
19459.000	20185.883	19048.350	19279.402	18827.717	19184.637	19683.324	19713.672	19941.293	20370.814	20327.600	21058.709	20874.691	20463.578	20504.312	20869.580	20511.379	20284.371	20779.479	21000.828	20784.824	21619.980	21330.447	19974.506	20526.193	21197.393	20659.180	21061.012	20280.576	20861.139	20174.008	20491.848	21454.199	22428.924	22847.393	22630.875	21793.012	22061.062	21374.465	20733.697	22661.320	21859.029	20852.230	20380.664	21702.311	21089.227	21918.455	20730.518	23001.559	22564.857
18914.199	19445.086	19309.537	19417.139	19967.248	20479.229	19760.074	19649.553	20150.602	20474.379	20172.373	21039.684	21101.615	20668.008	20468.070	19450.707	20399.295	20289.934	21148.557	21256.293	20874.635	20562.992	19859.043	19413.754	20263.746	20953.135	20986.414	19834.207	21279.512	20978.328	21336.250	21157.301	20656.264	21395.479	21660.367	22334.145	22617.674	21917.400	22050.928	22687.572	22233.275	21895.430	21730.490	20980.461	20935.760	20684.053	21201.902	22118.682	22388.553	23085.021
19830.600	19056.635	19425.561	19578.641	19319.926	19976.811	19752.479	19138.041	20190.658	20715.727	20588.102	20473.883	20440.855	20422.754	20693.783	20161.262	20683.566	20671.484	20321.932	19805.236	20331.936	21035.053	21097.514	21027.975	20730.721	20804.762	20618.623	20812.346	21007.355	20658.961	20297.490	21455.137	20665.457	20888.295	20442.369	21248.555	21864.350	21775.035	21761.545	21159.801	21755.900	22410.162	21752.908	22093.344	21638.820	21100.953	21310.236	22416.686	21935.494	23025.188
19193.400	18957.838	19884.295	19415.287	19456.863	19540.627	19709.904	20044.896	20035.441	20095.617	19690.566	20332.408	20606.566	20230.625	20702.412	19885.574	19808.760	20643.301	21022.660	19920.830	20078.072	20286.434	21074.271	20855.445	20937.744	20276.701	20096.096	20675.473	20264.105	20805.732	21310.078	21581.307	21999.432	22294.432	22164.090	20931.211	21222.703	21498.322	21945.230	21682.109	23141.303	22136.432	21402.488	21629.455	22553.215	21851.264	21850.615	21335.643	21855.898	21404.504
18182.199	19313.693	19603.916	19846.004	19626.668	19545.977	19641.061	20383.459	20305.271	20520.676	20630.613	21032.676	21344.514	20468.436	20665.123	20663.350	19887.082	20031.125	19990.682	20178.344	20841.059	20467.982	20488.031	20247.760	20016.500	20647.346	20990.545	21229.125	21860.688	21827.740	21699.178	22318.537	22582.613	21741.211	22159.920	21703.645	21613.469	22177.365	21881.689	22340.109	21910.441	22365.529	21679.543	21411.854	22257.963	22041.332	22229.178	22272.510	22407.332	22415.764
17602.400	18708.209	18894.113	18540.191	19544.154	19491.432	20360.734	20283.951	20167.561	20101.812	19470.889	19258.502	20177.080	20115.541	20580.229	20297.178	20237.646	21105.412	19158.545	19471.375	20120.822	20564.449	19953.568	20235.078	20055.100	20535.412	20176.455	20148.172	21475.080	20426.279	21323.830	22221.490	23287.021	22551.961	22133.527	22197.270	22596.068	23224.922	22348.604	22127.629	21979.242	22008.377	22723.229	22216.486	21806.842	22223.105	22296.977	23009.828	23265.838	23085.326
19972.400	19090.088	18654.748	18985.031	19936.322	19111.959	19037.551	19759.215	20532.279	20458.375	19583.438	19310.455	19965.945	20432.072	19921.875	19040.850	20227.307	20167.377	20576.070	20599.053	20350.822	20452.699	19934.916	20608.414	21522.609	21033.516	20255.738	19781.062	20687.697	21332.594	21350.277	22564.422	22139.141	21504.992	22388.518	23600.129	22457.084	22588.844	22531.264	22531.426	22071.430	23475.445	23025.057	22502.027	22829.582	23136.490	22571.334	22146.609	21235.539	21310.609
19686.400	18922.021	18781.639	19420.033	19349.672	19915.404	20065.025	19567.498	19645.709	19875.252	20385.572	20220.611	19675.322	19682.078	20691.852	19524.664	19893.320	20381.494	21148.486	20110.232	20413.697	20909.248	21008.207	20623.473	20326.186	19979.027	20629.590	20845.717	20519.383	21862.088	21796.551	22466.012	22350.244	22580.008	22544.180	22037.373	22866.182	22368.299	22580.139	23193.258	21387.057	20780.523	22094.633	21833.191	21910.369	21855.500	21450.818	22632.758	22389.127	23506.350
18244.801	18653.375	19529.676	19586.857	19276.572	19758.480	19522.359	19532.006	19266.035	20026.812	19836.668	19672.861	19335.832	19743.023	20476.834	20926.076	20935.508	19526.592	19858.037	20810.305	20556.430	20119.127	20819.184	20711.615	20899.674	20301.002	20709.887	20376.822	21487.385	21097.676	21662.846	21692.205	21314.518	22170.311	21688.889	21796.898	22003.314	20861.418	22149.928	22452.512	21273.811	21935.025	23158.389	23034.949	22721.814	21706.469	21677.533	21494.920	20403.604	21678.199
17398.400	17395.578	19097.705	18927.082	18849.072	19613.602	19638.197	19171.014	19678.340	20212.582	19627.275	19230.078	19405.891	19896.535	20134.049	18988.070	19551.568	19177.607	19923.424	19849.492	19833.711	19397.180	19958.508	20380.580	20293.162	20689.049	20690.527	20381.293	21029.688	22089.186	21975.686	21977.523	21319.770	21345.293	22212.188	21929.232	22429.654	22588.086	23694.727	21644.215	22003.635	23057.141	21938.906	22651.408	21750.592	21437.045	22066.709	23071.121	22604.006	22383.594
18473.000	19045.891	18718.359	19054.008	20856.670	20085.334	20252.410	20492.277	19822.756	19994.133	20260.043	20372.736	19860.326	20345.197	20841.830	19723.826	20295.305	20531.641	19607.029	20239.174	19591.621	19386.441	19513.676	18608.807	19050.615	20284.713	20541.162	20532.594	21749.576	21867.174	20919.422	21316.502	22037.541	21955.930	22149.406	21030.689	21846.131	23007.363	22289.773	21611.881	22299.330	21829.551	22390.846	22155.969	22935.037	22448.867	22322.529	23029.713	22542.525	22969.330
19162.400	19089.943	18747.496	19703.936	19010.686	19640.205	19529.518	19578.807	19581.922	20081.297	20199.270	20452.305	20770.572	19527.529	19759.080	19763.059	18839.303	19325.080	19784.699	19772.297	20634.609	21007.285	19781.162	19226.568	19564.992	20153.090	20640.895	20597.969	21864.410	22028.629	22429.113	23585.402	22748.854	22024.355	22110.354	22725.549	22814.559	22737.629	23457.811	22158.711	22285.328	23211.496	22953.902	22058.795	22462.939	21227.721	22139.775	23221.006	22434.875	22735.998
18372.000	18968.738	18472.031	19427.252	19072.814	19145.568	18938.109	19413.447	18839.115	18885.166	19631.797	19200.068	19597.621	19795.865	18851.197	19981.107	19000.707	19601.549	19865.078	19219.074	19530.201	19594.535	20069.977	19985.736	19792.941	19811.729	20715.844	20802.084	21424.393	19989.629	21656.033	21932.176	21120.807	22638.637	22330.553	22792.875	22722.732	22747.148	23015.186	21873.951	22119.025	23595.395	24034.867	21727.512	21596.088	23477.059	22465.979	22903.629	23110.736	22594.004
18455.000	18479.836	18372.846	17887.660	18049.607	18685.729	18592.002	18481.316	18522.129	18984.309	19169.312	18589.602	19268.949	19388.822	20918.033	20328.080	20171.184	20331.750	20461.652	20066.102	20425.119	20303.676	19972.525	19918.084	20314.268	20299.928	20558.689	20620.000	20157.000	20646.902	21285.395	21815.439	21832.137	22824.602	24204.230	22480.945	23455.992	22683.877	22797.719	22542.098	22035.547	23791.064	23222.977	23375.244	23025.594	22251.740	23048.543	23264.812	23708.102	23195.439
17747.199	17599.205	17635.076	17967.025	18010.092	18762.334	19197.342	19131.070	19891.316	19250.684	19298.404	19575.084	19604.049	19097.980	18388.193	19301.984	20489.545	20354.803	21144.508	21135.729	20396.301	21153.943	20804.434	20586.732	20881.154	20850.264	21089.143	21412.754	21401.301	21572.416	21813.410	21437.020	21384.795	23191.213	21946.129	23147.738	22892.037	21840.432	21969.580	22196.264	21611.559	21206.000	21789.840	21510.625	21712.527	21969.309	22166.160	21895.414	21470.645	22893.318
18124.000	18370.818	18577.906	18644.039	19246.574	18107.750	18738.150	19296.316	18962.961	19107.711	20218.227	20076.930	19413.740	19970.656	19700.410	19386.746	19705.920	19387.785	20832.514	21000.027	19997.156	20580.404	20743.020	20639.500	20425.395	20651.441	20047.541	20921.969	21781.340	22102.920	22253.934	21685.822	22505.650	22623.121	21773.260	22844.826	21663.264	20303.479	20615.346	21183.207	22062.605	22331.447	21312.115	21139.076	22210.221	21861.980	21118.570	22729.480	22061.865	22689.422
18472.400	17985.943	17672.564	18222.568	18818.236	19176.387	19112.477	19158.615	19205.447	19012.498	19074.250	19057.438	19256.789	19496.836	19450.891	19403.611	20648.754	20262.219	19301.322	19875.281	20492.635	20055.023	21239.641	21368.820	21051.057	21397.725	21626.100	21681.598	21723.164	21723.225	21929.355	22304.615	23018.807	22162.598	22153.357	21944.842	22345.826	22520.434	22678.686	22780.451	22014.109	21626.527	21616.729	21687.529	21766.312	21696.596	21527.395	20515.578	21390.693	21507.926
19518.400	18806.820	19210.172	19269.439	19880.609	19743.430	18850.662	19254.691	19741.660	19547.338	20014.068	19590.730	19437.777	19412.148	19661.385	20258.191	18456.752	19033.410	19487.244	19519.803	19411.957	20294.299	20737.691	21318.131	20506.848	20329.951	20005.158	20257.850	21268.365	21648.201	21195.225	21173.979	22225.406	21880.613	21164.543	21697.170	21242.816	21474.010	21684.867	22283.949	22651.836	22422.580	22296.623	21522.021	21554.461	21449.277	21190.576	21028.396	21901.498	21676.854
17611.600	18691.227	18259.137	18470.631	19680.785	19325.061	19611.627	19895.584	20048.023	19914.502	19683.766	20051.293	20291.053	20057.332	19215.402	19727.357	20193.783	19796.691	19713.699	20350.711	20586.398	21152.697	20803.117	20482.479	20250.846	20511.760	20736.898	20756.824	21438.068	21394.430	21598.074	21279.662	21409.619	22056.074	21842.691	23169.041	21150.594	22112.016	21053.107	21621.193	21851.584	21806.639	22346.734	22366.443	21344.318	22067.299	20865.869	21521.400	22846.561	21972.324
16790.199	18278.043	19213.748	18759.939	19182.932	18752.742	18657.625	19181.824	19470.408	19794.822	19766.506	19708.854	19646.172	19879.953	20086.664	20371.547	20050.611	19632.465	19309.312	19234.807	20181.811	20159.176	19802.662	20322.727	20535.131	21574.619	22366.158	21127.090	21983.402	21179.732	21059.414	21461.193	21688.742	22493.150	23272.750	21737.820	22723.127	22348.834	22256.148	22117.533	22210.189	21911.303	23025.246	22287.904	22200.639	21311.854	21166.217	22331.400	23421.361	21106.574
17674.000	18444.674	19466.625	19477.893	18616.945	19201.107	19141.793	19187.920	19889.090	19652.871	19453.404	19449.361	19624.484	19752.203	19585.957	20707.189	19890.314	19782.520	19620.783	20069.922	19332.703	19668.746	20322.391	20729.715	21174.438	20546.336	20329.631	20772.355	20699.154	22286.137	20588.951	20672.271	21503.408	23188.559	21852.838	22138.617	21688.969	22266.605	21548.926	22317.338	21902.775	21988.439	21791.619	21671.918	21873.598	21636.268	21520.850	22925.992	22529.717	23117.945
18287.400	17957.307	18267.266	18318.232	19424.025	19934.982	19554.092	19479.576	20091.244	19914.668	19714.473	19694.307	19646.707	20194.916	19763.020	20658.457	20146.174	20420.895	19768.156	20033.240	19515.123	20141.078	20177.061	20398.502	20981.578	20763.656	20578.736	21115.131	21736.023	20746.170	20848.855	21396.113	22013.805	22205.678	22049.656	22202.195	20926.840	21521.928	20905.314	22076.537	21252.176	21165.432	22246.562	22104.482	21486.377	22200.650	22351.826	22346.141	21565.584	22317.789
17990.199	18776.248	19012.098	19227.113	18610.266	19533.004	19893.377	19262.465	19624.160	19214.006	19280.689	20316.406	20144.506	19592.096	20110.072	19692.529	20239.615	19555.051	19691.594	19611.705	20576.672	19884.824	21044.305	20783.969	20798.646	21044.180	20384.387	20350.812	20521.643	20272.180	22377.344	21890.498	21673.932	22000.713	22391.424	22700.932	22003.758	21882.199	21509.350	22425.414	21366.574	21662.033	22757.148	22280.803	21757.467	22509.107	22396.121	21297.439	21597.484	20795.104
19954.400	18413.385	18679.086	18973.303	19678.520	19423.027	19118.656	19459.270	18801.631	18826.240	19291.811	19438.131	18829.072	19441.023	19846.232	19215.938	19815.955	20426.453	20698.883	19916.898	20066.463	19910.082	19655.244	19929.506	20483.770	20723.934	20389.762	20902.904	21080.277	20991.510	20758.822	20932.639	21468.355	22329.361	21911.045	21391.477	21152.326	20717.297	20974.662	21482.482	21700.254	22106.570	21138.873	21620.414	20818.906	21084.629	21661.918	21051.361	21043.027	22752.182
18072.199	18226.938	18297.336	19003.885	18974.930	19432.541	19708.275	18883.133	19359.463	19649.146	19185.211	19065.455	19297.473	19264.818	19540.031	18904.318	20007.920	20042.105	20047.498	19571.617	19786.227	19961.617	20088.689	20363.775	20642.258	21097.348	20099.645	20078.141	20648.131	20321.992	20425.619	21302.537	21441.467	21842.408	21453.346	20820.385	20262.488	21726.141	21904.604	20612.018	20993.715	22135.736	20501.934	19444.553	20973.787	21251.668	22333.627	22356.193	21024.361	21274.670
17484.000	18329.211	18739.518	18448.396	18244.922	18267.076	18748.035	19240.338	19328.633	18976.268	18341.344	18483.295	18583.152	20038.008	19859.178	19742.102	19701.994	20068.234	19236.445	19349.266	19365.537	19772.855	19775.510	20405.455	19949.389	19357.139	19017.207	19206.729	19823.082	19958.537	20829.355	21247.086	20505.828	21531.143	21059.996	20588.857	20828.859	20600.750	21095.674	21369.033	20782.361	21165.475	20596.518	20894.625	21608.975	21962.225	21566.355	20874.072	21206.895	21814.811
16901.199	18345.869	18106.629	18377.863	18829.754	18935.008	18482.273	19040.760	18695.408	18727.855	18961.830	18142.256	18338.980	18892.902	18933.994	19584.041	18649.361	19184.596	19083.852	18956.926	19526.252	19772.391	19584.355	19779.951	19157.295	19324.656	19832.984	19565.373	19595.793	19574.322	19112.098	20799.893	20137.156	20331.328	20814.535	19522.082	19918.977	21870.418	20325.869	20944.936	20024.092	20497.654	21237.430	20453.408	20793.783	21626.604	22118.609	22836.752	23732.463	22216.543
17639.600	18131.057	18810.977	18804.785	19238.930	18370.791	18688.715	18948.244	18931.463	19052.184	19441.232	20444.385	19588.107	19502.359	19088.494	20552.793	19445.016	19729.715	20658.781	19465.592	19103.977	18967.803	18948.092	18625.787	19119.676	19813.572	19315.316	18424.090	20489.092	20750.629	20149.395	20671.426	20508.990	20437.719	20534.764	20862.631	21007.584	21379.895	21331.641	19960.199	21676.086	20730.617	20507.625	20260.213	21161.240	22768.832	22305.469	21507.904	22261.244	21651.305
18152.199	19175.643	18945.168	19240.809	18665.660	18690.027	18735.547	18521.980	18871.852	19457.869	19126.049	19199.135	18981.012	19829.660	20878.629	20383.318	19652.094	20315.590	19203.818	19642.838	19025.543	18909.553	19158.611	19672.738	19549.734	18978.998	19171.379	19426.670	20212.551	20742.955	20925.059	20966.998	19193.164	20278.725	20764.707	20477.441	21403.076	21737.516	20128.939	21072.729	21432.408	20329.410	20929.926	21216.818	20612.055	21433.057	21398.709	22077.830	21166.867	21984.199
18538.199	18129.363	18477.213	17973.014	18802.850	19705.389	19027.041	19240.793	19834.107	19458.350	19224.498	19799.525	19968.547	19570.920	18091.840	19850.174	20384.797	18813.713	19132.684	18818.139	19811.898	19454.643	19038.816	18678.721	18645.844	18977.213	19803.998	19795.123	19444.061	19676.367	20412.219	20279.492	20161.811	20759.256	20631.740	20245.236	20341.596	21498.197	22239.562	21344.797	21923.311	21772.107	20545.064	21267.508	21931.168	21250.783	21106.809	21986.045	21766.488	21258.676
17832.801	18253.564	18372.488	18260.621	19068.184	18547.633	18729.102	19734.973	19951.678	19685.730	19938.744	19631.859	19122.059	18759.514	19345.012	19696.352	18848.703	19607.840	19321.236	19445.012	19616.770	19787.615	19291.611	19664.842	18828.014	18607.885	19082.049	19600.711	20175.570	20010.697	20061.221	19790.100	21218.383	21204.932	21492.617	21182.432	21374.875	21576.285	22429.143	22073.246	21959.500	23052.500	21883.123	21786.443	22090.537	22342.764	20976.465	22268.037	22857.107	22990.572
18860.801	17838.520	19473.180	18745.559	18708.811	19262.689	19144.625	19134.719	19294.387	19145.242	19152.598	19551.205	20121.529	19480.461	19127.729	18902.910	19831.857	19960.699	19765.672	19345.174	18372.998	19077.500	18792.469	19126.246	19657.016	19679.186	20306.340	20156.305	19967.469	19758.902	19857.012	19478.037	21237.135	22200.395	21973.766	20890.979	21113.311	22425.043	21814.176	22453.465	21914.170	20981.607	20625.787	20926.375	21441.033	20903.641	20720.055	20771.137	19930.230	20423.869
16462.400	17215.396	18149.861	18596.920	19400.736	18018.324	18297.715	19061.658	19176.902	18674.787	18877.699	18834.258	19354.385	20043.434	19681.109	19198.416	19977.568	19166.254	19933.133	20256.359	19789.006	19847.311	20091.316	20156.258	19761.727	19297.506	19731.277	20846.020	20933.863	20572.344	19446.561	19186.578	20468.107	21601.674	21195.391	22349.264	23008.023	22524.635	22192.285	21745.678	20922.721	21584.799	20800.080	20648.863	19869.102	19759.129	20021.504	20246.818	20163.426	21141.637
18965.801	18361.490	18133.967	18354.502	18284.514	18697.531	19771.984	19312.373	19571.201	19638.668	19359.842	19332.096	19185.389	19117.033	20755.256	19195.836	19748.314	21011.943	19603.434	20289.740	19685.818	19659.764	20414.314	20450.049	20277.498	20248.553	20601.033	20741.508	20333.000	19709.543	20170.430	20234.398	20750.381	22171.459	22235.787	22090.451	22548.914	22223.684	22630.434	21723.176	22084.252	21523.906	20784.195	20550.066	20641.338	20240.168	20419.445	20488.846	20264.906	20587.770
17918.199	17993.576	19052.662	19373.250	18628.844	18076.051	18635.420	18940.428	19774.670	19549.078	19826.760	20537.395	20637.693	20362.475	20721.072	20757.168	19785.822	19080.367	18754.080	19317.352	20745.418	19583.715	19537.613	19140.283	19288.902	19712.066	19891.529	20401.236	20195.781	19530.617	20905.730	20453.283	19212.742	20881.939	21144.750	21190.158	19898.953	20237.303	20130.600	20341.434	20535.352	20430.072	20333.773	20521.527	21093.814	21697.207	21558.418	21537.152	21319.996	22063.318
17710.400	18999.955	18279.160	17993.029	18755.357	19356.799	18975.766	18821.117	19513.539	19600.305	19668.768	20373.344	20174.861	20134.689	18642.998	18897.918	19701.678	19374.264	18869.730	19319.143	19565.400	19661.578	19457.588	19562.689	19859.467	19289.066	19230.148	19476.516	20397.607	19445.848	19910.566	20765.793	20540.818	21289.492	21223.703	20460.539	20579.264	20666.061	20833.863	20260.488	20303.891	20489.578	21066.148	20415.158	21302.309	21491.867	21862.629	22588.066	21362.105	21524.295
19228.400	17933.283	18460.924	18301.783	18560.674	19220.125	18912.482	18925.707	19385.350	18936.002	19302.148	19380.609	18930.834	19741.498	19639.199	19166.262	19612.252	19737.266	19842.562	19330.562	19229.344	19068.094	19014.100	19013.432	19283.861	19475.139	20285.723	20832.656	20520.135	19974.576	20218.951	21255.303	20446.869	20290.086	20660.342	20055.414	20912.781	21275.025	20088.979	19003.355	20637.375	21450.082	20773.664	22352.229	21330.127	21786.371	21509.801	20917.139	20884.430	22687.330
17434.400	18684.549	18992.105	17403.139	18515.914	18123.643	18215.350	18684.059	18988.699	19443.967	19365.967	19597.645	19976.541	19732.908	19133.148	19912.916	19661.254	18280.115	18708.195	19268.240	18539.840	18966.953	19507.572	19246.697	19033.670	19578.703	19851.014	19898.279	18641.762	18353.648	19970.162	20911.941	20490.047	20008.992	20846.242	20749.764	20435.027	20710.926	20943.529	21103.174	22025.549	21507.609	21710.021	21168.416	21553.412	21748.746	20925.041	20902.633	21013.068	22157.418
18661.199	18458.930	17987.846	17495.516	18103.100	18785.527	18513.551	18625.166	18801.182	19169.701	18950.283	19187.414	19244.275	18329.023	19500.865	18767.053	19395.045	18413.297	19099.836	18609.125	18747.994	19411.807	19414.703	19344.656	18976.979	18724.424	18631.711	19096.258	18613.600	18978.146	19016.918	18860.791	20031.779	20330.367	20593.389	20705.604	22023.705	22161.271	22556.713	21792.066	21402.156	22526.836	22037.527	21375.998	21099.865	21612.170	20654.664	20868.732	20412.574	20710.547
17567.600	18188.240	18126.264	18581.402	18929.283	19757.652	20186.848	19361.736	19510.881	20303.184	19767.639	18715.742	18998.727	19700.381	19959.027	19087.842	19593.395	19620.961	18584.402	19182.586	18724.457	19320.676	19374.518	19890.502	19891.205	18970.408	19114.980	19809.764	19206.193	20168.773	19794.883	20870.357	20828.781	20336.004	21389.301	22176.854	21937.697	21793.752	22083.137	22018.850	21129.662	21600.246	21177.885	21100.188	21639.078	20242.412	20759.881	21766.680	21230.078	22060.197
18450.801	18313.027	18571.682	17786.121	18753.119	19893.949	19821.787	19091.211	18451.447	19487.633	19066.006	19265.461	19643.297	19578.943	19208.105	18723.604	18596.166	19388.750	19726.662	19424.219	19285.316	18874.143	18980.184	18513.412	19273.236	19826.551	19464.703	19740.389	20535.520	20114.891	20676.568	20000.674	20824.400	20626.658	21185.209	21246.234	21879.828	21546.168	21237.672	21058.123	21492.486	21987.717	22104.316	21315.809	21270.117	22317.479	21665.418	21561.191	21718.033	21346.855
16426.801	18092.316	18755.412	19119.309	19121.889	19065.496	19136.564	19907.213	19824.703	19459.068	19789.613	19818.859	19353.299	19491.410	19141.561	19756.572	18249.381	19150.525	19280.039	19097.184	18760.158	18733.961	19950.174	19522.291	19146.564	19462.092	20007.676	20677.654	20266.588	20729.217	20099.629	21677.328	21643.273	21692.980	21497.793	21884.365	21400.057	21051.139	20110.879	21366.910	20447.146	20484.502	19990.799	21001.906	19944.678	20704.234	21700.623	20545.094	20761.779	19366.354
18366.199	18473.350	17702.434	17302.326	18597.336	18247.867	17756.342	18679.736	19306.018	19415.189	19983.348	19628.410	19743.863	20082.645	19715.551	19684.307	19789.365	18372.381	20470.385	19724.014	19297.715	19210.715	19765.838	20622.723	20213.207	19652.225	19726.676	19839.014	19831.195	18978.037	19854.180	19871.574	19797.883	20216.254	20801.705	20208.809	20390.459	20629.439	21982.920	21178.984	21799.121	21687.869	20451.557	21168.244	20653.582	21796.588	20456.570	20762.102	21885.855	21010.438
17351.199	16997.332	18647.152	19051.357	18670.176	19141.088	19428.738	18989.625	18117.684	18739.945	19411.664	19054.756	19771.371	20173.262	19487.320	18908.746	19610.934	19782.734	19328.914	19575.102	18649.107	19161.766	20009.979	20137.260	20048.318	19855.963	19773.355	19733.402	20188.084	20047.229	20203.373	19066.742	19173.215	20179.721	20244.953	20803.809	20675.588	20703.420	20785.852	21825.086	22252.293	20590.625	21369.814	21324.982	21023.674	20697.090	21568.625	21351.025	22044.967	21181.746
18333.600	17719.961	17685.863	18195.162	18462.785	18284.219	18121.086	18206.332	18963.031	18672.855	18903.139	18793.242	19671.764	20167.340	18789.225	19115.076	19924.705	19345.266	19566.654	19515.088	19589.582	18960.619	19360.871	19963.135	19689.934	19441.291	18949.379	18413.330	19052.537	20338.416	20267.057	20914.623	20567.010	21393.650	22098.768	21782.229	21325.984	21095.590	21059.385	21541.852	21883.240	20574.832	21037.996	20413.887	20437.695	20588.275	20742.180	21334.076	20810.668	20468.857
18655.000	17817.424	17429.088	18492.568	17729.805	18207.932	18828.666	19267.422	20019.727	19629.707	19040.150	19488.838	19991.518	19123.271	19926.568	19824.480	19473.387	19528.545	19428.783	20028.043	18755.121	19225.711	19424.031	19676.850	19055.373	18963.811	19210.213	19671.164	19980.400	20404.105	20338.352	20739.537	21832.195	21438.797	20978.352	22306.635	21636.291	20729.758	21771.297	22185.283	21019.191	21002.732	22010.766	21642.564	21969.381	21349.523	22927.979	21716.594	21293.826	21920.711
17172.600	17984.922	17928.715	18498.512	18053.764	18126.939	17263.131	18449.916	19759.098	19465.318	18588.969	19345.529	19656.916	18950.189	19328.691	19331.842	18941.967	18902.359	18375.955	19177.986	19475.260	19596.537	20030.459	20057.582	20285.633	20388.785	19752.576	19859.768	20629.367	19975.111	19674.506	20645.832	20697.129	19902.186	20167.102	20296.371	20712.547	20944.129	20956.646	20706.336	20121.645	20444.277	21080.908	21523.352	21239.779	20898.035	20529.299	20851.959	21556.754	21415.375
18255.600	17402.822	18194.412	17463.754	17762.379	18095.334	18541.229	19122.525	19286.057	19916.789	19448.441	18574.104	19162.254	18984.203	19089.613	19215.070	19497.893	19851.115	18326.914	19196.006	19863.662	19121.619	19308.918	19535.262	19115.154	20007.156	20617.580	20035.418	20133.039	20476.715	20271.121	21810.469	20097.143	20696.521	21920.473	21086.930	20723.201	20525.939	21004.695	21149.041	21202.682	21155.230	21872.029	21308.324	21305.334	20199.184	21043.049	21400.043	20850.139	21381.168
17461.600	18330.992	17760.889	17962.342	17992.438	18649.000	19028.197	18973.463	19215.598	19243.266	19500.064	18741.652	19024.217	19271.805	19454.705	19187.281	19702.014	18914.277	19199.574	19159.789	19632.166	18935.332	18903.260	19628.230	18660.438	18657.719	18861.506	19058.818	19549.645	19874.441	19295.193	19252.832	20667.949	20406.615	22108.615	20608.895	21262.879	21828.762	21225.893	21700.979	19811.477	20957.160	20791.637	21383.840	21892.605	22387.309	21992.061	20815.977	20760.361	20654.953
17808.000	17574.857	18586.871	18560.279	19179.158	18831.832	18982.459	19208.234	19448.350	19703.814	19332.326	19514.199	19921.660	19894.924	18687.338	19653.941	20182.039	18868.811	19220.988	19871.176	18738.869	19104.865	19066.076	19664.912	19628.885	19248.926	20122.990	19541.969	19628.184	19762.715	20001.871	19824.176	19870.979	19383.529	19763.564	20868.635	20813.146	21069.725	20513.469	20322.875	20989.822	21036.701	22086.801	21462.070	20551.047	21031.232	21662.574	22367.234	20818.422	20827.691
18122.801	17978.496	17626.133	17500.807	18185.535	18103.500	18825.898	19147.010	18964.867	18805.539	19101.922	20188.332	19967.604	19240.787	19413.438	19940.605	19440.967	19405.969	20389.869	20580.803	19947.031	19426.205	19986.088	20833.152	20207.105	19870.516	19869.012	19684.844	19323.830	18958.002	19685.172	20821.811	20715.637	19832.533	20962.154	20444.602	21222.484	20545.205	20979.717	20589.127	19579.648	19709.025	20602.191	20415.285	20280.271	20252.779	21194.982	21206.916	21417.227	22109.141
17638.400	17985.820	17425.535	18152.807	18345.684	18902.629	19753.953	19350.910	19602.174	19292.092	19188.523	19362.473	19951.898	19611.537	19028.742	19257.361	19496.525	19396.740	19986.535	19516.314	20015.357	20531.275	20149.385	20037.518	19538.785	19400.900	19647.449	19908.432	19414.871	20282.898	21173.250	20732.838	20394.422	21085.008	21285.400	19939.074	20134.020	20882.689	20569.650	19778.609	20061.678	21068.578	19639.920	19882.680	20244.596	21404.246	21189.117	20538.791	20791.924	21577.871
18423.400	18393.322	18807.365	18019.064	18471.559	18995.008	18558.082	18887.244	18913.691	19219.475	19088.662	19209.461	19216.451	19787.812	18607.822	18710.592	19675.053	19721.434	19919.240	20195.754	19841.906	19405.008	20195.881	20238.572	19453.107	19290.881	20053.213	20287.367	19812.984	19314.811	19105.703	20176.678	19936.623	20579.127	20614.711	20548.516	21193.873	21774.572	20954.111	20427.098	20716.072	21091.408	22311.199	21222.176	20501.115	20718.402	21344.957	21245.861	21137.000	20670.383
17183.600	18220.250	18494.662	19083.146	18506.736	19243.453	19554.197	19166.203	18186.965	18346.781	19169.213	18914.711	19218.779	19833.205	19184.537	20240.787	18917.984	20091.070	20294.152	19699.760	19448.307	19656.783	19553.770	20074.270	19628.957	18724.572	19036.287	19053.820	19488.363	18908.299	19767.064	19502.865	19770.453	20373.258	20012.238	18984.102	19755.344	20327.842	20446.648	19862.322	19608.861	20991.031	20890.557	21205.965	20295.168	21086.363	21791.504	21814.389	21492.881	22519.127
18185.801	18595.879	18788.322	18206.758	18393.869	19192.010	19345.279	18624.598	18899.592	19197.514	19076.686	18978.238	18970.836	19282.379	19608.518	19943.410	20093.723	20327.693	19747.908	18940.967	18744.166	19772.467	19369.779	19358.486	19599.170	20115.219	19892.191	20141.064	20450.539	20137.363	20331.975	20215.719	19917.410	21251.811	19842.383	19342.674	19766.957	20230.357	19561.691	18871.828	19039.836	19995.727	19866.406	20079.377	20385.543	20171.137	21267.922	21386.211	21805.053	22048.527
17883.199	18412.006	17842.836	18960.482	19464.771	19072.641	18701.969	18439.379	19316.857	19962.992	19510.998	18873.303	18718.357	19514.990	19850.447	19215.951	20114.490	20145.449	19864.561	20192.236	20008.500	19972.752	19822.473	19691.070	19657.469	19833.871	20128.055	19182.098	20973.232	20181.309	20275.820	20200.443	21178.412	19684.582	20152.727	20398.619	20515.395	19761.049	19038.021	19576.740	19721.684	20197.949	19653.145	19908.824	19332.957	19106.613	19456.963	19528.611	20198.059	19986.111
18494.000	18429.668	18141.109	18511.945	17896.486	18354.455	18171.256	18688.287	18850.770	19131.299	18604.701	18824.303	18569.916	19258.494	20049.197	18597.580	18125.646	18385.066	19476.625	19815.670	18127.652	18550.256	19134.436	18657.947	19238.846	19661.092	19819.029	19482.070	19791.307	19911.398	20422.428	20437.957	20886.332	21359.621	21236.764	22758.811	21869.506	20604.658	21220.244	21156.861	19219.598	20725.600	19488.377	18964.926	18554.250	19065.096	20117.998	19589.857	18608.207	19123.725
17893.801	18264.998	18487.557	19421.928	19874.625	19210.945	18843.006	18400.781	18639.074	19894.252	19623.277	19336.234	19433.555	18641.115	18889.037	19777.314	19913.521	19823.941	18921.596	18919.238	19362.691	19468.488	18933.797	18968.758	19140.432	19302.762	20060.186	20038.533	20088.787	19849.854	20639.061	20479.961	19523.029	20953.709	21007.330	20959.229	20973.840	21058.469	20998.605	21023.654	20744.387	20756.688	20272.553	20215.857	19929.076	20119.729	19221.297	19410.904	19330.709	19250.988
17610.801	18476.027	17324.684	18208.064	18818.824	19204.107	18910.035	19039.176	19205.234	19491.230	19424.881	18773.250	19096.359	19153.105	20189.660	19803.652	19181.406	19049.373	18877.529	19411.678	19078.955	19737.836	18404.559	17970.434	18835.445	18600.127	18624.783	19318.227	20181.096	19739.645	21122.869	21411.832	21716.838	20744.512	21436.057	21579.699	20851.572	21163.891	20699.307	20319.928	20380.520	21542.145	21570.611	20260.305	19579.023	20260.822	19031.707	19969.268	19333.258	19049.545
18270.000	17760.371	18175.557	19683.592	19576.975	19653.654	19019.420	19326.473	19322.559	19468.252	18727.773	19159.621	19882.906	18773.809	19822.600	19501.559	19066.291	18405.600	18827.465	19307.242	19450.777	20229.701	19711.074	19745.197	19436.178	19523.850	19228.014	19340.332	19419.592	20185.016	20213.102	20878.268	20889.742	20574.057	22123.680	20993.699	20843.781	22240.980	22116.223	21295.723	20659.588	20379.213	20306.639	20200.936	20481.701	20338.631	19671.979	19612.107	20400.117	20441.232
17550.600	18191.293	18542.865	19194.836	18771.980	19121.666	19469.729	19135.951	19257.607	19078.891	18636.740	19034.164	19453.354	19208.416	19274.180	19154.855	18760.418	18528.543	20068.369	20118.768	19189.775	19622.656	20060.566	19688.082	19149.047	18339.361	18383.061	18874.971	19963.939	19540.971	20104.711	19948.398	20100.459	21302.182	21064.639	19823.633	20961.914	19819.678	21356.488	21814.627	21370.391	20449.721	20924.242	20356.812	20893.447	20777.533	20632.465	20461.125	19819.281	21563.127
[truncated: 274 more columns]
