# Supplementary material for: Oscillatory signatures underlie growth regimes in Arabidopsis pollen tubes: computational methods to estimate tip location, periodicity, and synchronization in growing cells
Source: J Exp Bot. 2017 Mar 28;68(12):3267–81. doi: 10.1093/jxb/erx032 (PMC5853864; doi:10.1093/jxb/erx032)
Supplement: supplementary_dataset_S1 [file erx032_suppl_supplementary_dataset_s1.zip › CHUKNORRIS-master/data/ratio_kymo/Arab_Col-0_Kymo_020813-B_CFP.txt]

19386.400	19400.557	19060.707	19056.701	18163.242	18346.236	17821.354	18301.580	18309.064	17914.123	18023.828	18445.133	18402.777	17850.895	17296.191	17176.668	17167.369	17743.750	17914.119	17395.307	18159.822	17742.723	18056.436	17666.826	17705.545	18040.059	17659.012	17668.562	18623.744	18598.785	17969.584	18460.322	18582.258	18395.941	19127.393	18220.148	18149.607	18787.688	19098.992	19179.473	19869.441	19923.189	20268.504	20046.387	20023.695	19681.979	19886.191	19614.234	20579.248	20620.793
19536.400	17871.453	17712.150	18947.197	18289.230	19339.475	19394.932	19338.289	18974.312	18823.713	18167.207	17604.572	18110.193	17770.996	17473.035	17237.566	18810.686	17938.830	17259.340	17138.340	17067.936	17226.320	17532.287	17856.898	18589.125	18156.865	18075.174	18212.607	17761.926	18034.291	17353.865	17833.230	17760.631	17839.021	18273.016	18367.918	18954.811	18968.576	19280.947	18533.898	19051.467	18580.701	19068.646	18753.316	18698.166	20314.660	20391.195	20363.854	20105.840	20394.680
19471.199	18219.986	18806.094	19340.107	19019.514	19282.348	19722.137	18892.365	18093.678	18346.992	18637.760	19169.498	17832.541	17815.068	17508.582	19177.389	18470.459	18143.576	17955.164	18049.010	17424.109	17112.629	16633.365	17532.426	17760.846	17848.730	17792.846	18178.912	18006.297	18147.967	17559.637	18940.883	18634.023	18042.613	18542.586	18713.635	17949.578	17892.900	19667.041	19533.174	19327.760	19754.961	19364.457	19277.488	19300.008	19810.203	19807.986	19670.166	19651.562	20247.396
19343.600	18507.660	18763.879	18722.646	18200.080	18559.893	18709.732	18674.289	18851.502	18946.025	18577.850	18303.752	18014.439	18927.482	18212.463	18601.975	18530.600	17316.488	17601.701	17928.920	17719.070	17104.250	17248.920	17772.250	17793.484	17594.857	17161.023	17360.523	17626.189	18395.178	17356.318	18070.979	17996.113	17728.922	18346.750	19066.926	19979.004	18814.285	18494.256	18482.746	18627.438	18661.607	19381.352	18974.229	19690.027	19850.150	19600.354	19880.309	19875.973	20460.678
19080.600	18650.773	18737.621	18181.104	17498.699	18789.346	18840.186	19064.607	19186.189	19167.637	18045.990	17392.791	17378.473	17954.049	17766.580	18208.252	17816.590	17266.791	17556.463	17385.486	17671.859	17892.336	17005.574	17243.191	17558.896	17358.254	17769.869	17617.355	17951.125	17675.805	18645.045	17851.619	17464.340	18551.732	18717.908	18766.889	19207.678	19468.230	19776.254	19643.057	20039.115	19345.635	19827.600	19273.590	18826.480	19607.104	19585.299	19748.977	20159.713	20053.795
17291.600	18271.539	17929.592	17639.188	17580.520	17787.264	17537.434	16958.783	17255.211	17535.340	17987.752	17641.842	17611.195	18006.959	18841.975	17549.016	18355.766	17669.277	17887.025	17613.951	17100.105	17079.582	17772.678	17393.748	17333.404	17396.541	17193.793	17891.496	18533.090	17790.949	17972.363	19155.764	19129.264	18622.191	19009.545	18938.572	17707.779	18742.184	18631.256	18528.867	18588.520	18838.971	18323.230	19377.961	19879.203	20089.723	19455.873	19957.605	20325.025	20565.570
17103.000	17818.008	18214.885	18166.352	17684.861	18175.621	18443.949	18570.639	18470.467	18417.738	18229.916	17574.568	17975.156	17602.385	18043.414	17363.777	17016.523	17815.287	17353.156	17200.256	17170.076	17391.562	17437.137	16953.625	17470.881	17218.658	17678.992	18568.020	18229.143	17546.527	17844.762	17606.096	17609.912	18033.443	17897.934	18193.410	17375.676	18226.775	18809.973	18957.377	18725.346	18760.371	19030.900	18454.361	19405.457	19538.568	19982.805	19768.969	19939.936	19741.025
17532.000	17783.941	19173.986	19208.014	18622.785	18601.635	18759.008	18556.014	18787.014	18474.998	18228.176	18122.271	17854.051	17899.803	17805.141	17527.002	17833.756	17902.135	17021.711	18111.471	18683.613	18042.697	17678.830	18171.725	18792.639	18611.496	18300.281	17948.162	17795.480	18110.354	17942.900	18057.664	18257.678	18741.389	17765.861	18127.838	18378.684	18531.236	17875.174	18485.705	18617.553	19231.176	18455.775	19326.744	18791.748	18750.510	19255.172	19281.957	19944.676	21335.396
17847.600	18181.564	18504.771	18085.445	17658.066	17590.439	18210.555	17629.832	17850.953	18148.615	18695.766	18609.600	18618.314	17815.539	18316.238	18379.736	18224.730	18040.936	18214.395	18697.846	17540.793	17271.672	17204.617	17544.926	16768.996	17263.105	16841.037	16696.793	17496.826	17040.668	17693.438	17980.211	18134.238	17873.014	18529.291	18907.623	18762.904	18779.793	18105.342	18615.004	18234.305	18140.627	18436.844	18424.248	18401.227	18918.420	19553.646	19962.160	20304.887	19157.176
18542.000	18105.602	17698.152	18832.812	18021.711	18600.861	18712.352	18451.932	18801.768	19060.150	18442.738	17633.662	17356.041	17398.727	17295.082	18462.711	18157.852	17424.266	16881.369	17434.998	17953.771	17348.451	17809.992	17957.607	17481.617	17514.967	17452.152	17754.795	18066.186	17432.229	17091.818	18006.982	18304.375	18197.283	18265.604	19198.830	19697.961	19384.648	19452.051	19239.109	18734.057	18841.318	19812.156	20198.500	20108.721	19695.123	20329.170	20637.104	20428.016	19361.984
19190.199	17762.104	18467.945	18920.482	18597.398	17967.578	18232.646	18468.646	18559.344	18476.508	18385.062	17839.691	17985.775	18065.834	18816.432	18121.111	18706.475	17779.850	16649.266	17416.240	17685.045	17415.318	17448.930	17750.916	17352.914	17607.471	17711.662	17748.652	18115.020	17793.467	19123.242	18379.006	18069.047	17950.143	17937.455	18477.453	19506.016	18320.625	18901.906	19033.975	18844.922	19462.162	19148.969	19130.344	19320.461	20175.820	19590.189	19286.984	19968.301	20225.986
17410.801	18493.492	18994.793	17895.691	17806.580	18055.920	18136.982	18461.588	18619.754	17531.787	17905.240	18747.855	18067.617	18491.521	18155.650	19252.570	17926.977	17284.898	17520.314	17535.273	16732.629	17170.623	17460.898	17867.180	18888.234	17863.229	18184.936	17902.961	18600.412	17962.650	18804.980	18699.354	18452.150	18625.416	18498.719	18513.426	18723.848	18450.416	18345.357	18309.744	18317.650	18112.512	19159.066	19419.352	18814.047	19167.508	19519.197	18807.684	19243.996	19815.254
18255.801	16936.338	17609.482	18138.828	18060.168	18388.822	18944.541	18415.090	18441.656	18372.141	18246.803	18483.330	18099.574	17481.574	17615.945	17690.834	17036.312	18273.646	18357.557	18003.355	17760.584	17102.422	17916.719	17541.072	17700.586	17173.674	17956.820	17178.582	16849.088	17382.729	17384.525	18301.080	18398.268	18131.982	18076.840	18430.191	17955.174	18970.373	17990.867	17136.611	17755.043	18243.152	19144.322	20292.520	19350.113	18925.922	19642.824	19642.170	18992.531	19402.848
18152.400	17637.498	17815.471	18293.422	19071.406	18859.121	18316.832	18473.305	18437.711	18567.217	18161.225	18282.920	18285.391	17566.938	17177.916	17081.449	16970.156	17903.543	17141.863	17300.576	17192.504	17295.402	16342.964	17086.811	17320.359	17836.832	18058.965	18423.141	18150.117	18053.383	17658.412	17024.754	16976.633	17740.518	18255.721	18340.080	18064.650	17425.121	18152.078	18441.490	18516.209	18653.510	18819.270	18444.924	19605.709	19365.172	19718.627	18916.146	19320.438	18542.891
18481.199	18512.420	18471.156	18427.521	18615.340	18580.814	17260.660	18056.262	17677.434	17714.129	17961.770	17815.781	17627.830	16964.006	17160.916	18010.605	17927.803	16951.627	17337.727	17429.766	17760.516	17240.996	18088.201	17518.619	17406.170	16944.865	17266.855	17204.783	17336.354	17208.928	17300.619	17152.969	17310.078	17764.121	18052.590	17596.658	18261.213	17532.549	18114.295	18374.455	18675.369	19131.082	18485.541	18318.703	18281.344	18393.959	18592.033	19203.953	19859.275	19856.672
19253.199	18303.562	17785.619	18461.871	18573.715	18598.881	17996.184	18383.902	17805.229	18033.578	18719.148	18065.602	18081.592	17884.150	17247.008	17238.420	17844.492	18059.100	17186.383	17289.041	17936.912	18196.893	17827.332	17203.031	17069.260	17706.088	17231.875	16701.410	17116.275	18387.873	17421.867	18141.023	18559.592	18210.135	17869.414	17873.215	18263.117	18091.893	18521.352	18377.746	18529.898	18337.225	18739.441	17894.051	19166.594	19447.389	19484.309	20232.408	19088.734	18729.801
17089.000	17488.463	18386.344	18025.416	17790.879	17681.293	17865.773	17768.127	18438.422	18370.764	17964.672	18016.609	17783.488	18024.457	17336.914	17417.879	18151.850	17349.730	17770.779	17312.408	17579.631	16430.809	17006.475	17354.221	17702.885	18207.240	19152.350	17349.930	17365.828	18364.264	18197.029	17323.754	17731.936	17607.010	17438.547	17425.289	19391.400	18183.154	18617.658	19296.947	19437.904	18260.836	19449.676	18851.285	18786.588	18557.564	18646.123	19522.875	19820.617	19629.633
17869.801	16885.996	16739.871	18364.117	17541.184	17442.182	17778.336	17898.645	17982.666	18097.699	18658.578	18555.000	17694.697	18187.270	17791.438	17738.057	17649.260	17712.182	17489.393	17963.666	18017.635	17405.260	18373.881	16986.199	16816.270	16855.195	17010.848	17725.336	17618.850	17128.354	18185.082	18189.434	18204.646	18162.537	18287.402	18562.479	17873.793	18273.695	18440.971	19022.486	18839.533	18805.369	18998.123	18902.395	19030.336	19251.213	19768.133	20100.701	19847.809	19042.068
18850.199	18075.205	17667.668	17406.613	17028.605	17403.766	17633.072	17648.658	18006.486	17390.139	16766.363	17110.232	17292.758	16998.191	16233.969	17305.836	16945.889	17481.926	16678.133	17005.861	17244.656	17308.910	16616.742	16978.605	16962.656	17335.695	17261.104	16625.432	16597.270	16913.848	16982.756	18348.133	18131.154	18649.891	18570.191	18161.932	18023.061	18372.844	18240.162	18716.996	18973.705	19381.117	19661.861	19159.777	18234.740	19247.057	19288.510	19457.213	19799.096	20510.043
17420.199	18213.123	17976.469	17925.549	18184.627	18113.893	18156.232	17991.514	18574.256	18316.602	17779.324	17905.678	17436.949	17603.576	17599.936	17930.043	17133.291	16873.088	17165.729	16670.824	16740.297	17352.998	16820.979	17126.461	18450.561	17840.412	16879.025	16964.029	17533.238	17940.434	17345.371	18440.311	17800.480	18119.311	18584.418	18192.207	18439.271	18132.061	18725.658	18662.287	18364.373	18722.178	18748.502	19033.654	18641.547	19568.686	19176.590	19170.418	19849.684	18824.984
17384.400	17394.539	17020.002	18396.779	17455.393	17744.902	18522.965	18819.518	18315.797	18497.186	18539.520	17670.238	17778.305	17053.576	17641.125	18621.258	18138.908	17615.908	17011.600	16820.402	17211.850	16687.191	16741.279	18331.078	16551.559	17178.010	18046.453	17468.945	16848.338	16644.822	16409.855	17397.303	17432.701	17570.291	17840.133	18128.742	18564.102	17949.664	18644.439	18638.615	19045.770	18511.648	18875.043	18256.330	18015.424	18846.887	19826.779	20165.963	19508.111	19363.344
17732.199	17551.523	18239.041	17709.713	17241.932	18231.699	17925.057	18033.561	18605.301	18445.039	18012.086	17648.785	16967.891	17646.977	18323.719	17414.795	18255.014	18353.318	18391.730	18413.180	17732.971	17641.988	17147.750	17575.631	16662.543	16635.822	16777.938	16985.771	17499.984	17336.863	18334.232	17768.277	17773.279	18341.430	18253.566	17202.414	18061.393	18386.760	17912.639	17803.102	18293.363	19496.357	18469.299	18829.775	18315.998	18825.523	18543.840	18848.512	19533.566	20073.816
18966.400	17475.605	17302.836	17750.932	17763.338	17187.229	16825.168	17458.006	17641.082	17869.453	18018.596	18148.598	17328.426	17141.531	17391.613	17538.916	17431.248	16863.148	17442.699	17888.227	18423.014	17331.707	17782.830	17525.682	17451.336	17490.602	17607.789	17235.021	17415.223	17815.258	18412.484	18635.020	18479.502	18119.844	18371.189	18521.635	18634.461	18966.547	19081.598	18870.061	19121.199	18944.113	19221.975	20061.043	19788.021	19815.066	19723.512	19157.461	19513.277	19957.391
16506.801	18687.877	17832.850	18152.951	17900.182	18379.482	18431.746	18529.205	18531.029	18787.326	18185.176	17649.635	17580.262	17647.361	18553.834	17927.867	17647.977	18040.410	17171.197	17168.770	17646.287	17861.137	17418.809	17375.393	17748.980	17916.176	17170.191	18258.318	17760.309	17422.059	17671.920	17792.570	18019.289	17816.793	17832.117	18189.000	18320.650	17812.438	17358.203	17640.926	17613.256	17220.256	17572.629	17730.715	17822.441	18489.619	18714.598	18882.785	20472.012	19704.252
18094.199	16764.160	17595.357	18296.809	17813.482	17852.990	17805.900	17993.225	17990.031	18542.094	18845.814	18356.293	18452.926	18889.949	18587.934	17651.549	18291.834	17326.859	17081.602	17766.490	17307.615	17635.561	17415.385	17808.500	16511.842	17354.488	17634.783	17343.521	17248.506	18110.330	18244.875	17868.135	17224.557	17559.301	17636.006	18207.160	17720.510	18109.043	18101.230	17420.061	17747.875	18257.738	18070.838	18444.596	18242.100	18548.691	19044.279	19428.131	19220.572	19627.049
17846.801	17504.361	17549.521	17643.465	17813.816	17624.998	17790.266	18305.234	17745.617	17187.889	17118.516	17397.506	17919.398	18061.482	17257.389	18003.879	17158.547	17567.000	16937.811	16913.225	17627.670	17556.635	17761.068	16887.947	16871.193	17621.387	17009.820	16966.207	17566.047	17860.053	18110.643	17074.041	17223.980	17776.512	18159.350	18199.209	18132.719	17786.223	17633.322	18783.631	18440.350	17850.102	17839.127	18706.545	19471.553	19889.852	20300.557	19932.600	18849.633	18971.357
18929.199	17204.658	17909.656	17815.693	18507.844	17383.287	17927.910	18008.955	17836.883	18405.684	18857.699	18408.650	18320.189	18220.979	17595.287	17298.727	18320.545	17889.967	18061.172	17568.135	17682.416	17549.596	17866.254	17127.391	17541.828	17478.373	18163.230	16701.297	16794.473	16303.974	16897.088	17037.648	17272.604	17455.146	17595.287	17641.262	17364.859	17571.367	18017.221	18156.205	17920.430	18569.475	18129.510	17979.416	19495.574	19223.680	18793.598	19258.383	20610.092	21310.570
18011.199	17575.312	18012.498	18245.609	18261.654	17453.754	18094.404	18719.664	18268.256	18628.824	18780.818	18492.146	18197.666	17924.730	19006.406	17942.881	17563.795	17600.670	17709.088	17863.080	17069.521	17184.391	17383.311	17716.406	17006.732	17221.756	17267.076	17374.820	17481.572	17528.959	18050.932	18550.535	18367.838	18517.805	17702.234	17414.254	18011.395	17662.877	17858.283	17297.178	17567.781	18514.295	18933.516	18372.232	18368.260	19157.793	19089.760	19339.420	19469.812	20041.645
17963.000	17277.850	18230.619	17983.488	18063.889	18027.525	17885.480	18422.307	18452.680	17725.582	18203.389	17396.816	18048.277	17987.174	17596.809	17856.535	17199.070	16979.717	16902.420	17167.467	17640.424	16684.123	17227.137	17376.936	16727.135	16879.600	17043.998	17090.523	16663.182	16583.311	16799.773	17361.770	18255.977	17827.152	17484.184	18186.439	17984.652	18086.436	18092.064	18423.855	18453.828	18187.842	18633.287	18674.996	18603.855	18476.252	18504.748	18477.824	18802.734	19376.684
16553.801	17581.180	18082.623	17371.178	17449.705	17284.691	17940.791	17740.914	17409.791	17590.459	17012.670	17201.666	17754.021	17538.494	17143.055	16951.219	17026.215	17732.754	16831.623	16892.279	17359.732	17085.086	17763.604	16657.879	16681.865	16412.434	16464.557	16465.303	16925.146	17538.018	17708.889	17538.117	17774.340	17870.613	17570.186	18239.664	18816.668	17377.807	17894.645	18105.549	18180.043	17982.947	17774.725	17795.711	17715.410	18536.764	17950.012	18548.150	18843.650	19195.201
17539.600	17127.293	17046.689	17197.840	17343.059	17486.959	16959.195	17463.258	17905.996	17301.037	17094.840	17134.660	16553.990	17538.338	17502.566	17087.219	16315.187	16448.334	16311.649	16754.494	16832.617	17057.775	15798.403	16304.018	17262.602	17646.234	17454.295	17074.920	18199.125	18460.078	17295.365	18134.824	18716.824	18521.168	18546.951	18976.398	18206.641	17785.766	18591.568	18770.002	19303.027	19291.803	19650.004	18782.410	19468.178	19118.014	19279.002	18946.711	19268.533	19835.188
16704.400	17671.311	17767.854	17479.639	17447.391	17153.113	16434.105	16544.766	16716.748	17260.070	17305.590	16933.680	16827.615	16737.381	16503.121	16555.238	17106.041	17523.674	16631.168	16868.344	16665.791	16937.953	15690.129	16215.489	16768.014	16539.041	17005.340	17212.408	17475.893	16434.037	17305.703	17216.557	17587.051	18133.873	17719.557	18036.846	18031.322	18426.994	18692.873	18779.062	18311.418	17886.463	18234.514	18823.486	18622.650	18659.973	18128.838	18515.404	18504.836	19495.027
17650.400	17625.162	17623.744	18314.289	17068.215	17558.100	17698.346	17337.803	17642.344	17936.561	17260.109	17570.338	17299.000	16949.402	16918.725	17107.398	17465.779	16823.377	16692.053	16772.498	17061.402	17258.568	17566.871	16711.217	16767.336	16764.131	16693.084	17401.877	17416.996	17920.057	17203.133	17593.488	17195.240	16946.432	17547.965	18421.916	17382.561	18359.367	18731.809	18439.197	18316.375	18522.922	19387.408	19464.488	19088.230	19510.654	18977.656	18960.035	19311.010	20033.939
18236.600	17731.857	17155.500	17075.480	17784.215	17504.621	17135.994	18182.613	18098.584	17345.498	17564.326	17330.914	16466.287	17165.082	17549.213	17094.777	17098.680	16780.332	16296.143	16555.602	17103.551	17352.080	16412.547	16666.832	16827.365	17149.193	17025.393	17170.773	17622.502	17625.438	17058.492	17463.818	17233.570	17294.947	17515.049	18297.416	17939.109	17962.289	17817.947	17879.070	17109.336	17588.623	18125.973	17486.529	18039.430	18983.715	18841.285	18982.330	19475.764	19670.041
17760.199	17224.045	17477.227	17524.254	16843.355	16955.295	17085.750	17619.455	18297.340	17922.705	17444.566	17159.160	17870.516	17439.320	17432.402	17056.719	17529.477	16650.496	16706.145	16641.154	16524.996	16861.855	16509.924	16807.887	16551.059	16842.564	17480.299	16605.941	16856.602	16773.994	17515.695	17300.697	16988.789	17285.242	17508.699	17168.020	17413.326	17016.314	17700.930	18129.309	17726.246	18347.740	17859.812	17825.457	18307.076	17488.209	18224.451	19602.684	19932.363	19002.006
18053.199	17596.326	17566.086	17480.779	17061.479	17095.301	18064.781	17712.232	17222.447	16926.484	16579.277	16565.393	17679.375	17304.506	16592.852	17562.096	17449.301	17746.369	17373.295	16768.879	16156.457	16794.834	16241.355	16654.209	17853.098	16651.809	15917.434	17002.527	17176.098	16928.564	16750.117	16932.477	16512.729	17115.984	17177.922	17306.271	17328.029	17279.809	17196.451	17417.164	17705.322	18082.916	18034.641	18777.348	18597.354	18773.633	19027.531	19386.391	18986.367	19052.928
18518.400	17694.590	16804.090	17953.701	16937.766	17673.852	17890.129	17197.223	17241.080	17236.369	17040.076	17235.475	17384.201	17368.785	16038.801	17358.146	17568.750	17411.008	17684.916	17032.775	16448.025	16149.724	17022.248	16437.281	16989.947	17586.031	17311.164	17062.078	16442.062	17921.119	18581.955	17940.070	17755.082	17071.721	16758.650	17056.789	17421.688	18640.459	17778.033	18061.285	17785.031	17659.342	18521.305	18292.020	18172.750	17846.129	17518.471	18505.051	18433.863	18713.662
17183.801	17979.258	17231.311	17918.547	17552.418	18278.059	18732.693	18219.928	18751.475	19210.754	18898.441	18433.820	17942.580	18136.090	17051.166	17413.461	17088.568	17118.252	17259.828	17173.738	17339.943	17157.814	16326.652	16380.229	17019.658	16311.654	17208.746	17415.336	17055.443	16907.322	17406.273	17488.373	17617.969	17232.166	16942.080	17145.260	17142.479	16545.277	17627.807	17806.266	18009.395	17453.893	17416.879	18576.701	18211.018	18470.723	18018.980	17983.705	17997.537	19004.785
17200.000	17419.592	17565.465	17689.693	16893.154	17600.283	17590.664	17462.137	17935.727	17906.994	18051.516	17923.486	18029.779	17829.697	17267.875	17898.494	16667.508	17779.500	17539.979	17776.607	18052.547	17729.934	17715.729	16943.713	16366.182	16862.611	16981.672	17188.832	17092.184	17526.078	17184.479	17322.443	16896.283	17480.291	17285.908	16929.152	17242.326	18043.135	17918.758	18037.469	17580.186	17196.170	18297.994	17909.936	18748.762	18398.867	17971.621	18097.531	18368.145	19132.150
18037.199	17697.910	18480.039	18951.822	18129.549	17924.330	17623.945	17364.000	17169.773	17081.402	17168.852	17258.398	17412.410	17323.932	17158.736	16596.246	16473.414	16644.734	17586.768	17266.307	16364.671	16847.588	16078.210	16563.100	16560.492	16411.531	16250.424	16121.569	17221.689	17412.922	17055.443	18053.264	17048.428	17308.484	17617.146	17649.469	17212.891	16924.176	16800.488	17162.920	16661.693	17504.656	18006.062	17269.490	17463.836	18523.070	18374.723	18215.893	18352.738	17672.451
18264.600	17041.344	17888.846	18476.111	17334.896	18279.527	18193.379	17384.834	17397.797	17571.336	17209.391	16809.250	16676.180	17230.193	16745.754	17089.602	17120.553	16958.455	16532.252	16518.953	16500.617	16615.012	16553.477	16030.221	16389.693	16878.395	16707.416	15951.980	16449.973	16535.861	15795.487	16504.064	16963.328	16755.689	17113.658	17412.787	17360.098	17578.332	17916.201	17441.811	17330.791	17141.932	17721.387	18275.195	17817.643	18115.570	18253.906	17758.020	17509.996	17756.096
16738.801	18065.643	18346.562	18103.529	17987.768	17928.428	19316.777	18918.842	18186.988	17900.707	17931.674	17829.984	17470.465	17718.541	16636.406	16966.676	15724.171	16369.657	16194.729	17458.408	16730.816	16622.449	16456.303	15678.159	16230.332	16366.228	16345.710	16506.920	16313.666	16141.224	15856.478	16489.703	16142.410	16265.937	16764.021	16766.254	16700.979	18808.906	17653.521	16993.715	16756.918	17022.486	17420.965	17782.344	17856.725	18608.113	18377.697	18486.359	18659.533	18173.656
18251.801	18080.066	17575.834	18269.357	18007.553	18142.770	17609.375	17859.643	17965.307	17726.424	17764.373	17272.889	17636.822	18165.652	17197.490	16582.752	17024.029	17910.027	16464.506	16275.661	16039.820	16984.805	18274.494	17185.207	16728.494	17158.732	16732.516	16736.498	16776.527	16905.000	16836.318	16988.217	16593.596	16644.666	16555.047	16857.336	16668.383	17440.121	17781.076	17367.568	17657.170	17146.258	17994.895	18301.150	17681.486	17902.301	19074.121	18660.018	19202.699	19429.238
17305.400	17765.941	18083.350	17599.346	18432.725	17629.117	18153.254	18735.289	18243.922	18470.355	17667.447	17154.232	17273.061	17383.324	16922.668	16877.219	16134.114	17412.174	16708.809	17094.738	17084.039	16209.295	17400.564	16130.449	16721.154	17033.021	16888.264	17112.025	17676.357	17546.637	16608.068	16865.242	17130.551	17834.869	18430.971	17265.785	17474.029	17484.170	17431.824	17424.416	17367.662	17999.045	17994.723	18404.189	18103.607	18735.490	18466.467	18729.494	18790.879	18533.150
16726.400	17317.375	16992.529	16006.029	17050.312	17372.043	17478.012	17449.406	17771.898	17685.607	17565.975	17518.377	17596.391	17211.551	17615.719	17269.283	17841.596	17205.791	17226.611	17542.801	17089.232	17474.705	16524.193	17201.713	16750.438	17031.086	17314.904	17198.514	17307.393	17305.615	17156.463	17656.689	17614.652	17391.367	17026.307	17790.832	17771.748	17047.832	18148.633	17351.943	17863.789	17619.559	17734.352	17490.723	18703.033	19350.439	18899.029	19239.994	18618.312	19101.514
17530.000	17576.312	17261.479	17576.908	17482.084	17404.506	17401.400	17780.736	17594.744	17033.826	16750.047	17630.184	17647.889	16906.211	17494.822	17129.174	17581.322	17284.178	16833.887	16938.736	17158.738	16958.367	17521.105	18464.229	18127.904	17316.482	17202.592	17071.830	17462.496	18006.482	18082.883	17742.379	17749.303	18538.605	18164.414	18041.119	18169.627	17270.357	17555.020	17354.074	17531.201	17587.682	17456.721	19063.893	18564.982	17655.705	18424.979	18827.580	19078.508	19440.230
17571.801	16818.535	16847.902	16642.787	17116.746	17066.422	16869.473	17117.939	16914.371	16837.248	17435.164	18168.830	18179.420	17649.371	17705.494	17936.129	18084.904	17360.920	17207.488	17071.059	16790.197	17186.125	16948.426	16686.877	16648.373	16654.994	16857.320	16349.759	16162.538	16734.627	16472.420	17053.238	16605.469	16964.938	17339.543	18045.746	18770.033	17508.475	18295.695	18153.584	18371.510	19141.053	18628.322	18701.027	18242.576	18705.891	18885.523	18295.271	18803.246	19435.043
18059.600	17184.670	17710.979	17402.287	17844.518	18093.945	18269.449	17868.506	18222.709	18968.299	17930.320	17697.047	16710.199	17231.340	17314.773	16919.838	17959.984	17288.777	17589.846	16946.998	17417.279	17062.744	16439.076	16718.750	16584.824	17149.959	17492.457	17447.154	17307.363	17096.869	17071.268	16696.578	17444.334	17693.521	17947.602	17750.510	17934.416	18453.969	18100.637	18220.889	18291.664	18350.871	18121.100	17985.584	17234.191	17494.207	18146.256	18280.965	19000.488	20173.525
18372.600	18379.412	18298.215	16841.205	17332.990	17994.531	18489.707	18294.521	17322.820	17679.180	17647.396	17660.469	17755.113	16870.387	18179.551	17347.467	18051.734	17370.865	16861.625	16804.883	16873.732	16966.123	16017.023	17110.010	16561.656	16797.139	17595.684	17777.244	17289.150	17565.453	16734.762	16170.452	16858.068	17916.961	17735.926	17787.836	17819.121	17962.314	17834.266	16871.527	17006.350	17131.162	17390.195	17630.426	18277.107	18299.672	18385.498	18786.201	18833.215	19331.744
17610.600	17376.518	17354.301	17176.600	17112.018	18026.738	18233.100	17574.203	17743.543	18005.561	17093.039	17736.871	17555.586	17222.090	16806.756	16336.776	17128.598	16761.924	16280.774	17144.824	17520.422	16850.332	17029.385	17043.125	17251.248	17315.779	16866.287	16658.885	17132.877	17254.369	16878.756	16820.742	16923.307	17010.381	17446.557	17903.439	17910.014	17966.299	18130.244	18499.309	18464.391	19102.461	18627.617	18582.850	18796.230	19085.152	19091.359	19655.674	19619.596	19329.066
18299.000	17645.711	18658.562	17084.197	17916.688	17853.289	17198.879	16982.301	17139.576	17449.488	17198.348	17297.438	16250.504	16581.451	16892.113	16837.336	16605.295	16174.898	16093.061	16298.662	16878.252	16250.152	16080.056	15536.691	17435.209	16832.354	16597.432	16107.446	16451.854	17310.717	16983.381	17450.451	17525.129	16430.521	17018.004	17879.205	16897.723	17632.717	17408.842	18592.854	19186.121	19671.939	19542.729	19566.031	19887.984	19489.473	19140.055	19850.668	19623.242	19220.596
17447.199	17805.305	17335.186	16581.217	17858.189	17749.211	18120.504	17701.836	17856.533	18270.031	17864.102	18006.555	17552.545	17360.588	17463.113	16557.861	18009.963	16910.070	16940.883	17064.035	16700.342	16252.074	16784.717	16754.641	16504.719	17270.195	17487.082	17180.898	15883.078	16332.326	17418.387	17132.873	17746.707	17797.281	17460.305	17161.516	17830.400	17835.748	18165.246	17675.705	18107.162	18345.486	17739.705	18614.895	18595.037	19935.027	18999.520	19584.182	19609.549	19842.805
17058.000	17612.195	17250.193	17089.395	17429.115	17164.682	17802.850	18168.193	17899.148	17730.760	17429.471	17157.588	17517.576	17111.652	17235.008	17516.160	16940.729	17156.303	16921.625	16996.674	18182.447	17047.273	17089.543	17322.744	16666.400	17365.494	16580.900	17157.615	17292.768	17494.383	16947.912	17583.361	17716.061	18088.314	18216.621	18077.932	17916.600	17961.021	16824.057	17526.994	17877.891	18071.254	17406.943	17601.705	18811.361	18702.518	18351.273	18270.080	19556.844	19784.568
18311.199	16872.195	17004.674	17727.707	17394.689	17823.762	18404.842	18495.166	18392.930	18212.195	17949.928	17594.189	17547.641	16847.756	17513.941	17183.766	17243.191	16999.184	16147.775	16595.033	16519.969	16506.629	17255.729	16711.045	17104.836	17181.209	17452.523	17449.510	17714.797	16661.094	16317.216	17654.266	16995.963	17449.207	17051.666	16644.920	17543.365	17834.180	18078.842	18220.498	17653.490	17745.680	18349.318	18733.598	18314.570	18563.848	18213.225	18369.551	18393.105	20115.654
18319.600	16510.229	17171.750	17035.113	17595.115	16892.807	16763.973	17318.051	17372.600	16759.855	17041.992	17792.820	18066.820	18073.406	17802.557	17534.076	17593.775	17317.918	17194.193	17899.268	17135.199	16203.209	16557.457	16832.742	16970.475	16792.820	17034.730	17489.471	17003.092	16276.418	15540.979	17031.895	16616.598	16338.770	16955.895	16872.717	17086.678	18285.094	17185.746	17731.859	17734.105	18625.770	17376.770	18764.939	18274.229	17958.271	17902.668	17766.838	18852.006	19209.139
18475.400	16779.564	16537.633	16951.656	17338.625	17552.508	17152.070	17314.178	17624.855	17766.635	18525.650	17807.232	17749.301	17275.359	17249.994	16676.361	16962.889	16438.004	16807.059	17081.361	16815.064	16223.725	17198.320	17063.777	16899.180	17049.486	16560.342	15997.841	16430.293	16095.344	17091.070	16732.812	17471.600	17436.184	17218.787	16868.852	17000.580	18281.898	17869.008	17402.180	17537.676	18170.191	18626.830	16783.951	17848.543	18865.221	18073.748	17732.340	18747.377	19129.391
17742.801	17961.059	18179.600	18027.152	17225.246	17498.490	17728.322	18280.297	17958.523	16317.180	16689.229	17288.965	17250.252	17377.248	18316.260	16297.785	17282.205	16880.996	16597.900	16043.339	15942.856	16259.456	16598.598	16106.807	16245.150	16494.709	17005.115	17249.217	17128.209	16784.457	16758.307	17027.289	17261.605	17776.969	17780.912	17522.865	17461.805	17407.080	17547.613	17737.275	18118.914	19223.502	18278.928	18964.951	17841.846	17654.633	17148.367	17631.748	17766.779	18456.555
18582.199	16879.117	18178.441	17416.674	17535.045	17413.230	17174.174	17005.518	17077.906	18064.643	18473.299	17627.656	17486.209	17094.041	16385.375	16844.381	17293.096	17412.512	16370.943	16241.970	16381.720	16783.129	17916.311	17067.248	17108.436	16720.754	16259.845	16585.008	16858.885	17052.287	17221.826	18150.445	18237.682	17947.994	17266.725	17607.828	17192.465	17220.822	18645.168	17804.195	17614.150	18088.654	18154.961	19128.541	18089.533	18173.461	17911.221	18472.027	18042.941	18548.178
16798.600	17046.961	16983.115	17745.008	17089.555	17091.680	17255.166	16905.664	17256.074	17490.580	17457.912	17174.641	17295.309	16207.643	17327.256	16379.675	16245.827	16654.088	16929.402	16295.667	15615.312	16424.908	16685.756	16285.851	16615.918	16811.186	16575.350	16782.746	16783.908	16489.412	17343.121	17435.393	17232.785	17529.211	18121.047	18498.746	17576.832	17470.795	17710.346	17669.176	17913.436	17918.486	17502.465	17473.965	17583.023	17545.539	17541.857	17783.062	18305.549	18373.414
17601.600	17584.379	17847.373	17337.785	17626.529	17032.492	17375.979	17391.949	16485.449	16704.131	17406.932	17841.123	17493.646	16830.668	16947.865	17157.729	17385.449	16152.298	16740.945	16889.436	16722.578	17502.031	16841.533	16467.898	15250.892	16521.334	16811.664	16024.029	16241.891	16589.020	16833.600	16986.787	16777.080	16241.867	16756.947	17373.180	17290.451	17873.818	17705.693	18490.734	18591.922	18073.168	18212.314	18478.037	17542.064	18307.082	18515.199	18213.189	18432.986	18539.242
17342.600	16618.990	17206.258	16892.615	17436.232	17723.592	18136.525	17947.594	18021.240	18049.236	17981.469	17190.115	17034.881	17214.795	16596.967	17161.305	17429.893	16744.090	16376.973	16904.039	16856.811	16359.104	17528.611	16519.592	16485.754	16541.779	16461.191	16039.603	15861.351	16168.174	15899.438	16534.336	16912.844	16886.115	16939.029	16451.682	17131.654	17275.506	16875.113	17029.766	17271.682	17837.625	17400.465	17570.852	17063.697	18252.312	18762.180	19433.727	19708.609	19832.832
18617.199	18738.637	17985.857	17709.902	18340.125	18638.234	17193.715	17629.502	18197.453	17525.576	16962.541	16786.596	16989.422	17755.348	16909.277	16915.352	16989.387	17152.965	16976.641	16314.699	16025.753	16459.070	16807.447	16215.249	16621.740	16281.108	16443.535	16234.832	17050.547	16699.297	16562.791	16900.945	17263.543	17277.480	16523.684	16448.092	16819.639	16068.188	17099.746	16873.283	16636.361	17225.381	17639.037	18140.270	18342.488	18284.244	18396.312	19058.350	18753.184	20452.004
18797.000	18498.219	18820.447	18474.668	17977.654	18176.830	18414.254	18743.611	18357.105	17801.842	17361.551	17388.855	17391.625	16913.893	17068.799	16883.191	16673.078	16704.320	16144.262	16938.189	16654.859	16652.336	17209.191	16628.109	16478.969	16630.031	16615.117	16417.332	16824.402	17109.551	17342.078	17224.545	16415.225	16907.791	17358.170	17478.084	16827.535	16439.592	16752.404	16833.242	16938.129	17059.359	17400.715	17533.512	18094.910	18093.393	18189.557	18877.223	18590.438	18313.871
17282.400	17342.580	16997.709	17597.516	17382.451	17010.227	17506.115	17385.818	17695.779	17684.383	17292.031	16197.438	16848.576	18082.975	16785.951	17256.715	17168.289	16932.559	16757.906	16459.330	15823.882	15775.688	16931.400	16429.445	16764.852	16347.675	15969.185	16170.823	17436.812	16531.107	16852.143	16561.869	17052.791	17322.344	16917.844	17813.236	17932.867	17726.188	17058.191	17106.484	17385.725	17682.186	18288.010	18436.766	17895.131	17760.836	18033.475	17924.934	18783.193	19995.287
17462.000	18013.209	17420.381	17887.041	17239.217	17372.350	17746.539	17722.346	17246.855	17221.141	16975.998	17046.840	16149.736	16365.118	16925.941	15146.419	16256.783	15783.730	16308.518	16474.908	16619.414	15637.432	15990.319	15648.104	15378.718	16034.002	16402.393	16735.414	16798.596	16604.465	16908.598	16820.467	16897.746	17282.145	17028.148	17971.996	17298.168	17208.650	17430.600	17456.980	17544.434	18154.031	18543.830	17891.154	19321.264	18892.402	18603.428	18674.529	18703.404	19428.801
18610.199	17473.920	17181.559	17180.758	16907.107	16037.483	16825.873	17470.625	17930.078	17147.105	16421.932	16604.799	16896.326	17691.809	17286.279	17412.863	17206.086	16839.805	17076.920	17356.520	16742.979	17222.629	17287.879	17200.748	16369.346	16495.316	16981.832	16973.148	17014.311	16824.721	16545.664	16640.105	17703.383	18144.225	17933.189	17370.188	17347.979	18110.760	17640.383	18055.307	17821.285	18584.768	18653.504	18563.555	18544.994	17723.689	18144.418	18946.258	18730.078	19287.508
16988.000	18348.023	18572.307	19432.482	18567.680	18178.639	17726.883	17558.748	18004.785	18040.607	18168.133	18451.945	16870.641	17068.100	18204.271	17019.678	17172.916	17183.555	16892.137	16625.057	17176.916	16936.734	17565.131	16771.789	17721.201	17235.342	16607.637	16908.996	16956.740	16354.387	15317.875	16473.115	17173.125	17449.816	17417.191	17697.947	17946.201	18366.822	18523.283	18294.529	17668.008	18177.561	18021.715	18823.152	17589.693	17925.613	17947.279	18807.176	18373.324	18498.668
15712.400	15896.924	17029.434	17874.025	18109.334	17914.018	18053.037	17676.355	17322.008	18054.973	18163.186	18407.531	17912.982	16914.176	16399.082	16557.377	16239.212	16271.572	15814.977	16619.385	17576.629	17766.787	16878.488	16382.019	15896.645	16301.437	16411.461	16209.391	16560.342	17218.377	16740.184	16817.348	17004.170	17066.660	17833.490	17367.525	17889.461	18016.986	17770.561	18050.904	17914.803	18308.998	18946.215	17862.949	18194.889	17354.242	17575.846	17816.166	17113.418	16547.416
16138.000	17279.688	16021.890	16275.567	16161.150	16797.555	16409.250	17466.803	17968.539	18557.074	18093.955	17432.805	17750.627	17184.043	17029.697	17674.834	17566.484	17836.930	17541.895	17694.574	17163.330	17637.547	17630.658	16981.631	17553.143	16587.615	16620.564	16123.704	15986.640	16059.210	16577.857	16758.467	16805.115	17336.303	17142.090	16452.027	17356.121	17349.197	18090.184	18514.031	18208.301	18166.615	19031.734	18665.656	17047.760	18346.883	18494.008	18614.113	18256.670	18444.566
16847.801	17189.266	16303.012	16169.693	16172.378	16452.021	16607.049	16436.715	16739.217	17416.740	17520.383	17765.066	18267.529	17470.576	17423.863	18914.221	17606.441	16147.759	16583.348	16710.822	16041.025	16680.303	16525.473	15926.777	16108.043	16388.584	15677.667	15974.379	16264.577	16409.604	16357.420	16135.786	17205.324	17043.703	17599.818	17311.887	17862.156	18067.893	18345.043	17938.023	18087.049	18018.453	18211.510	16696.752	17453.295	19145.426	18990.924	19287.430	19442.350	19107.617
17383.199	16465.207	16528.689	17998.697	16658.316	16241.004	15876.411	16042.758	16558.846	16538.771	16833.486	16792.111	18085.801	17770.766	17068.611	17209.213	16352.919	17241.707	17040.553	16647.070	16835.443	16308.960	16600.480	16209.359	16155.593	16154.057	16863.592	16402.332	16549.926	16743.934	16266.192	17370.281	17999.900	17927.188	17366.125	16727.650	17153.865	16266.077	17451.994	18012.002	17436.252	16356.406	18305.098	18332.557	17961.600	17166.881	18625.273	19579.680	19367.018	20456.721
17887.600	17588.738	16945.135	16984.641	17026.658	17829.781	17936.688	17446.701	16851.098	16397.674	16381.663	16534.469	16846.023	16093.855	14935.818	16126.958	16836.803	16701.086	16508.562	16984.084	16919.506	16440.410	16441.143	17029.154	16984.166	16566.488	16810.299	17089.824	16903.703	17778.277	17232.619	17879.760	18158.740	18126.105	17550.531	17448.619	17640.605	17465.855	17635.271	17517.021	17998.863	18619.656	18522.650	17830.646	18579.486	18874.439	19121.064	18971.145	18847.600	19238.676
17341.400	18172.361	18002.744	18455.959	18208.938	17657.395	17236.938	16978.645	17259.996	17067.227	16855.521	16902.736	16884.514	15988.648	16070.938	15896.548	15617.719	16038.077	15347.555	15604.156	16032.664	16490.727	16330.916	17656.797	17630.105	17872.324	18085.721	17947.861	17165.102	17549.689	16955.604	16565.959	17145.875	17702.828	18034.615	17402.924	18128.910	18319.131	18779.553	18233.699	18361.967	17574.615	18770.207	17670.598	18698.713	18768.262	18472.189	18642.645	19532.016	19828.326
17355.600	17992.805	17566.244	18250.643	18528.236	18422.279	18409.951	17886.277	17909.676	17921.939	17488.178	17050.049	17789.449	17070.510	16630.256	17153.479	16775.232	15922.694	16095.848	15730.117	14851.105	15552.920	16798.516	17306.695	17854.689	16758.760	17261.779	16764.119	16081.725	16317.826	16616.918	17291.904	16766.930	16897.051	16501.783	17393.656	18328.797	18435.061	18017.414	17671.717	17983.000	16962.256	17401.730	17741.318	18030.836	18390.514	18155.250	18400.244	19545.777	18477.309
16856.000	17362.547	17642.531	17472.529	17737.105	18251.047	17871.783	18227.152	18553.113	17946.059	17393.018	17924.604	17297.082	17148.107	18762.197	16595.248	16794.568	15950.503	15914.618	15563.646	15649.204	15432.473	16998.699	16522.312	17024.629	17303.141	16915.381	16748.061	16189.831	16476.078	17016.256	16360.671	16047.883	17163.914	17868.293	18311.775	17148.104	17273.652	16996.213	17944.008	18475.523	17973.164	18568.051	18389.723	17986.338	18742.428	18936.654	19029.049	19042.105	19381.098
18051.600	16368.699	16348.929	17644.904	17281.025	17398.867	17806.344	18161.594	17834.584	17809.787	17797.426	17216.777	17438.318	17638.650	16131.418	17355.670	15711.485	16570.018	16701.119	16443.807	16428.281	16835.182	17232.504	16313.721	16095.208	17139.980	17999.471	17200.859	17388.637	16109.224	17721.658	17718.924	17283.369	17382.371	16834.904	17207.633	16779.461	17012.070	17428.129	17594.729	17466.414	18055.959	17583.143	18448.705	18227.312	18375.615	18551.898	18860.119	19121.715	19364.861
17634.801	17863.279	17625.725	18507.719	17793.162	17286.883	16933.375	16791.150	16606.182	17139.262	17583.658	17699.277	17189.770	17213.428	17684.275	16136.522	15569.250	16259.711	16190.840	16285.138	16180.167	16465.314	17333.238	16104.682	17172.775	17269.736	17159.086	16735.834	16209.404	16712.621	17364.801	17050.773	16710.086	17061.197	17617.006	16917.176	17507.094	17791.453	17686.330	18209.955	17760.562	17634.457	18062.406	17264.711	17332.453	18143.496	18179.816	18131.021	18778.783	19659.066
18486.801	16939.879	17799.164	17745.893	17793.660	18413.408	17170.219	17524.906	18219.170	18035.146	17316.045	17754.258	17285.895	16862.625	16590.596	16633.340	15686.637	14645.916	14573.729	15827.800	16170.821	16238.798	16435.779	16369.287	16833.453	16156.605	16783.207	16640.918	16856.426	17627.199	16179.191	17026.770	16747.643	16799.674	17362.596	16857.875	18279.475	17780.191	17459.420	16984.934	17480.000	17682.238	18073.338	16898.773	17925.539	18655.582	18084.986	18194.125	18026.166	17690.625
17488.801	17939.656	17778.326	17404.717	16992.125	17229.664	17904.766	18099.670	17906.406	17392.307	16868.785	17008.740	16027.721	15478.757	15563.647	15448.300	14833.314	15807.621	16011.447	16039.054	16155.857	16162.253	16726.518	16598.654	16589.707	16074.696	15757.878	16072.201	16747.635	16182.705	16072.016	16057.100	16690.621	16699.326	17368.818	17629.193	16985.293	18232.385	18116.240	17321.027	17394.041	18042.604	18552.725	18091.582	17967.732	19022.105	19360.344	18942.939	19241.877	19194.014
16538.000	17348.217	17447.906	17554.311	17229.631	17116.453	16450.500	16662.520	16754.881	17856.588	17795.406	17316.379	16100.491	16174.349	16238.535	15839.684	16394.012	16107.301	16400.293	16380.809	17135.834	16076.682	16207.974	16349.881	15895.683	16269.696	16371.237	17177.701	17315.346	16489.979	17322.057	16648.510	16590.607	17568.064	17198.885	17191.385	17755.340	17355.578	16895.980	17166.172	17535.070	17818.332	18591.020	18004.139	17954.129	18155.670	18403.801	18034.561	18369.990	19157.924
16074.400	16598.768	17195.941	16895.775	17451.682	17406.387	17627.516	17581.713	17674.514	18449.908	18029.547	17661.816	17582.402	17390.775	16517.301	16800.920	16493.408	15649.116	15609.410	16204.811	15892.920	15583.074	16157.826	15410.001	15994.686	16055.562	16064.385	16497.268	17109.354	16667.314	16705.818	16971.533	17544.203	17405.482	18395.113	16937.125	17497.713	17677.287	17501.078	17908.557	18486.000	18591.236	18199.479	17938.258	17728.189	18042.346	18461.766	18663.357	18869.521	19069.988
16756.801	16921.020	16513.285	18121.176	17317.168	17269.658	17619.041	17734.510	17845.426	18284.955	17623.473	17213.039	17304.502	18264.920	17835.518	15842.142	16449.926	16361.855	16698.496	15795.273	15553.777	15281.396	15942.586	15821.238	16735.328	16362.071	16184.843	16907.379	16761.672	17081.814	15737.352	16080.577	16516.184	17049.926	17689.285	17379.686	17720.355	18236.914	18264.613	17854.068	18174.617	18220.500	18035.652	18308.184	18173.523	18995.600	18538.857	18923.891	18285.406	19469.564
17548.000	17021.396	16964.395	17107.672	17501.396	18078.779	17731.201	17818.408	17874.293	17582.521	17315.324	16880.453	17016.973	16861.947	16832.967	17229.289	16442.900	16169.919	16842.979	16469.645	15440.956	15768.571	15990.667	16196.673	15896.844	15953.769	15375.130	16280.107	16350.266	15181.714	15900.290	15967.532	16124.802	16586.316	16833.887	16957.951	16814.834	17253.072	17171.582	17256.396	17098.580	17187.264	17318.164	18451.889	18179.697	17576.527	17942.299	18890.305	18660.006	18700.064
17907.400	18065.359	18048.996	17835.020	17560.100	17730.787	17405.656	17706.779	17819.242	17475.164	17584.055	17626.688	16930.062	16903.512	16417.893	16553.137	15839.080	16916.930	16755.561	16782.863	17033.799	16756.307	16365.280	16456.465	15584.370	15533.272	15990.184	16091.342	15672.620	16501.545	16391.654	16309.728	16253.783	16230.986	16526.277	17291.766	17704.850	16574.305	17015.549	17817.395	18148.771	17668.766	18349.400	18761.639	18463.311	18441.588	18431.520	18500.527	18892.303	17778.084
17420.199	17586.223	18404.082	18105.592	17672.760	17968.498	17722.578	17251.543	17430.770	17734.785	17489.314	17760.635	18501.729	17520.168	16264.666	16527.252	17014.582	16233.168	15961.613	16563.240	17283.977	17245.404	16244.617	15814.853	16441.377	16569.695	16390.172	16102.631	15791.790	16792.518	16199.563	16513.285	16466.064	16891.160	17061.312	16643.836	16908.557	16246.123	17188.145	18277.582	18053.932	17850.289	17668.371	17197.600	17460.291	17916.281	17929.602	17508.305	17914.736	18439.416
17197.199	17841.916	17920.385	17824.912	17367.367	17698.691	17543.371	18512.926	18532.072	17777.463	18087.160	17597.482	17664.713	17298.305	17327.256	16779.109	16989.557	16473.736	17329.711	16345.780	15849.142	16357.057	17667.555	15964.610	16476.102	16816.391	16495.604	16144.931	16391.924	15629.391	16384.268	16315.564	17020.299	16870.512	15930.285	15976.525	16009.178	16995.248	17073.846	17834.688	17848.428	18264.602	17583.035	17042.240	17830.184	18027.834	17554.281	18254.236	18534.201	18139.287
17755.801	16793.107	16477.033	17326.416	18345.473	18216.418	18895.357	17773.514	17034.711	17543.506	17697.189	18252.730	18337.324	17394.082	16532.176	17428.148	16416.760	17557.078	16941.219	17269.441	16641.916	16763.070	16826.402	16607.893	16543.703	16821.096	16361.515	16568.336	15858.549	16026.845	16561.549	15868.387	15956.277	15775.277	16983.131	16736.279	17667.984	17204.703	17333.836	16873.484	16889.100	16991.082	16745.732	16497.908	17486.266	17718.193	17341.049	17772.709	18326.348	18703.695
16832.600	17418.609	16709.309	16895.711	18027.406	17780.119	18072.639	17560.826	17227.059	17582.123	17278.654	17048.631	17217.984	17639.555	16981.674	17100.125	17568.223	17186.564	16790.941	16470.135	16498.146	16706.576	16958.855	16435.988	17120.951	16298.326	15662.998	15689.032	15859.124	15878.718	15813.233	15698.270	16158.662	16446.537	16120.864	16709.119	17260.283	17750.195	17348.373	17660.988	17152.078	17008.574	16682.941	17461.357	17728.674	17288.502	17745.365	17979.598	17901.799	18802.611
17103.400	17062.285	17093.637	16766.768	18366.936	17452.723	16935.197	17728.723	18072.320	17812.109	17842.639	16831.543	17160.137	17218.973	18287.432	17059.834	17082.322	16913.275	16747.529	16144.953	16103.036	16404.867	16159.229	16076.868	15911.906	16293.666	16624.457	16266.984	16451.002	16849.484	16732.963	16845.678	16582.721	17246.955	17177.662	16453.463	17488.121	17156.068	17158.146	17848.602	17371.961	17257.230	16983.166	17468.404	17445.479	17086.877	17146.959	18090.986	18031.436	18345.547
17828.199	17333.779	17368.514	17882.410	18005.588	18109.863	17699.096	17111.799	16914.508	16879.828	17393.723	16944.049	17163.934	17609.850	17100.311	16974.932	16866.621	17281.373	16205.351	17160.980	17006.320	16234.589	17521.203	16402.631	17435.320	16847.871	16960.053	17080.115	16632.059	15865.504	16950.318	17233.844	17851.814	17914.266	17560.875	17794.980	17736.918	18162.213	17033.805	17607.473	17095.936	17032.707	18033.730	17322.084	17277.918	17855.488	17665.148	17576.932	17640.102	18484.973
17872.801	17410.783	18129.090	17283.615	18002.047	17910.916	17275.045	17263.672	17618.006	18294.986	18019.273	18052.879	18753.854	18557.125	17549.289	16792.895	16051.140	16211.035	16424.252	17361.037	17538.900	17017.158	16945.035	17184.920	16356.751	16750.453	16794.375	16335.052	17167.879	16813.521	16818.748	16584.867	16662.689	17064.131	17707.549	17800.326	17999.846	17498.459	17295.363	17557.488	17872.832	17515.328	18135.018	18611.758	18163.822	18405.025	18481.732	18484.793	18393.523	18573.025
16423.600	17373.398	16858.826	18081.715	17566.191	16943.559	17371.465	17441.969	17146.486	17314.635	18047.369	18254.311	16920.658	16499.543	16896.910	17755.168	17666.391	16999.004	16202.039	15951.678	16403.127	16674.773	16855.723	16492.090	16893.854	16674.543	17488.520	17324.146	16913.631	17287.695	16053.636	16830.385	17863.365	17755.033	18130.861	17809.760	17861.311	17684.512	18474.510	19012.379	18690.154	19372.672	19022.838	18334.930	18918.779	18673.986	18683.641	18819.424	18369.188	18058.998
17953.801	17710.834	17476.533	17567.857	17482.424	17916.371	17498.166	17362.986	17571.131	17713.105	17431.629	17513.006	16936.381	17773.920	16521.697	16603.434	16648.660	17120.324	16489.102	17265.857	17167.252	17498.365	17845.051	17046.664	17950.223	17534.305	17037.338	16919.504	17206.932	17893.668	16306.214	16516.223	16417.828	16564.537	16884.359	16739.537	16564.055	17226.791	17065.646	17927.943	17561.727	17874.150	18319.643	18522.494	18344.035	18430.990	18394.551	18623.303	19137.762	20238.945
17404.199	17917.998	17766.955	18109.049	16999.715	17391.445	18292.678	18088.969	17717.355	18377.650	18108.129	17179.701	17054.418	16699.461	16476.945	16441.617	16159.603	16070.618	16580.523	16748.199	16004.204	15701.224	16294.967	15682.546	16963.156	16714.164	17330.553	16975.010	16615.135	16749.828	17909.426	17418.674	16869.152	16958.287	17440.186	17804.248	17348.439	18097.924	18339.084	18225.615	17964.264	17496.211	17964.734	18188.285	18398.654	18142.227	18339.371	19349.807	20359.162	20105.396
16491.801	17450.109	17018.078	17536.215	16540.613	16941.986	17435.387	18581.941	19366.141	18419.682	17872.479	17905.691	16791.615	16776.934	16315.601	17238.154	17862.986	17569.133	18078.535	17224.688	16690.615	16594.645	17416.994	16898.145	17647.469	17446.154	17183.500	17727.023	16683.965	17607.924	17274.146	17905.574	18046.787	18047.604	18148.389	17820.691	18330.125	18219.051	17845.311	17206.018	17419.826	17231.758	18235.691	17674.494	17620.568	18110.707	18839.791	19676.963	18929.080	19748.941
16530.000	17866.379	18099.650	17595.039	17420.107	17766.340	16975.615	17420.254	17778.713	16721.195	16974.549	17294.225	17356.584	17359.086	17618.381	17123.109	17312.291	17089.016	17056.150	16445.814	16894.668	16783.348	17561.031	18713.072	18642.006	18181.748	17807.578	17769.781	17462.502	17617.617	17235.230	17458.938	17095.633	16895.480	17437.172	17436.412	17247.176	17440.941	18362.561	18270.064	17959.914	17990.098	18907.184	19012.461	18733.891	18101.965	17981.543	18561.529	19408.357	19173.355
18121.600	17527.785	17494.047	17950.418	17523.391	17703.264	17573.736	17663.539	17389.184	17426.213	16914.309	17436.834	18059.740	17650.174	17123.564	17118.471	17578.387	17397.357	16941.746	16695.236	17526.500	17451.652	16805.660	16368.647	16718.988	16650.102	16511.369	17598.312	17152.873	16282.438	16522.373	17688.971	17383.314	16702.768	16554.023	16741.434	16899.812	17865.717	18269.287	17928.299	17894.068	18154.746	18210.426	18099.395	17892.402	17541.135	17966.469	18595.701	19211.654	19679.428
17850.000	18345.100	19054.535	18901.639	18036.186	17931.434	18204.553	17275.744	16947.623	17013.008	16875.746	17481.686	17410.945	17817.744	17917.713	17290.426	17283.408	16950.859	16722.332	16762.836	16994.156	17214.188	16457.121	16969.102	16462.191	17550.395	17240.893	16515.441	16453.852	17409.098	17684.225	18156.342	18214.107	18404.582	18068.150	17256.195	17441.984	16985.893	17523.367	17807.365	17371.494	18123.119	17563.082	19482.840	18355.209	18924.564	18739.568	17892.375	17642.699	18321.029
17708.000	16961.049	17114.957	18116.232	16900.816	16980.410	17171.861	17836.045	17731.168	17390.881	17208.818	17600.910	17585.721	17032.436	17965.896	16914.453	17042.635	17110.285	16691.184	16910.689	17111.498	16557.887	16993.967	17023.742	16897.674	17089.193	17550.615	17466.225	17050.621	17343.871	16738.051	17074.516	16526.805	16908.697	17410.619	17455.645	16617.141	16096.978	16417.023	16769.570	17420.488	17685.518	17494.619	17379.951	17885.811	18174.748	18133.459	18750.680	19909.596	19534.281
18047.801	18064.088	17517.643	17023.324	17923.660	17584.613	17598.615	17371.906	17493.838	18348.346	18667.445	18191.926	17592.428	17536.467	17928.889	18195.559	17196.352	17102.467	16296.488	16792.561	16559.625	15757.935	16588.805	16447.770	16742.605	16111.252	16207.437	16446.299	16409.041	16116.785	15706.014	15783.108	16275.891	16754.760	16686.393	16635.471	16785.953	17161.820	16915.646	16578.943	17149.535	17786.842	17111.055	19289.080	18164.736	18902.646	19500.369	18747.104	19333.037	18896.994
16879.400	17443.166	18394.957	17552.504	16963.572	16839.111	16549.604	16768.479	17169.994	17998.898	17585.930	16774.893	16870.641	17025.654	17211.350	17449.434	16765.783	17071.457	17178.924	16948.328	17661.391	17114.891	16927.613	17091.098	15903.586	16783.799	16916.166	17334.049	16413.592	17118.980	17015.521	16857.076	16490.246	16749.326	16803.137	17349.473	18166.559	17730.783	17928.234	18124.850	18066.254	18390.818	18159.602	18032.936	18456.594	18502.336	19111.375	19175.277	19515.477	19564.160
17402.400	17483.664	17431.320	17382.830	16919.004	16988.895	17746.273	17799.090	17616.035	17651.918	17440.232	17948.043	18111.215	18032.010	18006.531	17620.146	17879.506	17687.355	17626.738	17047.412	16334.469	16758.545	16614.053	16605.641	16468.158	16987.646	17104.391	16675.947	16596.549	16736.490	15630.103	16547.691	15942.470	16744.117	16828.275	16604.578	17056.648	18455.346	18564.271	17988.725	18305.643	18883.807	18183.518	19234.279	19376.408	18915.607	18523.404	19675.521	19280.012	19128.303
17751.801	16349.685	17473.967	17563.035	17545.305	18081.920	18561.154	17946.680	18023.357	17841.547	18206.100	18460.926	18281.664	17858.598	17845.346	17827.258	18207.643	17013.580	16632.914	16734.387	16254.695	16924.914	16591.111	16373.896	16806.379	16571.600	16156.707	17465.855	17375.240	16314.594	17577.305	17036.699	17162.199	16888.064	17199.811	17727.309	17705.365	17243.186	17775.480	17904.762	17488.654	18036.967	18052.893	18358.271	18639.582	17908.934	17948.115	18675.238	18736.303	19174.748
18261.199	17363.314	17542.818	18387.016	18020.254	17970.574	18059.877	18472.535	18668.973	18445.408	18488.645	18961.703	18190.145	18010.719	17136.260	16063.631	17185.949	16678.496	17093.906	17392.406	16801.643	16266.367	16116.121	16974.480	16163.297	16405.795	16675.402	16223.343	16955.541	16677.852	16271.457	16873.049	17732.947	17022.418	16997.252	18442.145	17470.338	18075.002	18308.625	18941.244	18937.314	18737.797	18730.072	18896.646	18252.668	18808.068	19175.479	19313.176	19672.754	19379.088
17968.000	18268.977	18295.582	18728.803	17777.869	17168.455	17617.055	18258.283	18015.371	17670.072	17784.932	17948.875	17807.660	17717.369	17367.457	17356.574	16869.537	17359.949	16930.287	16939.773	16989.277	16470.590	16405.092	17173.287	16550.385	16380.529	16675.826	16943.152	15803.254	17154.109	16345.275	16791.557	16681.471	16455.773	17025.828	17201.398	17430.271	17156.592	17621.900	18069.170	18094.543	17887.150	18687.410	19059.797	19088.848	18614.680	18362.047	18248.902	19586.287	19260.387
16965.600	16999.104	17318.953	17307.703	17551.490	17745.271	17579.943	17472.791	17601.152	17177.293	17323.125	17610.004	17361.891	17491.463	16522.920	16780.520	17187.375	17666.400	17437.232	17395.719	16882.730	16947.859	16564.553	16592.473	17035.400	16517.400	16802.164	17117.607	16968.914	17266.658	16647.670	17112.039	17530.156	17640.580	17947.709	17392.477	17046.152	17665.270	18097.631	18451.895	17996.764	18436.158	18364.994	18245.162	18879.199	19819.100	19696.336	19468.020	19546.883	19622.953
16568.400	16358.418	17066.607	17438.172	16849.855	17416.131	16901.408	16950.689	17633.967	18605.822	18044.562	17585.988	17294.262	17804.836	18387.398	17913.000	16995.293	17739.104	16903.445	17202.117	17373.936	17555.637	16839.014	16668.025	16432.447	16544.295	16789.467	17300.512	16757.959	17017.648	17834.113	17141.006	17276.129	17308.924	17209.949	17509.836	17361.279	17798.986	18142.475	18183.600	18401.205	18915.553	18440.447	18956.471	18882.654	19376.326	19306.799	18638.959	19196.209	19611.494
17583.199	17606.785	17851.377	17352.387	17510.107	17048.436	16334.216	17265.148	17787.549	18086.297	18241.797	17975.488	17859.479	17464.418	17479.111	17701.658	17201.025	17242.164	16714.836	16670.254	17325.229	17281.877	16159.086	16313.916	16606.469	16469.490	16138.407	16392.107	16932.686	16695.859	16037.526	16343.968	17651.441	18063.396	17965.857	17916.686	17483.973	19156.303	18632.801	17613.504	18640.096	18763.053	18908.146	19144.012	19187.492	19521.229	20536.010	21282.182	19945.830	20388.307
15941.800	17379.797	16996.246	16717.584	17318.545	16639.484	17340.344	17504.861	16891.961	16692.730	17036.764	17777.719	17310.266	17438.160	17780.859	16766.455	17635.465	17235.355	17262.180	17447.291	17497.223	17038.684	16854.793	16837.488	16854.783	16555.984	16693.367	17002.367	17672.350	17605.965	17563.340	17167.504	16675.613	17257.990	17564.789	17677.539	18544.736	17646.100	18048.361	18662.025	18442.811	18137.781	18354.777	18838.604	17907.955	18215.305	18938.186	19657.969	19738.635	19351.180
17562.801	16779.525	17637.561	17831.951	17654.607	17525.600	17360.143	17569.230	17415.895	17435.848	17765.781	17967.920	17489.609	17786.604	17169.012	18137.586	17009.834	16982.092	16388.818	16803.801	16430.799	15931.925	16396.334	16445.258	16418.525	17024.037	16713.406	16421.951	17262.340	16394.033	16515.854	17143.150	17476.197	18019.064	17370.941	17433.486	18085.107	18024.928	18466.748	18543.914	19087.225	18937.719	18447.094	20520.377	19352.461	19462.344	19484.137	19963.449	19080.229	19109.057
17017.801	17708.840	17902.047	17919.635	17853.934	17124.031	17122.838	17677.066	17940.398	17664.867	18131.307	18337.854	17348.680	17100.373	17287.938	16088.537	16513.688	17246.568	17027.150	16820.057	16632.338	16878.693	16128.936	16836.967	16414.877	17097.895	17436.643	16909.303	17043.980	17561.695	17048.854	16966.555	17430.758	17190.988	17263.520	17477.826	17713.891	17762.361	18232.150	18239.672	18817.453	18761.172	18954.141	18940.279	18696.236	19169.328	19931.875	20541.256	20475.613	19538.059
17452.000	16706.775	17015.240	17097.033	17516.600	17468.342	17430.346	17824.230	18542.932	17854.539	17221.201	17369.895	17296.701	17361.047	16744.223	17349.938	17065.615	17126.863	16160.665	16733.818	16886.088	17249.998	16259.665	17285.477	17622.586	16412.607	16359.202	16584.730	16906.906	16684.717	16971.682	17607.350	17456.006	17500.953	17110.398	16580.555	17254.086	17600.447	17414.475	18092.281	18448.188	18366.908	17990.072	17864.049	18272.412	19240.441	19381.373	20108.920	19714.947	20902.670
18247.600	17189.342	17599.354	17226.256	17071.092	17453.094	18142.621	17799.928	17554.973	17749.182	17329.791	16897.910	17334.053	16987.955	16621.949	16880.207	16082.834	17119.838	16439.297	16921.727	16793.045	16286.017	16247.685	16602.627	17477.273	17073.445	16539.389	17097.490	16924.928	17015.494	16499.965	16139.754	16552.484	17049.881	17377.588	17207.512	17398.424	17010.982	17361.631	18359.375	18452.068	17720.881	18166.012	19369.393	19471.418	18011.613	18263.451	19149.301	19299.615	18866.988
17331.000	18003.902	17884.695	18371.572	17479.805	17196.486	17723.035	17983.812	18791.730	18276.861	17423.938	16977.904	16772.469	16597.312	16831.439	16561.207	16654.348	17041.961	16438.367	16130.448	16848.088	16691.500	17019.916	16991.318	16262.387	15956.288	16490.342	16635.172	16791.229	17426.307	17317.252	16306.590	16447.566	16449.812	17090.154	17858.066	17555.088	18466.969	18547.971	18086.760	18072.223	17807.090	18517.090	18997.152	19073.291	18600.967	18877.551	18876.693	18616.607	19224.869
17610.400	18240.785	17813.535	16768.541	17574.316	18047.730	18304.803	18059.055	18277.199	17702.260	17729.400	17397.928	18165.367	17550.125	16504.268	17046.412	17950.455	17080.709	17152.309	17248.859	16926.816	17434.266	15567.577	16530.588	17061.303	16612.449	16502.113	17216.232	17343.930	17244.373	17033.820	17069.123	17192.822	17333.449	17308.295	17295.996	17140.824	17516.717	17629.127	18053.592	17940.449	17337.375	18298.570	18884.072	17997.578	18725.164	19374.314	19245.180	19178.244	18477.391
17818.400	18145.488	17345.799	17920.822	17634.432	17329.059	18342.609	18757.771	18508.365	18561.965	18013.932	18354.285	17433.121	17142.871	17710.590	16882.842	17196.447	17139.916	16971.652	17229.352	17012.850	16816.072	16367.556	15804.174	16018.503	15707.625	15893.101	16181.900	17118.289	16792.367	15960.469	16843.684	17333.834	17566.531	17317.537	17646.287	17888.021	17276.062	18288.338	18208.781	18770.125	19043.279	18274.061	18732.682	18684.650	18587.221	18011.131	17891.455	17520.141	17496.490
16881.000	17079.078	18254.740	18419.600	17800.838	17525.160	17536.406	17856.641	17577.064	17462.365	18068.803	18495.447	18271.371	17761.820	18121.760	17690.248	17522.754	17291.977	17607.002	17239.961	16642.369	16767.689	16958.477	17009.680	16473.465	16407.443	16718.963	16845.154	16985.121	17152.775	16261.299	17430.473	17471.639	17245.580	16940.209	17452.730	18400.195	18074.518	18139.316	18166.064	18653.150	18139.436	19018.895	19077.869	19225.836	18174.375	17576.379	17459.119	17699.244	18343.939
17631.600	17055.268	16941.779	16279.924	17204.885	16527.809	17242.467	17505.389	17877.604	17633.672	17136.381	16668.357	17666.344	18015.936	17084.717	17142.521	17699.383	16840.109	17538.092	17148.668	17301.088	16605.963	16828.500	16233.917	16420.777	16513.221	16694.898	16555.258	16794.146	17698.930	17705.430	16279.120	16748.004	16891.520	17149.736	16793.066	17464.168	17519.229	18282.129	18487.719	17560.684	17294.172	17100.643	17834.229	17835.305	17516.395	17539.807	18260.977	17434.436	17899.549
17003.000	17952.018	17261.221	17525.711	16751.762	16993.535	17226.324	17426.125	17995.148	18730.221	18321.377	17110.359	16939.867	17598.672	17517.689	18381.277	17739.906	17944.365	16754.789	16538.438	16496.354	16532.422	16379.607	16560.305	15807.177	16466.789	17218.980	17942.967	17148.424	16127.034	16399.055	16695.561	16692.646	16480.254	16676.805	16549.109	16574.059	16862.406	17643.520	17354.691	17282.053	16938.863	17973.572	18157.107	18190.584	18644.955	17848.729	18069.479	17680.678	17061.502
16200.400	16565.131	17551.027	17356.650	18475.035	18421.098	18353.160	18097.510	17733.391	17845.912	17495.648	17469.408	17045.598	17268.193	18240.248	17121.203	16678.125	16724.355	16217.608	16232.034	16034.759	16398.793	15855.727	15918.036	16785.656	17093.125	16678.312	16282.002	16260.895	17076.811	16854.607	16821.748	17261.639	17348.684	16918.678	16259.059	16865.020	16944.084	16818.434	17207.871	16974.781	16716.262	16926.959	16589.111	17305.574	17588.510	18294.242	18807.889	18001.799	18037.637
18050.400	17187.393	17534.482	17494.477	17797.805	17468.607	17466.822	16804.693	17632.746	17510.807	16801.434	17060.359	17191.918	16066.512	16929.705	16252.543	15654.749	16329.864	16676.850	16815.385	16230.337	16549.666	17568.164	16903.854	16251.090	16578.350	16566.984	15974.648	15761.012	16748.109	17077.482	16152.783	15630.456	16656.617	16712.822	16474.566	16979.354	17245.238	16745.344	17627.982	17602.254	17604.619	17756.074	17898.898	17885.307	18298.846	17895.729	18123.779	18285.961	18774.584
18221.801	17070.771	17330.891	17558.014	17431.291	17197.273	17484.971	17659.086	17204.570	16832.771	17096.924	17569.713	16857.436	16951.736	16290.710	16558.797	16247.105	16237.974	16158.903	16524.775	16013.759	16807.436	16628.314	15733.327	15879.484	15668.822	15759.007	16258.133	16033.598	16440.055	16042.731	16392.520	16754.953	16579.838	16525.357	17178.643	15516.148	17139.752	17493.424	17736.100	17103.613	16386.846	16811.314	17530.137	16507.664	17663.863	17808.422	17824.795	18298.260	18803.414
17513.400	16148.364	16835.215	16082.102	17069.844	16657.762	17318.525	17518.000	17173.793	16665.590	16637.438	15624.531	17107.672	16739.053	16514.568	15610.005	15489.730	15952.192	15735.075	15938.193	15789.182	15944.954	16366.625	16906.461	16565.777	16641.467	16072.010	16166.404	16878.301	16449.303	15947.551	16335.911	16535.051	17290.158	16924.504	16535.855	17396.871	17220.744	16772.572	16897.785	16726.512	17581.998	16855.441	18193.029	18080.547	17597.828	17437.441	17894.158	18547.832	18382.041
16762.199	17800.902	17610.244	17503.727	17455.705	16582.436	16878.176	16793.354	16143.087	16757.158	15845.030	16514.236	17023.895	16591.381	17049.398	15965.855	16671.330	15853.420	15519.636	15704.004	15975.095	16134.959	15904.511	16064.507	15412.328	15929.230	15844.590	15975.654	16330.513	15827.679	15483.589	16046.931	15868.863	16608.141	16467.311	17578.246	17177.377	17549.494	16702.439	16881.336	16831.740	16798.781	16082.181	16319.199	17191.564	17411.734	18053.945	18141.756	18370.154	17433.658
16928.400	17452.605	16667.533	16416.674	16747.213	16889.334	16294.144	16617.742	16806.828	16978.463	16963.053	16739.727	15921.655	16653.824	16255.316	16419.037	16349.885	15765.015	16525.189	16442.229	16483.318	16504.641	16060.332	16428.348	16092.079	15825.738	15728.864	15444.868	15587.837	16097.309	16161.399	15797.639	16487.107	16352.252	15861.175	15977.120	16219.314	16629.107	16689.449	16706.271	16851.627	16642.006	16705.902	17894.771	17193.777	16916.430	16651.451	17683.422	18149.961	18560.816
17677.400	16914.463	16289.704	15894.966	16000.858	16714.957	17074.168	16307.322	16440.850	17114.506	16893.062	16076.399	16381.746	15608.037	16460.768	17008.164	15850.857	15902.276	16558.625	17143.949	16591.396	16257.999	16195.288	16568.406	15256.134	15352.293	15312.174	15387.899	15884.239	16100.058	16478.709	16083.957	15970.609	16408.910	16861.812	16612.012	16889.592	17309.646	17074.930	16707.684	16851.107	15937.613	16786.797	17618.072	17439.969	17241.730	16844.297	17398.010	17981.473	18121.625
16570.199	16186.524	17387.217	17639.543	16906.865	16475.359	16610.246	17046.039	17367.566	17566.627	17742.557	17460.537	17375.168	17229.730	16812.498	17207.100	17357.125	16135.082	16395.252	16399.328	16777.039	16307.323	16173.394	16833.104	16001.770	16381.907	16476.238	16052.936	16241.517	16599.145	16052.228	16572.447	16609.670	16733.309	16966.307	16298.105	17164.623	17317.207	17250.996	17398.549	17381.312	17635.844	17106.264	16557.182	17603.889	18421.119	18124.459	17469.816	18309.365	18677.883
18018.400	17347.258	16712.150	17145.045	17437.529	17626.107	18017.154	17035.609	16420.781	16378.101	17419.150	17672.152	17025.244	16835.203	16802.121	17619.316	17599.443	17328.578	17166.521	16736.900	16505.096	16446.727	16387.518	15646.182	15848.088	16007.560	16471.293	16053.475	16233.699	16298.679	16598.061	16074.152	15882.447	16536.059	16731.914	16654.916	17186.811	16684.635	17560.914	17220.057	17692.238	17944.668	17566.707	17285.082	17935.500	18154.137	17858.172	17844.330	19220.516	20076.992
17489.801	17415.756	17724.914	17173.047	17221.617	16823.922	16874.490	17363.449	17240.285	17122.922	17007.596	17135.219	16952.062	17329.799	18106.027	17955.668	16978.520	16495.529	16519.459	16842.629	16466.887	16323.789	16167.946	15585.220	15840.898	16051.579	15960.762	15962.521	15090.127	16832.422	15996.095	15968.866	17129.650	17175.480	17152.156	16793.627	16379.688	17824.330	17371.189	16879.891	17254.426	17963.549	17547.371	18108.314	17902.955	18018.611	18493.826	18399.119	18949.760	18458.453
17794.600	18018.957	17983.928	17032.031	17649.441	17314.350	17269.596	17691.295	18203.123	17909.500	17477.107	17604.723	17579.051	18318.561	18124.076	16713.262	16901.023	17049.520	16609.979	16218.082	15722.307	16261.761	16083.980	17327.816	16362.852	16650.107	16273.731	15902.498	15831.027	15779.341	15908.172	16484.900	16839.359	16365.309	16235.662	16743.820	16602.949	17352.299	17246.418	17780.254	17854.916	18236.570	18442.984	18637.434	18410.879	18390.945	18811.643	18941.039	19521.660	18733.197
17544.600	16740.342	16910.705	17326.406	17274.998	17937.635	18215.186	17958.242	17576.545	17842.770	17825.121	17283.461	17743.104	17295.480	17276.258	17175.709	16728.314	16438.723	15880.048	15831.005	15785.310	16266.815	15152.821	15998.483	17688.553	16591.146	16279.821	17095.104	16578.799	16630.344	15578.358	17053.234	16672.881	17168.139	16856.883	16908.391	17526.777	17446.234	17750.195	18206.896	18628.918	18131.881	17522.236	17641.264	18250.174	18712.480	18882.053	18662.168	18950.650	19513.793
18530.199	18010.082	17728.629	17790.012	18020.244	17733.518	17893.344	17685.234	17558.211	17514.682	18214.867	18365.852	17876.791	17001.277	16796.277	16721.090	17053.434	16566.834	17005.510	16405.912	16438.908	16312.463	16460.047	16877.006	17045.328	16483.115	16258.692	16339.373	16251.566	15359.793	16244.439	16534.820	16953.211	16294.177	16833.027	16466.576	16545.006	18219.312	19006.727	18910.734	18095.447	19108.436	18051.326	17592.668	18325.924	18758.219	19074.510	19163.008	19089.248	20271.213
19946.199	17875.441	18450.301	18859.160	18129.924	17726.848	17603.641	17560.033	17958.326	17655.939	17371.848	16909.500	16761.732	16904.160	16832.395	16820.400	17074.791	16589.613	16337.403	16406.951	17062.760	16196.311	16882.367	16192.214	15662.836	16347.039	15896.751	16121.151	16847.797	16349.682	16415.926	16969.764	16978.400	17341.695	17655.934	17196.682	16467.934	17600.887	17625.707	17306.477	17882.365	18178.742	18134.434	18440.539	18249.471	18000.480	18750.730	19415.338	19396.797	19499.084
18362.000	18425.014	17245.783	17893.859	17956.496	17594.271	17332.803	17622.357	18043.791	18008.688	17464.137	17439.254	16899.141	16636.658	16698.547	16867.531	16041.532	16202.435	15896.910	16168.104	15924.772	16279.632	17105.262	16530.574	16126.151	16378.658	16380.447	16461.912	16971.846	17078.654	16613.477	17349.748	17265.002	16965.240	17007.994	16926.137	17572.020	17501.010	17383.840	18628.709	18274.582	18841.938	18102.975	17856.584	17325.178	17726.688	18178.422	18438.426	19775.014	19732.922
18518.400	18412.340	17982.361	16980.131	17669.514	18009.025	17985.848	17946.619	17099.734	17056.385	17504.697	17363.920	17503.621	17272.391	17186.104	16638.270	16194.155	16359.940	16915.887	16997.871	16267.086	16686.619	17083.727	17092.750	17585.613	17257.014	17390.115	17608.736	17690.871	16579.371	16531.926	17136.461	17216.240	17463.824	17315.527	16963.848	16503.068	17510.635	17213.117	18095.385	18999.402	18517.316	18348.602	18860.125	18190.367	18725.910	18858.393	19644.936	19539.582	19118.633
18132.801	18157.156	18583.342	18763.998	18272.498	18142.471	17879.963	17930.459	17997.150	17783.135	17401.135	17054.898	17469.209	16801.725	16253.476	17506.529	16824.992	16754.285	17242.158	16789.982	16332.300	16523.146	16973.975	17425.430	17379.127	17415.412	17319.555	16564.740	16847.664	17393.330	17746.211	17392.326	17417.801	17602.490	17620.611	18175.941	19289.020	18300.771	17971.027	17509.859	17748.020	18442.492	19132.225	17787.828	19378.156	20035.777	18839.498	19428.859	19468.613	20040.498
17923.600	18528.391	18103.980	18838.293	19030.238	18433.270	18356.465	17827.465	17608.832	18091.297	17629.875	17758.410	17594.674	18065.006	17705.742	16559.016	16646.645	16711.268	17045.939	16821.279	16722.633	16936.094	17493.439	17237.018	17363.857	16462.105	16741.516	17093.480	17293.809	16804.176	17069.447	17199.041	17356.523	17483.498	18215.492	18200.758	18434.898	18084.939	17731.012	17549.965	17994.336	17584.168	18070.061	18621.109	18086.135	18995.203	19376.514	18860.582	19112.627	18823.537
18554.400	18250.049	17840.430	18061.453	18314.395	18005.871	18278.705	18289.461	18394.900	18044.426	17670.293	18089.027	17267.791	17118.969	17231.148	17818.393	17009.154	17204.379	16518.814	17465.734	16996.312	16819.459	16343.136	17571.090	17098.611	17063.715	17213.834	17214.607	16973.756	16440.846	16129.711	16532.484	17062.299	17361.244	17119.961	16628.799	17023.305	18256.018	17656.787	17711.168	17709.768	18605.215	18440.555	18278.234	18275.256	18593.117	18964.654	18325.293	18715.721	20042.457
19927.000	18830.373	18290.381	18795.365	18082.635	17604.188	17774.234	18034.430	18079.770	17725.518	17498.873	17893.215	17696.332	17675.135	18046.391	16621.510	17509.908	17432.625	16110.297	16443.510	16858.822	17005.242	16774.666	16752.195	17297.088	17507.613	16585.930	15994.425	16318.145	16513.113	16513.914	16760.109	17191.822	17146.129	17102.795	17390.641	17844.764	17366.191	17647.906	18189.982	18057.648	17777.184	17784.146	18706.717	18644.541	18198.199	18470.133	18952.504	19076.098	19552.158
18817.801	17683.744	18785.947	18926.902	18344.717	18471.535	18497.217	18162.189	17691.568	17194.533	17565.469	17639.131	17809.078	17551.129	17967.654	18102.416	18259.652	17373.949	17043.695	17381.623	16753.264	16600.176	16015.546	16648.715	16860.379	16281.134	16931.830	16295.483	17171.604	16854.816	17113.027	16913.521	17165.139	17742.193	17461.395	17347.691	16851.727	17903.012	17754.061	17874.094	17715.738	18140.422	18050.871	18308.691	18030.494	19019.172	19171.443	19155.730	19239.396	20481.412
17422.400	18244.375	18423.461	18621.180	18723.885	18189.529	17868.064	17949.037	18048.789	18833.396	18512.717	18351.834	17480.805	17331.422	17444.674	17831.809	17707.080	17783.740	17551.443	17123.014	17349.668	17144.125	16796.656	16558.119	16854.012	16844.363	16875.104	16548.881	15870.658	16552.227	16919.797	17074.520	17901.256	17578.631	17057.455	17293.115	17652.803	17192.117	17232.477	17896.137	17510.652	18087.855	17724.637	18703.934	18833.682	18610.418	18374.039	19059.633	18470.057	18347.760
18500.199	18560.039	18577.229	20016.539	18571.754	18320.447	19164.393	18408.096	18249.217	18879.951	18919.486	17711.129	18335.779	18042.002	17089.807	18434.018	17303.877	17792.094	17644.791	17278.125	16604.393	17933.174	17264.715	17613.023	17967.295	17392.879	16919.848	17154.420	18293.566	17061.125	17264.898	17373.461	17764.723	18041.578	17920.258	17101.545	17485.574	18196.600	17571.225	17112.229	17527.242	17722.080	18268.607	17744.902	17169.234	18145.258	19016.803	19146.080	19040.572	20100.285
18367.199	18728.879	17376.553	18607.643	18725.838	19316.166	19605.299	18350.904	18683.408	19328.398	19050.543	18929.947	18663.576	18363.320	17554.266	18093.963	18378.814	18138.391	17636.977	17937.975	17840.500	18025.594	17254.365	17429.973	16499.662	17262.561	17345.113	16939.012	16357.009	17010.061	16933.293	17943.154	17743.760	17560.857	17705.553	17659.299	18673.762	17832.771	18072.764	18553.824	17873.061	18165.922	18055.072	18348.990	17516.900	17535.646	17380.705	17991.340	18668.645	18599.203
18777.199	18947.488	18799.941	18808.238	18560.082	18553.574	18287.043	18574.168	18654.756	19084.080	18993.998	19259.811	18876.008	18157.561	18837.719	18332.066	18873.230	17591.027	17217.914	17923.287	17890.100	17366.879	17273.484	16994.059	17665.947	17930.482	17523.729	17124.619	16706.174	16991.088	17753.721	17647.443	17384.689	18086.574	17875.471	17647.553	18031.410	17806.961	17894.547	18459.924	17650.105	16181.225	18479.395	18684.535	17970.113	17604.969	18431.645	18720.080	18245.957	18196.887
19314.400	19157.055	19905.615	19147.391	19343.023	19387.688	18103.656	18173.527	19023.607	19181.518	18564.342	18210.969	18834.057	18898.871	17957.773	17953.549	18502.938	18982.799	17859.854	17999.510	17914.910	17680.713	18239.359	17571.170	17861.221	17415.363	17248.979	17185.334	17059.736	17492.936	17235.094	16861.578	17135.518	18218.998	18250.219	17896.904	17884.572	18006.180	18041.896	17793.963	18288.969	17990.496	17538.096	18207.227	17942.797	18089.393	18642.408	19104.588	19368.576	18581.092
19417.400	18886.336	19278.352	20039.117	19363.398	19078.424	18640.836	18732.883	18554.709	18845.385	18860.625	19688.680	19039.523	18723.930	19580.387	18989.029	19357.844	17280.172	18651.330	18559.639	18132.541	17845.193	18893.324	17728.238	18354.828	18466.373	17700.748	17605.078	18838.586	18567.994	17221.963	17805.047	17443.193	17410.330	18054.955	18660.658	18065.096	19270.852	18440.363	17588.785	18287.863	18895.838	18286.170	18373.719	18120.688	18138.879	19651.119	19758.975	19291.840	19237.699
20257.199	18965.684	18875.736	19299.689	19378.252	19160.121	19077.855	18810.031	18923.604	18904.449	18983.539	19169.602	18966.770	18599.600	19292.230	18760.135	19783.164	18626.139	18859.979	18278.137	17247.221	18188.467	17906.795	17250.949	17430.564	17790.283	18120.498	17855.979	17895.496	17752.955	17440.691	18269.943	18099.689	17821.275	17893.605	18497.107	18058.336	19112.516	18640.557	17866.996	18698.836	18540.348	18849.771	19347.016	18415.520	18953.619	18928.705	19434.600	20296.250	20118.783
20272.400	19344.178	19523.900	20276.207	18895.914	19237.371	19612.281	19662.848	19597.729	19241.186	19002.338	18841.391	19201.006	18658.633	19148.172	19208.305	18772.814	18408.357	19043.094	19382.414	19121.928	18716.930	18308.533	17974.439	18567.457	18523.307	18364.703	17951.072	18629.660	18774.430	18417.715	18517.400	18469.076	18037.992	18242.197	17719.496	18374.812	17003.992	17830.236	18373.090	18442.162	19346.869	19270.012	17745.279	18714.805	19677.057	19259.246	20013.857	20434.377	19777.020
18426.000	19882.430	19550.912	20964.150	20019.242	19479.564	19474.822	19447.695	19512.074	19573.051	19634.498	19453.180	19498.531	19385.727	19384.309	18822.246	19087.621	19145.678	19476.547	19083.777	18443.217	17760.781	18164.346	18319.039	18501.314	18051.289	18022.705	18116.883	18668.570	18079.838	18843.559	18685.947	18679.375	18287.604	17928.182	18190.672	17740.262	17888.562	17811.982	18241.750	18234.859	18843.707	17936.734	19042.639	18137.816	19340.039	19857.777	19023.842	19191.859	20057.516
20744.000	20129.346	19020.152	20083.930	19973.838	18949.754	19461.059	19042.186	19072.809	19412.582	19552.152	19058.131	18960.693	19327.365	18841.693	19281.180	19011.131	18741.648	18652.051	18116.297	17744.902	17775.580	18892.564	17822.768	17922.434	17604.357	18000.598	18460.441	17613.576	18789.107	18055.553	17607.768	18083.896	18301.979	18327.377	19175.770	18305.344	18369.580	17654.143	17309.064	17220.180	17802.852	17945.223	18524.084	18597.791	19168.172	19003.020	18889.180	19638.607	19748.830
18907.400	19801.463	20482.117	20364.625	19841.875	19894.707	20572.094	19565.438	19447.037	19718.297	18837.762	18888.055	19613.609	19609.131	18973.291	19202.840	19250.227	18893.863	18462.420	18690.822	18439.043	17956.641	17714.529	17511.357	17849.320	17872.982	17841.498	17585.898	17709.037	18250.037	18938.881	18314.008	18008.322	18740.535	18099.088	17824.109	18189.852	17957.457	18011.639	18726.941	19253.934	18678.678	18716.867	18443.754	18563.260	18749.193	18391.330	18635.131	19101.906	19110.738
19811.000	20183.006	19936.988	19601.785	19901.379	20088.227	20020.072	19880.092	19432.570	18766.023	18495.373	18995.887	19626.195	19416.012	19489.818	18627.213	18387.332	18570.510	17625.391	18228.324	18350.549	18002.105	18285.943	18866.195	17957.092	17747.391	18339.945	17550.107	17962.076	17021.191	17992.096	18938.832	18746.760	18482.029	18738.676	18107.506	18431.244	19029.840	18443.447	17582.910	17472.816	18422.896	18044.840	19270.789	19579.584	19458.529	19449.350	19842.162	19900.127	20210.516
21850.000	20532.273	20458.932	20235.861	19820.215	19908.865	19554.619	18967.770	19443.084	20224.354	19906.488	18991.074	19453.443	19511.273	18870.168	19833.135	20083.012	18952.797	19176.998	19200.090	18209.238	17996.242	18228.240	18835.227	18586.564	18300.939	18328.895	17920.295	18117.215	17932.678	18724.865	18006.186	18178.750	18343.262	18169.906	18523.453	19322.273	18770.152	18567.977	18397.730	18150.379	18235.639	18647.527	18142.355	18714.188	19449.002	19130.301	19813.078	19781.072	20148.967
20180.400	20812.314	19415.850	18988.980	19478.637	20543.521	20162.582	19861.318	19642.996	19974.402	19944.750	20033.641	19970.656	20420.170	19236.400	19425.031	19790.205	19341.236	18995.141	18786.287	19615.209	19289.535	17737.889	18749.945	18871.158	18489.480	18303.037	18234.582	18933.490	18522.623	18073.309	18349.891	18699.604	18221.059	18674.607	18892.965	18675.781	19777.998	19070.814	18794.453	19479.062	18651.506	18494.299	18762.424	19399.996	19032.561	18997.023	20132.836	19716.914	19838.902
20820.000	20374.119	20256.750	20581.076	20353.889	19646.363	19851.834	20029.248	20254.848	20183.264	19788.605	20200.336	20695.453	19833.719	19674.752	19521.414	19821.461	19130.582	19698.086	19252.992	19990.297	18760.285	18771.090	18900.805	19145.223	18489.508	18801.076	18428.791	19032.648	19123.318	19392.744	19306.225	18821.455	19237.906	19234.271	19099.852	19211.631	19998.658	18716.314	18762.283	19261.428	19037.115	19471.781	19086.180	19317.996	19902.559	19794.363	18948.094	19436.906	18387.387
20461.801	20383.535	20397.707	19559.414	19866.158	19544.363	20023.096	19343.281	19688.871	20240.389	20473.350	20130.004	19918.387	19332.162	19979.268	19202.682	19202.631	19204.885	19026.535	19386.312	19276.820	18996.570	18405.145	18676.160	19425.660	18410.559	17986.648	17782.330	17925.828	19421.613	19712.312	18822.691	18178.680	19032.457	18758.348	19952.660	19097.721	19908.275	20080.844	19976.979	19611.330	19346.859	19785.414	20355.180	19419.449	19277.465	19365.283	19271.277	19796.752	20126.066
20263.600	20502.816	19543.004	19600.674	20159.219	20305.609	19403.459	20176.506	20922.254	21162.814	20126.453	18755.514	19253.910	19136.387	19177.934	19447.271	19033.990	19909.004	19654.947	19333.723	18668.092	19344.551	19443.133	18730.312	18581.957	19007.969	18749.123	18365.895	18536.699	19013.877	18421.443	19003.955	18217.414	18691.373	18797.033	18726.504	19216.988	19243.543	18999.012	19054.740	19381.855	19672.381	19623.863	19788.764	19457.746	19687.246	19627.842	19998.402	20372.936	20023.322
19647.600	19620.395	19843.256	19213.061	20038.449	19738.889	19897.289	20217.174	19808.148	19528.170	20028.779	20039.795	19762.477	18929.391	19262.172	20367.486	18353.652	20418.000	19309.129	19253.061	19639.129	18979.045	19002.668	18738.248	18874.287	18576.404	19402.826	19789.371	19639.348	19284.363	19193.959	19236.262	19646.373	19978.211	18374.535	19117.242	18663.012	19811.129	19328.289	18906.262	19092.260	19826.168	19956.502	20749.424	20397.990	19851.154	19602.293	19874.562	20368.096	21282.871
20566.000	19795.557	20188.172	19894.717	19550.725	19195.012	19095.139	19606.807	20597.934	20861.725	20355.258	20302.918	20211.133	18929.418	18822.512	20010.539	20833.115	19622.639	19315.982	18542.604	17898.906	18510.070	19370.531	18222.623	18591.072	18995.740	19479.441	18884.326	18390.531	19067.025	19156.090	19770.127	19891.412	19576.764	19394.609	18749.818	19563.221	20159.846	20269.775	20282.545	20231.723	19174.260	19527.596	18930.811	19893.807	20561.080	20260.467	20497.057	20740.543	21038.328
20372.600	20170.814	19251.246	19672.832	19418.400	19740.783	19449.994	19569.615	20036.775	20290.805	20718.811	19547.529	19376.801	18787.158	18418.072	20284.225	18841.104	19550.332	18658.104	19144.295	19076.539	19435.676	18814.092	18743.189	18732.055	19486.184	19544.264	19596.521	19338.248	19495.715	18693.473	18990.279	18817.773	19039.150	19214.693	19666.797	19352.479	19112.369	19450.697	19478.775	19175.475	19789.613	21079.111	19624.859	20418.850	20638.842	19838.076	20877.904	20721.529	20313.002
19443.600	20394.719	19489.961	18786.832	19803.391	19787.453	19070.400	19734.775	19222.727	18946.896	19545.107	19916.025	19829.941	19531.203	19613.465	19900.859	20223.760	19195.002	19297.010	19441.438	19632.648	19745.469	19086.779	18665.350	19251.357	19790.857	19868.250	19630.637	19573.744	19350.207	19802.799	19978.438	19987.600	19118.791	18322.836	18705.627	19900.684	19204.604	19351.201	19748.850	19862.963	20515.891	19728.418	19465.787	20190.637	20080.152	20813.578	21410.512	20479.996	21272.816
19339.199	18745.631	19406.750	19309.631	19614.328	19151.498	19047.680	19472.727	19453.158	19495.719	19671.006	18991.797	18785.344	18787.438	19779.578	19680.293	18930.242	18694.475	18907.141	19026.352	20031.193	19018.771	18943.406	19816.611	19787.312	19758.391	19982.504	19195.270	18845.283	19983.254	18737.086	19201.602	19923.980	19848.227	19097.939	19689.637	20209.145	20526.102	20001.727	20366.572	20410.516	21014.006	20442.625	20474.918	20869.498	21081.387	20815.668	20888.424	21793.043	21419.539
17783.000	19367.898	18013.160	17960.547	19223.711	19110.799	19382.682	19497.660	19125.477	19065.395	19085.480	19722.082	20072.586	19699.645	19472.760	19703.930	19606.225	19315.352	19189.088	18724.422	18245.564	19039.283	19590.707	18822.457	19210.922	19266.988	19255.629	19129.264	20806.789	18672.545	18776.814	19645.420	19900.066	19830.627	19298.527	19252.361	20619.000	19343.418	19073.758	19552.127	19797.908	19544.445	20003.037	20787.260	20351.455	21068.094	21158.119	21441.955	20909.676	21413.119
20176.600	19116.107	19294.439	19012.971	18797.861	18569.773	18809.252	18970.482	18762.928	19447.303	19338.836	19670.445	19650.863	19869.707	19224.305	19412.232	18818.150	18828.221	18706.014	18193.158	18210.189	19315.184	18785.855	18967.914	19041.484	19326.029	20071.609	19835.621	19458.156	18911.029	19453.846	19980.926	19914.107	19965.975	20964.607	20328.721	19940.990	21126.438	21142.854	20648.807	20178.668	20978.297	20755.820	19561.168	21058.518	20858.949	20806.070	20713.969	21815.418	22556.072
19729.801	19933.656	18812.166	18440.174	19402.029	19246.549	19050.316	19265.102	18536.727	18458.883	18854.715	19407.379	19292.262	19183.623	18567.721	19835.980	18680.846	19018.926	19389.393	18437.938	18917.400	18762.572	19101.916	18021.176	17948.299	18566.178	18427.395	19005.809	18997.357	19287.141	18927.301	18531.434	18969.344	19776.314	20171.652	19046.838	20026.943	19783.275	20211.307	19633.395	20365.562	20001.391	20493.369	21034.654	20911.336	21088.037	20967.193	21379.346	21492.016	22174.963
20480.000	20044.650	20132.352	19387.875	19473.424	19311.570	20251.094	19970.623	19500.742	19373.229	19792.822	20074.428	19197.586	19432.555	19349.061	19405.895	18884.303	18700.188	18680.969	18923.062	19416.355	19194.059	17712.455	19470.326	19481.682	18769.619	18130.896	18206.012	18816.238	18647.504	18616.680	19500.729	18928.498	19147.455	18783.072	19839.832	18904.178	19003.666	19625.557	19714.475	20203.670	21650.582	21080.008	20748.775	20452.766	20816.350	21399.318	21091.900	21826.801	22684.809
21252.801	19158.061	20606.189	20637.764	20015.488	20206.047	19836.783	20049.797	19521.668	20088.969	20599.459	20722.037	20097.689	19875.832	18870.580	19416.162	18722.402	18771.318	18232.336	18052.090	18187.564	18587.783	19226.699	18802.521	18737.809	19052.910	18795.408	18326.541	18540.387	18765.486	19819.072	18842.826	19639.385	19309.738	19036.061	18751.273	18913.814	18680.904	19664.225	19643.459	19573.285	19624.852	20217.809	19087.742	19889.545	20781.264	20332.131	20600.803	21137.674	20737.699
19278.000	19463.363	20153.420	19714.527	19555.043	20066.582	20113.033	19919.902	19903.527	20314.797	20082.025	20253.100	19272.629	19481.039	20229.289	19960.928	19389.029	19370.871	18854.434	18991.455	18625.877	19258.324	18638.545	18503.975	17489.469	18933.684	18915.264	18286.672	18820.180	18693.969	18493.660	18519.627	18975.418	18974.197	19751.801	20225.664	20260.949	19678.246	19882.402	20300.059	20552.473	19692.217	19956.242	19929.102	20151.748	19933.553	20531.854	20440.252	21388.191	21613.008
19490.600	19504.650	19432.604	19501.908	19365.500	19444.699	19112.404	19798.012	20470.398	19904.057	19531.873	19818.742	20194.268	19974.111	20672.018	20544.006	20774.111	19771.898	19955.256	19410.256	17906.078	18751.523	18394.584	19100.543	18486.662	19027.371	19097.229	18729.545	19404.090	18765.670	19375.455	19118.018	19344.221	18890.213	18793.695	19316.393	19359.346	19747.867	19439.113	19732.223	19072.742	18436.668	20095.629	18919.619	19176.740	19570.396	20990.336	21638.775	21641.988	22477.189
20072.000	19748.148	19606.258	20245.123	20421.852	19618.176	19572.006	19701.131	19772.041	20123.754	20378.928	20250.943	19588.305	19027.209	20096.803	19113.668	19344.572	19570.252	20058.625	19341.883	19175.971	18930.160	17936.436	19519.914	18965.932	18688.305	19017.143	18986.768	19362.525	18243.160	18605.746	19359.936	18501.770	17874.957	17963.465	19204.152	18700.205	20277.088	19274.943	19990.453	19853.674	19073.873	19899.541	19755.406	20036.994	20510.340	20282.697	20799.408	20545.480	20038.354
19520.199	19874.984	19054.234	20328.041	19943.107	20258.332	20405.578	20021.713	19545.518	19495.160	19047.889	19703.805	19651.924	19726.820	19457.303	19430.264	18979.928	18809.482	20333.725	19576.223	18881.605	19355.154	18197.629	18697.273	19792.230	19487.559	18983.322	19107.291	19862.594	19873.451	19635.006	19251.053	19249.943	19225.885	19649.695	18972.953	18872.658	20489.811	20289.619	20326.275	19942.629	19586.602	20094.629	20484.623	21092.482	19935.180	20834.275	20745.670	21171.551	21332.793
19561.199	20149.080	19745.600	19622.518	19402.457	19708.018	20111.561	20021.895	20137.443	20277.836	20650.764	20555.381	19467.887	19415.639	19738.988	18982.541	20052.104	19816.172	18450.256	18923.314	19043.160	18878.250	18984.664	18151.842	17455.594	18068.035	19124.635	18551.779	18765.568	19034.508	18842.459	18927.051	19078.094	20002.738	19848.662	19980.000	19914.256	19788.543	19389.006	19506.900	19675.484	19564.156	20719.414	19809.154	20517.133	20686.678	20005.447	20257.143	20445.988	20833.430
19089.801	19640.043	19423.451	19936.035	19617.648	19551.266	19999.793	20058.561	20427.824	20074.930	20070.521	20169.811	19187.385	19965.730	19833.301	19464.432	19424.674	19294.709	18817.369	18856.055	19313.854	19337.545	19250.770	18637.646	18517.254	17915.055	18444.711	19115.822	18595.033	17594.975	18147.773	18338.795	18578.281	18492.260	18937.307	18742.900	18163.965	19330.213	19494.166	19224.627	19619.674	20632.916	19921.262	19445.512	20210.566	19550.922	20144.877	21328.016	21061.064	21242.463
19613.000	19310.342	19918.824	21286.660	19796.031	20216.887	20443.342	20851.023	20970.869	20146.201	19981.803	19876.631	19786.822	19208.436	19141.633	20036.588	19808.303	19754.934	19562.686	19821.742	19632.877	18784.391	17975.789	18647.393	18142.486	19018.453	18454.215	18371.732	18461.578	19171.678	18740.555	19061.711	18404.533	18680.871	18415.143	18867.170	19350.305	19319.986	19629.914	19043.623	19180.307	19326.723	19675.887	20958.906	20357.049	19763.889	19776.832	19613.686	20501.154	21046.580
18824.600	19054.342	19090.459	18976.482	19669.348	19111.303	19632.496	19863.166	20077.258	20438.877	20083.807	19951.719	20630.658	19994.008	19801.996	19221.750	18985.553	19338.633	18740.293	18708.766	18842.416	19293.430	18871.486	19913.947	19317.725	19622.318	19704.566	19062.641	18890.299	18913.332	18707.658	18164.203	18391.994	18733.627	18298.611	18754.105	18521.084	18515.406	18986.963	19614.543	19211.182	18919.188	19550.904	20328.760	20000.391	19987.602	19796.512	19882.318	20323.592	21443.430
19122.199	19789.975	18924.154	18230.473	18536.307	18714.355	18951.920	19525.982	19483.781	19560.717	19344.648	18802.773	19394.205	18709.004	18929.080	18766.631	19616.684	18252.984	18262.072	18719.408	18713.402	18540.531	19768.766	19135.826	18331.490	18630.111	18571.574	19202.721	19687.088	19991.367	19258.010	19860.381	19571.387	19889.545	19742.564	20538.473	20790.357	19954.914	19421.135	19193.760	19538.600	20224.062	19498.943	18845.564	19792.393	18889.600	19923.715	20604.760	21938.443	21030.541
18603.400	19939.760	19293.369	20432.012	20097.639	19490.475	19391.240	19120.336	19195.387	19941.576	20185.646	19724.980	20655.242	19406.207	19119.617	19886.004	19405.121	18669.295	18759.375	18325.102	18496.410	17909.963	17334.041	18618.693	19337.834	18715.916	18546.670	18882.359	18959.988	19356.137	18534.586	19284.406	19717.609	20210.646	19470.684	20078.283	20464.914	20382.479	20551.164	19863.598	20160.633	21141.471	20412.922	20318.826	20438.107	20338.209	20711.842	20884.945	21425.664	21841.832
18376.600	17713.842	19632.949	19159.365	19472.990	19340.676	19423.438	19931.215	20232.600	20317.277	19999.912	19775.834	20379.650	20736.385	18742.611	19373.887	18820.639	19485.080	19619.910	19370.396	18865.656	19229.816	18874.016	19585.881	19805.225	19571.455	18406.090	18485.742	18306.012	18160.846	19607.051	20094.406	19432.518	19135.961	19337.834	19707.348	19888.572	19479.309	19881.744	19500.678	19901.018	20754.193	20611.555	20882.311	20862.947	21026.664	21532.531	21108.643	20979.383	21634.316
18118.400	19549.852	19863.635	18934.791	19053.645	19201.002	19198.225	19345.141	19714.549	20396.566	20421.389	20484.592	19947.111	19609.307	20482.258	19144.979	19464.111	19112.488	18757.721	19553.584	20096.297	19692.693	19379.160	18769.238	19201.637	19052.109	19618.996	19165.355	19004.943	19675.018	19880.697	19384.750	19064.490	18893.885	19130.006	19377.268	19574.967	19577.977	19903.711	19981.303	20154.553	20498.715	19439.127	20104.633	20352.545	20217.199	19493.488	20509.459	21260.436	22023.311
18036.600	19209.404	18593.389	18567.488	19832.219	19741.062	19240.410	20011.742	19972.863	19553.465	19730.385	20134.809	20296.086	19623.666	19073.877	19019.576	19758.301	20008.311	20510.689	19769.154	18816.191	19208.061	18594.074	18798.268	18882.102	19351.172	19596.912	19632.613	19904.869	19947.051	18663.914	19917.613	19150.584	19609.826	19507.699	19228.963	19385.055	19272.680	19317.637	19949.453	20389.137	19743.758	20072.350	19613.490	20688.051	20585.656	20631.168	21167.971	21174.705	21012.988
18238.801	18328.695	18771.029	18889.225	18278.465	19558.377	19866.576	19191.678	19276.414	19370.846	19435.014	19604.150	18950.328	18748.021	18692.732	18659.051	19406.783	19788.162	19450.768	18577.361	18338.211	18782.436	19725.246	19357.111	19556.596	18974.734	19556.086	19191.660	19466.410	19381.465	19920.457	19210.117	19151.650	19742.801	18856.316	19999.561	20618.186	19458.312	19227.041	20243.076	20484.844	19181.656	19678.840	19896.736	19958.346	19809.455	20111.010	20269.430	20902.738	20468.000
18569.600	17768.455	18329.588	17811.461	17876.086	18050.859	19477.457	19228.836	19379.154	19630.670	19816.320	19762.318	20295.900	20215.963	19292.869	19935.199	18999.039	18379.789	17473.020	18603.311	18546.256	18562.859	17856.439	18211.705	18855.977	18747.082	18392.475	19361.699	19970.105	19609.824	19463.566	20053.756	19792.535	19167.084	18961.453	19736.799	19178.244	19513.164	19697.443	19767.945	20099.059	19813.871	19474.289	19766.312	19840.461	19663.436	20666.490	20072.104	19966.957	21965.926
18149.000	17902.404	17613.602	17945.488	18380.137	18363.350	17999.133	18311.771	18182.893	18674.781	19262.107	19061.953	18759.523	19192.342	18407.674	19284.170	19708.863	18469.928	18515.984	18687.443	19142.467	18407.686	18415.180	19310.270	19485.150	19441.992	19022.396	18847.287	18900.465	18724.281	18943.650	18939.500	19140.244	19420.127	19615.018	18497.299	18403.312	20505.748	19600.645	19095.727	19700.740	19940.799	19825.922	19733.174	19786.049	20704.469	20094.779	20013.430	20215.102	21425.648
18177.801	18107.113	17737.926	17051.326	17422.887	17407.443	17219.711	16348.954	17192.117	17492.715	17548.150	18764.986	18650.111	18790.643	18330.742	18396.662	18122.477	19242.764	19250.385	18492.287	18603.090	19173.570	18678.848	19192.900	18430.184	18611.766	18599.176	18760.904	18039.881	18548.859	18111.955	19089.170	19950.459	20184.352	19495.506	19687.955	19786.168	18490.357	19691.709	20381.021	19853.271	19559.113	19363.363	20686.898	19954.109	19927.154	19719.615	20635.756	21031.436	21111.770
18442.600	19920.414	19457.922	19362.830	18579.777	17946.262	18176.070	17385.471	17090.322	18147.660	18363.076	17869.023	17768.814	18130.854	17700.795	18597.508	18832.359	18338.027	18762.381	19220.068	18942.855	18871.180	18390.004	20034.186	18789.906	19246.234	19216.537	19093.047	18666.133	19170.381	18353.664	18880.172	18844.414	19472.502	19379.934	19954.207	19534.859	20056.195	19930.811	20782.471	20411.299	20414.443	20460.814	20169.680	19928.602	19993.553	20466.537	20508.680	20205.748	20496.260
19646.801	17563.113	17885.068	18878.396	19042.871	18903.732	18725.697	18615.641	18578.596	18743.184	18309.461	18441.533	18388.250	17513.748	18647.357	18793.457	18378.697	18388.086	17288.613	18050.439	18212.473	17274.484	18411.105	19092.477	19288.076	18278.240	18395.889	18361.627	19285.254	18859.863	19608.969	19222.227	19292.904	19682.025	19823.104	19251.914	19668.428	20340.150	19951.566	20025.676	19385.791	19116.932	20685.398	20278.537	20585.709	19804.268	20482.293	20439.678	20651.533	20888.729
17578.400	16980.701	17416.152	17654.768	17881.744	18119.740	17786.350	18285.645	19029.898	18616.514	19223.686	18983.654	18695.143	18102.486	17995.547	18860.111	18076.908	17612.818	17871.707	18099.293	18093.486	18949.635	18095.432	17513.754	18284.428	19183.133	19971.771	18988.621	18901.984	18512.236	19454.717	19177.146	19042.234	19623.143	19278.322	18928.924	19585.023	19203.814	19706.848	19430.705	19982.141	20392.166	20283.434	19530.727	20335.213	20180.074	21282.184	20872.344	21129.898	21052.783
16312.200	16520.250	16671.693	17106.465	17332.990	17588.768	17603.564	17533.344	17647.898	18323.422	18364.770	18291.484	18326.926	18292.215	17993.045	18382.916	18163.951	18065.223	17874.322	18213.316	18390.908	17745.092	18655.795	17809.051	17140.209	18296.350	18538.453	18346.289	18400.869	18855.182	19754.457	19364.850	19612.414	19173.461	19529.156	20723.711	20503.861	20062.271	20985.414	20852.844	20809.029	20234.309	20318.191	21984.746	20876.369	20906.539	21071.820	21209.293	21166.039	22060.447
15953.400	15984.285	15540.526	15389.868	16263.592	16167.361	16211.053	16881.633	17004.350	17778.500	17735.961	17762.066	18231.264	18624.895	18292.719	18951.131	18734.768	17475.775	17140.758	17683.600	18318.322	18653.549	18514.559	18762.424	18173.373	18688.895	19042.795	19115.402	18864.449	19325.061	18975.008	19326.324	19616.643	19661.939	20257.195	19853.605	19331.404	19889.592	19959.281	19814.842	20033.648	21642.393	20883.564	20986.041	21676.201	21400.324	21409.020	20851.350	21841.035	22605.330
15664.000	15069.046	14686.825	15168.861	14880.721	15103.770	15495.502	15974.087	16049.501	16586.664	16565.436	16686.340	17999.506	17717.443	17967.318	17471.695	17557.834	18359.955	18147.340	18381.242	18283.215	17859.572	18058.582	17580.855	17868.535	19021.648	18595.160	18978.316	19107.686	19232.547	19587.139	19411.723	19170.678	19064.535	19975.814	20884.721	20345.695	20207.553	20663.994	21060.900	21055.678	21311.355	21072.133	21072.283	20666.205	21575.850	21171.232	21545.607	21615.088	21889.066
14473.000	15013.421	14520.082	14736.551	14142.375	13987.971	14321.827	14563.080	15169.901	15909.012	16636.338	16922.283	16704.781	16444.221	17145.359	16883.117	18078.998	17077.959	17947.805	18526.197	18144.348	17980.658	18646.424	18979.240	18051.605	18935.586	19537.729	18354.271	18147.832	18792.688	19131.773	19628.629	19832.033	19515.693	19372.482	19473.727	19199.002	20368.064	20221.799	20673.072	21094.566	21061.746	21417.797	20872.613	21031.605	21529.561	21411.217	20782.854	20709.430	20711.035
13855.600	13600.383	13783.940	12968.754	14095.235	14696.194	15002.720	15091.898	15571.391	16006.857	16129.966	15923.619	15936.374	16236.812	16247.052	17264.986	17295.543	17579.180	17442.314	17454.770	17042.752	17887.762	16743.738	17904.703	18330.164	18281.771	17707.055	18023.014	19036.695	18617.324	19201.660	18823.699	18360.143	18878.670	19158.479	18918.590	19589.473	19163.336	19294.980	19960.348	19848.568	20267.773	20276.662	20984.830	20897.979	22161.770	22330.988	22349.492	21950.582	21799.924
12796.400	13543.407	13724.624	13359.465	13712.320	13912.131	13958.129	14006.178	14102.472	14259.490	14637.047	14681.629	15010.256	14740.962	14799.643	15130.979	16323.421	17257.885	16678.941	17391.404	18130.914	18242.979	18928.850	18613.729	18595.469	18886.689	17749.053	17813.574	18836.621	18510.977	19927.297	18093.016	18854.596	19520.586	19582.871	19698.344	19462.459	20051.539	20613.301	20419.064	20256.676	20347.924	20839.334	22370.658	21622.451	21435.533	20793.686	20881.609	21467.678	22085.418
13491.800	12169.462	12940.513	13133.528	12701.619	12852.543	13440.532	13663.803	13549.335	13859.247	14015.489	14254.360	13783.339	14556.159	13752.545	15044.488	15414.210	15317.547	16724.805	17862.680	18196.973	18379.162	18814.932	18312.266	18857.900	18677.928	18635.621	18762.621	19130.686	18642.418	20238.377	19692.674	19511.613	18857.203	19096.383	19138.197	19657.932	20774.811	20707.854	20555.639	20487.746	21442.285	21460.895	19900.324	21748.363	21783.338	21315.029	21513.604	22283.488	22278.887
12634.400	13281.236	12483.728	12554.203	12210.903	12357.865	12464.328	12443.590	13051.136	12706.707	12487.647	12986.924	13126.219	13320.931	13768.376	13462.382	13840.198	14321.518	14626.389	15522.964	16974.625	17400.684	17951.869	17788.096	18040.863	18273.506	17611.846	18703.205	18422.676	17554.703	18493.107	18915.398	19431.803	19110.605	18808.270	19117.652	19611.166	19797.832	19571.271	20702.270	19738.977	19877.654	20128.074	20014.012	20612.613	20895.682	20843.117	20929.826	22020.172	21482.582
12559.800	12654.431	12261.600	12742.223	12193.931	12001.015	11592.632	11919.859	12175.466	12266.506	11846.150	12145.222	12605.779	12553.257	12938.688	12673.684	13203.694	12595.496	13438.971	14217.508	14489.830	15389.292	16330.623	16583.812	17386.158	17654.449	18320.281	17926.430	18156.480	18575.064	18392.779	19000.023	18809.254	19186.543	19325.045	18877.193	19679.145	19143.600	19166.010	19285.719	19596.721	20581.752	20330.307	21018.459	19866.201	20684.977	21530.912	22232.453	21945.434	22403.875
15158.000	14288.482	13933.836	13447.567	12760.761	12940.572	13340.380	13096.514	12973.928	12808.681	12361.779	12417.391	12434.159	12251.341	12443.988	11584.642	11706.818	12291.649	12784.970	12221.512	12393.965	12917.642	12618.882	13413.175	14381.588	14867.296	15872.976	16554.436	17448.604	18841.162	18297.070	18169.906	18637.135	18869.549	18878.445	18736.588	18485.455	20059.365	19901.527	19460.256	19013.838	19303.273	19228.074	20458.031	20127.209	21117.094	20960.580	20400.088	21832.496	22531.104
17145.600	16982.266	16399.352	15163.169	15149.160	14099.606	13425.345	13387.813	12996.079	12922.935	12896.720	12588.325	12320.786	12098.925	11559.171	12788.381	11967.879	11851.765	12055.755	12125.859	11587.663	11466.479	11059.185	12046.493	12911.081	13283.746	12857.508	13354.862	14429.687	15213.161	17196.203	16765.768	17104.299	17728.482	18241.830	19041.012	19897.533	18678.500	19080.717	19666.805	20052.477	19465.246	19802.857	20732.773	19485.885	20472.875	20964.703	21565.107	21393.266	21700.367
18631.000	17970.459	18617.725	16704.941	15956.557	15537.034	14529.294	13996.565	13514.186	13636.285	13520.465	12987.458	12615.367	12335.441	11890.209	11892.349	11875.420	11875.090	11962.133	11710.478	11861.890	11874.199	11700.504	12108.068	11959.496	11944.335	12269.234	12793.830	12369.504	13845.032	14082.518	15360.656	16270.172	16996.170	17168.494	17249.977	18876.467	18251.461	18947.826	20122.924	19300.580	19137.344	20930.334	19971.840	20136.064	20272.443	20458.855	20817.820	21685.182	21611.855
20285.199	20562.260	20008.658	19178.371	18436.314	17885.900	17140.854	16276.019	15343.091	14508.359	14327.954	14308.131	13119.197	12684.335	11993.051	12563.011	11467.771	11823.697	10943.876	10611.190	10643.197	10908.333	11375.149	11778.777	11440.367	11518.359	11605.110	11683.840	11982.771	12457.212	13464.797	13776.351	14291.056	14331.216	15586.503	16922.133	17108.795	17859.924	18603.037	18729.545	18900.498	19018.904	19313.463	19162.934	19829.230	20000.473	21078.469	21360.303	20476.037	21400.414
19433.199	19686.379	19685.662	20353.795	19303.318	18473.141	17305.143	15304.314	14834.147	14622.678	14441.438	13619.600	13685.094	13365.934	12790.385	11956.824	12207.383	11323.782	12182.452	11997.930	11566.344	11418.577	11111.116	11450.391	11415.772	11351.229	12009.055	12276.984	11647.392	12501.924	12536.569	12465.763	12563.076	13364.389	13756.684	13922.100	15533.099	17629.127	17316.451	18271.742	18793.711	19074.131	18806.664	20363.988	20187.367	19751.539	19961.590	20311.387	20963.676	21984.908
19528.199	18681.090	18821.305	19105.406	18322.910	18016.031	17781.617	16587.096	16052.180	15411.444	14669.161	13924.832	13381.041	12807.724	12922.553	12504.335	11706.413	11205.474	11422.627	11525.489	11068.691	10729.934	11220.588	10908.825	11391.237	11024.804	10634.405	11255.398	12002.524	12593.061	12279.420	12530.046	12717.495	13227.765	14038.706	14172.321	14902.403	14573.127	15152.508	16156.265	18069.721	19369.502	19547.094	20149.930	20257.371	20279.045	19428.582	19308.793	19270.117	19674.475
20548.600	19086.385	18770.236	18909.861	18507.014	18932.395	18903.854	18476.471	18062.193	17284.254	16505.117	15354.515	15013.626	14360.288	13764.461	14188.999	13374.301	12538.331	12242.618	11699.844	11327.067	11508.427	11129.330	10876.093	10786.713	11017.450	10697.042	10880.080	10965.521	11397.865	11202.013	11615.986	12135.727	12347.283	12930.062	12685.035	13370.876	12869.533	13262.098	15067.628	16042.312	16547.631	17959.941	18727.562	19288.969	19782.545	19958.947	19888.643	20894.096	20742.348
19804.000	20588.617	20190.207	19686.811	19329.922	19218.383	19115.945	19063.807	19129.336	19736.494	19352.820	18261.742	17078.184	16701.252	15823.729	15521.780	14117.202	13447.614	12793.772	12503.134	12307.424	11720.636	11071.186	11183.547	10668.449	10752.458	10808.033	10894.455	10406.226	10602.163	10450.387	11131.392	11282.330	10743.109	11072.032	11370.283	10992.830	11976.381	12220.925	11788.902	12597.638	13606.256	13818.317	14578.010	15590.743	16041.896	17926.197	19522.125	20490.279	21845.955
19866.600	20383.152	20681.420	21108.676	20083.182	20524.771	19868.152	19265.352	19562.016	19859.299	19442.691	19167.389	20026.217	19948.301	18935.150	18693.977	18240.766	15597.133	14615.146	14082.871	14009.842	13458.181	12612.477	12340.870	12493.186	11850.778	11055.841	11155.994	11279.319	10451.831	10663.532	10816.807	10941.937	10725.198	10430.707	10997.947	11216.783	10948.520	11000.303	11032.497	11251.138	12014.735	12150.707	11937.667	12898.197	13479.697	14230.564	15123.278	17020.914	18755.072
20748.199	20386.492	20544.502	20276.172	20793.000	20564.484	20979.312	20416.602	20509.342	20600.367	19796.494	20956.240	20355.539	19673.680	20724.531	19741.180	19238.875	19261.080	18212.643	16285.403	15679.562	14953.952	14210.530	13730.684	13242.421	13201.673	13179.358	12417.091	12180.015	11494.590	11994.901	10840.601	10529.586	10599.560	10577.022	10899.211	11306.058	11064.526	11007.189	11034.632	11117.724	11407.114	10965.901	11571.177	11855.012	11843.894	12127.697	13065.553	14085.618	14717.005
21035.801	19823.523	20933.400	20311.379	19668.297	20379.521	21562.646	21058.318	21210.637	20931.787	19999.146	19880.535	19374.172	19839.705	20155.604	20288.717	19109.535	19387.471	18395.664	18822.270	19045.654	17806.926	17335.508	17546.830	16172.255	14871.091	14071.782	13919.524	13393.713	13064.531	12168.964	12782.584	12261.703	11635.615	11397.911	11207.502	10913.464	10374.206	10519.026	10391.384	10658.974	10725.489	11047.480	11516.766	12027.458	11771.846	11897.535	12738.664	12459.279	14523.269
20639.000	20495.967	19559.223	19982.637	19689.520	20416.703	20120.293	20808.904	20840.223	20721.617	20037.072	19797.541	19744.096	18793.139	19720.863	19979.307	18904.461	18695.561	19473.180	18805.691	18310.953	18513.209	18800.676	18499.422	17235.803	17129.512	17226.340	16883.674	15025.342	14579.773	14626.336	13885.060	13431.945	13291.099	12311.726	11879.369	11239.940	11062.410	10706.317	10101.687	10268.086	10304.889	10643.867	10798.975	11334.386	11641.918	11792.838	11343.068	12032.831	12340.455
19804.400	20293.012	19750.141	19664.014	20520.164	20006.832	20240.346	20577.293	19979.166	20130.035	19977.406	19792.398	20278.783	19639.844	20311.369	19492.369	19214.014	18213.662	19419.359	18680.564	18186.574	18232.768	18794.184	18323.334	17209.447	17808.258	18063.039	17924.574	17560.721	16982.031	16337.057	14975.148	14169.007	14106.020	13360.187	13170.039	12264.168	12626.101	12123.571	11838.496	11869.296	11806.536	11340.995	11180.426	11069.995	11160.159	10955.834	11286.658	11699.021	11789.668
19900.600	19566.307	20239.855	19750.869	20386.887	19426.092	19219.805	19527.471	20619.072	19782.967	19401.850	19654.100	19482.148	18942.438	19034.838	19658.234	19131.797	19231.283	19230.279	18569.100	18436.746	17970.057	17568.865	17971.980	17908.889	18600.662	18142.766	18115.225	17630.799	18445.758	17630.445	17445.078	17002.406	16259.883	15307.337	14404.323	13386.999	12702.768	12511.815	12120.230	12002.227	11755.488	11714.877	11466.564	10795.579	10934.197	10896.636	11084.264	11397.036	11674.519
19599.400	20388.656	20309.588	20524.578	20406.594	20028.408	19673.805	19446.492	19301.381	19532.359	19351.480	19334.688	19606.242	18743.941	18709.699	18762.547	18673.197	19242.258	18984.352	18605.359	19644.830	19392.072	18359.309	18512.004	18851.240	18570.709	19006.992	18151.840	17411.432	17467.650	17696.734	17612.203	17691.842	17921.174	17861.500	16721.930	16312.973	14881.562	14623.929	14059.579	13373.303	13389.274	12190.655	10876.272	11362.755	11632.753	10958.189	10975.989	11271.695	11625.990
20899.400	20226.426	19709.529	21875.098	21317.232	20303.088	20320.246	20164.131	20225.697	19639.439	20131.031	19976.188	19799.387	20636.215	20563.500	19538.486	18853.691	18288.336	18350.324	18723.516	18191.195	17746.572	17147.178	18240.770	18236.143	18741.803	18040.521	17997.789	17672.199	19220.424	18442.650	18215.457	17965.486	17813.291	17759.066	18773.781	18964.680	17546.574	16064.134	15387.577	14425.674	14386.574	13158.045	12734.074	12059.507	11700.476	11645.581	11551.206	11607.976	11343.033
20202.801	20146.604	20307.254	20328.098	21320.570	21374.043	20564.053	20304.193	20644.375	20782.162	20404.586	20485.643	21651.090	20750.238	20096.607	19956.158	20491.326	19348.703	19071.779	18752.084	18612.869	18487.430	19130.590	19291.180	17716.137	17680.055	17466.912	17860.943	18386.020	18515.193	18409.105	18438.529	18335.234	17982.211	18646.582	18577.115	18618.342	18567.533	19047.617	17772.189	16670.406	15287.071	14734.661	14536.767	13369.861	12438.575	12154.438	11812.771	12009.043	11569.768
21089.801	20698.338	20785.840	19492.959	20361.387	20803.408	20875.689	20057.549	19771.771	19879.695	20394.715	20449.531	19707.566	20391.539	20552.232	19754.516	20021.752	18561.664	19119.422	19239.311	19277.410	18974.350	18255.422	18583.131	18572.541	18526.547	18497.838	19251.820	19457.098	18580.414	18659.016	19107.678	19816.635	19100.475	18867.523	19061.646	19671.008	19645.004	19122.863	19070.602	18172.904	17381.283	16897.498	15508.639	15236.050	14914.786	13967.494	14197.058	13329.481	12450.084
19981.600	20154.670	20597.258	20794.885	20695.473	20105.791	21389.357	20866.494	20483.373	20467.756	20459.758	20744.385	20250.840	20146.979	18955.436	19454.334	19627.293	19317.721	19171.576	18975.008	18739.650	19105.088	19165.791	19168.150	18822.967	18828.197	18590.457	18694.045	19251.719	18237.041	18949.033	19303.660	18203.967	18750.572	19392.768	19680.629	18908.277	18979.590	19429.951	18614.418	18425.832	18433.176	17887.520	18682.135	17710.199	16508.807	15349.916	14153.394	13928.655	12474.131
21139.400	20284.461	20020.564	19692.186	19709.375	20434.492	20276.764	19901.543	20739.268	21054.012	20749.453	19673.455	20502.770	20236.312	19600.934	19943.002	20286.994	19545.338	18864.086	18755.656	19329.547	18907.709	19440.711	18706.496	18684.605	18245.281	18895.086	18879.539	18565.479	19297.883	19260.330	19251.219	19247.047	19536.857	19827.438	19552.252	19165.037	19331.357	19974.477	20540.418	19669.789	19354.971	19106.895	20340.092	18674.111	18887.412	19076.867	18433.791	18072.924	17156.926
19666.000	20472.086	19806.934	20643.062	19984.086	19509.562	19756.461	19745.055	20074.268	20372.863	20441.307	19825.340	20929.193	19871.043	19373.604	19893.936	20009.814	19426.828	20519.133	19599.375	19049.799	18458.047	19586.770	18696.873	19277.447	18724.963	18568.996	18592.336	18783.078	18771.471	19099.227	18846.541	18269.432	18351.740	18986.068	18446.338	19714.268	19356.105	20145.865	19763.979	19895.385	19813.363	20432.043	20284.393	19400.281	20032.139	20673.191	20045.463	19567.229	19226.059
19808.600	20336.168	20084.369	20262.531	20021.074	20023.887	20284.492	20283.244	20504.674	20612.229	20074.520	19845.148	19627.387	20079.139	20773.689	19001.783	19187.924	19889.117	19238.766	19127.223	19481.434	19133.287	18453.252	18735.197	18987.590	18650.438	18655.695	19127.602	18856.576	19855.670	18694.533	19211.463	20015.033	19109.906	18645.344	18873.227	19213.633	20841.805	19832.939	19672.578	20269.990	19583.691	19573.484	18848.043	20692.396	20870.514	20718.730	20251.328	20434.398	20698.586
20624.600	19881.553	19413.453	20386.471	19953.898	19610.121	19356.938	18936.633	19112.994	19012.275	18885.879	18945.408	19794.244	19823.275	18646.971	18682.971	17768.832	19052.559	19738.607	19726.625	19471.951	19247.629	18937.703	19449.801	18939.236	19034.896	18609.391	18931.707	19047.811	18618.910	18382.361	19249.555	19124.051	19111.613	19150.195	19475.953	20016.498	19691.336	20086.705	20519.221	19980.262	19889.793	20110.359	18730.576	19572.934	20203.799	19878.145	20612.289	20612.824	19837.461
19414.600	20529.527	19605.016	20097.367	19699.102	20597.975	20071.254	20277.889	20796.258	20233.033	19304.070	20131.486	19505.139	19505.475	18876.535	19014.930	18641.883	18382.639	18121.207	18813.025	18460.424	18950.221	18255.000	18370.354	19394.957	19102.057	19276.998	19479.590	18990.988	19130.014	18448.338	18785.672	19452.814	19147.598	19147.578	19391.186	19564.807	20360.855	19866.254	19950.742	20007.820	19841.631	19763.012	19138.004	18360.430	19613.102	19911.229	19800.014	20305.637	20044.273
20553.600	19099.430	19876.541	20032.268	19767.834	19251.156	19184.131	19086.885	19428.178	18982.264	19013.180	19841.693	19953.773	20361.865	20355.184	20265.354	19798.297	18872.506	18404.725	19197.283	18676.449	19143.381	19055.840	18877.279	18860.195	18303.607	18705.014	18465.936	18242.336	19830.068	19682.527	19188.061	18603.838	18922.102	19118.150	18810.975	18586.016	18132.906	18654.285	19485.227	19404.658	19362.123	19439.033	18546.053	20081.670	21048.252	20816.195	20253.955	20631.732	20847.730
18825.199	18266.217	18860.934	18984.574	18840.637	18630.988	19295.041	19690.971	19644.963	19131.502	19494.049	19702.021	19672.373	20043.492	19899.344	19555.133	19744.385	19127.676	19473.818	19485.578	19721.146	19333.094	18288.230	19501.629	18746.723	18745.939	17680.787	17716.031	18534.229	18489.744	18758.932	19002.672	18734.504	19129.955	19302.053	19403.348	18251.656	18619.664	18762.832	19293.275	19770.070	18877.549	18358.158	19729.156	19900.451	20360.404	20374.848	20803.492	20821.197	20658.123
18603.000	17946.436	18116.637	18534.502	18728.193	18976.787	19272.746	19870.221	19243.553	19693.111	20402.783	20183.271	19747.244	19228.355	20550.102	19927.002	20367.260	20351.908	19781.877	19279.635	18831.145	19164.182	18856.633	19404.611	19077.844	19220.770	18900.596	19090.516	19021.357	19674.865	18792.084	18530.410	18965.693	18912.918	19663.812	19311.578	19669.779	19588.859	19501.811	18637.105	18424.482	19571.451	18654.807	19002.748	20139.674	19614.379	19534.615	19290.516	19908.195	21126.055
19400.801	19352.574	18539.934	19026.035	18685.258	18413.906	18551.502	18815.695	19239.342	18884.527	19265.771	19603.234	19323.455	20158.512	19655.342	20178.621	19897.117	19495.510	18783.109	18791.324	18785.973	19255.564	18809.504	18384.494	19122.277	18809.371	19288.117	18655.232	18918.570	20179.000	19306.453	19358.010	19247.553	19043.473	19323.902	19479.133	19099.035	19521.305	19231.459	19207.332	18586.391	18985.359	20086.029	19129.158	18919.131	19160.688	19432.666	19264.738	19573.217	19572.285
19332.600	19051.490	18894.375	18448.637	18612.279	18866.906	18321.174	18726.883	19368.057	18570.488	18702.133	19070.594	19107.145	19147.111	19696.924	19758.490	19148.125	19672.910	19679.359	18839.213	19084.555	19819.279	19059.811	19719.514	20354.615	19890.930	18954.070	18800.354	19163.920	19083.520	18727.533	18900.799	19549.688	19662.072	19639.178	20037.416	18976.750	19431.871	19456.580	20106.600	20116.371	20453.141	19942.232	20279.902	19498.631	19177.029	19280.152	18583.100	19207.791	19816.555
19987.000	20050.426	20101.984	19901.537	18982.012	18867.156	18085.180	18187.814	18001.805	18808.699	18864.879	18706.430	18946.549	18951.176	19595.107	19340.525	18200.926	19458.777	19188.107	18608.785	18477.236	18749.508	18996.600	18457.889	18855.900	18786.508	19078.240	19486.652	19330.719	19396.307	20566.865	18651.746	18947.225	19520.818	19716.660	19920.018	20053.348	19795.508	19407.752	20048.902	19623.412	19613.002	20705.137	20009.951	19817.713	19684.855	19368.912	20231.137	20574.457	19966.541
19829.801	19481.119	19312.389	20441.332	19892.605	19576.762	18753.426	19635.590	20060.408	19908.273	19772.031	19391.391	18863.695	19481.631	19265.734	18718.004	18787.850	18792.936	19251.127	19295.898	18339.729	18795.168	17539.434	18465.449	18456.803	18168.469	18101.744	19462.666	19479.658	18843.967	19718.826	19982.219	19585.859	19615.104	19741.418	19708.379	19598.396	18960.451	18999.406	19448.148	19404.285	20234.365	19859.305	19913.805	19181.730	19671.131	20355.303	20374.721	20026.020	20107.156
20800.801	19090.955	20546.037	20696.801	19708.088	19394.791	18951.867	19190.303	19744.461	19617.211	19291.859	19514.941	19683.832	19192.814	19755.758	18699.992	19608.510	19130.381	18536.631	19009.482	18547.336	18062.316	18287.135	17668.936	17291.645	17624.215	18334.260	18769.127	18755.318	19015.811	19460.701	19392.494	19649.895	19730.822	20278.842	20457.740	20790.201	19990.207	19595.010	19814.941	19410.244	19176.938	19767.842	20355.875	19520.887	19364.113	20560.756	21050.658	20330.723	20902.666
20375.199	19872.396	20264.436	20295.693	20028.701	20089.686	20494.529	20371.244	20223.650	20093.736	20677.012	20400.572	19471.070	19653.559	19653.613	20028.934	19179.646	19098.316	18877.730	19141.377	19876.592	19066.055	18948.984	19218.986	18241.865	18830.305	18003.836	17760.191	17452.230	17030.174	16500.363	17223.229	18157.773	19309.619	19561.566	19359.023	19224.822	20168.719	20918.465	21274.549	20475.715	20359.896	20172.211	19772.311	19833.305	20175.664	20698.586	20135.100	20082.766	20915.473
21365.600	19994.650	19925.475	20303.523	20341.369	21498.439	21588.238	21622.734	21474.219	20598.412	20676.934	19599.922	20108.551	19364.424	18885.564	19680.037	19642.889	19301.828	18516.818	18501.807	18673.668	18561.619	19038.859	17219.969	18660.514	18424.352	18144.959	18152.951	18769.152	19098.371	18124.785	18703.791	18531.738	18576.773	17737.812	17949.715	18392.561	19515.371	19084.580	19227.703	19952.443	20207.713	21070.066	20503.027	20822.623	20230.387	20556.602	20454.609	20007.037	20074.604
19640.801	19598.234	19907.787	20276.846	19438.465	19374.566	19710.416	20597.803	20273.221	20003.037	20706.998	20537.076	20002.674	19820.961	20313.943	19557.744	19138.508	19140.648	18690.615	17848.605	17954.818	18415.637	18072.713	18101.213	18094.465	18553.340	18735.504	18468.127	18862.709	18590.160	18309.086	18736.064	19036.262	19477.414	19232.609	20015.088	19122.971	19353.238	18626.785	17928.189	18947.869	19425.066	19950.100	20032.752	20554.180	20367.326	20856.217	20908.725	20100.307	19749.705
21540.000	20271.744	20042.482	20163.957	20058.545	20809.484	20945.873	21365.873	20794.633	20205.686	20777.463	21083.740	20495.014	20438.859	19563.477	18461.262	18538.631	18084.902	17992.289	18244.377	17952.928	18126.420	17260.492	17850.885	18281.703	18698.561	19389.273	19279.221	19424.350	19235.648	19581.150	19288.160	19322.904	18827.012	18130.916	18936.967	18980.596	18819.117	18876.635	18596.133	19101.434	18895.988	19421.814	19784.674	19643.561	20114.361	20322.924	20889.713	21290.301	20412.029
20929.400	20711.342	19906.520	20261.766	20302.404	19895.877	19677.375	19734.814	20076.355	20049.215	20143.111	20296.500	20832.523	20154.646	19602.354	20769.719	20012.174	19642.396	18741.588	18304.373	17828.916	17696.465	18472.799	18890.797	18894.621	18575.736	18943.906	19249.391	19376.338	20512.928	20599.180	19657.932	18373.863	19271.082	19175.301	19973.775	19461.982	19788.939	19557.223	19729.117	19298.162	18532.988	20349.586	19832.719	19760.803	19477.729	20116.441	20721.420	20406.363	20299.328
21208.199	20353.451	19572.637	19450.307	20719.484	20061.246	19623.180	19593.879	20682.779	20928.242	20984.479	19962.844	19453.291	19321.791	19379.383	18846.672	19150.031	19329.289	19564.012	18924.236	19859.746	18886.215	18777.977	18359.615	18652.438	18376.189	18343.725	18809.367	19289.588	19474.740	19654.395	19133.176	19553.850	19846.150	19625.945	20598.385	19961.225	19624.543	20246.559	19806.758	19118.852	19652.416	19880.434	19708.285	19523.258	19185.568	19599.643	19944.436	19677.893	20841.273
20097.400	18726.869	19498.639	19731.275	18964.084	19089.053	19959.988	19543.637	18675.797	19328.084	19254.199	19116.949	18903.336	19464.391	20041.527	19136.539	19037.355	19520.432	19484.855	18499.441	18838.594	18716.115	19415.994	18705.873	18956.209	18396.920	18396.381	18929.092	20184.559	18894.758	19790.490	19329.010	19275.504	19077.273	19203.426	19586.883	18945.104	18896.322	19626.354	20280.918	20312.508	20399.652	20662.689	20203.061	20302.611	19648.748	19390.684	19260.732	19481.311	19875.754
20682.000	20076.615	20055.871	19066.334	19748.902	19224.729	18885.049	18493.252	19340.850	19971.074	19429.111	20077.947	19823.607	19039.428	19421.867	19411.684	19009.373	19111.994	18819.324	18931.039	19080.797	19492.465	18186.514	18542.482	18343.008	19523.602	19573.477	19693.006	19936.895	20235.924	19519.502	19664.463	19491.162	19650.639	19869.125	19316.764	19280.930	20413.689	19347.787	19720.004	19437.590	19255.979	20360.043	19603.281	19587.951	20028.479	20537.498	21453.059	21090.742	20356.676
18468.801	19757.922	19854.564	19423.961	19340.945	19688.541	19055.807	19138.951	19403.133	19918.502	19836.379	19661.529	19295.486	19365.717	19423.965	18991.605	19526.395	19101.764	18820.576	19267.051	19540.010	18885.879	19132.590	18820.803	19170.295	19494.023	19729.820	19303.020	17721.467	18794.205	19275.250	19366.498	19123.369	19599.248	19547.693	19284.344	19291.754	19844.186	19395.916	19775.072	20169.484	20081.502	20195.908	20044.609	20027.281	20892.686	21446.658	21092.926	21005.682	21602.611
19927.000	19856.445	18960.457	19495.977	19754.855	19648.969	18909.146	18693.496	19361.109	19453.906	19348.881	19941.959	20247.053	20678.586	19173.701	20244.342	19007.881	18443.629	19883.986	19034.975	18204.104	18821.953	18929.891	18659.893	18441.613	19103.201	19180.549	18665.832	19243.018	20437.342	19814.826	19773.883	19479.744	19186.402	19599.547	19838.080	19355.510	20178.186	19936.156	19471.887	18792.232	18729.211	19879.119	19694.432	19676.775	20791.342	20495.240	20794.178	21449.010	20165.787
19620.199	19929.332	19655.557	19812.492	19537.709	19749.670	19788.146	19826.100	19572.486	19398.805	19688.764	19662.225	20443.117	19991.521	20719.414	19407.432	21044.406	19776.062	18397.342	18380.180	18631.295	18527.871	18365.488	19708.244	18961.605	19037.205	18659.262	18617.053	18377.359	19207.469	18798.348	18630.232	18535.361	19467.422	19342.477	19460.854	19713.854	19033.656	19445.057	19483.797	19613.557	19693.854	19733.758	18473.914	20344.445	21578.465	20834.850	20200.590	20714.420	21685.160
19603.801	20016.625	18837.430	19779.480	19250.371	19086.393	19210.826	19700.939	19998.975	19389.328	19163.520	20343.930	19999.525	20023.693	20162.994	20706.705	19496.938	18898.240	19302.037	19139.674	19926.410	20107.037	19712.703	19250.768	18595.217	18596.932	18478.600	18881.078	18573.627	18883.758	18515.510	18497.139	18568.908	18313.756	18173.469	19424.586	20228.492	20432.240	19117.438	19051.461	19154.953	18895.227	19494.291	19848.262	20205.059	20163.064	20615.750	20455.449	20680.695	20693.572
20456.600	20295.445	20478.139	19958.695	20146.916	19128.393	18714.594	18829.631	18666.289	19182.494	19616.094	19125.889	19337.779	19384.881	18968.461	19123.838	19227.023	18761.801	19777.635	19011.650	19376.508	18953.689	19092.188	19066.557	19668.656	19392.197	19045.125	18939.826	17936.852	18465.035	19105.381	19130.027	19661.793	19556.191	19458.480	19126.607	19835.229	19497.801	19722.764	19283.475	19200.510	19041.562	19577.721	18915.719	18722.537	20137.342	20163.361	20517.207	20699.537	20762.848
20690.400	20187.594	20672.781	20631.654	20465.203	20435.771	19673.037	19587.006	19851.750	19683.691	19743.439	19174.025	19178.416	19288.014	18858.471	18293.641	20013.914	18350.188	18996.906	18988.049	18992.170	18876.908	19453.477	19015.701	19474.631	19285.371	18641.143	18583.672	18579.492	19058.654	18894.389	18897.164	19024.332	18942.184	19460.490	19881.047	20288.863	19628.932	20151.939	20607.004	19368.824	19919.299	19955.490	19132.535	19317.721	19434.520	19830.355	20039.963	19863.416	20024.094
19735.400	20626.232	20857.297	20540.641	20022.818	20507.125	20598.244	20325.973	20272.420	19583.504	19896.219	20011.883	19695.617	19222.547	18442.428	18522.365	18842.215	19110.615	18979.109	18052.193	18344.293	19025.527	20156.895	18612.455	18406.023	19233.262	18856.289	18849.307	19110.457	19017.469	18480.836	18348.324	19068.547	19485.963	20112.436	19685.475	18630.035	19636.100	20376.277	19876.029	19642.389	19289.580	19721.631	20265.664	20009.271	20221.502	20079.539	19338.676	19757.445	19020.717
19529.801	20880.830	21162.670	19789.107	20351.211	20813.604	19754.428	19777.234	19639.463	19262.545	19423.447	19766.035	19617.795	19568.814	18167.361	18626.953	18763.299	17511.441	18582.326	18580.287	18246.254	18031.025	19007.586	19457.918	18741.920	18879.885	18462.854	18449.418	18695.561	18902.678	19461.969	20093.273	20481.037	19748.604	19678.174	19860.725	19311.828	19020.664	20341.365	19951.664	19820.875	20064.090	19926.012	20562.760	20484.783	19494.248	19534.367	19878.121	20095.568	20164.436
20965.000	19302.709	20091.062	19899.127	20053.891	20144.221	19056.170	19717.516	20163.094	19781.170	19556.354	20409.998	19870.090	19185.379	19884.246	18964.850	19340.629	18497.971	19233.008	19067.043	19012.141	17793.225	17548.723	17862.365	18185.133	18277.674	18224.291	17926.703	18706.213	18987.021	18510.012	19794.334	19769.609	19271.709	19606.330	19867.195	20185.270	20604.326	19371.703	19703.057	20133.715	19667.689	19642.029	19732.898	19863.486	19872.973	19635.660	19909.768	20040.230	20220.229
19148.000	20515.160	20022.459	20017.416	19978.191	20124.443	20051.105	20297.686	20404.270	20802.010	20295.408	19373.426	19228.375	19032.068	18549.672	19879.920	19332.541	18421.375	18393.826	18531.986	18570.082	18545.346	18175.582	17865.850	17999.443	18697.242	17892.480	18052.004	18282.246	17757.729	18480.740	18833.445	19515.750	19361.643	19826.977	20328.023	19996.084	20274.188	20186.051	19315.143	19153.939	19673.674	19349.217	19474.102	20038.902	20497.246	20335.555	20426.309	20499.732	20673.027
19613.600	19325.924	20017.301	20387.715	19641.912	19600.152	19501.502	19558.004	19483.459	19560.008	20069.262	20699.865	19306.107	19621.945	19374.768	19358.533	18534.871	18880.559	18581.387	18486.141	18339.430	18420.477	17800.342	18101.732	18608.428	18241.789	18121.008	18037.217	18204.180	18183.738	18439.281	18484.768	17994.377	18132.912	18949.096	18651.844	18909.721	19418.812	19026.871	18826.613	19601.000	20029.750	19962.107	19838.875	19576.162	19213.836	20074.102	19825.420	19582.484	20338.660
18513.000	19214.322	19629.957	19235.453	19525.873	19442.602	19339.557	19252.846	19611.131	19442.670	19374.014	19443.787	19335.256	18327.963	19029.061	19098.918	19784.928	18555.168	18042.719	18489.768	19173.367	18699.172	18280.412	18530.146	17978.830	18231.045	17955.914	17880.570	18605.039	18076.715	18633.961	18408.480	18655.934	18469.658	18453.592	19204.754	19234.434	19196.619	18670.746	18123.895	18559.430	18776.090	19196.793	19384.914	20014.838	19501.537	19758.414	20865.594	20403.680	20497.986
20023.600	18956.689	19487.982	18644.215	18682.549	18674.260	18745.744	19265.566	19680.234	19572.338	19252.248	20067.400	20530.438	18892.873	18161.990	19621.172	18717.115	18889.020	18765.383	18595.676	18526.549	18823.559	18859.492	18378.182	18448.475	18612.465	18520.668	17835.998	18189.125	18775.184	18610.547	18455.523	18309.689	19032.055	19165.865	18057.260	18513.527	20049.840	18688.248	18458.965	18584.395	18828.586	19399.467	19465.240	19527.182	19538.281	19841.562	19490.453	19692.986	20154.613
20430.199	18200.668	17834.793	18808.254	18919.854	19352.131	18985.428	19162.928	19088.055	18839.996	18753.203	19313.639	18884.947	19671.402	19758.535	19879.551	19425.217	19409.494	18875.656	18939.281	19663.938	18392.807	17769.879	18526.779	18313.416	18786.006	19060.877	18545.137	18580.207	17765.748	18377.389	17898.545	18173.592	18441.561	18278.139	18638.184	18909.088	18039.617	18153.113	18650.027	19360.750	19507.332	19135.887	20343.879	19175.455	19109.834	19250.256	19323.883	20291.422	20444.766
19021.000	18865.344	20113.680	19455.662	20007.016	19318.854	18950.369	19320.385	18795.092	19304.721	19769.684	19261.807	19612.246	19073.168	18735.074	18443.107	19010.547	19114.191	18866.449	18716.475	18514.600	19103.602	18792.896	17928.635	18885.658	18599.385	18676.721	18512.693	18168.270	17221.168	18348.287	17633.916	18420.477	18631.410	18029.955	17700.191	19141.348	18962.174	18490.912	19713.801	19579.686	19180.568	19241.209	19187.811	18699.043	19306.711	20068.914	20509.943	21139.908	21791.576
19274.600	19400.936	19184.127	18959.898	18760.207	18140.584	18448.348	18296.703	18446.547	19418.953	19627.527	19456.977	19050.166	19015.729	19433.150	19394.691	19113.908	18625.826	18403.016	18507.377	18701.994	19193.604	18378.164	18727.432	18780.363	18675.043	18396.324	18594.061	18942.236	19280.318	17832.684	19080.904	18414.277	18723.664	19148.236	18674.322	18406.387	18612.752	18630.441	18632.246	19242.598	19602.332	19199.377	19425.115	19197.178	19612.432	19508.902	19533.457	19882.967	20803.670
19466.199	18961.672	19044.760	18870.674	18279.682	18813.576	18078.098	17936.551	18415.699	18413.211	18771.484	18730.064	19015.848	19458.145	19408.576	18680.947	19554.043	18852.604	18801.527	19235.439	19122.309	18407.475	17989.605	18330.176	18122.008	18428.590	19287.168	18868.264	19025.975	18342.961	19036.309	18320.275	18859.705	18546.699	18336.193	18650.803	18365.340	17680.430	18731.320	18895.643	18743.508	19491.748	19335.994	18938.180	19034.293	19134.385	19927.398	18996.297	19440.055	19710.275
18728.801	19154.199	18647.854	19224.336	18535.307	18167.062	17794.861	17862.855	17800.309	18887.547	18888.955	18371.689	19304.924	19436.512	18708.875	17726.084	18132.732	18607.523	18690.283	18725.215	17955.703	18204.926	17858.303	18603.066	19076.182	18144.510	18356.498	17516.797	17839.523	18848.074	18068.598	18334.227	18483.344	17968.697	18113.666	19394.648	18416.178	17521.523	18686.084	19121.545	19245.160	18474.934	18771.074	17567.562	19245.820	18987.408	19226.074	19406.426	19922.287	19935.842
18869.199	19116.244	18092.871	18250.404	18007.148	17827.043	17689.354	17964.660	18191.973	18871.637	18565.680	19126.287	19027.910	18320.420	17721.275	17627.893	18657.635	18417.434	18651.943	18104.207	18234.949	17529.154	18023.348	18509.246	18264.086	17841.162	18035.385	17623.824	17301.311	17826.271	17408.078	17863.473	18101.309	18351.559	18364.650	17974.891	18352.412	18013.775	17563.549	18810.051	19406.775	18819.336	18763.369	18967.699	18753.488	18852.340	19899.391	19429.947	19687.840	19952.477
18646.801	18964.225	19126.814	19629.004	18511.510	18392.545	18577.406	18187.359	17756.824	18023.027	18015.121	18190.068	18543.018	18421.135	18486.264	18082.072	18333.410	17614.494	18068.855	18816.646	17972.990	17972.900	17589.436	17930.193	17762.949	17463.496	17678.590	18151.084	18119.775	18529.078	17861.229	18268.359	18532.359	18473.938	18806.672	18723.664	17755.912	19091.414	18745.166	18079.342	18161.268	19444.877	19454.312	18866.023	20078.783	19952.771	18954.875	19521.754	20555.836	20694.291
17930.400	19199.014	18356.402	18545.748	19069.236	18972.371	19374.881	19114.615	19128.750	18929.355	18476.010	19000.609	19515.523	18233.064	19130.717	17764.121	18080.586	17226.482	17784.393	17701.408	17403.475	18278.898	16833.566	17669.750	17418.615	17605.965	17716.680	18173.443	18041.869	17834.051	18157.527	19498.068	19223.691	18453.492	19104.238	19725.518	19128.523	19751.859	18291.105	18723.168	19460.180	20636.668	19234.100	19621.967	19987.342	19932.703	19604.428	20079.287	19910.432	20758.719
19237.000	18928.611	19048.654	17767.273	18420.742	19121.428	18168.975	18244.152	17999.434	18393.707	18941.578	18845.943	19337.600	18781.090	17905.564	17468.121	17593.791	18189.049	17724.146	16489.482	16631.178	17454.424	17047.020	16886.789	16480.908	17215.369	17479.217	17922.385	17780.645	18071.555	17833.350	18380.445	18450.566	17826.959	17748.418	17653.289	17877.576	19011.057	19738.162	19441.068	18356.580	19503.924	18901.598	19793.379	18919.305	18599.061	19160.406	19423.703	20604.324	20694.453
19258.199	18706.789	18669.283	17445.461	18322.260	18252.412	17593.506	17748.467	18342.432	18856.021	19180.164	18623.504	18954.754	19070.379	18907.787	17857.445	17749.021	17200.088	17024.518	16984.238	16677.053	16771.959	16432.621	16407.748	16549.789	16389.004	16787.795	17519.836	17368.453	17381.762	17100.988	17498.531	17965.248	18016.998	17822.625	18000.561	18555.006	18331.213	18327.936	18972.438	18884.074	18541.525	19131.062	19255.830	19325.533	19765.723	20369.879	20645.350	20906.979	21278.736
19046.600	19124.701	19060.686	19538.641	19149.615	19040.766	18847.203	18785.498	18990.109	18827.807	18487.236	18487.701	17460.932	17878.109	18217.658	18716.652	18020.850	17831.424	18269.775	17818.484	17162.465	17875.189	16734.668	16419.314	17113.105	17530.135	17022.508	17192.148	17436.389	17482.980	17041.881	17159.141	16981.553	16630.031	17177.986	16815.979	17860.971	18039.863	17963.559	18096.086	18131.123	19613.906	19109.074	18825.340	18819.188	19121.977	20026.842	20482.430	20307.555	20077.518
20368.801	18774.461	19156.744	19199.314	18864.910	19177.258	17913.246	18481.508	18958.475	18287.201	17963.051	18104.998	18488.020	19004.289	19119.023	17993.953	18739.971	17533.012	17944.473	18012.320	16998.713	16387.553	16995.004	16499.383	15651.192	16291.311	17208.682	17281.199	16692.809	18374.658	17406.463	18318.791	18069.508	17869.412	17558.373	17880.904	18125.904	17149.543	17463.531	17865.980	18435.045	18275.111	18619.184	19010.129	19228.215	19541.973	19156.207	19016.844	20199.693	19411.404
19479.199	18947.406	18607.541	18024.734	18545.141	19207.855	18992.979	18544.932	17985.215	17191.840	17368.477	17962.555	17765.350	18066.561	17993.557	18323.557	19023.682	17957.158	17204.125	17118.582	18078.188	18068.088	17076.748	17789.109	17060.152	17341.488	16565.412	17095.623	17679.061	17491.863	17219.594	17308.723	18002.406	17762.500	17929.684	18220.695	17750.873	18099.791	18026.824	18150.650	18431.912	18187.023	17795.098	18661.660	18467.957	19553.705	20072.863	19573.320	19634.977	20319.027
18548.400	19314.004	19451.623	18421.812	19162.061	18919.475	18411.084	18709.455	18967.582	18467.426	17481.969	17586.238	16877.166	16735.270	17498.748	17321.371	17580.412	18465.752	19133.977	18368.693	17465.402	17354.660	18283.936	17609.881	17926.775	17676.865	16930.922	17079.561	17343.383	16992.414	17986.082	17442.953	17301.576	17194.980	17587.908	17615.367	18416.957	18268.898	18538.240	18140.070	17544.598	17648.463	18242.920	19905.670	18627.611	19460.730	19042.371	19191.783	19753.908	18843.137
18557.400	19122.320	17839.795	19225.170	19306.527	19331.834	18755.129	19037.293	19234.504	18573.924	18817.217	18850.227	18835.977	18590.469	18150.193	17443.195	17367.061	16779.545	17819.137	17325.916	17725.219	18006.408	17536.311	17208.896	17195.834	17364.260	17078.887	17159.859	16203.807	17224.914	17308.611	17812.828	17488.760	17733.844	18229.582	18241.510	17789.889	17876.926	18163.664	17489.773	17576.867	18152.367	17884.287	18550.766	18832.141	18781.248	19165.469	19230.377	19198.684	19700.316
18986.400	19654.152	19386.098	18751.418	19048.713	18640.744	18522.660	18780.229	19039.715	19557.680	18512.242	19287.072	19468.658	18262.398	19547.854	19292.930	18750.285	18612.406	17904.807	17262.006	16733.320	16700.500	16830.260	16699.201	17285.992	17821.557	17397.221	17363.957	17874.807	17508.602	18012.361	17666.090	17672.375	18337.311	18488.061	18414.262	18063.230	18112.510	18212.676	18514.383	18183.379	17721.674	18652.143	19696.928	19351.580	19198.973	19155.590	19674.568	20335.482	20963.229
19660.600	19374.514	18259.777	20422.203	19854.420	19494.176	19304.570	19567.662	20094.643	20042.316	19072.787	18745.422	18507.336	18863.252	19238.508	18127.658	18145.396	17921.451	17310.830	17486.037	17653.514	17105.350	17617.119	17493.803	17326.623	16994.678	16555.092	17157.695	17572.547	17291.709	18384.949	19013.373	18589.854	17613.826	18146.863	18737.393	18363.434	18885.799	18692.455	18813.168	19056.957	18974.248	19219.105	19218.998	18824.744	19545.111	20342.498	19705.258	20253.746	19326.625
18801.600	19127.863	19186.340	18563.578	19313.795	18533.133	18943.977	19148.725	19090.627	19513.512	18988.562	18481.596	18367.229	18655.727	19006.203	18005.752	17527.426	19088.389	18710.262	18483.055	18286.844	18674.012	18120.803	18026.924	18195.426	17314.502	16672.041	17060.980	17345.994	16931.348	16456.174	17501.461	17818.217	17230.223	17459.543	17875.609	17793.191	17579.590	18400.330	18454.500	18285.045	18430.844	19152.244	18365.043	19673.572	19626.990	18661.768	19610.734	19289.453	19389.045
19127.400	19753.422	18887.561	18756.264	19216.207	19036.686	18896.553	18811.621	19127.250	19429.227	19323.924	19169.408	18921.699	18661.729	18751.443	18488.068	17841.715	18350.834	18405.400	18207.990	17918.311	17514.766	18134.289	17371.127	17493.102	16712.811	16930.133	17511.010	18613.508	18803.516	18124.316	17977.795	18653.582	18416.484	18871.236	18539.447	18640.803	18167.096	19088.057	19208.094	17891.709	18540.154	18531.008	18996.879	19157.939	19548.217	19156.699	19604.422	19992.508	20361.197
18838.199	18294.973	18764.166	18401.188	18282.842	18540.154	19002.734	18929.439	18814.730	19400.488	19234.686	19234.658	19946.832	18269.545	18436.113	17990.633	18029.465	18151.143	17768.611	18070.646	17977.406	18017.611	17433.020	17496.514	17476.883	17249.412	17604.555	18762.816	18729.492	19073.977	18756.309	17998.650	19089.871	18035.141	17905.574	18518.500	18258.703	17908.062	17686.402	17803.523	18110.229	18503.363	18853.953	20246.957	19350.760	19187.273	20281.566	19740.330	20112.387	21157.971
19798.801	19325.621	18786.629	18693.061	18117.668	18410.859	18659.082	18916.189	18881.051	19008.225	18439.705	18194.688	18763.756	18679.006	19583.195	18818.375	18309.256	18642.445	17900.752	18000.529	17191.068	17235.488	18339.215	17645.316	17355.006	17302.723	17687.039	18004.367	17455.406	17820.229	17633.770	17518.285	17862.555	17420.480	17630.643	17937.564	17808.938	17197.693	17342.191	17962.949	17814.695	18262.113	17960.680	18823.840	18465.762	18920.049	19368.994	19310.400	19613.172	20025.127
17080.600	19253.285	18550.309	19811.432	19553.416	19144.504	18802.514	18212.916	18447.557	19048.305	19117.898	18243.711	18270.498	18856.219	19143.418	18401.803	19266.955	18562.916	17729.320	17995.055	18323.713	18251.859	18140.873	17780.189	17814.637	17254.205	17745.928	17705.059	17462.281	17910.717	17859.205	16940.211	16856.248	17604.186	18050.600	17735.516	18091.672	17478.303	17315.168	18002.221	18292.770	18048.697	17857.301	18809.416	18600.654	18686.406	18890.215	19246.230	19779.082	20068.430
18434.600	19460.260	18986.816	19056.029	18867.209	19047.871	18923.850	18390.658	18954.652	18764.162	18542.836	19573.230	18791.924	19052.406	18982.543	17824.381	19658.523	18792.957	18456.225	18353.332	18179.746	18250.662	18203.984	19111.861	18013.355	18499.107	18667.438	18159.689	17612.273	17982.748	17518.463	17327.771	17490.785	17678.010	17136.104	17427.084	17590.268	17227.295	17391.957	18603.680	18134.543	18765.695	18738.918	18888.654	18945.070	19981.424	19549.053	19718.695	20044.857	20570.990
19116.000	19535.797	18872.572	19148.623	18916.654	18351.303	19176.832	19492.936	19716.416	19085.805	18664.629	18317.270	18978.484	19658.520	19459.121	19151.359	18368.713	19513.424	18747.072	18249.697	18223.764	18212.920	18698.951	18846.434	17764.930	18149.494	18178.238	18396.643	18015.354	18863.258	18750.617	18597.211	18213.014	17630.783	17606.105	17964.686	17462.422	17577.057	17545.553	17240.734	17094.975	17643.025	17442.002	18387.062	17926.883	18541.168	19622.078	19094.549	19225.750	20025.619
18913.400	19200.723	19267.062	19830.926	19148.471	19288.611	19597.230	19025.602	19521.051	19565.984	18934.398	19712.230	19489.699	19614.371	19226.430	18684.219	19169.822	18995.723	19175.879	19603.871	19114.057	18507.279	19999.750	18649.461	19128.035	18661.578	18528.115	18674.428	18324.238	18989.537	18822.900	17987.291	18354.410	17895.834	17351.770	17270.152	16365.218	16212.091	17218.686	16953.770	16965.721	17676.041	17334.598	17710.336	17490.270	17376.902	18952.066	18758.895	18805.346	19057.492
20105.600	19545.732	19674.189	19234.816	18712.309	18458.234	18735.432	19042.652	18884.826	19505.627	19561.916	19219.588	19876.438	20042.795	19688.680	19867.506	18265.930	18466.775	18797.154	18705.320	18713.248	19173.611	19033.264	18999.264	18682.807	18549.900	18838.613	18251.695	18303.863	18870.955	17784.908	17720.197	17549.072	17100.881	17548.340	16560.545	17744.514	17733.408	17365.729	17863.117	18169.447	18120.211	17961.398	18445.244	18028.268	18683.500	19238.459	18696.982	18700.912	18662.137
19659.000	19095.461	19338.695	19132.908	18963.781	19667.250	19415.816	19711.850	20031.811	20051.344	19459.738	19486.432	19803.852	20515.584	19956.705	20008.055	19934.248	19439.930	19502.143	18875.479	18440.496	19003.434	19490.984	18634.672	18646.779	19121.883	18070.418	17599.416	17184.000	17595.383	18242.635	18478.369	17983.379	18073.684	17892.578	17925.738	17811.049	18112.201	17910.168	17796.662	18065.350	17959.391	19280.486	18970.514	18953.121	18861.287	18533.094	18619.080	18948.383	19545.150
20470.600	20599.393	19891.391	19484.615	19745.201	18934.035	18712.486	18830.363	19087.414	19055.543	19287.219	19256.557	19869.898	19152.945	19221.725	18404.969	19551.979	18539.447	18258.475	18372.549	18649.221	17884.223	18195.646	17959.184	16813.613	17441.865	16595.268	17051.387	18269.623	17940.338	18218.350	18392.256	18666.564	18539.795	18676.295	18564.941	18457.246	18651.154	19516.502	19297.045	18965.637	18138.738	18975.922	18502.705	18751.613	18193.947	19048.559	19590.281	19240.615	18334.916
19583.000	19510.240	19181.521	19583.963	19757.129	19176.844	19316.680	19303.979	18943.113	18713.836	18857.471	19416.793	20007.352	19431.572	19461.822	18927.770	18547.609	18700.152	17961.328	18459.867	17754.051	16656.160	17096.193	17175.434	16808.680	16942.428	17208.959	17315.842	17672.178	18191.525	18387.348	17927.340	18149.078	18374.475	18826.305	19214.066	19815.654	18814.559	18771.268	18822.939	18915.395	18452.730	18659.797	19775.074	18285.367	18463.504	19130.439	19886.236	19031.223	19280.084
18607.600	19371.359	19969.529	19068.248	19050.340	19297.939	18961.930	19505.236	20054.748	19759.266	19651.121	19526.945	19496.980	20056.783	18840.828	19188.168	19171.598	18181.760	18826.391	17688.359	17106.426	16817.709	18477.750	18186.602	17460.127	17619.607	17354.973	17292.379	17284.559	18380.713	17780.359	17545.168	17739.352	18079.871	18139.711	18047.016	17583.332	19495.840	18715.387	19258.457	18949.471	18420.877	18721.828	19136.809	19890.037	19202.709	19352.121	19077.029	19287.971	19518.330
18803.000	18981.266	19285.639	19622.986	19286.180	20278.670	18996.967	19168.111	19224.357	18898.330	19231.607	19633.094	19599.592	18641.031	18960.803	18622.666	18261.291	16985.920	16932.350	17898.957	17677.125	17550.588	18926.936	17552.219	17428.914	17465.945	17760.602	17965.111	18938.033	18700.615	18906.039	18542.738	18854.254	18621.018	18319.893	18908.938	18399.838	18934.949	18166.967	18497.611	18362.918	18204.023	18841.945	19785.676	19321.055	19326.939	18579.672	18572.758	19213.852	19217.127
19297.600	18920.135	18560.855	19045.064	18927.080	18675.734	18781.977	19097.910	20031.443	19983.658	19349.152	19043.123	18538.684	18621.113	18079.805	17546.723	18114.279	17796.928	18040.275	18230.293	18113.236	17686.578	17051.307	18030.416	18215.150	18426.641	17745.203	17880.045	17229.709	18013.846	18135.252	18822.102	18927.053	19051.783	18789.852	17825.082	18443.088	18293.338	18051.646	17893.688	17845.656	19534.826	18432.934	17936.795	18305.412	18945.178	18927.834	19029.367	18549.307	19067.756
18480.801	18482.400	18971.084	18747.410	17967.656	17695.537	18387.322	18957.461	18720.441	18926.982	18299.416	18061.877	17621.459	18200.404	17987.209	17893.697	17912.387	18148.721	17240.838	17315.691	17210.549	17575.162	18542.824	17781.385	18224.502	17706.707	17500.756	17905.574	18197.711	17752.084	18142.215	16839.498	17040.809	16979.811	16915.080	16768.908	17338.197	17277.920	17322.199	17734.746	18358.547	18327.426	18271.303	17698.922	19041.967	18900.135	19660.607	20188.090	20684.330	20531.506
18996.000	18767.814	18421.047	19603.914	17877.748	17335.566	17388.408	18470.090	19611.037	19211.336	18762.465	18914.199	18442.852	18945.234	19170.342	18471.971	18586.605	17291.502	17112.512	16934.480	17681.633	17299.686	16388.184	16997.721	16825.557	17005.023	17397.895	17681.771	17402.270	17857.846	17557.086	18260.857	17645.141	17881.055	18231.490	18532.729	18752.086	19153.049	18428.543	18598.742	18373.533	19160.273	18562.205	18984.133	18920.158	18353.939	18255.051	18907.105	19397.447	19832.965
18145.000	17990.391	18410.400	17858.994	18492.449	19524.139	19178.525	18286.018	18555.326	18981.020	19023.822	18273.264	17347.428	17404.109	17000.893	17068.643	17466.439	17790.203	17761.191	17823.146	17550.732	17117.781	17377.543	17204.922	17514.801	17842.682	17845.914	17833.926	17895.418	18277.080	18063.004	18201.307	18812.164	18837.283	18398.008	18649.059	18908.641	18749.482	18792.682	18435.994	18720.779	18642.904	19132.951	18790.990	19323.598	19449.168	19083.705	19816.645	19271.367	19794.736
17657.199	18389.555	17957.791	18596.340	19339.014	19320.324	19438.928	19403.893	18835.330	18796.281	18473.223	17529.434	17266.352	17741.168	19007.844	18963.584	18227.824	17858.561	17558.801	17349.588	17320.182	18009.541	18073.324	16990.002	17442.072	17585.428	17675.076	17614.938	17559.035	18370.674	17896.814	17819.264	17618.404	17416.609	17578.350	17658.309	19124.818	19347.473	19034.072	18817.861	18665.633	19200.801	19081.215	18508.219	19073.924	19112.678	19492.150	19750.486	19312.309	19495.451
19503.199	18420.369	18982.838	18890.506	19395.238	18998.477	18946.549	18534.369	18088.488	18728.145	18671.234	18018.150	18216.316	18200.533	18100.770	18080.555	17518.238	17456.193	17209.525	17819.996	16733.291	17221.881	16716.498	17188.301	17262.748	17233.420	17185.344	17961.855	18018.469	18173.662	19143.367	18506.111	17878.244	17349.100	19075.775	19327.834	18409.680	18154.977	18503.365	19046.566	18933.826	18647.889	18443.170	18873.754	18344.873	18754.041	18890.643	19251.100	19206.545	19566.707
17568.801	17144.391	19295.625	18934.865	18846.158	19379.916	19093.619	18531.932	18804.424	19608.074	19544.977	18708.221	18582.084	18098.482	17527.861	17890.545	18538.119	17905.201	17886.799	17404.307	17653.918	17374.422	18122.150	17513.000	17531.756	17139.686	17842.248	18106.121	17420.410	18303.781	17370.365	18821.152	18436.256	18738.467	18895.338	17271.402	17066.424	18983.795	18147.539	17666.699	17868.168	17775.387	18946.152	18271.162	18666.104	18578.209	19281.322	19238.221	18603.910	19529.723
18658.801	19175.197	19184.676	18591.408	18614.484	18594.977	18879.639	19254.148	19789.635	19119.510	19303.912	19198.625	18911.916	18968.205	18532.436	18861.793	17847.154	17693.492	17702.377	17927.383	17713.500	17510.062	17927.086	17826.166	17940.990	17576.496	17695.260	17545.281	17073.824	17725.580	17892.986	17594.941	18188.139	18281.162	18078.514	18256.381	17395.990	18794.350	18859.205	19127.789	18821.492	17850.564	18805.033	17798.176	18624.279	18492.084	18609.820	18127.775	18703.941	18585.598
19504.600	19563.150	18820.055	19650.375	18583.008	18589.186	19057.701	19313.525	19746.840	19634.338	18758.152	18738.732	18251.734	18304.031	18442.357	18384.580	18188.609	18567.947	17744.881	18086.264	17248.594	16833.951	17208.748	17044.193	16454.289	16712.625	16925.740	17235.852	17062.203	17018.377	17357.344	18413.768	17368.285	17714.639	17834.855	17672.738	17929.385	18238.527	18157.102	18221.721	19106.164	19263.127	20598.404	19162.617	19208.354	19603.117	19865.127	19597.301	19723.764	19894.244
19369.600	18741.629	18813.650	18725.408	18701.562	18711.586	18561.381	18720.129	18904.844	18884.107	19052.402	19097.164	17921.619	18349.680	18116.389	19443.227	18782.137	17815.568	17533.738	17651.801	17289.908	16928.473	16821.201	16960.916	17794.029	17770.756	17828.766	17899.850	18102.705	18016.650	17688.936	17784.053	17730.887	18303.404	18707.012	18350.451	18024.445	17711.723	18476.088	18505.268	18651.592	18869.416	19446.857	18574.078	18696.467	18859.891	19178.742	19191.424	19045.148	19423.572
18669.000	18622.656	19423.662	19591.051	18809.240	19152.236	19305.916	18591.068	18616.146	18766.254	18561.410	18279.588	17943.104	18602.736	18422.572	17519.242	17414.053	18149.887	18044.266	17689.979	17249.654	17460.508	18501.281	17135.902	17041.051	18251.852	17836.375	18001.717	17997.719	17642.615	18701.939	18908.783	19189.236	18616.693	18411.350	18941.902	18454.242	18227.051	18515.965	18307.117	18569.924	18982.562	19383.738	19175.412	18796.205	18944.404	18543.643	18214.316	19584.564	19603.682
18850.801	18520.170	18566.615	19881.725	19292.838	19100.430	19098.117	19107.133	18310.779	17990.176	17584.316	17493.934	17836.340	18002.246	17774.307	17162.457	17881.023	17864.527	18065.674	17727.088	17587.238	17375.643	17589.285	17214.939	17988.336	18308.971	18444.197	18408.480	18761.262	18488.650	18379.166	17905.680	18184.973	18364.305	18648.801	18805.398	18999.920	19300.275	19158.389	19033.553	19227.660	19707.256	18763.754	19346.227	18629.576	18303.514	19226.939	19412.701	19432.164	20399.986
18469.801	18166.971	19199.156	17819.340	18771.928	18558.758	18047.844	18132.439	18075.139	18069.332	18440.186	17904.160	17146.922	17708.537	18525.879	18716.416	18391.777	17765.729	17326.127	17822.900	17560.883	18341.822	17296.553	17640.572	18417.850	17896.508	18193.076	18168.424	18715.928	18206.797	19032.438	18118.811	17852.656	18309.002	18718.152	19360.748	19632.504	18874.949	19068.635	18403.635	18354.326	18929.816	18900.578	19332.469	20001.432	20181.305	20051.221	19840.842	20266.283	20150.541
17719.199	17934.629	17361.197	17709.451	18402.396	17681.377	18261.910	18280.051	17867.713	18323.064	18527.119	18553.883	18239.904	18029.145	17658.375	18637.844	18601.562	18196.504	18998.623	18551.844	18643.582	18927.236	19264.760	18545.830	18527.742	18582.643	18036.896	18333.529	18232.822	18233.178	17947.434	18048.311	18113.742	18430.568	19172.666	18530.543	19012.258	18993.758	19429.949	19319.373	19564.713	18563.307	19243.037	19937.424	19797.191	19487.854	19042.188	19297.723	20292.707	18701.055
18554.600	18652.941	18396.416	19074.270	19020.291	18206.379	18319.588	18767.945	19128.686	18435.936	18392.965	18369.646	18427.445	18589.424	18490.977	18516.131	18243.514	17849.619	17542.104	18115.861	18530.781	18977.211	18682.000	18760.590	18037.398	18739.682	18940.816	18230.641	17469.887	18122.307	17641.135	17961.254	18984.260	19044.197	18431.504	18984.139	19216.768	19567.969	19224.578	19760.160	19321.244	18703.674	19112.410	18657.268	19128.779	18739.443	18888.982	18773.988	18313.693	18709.848
17351.801	17808.512	17843.035	17627.018	17938.680	19087.521	19412.301	19667.785	19758.080	19631.139	19383.055	18929.500	18304.881	18787.961	18555.500	19250.488	19399.504	18166.592	18434.324	18050.176	17828.291	17449.285	18171.754	18474.264	18099.473	17428.477	17660.357	18234.654	18904.150	19175.779	18926.732	19126.930	19348.980	19636.441	19315.820	18731.752	18747.445	19098.006	18642.895	18583.027	18534.344	18841.293	18817.516	20589.850	18888.523	19012.830	18530.900	18349.355	19167.920	18548.529
19994.199	19960.020	19107.436	18373.162	18819.736	19214.072	18973.547	18463.211	18491.854	18591.832	18886.791	19169.184	19205.170	19303.936	19152.473	18348.117	19466.426	19517.910	19103.611	19088.365	18622.213	19431.123	19313.365	18943.354	18336.758	18177.893	18106.234	18055.938	18819.582	19245.404	17007.891	17669.699	18265.084	18562.287	18376.086	18688.551	18296.873	19443.500	18580.635	17885.605	18591.707	19099.734	18945.025	19005.078	18974.338	19434.945	19067.111	18828.969	18946.922	19796.510
19548.400	19296.941	19203.344	19540.775	18729.906	18713.178	18956.854	19251.084	19675.850	19316.482	19073.332	19388.309	19480.664	18883.879	19293.848	19207.381	19917.191	18360.539	17755.449	17722.965	18751.248	18077.072	18112.770	17649.299	18098.562	18278.449	17757.336	17631.600	17680.340	17879.895	17663.516	18849.801	18753.414	18467.734	18448.518	18579.672	18533.266	19117.926	18903.562	19726.891	18999.205	18680.150	18733.354	18989.992	18180.736	18688.449	18389.570	18255.500	19263.990	19871.281
20543.600	20054.752	19819.791	18001.871	18702.568	19809.736	19603.572	18624.664	18565.223	19141.801	18941.008	18973.465	19424.162	19651.451	19863.881	19389.566	19082.648	18555.014	18955.238	18772.182	18130.410	17880.695	18466.434	18111.078	18726.207	17937.707	18122.363	18206.795	17781.383	17817.324	17842.650	17289.330	17847.992	18583.910	18765.594	19476.701	19194.717	18774.443	18912.070	18410.588	18218.611	18670.504	18332.521	19223.209	18469.852	18046.430	17662.199	17900.898	18686.168	18774.670
19597.199	19502.902	20015.670	19767.465	18919.014	19851.629	19269.721	19002.049	18697.850	18698.004	18953.146	18578.740	19092.908	18729.910	18995.406	19289.225	18294.588	18906.715	19281.238	19341.461	19126.506	18564.672	17827.578	18300.006	18459.414	17988.410	17192.652	17599.770	17502.336	17227.668	18454.113	18098.383	18120.309	18558.490	18658.041	18024.107	18064.357	18743.588	18658.625	18180.178	18944.238	18067.234	19016.262	18146.840	18028.180	18213.146	18269.314	18722.209	19441.012	19513.299
18945.000	19536.916	19900.762	19279.479	18452.588	18641.420	18942.594	19299.359	19236.170	19024.355	18716.305	19497.209	18874.832	18642.781	18205.793	18909.150	19604.562	18968.090	18221.748	17977.928	18734.635	18656.752	16979.229	18386.141	18411.314	17335.055	17288.285	17525.820	17188.621	17488.232	16799.074	17281.219	17597.812	17981.768	18653.537	18410.193	18643.111	18417.971	18277.811	18258.662	17982.199	18363.426	17994.475	17709.252	17658.662	18147.166	18472.000	18824.102	18710.725	18866.561
20181.199	18820.814	18850.396	19754.359	19673.680	19153.564	19260.807	19366.494	19291.609	18943.354	18943.645	19529.014	19364.768	18796.254	18068.402	18176.617	18898.002	18870.094	17882.826	18023.283	18524.900	17957.943	17723.482	18723.479	18289.064	18043.131	17964.713	17778.549	17745.207	17540.912	17190.650	18140.816	18474.936	18296.664	18262.141	19021.543	18694.035	19131.762	18910.424	18322.348	17758.545	17862.219	18934.234	18544.680	18272.359	18772.061	19719.035	20001.527	19642.990	19373.010
19668.600	19227.205	19035.271	19080.719	18980.926	19539.164	19568.938	19278.104	18676.906	19201.385	19566.289	19252.393	17888.184	19235.746	18993.684	19296.541	18229.314	18009.701	17994.531	18309.631	18421.986	18525.982	17294.107	18706.113	18865.059	18407.762	18454.035	18278.219	18354.076	17815.916	18685.355	18270.838	18179.186	18704.990	18704.354	18192.105	17228.602	17704.637	17457.006	17177.697	17636.186	18327.049	19016.930	18629.363	18188.922	18712.211	19592.535	20614.586	20127.441	18781.199
19444.801	19134.475	18614.775	19290.125	19058.721	18704.770	18580.520	18623.422	18749.402	19098.094	18426.166	18080.734	18648.160	19257.314	18020.742	19050.252	18743.650	18259.654	17651.838	17700.586	18312.045	18698.543	17768.820	17182.004	17110.098	16954.484	17634.881	18281.701	18252.186	18436.959	18491.475	19258.617	18802.428	18216.537	17353.047	17293.805	17521.326	17900.156	17879.434	18991.883	18907.314	19012.254	18836.080	18436.367	19670.008	19289.953	19034.385	19751.842	20200.135	20514.898
18116.000	17536.799	18518.727	17221.736	18315.686	19068.139	18376.748	18435.543	18199.146	17790.453	18002.527	18747.402	18060.941	17519.791	17724.066	18989.988	19022.256	18046.670	18616.463	18669.068	18360.238	18418.193	17725.502	18943.496	19115.383	18299.109	18089.869	18229.750	18948.219	17973.625	17854.855	18163.043	18055.338	17362.861	17662.879	17550.688	17717.074	18181.848	18044.574	18371.410	18261.535	19212.805	19060.656	18752.174	18967.270	18481.566	18589.873	18704.576	18961.643	18457.240
19147.199	18601.391	18198.488	18028.387	18360.141	18779.994	18052.686	18440.016	18917.443	18770.600	18708.791	18977.771	19458.061	19035.148	19249.045	19023.266	18403.266	18762.418	18685.217	18375.348	18451.100	17932.875	18325.525	17933.248	18114.043	18283.400	18398.699	18718.672	19185.432	17886.004	18442.012	18353.768	18299.342	17925.018	17439.898	18048.322	18383.789	17487.225	16795.689	16940.838	18015.908	18530.148	17917.834	17798.271	17912.439	18257.674	18394.348	19187.658	19751.529	19610.850
18403.000	18620.705	17934.172	18534.293	19145.908	18871.930	18934.525	18567.115	18982.068	18876.547	19035.352	19731.982	19981.008	19252.820	19906.121	18394.105	19225.037	18717.352	18368.041	18279.006	17930.869	18659.596	18736.834	18501.672	18149.129	18097.646	18222.176	18068.404	18358.973	18057.799	17795.090	18052.861	18223.553	18260.611	17938.797	17167.691	18035.855	17506.902	17817.236	17368.717	17667.311	18558.311	18615.221	18166.295	18707.842	19297.225	18933.223	19245.236	20024.258	20072.627
18183.600	18257.666	17314.861	18773.617	18596.688	18000.658	18773.225	18759.654	18880.182	18772.248	18406.000	18146.283	17784.918	18947.730	18761.004	18797.189	18713.377	18769.889	18441.801	18912.600	18500.576	18551.918	17623.756	18272.744	18221.727	18198.100	18248.219	18054.484	18476.279	18452.184	18854.252	18338.402	17850.373	18412.734	17731.543	17820.910	18320.660	19412.443	18285.770	18394.904	17919.828	17345.471	18257.588	17475.416	17787.092	18449.830	18480.682	19448.363	20300.410	20430.258
17697.000	17954.102	18579.764	18782.266	18467.676	18486.334	18525.898	19562.992	18807.367	17820.936	17999.594	18855.459	18924.057	18722.859	19271.230	19032.980	18804.084	18247.328	18097.096	18228.268	17636.938	18278.900	17091.041	16466.654	17546.789	18009.047	16857.971	17535.268	17735.344	17092.523	18129.986	18188.545	17928.586	17759.805	17909.148	17839.029	18389.783	18139.727	18445.334	18394.508	18649.219	18344.371	18706.109	18253.545	19010.113	18057.455	18104.926	18565.336	18590.844	19081.545
19826.801	19808.457	19611.363	19004.730	19370.646	18878.664	19055.631	19145.320	18484.973	18548.646	18802.250	18241.793	18378.066	18641.650	19185.916	18216.961	18735.090	17785.238	17493.428	17127.428	17457.990	17765.973	18126.943	18204.014	17192.096	16654.832	17298.055	17826.963	18021.684	17846.230	16933.904	16840.102	18115.684	18106.871	18432.857	18434.469	18405.799	17865.266	18673.486	17922.793	18008.621	18031.238	17953.410	18393.672	18582.250	18862.676	18711.426	19385.223	20069.314	19123.320
17849.801	19155.090	18232.846	18054.350	17745.406	17470.527	17972.803	18272.762	18276.641	19014.779	18751.133	18308.873	18647.992	18942.998	18740.740	18366.602	18559.961	18467.484	18435.850	17455.445	17786.645	17254.383	16676.566	16874.801	17116.369	17835.254	17135.664	17392.971	18032.684	18544.434	18034.164	17453.125	17988.434	17538.219	17645.098	17776.920	17502.199	18196.363	17950.498	18299.990	17796.586	18125.258	18463.400	17695.748	18206.123	18709.551	18633.732	18783.053	19100.963	19555.812
20172.600	19241.443	18415.344	19415.320	19296.883	19333.018	17777.422	18261.129	18626.885	18598.168	17757.766	17630.100	17436.717	17981.605	17848.154	17380.494	18359.328	18267.760	17617.176	17402.328	18071.527	18174.658	17682.859	17643.641	17547.500	16739.098	17347.955	17230.676	16629.057	17327.330	16196.074	16954.916	17969.764	17841.732	17805.787	17276.537	17319.779	17390.951	17261.703	17925.537	17949.533	17799.125	17686.100	17381.791	18453.840	18540.676	19233.943	20068.764	19839.156	20950.088
19851.600	18654.965	18307.230	18294.629	18155.062	18179.469	17902.023	18207.250	17893.424	17742.258	17611.855	17276.963	18145.742	18850.311	18737.750	17870.453	17345.627	18670.443	17840.533	17098.027	17323.393	17219.777	17175.719	16711.914	17191.955	17203.014	17297.512	17890.736	17653.516	17019.193	18118.926	18207.330	18250.047	17922.803	17742.236	17986.891	17551.609	18877.570	18034.615	18404.748	18216.033	18392.209	18419.990	18442.225	18335.611	19014.871	18728.094	19433.963	19683.842	20360.201
18996.600	18198.164	18290.137	18243.143	17448.252	18525.166	18972.645	18968.279	18421.248	18351.580	18561.836	17346.045	17318.494	17940.754	17852.301	17912.783	17407.465	17687.066	17803.941	17617.953	16486.186	16680.990	17447.498	17127.504	17500.402	17239.635	17602.977	17476.773	16915.723	17837.203	17306.166	17711.105	18288.891	18116.336	17941.682	17292.545	17318.830	18033.777	18022.783	17889.619	17506.676	17940.451	18823.111	19387.121	19668.959	19229.678	19822.135	20042.482	19977.760	19155.314
18271.199	19293.717	18775.701	18297.725	18360.020	18480.570	18292.920	18103.627	17400.227	17545.889	17924.434	16933.592	17659.229	17784.289	17477.197	18135.201	17866.232	18749.629	18494.545	17333.387	16621.238	17280.736	17342.299	16719.652	16676.254	16830.895	16904.545	17283.400	16836.270	16604.127	16981.926	17348.168	16824.795	17333.473	17596.428	17098.949	17249.172	18156.229	17963.346	17820.176	18214.711	18178.422	18201.859	18465.039	18551.406	19060.053	19619.580	20075.818	19641.383	20304.234
18841.600	18179.289	19059.824	18377.502	18814.615	19071.615	17938.912	17896.455	18397.766	17967.596	18040.652	18574.684	18320.484	18231.166	16734.428	16908.160	17768.109	16960.523	15777.685	16375.723	16818.061	16651.217	16606.627	17116.953	16711.098	17137.043	16732.826	16352.652	16481.797	17004.008	17673.799	17663.178	17142.145	17358.730	17357.463	16616.650	17676.348	17495.262	17753.158	17752.502	17611.217	17882.996	18020.947	17793.947	18069.812	18507.682	18349.521	18403.617	19120.270	19042.225
18219.199	17703.684	19361.258	19576.299	18710.465	17845.609	18042.260	18111.061	18297.064	18302.230	17990.621	18246.307	18088.781	17972.420	17111.926	17884.551	16574.061	17337.721	16981.990	17317.676	17644.229	16778.238	15598.122	15803.953	15873.638	15099.590	15646.817	16336.686	16463.676	17243.508	16864.568	16401.055	16674.217	16983.566	16618.543	16529.795	17465.869	17127.854	17354.965	17693.955	17138.693	18006.514	17903.736	18221.164	18136.295	18987.979	18861.230	18704.369	18812.676	19644.756
18401.199	18360.584	17818.629	18509.070	18073.217	17478.631	17592.775	18226.479	18225.707	17991.783	17737.473	17490.635	18033.621	17511.471	17791.609	18039.633	17435.760	17488.309	17084.893	16625.184	17373.709	16636.391	16661.082	16021.161	16372.275	15969.259	15515.961	16151.134	16345.097	16357.650	15701.599	15967.122	15881.857	17014.748	17090.361	17164.863	17593.057	16485.738	16865.941	17369.934	17570.861	17306.111	16927.861	17394.428	18631.664	18394.061	18774.465	19552.369	19288.639	20145.707
18031.600	18621.869	18747.986	18107.023	18389.885	18285.631	18417.908	18039.354	18021.215	17682.479	17319.648	17642.449	17954.736	17222.209	16619.658	16339.534	16528.488	17223.980	16389.273	16751.238	17191.215	17539.066	16640.930	16630.117	16933.615	17058.330	16516.029	16336.624	16057.014	16338.420	16112.879	15485.167	15643.611	16469.154	16693.051	16501.068	16298.735	16689.586	16996.137	17184.441	16915.482	16713.705	17940.121	17632.281	18140.910	18205.699	17866.611	18049.908	18940.439	18459.648
16979.400	18340.537	18501.420	17564.779	18323.129	18279.275	18237.043	17976.936	17790.209	17454.803	17700.258	18362.771	17506.029	16861.697	16459.322	15877.966	16211.241	16104.983	16508.293	15584.158	15992.407	16312.865	15705.024	16067.521	15176.891	16023.118	15999.829	15813.874	15585.145	15553.610	15630.837	15351.849	15667.300	15568.455	15505.463	15427.635	15927.334	16003.441	15885.273	16376.403	16884.920	17268.152	16656.678	16794.779	17438.918	17111.342	16402.338	17083.020	18263.084	18496.668
16208.400	17020.148	16389.809	15894.886	16766.256	17026.879	16668.316	16297.040	16738.852	17193.172	16950.967	16269.047	16067.129	16545.432	15742.967	15293.907	16174.903	16094.503	15949.825	15384.653	14771.002	14694.130	15184.841	15064.094	14780.822	15168.260	14264.731	14241.113	14841.053	14648.560	15559.490	15056.862	14916.266	15019.272	15311.733	15161.241	14969.189	16220.320	15496.689	15268.549	15337.170	15487.421	16297.299	16405.193	15780.532	16207.262	16892.270	17160.252	17486.396	17295.648
17040.600	16716.154	16988.449	16800.619	16501.748	16650.035	16955.801	17201.143	17427.141	16853.596	16880.451	16996.205	17037.326	16867.477	17084.988	16250.503	16019.180	16355.393	15195.891	15461.524	15814.559	14596.692	14671.396	14215.853	14342.322	14873.364	15371.363	15406.103	15485.981	15588.070	15353.921	15423.972	15418.067	15001.169	14902.903	14624.828	14730.907	16326.296	15833.257	15915.298	16017.764	15700.050	16335.396	17044.766	16339.407	15891.549	16674.869	16976.764	17065.250	17658.766
17678.600	17631.812	16693.943	16501.789	17545.475	16869.629	16713.572	16663.678	16207.928	15712.098	16195.733	16166.340	16339.847	16430.334	16831.535	16101.336	15811.626	16841.270	16223.722	16689.938	15579.798	15309.624	17339.148	15325.491	15103.299	14725.193	15325.735	15029.836	14261.884	14988.967	14590.192	14805.696	14617.779	15192.882	15291.125	14895.579	15414.295	15166.142	15598.262	15906.168	15901.056	17029.742	16200.488	15784.932	16321.673	16874.721	16819.242	16786.311	16647.602	17994.012
18580.199	17411.699	17800.748	16541.816	17103.732	16849.299	17409.564	17031.990	17129.682	17551.764	17753.266	17305.758	16736.232	16635.408	16778.727	16992.844	16167.438	15476.397	15236.839	15325.791	15718.951	14882.780	15020.896	14999.794	14835.683	14642.371	14858.291	14823.731	14282.791	15591.056	15782.795	14478.137	15023.486	15502.850	14913.982	14934.587	15407.940	15461.578	15481.356	15381.133	15338.730	15611.965	16388.529	15430.280	15673.808	15983.182	16186.887	16962.201	17332.664	17383.250
18191.600	18680.557	18897.672	18037.531	17180.025	17684.408	17694.850	17199.629	17005.549	17250.088	17134.305	17467.621	16986.160	16857.752	17288.473	16209.430	16232.815	16399.242	17101.287	15602.805	15213.701	14698.282	14375.869	14620.200	15003.074	14684.796	14504.715	14460.926	14016.618	15281.161	15019.858	15535.299	15659.704	15724.791	15741.654	16174.612	15846.911	14912.155	15633.853	15673.897	15464.116	15326.532	15005.026	16627.471	15675.041	14965.976	16228.350	16315.519	16259.189	16708.904
17945.000	18744.914	18051.385	18028.961	18196.494	17706.410	17966.369	17891.781	18058.105	18367.094	17895.369	17402.238	17567.586	18136.676	17995.332	16882.219	16779.936	16195.177	16508.875	15910.584	16069.321	15787.676	15933.361	15729.474	15268.944	14937.782	14792.260	14586.461	14915.744	15358.703	15024.748	15234.051	15035.315	15210.535	15286.857	15477.458	15642.184	16002.730	15901.767	15606.447	15879.464	15728.118	15796.199	15587.884	15967.187	16113.963	15888.430	15856.778	16368.977	16268.076
17230.801	17464.484	17195.520	17109.764	17471.555	18161.418	18502.010	18441.725	19082.027	18652.588	17620.783	17685.029	17488.340	17454.646	17086.912	16781.291	17503.352	15945.505	15594.434	15656.456	15231.559	15184.988	15055.104	15367.586	15041.313	15404.983	15425.431	15880.004	15425.924	14455.427	15383.636	15051.560	15241.510	15739.354	15132.604	15664.015	15307.050	15694.609	15789.801	16145.256	16173.449	15673.466	16479.721	16426.961	16074.586	16269.879	16771.383	17297.629	18012.795	17618.729
17370.400	18383.656	18596.924	18819.020	18074.094	17821.812	18007.467	17514.855	18293.641	18270.359	17363.793	17790.879	17419.799	17762.736	17057.209	16722.578	16414.510	15794.424	16417.156	15965.652	15689.305	15604.951	15408.499	15107.896	15229.955	15276.996	15669.905	15508.772	15372.444	15822.590	15686.839	15789.403	15661.362	15249.240	15151.790	15708.038	15994.008	15415.752	16515.191	16596.867	15992.367	15575.810	15758.499	16794.510	16527.945	16337.499	16390.137	16697.766	17072.246	18088.266
16442.400	17250.988	17882.867	18158.477	18266.943	18203.508	17542.680	17625.846	18508.543	18288.594	18162.393	18428.777	17324.141	17350.588	17697.896	16875.291	17406.320	16994.500	15818.434	16199.147	16290.457	15731.700	15175.677	15574.500	15590.404	15291.401	15391.363	15554.289	15533.268	16293.824	16100.279	16170.764	15511.795	16652.037	16408.021	15740.111	15854.995	16192.697	15950.373	16076.908	16325.062	15912.527	15913.039	15956.150	15794.363	16012.567	16479.969	16454.092	17236.484	16634.971
16739.801	17789.996	17845.920	18369.213	17161.373	16569.293	16985.156	17676.285	17569.758	17690.879	17763.951	17984.807	17648.074	17587.729	17148.039	17050.150	16037.937	16579.787	16747.166	16730.375	17352.670	16093.638	15287.112	15082.778	15301.523	15423.724	15579.692	15084.376	15453.967	16320.504	15885.359	16005.236	15573.172	15260.884	15347.156	14874.354	15338.712	16137.089	16025.133	16499.363	16005.226	15478.459	15791.527	16387.459	16201.787	15669.646	15925.053	15771.935	16587.572	17196.078
17532.400	18388.799	17813.473	18100.936	17761.498	18183.375	18206.004	17391.094	17995.998	18258.877	18073.273	17931.768	17677.188	17757.340	17852.326	16839.629	17180.949	17651.221	16298.494	16626.264	16308.898	16434.717	15915.388	15456.373	16016.168	15595.797	15387.329	15273.130	16294.253	15073.417	14921.490	15544.725	15183.260	15773.678	15404.528	15711.553	15062.194	15927.399	15924.729	16289.616	16337.032	16324.716	16488.768	15889.574	15824.127	15500.156	16268.450	16557.496	16683.389	16475.648
18426.000	18055.578	17389.570	17364.514	18192.469	17920.465	17685.080	17827.619	17690.881	17123.904	17496.309	17930.881	16910.438	17186.805	17823.020	17840.520	16472.762	16578.695	16058.510	16711.957	16551.441	15939.023	15460.385	16571.766	15889.183	14949.021	15605.187	15633.462	15943.371	16312.659	15701.933	15074.170	14758.358	14981.383	15238.955	14710.544	15831.567	15355.327	15387.568	14939.718	15005.955	15328.933	15939.582	16389.146	16050.220	16221.000	16304.312	16221.200	16485.518	16290.526
18186.400	18351.014	18372.863	18068.141	17680.307	18396.719	18697.648	18500.590	17443.365	16831.354	17926.965	17841.732	17992.436	17506.521	17667.906	17072.422	17298.135	16575.486	16250.396	15726.507	15659.170	16074.370	15744.697	14312.114	15466.812	14967.554	15165.198	15432.796	15612.888	15677.542	14516.788	16090.139	15629.935	15590.412	15043.816	15578.730	15914.643	15809.829	15613.618	15756.277	16077.297	15976.318	15427.625	16168.544	16365.893	16034.496	16662.541	16907.572	16420.730	16673.781
18248.600	17808.805	18604.637	18713.053	17816.047	18126.248	18522.254	18414.744	18241.777	17660.730	17841.979	17841.398	17386.283	16773.043	17049.332	17995.838	16855.057	16953.422	16753.244	15991.129	15637.781	15577.979	15177.176	15520.305	15311.662	16054.102	15748.684	15846.848	15483.385	14909.563	15047.484	16114.084	15789.961	15300.544	14849.932	15229.288	15468.632	15809.681	16100.449	16255.812	16322.024	16859.539	16479.527	17112.918	16941.332	17393.879	16691.553	17500.975	17274.389	17123.750
18070.199	17809.953	17776.615	17200.342	18288.104	18136.357	17910.572	18487.516	18207.939	18539.105	18070.115	17996.025	17274.590	18135.896	18323.703	17281.188	18026.400	16890.391	16271.397	16098.672	16289.646	16382.591	16502.314	16106.384	15743.016	15870.190	15636.878	15791.661	16475.732	16790.033	15098.996	15102.753	15305.807	15743.916	15658.571	15868.141	16497.631	16185.195	16193.302	16233.172	15368.665	14381.473	16411.727	16541.262	16237.199	16823.662	17242.602	17683.436	17756.887	18355.102
17665.801	16704.852	17262.438	17341.602	17679.342	17790.371	17672.074	17767.369	17695.199	17214.268	17347.123	17881.004	17395.400	17622.252	17647.461	17306.395	17643.254	16994.928	17790.523	17408.877	16909.318	15973.463	16445.756	16818.230	15895.114	15645.647	15270.262	15857.301	15962.769	16135.103	15969.460	16801.809	16366.815	15847.466	16188.459	16244.443	16108.151	16123.574	15890.583	15878.173	16141.162	17213.078	16529.039	16743.322	16438.768	16749.424	17284.875	17422.281	17231.477	17319.611
18524.801	18142.500	18368.346	18744.250	17908.715	17732.459	18103.486	18323.453	17959.439	18521.330	18240.281	16908.971	16490.633	17124.502	17819.035	17506.348	17142.719	17248.449	16805.703	15809.921	16048.002	15420.781	16057.441	16191.809	16444.787	15607.484	15762.338	15572.807	15417.260	15210.959	15546.744	15760.280	15665.173	16332.797	16095.695	16200.126	16116.107	16433.010	16609.529	16576.205	15639.380	16362.926	16408.369	17076.777	16487.916	17167.287	16984.551	16484.234	17262.654	17990.199
17008.000	17201.717	17988.150	18318.295	18740.381	17639.475	17322.617	17429.787	17311.625	17885.559	17739.930	17407.107	17395.725	17293.781	16668.082	16576.201	17317.803	16391.270	17453.688	17393.029	16932.381	16236.825	15812.374	15769.789	16950.566	16236.130	16330.842	16112.334	16088.991	15703.202	14889.784	16193.296	16146.854	15457.159	15753.768	16844.520	16165.288	17628.738	16620.295	16696.316	16833.951	16365.111	16473.791	16774.090	17420.900	16706.037	16671.496	17291.848	18122.857	18406.994
17348.801	18033.957	18165.201	18800.076	18316.662	18156.850	17997.883	17802.576	18184.760	18004.711	17882.303	17834.355	17006.219	17398.625	17458.641	17547.588	17393.621	16577.465	17204.541	16430.848	15827.352	15756.541	16006.959	15725.024	14945.624	15510.763	15712.885	15903.898	16517.613	16122.878	16061.202	15933.021	16365.821	16871.168	15941.096	15904.636	16161.164	16099.789	15667.918	15837.041	16282.518	16543.229	16296.188	15741.240	16866.875	17346.145	17255.344	17823.857	17338.439	17146.107
18004.600	17303.246	17257.086	18272.531	18376.262	18577.928	18683.750	17846.949	17736.375	17232.617	17798.000	18067.258	17380.902	17286.266	17211.826	16830.697	16665.043	17007.240	16003.464	15968.554	15803.593	15928.880	15737.024	15550.576	16013.995	15500.220	15566.412	15530.291	15804.373	16491.562	16386.496	15897.436	15645.834	15762.352	15507.658	16213.899	15754.489	15890.857	15274.115	15583.855	16195.531	16794.502	17410.883	17155.441	16830.469	17817.873	17883.547	17557.438	17605.805	18075.809
17360.000	17585.576	18299.158	18304.150	17905.982	18031.137	17815.434	17405.104	17805.025	18840.000	18405.230	17239.277	17360.645	17158.941	17071.570	17342.209	16833.180	16864.027	16711.836	16204.166	15986.550	15749.202	15813.984	15834.396	15293.339	15460.921	15675.752	15511.798	15653.942	15771.951	16511.594	16594.256	16032.427	15460.505	15557.752	15585.600	15993.918	16355.384	16233.281	16215.808	16393.414	16550.609	16062.426	16639.014	16137.622	17380.273	17305.547	17237.615	18149.031	18121.939
17552.000	17574.270	17193.053	16702.857	16916.539	17416.043	17487.445	17925.424	17699.566	17784.840	17438.766	17987.738	18080.602	17004.918	16991.279	17344.900	16524.305	16365.501	15692.336	15812.891	16012.405	15822.090	15069.194	15881.934	15780.297	15348.354	15635.247	15159.360	15774.254	14929.096	15272.330	15665.396	15871.382	15719.356	16093.974	15702.674	16138.895	16170.670	15729.408	16511.064	15957.732	16519.451	16247.544	16677.029	16482.396	16538.949	16711.473	17107.652	17309.887	18367.604
18288.000	18544.029	17821.104	17744.262	17555.545	18050.791	18075.186	18028.396	18007.424	17608.801	18078.994	17145.145	17073.396	16701.885	17122.195	17101.666	16817.406	16080.503	16318.999	16211.483	15602.743	15298.505	16555.250	15960.748	15597.260	15565.263	15365.560	15673.422	15645.069	15856.701	15625.811	15509.130	15583.444	15199.650	15596.547	16726.217	15692.803	16240.589	15696.935	15322.652	16220.326	16588.139	16228.869	16235.271	17610.637	17287.676	17362.697	17558.453	17670.369	17921.422
18475.199	18105.869	17793.457	17127.533	18052.770	17696.305	17068.164	17668.875	17445.725	17356.947	17510.006	17576.137	17571.539	17616.707	16752.543	16764.424	16583.424	16874.428	16242.441	15700.842	15493.934	15033.773	15878.973	15471.370	15939.781	16041.303	15898.206	16091.478	16436.865	15962.823	16658.078	15326.038	16132.778	16543.023	16318.109	16909.076	16431.277	17400.117	16260.480	16062.700	16265.512	16700.029	16943.023	17114.529	17032.797	16946.174	17042.801	17736.660	18134.473	17795.088
18079.000	17797.199	18277.738	18988.883	18433.418	17434.838	17353.311	17441.344	17969.723	17492.162	17579.438	16875.844	17216.918	17683.480	16536.475	16702.709	16668.750	16300.490	15963.970	15747.139	15712.505	15950.269	15124.785	15132.054	16261.730	15694.883	15646.207	15958.808	15883.709	15292.177	16185.523	15945.823	15855.910	15998.682	16282.312	16453.367	16363.128	16102.706	16254.057	16112.922	16459.543	16717.912	16679.488	17662.746	16955.873	16940.330	17582.852	17493.154	17718.559	18091.512
17908.000	16677.779	17993.291	18124.170	17163.848	17621.178	18567.693	18113.250	17616.826	17875.797	17528.549	18246.686	17436.125	17142.041	17121.205	16680.662	16445.219	16509.941	16251.941	15663.979	15961.263	15803.998	16191.082	15904.753	16283.098	16147.000	15478.962	15408.332	16090.142	15695.504	15849.502	16119.043	16055.706	16407.098	16580.674	16937.617	16143.704	16985.176	16455.797	16809.748	17032.129	16688.074	16671.346	17444.236	17377.121	17257.820	17433.500	17222.836	17305.105	17492.943
18638.199	18486.887	18352.596	19701.291	18419.525	18679.604	17939.514	18137.846	18130.404	17904.201	17973.330	18115.584	18134.635	17491.502	17789.715	17041.508	17195.543	15833.508	16814.971	16433.168	16286.696	15344.556	15906.015	15337.044	15318.910	15577.900	15846.868	15743.428	16382.038	16534.471	16281.383	16914.830	16994.338	16041.651	16038.664	16773.232	16360.816	16725.166	16781.559	16350.222	16766.168	16922.623	17332.959	17906.465	17249.482	16850.637	16893.734	17375.611	17448.047	17258.213
18478.400	18514.988	18578.936	18690.982	18920.996	19050.703	18391.797	18604.230	17871.484	17627.156	18181.514	18351.895	18217.584	18376.020	17590.170	17898.574	17872.527	16872.264	16909.133	16569.566	17133.805	16286.688	17069.871	15883.948	15030.919	15446.467	15898.747	16037.529	16302.247	17073.709	15894.068	16402.895	16464.934	15799.459	15654.644	16102.004	15977.729	16772.049	16836.193	16149.663	16388.287	16074.804	16661.113	16675.453	16731.480	17535.006	17345.166	17085.389	18115.125	17784.004
17689.400	18135.039	17897.822	18186.033	17591.561	17791.584	18041.221	17575.912	18030.107	17748.984	17808.172	17856.721	18551.105	18405.346	18356.395	17440.588	17530.191	16571.756	17406.516	16793.059	16705.430	16662.113	16100.594	16087.914	16636.334	16459.139	16296.926	16025.992	16070.687	16884.709	16377.037	15929.164	15950.018	16475.137	16425.164	16281.471	16474.814	17231.602	16532.270	16477.090	16819.541	16551.520	16615.662	17306.527	16735.752	17579.740	17800.654	17556.098	18090.270	17297.615
18114.801	18801.969	18388.221	18260.059	19091.449	18514.170	17947.281	18633.883	18166.980	18188.547	18038.787	17529.520	17779.496	18317.500	17599.682	17232.191	17001.117	16765.275	16554.248	17217.330	16996.309	16405.859	17419.043	16688.889	15907.312	15941.825	16230.816	16128.510	15457.402	16948.047	15713.928	16393.334	16402.244	16486.117	16396.037	15792.369	15624.932	16294.696	16988.615	16362.282	16767.098	16273.262	16677.605	16277.926	16893.791	16373.290	16463.639	16786.139	17535.986	18073.355
18855.600	18562.266	19024.516	19393.221	19101.605	19177.244	19643.918	18539.715	17818.254	17900.670	18218.379	18217.633	17558.861	17499.729	17967.438	18051.348	17880.035	17625.199	16657.359	16719.615	17001.742	16654.340	15821.536	16390.244	16622.629	15955.604	16197.194	15699.635	16119.298	16356.989	16549.561	15620.996	15894.533	16300.272	16188.752	16114.888	15607.856	16116.698	16593.178	16915.516	17262.990	16737.609	16248.301	16340.989	17068.443	16680.373	16869.398	17511.549	18229.242	18320.326
18475.199	18456.354	18530.533	18669.527	18814.713	19139.941	19633.232	18684.016	18706.420	19349.930	18802.438	18473.504	18273.449	17581.752	17043.742	17414.074	17321.398	17646.350	17835.979	17636.850	17126.455	16522.559	16516.861	16520.979	16853.639	16576.607	16683.238	16603.705	16214.928	15762.306	16775.869	15926.948	16479.525	16426.201	16131.049	15296.864	15863.045	16645.400	16378.198	16567.023	16757.119	16744.994	16273.946	16122.559	17758.156	17486.656	17008.404	16833.863	17381.693	17622.986
18620.000	18964.002	18251.039	18399.668	18907.934	18986.639	18301.010	18507.059	18354.145	18573.658	18592.701	18615.441	18401.000	17871.908	18075.512	18231.844	17647.963	18087.717	17474.707	16546.840	16361.307	16630.389	16641.869	16445.188	16211.077	16620.797	16697.578	16920.043	16800.666	17086.016	16280.899	16453.807	16785.377	17332.393	16698.344	16149.214	16573.496	15838.463	16927.395	16625.221	16663.916	16921.695	16722.520	15885.109	17242.615	17003.574	17254.918	17024.350	17362.607	17187.967
17546.400	17180.570	18355.492	17714.936	18189.100	18981.299	18739.967	18892.361	18684.953	18324.635	18032.871	19202.105	19168.850	18306.525	18852.027	18353.736	18719.684	17776.035	17094.113	17229.266	17581.158	17616.719	15859.725	17090.928	15798.355	15853.497	16381.041	16387.299	16524.643	16482.957	16046.542	16404.141	16708.295	16188.567	16204.583	16971.447	16666.053	16492.623	17129.439	17307.170	17333.576	16671.492	17043.438	16518.012	17531.330	17644.303	17437.969	18201.926	17534.898	18233.818
18137.400	17354.590	18119.354	19026.963	18630.203	18176.475	18049.555	17926.137	17462.736	17556.125	18096.197	18056.455	18252.215	17752.383	17894.916	17555.406	17651.539	18272.148	17530.295	17716.643	18042.770	16811.439	16532.293	16360.350	15842.367	16297.765	15724.830	16253.314	16217.192	16348.779	16301.460	15994.061	16270.397	16321.833	16813.262	17035.846	16958.023	16475.043	16642.791	16911.354	16869.875	16772.002	17507.863	17461.865	18119.074	17899.410	17975.555	17613.078	17369.324	18250.180
16797.000	18088.266	18546.812	18464.738	18185.314	19051.424	18136.736	18117.785	18338.814	18869.189	18279.252	18316.168	18748.045	18421.258	17545.418	17322.953	17898.619	16807.100	16208.190	16837.002	16395.242	15940.238	16406.121	16565.822	16456.586	16621.598	16701.393	16565.490	15806.129	16507.594	15718.869	16125.852	15705.785	15772.521	16460.539	16707.150	16480.961	17470.902	17421.725	17577.070	17404.135	17239.244	17624.211	17178.930	18139.598	17588.775	17629.471	18045.277	18797.977	18719.418
[truncated: 448 more columns]
