# Supplementary material for: Oscillatory signatures underlie growth regimes in Arabidopsis pollen tubes: computational methods to estimate tip location, periodicity, and synchronization in growing cells
Source: J Exp Bot. 2017 Mar 28;68(12):3267–81. doi: 10.1093/jxb/erx032 (PMC5853864; doi:10.1093/jxb/erx032)
Supplement: supplementary_dataset_S1 [file erx032_suppl_supplementary_dataset_s1.zip › CHUKNORRIS-master/data/ratio_kymo/Arab_Col-0_Kymo_020813-B_YFP.txt]

26298.600	28059.316	27496.391	27516.340	27821.930	28350.805	27315.600	27862.324	27859.420	26895.146	26056.129	25650.879	25656.725	25579.750	25744.469	25774.740	25109.053	24826.047	24954.035	25870.074	26214.455	25601.910	25919.383	25433.055	26125.680	25476.404	25590.232	25910.018	26225.191	26262.361	26330.996	27148.893	27487.256	27452.869	27583.758	27383.533	27734.633	27218.215	27868.598	28767.113	29073.928	29676.291	28732.346	28549.090	28383.029	27576.193	28343.844	29742.066	29739.938	29695.740
27207.600	28252.613	28596.453	28132.668	28322.908	27886.135	27738.764	27136.086	27936.127	28198.270	26981.484	25550.678	26475.105	26505.961	26119.518	26214.262	25609.455	25437.699	25987.195	25647.590	25719.633	25654.432	25672.568	24528.623	25437.033	26026.936	25960.811	25615.891	25330.186	26153.979	25549.963	26394.092	25828.814	25996.340	26447.406	27256.090	26302.191	26873.840	26871.480	26849.670	26600.111	28055.633	28218.004	29015.385	28440.238	28943.146	29345.834	30142.396	29181.012	29505.061
28802.801	28085.217	27295.994	27379.348	27228.139	27835.928	27457.404	27333.348	27563.254	26264.404	26082.053	26438.475	26379.621	26609.281	26692.715	27298.438	24945.627	25345.078	25890.117	25858.035	26189.178	26047.547	26194.434	26570.969	26106.400	25940.852	26763.016	26599.590	26212.615	25665.865	26084.369	27047.668	26925.834	27016.619	27004.051	26228.953	26719.168	28085.895	28066.547	28390.709	27960.443	27589.000	27677.230	26696.812	27603.732	27679.287	27608.043	27321.871	27709.771	27977.199
26301.801	27963.541	27393.684	29237.980	28192.100	27578.676	27394.188	27296.619	27314.932	26921.143	27444.875	27378.467	26271.562	26848.900	25767.834	25546.088	25778.084	25787.779	24953.281	24838.246	25523.986	25762.672	25216.365	25988.406	26020.299	26031.305	25493.301	26269.803	26605.426	26678.555	27660.238	27096.771	26271.475	25910.768	26726.637	27581.328	27736.438	27906.023	26809.268	26790.377	27386.066	27736.381	27489.713	28664.684	27971.072	28247.805	29113.988	29096.047	28300.584	27907.871
26882.199	28531.258	27353.779	28110.791	27878.213	29049.189	28708.904	27732.199	27342.492	26787.619	26836.359	27074.844	26072.711	26137.236	25786.926	25618.828	26681.213	25580.658	25521.201	25252.094	25203.805	25252.467	25642.959	25247.900	24506.553	24658.582	24731.053	25672.127	26674.988	26624.928	25788.354	26858.947	27305.732	27901.166	27310.721	26616.881	27281.312	28353.889	29069.934	29029.227	28010.088	27972.617	27701.973	27625.016	28538.467	28603.268	27863.057	28515.268	28419.416	29511.645
26508.199	26801.410	26872.857	26781.070	26362.064	26948.023	26708.994	26247.379	26522.662	26208.498	25571.293	25759.240	25659.316	25742.301	25721.287	24517.170	25940.746	25611.279	25238.930	25155.949	25154.689	25903.117	26324.562	25090.762	25502.129	25475.262	25399.123	24976.139	25423.979	26410.467	26789.547	26168.740	27210.562	26840.777	26430.002	26922.244	26705.930	26669.902	26136.270	26235.422	26928.633	26560.650	26838.270	26713.768	27814.783	28612.812	28846.734	29081.953	29261.924	29558.326
25412.000	25539.354	26888.324	26478.633	26942.680	26991.572	27691.125	28144.580	28429.996	27838.584	26927.117	26958.969	25897.754	26986.266	26876.090	24118.873	25646.779	25360.578	24931.664	25580.818	25190.312	25499.633	24942.152	25717.070	24776.250	25952.047	25504.250	24677.086	25629.879	25555.547	26126.668	25959.006	26268.158	26494.201	26386.943	27338.795	26032.184	26692.639	27452.209	27759.559	27692.547	27631.037	27479.754	27456.131	28968.566	28347.887	27700.479	28304.395	28680.760	29536.504
26967.400	26551.338	26640.592	26802.797	28009.949	28080.582	28530.383	27036.012	26452.053	26452.389	25608.635	25815.859	25620.844	25578.666	26377.438	26686.578	26027.939	25703.742	25258.965	26011.594	26348.018	26705.336	25442.533	24922.191	24919.350	25594.658	25897.332	26230.215	25504.416	26009.543	26038.648	24817.277	25320.701	25039.684	25253.467	26162.199	25668.732	26686.012	26053.766	26100.537	26889.447	26817.246	26608.709	27745.225	27477.873	27434.811	27482.414	27761.578	28343.771	27754.727
24790.801	26545.607	27341.598	27774.254	27088.484	26480.373	26252.250	26739.873	27105.953	26962.818	26362.930	26624.799	27068.883	25182.652	26708.887	25388.301	26329.902	26775.414	26365.861	25048.023	24633.527	26391.592	25585.105	25967.295	25332.469	24993.504	25471.463	24670.906	26683.936	25995.406	25474.361	25250.031	25746.705	27391.953	27840.400	27341.555	26416.023	25919.188	26438.859	27015.594	26132.420	25946.125	25907.346	27044.779	26480.469	26702.775	28297.840	27777.436	27703.109	29395.875
26613.000	26342.914	26365.697	27331.148	26965.254	26388.861	27672.604	27119.682	26548.883	26864.680	26763.930	26051.162	25517.949	26553.242	25125.348	25794.227	25436.471	25462.840	25516.096	25545.830	25424.963	25627.588	25710.625	25237.674	24536.469	25355.695	25192.967	24733.369	26413.672	24871.729	25432.264	25525.188	25688.850	27251.090	26677.385	26653.242	28358.539	28077.928	27056.152	27624.326	27894.441	28025.004	27767.121	28588.615	28045.795	28203.883	28836.344	28321.602	28790.889	28012.342
24992.801	26689.434	26063.529	27317.818	27211.191	26972.127	26568.592	27069.299	27082.037	26860.373	26890.568	26164.809	25895.062	26206.955	25297.885	25397.746	26624.266	25333.639	24925.154	24757.428	25708.760	25388.902	26187.629	24869.660	24390.895	25025.445	25085.928	25291.777	25718.379	26234.775	26268.693	25754.783	25573.334	26261.959	26394.395	25498.520	26112.348	26683.799	27370.168	27918.248	28154.201	28571.559	27906.299	26851.500	27838.867	26882.107	28154.828	27806.482	27892.371	28262.688
26492.000	27672.361	27299.160	26126.645	26211.152	27030.994	25931.215	25371.260	25556.914	26359.184	26818.586	25971.930	26572.955	26448.139	25951.590	26577.352	26262.615	25320.189	24918.205	24930.553	24864.352	25509.129	25276.236	26326.898	24925.232	24692.621	23967.365	25455.504	25897.176	26774.480	27098.156	27447.590	26173.004	26826.654	26820.766	27383.309	26875.119	28066.037	27035.213	26067.023	26413.383	26003.477	26342.303	27033.674	26562.043	27826.988	27475.314	26545.762	27439.420	28649.129
26139.801	26390.107	26669.094	27229.959	26045.064	26388.332	26213.363	26546.504	26708.422	26729.688	26376.799	26685.732	25274.043	24453.227	25653.066	26460.186	25514.475	25552.779	25401.814	25633.994	24983.867	24866.352	25485.500	25424.137	24846.221	26256.131	25588.066	25134.545	24845.105	24852.836	25396.123	26720.033	26944.686	26584.838	26679.430	27638.633	26593.904	26184.309	26493.900	27287.629	27229.260	27333.588	26911.920	28597.980	27617.406	26971.104	27766.986	27833.303	28064.023	28249.100
27212.400	26540.221	25904.570	27225.910	26280.965	26406.791	26743.646	26435.035	26330.371	25996.342	26356.432	25780.867	26375.135	25579.344	24535.053	25574.693	25230.424	24825.254	25566.617	25404.674	25261.623	25244.350	25931.979	25244.529	25169.340	25628.812	25768.152	25742.709	26672.525	26059.750	24787.273	23755.514	25008.082	25935.998	26074.305	27274.557	25837.275	26116.129	26642.400	26729.416	26722.938	26408.816	27425.562	28569.336	27428.922	27448.494	27854.738	27642.148	27424.398	27528.596
27045.199	27167.250	26202.355	26931.797	26898.314	26564.805	26226.410	25975.760	26668.174	26525.525	26865.572	26480.486	26650.299	25693.689	25938.975	26370.088	26078.076	25268.369	25371.104	25210.201	25355.973	25516.584	26419.002	26123.574	25319.057	25912.605	25278.348	26188.293	26203.646	25927.441	26227.045	26026.867	25617.635	26059.609	26541.750	26176.029	26591.703	27135.207	26597.098	26016.484	26162.938	27219.104	27336.252	26670.607	26168.146	28320.508	28441.951	28588.432	29954.816	29648.760
26255.000	26153.219	26126.881	25798.541	26754.064	26929.184	26093.812	26521.340	27288.879	26832.879	26724.555	27362.447	26639.953	25789.971	24814.500	25582.225	24276.074	26197.133	25475.895	24830.611	25046.008	26093.836	26777.039	24449.424	25357.258	25802.484	25555.244	24653.484	25371.400	27329.979	26782.404	27021.258	26313.996	26744.082	26790.010	26203.709	26723.871	26724.119	27273.875	26740.918	26970.590	26855.096	27332.111	26750.723	27971.590	28822.309	28592.561	29194.252	28170.004	27747.299
25813.400	26665.283	25619.455	24962.814	25981.105	26073.469	25534.035	25549.738	25660.041	26446.957	25857.898	26534.912	26443.363	26312.926	25870.654	25162.348	25905.754	25123.844	25267.242	25519.979	25884.949	25404.641	26008.008	25414.574	25239.023	25386.578	25559.746	25426.051	25774.420	26206.463	26237.432	26624.992	26251.787	25171.969	25692.469	26528.260	26457.291	26062.977	27159.436	27046.893	27038.242	28545.322	27439.826	28533.334	27981.234	27067.307	27731.549	27802.225	28199.109	28531.605
25292.600	25513.729	25245.609	25673.168	25898.998	26778.715	26180.293	25914.084	26197.502	26892.387	26586.787	25914.115	26342.549	25461.500	25976.621	26327.426	26849.883	25580.027	25107.705	24824.953	24412.775	24616.910	25530.133	26059.910	24408.965	24697.096	24626.754	25313.814	25268.852	25063.801	26006.174	25632.443	26064.838	25582.020	26074.100	26505.543	28161.910	27731.955	26680.789	26401.330	27304.334	27265.758	27842.738	26743.746	28117.818	28057.158	28761.967	28979.396	29660.658	28484.174
27084.199	25873.562	26187.836	25869.697	25373.424	24976.668	25721.117	25628.883	24966.006	25854.602	25821.703	25729.980	24894.504	24989.502	24953.205	24498.334	25033.904	25491.453	24996.475	24714.410	25190.201	25468.180	26555.154	25138.936	24902.346	24750.127	25491.029	25514.080	25152.857	24554.809	24893.961	26550.459	26544.350	26523.068	26122.830	26500.061	25883.492	24669.252	25932.178	25713.104	26525.863	27206.012	28432.182	27137.979	27224.100	28398.170	27567.271	28023.406	29102.555	29042.951
26148.600	25188.488	24542.664	25779.371	25610.260	25476.717	25368.629	25548.488	25574.320	26229.803	25743.760	25141.779	24999.480	24167.094	25499.832	25228.361	23839.727	24120.740	23555.549	24237.174	25477.725	25029.961	25083.188	24832.232	25185.990	25323.910	24912.010	25117.293	24826.658	24663.373	25452.080	25530.338	25926.324	26266.646	26037.668	25939.984	26490.631	26230.814	25885.092	25731.166	26158.287	26009.590	26159.842	26463.623	26436.926	27170.301	26813.744	27636.357	28628.514	28370.365
24799.400	25458.512	25833.922	26825.391	26776.852	26018.152	25759.719	26604.775	26612.406	26476.023	26261.020	26728.682	25948.277	25971.266	24564.260	24951.502	24973.648	23907.230	23033.641	23717.488	24757.680	23837.338	24054.084	25136.916	24907.184	25362.588	24877.555	24285.391	24564.578	24364.494	24015.041	25006.119	25809.680	25250.816	25934.873	25716.523	27195.811	26623.014	27146.090	27662.086	26821.859	26381.180	27225.367	28012.037	28256.090	27749.330	27195.139	27401.906	28489.111	28083.156
25552.000	25342.438	24848.689	25333.209	25549.260	25901.168	26856.533	26764.430	26037.045	25514.996	25303.486	25741.932	25768.143	25423.572	25523.039	25326.424	24640.668	25136.836	24239.594	25563.453	26523.568	25566.744	25855.094	24482.666	24955.000	25382.918	25687.250	25605.211	25777.082	25617.846	26828.229	26422.344	25977.145	25535.355	25553.213	25582.088	25741.221	26346.775	25326.605	26195.621	25947.918	26119.020	26355.307	26791.762	26737.500	27126.617	26864.428	26885.615	27927.754	26882.037
26868.400	25300.125	25355.756	26439.359	25565.293	26106.957	25621.318	25337.947	26762.949	26154.332	24915.256	25351.949	25957.889	25844.203	26678.275	25078.473	25288.148	25120.146	25219.047	25066.494	25368.285	24569.166	24027.465	24687.623	24484.857	24498.180	25162.600	24908.748	24462.166	25354.693	26342.426	25891.793	25958.811	26367.164	25923.936	26372.967	26057.107	27039.959	25734.176	26383.459	26411.000	26196.285	27246.008	27705.623	28041.158	27535.045	27470.939	27534.361	28203.914	28404.137
26229.400	26344.871	26166.508	26200.859	26450.158	26463.910	26806.443	25970.213	25654.559	26161.389	25825.752	25814.207	25672.504	25527.986	24822.609	25669.996	24933.342	26474.725	26675.170	25798.805	24372.463	26024.242	24883.871	25499.617	26003.074	25289.906	25607.828	25965.078	25819.439	25399.596	26374.281	25782.025	26017.256	25548.252	25437.617	26187.467	24557.010	26199.574	24374.473	24395.682	26032.324	26174.848	25366.879	25688.453	25834.283	26471.775	25582.463	26954.404	27638.498	27012.992
25592.801	24650.590	25875.031	25879.320	25804.898	26199.469	26019.146	26170.104	26781.582	26718.740	26078.332	25749.457	25975.236	26453.100	25368.699	26701.201	26074.359	24871.820	25135.670	24972.719	24633.709	24307.617	24283.822	24376.699	23947.080	25226.029	25961.871	25382.357	25438.787	25954.859	24293.715	24516.113	24499.133	24745.811	24151.910	23963.738	26060.021	25991.568	26572.545	26924.982	27147.551	27456.984	26688.041	26311.355	26227.996	26428.682	26404.398	27564.213	27431.727	27690.201
26773.000	26194.309	25269.213	26770.920	25442.971	24866.912	26125.260	26460.496	26687.037	25944.309	26267.744	26388.539	26253.355	25209.344	26069.533	24922.988	24279.578	24729.162	24790.551	24765.922	24333.039	24304.779	24080.480	23450.295	24248.787	25239.047	24750.887	25021.725	24834.527	24454.248	23958.479	25021.209	25644.861	24928.686	24898.031	25301.965	25652.936	25598.660	25639.553	26554.883	26821.820	25794.811	26484.486	26463.910	26408.717	27750.123	27652.895	27428.605	27074.166	27195.039
25631.000	25613.066	26214.801	25078.100	25991.625	26944.691	26555.451	26492.240	27635.836	27326.469	27002.695	26129.164	25287.648	26258.795	26824.646	24495.654	26192.633	25199.518	25936.805	25046.039	24832.697	24705.607	24549.559	24350.555	24468.650	24837.146	24935.566	25297.779	24711.195	24683.879	24202.611	24099.711	25082.781	24443.664	24207.027	24558.121	25543.760	25576.291	24941.490	26434.607	25900.133	25152.617	25668.742	27013.730	27075.359	26815.840	26936.084	27811.846	28838.230	28203.658
26340.199	25834.264	26433.527	25405.045	26260.732	26467.943	26417.785	27409.199	26468.340	25920.203	26119.188	25526.359	25647.182	25760.174	25724.332	24648.371	24579.729	24894.285	24798.391	24927.693	24794.271	24741.207	25255.287	24294.506	24819.250	24562.443	24178.645	24816.465	25306.764	25194.303	25544.809	25620.521	26301.395	25825.184	25423.777	26003.291	25213.027	26305.771	24522.109	24552.895	25766.857	25568.066	26456.201	26525.961	27446.822	27445.783	27076.283	27496.088	28300.244	27951.965
26441.600	25772.135	26229.627	26646.535	26069.805	26672.010	26752.697	26772.072	27247.201	26755.756	26364.201	26487.355	26054.898	25693.297	25884.449	25129.637	26366.688	24930.480	24992.635	24062.373	23730.328	23601.074	23685.600	24779.305	24470.719	25062.686	25894.762	24499.227	24544.164	24477.740	24926.621	24406.689	24834.541	25184.857	24783.314	25521.221	25830.115	24910.449	26293.410	26646.049	26970.791	27067.711	26593.330	26783.516	26095.152	27371.727	27181.928	27053.369	28127.297	28491.232
24901.801	25391.641	26112.242	25883.189	25568.805	25823.852	26111.906	25623.080	25021.807	25362.314	25941.406	25188.916	24902.838	24790.676	24757.207	24559.752	24506.742	24611.090	24603.713	24919.586	25698.600	24273.617	24809.566	24503.842	24576.746	24370.637	24752.316	25476.877	24331.449	25090.764	25525.809	26058.293	26237.861	26648.443	25998.219	26081.682	26820.158	26447.002	26357.566	26594.008	26048.426	26704.510	26106.518	25575.537	25355.676	25941.164	26946.072	27693.896	27652.264	27188.848
25474.400	25190.295	24938.625	25959.516	26143.162	25344.607	25359.719	25466.111	24790.057	26300.725	25600.354	25061.621	24421.881	24517.283	23805.912	24692.152	25010.166	25008.168	24122.500	24257.416	24419.992	23484.865	23741.320	23183.281	23777.936	24644.250	24577.244	25144.467	26946.805	25271.271	25434.059	25013.996	25445.600	25780.096	26479.387	26900.391	27007.672	25458.871	26226.912	28036.469	26540.074	25565.672	26409.664	26792.639	27035.781	27220.961	27361.035	27167.791	26373.635	27135.025
24847.801	24963.027	25814.912	24816.832	25202.037	25759.617	24823.859	25127.359	24329.959	23668.697	25318.652	24762.707	24574.998	25019.164	24859.838	23802.908	23777.301	24299.680	24195.498	24074.914	23709.789	24679.529	23492.535	24098.025	23979.461	23957.846	24446.754	24291.160	23930.619	24236.248	25096.271	25058.340	24531.566	25842.148	26522.322	25912.883	25994.215	26328.068	26660.889	26556.219	26672.418	27333.154	26772.959	26136.893	27243.875	27006.672	26689.873	28035.141	28266.643	28279.146
25095.199	25679.676	25278.551	25647.113	26081.557	25347.766	24295.758	24466.285	23931.186	24283.182	24488.561	24433.986	23860.750	23672.672	24426.445	24033.904	24694.812	24391.809	24498.291	23830.293	23974.824	24586.211	24829.492	25352.068	24492.795	24713.258	24909.672	24272.512	24293.762	24243.242	25268.555	24869.947	24753.293	25247.512	25387.480	25471.459	24843.148	25555.191	26155.006	26392.379	27562.998	26929.738	26507.369	26546.553	27854.059	27105.129	26423.982	26215.459	27146.627	28299.980
26532.199	25453.770	26256.945	26331.137	25876.701	24614.740	25582.197	25748.840	25926.053	25069.203	25016.990	25620.869	24673.695	24047.646	24124.924	24254.184	23823.812	23806.371	24044.014	23266.588	23468.723	24212.957	24823.162	24822.352	24773.516	24305.617	25002.330	25035.584	24940.488	24978.311	25035.604	25087.826	25707.049	25574.688	25737.318	25479.727	25521.330	25021.125	25901.213	25606.574	26078.211	26496.838	26020.721	27890.348	26577.354	26323.314	26587.924	27441.256	27428.686	28238.125
25304.199	26235.715	25774.045	25261.891	25280.404	25595.553	25518.422	25427.723	25159.568	25686.924	25629.949	24845.996	25141.461	25328.172	25220.432	24742.629	25445.727	24222.000	23885.682	24216.236	24066.551	24094.709	24942.609	24616.256	25222.527	25335.697	24464.229	24432.150	25116.279	25214.500	25233.064	24217.496	24597.748	24977.449	24717.318	25193.289	25113.998	24387.414	25178.482	26086.525	25112.842	25755.938	25505.510	26571.074	27055.514	27004.881	27405.486	27661.734	27160.459	28064.656
25813.400	25673.258	25845.812	25151.283	25507.885	25313.396	25103.596	25265.045	24962.100	24798.369	24957.473	24795.549	23965.324	25254.838	25033.949	25796.693	25047.369	24411.223	24925.553	24610.541	24181.094	24719.639	25360.977	24928.064	26078.572	25434.275	24526.217	24640.023	25079.273	23989.328	24915.375	25504.361	24949.246	23979.977	24815.041	25073.012	25533.475	25833.480	25269.174	25767.230	24651.096	24716.938	25257.635	26947.818	25827.301	26821.973	27233.570	27432.785	27841.656	28533.039
26534.801	26144.088	25798.229	26473.361	25663.514	26611.434	26059.400	25050.949	24832.326	24765.463	24933.557	24502.139	25516.537	25350.773	25133.699	24854.344	24888.465	24829.840	24935.275	23910.363	24478.369	24202.453	23174.209	22967.596	23543.469	23982.686	24398.699	24077.426	24686.404	24978.859	26003.955	25834.680	25416.264	25412.709	24947.732	24444.420	23892.730	25209.424	25893.414	25852.322	25462.346	25479.441	25455.002	25108.330	26505.580	26150.512	25725.318	25975.174	26529.031	27217.873
25052.600	25110.709	25562.910	26708.516	26377.281	25809.812	26811.729	26892.336	26575.232	26145.900	26640.156	25465.248	25299.047	26378.500	26086.363	25031.227	25399.025	24094.465	24137.340	24591.713	24569.639	24367.637	24195.939	25006.027	24399.463	23891.961	23360.029	23454.242	23757.680	24625.506	25689.475	26102.119	25224.854	24895.035	25391.848	25105.658	23679.016	24908.582	26059.545	26221.107	26116.168	25848.523	26292.592	26064.971	26162.928	25997.660	26201.949	26462.213	26494.244	25967.447
23700.600	25381.996	24715.047	25010.500	24436.770	25099.869	25716.783	25701.363	25943.428	25819.670	25739.895	26637.357	26456.920	24504.314	24238.477	24980.771	24712.309	23835.242	25019.230	25771.098	25209.865	24601.215	24545.740	24193.344	23728.631	24464.387	24298.930	24213.367	24360.062	24708.064	25265.406	25442.295	24516.986	24666.965	24917.811	23945.000	24051.525	25542.900	25809.732	25775.576	26033.852	24429.531	25797.555	25214.637	25810.072	25816.957	26798.879	27245.098	26399.814	25639.174
26712.400	25009.695	26518.645	25506.414	25197.539	24693.605	24783.574	25450.646	25547.572	25577.430	25118.889	24375.990	24207.379	23996.807	23849.146	24866.137	24347.285	23897.650	24232.762	23819.461	24697.980	24755.455	24644.541	23344.969	22877.982	22929.975	23270.287	24777.732	24804.502	25522.893	24452.754	24490.920	24350.375	26053.633	25666.785	25100.645	24900.375	24427.758	24563.709	24462.174	24871.367	25502.762	26182.367	27065.234	25676.754	26942.082	27197.117	27038.904	25649.148	26552.494
25253.400	25915.914	25898.045	25478.527	26013.283	25761.850	26252.795	25983.416	25512.480	25113.176	25199.420	24482.885	23098.441	24011.105	24276.312	24309.693	25284.914	25214.916	23691.809	24125.732	23831.199	23825.090	23984.553	24451.445	23863.826	22995.143	22857.209	23166.453	22847.596	23619.865	22619.324	22673.135	23065.961	24859.643	24662.166	24901.760	24934.609	25760.963	25887.078	25414.256	24426.287	26219.650	26236.918	25042.787	26041.818	25985.146	25997.514	26746.561	26323.814	26037.080
24545.600	26404.281	26988.371	27047.352	26761.160	26690.355	26965.371	27147.432	27151.559	26330.131	25649.799	25391.389	24987.484	24902.172	23410.982	25029.742	24253.846	23658.404	24667.207	24084.383	23597.883	23855.229	23292.768	23355.438	23228.955	24028.660	24412.143	24287.996	22995.748	24477.213	23644.525	24299.375	24460.092	23808.643	23711.758	24632.906	22615.814	24637.486	24295.424	24348.688	24971.795	25336.924	25135.215	25611.199	24447.928	25657.902	25441.707	24549.000	25961.586	26687.072
24990.600	25459.328	25178.697	25508.506	25052.918	25409.225	26237.650	25374.389	25956.625	26030.402	25408.127	24916.357	24923.572	24485.389	23367.053	25527.582	24673.164	24938.137	23451.012	24000.568	23241.951	23503.072	23828.893	24967.059	23746.078	24205.422	24281.590	24467.072	23456.354	23486.350	24324.955	24229.357	23709.660	23995.371	24528.141	23870.357	23770.738	24877.730	25478.051	25338.230	25109.506	25381.012	25593.225	25145.369	25453.334	26040.441	26657.764	26415.559	26995.848	26049.316
26089.600	27029.600	27266.699	26486.932	24632.287	24690.041	26650.615	26200.545	25187.570	25432.301	25797.041	25343.906	25577.219	25288.426	25386.613	25202.557	24823.611	24976.908	25668.834	24137.611	23189.789	23233.375	24359.277	23946.334	25164.031	25038.047	24237.697	24116.418	24854.746	24174.242	24938.818	23895.537	24454.471	25402.016	25047.965	25336.441	25421.986	24966.225	25018.545	25887.191	26458.715	26210.080	26036.420	26727.668	26280.822	26243.295	26895.736	26869.141	26241.158	26711.537
24287.400	24684.020	23833.775	24725.963	24917.805	24757.436	24940.521	24485.150	25130.346	26188.465	25793.291	25089.500	25065.869	25035.195	26584.309	24646.461	24860.414	24741.770	24242.309	23850.875	23817.826	23704.885	23257.160	23757.805	24164.324	23706.934	24480.146	24599.006	25608.381	24265.188	24932.156	24899.771	25341.605	25211.490	25139.266	25660.811	24902.158	25778.352	24939.035	26081.758	25992.740	26284.355	26019.844	25895.090	26168.605	25779.537	26728.793	26675.748	26264.525	26453.703
24344.801	25154.107	25480.246	24362.264	25372.094	25589.326	24359.611	24664.959	25501.822	25335.623	24898.746	24737.873	24885.105	24672.182	24623.031	23849.391	24651.748	24016.914	24111.977	23717.490	23656.812	23426.586	24296.504	25265.314	25856.326	24900.779	24773.711	25033.504	25130.766	25675.664	24120.162	25337.295	25391.727	25294.770	26042.502	25540.379	24745.256	24512.525	24126.426	24744.729	24445.826	24798.453	25344.211	27048.551	25724.395	26143.789	26170.691	26322.969	26896.688	27729.744
23189.400	24548.656	25512.459	24189.604	25034.883	25131.289	24322.791	24967.725	25280.154	24978.311	24726.656	25115.299	26046.197	25370.119	24834.061	24482.865	24673.006	24393.459	24834.080	24578.135	24426.881	23854.393	23033.598	24437.566	24879.264	24263.996	23988.418	23512.059	23299.947	23165.000	24827.512	24419.855	24775.727	25473.631	25454.107	26099.320	25590.645	26312.701	25526.691	26075.141	25940.104	25633.328	25749.229	25974.125	26331.238	27033.043	27559.555	27639.627	27187.160	28226.404
24300.801	24552.143	24406.104	24679.146	25178.186	24795.543	24971.521	25718.801	25626.240	25555.156	25815.059	24624.311	23793.043	24320.109	24571.738	24022.510	24388.102	23765.635	23653.463	24525.406	24538.035	23761.613	22641.012	23911.834	23434.439	23890.346	24000.623	25082.066	24675.576	23721.715	22606.535	23763.092	24434.877	25024.193	25234.092	24736.150	25566.666	24067.498	25599.459	26065.057	25481.580	26369.820	25962.672	25616.105	25118.547	26215.873	25901.070	26057.531	26376.818	26711.402
25327.400	25502.324	25356.971	25855.219	25108.438	25317.580	25297.133	25118.084	25404.172	25674.818	24861.492	25301.701	25450.180	25081.664	24167.012	24896.367	25791.432	24980.100	24496.592	24279.082	24528.979	24308.363	23807.633	24090.414	24199.213	24307.164	24136.459	23569.354	24043.977	23924.451	23921.379	24912.727	24786.607	24590.066	25065.127	25456.910	25224.955	25402.393	24558.707	24999.215	25425.736	24153.490	25515.773	26216.746	26242.547	26592.971	26037.014	26878.172	26947.572	26108.617
24940.400	25385.486	24755.539	24871.244	25152.346	24939.209	24875.115	25070.244	26170.172	25654.932	24847.170	24144.338	24017.611	23685.307	22292.053	23589.189	23944.539	23422.922	22740.416	23305.674	23427.713	23255.891	23671.971	24240.865	23618.037	23471.012	23502.150	23224.605	23362.295	25034.602	25263.330	24013.402	24556.521	24392.334	24730.412	25484.338	25615.104	25900.396	24560.070	25805.865	26570.188	26611.232	27609.711	27522.820	26714.389	27261.277	27295.984	27723.383	28079.174	27687.357
25865.000	25544.256	25341.578	24697.977	25618.965	25970.635	25249.992	25481.506	24519.471	24554.102	24745.357	24636.682	23423.793	23628.137	23544.014	23370.064	23703.549	22639.221	22786.703	22573.355	22468.238	22751.162	22096.381	22793.779	23190.422	22980.203	23035.896	23060.357	23650.416	24253.711	24807.934	23633.400	23567.670	24759.268	25233.195	25193.568	24635.730	25313.279	26131.742	26516.350	26088.957	26910.568	27044.607	28524.152	26890.773	26153.967	27287.244	27301.408	27926.336	27389.941
25708.600	24392.098	25158.092	25409.656	24806.242	25283.133	24332.613	23941.271	24075.877	24206.916	24555.506	24573.320	24695.438	25098.508	24090.041	23519.963	24411.850	23560.342	24157.152	23156.320	23436.971	23787.799	24207.910	22777.426	23865.596	24183.598	24359.570	23972.656	25093.441	25022.949	24631.102	24958.316	25470.428	25325.406	24483.746	24121.727	24400.553	25300.076	24808.584	24356.711	25324.154	24821.072	25732.471	26107.643	26835.283	26932.143	26678.811	27418.416	27778.059	28353.541
25184.600	24494.898	25110.301	24084.342	24752.127	25150.271	25868.684	24961.164	24421.668	25261.330	25490.760	24498.443	23951.025	23987.064	24366.820	24346.578	23767.920	24349.533	24206.139	24988.824	24959.916	23980.061	25771.852	23607.775	23423.516	23758.357	24150.537	23334.115	24224.039	24973.338	24202.312	23943.605	24534.748	25073.006	24071.295	24475.455	25817.168	25599.604	25346.684	24550.012	24430.145	24641.830	24583.924	25600.113	24998.881	26544.189	26806.576	26994.277	28123.197	27191.941
25820.000	25432.113	24300.668	24790.021	24800.965	25690.031	24838.779	25597.096	26282.672	25857.703	25053.713	24473.242	24352.584	24447.773	24776.010	24317.656	24173.109	23747.129	24139.787	23487.785	22937.719	23162.322	22358.578	24021.951	24605.193	23940.141	24126.990	24029.432	23871.047	24454.262	23426.127	24660.381	24881.697	24727.801	25116.482	24741.531	24442.109	24326.568	25095.012	24950.303	23986.621	24655.727	25225.418	25599.576	25011.143	24889.926	25662.998	25635.256	25932.002	26323.193
24373.801	24876.182	25595.385	24106.156	24794.404	24439.531	23665.326	23792.600	24113.896	24359.709	24104.447	24288.100	24390.633	24042.441	23715.383	23148.115	24076.664	24321.215	23370.340	23648.066	24493.115	23721.689	22692.602	24080.324	24179.408	25661.385	24780.850	24437.184	24654.756	25349.484	24441.383	23196.734	23315.852	23142.930	23484.756	23323.820	23709.611	23388.291	24604.006	24799.629	24568.461	24553.430	25426.566	25244.256	24948.252	25391.627	25661.348	25471.127	25193.031	25452.816
24976.600	24776.295	24531.039	25397.383	25268.598	25173.262	24845.842	24881.980	25291.562	25624.246	24745.049	24789.924	24938.645	25387.762	24368.471	24030.094	23380.336	23351.717	23687.805	23768.375	23117.012	23563.869	23207.006	22627.688	23344.912	23430.592	23214.133	22593.189	22512.297	23167.455	24522.996	24598.701	25239.359	25048.133	25078.758	24724.672	23890.211	24576.482	24952.822	24256.221	24777.367	24682.516	24832.229	25624.748	24840.014	26062.697	25918.988	26301.990	25808.771	26457.867
25991.000	25327.576	24965.326	25421.133	25307.664	24731.377	24896.883	24128.398	24507.840	25200.928	24350.500	24749.135	24714.346	24621.576	23944.406	23473.615	24444.709	23237.547	23371.688	23413.684	23420.490	23134.678	24468.809	23574.443	23260.811	23961.082	23653.061	23884.109	23734.078	24579.945	24126.820	23486.947	23314.750	24515.701	24683.039	24501.506	24745.068	25012.551	25630.936	25785.404	26281.211	26531.109	25418.641	24744.135	24913.541	24549.689	25290.324	25571.896	25881.951	25921.490
24558.400	25630.186	26158.117	25303.557	25174.584	26331.820	26296.248	25237.938	24513.439	25332.414	24920.232	25903.926	24951.336	24926.555	26222.980	23975.971	23753.215	23976.598	23807.250	23727.602	23079.021	23585.748	22767.676	23297.699	23270.793	22961.061	23321.617	23928.398	24418.631	24514.211	23219.855	23380.855	23881.900	24464.727	23048.203	24244.676	23715.771	25647.178	25533.822	24739.020	24464.879	24767.686	24168.719	25153.957	25319.953	24938.252	25344.291	26121.729	25169.016	25614.068
25427.400	25176.041	24502.021	24322.557	24917.938	24699.723	24709.467	24936.648	25397.973	25106.115	25483.049	26198.826	24525.260	23683.164	22320.504	23388.445	22978.592	23534.906	23536.773	24078.732	23072.639	23902.809	23740.449	24424.635	23387.811	23516.539	24640.986	25094.098	23657.096	23587.779	25629.230	26079.729	24931.641	24335.898	25487.334	25748.646	24931.672	26311.027	25937.131	25193.131	24600.217	24991.979	25819.494	25721.934	25810.223	25322.801	25476.402	25443.221	25837.764	26330.988
23552.400	25347.754	25044.746	23847.607	24386.297	24806.357	24073.549	24251.467	24682.504	24547.266	23790.783	23419.410	24749.615	23916.070	24576.834	23503.852	23841.791	24193.154	25195.846	24168.158	23645.174	24309.379	24747.447	23665.492	23102.174	22687.576	22683.023	22311.406	22335.020	23873.658	22276.650	23969.773	24571.869	24140.203	24126.928	24059.035	24149.994	25514.762	25568.020	26353.270	26670.043	25680.859	26234.061	26452.770	26064.564	26774.723	26545.697	26851.379	27187.363	26784.562
23228.801	24980.842	24199.930	24857.783	25529.748	25353.238	24977.693	24657.490	24786.119	25040.152	24035.682	23607.805	24656.617	24839.992	24583.734	24935.920	23253.566	23653.730	23578.010	24282.039	24312.984	24240.455	23876.412	23597.812	24079.080	24039.068	23934.736	23048.453	23675.863	23136.182	24025.977	24067.793	24098.025	24217.377	23909.662	23873.646	24804.168	25274.523	24288.811	24197.100	24409.361	24402.979	24824.570	25752.254	26000.145	26879.994	26947.639	27477.400	26500.025	27458.715
25407.600	23881.426	24994.652	26018.125	25182.830	25467.182	25031.789	25105.240	25321.854	25537.781	25366.209	24907.857	24843.617	25910.947	24242.244	24252.234	24342.977	23526.027	23851.732	23261.256	23081.105	22787.104	22354.027	22901.398	23617.480	22453.555	22338.262	22253.842	22429.609	24419.496	24065.152	25058.209	25300.578	23957.094	24537.047	23761.689	23068.135	23106.068	23692.279	24872.729	25346.697	25351.828	23993.887	25798.086	26635.500	27007.883	26672.531	26387.473	26368.352	27680.180
27382.801	26102.680	25609.697	26337.725	26054.869	26152.264	26133.354	26075.357	25556.402	25074.588	24807.330	24020.080	24127.223	23316.994	22670.535	23313.934	23616.803	23455.697	23613.711	23949.828	23729.393	23508.254	23638.018	23837.264	22881.568	23192.650	23941.117	24298.281	22772.760	24535.941	23163.238	23244.057	24128.363	24007.135	24151.045	24465.213	25457.080	24071.508	23504.910	23842.758	24085.354	24021.734	25098.117	26013.510	25163.699	25025.119	25679.895	25902.098	26510.201	27416.174
25028.400	24655.869	23656.666	23942.520	23817.865	24429.674	24817.328	24414.480	25415.100	25103.941	24747.393	24420.857	24817.912	24559.086	24270.492	24539.324	23776.957	23046.340	23765.139	23666.801	23174.016	22756.002	24510.979	23208.117	23133.213	22660.760	22827.854	23787.361	23797.076	24107.463	23915.441	24353.816	23743.391	22962.125	23481.533	24576.887	24360.391	24401.205	25475.090	25464.436	25329.961	25946.096	26411.484	26071.775	25303.387	25053.139	25946.457	27524.174	27533.500	26692.801
22980.400	24151.715	23383.482	24718.916	24405.670	24415.041	24239.244	24693.381	24974.662	24715.629	24230.125	23346.980	22133.326	22999.264	23281.361	23767.572	22954.682	23861.893	23091.789	23369.602	23756.955	23403.180	23603.574	22660.826	23584.518	23476.887	22880.340	22346.211	23388.533	24174.162	23554.568	24696.582	24727.838	24394.004	24581.121	24613.588	24776.545	25172.318	25365.867	25138.676	26055.863	26016.574	25307.309	24719.076	25745.713	26471.125	25992.092	26103.496	26317.424	26957.627
24800.801	25757.607	25347.225	25129.887	23745.043	24997.510	24652.229	24059.359	24501.404	23975.773	24497.719	25299.621	24953.865	23797.193	24216.619	24313.604	25205.982	24577.363	24151.578	24571.186	24634.455	24551.287	24012.928	23758.506	23764.373	23648.992	23896.123	23366.918	23581.346	23864.674	23592.262	24542.385	24499.551	24196.412	24646.488	24057.953	25002.865	25571.482	25066.557	24735.568	25382.021	25919.857	25687.703	27143.045	25311.998	26209.396	25899.061	25527.715	26245.965	27428.188
25426.801	25634.881	25405.592	25875.816	25248.242	25217.793	24843.723	24709.498	24325.818	25091.178	25283.510	23583.938	23600.520	24336.418	23844.836	23276.477	23853.951	24413.461	24514.260	24140.721	24266.047	23890.432	22418.146	24153.082	24189.893	22902.938	22813.139	23709.748	23602.574	23595.854	24581.307	23776.391	23025.488	23274.811	24632.551	23902.170	25205.502	25540.020	25819.098	24963.852	24011.520	24102.555	24465.893	25368.607	25856.758	25869.000	26331.660	26280.324	26041.297	25211.662
23311.801	24904.826	23924.977	23685.244	24681.250	25003.203	25425.891	25705.141	26189.998	24784.635	25026.656	25926.457	24619.469	24166.180	23752.658	24192.270	23886.787	24047.037	23016.709	23755.670	24279.799	24269.510	24852.840	23442.527	23282.707	24081.137	23698.795	23445.578	23621.285	23510.262	23437.613	23204.719	24718.467	24972.051	24980.154	24882.334	25169.561	25195.459	25251.545	25419.678	25584.447	25589.299	25253.186	24525.543	24956.828	24941.031	25415.527	25072.377	25933.258	25619.609
23388.000	23330.049	23581.248	23043.285	23946.383	23332.871	24302.746	24403.846	24900.338	25396.297	24548.350	23662.656	24634.016	23783.920	24201.000	23871.902	23838.375	25094.961	25113.592	24183.822	23159.385	24285.467	24321.299	22627.484	23838.566	23423.104	23494.783	23475.922	23910.561	22681.434	23030.523	23385.215	22792.369	23290.096	23534.383	24624.516	25592.744	25891.836	25070.799	24372.824	25384.332	26063.268	25316.354	25656.584	25655.492	25350.328	25332.562	25670.555	26247.812	27214.145
23801.000	23293.611	22956.730	23529.615	22784.430	22693.836	22988.189	23933.936	24511.221	24621.736	24437.178	25010.076	25235.104	24462.713	24823.250	25087.002	24466.990	22862.480	23304.707	23088.812	23664.701	23929.240	23721.043	23106.811	22768.814	23018.586	23244.580	23153.629	22867.930	21547.320	22545.842	22148.094	23505.834	24389.582	24232.232	25255.309	25543.506	25148.303	24853.354	24514.266	23736.379	23414.250	24209.061	25159.590	25138.316	25136.393	26253.145	25931.902	26251.643	26728.242
25092.400	24347.463	23997.666	23618.439	22708.963	23374.156	22988.693	22621.082	23378.771	23479.008	24174.912	24612.654	24494.811	24418.029	24695.238	23765.047	24084.990	23432.582	22834.441	22941.969	22679.199	23164.893	22918.926	22844.039	22146.688	22983.279	22663.463	22363.887	23566.166	24689.332	24173.746	25011.016	24747.391	24835.098	23911.402	23667.625	24718.646	25452.127	24744.227	24266.355	24961.711	24786.062	25264.938	25146.291	26437.186	25529.150	26265.439	26736.777	27563.574	28520.230
23275.199	23770.551	23386.436	24084.537	24288.207	24580.941	23775.121	24001.055	23196.068	22417.420	22477.949	22620.570	21626.898	21487.510	21338.346	22360.748	22775.350	23543.875	22247.783	22629.070	22847.408	22753.617	23187.873	23421.438	24149.697	23453.137	24124.877	23491.275	24535.496	24628.467	23359.344	24176.012	24379.434	24760.090	24728.660	24534.887	23773.697	24023.100	24744.930	25877.461	24905.865	25397.105	27141.422	25907.912	25607.580	26142.156	26204.082	26580.781	26915.605	26822.924
24753.801	24367.908	24681.488	25787.740	25503.277	25076.777	24731.895	24373.156	24239.059	23586.371	23760.127	23636.291	23945.609	22627.121	21935.195	22070.773	21180.152	22020.900	22105.877	22428.271	22409.270	23540.531	23055.949	24018.066	24574.723	24284.186	24311.193	24946.713	24180.520	22630.170	22447.170	23253.854	23817.793	24746.402	25170.896	25170.561	24499.268	26071.492	25361.342	24890.010	24942.695	25893.777	25198.953	24948.816	25989.363	26660.297	25891.105	26955.506	26568.686	26943.781
25560.400	25174.258	24316.730	24424.684	25313.213	25215.600	24760.873	25396.422	25724.436	24896.865	24457.639	24657.832	23554.781	22885.773	23324.113	22551.588	22282.020	21542.426	21793.365	22003.207	21840.037	22954.430	23970.936	23111.256	22873.482	23575.607	23623.268	23947.486	23326.041	23612.539	23576.725	24342.496	24406.527	24431.566	24634.160	24512.158	24647.234	25333.498	24652.332	25689.434	25260.814	25403.674	25451.586	24011.084	25532.287	26229.189	25961.303	27661.768	27846.664	28305.146
25938.600	24814.148	25458.250	25431.469	24660.129	25547.650	25148.918	25191.215	24418.281	24196.072	24541.656	24915.686	24644.775	24565.588	24963.199	22954.000	22697.590	21975.871	21512.471	21419.018	21239.891	22024.670	23187.564	22549.125	23919.834	23347.668	23388.412	23741.766	23810.686	23099.219	22426.609	23757.574	24131.465	23817.303	24650.109	24735.973	24615.494	25180.520	24436.350	24638.246	25212.021	25889.828	26317.080	24962.266	24729.592	25550.604	26383.572	26582.455	27059.898	27915.145
23700.801	24196.660	24569.277	24842.734	25562.799	24944.721	24884.814	25953.400	25783.105	24465.947	24056.516	24151.918	23018.574	22885.094	23711.953	23137.229	23161.197	22333.973	23933.693	23134.254	23322.551	23817.436	23693.314	24011.369	23152.523	23482.609	23745.373	23474.955	24405.199	23302.373	23166.289	24001.953	24046.732	24298.221	24191.848	23951.760	24603.219	26224.064	25446.760	26024.707	25881.092	25494.129	26225.381	25700.756	25694.877	25119.379	25646.418	26526.744	26561.680	26911.482
24891.199	24021.545	23627.240	23795.379	24014.881	24501.727	24744.023	24742.838	24970.258	25401.238	25485.348	24781.590	24132.107	23372.434	22504.477	22074.666	21945.617	22635.809	22623.799	23173.338	24555.119	23750.621	23075.391	23685.082	23456.559	24002.434	24490.543	24623.836	23660.021	23824.484	23846.793	25010.053	25490.338	24820.738	24310.350	25178.783	25263.443	25812.799	26024.145	25785.627	24571.270	24551.488	24637.596	23844.754	24449.551	25007.828	25788.301	25654.604	26510.406	26977.834
23697.400	24526.168	24153.416	24437.430	24063.736	24815.152	25714.199	25032.414	24606.102	24319.332	23859.637	24307.686	23592.531	23826.465	23100.758	21982.514	22562.682	20738.273	21138.727	21339.988	22393.777	22278.482	22867.041	22995.166	22797.730	22941.457	23241.020	23459.752	23099.225	23362.682	22299.973	23368.990	22971.953	23844.266	24457.430	23765.449	23965.775	24483.920	25215.539	24970.396	25183.246	24963.320	24031.975	25065.955	26187.578	26286.023	26042.871	25867.855	25502.686	26590.898
24243.400	24337.102	24123.619	23529.406	24172.025	24141.436	23500.229	23814.941	23573.617	23428.885	23057.256	23282.293	22536.301	21530.365	21379.117	21742.803	22399.506	22703.830	23960.844	23586.721	23898.068	23505.391	22431.285	21675.514	22369.281	21379.268	21962.693	23246.447	22025.053	23047.359	23601.738	23608.314	24062.732	24294.352	24498.504	24564.992	24844.439	24561.670	25014.531	24721.621	24592.668	25341.385	25496.842	26019.846	26098.787	26044.410	26937.904	27065.578	26357.846	26028.369
25055.400	23970.703	24836.818	25211.582	23563.635	23017.998	22982.252	23366.648	24171.137	24268.395	23946.797	24291.145	23425.104	22836.105	22963.846	21658.520	22538.992	22670.328	23417.098	23429.863	22890.742	23459.646	21288.025	23034.613	23394.516	23568.104	23712.195	23439.463	22597.125	23179.961	22699.270	22885.043	23623.727	24396.469	24205.268	24228.459	22984.184	23729.273	24199.635	25107.324	25301.758	25686.508	25750.100	25979.814	25762.219	24850.018	25158.748	25027.301	25070.623	26072.797
23588.400	23697.541	23798.283	23386.211	24245.256	24632.320	24733.697	24243.625	24554.996	24563.092	24788.771	25268.346	24056.844	23654.246	22574.998	21405.941	21538.203	21846.156	22251.160	22423.074	21967.854	21972.467	22974.359	22455.516	22452.879	22688.738	22846.230	22703.598	22856.936	21825.027	22162.240	23581.514	24213.562	24260.359	24289.012	24420.914	24552.666	23874.605	24729.055	25271.016	25340.545	25296.775	25736.791	24814.254	25834.207	25758.643	27148.945	26385.363	25609.836	26092.115
23591.400	23221.100	23984.582	25116.787	24571.756	24552.486	24856.104	24394.369	24280.307	24989.242	25199.381	24673.400	24134.877	23996.961	24999.314	24561.445	23900.412	22979.080	22237.549	22289.197	22201.453	21952.020	20277.225	22515.912	22733.084	21505.662	21993.311	22667.818	23958.422	23828.141	23220.057	23358.445	23351.043	24479.719	25714.559	25048.652	24718.943	24303.113	24594.248	24928.176	25237.793	24163.281	23593.859	24567.752	25010.074	26027.783	25183.639	24454.535	24658.555	25324.818
24431.400	24305.881	24557.871	24269.564	24363.826	25253.211	24200.004	24455.379	24463.941	24259.336	23717.018	24146.309	24131.445	23389.053	22635.055	23657.213	24026.762	22827.197	22529.037	22506.490	22297.555	22294.203	22593.611	22227.633	21961.074	22095.125	22131.170	22231.869	22243.377	23284.055	22646.559	22733.439	23039.939	23592.498	23299.836	23904.746	23831.449	23637.820	23366.537	24302.850	24523.555	24928.381	24208.043	23850.291	24458.797	24721.439	25424.551	26149.834	26348.744	25549.793
24824.000	24449.730	24657.979	24366.875	24407.041	24379.729	24279.898	25076.500	24926.346	24368.676	24059.090	23317.336	23391.967	24600.959	23812.213	23833.391	22756.646	23337.918	23836.742	23803.607	22757.105	22747.172	22702.760	22942.277	21673.820	21938.088	22110.307	22185.926	22012.316	23104.885	22415.148	22299.629	22814.408	21499.562	22431.889	24221.402	24309.082	25057.842	24498.553	24557.322	24866.504	25632.266	24460.359	25431.236	24178.527	25258.859	25496.840	25968.908	25650.090	25635.742
23157.400	23999.336	24196.584	25903.061	25180.826	24401.895	23627.660	23371.895	23996.070	23774.939	23764.725	24734.145	23746.324	22853.471	24982.758	23099.189	23343.768	22740.652	22828.299	23321.240	23064.236	23154.826	22498.270	22579.990	22575.756	22352.455	21986.350	22370.527	22463.854	22510.990	22340.812	22868.012	22435.406	23266.662	23464.326	23380.434	23870.891	23672.578	23605.574	24252.844	23650.898	23849.455	23528.393	23007.471	25182.135	25383.131	24640.449	24459.539	24980.055	25833.518
24082.400	24140.658	24134.900	24122.580	24676.873	25131.922	24461.744	24099.023	24052.525	24681.398	24690.557	24591.400	24709.658	23674.107	23191.213	22938.240	23572.330	23272.043	23497.135	23691.738	23362.650	22597.320	21553.273	22439.129	23674.166	22723.148	23023.719	22063.045	23016.611	22663.820	22802.178	22565.084	22466.797	22101.967	21872.025	22607.986	22897.957	22983.574	22503.988	23470.039	24036.703	24662.232	24743.496	24162.205	24038.975	24169.754	24602.672	25256.898	24945.326	24790.027
23856.801	23310.426	22782.957	23590.930	24003.688	24688.111	24897.936	24095.836	24357.939	23937.402	24172.365	24100.564	23676.883	22873.875	23666.213	23346.502	24081.928	23878.166	22504.152	22788.932	22517.502	23253.451	22611.752	21985.479	23786.887	23013.723	22642.523	22596.389	23118.303	23569.986	23574.930	21961.574	21792.238	22700.793	22892.273	23770.861	23361.773	22726.361	22069.031	23370.379	23123.750	23636.488	24098.398	25189.961	24950.301	23976.049	24015.988	24890.395	25385.373	25143.646
22886.000	23639.805	23876.854	23760.064	24504.672	24138.537	24134.098	24831.244	24396.674	24232.537	24347.105	23913.088	25101.916	24906.412	24273.885	24837.941	24842.795	23644.066	23821.490	22921.590	22548.244	22254.738	22654.912	22156.018	22723.912	23243.885	23255.553	22598.857	22614.111	23538.578	23639.840	22812.346	22704.889	23415.521	23190.314	22882.529	24168.932	24073.660	24768.830	24645.699	24042.145	24429.363	25396.850	24280.840	24284.076	23911.521	23898.414	24821.707	24711.135	25125.105
23303.000	24930.738	23306.906	23583.896	24209.275	24703.432	24111.291	24392.676	25333.834	25171.480	24810.766	24637.502	24097.980	23481.377	23787.682	22941.846	22342.256	23150.100	23098.857	22106.031	23173.527	22803.947	21566.201	21466.877	22067.258	21985.826	22308.129	22541.840	22850.734	23487.635	23019.363	22763.225	21965.006	22908.420	24011.301	23698.613	23701.426	22985.555	23652.262	24466.840	23710.002	23650.145	23862.193	23136.818	23671.207	23509.645	24007.750	24081.898	24615.836	25613.018
24940.000	24748.662	24311.596	25115.740	24453.666	24579.863	25094.006	24626.580	24465.871	23623.461	23902.008	24207.789	23427.646	24092.625	24477.863	22567.879	23150.180	23641.820	22649.918	22736.348	22328.080	21718.340	21675.684	22343.953	22918.896	22316.135	22361.547	22620.389	22699.633	22572.953	22621.900	23329.625	23679.891	23832.533	23659.826	24096.043	23180.977	23196.166	23929.152	25115.469	24505.457	23742.494	23378.551	23437.090	24487.443	24374.326	24448.656	24342.697	25324.164	25633.061
24774.801	24033.471	23949.135	25207.953	24272.154	24818.107	24131.408	24602.500	24358.111	24061.654	24580.143	24503.994	24644.156	25099.816	23491.473	23671.121	23310.309	23562.436	23787.455	23924.730	23212.164	23308.457	23301.193	22166.129	23367.066	23689.482	23838.201	23163.350	23166.221	22579.172	22644.305	23093.100	22593.402	22528.578	23408.387	24283.303	23964.697	24727.107	24461.213	24505.260	24834.518	23437.748	24437.236	25395.611	25281.170	25467.998	24680.877	25035.689	25972.762	26528.502
23867.400	24508.736	24026.646	24010.898	23709.580	23931.080	24416.928	24040.969	24432.498	24031.951	23879.840	23432.346	23726.846	23210.668	23751.527	23291.488	23015.332	22347.520	22695.857	22964.742	23272.312	22315.205	23240.113	23128.176	23613.988	23372.643	23681.418	23497.320	22910.094	23534.576	23585.693	23486.566	23255.209	23714.791	24138.842	25005.475	24640.738	24774.604	25231.457	25000.568	24922.363	23634.584	23797.529	24284.062	24571.549	25308.848	24906.146	25746.842	25391.787	23714.949
22493.600	23946.773	23983.980	24066.121	24318.680	24673.053	24296.852	24374.783	24168.006	23961.934	24009.717	23542.150	23089.287	22574.246	23068.516	23177.457	22897.164	23655.000	24029.426	23435.484	23402.357	23384.617	23701.789	23145.217	23455.605	23144.021	23415.809	23507.990	23296.113	22969.973	22947.994	23454.006	22760.160	23041.264	22546.115	22508.926	24046.115	23728.361	23327.701	23859.953	24573.215	24665.617	23972.568	24893.344	23454.475	24559.756	25544.605	26072.617	26475.373	27180.623
24385.400	24802.557	23620.256	23901.977	24547.135	24318.279	24791.135	24181.342	24484.037	25103.357	23918.949	23077.146	23111.969	23573.738	22635.584	22158.578	22416.375	22532.705	22793.850	22917.420	22804.604	22210.936	21243.123	22711.207	23186.414	23070.436	22673.697	22969.344	22342.002	23099.627	22903.156	23831.316	23514.230	24127.711	24259.094	23870.564	23865.404	25792.611	24906.705	25057.129	24080.904	24509.141	24959.598	24117.771	24832.578	25410.611	25727.330	25868.129	26594.111	25796.303
22670.400	23049.279	22313.580	24368.025	23473.725	23920.762	24784.102	24377.338	24446.186	24548.020	24616.926	24015.682	23884.355	23427.727	24231.928	22950.281	24163.184	22990.883	22828.668	23174.248	23498.021	22436.809	22304.031	22456.842	23277.707	23363.123	22727.721	22941.307	23259.980	24131.574	24787.791	23197.188	24183.383	24024.582	24204.428	24552.281	23395.818	24802.664	23495.211	23280.492	23671.406	23701.564	24358.217	24206.773	25715.809	26136.836	25962.828	26382.479	26170.789	25519.000
25275.801	24278.723	24117.465	23977.961	24312.713	23081.738	24351.322	24780.492	24179.912	24032.924	23565.586	23724.375	23396.127	23832.334	23985.029	23756.074	23241.873	23131.205	23409.920	23312.205	22605.395	23181.406	21954.465	23333.994	23008.770	23775.385	23138.244	23980.709	23932.244	23373.803	23868.000	22982.035	23281.127	22735.281	22746.443	24899.527	24843.430	25059.619	24209.340	24442.549	24772.547	25076.207	25138.311	25023.584	25846.881	25254.859	25161.734	25694.197	26502.707	27417.359
23715.199	23465.098	23899.283	23819.566	23281.545	23321.639	22733.852	23011.826	23609.820	23456.627	24097.430	23719.170	23013.783	23458.268	22666.789	23153.648	23788.803	23286.799	23159.730	23086.436	23013.436	22542.453	23121.482	23284.938	22499.748	22944.543	22660.285	22801.090	23520.068	23304.537	23499.699	23503.355	23987.236	24204.510	24877.262	24287.293	24509.771	23514.070	23943.660	24131.037	24655.688	25089.213	23998.943	25633.607	25126.314	25947.562	26142.598	26373.279	26650.342	27197.305
22244.400	24037.451	23457.895	23900.320	23263.445	23537.104	24054.172	23352.836	22949.830	23111.508	23356.432	23938.418	23720.502	23544.426	22415.781	22947.855	24194.055	23050.209	23726.182	22914.166	23468.883	23013.990	22422.168	22231.176	23318.430	23371.074	23414.217	22774.459	23352.170	23643.176	23840.117	24581.938	24179.691	23928.914	23661.469	23947.051	24582.469	24146.105	23631.564	23744.611	24111.682	23978.818	24829.885	24289.172	25243.600	24959.949	24281.611	24907.252	25081.340	25178.949
24117.801	23390.984	23628.652	22630.262	23537.012	23283.830	23706.750	24038.301	24409.830	24083.660	23783.965	23728.016	23167.785	23803.797	23740.041	23606.811	23673.006	22615.018	23158.457	23531.863	23454.549	22822.939	22373.855	23078.211	22553.355	23867.154	23782.965	22692.766	22693.385	22937.012	22435.299	22572.330	22917.482	22012.188	22076.562	22677.789	22157.734	21825.203	22466.719	23006.098	23640.484	23237.436	23404.549	24107.406	23956.725	24118.912	25158.969	24749.318	24769.984	24591.977
23443.600	23914.393	24500.275	22714.451	23487.066	23571.850	24011.719	24218.410	24541.738	24808.697	24322.447	23939.994	23759.840	24638.717	24491.723	23793.867	24409.445	23193.863	22474.309	22710.998	22948.771	22704.471	22422.943	22623.184	21893.195	21946.832	21659.600	21833.990	22725.195	21983.121	22982.408	22604.902	22435.740	22263.213	22500.127	23393.646	23366.654	22570.457	23696.143	24081.559	23417.438	24753.361	25134.947	24421.145	24856.379	25909.111	25462.609	25257.781	25580.615	26332.832
23150.199	22095.543	23982.734	24037.693	22376.025	23621.299	24233.191	23580.924	23394.781	23362.867	23203.635	24021.533	23688.385	23650.789	22566.836	22302.168	24204.955	23031.037	22365.562	22935.857	22247.680	21718.740	21771.160	22239.035	21770.314	22472.688	23354.979	23182.012	21983.289	22667.359	22564.338	22399.619	22969.715	23421.014	23822.986	23352.477	24003.643	24159.617	23808.744	24100.014	23724.320	23738.650	24467.596	24417.920	24680.928	25352.895	25878.158	24931.021	25375.072	26229.672
23480.199	24604.303	24780.932	25036.785	23892.146	24251.225	24434.561	24221.443	24172.480	24684.074	24501.189	24321.314	23360.951	22886.811	23580.865	22838.652	23469.666	23035.295	23614.031	22867.203	22015.975	22473.391	22541.207	22412.568	23400.758	22306.637	22168.018	22719.816	22914.811	23013.352	22350.156	23100.416	23424.754	22906.518	23412.680	24439.654	23758.072	23559.969	22949.631	23984.033	24565.297	25667.002	25571.498	23904.012	24887.465	25043.076	25248.543	25437.361	24989.918	25298.676
22597.600	23163.139	23698.363	23041.814	23805.111	24465.037	25284.760	25579.828	25153.004	25210.510	24324.164	23900.201	23777.756	23515.273	24162.430	25019.408	23799.389	23320.832	23555.424	23292.832	21948.076	21561.270	22611.035	22877.312	22127.314	22756.186	22795.887	22892.025	23310.271	23040.691	22616.318	22679.232	22025.646	23372.078	23631.549	22898.471	24102.223	25153.762	23691.570	23511.811	23705.658	23166.664	23927.789	23571.678	24918.248	24760.557	25431.631	25664.078	25416.418	25385.328
23614.600	24074.010	24517.162	24748.539	24835.389	24567.654	24843.699	25175.842	25135.033	25304.064	25272.512	24445.355	23720.367	23617.055	23186.361	23670.988	22924.258	23587.064	22576.713	22090.682	22657.373	22287.434	22461.830	22315.160	22512.174	22077.008	22052.141	22933.197	23192.660	22848.812	22380.598	22737.990	22521.547	22816.461	24536.555	25506.434	25152.012	25323.145	25180.260	25250.518	24079.963	24513.295	25643.867	25444.049	25368.582	25741.668	25800.553	25706.936	25187.416	25218.639
23617.199	23044.041	24622.369	26202.020	24528.158	23686.703	24284.609	23985.178	24501.859	24137.711	24125.559	23506.061	24242.326	24124.521	22636.764	23790.902	23886.096	23622.494	22843.324	22400.078	22183.035	22209.080	21788.762	22104.270	21984.982	22169.303	22540.309	22606.434	21969.967	22229.123	21770.545	22235.658	22438.793	22404.312	23091.904	23706.971	23996.592	23519.770	23880.504	24145.059	25841.643	26819.154	25920.438	25075.045	25093.674	24586.861	24870.416	25588.617	26017.594	25730.422
24088.199	22675.533	23793.516	23883.631	23881.062	23748.291	24018.182	23880.105	23852.197	23721.350	23939.568	24236.740	23471.711	22535.285	23162.510	23248.176	23506.086	23424.148	23024.863	22998.658	22697.234	22952.488	23214.701	22625.289	22456.053	23209.051	22920.596	23059.131	23325.553	22879.359	23523.549	22976.248	23893.160	23348.768	23202.559	24117.229	23719.803	23395.684	23142.816	23642.375	23703.982	23866.773	24449.412	25489.797	25284.691	25460.922	26884.658	27062.924	26611.822	27105.484
23894.400	23136.256	23560.525	22593.740	21662.143	22510.867	23328.246	23379.475	23566.398	23394.756	24009.021	24711.256	24277.750	23830.941	23162.225	23435.424	23823.352	23799.436	23449.609	23608.957	22938.650	22528.473	22620.664	22912.186	22519.043	21916.713	22643.979	22495.361	22836.562	23209.953	24675.271	22956.084	23015.195	23803.570	23276.457	22802.922	22862.197	22921.018	22906.914	23499.066	24550.408	24992.439	24576.922	25249.641	25025.785	24631.168	24145.354	25557.457	25887.125	27092.396
24376.400	22935.475	23341.049	22863.275	23673.814	23412.918	22455.143	22704.725	23305.494	23548.156	23709.707	23621.662	22990.594	23493.213	22668.514	22483.824	24203.787	24140.732	22693.652	22299.666	21538.039	21114.545	22692.670	21742.629	21311.861	21719.010	21987.770	22110.160	23021.766	23342.449	23595.707	22893.521	23042.131	23177.705	23301.068	23371.381	23542.492	24508.428	24624.797	24354.582	24606.248	26270.861	24904.475	24618.803	26249.898	26255.051	27004.621	27411.324	27607.205	27464.918
24734.801	22898.627	23373.246	24244.537	23624.729	23966.893	23648.682	23967.223	23805.988	23583.613	23403.402	23757.229	24073.357	23629.559	24964.033	24262.572	23521.209	23273.727	23542.068	23547.660	23449.129	22052.391	21741.930	21280.078	22315.537	22770.449	23881.092	23130.852	23446.141	23487.893	23238.613	23819.531	24152.197	23337.762	23737.848	23800.496	23441.229	23959.641	24940.473	25450.598	25575.805	25394.207	25928.869	25118.480	25633.645	26123.111	25621.141	26103.979	27544.588	26988.822
22547.400	24544.980	23147.238	24267.211	24247.756	23509.408	23525.074	23425.475	23106.650	23509.057	24469.812	24181.498	24058.602	24331.604	24854.717	23844.697	23456.449	23928.182	23403.766	22445.180	21994.670	21929.598	20765.191	21988.350	22392.480	22034.480	21688.627	22449.551	22539.891	22328.852	23449.324	22570.592	23699.625	24019.826	23024.756	22937.146	23962.164	24113.408	26193.088	26333.334	26324.502	26153.822	25627.641	25729.824	24908.916	25849.711	26118.943	26554.316	26567.312	26720.566
23287.199	23970.709	23838.906	23310.387	23995.229	24053.281	23062.021	23369.627	24231.613	23554.949	22655.244	22887.143	22421.000	22945.080	24422.973	21886.420	22722.303	23182.080	23463.840	22806.561	21992.588	22292.758	22542.547	22332.979	22170.777	23205.508	22771.992	22766.465	22414.371	22501.201	22371.895	22745.508	23134.031	23824.287	23381.807	24184.619	24265.623	24482.521	23648.527	23768.434	24609.727	25185.770	25123.223	24831.385	25655.434	26592.355	26331.414	25347.811	26130.080	26218.754
23653.000	23603.018	22873.746	22702.609	23503.393	23974.539	23604.311	23097.303	23317.727	23186.963	23402.512	23537.521	24034.111	23320.721	23160.859	22425.387	22963.035	22960.518	22959.768	23048.525	22565.197	22641.453	22508.439	22690.830	22545.832	22695.570	22744.957	23336.445	22672.494	22057.287	21926.016	22535.246	22782.920	22804.832	24011.033	23940.484	23484.867	23124.809	23757.373	24435.793	24431.293	24851.764	24603.504	24277.840	25174.338	25721.668	25696.537	25931.412	27431.527	27232.609
23735.199	22673.938	23321.502	22860.189	24103.160	23835.566	23833.406	24559.979	24354.666	23809.689	22796.467	22564.076	22611.994	23061.979	23287.488	22151.441	22053.178	21763.584	22359.135	22280.094	22894.971	22450.119	21211.002	23093.352	21916.689	22565.992	22378.504	22619.047	22286.611	22771.979	22205.801	22115.340	22499.846	22931.160	23066.617	22643.111	23452.008	23275.369	24180.176	25284.453	25129.256	25036.230	25831.418	24647.510	25070.590	25679.721	26252.756	26878.387	26281.748	25923.979
23199.199	23946.941	23221.125	22908.787	23284.703	23279.934	23724.969	23744.711	23567.959	23626.508	22595.184	21760.414	23868.143	22843.277	22447.529	23029.248	22630.451	22799.535	21906.574	21445.516	21930.229	23255.879	22512.572	22675.051	23169.902	22415.266	22544.818	23018.041	21258.844	21634.035	23020.693	21667.826	22523.432	23421.299	23861.137	23494.893	24036.533	23706.658	24289.936	24172.047	24622.828	24499.943	24434.197	26165.727	24987.189	24668.598	25621.979	26120.330	26163.189	26017.256
23406.801	23662.877	23424.205	23657.070	23687.814	23340.178	23306.031	24310.844	24620.359	24201.459	23778.139	23219.045	22385.367	24051.883	23095.947	22696.541	23409.852	23076.689	22486.770	23101.113	23309.846	22785.432	22591.463	22854.072	22586.785	22241.891	23067.541	22649.004	22242.264	22678.898	23115.133	23925.439	23018.699	22746.277	22835.490	22711.070	22626.219	24000.375	24540.633	24633.531	23938.303	23635.062	23783.473	24763.080	25198.828	25030.496	25544.365	25214.113	25453.744	24534.168
23423.600	23741.861	23590.232	24173.559	23947.057	24915.447	24747.369	24441.398	24075.973	24103.234	23382.623	23344.566	23162.568	23732.516	22845.975	22417.166	23145.012	23514.379	22982.207	22147.414	21800.303	22427.277	21849.018	22462.227	22222.428	21729.516	21999.189	21947.090	21811.502	23000.900	22509.994	23452.299	24719.445	23884.311	23516.863	22922.512	23464.697	24080.553	23985.230	24688.984	23980.344	25176.807	24816.076	25250.223	24451.590	24371.066	24120.576	23583.467	23686.543	24174.232
23170.000	23525.832	23938.777	23843.033	23750.945	24391.016	24566.627	23592.090	23234.441	23810.150	24305.371	23491.916	23072.975	22863.457	23146.059	23507.633	23683.803	23705.168	22925.404	22841.080	23683.518	23210.693	22373.357	22338.352	22666.756	22210.521	22005.074	22422.703	22262.164	22657.033	22619.721	22871.191	23622.689	23596.238	23027.748	23789.908	24367.543	24003.289	24000.811	25288.107	24958.861	24361.734	24271.555	24133.291	23779.070	23681.662	24120.703	24075.131	23088.410	23415.688
23536.400	23724.412	22562.021	23521.453	22791.854	22900.004	23377.705	22904.971	23375.973	23720.736	23757.141	23678.002	23702.584	23496.193	23084.129	23303.764	24094.652	23636.514	24012.295	23013.064	23130.152	22572.510	21588.701	22081.258	21938.260	22057.182	22196.520	22525.133	22887.322	24036.395	23275.881	22881.039	22788.037	22723.605	22856.662	23812.404	23960.127	23771.312	23285.998	24135.607	23817.412	23519.273	23475.293	23041.816	23334.402	23426.752	23848.008	23194.955	23460.346	22785.520
22981.801	22447.914	23455.916	23121.084	23304.525	23449.238	23527.568	23518.855	23843.303	23985.469	23603.602	23282.961	23020.842	23215.156	23098.734	22826.195	23038.516	21986.455	22399.631	22383.684	22949.785	22818.922	22501.611	21829.963	22058.594	22321.844	23160.725	22520.768	22640.188	22633.012	22500.932	22784.480	22741.113	22375.912	21871.453	21865.824	23021.098	23423.807	23305.557	23768.500	24084.104	23069.461	23573.928	23388.656	23400.951	23841.871	23308.852	22511.541	23262.891	23906.008
22982.801	24112.697	24152.590	23070.797	23239.396	23777.566	23987.322	23553.678	22868.682	22655.289	22843.010	22678.895	23335.291	23353.041	23621.436	22877.805	21947.973	22549.404	22688.637	22131.396	22513.779	22249.867	23407.025	22565.340	22561.756	22188.287	22454.879	22176.578	21952.277	22133.205	22849.816	22578.275	21608.408	22160.441	21605.832	22133.127	21703.314	22260.176	21846.207	22854.484	23282.611	23674.285	23587.924	22311.094	22812.789	23963.887	24844.932	24061.033	24095.320	25054.061
23195.199	23015.189	23721.205	23500.783	23111.004	23006.158	22607.912	22731.234	23585.740	22841.619	22594.879	22969.025	22860.727	22233.402	21976.186	22830.049	21606.836	22375.387	21075.775	22198.070	23003.402	22929.832	23529.299	22437.955	22494.963	21757.678	21773.443	22419.264	21623.682	22294.654	22644.938	21688.465	22056.609	22191.971	21608.803	22344.824	22943.049	23149.539	23037.527	22438.678	22626.691	22945.832	23121.248	24147.496	23975.258	24625.816	25043.320	25345.350	25086.156	24330.887
23391.801	23317.857	22917.568	23123.758	22730.154	22284.344	22072.799	22202.723	22138.342	22829.516	22584.350	22379.439	21901.014	21845.658	22045.178	21867.207	21032.572	21863.174	21600.926	21582.865	21403.139	21669.895	20329.000	20211.672	20532.682	21118.996	21459.193	21609.426	21095.916	22703.705	22024.539	22444.656	21801.086	21913.904	21365.721	22771.754	23041.459	22696.012	22896.719	23149.160	23142.643	23063.125	22948.785	23379.848	23380.148	22941.637	24400.904	24504.971	24470.654	24690.699
23316.400	23362.254	22954.484	22829.779	23371.594	22371.623	23219.104	23051.270	22063.180	21584.588	21688.271	21241.064	22014.518	22688.611	22012.582	21149.277	21239.768	21542.271	20924.742	21268.217	21678.119	21304.840	21183.344	21667.246	20775.697	21125.172	21046.822	21177.840	21773.516	22263.824	22152.031	22940.119	23266.340	22867.293	22532.475	23147.592	22986.414	22298.309	22770.273	22711.174	22716.658	22498.396	22235.715	23086.975	23625.893	23484.660	23652.758	24208.912	24790.057	23565.676
23290.400	23620.570	22940.555	22496.918	23375.369	23274.264	22254.922	21911.426	21140.562	21449.482	22229.273	22041.430	21794.594	21491.143	22445.895	21648.197	21441.975	21586.406	21236.617	20574.430	20549.707	21438.002	21534.936	21184.854	20881.805	20825.260	21638.711	21854.035	21277.131	21143.043	20806.768	21520.643	22719.527	22012.695	22741.234	23562.709	23248.838	22510.891	21832.754	22073.301	22451.395	22617.578	22767.061	22622.287	21898.959	23362.398	23387.748	24030.619	24005.848	23387.918
22999.000	22821.162	22177.402	21425.580	22221.434	22120.711	21358.412	21754.186	22354.416	22577.865	22061.008	22422.824	22004.285	22033.580	21476.279	21304.793	22270.846	21065.004	21333.119	22003.426	23367.709	22220.785	20774.637	21510.465	20310.205	20667.869	20524.336	20738.002	21340.051	21169.760	21724.379	22432.607	22247.008	22286.062	22051.217	20935.154	22501.422	21866.434	21039.986	22461.801	22406.975	23201.330	23074.607	21863.168	22765.004	23201.736	23727.256	23745.348	24727.379	24845.969
22060.400	21857.299	21160.326	21052.965	21348.215	21485.648	21031.727	21750.885	22109.400	21884.564	21882.268	22188.150	21461.072	21189.217	21038.893	21253.418	21653.906	21419.396	20779.766	22004.031	21896.166	21837.943	21236.170	21223.047	21211.475	21513.191	21266.791	22348.516	21658.986	21516.285	21026.770	20970.100	21047.381	21362.100	22300.174	22034.504	21770.928	21945.811	22302.338	22618.072	22610.670	23273.957	22377.615	22533.604	22513.859	22931.617	22720.943	22852.475	23563.881	25038.299
22740.000	23071.305	22553.299	21849.824	22151.463	22384.254	23232.768	23118.676	22062.756	21890.883	22984.527	22938.854	23003.125	23090.986	24012.115	22770.254	21935.713	21702.271	21438.959	21641.416	22731.402	22345.000	21209.324	21924.287	22011.623	22669.197	22975.180	22493.352	23231.229	21497.922	21333.363	22302.010	21593.016	21704.680	21186.139	22141.391	22636.004	22604.666	22942.527	23188.201	23064.082	22981.012	22823.045	24008.121	23045.359	23960.023	24153.861	24513.338	24839.486	25506.307
22658.400	21893.895	23607.688	23999.764	23373.352	23049.471	23258.648	22855.164	23206.375	23215.498	22989.971	23084.617	23801.248	23154.457	23830.943	23731.434	23323.973	22493.643	22274.373	22603.365	22561.266	21751.598	21433.721	21174.586	21192.672	21288.773	21249.088	21742.934	21132.174	21777.227	22132.943	22018.410	21662.486	22173.213	21475.227	23750.283	24259.730	23195.826	23671.223	22264.432	23360.855	23626.295	23416.715	22877.027	23669.812	23544.627	22900.635	24093.627	26017.975	26266.354
23414.801	23181.289	22596.996	23308.324	23187.928	24115.053	23904.451	23526.799	23122.781	23210.459	23868.092	23651.650	23541.068	22213.574	22164.357	23554.107	22095.887	22905.617	22838.824	22552.133	22059.984	21793.545	20850.785	21379.088	21991.422	20911.205	20886.002	21266.588	20613.900	21922.646	22415.621	22258.826	22430.199	22457.896	22966.746	22963.461	23054.738	25044.834	23406.229	24248.893	24042.686	23042.428	24398.127	24596.670	23903.215	24974.672	25280.949	26159.846	26162.373	25905.141
24593.199	23329.119	22561.832	21758.756	22861.748	23877.039	23474.885	23593.889	23712.090	23552.070	23629.049	23293.088	23960.789	23420.379	22926.729	22671.184	22459.309	22031.955	21992.924	21393.107	20809.643	21240.299	22721.732	22214.188	21519.992	21017.094	20690.857	21530.098	21468.270	22511.623	22362.426	22094.600	21955.258	22980.232	23074.725	23921.873	23011.252	23757.773	23546.205	23537.062	23434.520	24266.316	24596.037	23884.873	24411.725	25263.545	25258.123	25121.547	25425.176	25328.002
23507.199	23881.213	23954.057	23966.039	23915.270	24195.436	23693.854	23629.033	23455.232	23570.631	23951.965	24250.449	24080.934	23678.146	22909.529	21900.047	21742.729	21469.428	21257.766	21251.256	21258.984	22033.484	22232.271	21055.762	21312.570	21854.057	22724.455	22791.205	22533.734	22599.096	20917.613	21832.123	21879.904	22072.828	21991.092	22763.475	23219.320	23168.352	23983.523	23606.090	23306.170	23912.109	24235.230	23225.770	24407.734	24742.295	25633.428	26056.648	26010.369	25645.598
23366.199	22738.768	23067.664	23368.328	24200.191	24643.811	24163.334	24033.088	24113.740	24537.455	23602.076	22962.205	23205.922	22767.572	22069.543	23000.057	21333.852	21505.686	22246.359	22083.094	21039.512	20807.119	21347.547	21882.508	22416.594	21903.146	21924.230	22007.529	22696.232	20659.475	21107.705	21757.971	22077.678	23200.000	23084.605	22692.832	22670.791	23498.914	23541.189	23911.131	23826.289	23914.645	24065.303	24512.617	25951.352	26019.139	25853.969	25766.494	25339.367	24412.328
24260.400	25157.855	24468.695	24926.148	24860.777	24596.451	23511.756	23296.029	23446.426	23922.695	23102.455	22775.602	23261.994	22500.914	22159.121	22510.648	22312.107	22184.898	21965.480	22034.873	22196.930	21425.766	21111.090	21036.193	21405.746	21963.861	22674.174	22494.096	21719.230	22478.645	21686.729	22356.467	22275.941	22649.924	22729.570	22874.760	24266.016	23404.164	23514.664	23684.375	23395.141	22895.324	24134.424	25279.797	24456.521	25033.111	26055.504	26004.105	26125.426	25939.770
25499.600	23999.084	24773.908	24945.053	23887.090	24095.818	23519.631	23154.463	23642.256	23490.549	23088.828	21561.041	21951.490	22464.340	21875.779	22310.404	21322.664	22584.275	22444.311	22201.680	23240.436	22284.896	22564.232	22998.582	22661.170	22454.084	22760.096	23011.414	23448.266	22710.236	22799.570	22552.887	22370.689	22009.162	22882.426	23289.652	24601.959	24606.664	24613.639	24167.865	24635.582	25459.510	24453.318	23797.807	23626.918	24945.828	25385.889	25570.852	25941.619	26164.881
25600.199	25106.578	24794.105	24490.580	24002.643	24541.355	24261.102	23078.303	22911.020	22317.793	22565.713	22700.199	22097.322	22681.111	22850.568	22593.047	22641.654	22543.701	22625.840	21721.191	21329.303	22124.783	21950.965	22812.992	22764.480	22438.199	22566.592	22807.420	23774.520	22217.184	22415.797	23275.422	23835.561	22616.023	23677.381	23154.564	23231.811	23724.561	24796.637	24353.650	24775.918	25845.785	25614.072	24624.252	24647.740	24491.461	23929.902	24608.104	25479.107	25791.521
24366.199	24426.648	24802.965	24146.904	23581.832	23657.537	24199.465	23878.941	23416.371	22648.768	22471.137	22534.908	22558.986	22629.428	23520.691	22520.607	22289.760	21449.861	22215.221	22049.145	21483.562	21895.004	21193.113	21712.223	22014.229	22799.629	22874.131	22356.236	22601.465	22822.674	22830.795	23278.922	23283.410	22809.953	23001.906	23185.082	23444.902	23586.414	23662.297	23837.645	23434.686	23654.725	24859.703	23748.920	24472.781	25842.576	25145.139	25053.010	25041.201	25875.379
25658.801	25141.459	24941.492	23838.215	23808.939	24184.344	23833.588	23407.191	24629.246	24580.027	23374.750	23192.324	23736.875	23109.256	22823.910	22513.295	22626.477	22153.623	22127.846	22538.074	22857.328	22326.166	23482.201	22243.367	21614.320	22689.000	22369.219	22212.576	22283.668	22833.346	22851.734	23136.109	23701.572	24031.297	24136.756	23962.365	24082.959	23313.451	23993.150	23378.568	23791.674	23273.176	24349.793	24311.990	24011.453	24762.131	25110.688	25205.236	25352.348	24955.506
24313.000	24201.527	24111.332	23715.902	24682.531	23668.434	23200.717	23292.635	23234.848	23299.336	24373.902	23613.408	22767.510	23489.648	23073.424	23124.270	21955.094	22990.510	22743.205	22238.521	22266.900	22751.252	23142.459	21963.021	22626.229	23330.447	22218.270	22762.762	22544.090	21771.840	21950.887	23545.568	22942.762	22935.189	22990.785	21652.312	22175.896	23591.117	22763.865	22511.273	24192.580	23712.350	23866.646	23514.168	25123.762	24525.012	24719.023	25107.514	25757.990	25229.527
25770.600	24558.998	23995.980	24987.027	24587.006	23540.754	23978.426	23942.537	23536.820	23516.596	23004.088	23015.434	23443.525	23237.957	23078.961	23886.633	23152.006	22921.652	22425.223	22439.832	22750.369	23230.631	23261.797	21911.193	22039.291	22772.445	22719.650	22723.838	22592.713	22626.033	22866.793	23259.398	22551.908	22701.395	23756.281	22844.459	24088.725	23620.156	23542.814	22310.076	22901.701	23702.779	24015.516	23843.789	24310.607	25311.377	24929.234	24307.494	25730.932	25998.678
24092.801	24535.744	24345.850	25405.979	24747.816	24536.471	23583.947	23750.602	23959.447	23739.748	23680.629	23607.416	23942.104	23828.324	23902.438	24276.223	23306.066	23352.768	23001.969	23469.521	22913.643	22686.139	22956.773	22213.273	22290.492	22815.318	22661.783	21950.943	21392.807	22202.838	22798.564	22857.818	23166.338	23487.271	23245.262	22174.863	23096.836	24190.531	24493.533	24424.658	23650.516	23754.271	23691.930	25680.268	24831.857	23652.926	24066.207	24447.371	25523.648	25445.709
25734.801	24742.039	25325.168	24931.367	24807.990	24270.980	23833.043	24514.439	24731.998	23758.320	24111.805	24266.520	23202.322	23228.953	23134.340	24060.328	23380.238	22970.641	22522.449	22603.027	23498.439	23288.172	22904.873	22692.471	21707.627	22483.473	22840.209	22414.756	22916.383	22709.625	23209.320	23193.408	23391.275	23443.805	23027.779	22950.816	22750.537	22899.402	22706.459	22891.482	23130.932	23756.178	23182.273	25015.186	24795.252	24740.609	23721.480	23741.006	25569.734	25352.938
25719.801	24840.680	24974.131	26082.146	25009.699	24731.244	25148.346	25376.764	24616.969	23866.676	24127.906	24058.943	23673.295	23596.762	23248.178	23329.809	24301.801	23561.051	23736.820	23680.758	23714.697	23614.754	23501.762	23095.924	23039.891	23332.746	23393.131	22675.371	22448.260	22209.199	22706.682	22492.846	22950.012	23478.785	23372.826	22469.094	23397.453	23525.176	23165.906	23238.143	23583.004	24142.762	24235.496	23130.725	24468.559	24693.984	24297.172	24767.809	25694.105	26085.104
25058.801	25356.439	25388.885	25055.066	25139.104	25034.912	25383.225	25264.758	25383.371	24699.121	24435.965	24385.475	24408.500	23577.324	24645.250	24506.203	23766.568	23989.746	23183.570	23077.881	24213.926	23703.057	23343.363	23465.670	23428.777	23571.654	22983.225	21827.639	21863.826	22331.820	22241.420	23475.412	23449.934	23918.438	23463.537	23375.096	24397.320	23938.670	24571.309	24089.449	24036.672	24216.006	22962.707	24587.209	22772.736	22848.428	23731.924	23907.830	24244.543	24320.436
24644.000	25751.141	25422.770	25453.393	25584.674	25460.412	25676.104	25310.957	25820.303	25277.375	25421.320	25038.438	24475.908	23841.697	23989.047	23716.334	24075.346	23306.072	23477.189	23313.520	23299.275	24151.973	24194.357	23066.211	22911.168	22507.547	21490.709	22389.771	22716.850	22255.131	23690.551	23946.090	23034.223	22683.146	23011.551	23145.660	23174.580	23162.455	24089.365	23745.410	23688.990	24549.889	23991.951	23119.531	24046.248	24547.988	23879.289	23727.184	23965.916	24511.902
25445.801	25456.381	25020.166	25657.740	25982.994	26301.889	25783.129	25761.873	25223.715	25146.447	24782.520	24779.311	24691.707	24735.949	23828.439	24631.605	24271.707	24610.227	23577.320	23490.846	24133.238	24454.533	23808.826	24665.188	23902.023	23445.371	23417.691	22995.680	23248.410	22622.777	23486.508	23098.508	23185.934	24122.955	24476.113	23519.846	23350.086	23640.330	23643.633	23948.275	23402.504	23374.938	24177.236	24096.836	24439.510	24330.062	24781.512	24539.473	24799.438	25332.637
26548.199	25342.543	25557.047	25717.211	25640.027	25476.795	25484.320	26165.436	25765.477	25324.922	25306.240	24265.559	25655.732	25980.645	26432.771	24248.666	24312.707	24559.447	24038.441	23847.301	24224.514	24326.719	24379.648	24311.455	25117.473	23344.342	23360.771	24069.182	24213.979	23723.213	23372.406	22947.893	23466.271	23941.664	24029.199	24195.074	23459.652	23278.516	23445.049	23982.830	24488.094	24104.635	23867.730	25294.176	24217.400	25304.031	24716.326	24611.246	25180.891	26165.172
27251.199	25702.904	26748.018	25952.098	26082.092	24962.139	24840.219	25220.006	26155.211	26148.961	25941.863	25379.033	25346.588	25248.508	26090.508	25043.830	24753.891	24407.826	24394.266	24418.371	23651.189	23668.746	23084.584	24188.568	24500.041	24791.260	23797.605	23895.668	24446.408	24024.980	24557.496	23879.695	24052.363	23821.123	23706.309	23238.600	23811.785	23583.674	24203.357	24328.744	23281.598	24171.703	24182.223	24477.271	24036.010	24470.092	25045.199	25138.846	25648.100	26034.412
25203.400	26520.684	26320.400	25282.391	25631.488	26214.293	26212.141	26028.146	25986.150	25780.914	25195.557	25340.953	25263.320	25159.369	25666.910	24361.674	25083.066	25108.527	24356.719	24741.471	24649.299	24706.262	24278.293	24027.090	23809.064	23152.447	23648.480	24143.322	23554.902	24438.008	24024.434	24103.480	24174.902	24702.090	23473.215	22939.916	23715.000	24656.520	23781.324	24161.281	23343.262	22889.162	23844.635	25215.539	25076.656	25148.094	24975.205	25533.631	25449.020	27038.025
25925.000	25736.609	25739.336	25440.447	26276.191	26231.668	26581.064	26814.582	26441.971	25901.879	25984.455	26122.365	26400.840	26268.012	25961.936	25357.479	25732.975	24590.949	24443.859	25179.221	24433.852	24749.352	23929.506	23626.590	23631.941	24030.502	23311.004	23595.232	23669.266	24321.357	24346.898	24627.914	24412.523	24445.531	23870.645	23126.371	23310.059	23192.080	24376.582	24138.375	24074.631	23342.123	23484.150	24007.971	24168.387	25161.059	25178.154	24854.107	25341.830	26053.508
24712.199	26722.666	25929.340	26651.094	26472.863	26376.029	26447.182	26077.648	26696.479	26368.377	26019.246	26332.625	26983.102	25761.693	26106.287	26430.105	25779.529	25156.891	25569.840	25102.584	24216.236	23946.553	24077.717	24194.957	23001.613	23087.658	23300.799	23762.768	24389.572	24618.102	24898.959	23714.385	23892.443	23552.971	23450.398	23975.889	23825.006	23472.088	24220.043	23455.557	23480.004	23695.570	23999.283	24070.125	24568.213	25186.139	25033.402	25268.814	26460.379	25714.141
28647.199	27104.500	26845.252	26483.873	25734.326	26161.127	26523.348	26208.461	25859.920	26000.518	26334.213	25614.680	24890.859	25338.504	26264.883	25569.707	25169.152	24320.576	24508.723	24989.850	24305.889	23931.396	23588.162	23008.768	24551.389	24253.045	24341.709	24242.992	24267.801	23708.904	23841.924	24238.562	24373.271	24409.674	24044.646	24109.115	23231.494	23965.352	25028.939	24536.871	24136.188	24883.586	24520.064	24380.037	24450.025	24021.852	24316.303	25550.914	27048.291	26281.346
27180.801	26777.660	27128.662	26868.750	26411.348	26277.912	26592.174	26871.482	26286.346	26007.246	26501.561	26476.613	26604.990	25807.258	25412.711	25852.635	25059.719	25104.592	25060.484	24538.105	24482.559	24221.004	25326.523	23782.305	24581.289	24668.107	24620.953	24543.734	24821.674	24032.037	24221.340	24557.178	24230.178	24448.309	24837.990	24629.385	24739.156	24161.229	24108.994	24500.559	24937.459	25394.314	25988.840	25766.924	25264.178	25594.975	24528.770	24248.334	24191.150	26273.811
27518.000	26208.896	26546.041	26901.961	27065.291	26503.010	27285.900	27012.473	26131.025	26245.268	26410.027	27194.523	26790.326	26809.893	25855.820	25453.094	25514.600	25098.781	25310.957	24675.080	25340.299	25301.902	24844.604	24005.402	23852.250	24313.887	24599.156	24590.242	24233.375	24012.021	23834.791	24304.826	25166.770	25361.348	24740.037	24746.121	24010.834	24379.510	24780.449	24859.629	24355.133	23949.750	24870.844	24449.137	24896.066	25481.580	26376.959	25770.104	25629.502	26428.615
28750.000	27716.543	27081.746	26032.986	25999.129	26438.865	26387.061	26902.381	27287.236	27053.572	26362.490	26571.133	26588.383	26957.494	25054.223	25666.941	25616.043	25501.779	25124.732	25647.602	24598.807	24625.535	24302.469	24099.395	25255.027	24213.896	24611.098	24285.371	23896.584	24039.758	24655.857	24661.557	25379.844	25467.732	25399.602	25830.443	25605.455	25402.350	25119.221	25265.119	25500.477	25638.273	25172.635	25137.752	25710.551	25971.086	24989.057	25191.975	26789.559	27835.092
27774.801	24966.953	25952.459	26974.381	26706.871	27096.818	27809.658	27780.984	26960.395	26007.541	27199.551	27387.697	26725.373	27283.416	26804.027	26040.770	25432.283	25923.984	26570.805	25370.111	25061.836	24865.406	25472.684	25785.920	25571.547	25065.154	25659.902	25210.977	25209.350	25123.607	24632.807	25121.166	26165.232	25360.342	24589.641	25050.852	25652.734	24892.236	25785.633	25328.217	26531.557	27044.539	26913.652	24897.312	25553.160	25863.768	26597.521	26835.119	25445.066	25917.211
26937.199	26942.176	27065.602	26976.320	26735.246	26460.584	26132.287	26778.496	26568.127	26543.398	26503.732	26021.557	25885.646	26129.109	26457.127	26282.672	27225.756	25248.854	24975.430	25062.646	26312.322	25374.000	25465.656	24509.758	24212.432	25186.980	25192.287	24064.443	24018.166	24712.381	26218.186	26122.035	25700.643	25094.637	25383.766	26039.369	25110.816	25836.232	25952.801	27232.533	25716.037	25508.088	25498.230	26610.646	25855.336	25795.186	26142.668	26084.404	26379.404	28122.627
25870.801	26974.340	26522.350	26574.068	27189.439	27921.869	26998.668	26666.467	27697.770	27266.453	26773.598	26297.363	26206.254	25759.861	26551.094	26798.518	25900.236	26494.695	26754.328	26458.340	26497.488	24749.205	25304.068	25498.195	25749.098	25325.734	25252.473	24859.607	25020.691	25701.121	25807.738	24851.801	25557.453	25472.148	25193.055	25021.230	24730.562	25120.254	25780.674	25612.139	25944.164	25348.391	26282.299	26507.338	26272.201	26688.916	26508.201	26357.803	26712.215	26841.623
26116.000	26835.389	26893.398	27736.432	26493.641	26476.004	27226.900	26997.318	27433.482	27534.953	27016.270	26313.941	26222.965	26128.998	26196.068	25227.250	25859.041	25228.844	26452.357	25701.861	26011.955	25975.801	26257.422	25854.131	25855.953	26018.980	25908.062	25029.566	24143.002	25756.916	24806.674	25340.605	25544.199	24947.381	25805.350	26543.768	25822.822	27060.979	26120.111	26161.883	26240.291	26890.340	25603.828	26205.686	25485.215	25951.262	26473.715	26016.186	26101.615	26817.100
26051.000	25161.359	25318.182	26101.428	25250.840	25970.498	27102.492	26925.650	26182.871	26607.131	26190.857	26097.115	26868.139	26161.957	24885.215	26809.838	26097.510	26111.889	25597.004	25465.201	25303.361	25538.988	25162.654	26061.592	25562.037	25748.291	25421.029	26289.436	26145.428	25259.438	26160.910	26026.977	25382.455	25583.279	26248.301	26098.492	26299.203	26358.521	26170.707	27131.953	26139.424	25329.363	25592.973	26689.805	27010.160	25598.133	27286.361	27508.352	26905.184	28642.631
25617.000	26403.504	25678.602	25024.018	26076.135	25699.334	26802.650	26107.363	25205.410	26355.066	26952.389	26225.695	26654.832	27047.814	27396.527	26333.746	26671.914	25936.436	26091.404	26053.201	26491.619	25746.275	25803.811	25775.293	25548.664	25965.521	25389.643	24713.953	26270.129	26293.041	26530.025	24989.383	25781.086	26125.438	26152.703	26210.693	26603.883	25907.287	25921.195	27325.129	27018.352	28275.131	27813.125	28176.418	26829.854	26134.109	27327.701	28317.438	27413.918	27144.572
25055.600	26533.959	26270.461	25690.982	25886.232	26233.896	26677.961	26487.154	25990.434	25922.074	26292.736	26350.828	25948.555	26123.926	26616.809	26394.902	25695.988	26556.682	26002.512	26230.172	25904.316	26102.311	26136.643	25761.170	25126.133	25615.545	25274.113	25507.975	25038.547	25744.814	25873.281	25980.510	26233.988	25966.709	26055.729	26746.283	26729.941	25965.520	26623.570	27278.520	27188.559	27770.146	27379.867	27775.158	27696.658	27748.246	27263.748	27322.191	27605.523	28696.783
25313.600	25438.357	25937.717	25120.367	25539.289	25703.232	25540.648	26421.078	25549.342	25864.898	26146.260	26977.418	26486.859	26660.934	26363.316	25921.352	25876.904	25468.660	25872.846	25289.854	24773.580	25138.715	26012.412	25608.684	25386.980	26472.141	26367.703	25936.648	25301.014	26063.502	26831.412	26303.117	26307.863	27153.041	27019.729	26718.992	25921.660	26565.791	27134.285	26734.721	26583.053	26869.324	26357.139	26211.123	27056.145	27982.377	27244.127	27985.277	28984.748	29351.018
23274.600	25213.205	24411.318	25302.369	25914.697	24931.381	24049.428	24794.076	25676.373	25504.543	25361.588	24857.820	24995.859	25491.490	26247.377	26019.662	25954.586	26594.393	25280.855	26189.186	25969.789	24932.420	25345.461	24797.477	25513.693	25446.496	25882.773	25572.160	25154.182	25844.420	26775.518	25815.688	25408.859	26040.209	26812.105	27533.471	26586.307	26813.244	26779.795	27625.293	26915.744	26661.623	27118.502	27883.277	27132.105	28000.031	28219.150	28730.264	28602.980	29388.689
24647.400	25451.260	24869.885	26658.455	25814.150	25043.639	24322.889	25158.027	25683.330	25816.742	25836.250	24896.721	26172.969	25078.715	26228.648	25479.441	26110.957	25462.510	24401.145	24556.408	25229.852	26063.639	26142.412	25182.980	25966.129	26173.867	26292.822	25729.832	25682.014	25829.578	26231.709	26051.301	26155.309	25699.617	25212.447	25670.391	27059.393	28122.764	27466.887	27088.611	26701.471	27525.275	27264.887	27967.570	27396.078	28496.121	28169.713	28412.863	28657.301	27168.789
25000.199	25710.613	25723.695	26122.535	25603.648	25528.688	25715.225	25834.838	26484.543	26467.277	25670.258	25554.670	24084.393	25723.094	25467.080	24660.498	25132.508	24907.697	24317.549	24429.457	25127.533	25765.242	25453.023	25177.777	24681.918	24522.688	24773.070	25125.145	25677.176	25682.590	25679.205	24963.164	25443.350	25973.188	26440.822	25645.766	26182.096	26869.354	27122.391	26346.959	26029.418	27734.271	27471.807	28705.820	28506.650	28853.221	28359.221	28385.717	29940.283	28432.641
26083.199	26472.672	27330.535	25326.154	25814.307	26505.611	26713.688	26247.488	25578.004	26012.174	26766.234	26274.914	25517.584	25465.473	26216.525	25040.539	24843.664	25284.891	25164.660	25165.121	25224.160	25395.781	24123.949	24953.656	25254.387	25609.311	25238.822	24670.727	23927.709	24751.982	25695.914	26085.068	25722.260	25131.369	25165.754	24997.861	24077.189	25777.387	26620.709	27632.992	27524.229	27220.936	26868.199	28064.697	28732.160	28066.547	28502.982	29005.994	29174.230	29307.062
27833.801	27142.154	26284.656	26256.717	26476.359	26468.199	26333.367	26469.975	26615.455	25649.268	26313.203	25928.418	25858.266	26266.531	25109.264	25072.137	25994.418	25124.346	24887.045	24786.344	25083.354	24191.582	23919.906	24588.705	24447.852	24683.822	25739.152	25978.117	25211.512	25015.914	24894.922	24845.266	25647.857	25418.895	25343.678	25183.070	25714.732	26199.986	26122.754	26298.850	26179.609	27049.119	27823.217	26209.637	26687.635	27902.311	28905.539	28610.531	28362.613	28479.979
26791.400	26194.547	26852.838	26244.695	26009.617	26276.525	26364.258	26350.551	25696.271	26457.953	26936.516	26572.635	26234.760	26126.885	26265.812	26294.518	26317.320	25081.736	24601.062	24540.828	23824.639	24598.402	25016.270	25539.891	25603.215	24990.990	24734.736	24411.908	24690.945	24211.152	25258.785	25952.320	25171.674	25347.936	25812.744	26463.062	26488.377	26383.021	26912.047	26408.420	27061.396	27303.984	26745.711	27327.561	27406.471	27587.145	28114.836	29061.178	28561.658	28997.643
26171.199	24879.754	26018.379	25253.189	26152.324	26167.160	25273.973	25144.939	25392.074	26190.867	27090.943	27583.898	27596.096	27620.920	26251.416	26316.688	26321.367	25358.061	24886.889	24831.541	25844.344	25561.113	25060.037	24414.031	25314.285	24905.846	24965.146	25209.611	24541.945	24834.281	24419.982	25487.039	25354.303	25391.328	24666.020	24580.316	25179.033	26088.750	24804.176	25161.947	26013.275	25583.377	26598.033	27975.396	27375.762	26763.420	27071.557	27130.633	27836.914	28028.822
26177.400	24938.758	25649.162	24961.535	25188.867	24820.213	25480.043	25712.475	25314.510	26064.887	26864.803	27273.779	26263.770	26506.043	25420.652	26375.115	25631.260	25788.816	25547.500	25660.643	25263.318	24813.268	24555.631	25574.488	25567.832	25564.664	24859.998	24509.646	24048.871	23681.924	24667.162	24314.521	24307.088	24879.412	24824.965	24865.189	24470.008	24696.119	26782.910	26517.256	26466.049	27217.535	26248.740	27108.666	25801.635	27016.166	26341.615	27474.660	27722.820	27865.152
26722.600	26012.717	25966.908	26845.258	26267.129	26989.475	27219.973	26443.516	25614.131	25914.893	25531.109	25696.248	25474.895	25790.613	26614.719	26457.047	25536.357	25156.057	25721.125	25083.930	24047.762	24691.814	24915.410	24670.566	24327.156	24327.725	25048.914	25294.297	25373.779	24871.373	25859.053	25272.229	25066.715	24722.094	24923.045	24906.051	25324.611	25112.730	24942.072	25827.939	26150.994	26193.246	25983.447	24688.883	26146.047	27215.520	27907.916	27254.473	28877.797	29177.348
25109.000	25540.201	25986.648	25651.279	26819.502	27343.129	27532.781	26600.680	26336.012	26394.965	26072.047	25550.125	26749.229	26232.875	26194.133	25955.803	25093.992	26825.439	26289.859	25178.588	25274.826	24633.557	23136.172	23502.613	23468.785	24143.512	24386.951	24356.967	25057.686	24867.697	26006.088	24625.713	25252.092	26252.326	26189.928	25987.975	26152.682	25131.691	24778.469	24752.812	25155.156	26190.861	26147.588	25368.467	26718.111	27568.070	26917.090	26885.500	27633.623	28481.424
26653.801	27198.256	26102.133	25678.043	26017.426	26158.098	26361.406	26187.342	25665.432	26330.354	26676.930	27082.381	26383.799	25172.225	25984.996	25408.203	25126.174	24283.404	23640.627	24875.684	25122.748	25479.938	23552.889	24688.473	24730.818	24437.881	24525.035	24700.256	24138.787	24680.389	24808.756	24856.770	24831.518	25483.213	25364.324	25270.613	25110.445	25302.330	25319.381	26591.168	26954.195	26606.672	25723.092	25666.234	26459.508	26929.936	27426.598	26939.457	27763.070	28216.184
26863.000	26718.943	26639.654	26681.840	26134.041	26851.252	25784.924	26700.902	26629.998	25641.889	25004.668	25812.182	26133.410	25141.047	24854.441	24323.629	26302.525	25382.928	25318.547	25747.406	25491.172	25025.342	25186.090	24213.037	24627.527	24404.379	23877.881	24362.328	24893.580	25784.760	25938.836	25583.875	25119.643	25194.846	24892.678	24045.641	24739.625	25397.246	25031.963	25067.592	25750.605	25585.730	25254.531	26101.387	26475.582	26871.373	26528.652	26737.197	27067.037	27740.830
25249.600	24879.473	24601.115	24398.598	25050.562	24914.406	26211.305	25703.236	25749.107	26740.689	26332.588	26257.438	26230.326	25268.629	24956.697	25747.246	25135.387	25345.484	25969.449	25674.273	25759.812	25212.482	26186.383	24853.201	26413.502	25133.027	25037.795	24991.523	24375.283	23984.303	25033.840	25552.592	25556.801	24977.201	25318.225	24625.896	24747.572	26030.889	25314.330	25067.002	24660.801	24504.178	25428.533	25668.223	26350.230	26809.613	27166.377	27689.725	27193.414	28102.852
24035.801	24807.500	24851.781	25587.457	25613.998	26166.701	27066.889	26798.873	25957.143	26129.342	26493.863	25747.320	25804.014	25897.365	25623.123	25385.312	24669.232	25230.547	24820.691	25432.139	25340.490	24582.252	25282.648	25096.111	23877.850	24986.855	25669.605	25727.373	24820.332	25698.270	25758.422	25245.180	25353.000	26712.615	26860.195	25797.379	26246.139	27292.994	27061.723	26212.744	25807.246	25557.988	25698.008	26993.607	26167.551	26273.254	26225.615	26482.098	27013.979	28018.652
24526.400	25636.914	25362.555	26521.564	26263.195	25684.938	26092.561	25830.410	26431.711	25866.352	25200.797	26219.104	25968.307	25023.654	24652.850	24926.826	26033.783	26073.381	25125.221	24846.363	25599.188	24590.434	25617.857	24928.664	24151.709	24433.469	25642.635	25821.344	26830.254	24405.197	25386.652	25953.154	26003.594	26818.840	27609.057	26461.967	25692.514	25587.246	26670.521	26577.781	25992.395	26406.549	26667.152	27257.127	26401.869	27437.293	26763.012	27218.453	26881.467	28453.820
26402.600	24638.389	25697.225	26187.740	27157.191	26106.457	26075.213	25597.848	25641.125	27273.395	26830.115	26139.447	26017.266	25321.223	26332.730	25193.387	25068.670	25445.109	25276.498	25252.480	26403.639	25324.711	24900.023	25315.686	25878.393	25699.244	25691.559	24848.252	24945.273	25559.992	24084.525	25633.090	25740.980	25594.344	25768.541	26903.260	25343.957	26221.951	25630.127	25735.285	26594.248	26028.000	26855.738	27008.371	26292.990	26175.680	26649.061	28041.311	27823.514	26986.324
25527.199	25645.883	25626.029	25242.320	26225.088	25661.006	25675.014	26465.299	26647.959	25964.826	26607.291	26446.551	27107.260	26764.576	25423.146	27029.701	26797.479	25653.645	26197.156	25559.881	25137.771	25543.326	26439.217	25039.223	24504.535	24443.127	26256.574	26346.592	25580.303	25728.611	25296.822	25916.867	25954.363	25510.578	26063.629	26197.793	25428.490	26722.734	26393.773	26903.746	26848.686	27587.381	27518.404	27625.797	27680.080	27227.047	27544.689	28299.375	27897.992	28606.732
23429.801	25682.521	25370.219	25500.107	24998.678	25486.705	25698.906	25890.850	26222.795	26694.988	25208.654	26244.307	26050.680	26205.059	26762.176	26253.256	26005.562	25988.754	26494.107	25842.883	26324.182	25281.016	25248.342	24797.688	25481.742	25310.826	25535.186	25939.039	25448.277	25503.123	25452.852	25798.877	26257.840	27137.225	26140.109	26081.596	26202.998	26134.779	26461.742	26409.609	25911.531	26223.781	27593.721	27465.582	26837.691	26579.232	27552.488	27324.697	26801.912	28396.072
23855.199	24581.691	24260.820	23869.078	24504.617	25248.867	24838.951	25380.754	25736.725	25108.639	24908.578	25417.480	25915.016	25005.420	24708.367	25043.844	25113.631	25058.104	24814.953	25149.883	25369.203	24394.734	24921.035	25240.975	24480.682	25546.645	25108.336	25606.412	25936.834	25241.574	26143.426	26448.637	25855.373	25823.678	26287.533	26158.963	25751.520	26966.143	27445.477	26613.100	25941.662	25447.830	26213.021	27642.777	27166.246	26775.221	26356.273	27321.682	27480.629	28602.143
24867.000	23273.613	23844.928	24085.695	24995.338	25259.775	25101.535	25715.812	25807.891	25856.088	26273.818	25410.828	24993.238	26294.902	26622.400	25671.145	24704.555	24755.576	23574.412	24224.053	25196.830	24760.947	24337.531	24379.963	24728.518	24500.475	24862.955	25531.834	24880.963	25532.844	24476.881	25249.928	25668.318	25987.123	26276.771	26190.885	26855.010	25349.748	26411.580	26838.414	27054.129	26904.613	26305.072	26816.330	26923.277	27622.334	27264.092	27417.246	27068.869	27651.773
22930.199	22849.199	23447.965	23873.326	23418.088	23758.424	23825.590	23842.621	24871.246	24456.979	24540.039	24983.004	25316.779	24981.684	25590.934	24831.072	24841.279	25660.480	25450.193	24352.693	23817.752	24258.420	25241.836	24756.207	24663.223	25020.420	25302.627	24886.020	25251.170	25808.619	25508.879	24891.475	25094.701	26173.457	26422.879	26271.965	26182.033	25213.697	24704.355	25138.754	26275.705	26471.150	27042.488	26592.488	26155.705	26920.152	25986.000	26173.426	27003.600	27432.326
22762.600	23066.824	23524.635	22831.643	23092.000	22594.430	22196.443	22632.193	22719.953	23113.809	23631.803	24405.020	24733.783	24652.605	24669.287	24270.803	24936.002	24721.996	24315.141	25139.418	24215.047	24205.121	24941.605	24975.688	23629.207	24888.398	25302.822	24850.949	24662.273	24847.281	24378.535	25532.502	26163.689	26458.301	27030.275	26069.375	26068.918	25109.895	26457.260	26521.900	26829.553	25871.271	27303.670	26910.021	26718.520	27201.434	26892.906	27039.391	27065.811	27168.049
25240.199	24377.393	23970.332	24273.799	24513.451	24251.541	23453.902	22908.064	22931.072	22882.990	22861.318	22895.912	22890.736	22757.039	22736.924	24150.553	24778.121	24041.973	23546.568	23987.754	24429.514	24496.418	24748.270	24014.697	25606.594	24931.494	24668.666	25052.387	24110.697	25018.557	25988.900	24711.551	25582.094	26146.318	25992.676	26552.324	26873.619	25613.953	27273.113	27175.199	26668.975	26661.504	27083.359	26891.408	27048.477	27017.852	27516.678	27600.982	28078.719	27363.469
24289.600	24620.807	24968.773	24623.891	24825.016	24831.920	23719.977	24056.914	24382.252	23948.777	24128.367	23917.500	23200.125	22368.521	23589.531	24473.678	24204.053	23585.271	23474.629	23746.123	22969.398	23850.328	25462.285	23624.727	24869.160	25119.781	25911.754	25172.107	25049.537	24512.262	25587.422	25514.979	25794.535	25855.066	25615.324	26243.855	27027.979	26855.850	26679.830	26861.828	26804.336	26847.402	27471.660	28126.787	27350.879	26895.139	26758.088	27230.967	27157.180	26733.117
21851.000	22619.955	23273.312	24078.326	24033.311	24297.479	24289.295	24947.988	24988.428	24700.168	24323.627	23730.441	23285.270	23627.795	23318.164	23560.959	23457.012	23363.920	24703.086	24864.346	25495.410	23470.332	24640.854	23886.184	24083.049	23725.928	23170.223	24546.102	26443.848	25731.654	25526.367	25049.521	25891.158	25857.422	26526.408	27849.084	26332.871	25157.924	26593.947	26918.678	27069.553	26775.291	27338.652	26837.752	26922.803	27697.359	28611.039	28531.053	27593.703	27342.914
22324.801	21000.229	22219.213	22091.924	22207.572	21960.174	22690.865	22987.766	23641.527	23775.787	24369.885	24848.125	24076.125	23512.451	23754.578	23364.531	23946.959	23118.984	23439.516	24631.240	24830.057	24288.699	24336.510	23649.979	24651.475	24902.760	25477.363	24669.371	24540.750	25843.621	25124.258	25728.463	26294.500	25964.125	26462.186	27182.627	27128.377	25893.195	26859.115	27624.559	27312.674	27119.035	26445.109	28663.875	27891.531	28678.930	28363.703	28695.312	28975.141	29491.432
20472.400	20765.713	21422.141	21486.146	22439.217	22179.631	22253.863	23042.854	23231.121	23591.406	24166.758	23431.639	24466.777	24269.406	24013.533	24401.018	23347.701	23199.787	23347.221	23905.295	24558.377	24305.705	23596.396	24134.262	24307.328	25406.529	26036.891	25249.201	25851.795	24957.072	24557.254	26107.424	26256.594	26483.578	26697.453	26338.014	25673.613	27129.902	27263.053	27607.752	27839.135	27707.096	27997.896	29275.656	28125.727	27755.396	28213.381	28473.082	28501.959	27957.842
19689.801	19949.133	19629.236	20760.088	20893.510	20745.346	19976.518	21199.748	21775.957	21891.182	21870.242	23203.918	23012.953	23684.781	22641.576	24339.541	23635.014	24238.385	23076.516	23449.863	23139.738	22913.934	23641.383	22478.197	23522.160	24336.459	24402.596	25076.924	25727.035	24950.975	25878.248	25229.641	25752.168	25984.238	25840.438	26720.643	25841.592	26622.432	26619.473	26248.459	27471.895	28516.953	28574.582	26964.094	28154.576	28977.043	28580.092	29524.977	29040.502	28908.529
17814.000	18998.248	18804.125	19295.158	20345.801	19879.396	19822.275	20133.182	20465.100	20050.367	20110.852	21477.754	22041.193	22637.367	23125.340	23347.566	22854.861	22724.219	23740.029	23288.863	22913.502	23848.670	23627.547	22914.488	23443.152	23943.545	24412.281	24664.764	24729.604	23930.047	24810.473	25708.127	25675.697	25704.035	26829.475	26284.652	26452.326	26894.775	27577.496	27064.623	27763.361	27351.037	26964.795	28418.414	28018.143	27869.680	27897.170	27264.891	28625.988	28961.295
17901.199	18416.277	18510.342	18252.498	18413.320	18675.002	18811.871	19673.326	20393.826	21215.928	21224.186	20639.410	20362.145	20985.857	21096.672	20556.725	21536.525	22642.416	22644.201	23119.850	23465.393	22575.562	22772.195	23752.859	24007.084	24257.826	23481.617	23498.010	24484.598	24864.227	25284.293	26496.336	26479.012	26090.465	25575.752	25157.992	26560.549	26093.471	26544.143	26788.818	27099.205	27803.656	27293.727	27192.084	27291.092	28630.059	28550.998	28637.674	28762.047	28884.307
17148.000	17268.969	16869.229	17287.939	17618.354	18522.062	18056.561	17861.020	18814.033	19607.150	19309.793	19329.523	19587.453	19609.814	20515.186	19830.412	21581.461	22522.092	23731.207	23635.498	23395.160	24102.926	24252.477	23496.598	23948.836	25198.223	24153.953	24211.285	25335.197	24211.223	24507.984	24993.430	25284.955	25598.379	26114.385	25900.465	26442.801	27354.807	26934.914	28268.500	27521.150	27748.938	27661.400	28903.113	27643.062	27689.953	28337.865	28613.918	28686.318	29730.646
16425.400	16370.620	16008.006	16768.117	17139.318	17124.467	17506.588	18100.613	18011.959	17166.973	18229.477	18882.842	18781.330	19111.412	18999.566	19649.438	20018.838	21988.611	23162.271	23289.311	24481.834	23926.865	23395.922	23421.916	24000.311	24732.619	24944.770	23854.996	22991.104	25161.959	25657.686	24736.971	25100.309	25085.973	25400.664	26528.189	26567.891	25744.691	26234.025	27198.311	27073.783	28227.689	28111.748	27313.420	28731.340	29235.100	29230.021	29001.580	29414.641	28821.807
16877.199	16806.529	16261.112	16060.994	16264.091	15896.820	16098.783	16558.156	16652.059	16979.945	16941.484	16656.982	17116.428	17402.973	17324.887	17619.904	18780.465	19294.436	20701.643	21955.863	22699.164	23419.189	23307.992	24210.045	23242.357	23823.916	24322.281	23743.395	23696.246	23636.568	24938.764	24178.412	24547.074	25426.902	25591.979	25805.006	26342.873	26070.137	24944.783	25890.297	26394.072	26342.521	26966.006	27087.646	28109.934	29321.549	29825.742	29665.562	30678.963	30147.414
16280.800	17159.828	16050.165	15886.459	16043.827	15878.243	15586.767	15145.870	15808.504	16018.910	16053.709	15546.234	16163.604	16182.524	15664.761	17274.779	17055.961	17617.588	18101.979	18156.160	19423.115	20217.648	20810.045	23029.578	24123.092	23891.844	23397.316	23658.543	23668.137	25009.844	25047.271	24160.359	24684.590	24490.875	24157.461	24920.221	24714.643	25646.900	25485.217	25957.248	26483.158	27220.637	26757.039	27385.303	28892.686	29154.480	28143.080	28335.996	28193.576	29166.861
19501.199	17891.094	18062.877	17462.033	16793.770	16561.373	15936.518	15597.417	15964.584	16296.887	16005.019	15582.067	16091.630	15442.805	15626.187	16125.996	15866.155	15514.164	16063.624	15862.210	15512.376	16642.541	16489.449	17604.752	18535.893	19939.992	21982.164	23432.773	23910.051	23753.326	23848.430	24000.809	24027.068	24206.754	25059.740	25752.482	25360.941	25627.936	25025.643	25362.082	25811.547	26242.932	26250.715	27219.879	26209.441	27226.043	28158.406	29277.451	29399.809	29158.012
23134.600	21515.041	20586.197	19135.059	18237.654	17185.561	17605.193	17189.793	16951.248	17017.359	16382.669	15858.563	16151.679	16323.866	14741.916	15567.728	15654.308	15135.104	14742.883	15637.202	15252.303	15227.204	15575.963	16028.410	16005.436	16829.213	18358.871	18903.209	19220.650	20959.768	22178.652	22815.270	23390.498	23578.354	24500.291	23957.078	25468.645	25538.740	25789.312	25854.258	25812.393	26656.865	26272.234	26750.008	26902.193	27842.242	27723.205	28145.842	28698.686	28978.529
24988.801	23383.867	21631.217	21566.814	20660.262	19325.660	19437.812	18162.598	17274.906	16772.008	16681.682	16030.354	15610.554	15556.993	14763.982	14864.892	14529.708	14623.925	14044.646	14648.002	14405.965	14692.976	15060.385	15235.202	15128.021	15019.233	16146.233	16995.832	18396.309	19431.012	19823.066	21533.457	22613.451	23389.391	23453.215	23721.537	25135.648	24315.436	25130.021	26232.047	26360.043	25980.312	26195.797	27241.912	27032.881	27722.047	28036.629	28027.979	28719.016	29438.736
25752.400	25145.400	24483.156	24727.799	23079.377	22016.215	21166.625	19944.797	19423.900	18325.197	17404.480	16366.689	16283.759	16413.020	16059.897	14975.845	14528.703	14826.689	14522.595	14499.653	14122.862	14087.689	14150.213	14585.909	14630.729	14626.706	14681.261	15262.479	16121.828	16995.680	17382.867	18385.012	19045.912	20886.311	22010.154	22144.008	23744.389	24182.059	24265.689	24547.902	24663.334	25417.262	25375.953	26052.260	26466.471	26234.193	27759.318	28965.199	28833.900	28581.652
25077.600	25527.758	25201.490	24324.668	23352.246	22291.627	21310.996	20227.680	19015.881	18666.361	17457.316	16900.592	17228.143	16528.480	16440.084	16140.340	14858.693	14787.973	13808.359	14417.483	14239.743	14438.223	14700.034	14597.609	14469.902	15018.196	15364.337	15656.943	15720.831	16580.949	17082.100	16456.877	17304.910	17609.541	19225.814	20652.930	21007.656	23127.734	24680.203	25110.230	24929.975	25669.965	25583.996	26649.611	26707.373	26896.660	26983.039	26966.783	27756.016	28029.961
24379.000	24716.195	24801.357	24897.236	24340.631	23398.443	22680.613	21140.543	20043.844	19296.783	19077.803	18306.004	17667.029	16917.576	16521.156	15774.390	15344.144	14869.590	14576.298	14567.570	14525.607	13903.378	14978.582	14820.558	14297.429	15500.573	15477.461	15408.296	15983.840	15801.452	16965.145	17019.434	17471.164	18009.762	18335.277	18748.164	20318.779	21215.416	21671.943	22930.518	24229.275	25595.199	26021.959	26277.850	26543.121	26783.377	27228.383	27715.092	27901.551	28825.336
26055.600	25139.826	25499.541	25860.363	24395.789	24219.234	24042.334	24040.543	22919.670	21273.629	19536.451	19849.326	19344.236	18844.627	17708.551	16804.914	16430.381	15945.359	15715.713	15781.098	15458.565	14321.214	13421.551	14606.773	14347.144	14376.013	14544.845	14670.964	14891.028	15530.332	14821.638	14843.720	15733.266	16369.524	16383.982	16846.941	17335.518	18048.742	18784.650	20542.453	21917.006	23422.061	25734.094	26419.139	26894.312	26900.830	27473.568	28109.799	28702.230	28643.592
26693.400	25726.387	25687.463	24625.262	25623.311	24969.020	25056.064	25274.812	25203.453	25201.334	25504.143	23517.480	23435.385	22432.371	20217.100	18994.521	18923.809	17834.373	16675.451	16104.560	15415.263	14638.324	15091.548	15002.293	14570.506	14320.692	13714.044	14120.772	13647.214	14320.850	13621.812	14550.760	14911.074	15022.122	15102.731	15311.138	15556.252	15966.493	16933.455	16784.244	17167.838	18310.068	19025.334	20923.633	22303.107	24086.025	25101.518	26550.951	27987.195	27958.955
27061.600	27113.559	26319.285	26859.516	27127.131	26343.707	25642.227	26144.107	25974.342	24962.207	25694.674	25175.553	23532.213	23918.324	23506.262	23133.684	21939.443	20068.592	20160.037	18558.170	17343.367	16570.436	15606.568	16015.604	15853.009	14973.185	14526.622	14001.018	14540.758	14128.396	13523.722	13894.337	13425.691	13262.588	13524.233	14192.644	13884.063	14273.133	14389.286	14858.994	15551.587	16113.546	16368.129	16628.031	17709.535	19265.029	20247.428	21899.125	22947.287	24564.988
27128.000	25975.258	26923.447	26852.746	26858.719	27391.250	26339.791	26296.172	26514.824	26045.836	26364.277	26525.744	26317.352	25992.625	25064.707	25475.889	24972.877	23747.283	22054.990	21416.939	20009.104	19486.811	17791.381	18159.738	16847.990	16730.684	16570.285	15627.617	15056.461	14744.768	14131.614	14728.758	14320.413	14176.177	14213.198	14160.260	13620.620	13926.343	13901.396	14158.225	14147.982	14516.291	14935.698	14901.640	15128.827	15862.060	16922.434	17122.395	18585.350	19691.939
25656.801	27729.580	26398.748	27204.262	26380.531	26661.627	27571.807	27464.955	27965.447	27307.037	25904.383	24782.775	26141.645	26595.137	25977.137	25637.252	25461.643	25531.844	25504.432	24943.453	24471.635	24052.115	22390.695	21819.293	20421.973	19705.305	18807.996	18232.371	18119.730	17298.193	15936.538	15258.430	14902.473	14972.625	14392.228	14486.629	14440.799	14274.415	13946.693	13533.397	13436.157	14492.345	15033.194	15288.652	14592.222	14939.148	16022.475	16789.797	17260.992	18160.428
26361.199	27179.041	27202.562	28230.617	26869.178	27925.938	28085.777	27614.857	27248.771	26743.455	26733.641	25556.859	26080.670	25571.859	25020.303	25844.562	26191.475	25561.928	25943.637	25243.105	25279.363	24460.736	23757.322	23937.934	23341.582	22103.221	21431.283	20501.203	19887.281	19868.297	18134.605	18259.033	16682.422	15648.069	15337.175	14643.934	14502.289	14283.695	14051.932	14000.841	14120.890	14561.884	13962.149	14655.530	14402.918	14800.597	15425.386	15544.134	16738.217	16145.348
26523.199	26472.004	27191.689	27854.555	26985.912	27032.410	26836.490	26771.180	27113.650	27335.383	26459.686	25562.477	24873.643	25830.549	25097.852	26046.102	24571.457	25809.408	24901.033	24528.012	24401.910	25024.273	24702.320	24327.707	24181.658	24123.184	24282.389	23252.818	22430.369	20467.115	18714.377	18931.369	18574.342	17323.506	16668.389	16699.861	15890.521	15367.011	15161.466	15222.227	14603.524	14116.266	14952.668	14638.255	14894.116	14779.357	14843.405	15219.005	15869.334	16019.606
26212.199	26207.912	26825.730	27122.410	26459.820	26560.535	26340.885	26160.734	25755.133	25584.889	25589.016	26263.906	25163.307	24811.904	26279.750	24689.131	24542.658	25143.787	24018.801	24198.893	24671.582	24159.598	23798.125	23306.539	23005.844	23813.852	24375.969	24442.020	24311.426	24793.820	22807.016	22522.143	21263.332	19876.549	19239.061	18235.523	17787.410	16559.695	15734.283	14745.306	15089.905	15439.675	14192.015	14318.978	14070.561	14196.548	14726.468	15191.997	15198.110	14956.342
25967.600	27583.406	26654.561	26497.623	26663.518	26475.199	26211.002	25645.707	25245.076	25884.070	25735.641	26014.115	25809.830	25003.516	26033.951	26158.082	24994.820	24767.828	24879.455	24395.977	24991.918	25525.584	24170.488	23693.391	24529.043	24130.980	23943.555	23806.783	24536.867	24130.766	22526.082	23991.844	23253.883	22790.291	22034.607	21606.041	19894.873	18374.340	18033.287	17592.205	16371.435	15417.376	15160.396	14625.313	15362.864	14463.111	14348.687	14782.068	15047.155	15489.763
27230.801	27782.844	27139.885	26783.346	26992.594	27250.721	27495.057	27427.006	27048.820	26719.930	26512.748	26331.510	25673.295	25835.166	26334.758	26297.398	26186.025	25076.387	24310.527	24015.504	24155.449	23906.465	24264.166	24780.281	23818.369	24355.654	23990.887	24247.420	25464.838	24592.773	23700.045	24014.998	24275.188	23628.580	23826.502	23606.225	22923.998	21973.971	20973.906	19883.301	18516.129	17037.607	16867.812	16466.127	15388.918	14793.367	14964.195	14814.098	14517.355	14552.079
27918.400	27575.133	26564.074	26681.184	26878.762	26899.861	26625.240	27378.273	28130.271	28514.111	27694.734	26925.670	27640.646	27705.986	26720.064	26915.986	25260.439	25632.111	26672.229	24926.824	24635.520	25450.162	25478.643	23460.189	23966.918	25166.367	24498.580	24733.430	24290.225	23953.457	25226.521	25886.676	24806.914	24167.139	24721.777	23111.375	23684.838	24496.629	22933.566	22261.250	20529.430	19521.994	18181.500	17165.684	17222.777	16866.383	16193.828	15327.390	15722.458	15023.155
25818.600	27184.113	27263.441	28112.004	27659.344	26540.857	27112.967	27171.121	26615.943	27159.271	26939.713	26965.986	27869.916	27887.432	27650.373	26635.434	26411.752	26056.709	26098.650	25063.486	24280.656	25243.924	24838.590	25277.934	25109.924	24629.801	24941.008	24984.115	24863.596	25399.133	24696.182	24506.727	25097.619	25592.584	25019.516	24485.879	24586.939	25923.340	24675.848	24547.002	24269.449	22079.029	22211.121	20808.848	19795.887	19002.729	18636.434	17438.365	16753.252	16128.843
27262.600	27874.330	27207.779	28534.990	27299.789	27200.867	26810.094	27251.670	27255.713	27710.664	27596.566	26776.490	26341.732	26954.887	26527.643	25535.836	24866.135	25827.277	24276.197	25114.611	26289.324	25499.654	25004.988	24291.188	25002.176	25099.533	24615.760	25197.691	24829.018	24917.609	24758.926	25772.035	26285.695	26639.398	26575.984	26814.381	25792.143	25577.365	25978.428	24822.375	25025.586	24928.684	24252.973	24267.240	23342.646	22276.670	20480.855	18947.516	18649.918	17330.393
30479.801	26782.656	26757.342	27381.186	26391.832	26583.936	27561.625	27065.826	27497.783	27777.166	28046.891	27729.658	27175.947	27454.260	27391.691	26067.346	24897.031	25561.516	24920.219	24558.949	25547.723	25608.174	25017.893	24262.377	26109.076	25261.279	24370.934	24972.822	25884.379	25646.887	25491.521	25418.498	26521.330	26424.195	25008.186	25837.254	25877.494	25790.551	26814.787	26152.346	25824.908	26484.314	26562.027	25580.418	25623.641	25494.941	24688.707	24054.469	22477.896	20610.697
27518.000	26778.490	27309.062	27356.783	26784.303	26920.684	27108.326	26986.783	26658.512	26825.830	27196.508	26691.982	27093.064	26446.984	26460.742	27255.740	27007.518	25491.951	26351.883	25614.516	25088.396	25655.512	24672.750	24567.424	25258.092	24864.535	25816.820	25271.236	24333.051	25829.646	25182.439	25457.797	25083.830	24684.641	24635.600	25845.619	26319.477	25759.355	26742.955	26552.027	26005.861	27474.600	25703.119	25942.689	25695.434	25589.639	26089.730	26394.162	26175.131	24931.893
26474.000	25572.773	25329.174	26868.373	27280.020	27629.676	26986.189	26208.326	26469.729	25900.908	25605.742	25784.018	25345.975	25481.686	26739.264	26204.404	26378.600	26256.393	26113.297	25499.021	24552.104	24418.709	23922.414	24455.723	23449.975	24591.477	24085.578	25053.246	25082.738	25191.707	25151.436	25285.215	25087.848	24999.941	24813.580	25412.148	26698.975	24600.932	24980.338	25390.467	26787.916	26447.334	26200.068	27410.953	26986.400	26462.316	26342.180	26926.510	26665.242	26191.805
25847.400	26558.314	26343.566	26155.363	26376.576	26021.766	25859.695	26671.469	26513.674	26420.768	25962.639	24903.662	25505.455	25440.150	25090.748	25292.682	24835.467	24155.807	25078.648	25320.496	24753.594	24902.523	25019.166	24794.889	24963.783	24840.264	25270.199	24827.781	25398.898	25719.160	24498.484	25206.592	25107.242	25233.025	25912.631	25747.822	26278.477	25250.789	25735.486	26316.676	26498.963	26540.920	25367.467	28274.172	27487.732	26930.006	26308.178	26525.408	26532.273	25879.678
26102.801	26878.588	27110.334	26706.211	26948.176	26420.576	26213.957	26620.686	27559.195	26713.627	26580.918	26511.084	25379.396	25275.883	24225.787	25801.434	24758.922	24754.375	23470.365	24076.510	23071.045	23926.094	25881.227	25009.883	24532.209	24832.090	25118.670	25461.676	25932.959	26587.584	25359.129	25235.752	25121.623	25136.080	25701.451	25024.508	26467.027	26676.781	26351.703	27146.713	26759.506	25740.141	26116.404	26618.135	26274.236	26924.656	26472.572	26978.699	26948.939	26144.545
26057.199	25929.533	26223.943	26254.273	26742.160	25471.764	25899.186	26640.988	26398.217	26125.711	26267.535	27230.041	27395.904	27077.213	27335.963	26334.043	25698.799	25283.076	24641.930	25038.152	25630.752	25260.314	24763.549	24584.754	25021.166	24027.969	24817.191	24948.492	25149.586	25433.482	25140.271	25714.998	26047.076	26656.043	26234.248	25073.152	25441.480	24866.656	26195.664	25976.006	26108.004	26087.432	25794.430	27260.537	25804.074	27165.758	27138.895	27365.777	28058.236	26743.658
25091.400	25592.514	25862.859	25847.170	25605.783	26610.900	26394.053	26174.295	25477.832	25936.008	26436.271	26412.957	25694.713	26250.840	25428.787	26958.072	25918.230	25117.318	26072.332	25893.383	26106.320	25850.107	25166.301	23888.051	25436.979	24932.598	24095.562	24728.248	25171.984	25186.145	24113.279	24975.674	24662.201	25152.344	25656.463	25522.773	25658.574	25039.600	25780.879	25204.082	25205.664	24909.688	24669.514	24834.307	25650.443	26575.979	26327.023	27287.035	27312.424	26655.566
24379.801	24612.926	24668.191	24775.391	25731.785	25125.074	24224.137	24977.371	25270.053	25694.729	25025.990	24896.691	25202.039	26180.043	25608.328	24520.215	25422.232	25587.244	25578.082	24964.748	24668.086	24853.027	25700.389	25039.225	25250.414	25561.225	24988.574	24993.270	23852.096	24803.172	24633.127	25371.324	25352.186	25340.051	25292.105	24656.586	24868.422	27242.305	25704.258	24533.281	24850.098	24197.076	24824.240	25327.199	25926.256	24630.971	25929.635	26778.303	26331.131	25839.027
24803.400	24123.611	24789.732	24669.482	24558.732	23979.348	23968.795	24752.928	24533.973	24987.285	25254.643	25271.070	24807.975	24604.611	25596.359	25124.172	25357.973	25182.682	25757.088	25812.584	25753.092	26118.092	25221.359	24933.342	24887.451	24934.932	25293.844	25176.879	24465.773	23987.215	24586.777	25271.039	26023.844	26288.791	25489.965	24930.756	25186.871	25268.668	25544.002	25048.166	24948.555	25255.373	24348.676	24645.971	24823.598	25909.615	25555.150	25968.793	26168.100	26376.951
25325.199	24477.752	24750.912	25695.750	23843.061	23509.775	24126.699	24297.455	24638.242	24574.160	25320.436	24905.193	24029.047	24518.713	25341.682	25288.418	25374.307	25128.633	24307.908	25746.324	25387.484	25286.148	25643.098	24966.055	25889.010	25194.600	24088.727	25165.910	24894.850	25262.182	25277.521	25195.934	25619.371	25461.814	25092.477	24296.482	24456.469	25229.963	24722.736	25119.881	25145.340	25830.686	25366.330	23700.098	25310.092	25614.910	25786.064	26071.439	26394.236	26671.986
25886.199	25978.414	25493.977	24657.943	25215.309	24838.893	23889.006	24265.039	24859.086	24655.166	24323.914	23662.111	24443.285	25534.559	24349.674	25180.271	24240.846	24904.006	23923.477	24349.676	24933.430	24801.168	25845.893	24870.865	24918.986	24961.852	25420.918	25679.854	25648.369	24808.217	25369.539	25734.680	25826.564	24563.135	24943.855	25732.236	25399.814	25783.070	25328.605	25389.115	26156.062	26719.221	25650.631	26437.100	25989.105	26524.959	26393.492	26659.969	26085.029	26380.518
27423.400	25538.689	25913.760	25153.713	24581.451	25243.230	24941.098	25360.668	24813.588	24709.836	25207.213	25763.312	25183.391	24340.547	25114.465	24728.246	23685.350	24837.623	24394.133	24404.889	24312.541	24425.150	24137.076	24956.344	24530.453	25245.445	25124.957	24997.871	24180.312	25871.658	26584.176	26162.826	25687.857	26227.414	26755.127	25300.143	26131.434	26929.451	25894.393	25083.721	24731.615	26153.875	26601.266	25890.639	25891.332	26563.010	26926.330	26798.027	27196.400	28397.326
25528.801	26503.449	26487.652	25875.414	25683.941	26525.084	26153.062	25763.141	26006.820	26585.928	26498.377	26080.877	26096.420	25433.002	25596.656	24482.783	25467.129	24934.961	24465.766	24820.777	24501.439	23981.844	23970.295	22772.756	23815.992	23237.777	23610.012	23953.949	25209.971	24768.262	23674.770	25149.088	26491.574	26381.047	26158.951	27138.627	26811.889	26553.695	26303.873	26400.586	26090.744	24690.529	25402.309	27143.312	25934.322	26169.328	26269.074	25950.494	26949.781	26155.480
26749.000	25964.260	25987.533	26060.119	26669.162	27017.527	26832.652	26502.027	26144.293	26901.971	25690.682	25502.811	25423.244	25539.373	25744.928	24657.434	25057.469	25422.514	26467.867	25463.699	24661.279	24484.129	24549.871	23676.732	24546.277	24803.232	24278.230	23210.070	22154.686	22257.037	22875.604	23558.004	24239.266	23994.062	25453.221	26266.104	26454.645	27526.941	26821.287	26489.055	27151.254	26329.105	25810.986	27162.080	27069.076	26088.756	26388.988	26502.361	26680.131	26132.453
27340.801	25622.311	26070.059	25731.439	26543.824	26771.342	26522.824	27326.768	27915.883	27644.551	26590.932	25879.088	25218.117	24788.529	24574.244	25396.844	24010.592	24562.531	24216.736	24789.455	24602.152	24843.926	25921.420	25229.066	24260.613	24494.555	23696.199	23943.758	25142.441	24418.248	25005.602	25179.238	23993.689	23522.346	22911.967	23995.096	23660.121	24536.357	25802.502	25442.656	26652.793	27876.658	28605.492	28149.178	27610.814	26605.951	27180.771	26932.254	26183.660	27422.406
25783.400	26126.746	27145.037	26439.213	25675.053	26596.246	27348.971	27851.436	27223.900	26078.492	26139.873	26552.072	26191.244	26207.617	25008.469	25120.338	25156.443	24284.314	23878.467	24245.760	23659.115	24144.666	24678.242	24326.979	23229.629	23847.779	23577.586	24789.121	24870.500	24528.766	24214.076	26194.941	25125.223	25247.240	24959.906	25185.146	24418.445	23845.529	24070.959	24908.389	25381.574	25842.211	27128.502	26757.648	26611.701	26578.021	26472.588	27014.258	27223.682	27591.363
24632.199	26270.619	25773.955	27655.865	26810.916	26534.135	26606.525	27437.750	27649.777	27057.445	26541.443	26912.406	26220.232	26014.168	25711.656	24925.930	24280.264	24305.027	24388.123	24602.264	24002.170	23553.855	22902.199	23763.479	23436.455	24835.705	24825.678	24901.018	25166.832	26062.037	24758.670	24199.436	24840.650	25235.838	25173.541	26257.770	25136.021	24477.209	25201.758	24834.916	24724.725	24734.660	24878.777	26689.297	26147.531	25460.498	26107.785	26339.525	26350.592	26857.123
26302.400	26633.318	25177.270	25392.121	26122.186	26542.533	27115.420	26478.932	26337.078	25994.531	26880.357	26113.182	25517.602	25437.145	25511.477	26214.115	25769.520	24240.221	24647.082	23914.404	24445.732	25144.727	24011.223	24713.051	24449.307	25255.322	25830.275	25541.611	26278.324	26087.496	24875.801	25419.414	25507.832	25485.123	25560.402	25164.613	25493.400	25179.385	24919.150	23784.580	24258.879	24905.475	25658.301	26405.680	25864.412	26497.775	26599.746	26377.490	27053.854	27160.396
27234.600	26172.293	26561.279	26258.863	25924.832	25950.307	26299.225	26519.684	25658.678	26148.148	25572.219	25872.723	25490.422	24950.270	26929.502	24642.145	24812.176	24397.766	24683.152	25745.971	24987.941	24929.969	24156.975	24518.223	25383.092	25636.598	25792.746	25953.328	25831.326	26108.484	26457.064	26062.750	24749.553	25602.225	26461.893	26170.287	26474.717	26261.068	26249.709	25909.463	25708.752	26473.191	27185.180	27259.805	26090.010	25747.934	26022.906	26429.908	25716.090	25862.303
24675.199	25411.457	24097.553	25235.932	25107.924	25281.020	25447.803	25143.041	25903.451	25534.881	25346.479	25691.020	25040.691	25317.764	25400.881	26140.846	25328.441	25398.748	24040.953	24803.896	25506.297	24530.520	24083.844	24918.480	24880.639	24583.984	24224.430	25571.346	25940.148	25688.703	26170.811	26045.551	25354.363	24668.479	25574.654	25344.400	25449.510	24764.777	26283.098	25678.656	25601.793	26419.953	27247.541	26185.918	26778.742	26472.389	25774.855	26031.023	25989.914	25304.273
26070.199	25750.961	25922.092	25538.602	25417.980	24818.266	24248.299	24840.395	25652.084	25989.254	25752.543	25852.420	27062.994	26212.537	25671.189	25561.496	25174.166	24735.422	24223.549	24458.768	24448.381	24332.666	25023.211	25188.178	24324.908	25558.406	25595.330	24888.512	25261.225	25042.117	25342.502	25619.627	25403.076	25554.525	25138.342	24767.514	24488.336	25810.631	25830.363	26387.527	26147.896	26160.186	25613.834	25896.566	26667.070	25882.020	26365.852	27179.795	26095.561	26405.533
26912.801	26048.393	26454.420	26049.645	25156.877	24436.029	25363.547	25998.893	25865.672	26249.838	25787.859	25617.084	24951.562	25621.535	25137.949	24947.234	24438.350	24587.938	25387.576	23808.461	24157.223	25002.201	25184.654	24297.498	24963.234	25127.852	25498.623	25240.676	24230.605	25330.135	26198.189	25294.428	24528.553	24577.299	24467.367	23749.033	25948.465	26089.967	25308.232	24883.693	25838.387	25664.490	25394.510	25007.283	26991.150	26133.770	26781.975	28434.371	27830.070	26637.988
25130.400	25317.082	25621.088	25991.039	26522.336	25901.117	24758.789	24702.979	25286.979	25476.514	25329.385	26460.244	26173.238	24547.244	25813.502	25379.193	25425.816	25323.553	25820.480	25051.021	24494.188	25262.977	26217.764	26113.691	25750.682	24314.482	24673.902	25303.592	25714.996	25665.721	26060.912	24986.225	25153.605	24952.164	24415.543	25112.816	24748.002	25083.172	24929.164	24833.570	25769.730	27509.605	25979.357	26713.545	26662.227	26850.945	26820.789	25898.998	26832.352	27045.838
25906.801	25611.842	25480.480	24607.820	25265.584	26700.229	26741.234	25449.094	25951.506	26313.871	26505.730	26307.385	25617.463	25584.590	24944.994	24932.781	25195.031	25810.932	24630.100	24758.600	24721.787	25516.904	24553.873	25320.500	24526.416	24199.307	24228.387	24488.957	24327.691	25649.170	24709.059	25498.623	25147.652	24431.178	24532.322	24486.223	24842.234	25487.217	25268.564	26187.795	26027.926	25478.006	25966.523	23874.580	26784.680	28059.627	27196.475	27232.359	26891.955	26820.340
25248.400	25492.787	25423.148	26286.488	25177.652	25239.010	25295.408	25268.721	25547.727	25966.418	25438.102	24930.848	25562.684	25727.273	26233.998	25859.176	25152.936	24819.750	24007.309	25376.246	25376.168	25274.139	24070.799	24629.906	24713.406	24912.686	25136.246	24364.627	23803.297	24422.014	25081.631	24080.154	24967.230	24403.316	25035.219	24598.197	26068.840	25822.898	25261.367	24757.580	24832.977	25725.883	25675.332	25928.822	26021.922	26574.623	26577.512	26677.781	27612.039	27298.379
26281.600	26441.539	26474.709	27218.320	25625.656	25572.100	25279.055	25136.400	24952.754	25431.652	25750.613	25381.557	25435.695	25262.201	25559.375	24766.781	24076.883	25363.121	25532.242	25286.660	25431.090	25959.219	25028.457	23709.893	24980.088	25175.172	25487.053	24160.510	23577.354	24360.471	25337.229	24824.803	24907.521	25076.287	25333.305	25972.918	26128.219	24563.168	25161.645	24378.717	24132.227	24835.287	25358.201	23760.641	25382.637	25376.115	26313.969	26186.557	26611.393	26358.121
28596.801	26734.262	26030.588	26622.182	25568.709	26165.373	25820.756	26240.889	26638.639	25678.859	25267.145	24639.441	24868.578	26110.834	24825.062	24099.252	23988.982	23615.973	23739.703	23860.990	24338.266	24549.051	24751.545	24468.721	24970.641	25056.609	25495.482	25130.318	24243.971	25008.410	24600.314	24429.426	24780.508	25037.896	25580.184	26063.342	26164.127	26323.854	25666.225	26441.455	26474.668	25537.846	24650.904	26091.410	25300.449	25192.527	24539.123	24539.293	27361.422	26813.977
26734.801	28036.457	26756.465	26121.816	26126.711	26352.854	26798.164	26475.461	26367.385	26601.566	25735.035	24668.383	24752.176	23994.783	24061.951	24984.656	24570.064	24249.547	24758.566	25148.469	24676.037	24886.197	25341.078	25521.643	24963.578	24663.918	25787.205	25343.422	25078.994	25075.537	24748.545	25370.359	25444.117	25278.732	25059.096	24794.799	25802.920	25424.172	26081.387	26607.695	26422.303	26133.512	25995.459	25657.729	26193.238	26437.889	25312.805	25163.014	26017.035	27273.660
26152.199	26661.943	28572.766	26909.523	27103.482	26435.096	26839.838	26131.846	26272.668	26267.600	25884.434	25120.627	24664.391	25242.965	24391.443	23895.049	25005.301	25254.547	24999.281	24408.680	24198.479	23653.557	24293.664	24779.250	24148.066	25300.277	25187.877	24928.945	25200.197	25194.682	25337.602	24673.781	24819.334	26013.031	26351.271	26633.781	26167.865	25912.904	25693.252	26992.441	26444.541	25560.117	26313.109	26047.496	26565.320	26292.068	26616.686	26999.578	25932.225	26903.229
26654.801	25984.172	26871.332	26544.209	26065.684	25789.984	26213.934	26857.691	27031.662	26438.150	26037.926	26219.174	25967.990	24852.580	24228.449	25226.410	25058.615	24742.012	24591.961	24539.924	23758.139	23388.018	24175.885	23683.746	23483.271	24087.330	24721.555	24518.727	24545.225	25364.324	25826.422	26396.752	25252.273	26054.334	25974.701	25632.287	25173.119	25419.535	26247.408	26866.670	25756.285	25916.018	26307.244	25461.605	26320.168	26406.932	26212.176	26651.336	27198.734	26769.955
26649.400	25447.891	26166.588	25452.006	26098.920	27362.053	26741.104	25673.311	25289.682	26184.992	26650.156	25049.834	25495.688	24979.207	24667.229	24871.264	24782.641	24719.914	23939.172	23651.406	23927.318	23067.443	23809.164	23582.775	23400.857	23191.988	24462.264	23898.207	23855.443	24102.170	25039.809	25784.746	25670.658	25174.178	25207.945	26346.670	25645.262	25259.783	26361.146	25705.744	26508.256	27312.930	26426.262	25930.795	25770.084	26155.053	26646.646	27332.795	27122.436	26843.215
25049.600	25430.301	25429.482	26611.547	26266.350	27132.881	26330.455	25565.957	26067.326	25985.887	25487.545	25380.559	25245.805	25257.826	25434.711	25445.180	24790.096	25491.395	24237.504	24224.133	24162.918	24554.912	23526.674	23632.730	24470.586	24303.289	23510.176	23961.412	24375.383	23861.885	25135.809	24863.318	24717.979	25108.213	24755.809	24277.059	24881.770	25260.578	26307.748	26452.938	26343.562	25818.824	25465.672	27235.797	27024.494	26753.225	26311.766	25973.027	26550.826	27021.512
26791.400	25655.568	24875.102	25277.422	25701.334	26402.928	25172.932	25014.225	26026.531	25821.596	25943.523	25649.631	25063.510	24699.248	24681.270	23963.689	25018.260	24767.916	25022.670	23671.514	24250.230	24432.117	23457.633	23995.270	23014.350	23836.621	23281.953	23433.160	22674.510	22821.174	22701.330	24038.543	24873.078	24373.596	24684.988	25252.494	24248.021	23748.971	25489.178	24354.828	24609.611	24943.826	25913.811	26036.605	25143.844	25510.506	26233.660	27264.982	26868.035	25869.982
26134.199	25095.748	25099.801	24579.199	24366.248	24402.230	25464.295	25916.484	26078.912	25599.092	25524.270	25633.137	25742.174	25905.725	25300.492	24583.182	24952.957	24252.412	24868.367	24524.771	24006.863	24255.023	25871.484	24319.598	24046.068	23679.559	24354.494	24910.439	24955.648	24898.326	24690.432	24015.516	24566.955	24803.865	25847.625	25008.264	25518.996	25373.068	24672.451	24671.980	24095.758	23684.404	25453.648	25852.512	25569.945	25077.662	25853.074	25603.301	25289.021	25833.398
25372.600	26100.254	24611.686	24957.797	25644.084	24844.330	25954.926	26085.297	26433.385	26336.943	25700.383	25645.914	26149.107	25662.627	25736.291	25524.953	26115.000	24815.373	25581.008	24944.885	24574.939	25200.451	25167.662	24419.902	24733.635	24744.943	24654.455	23909.291	24524.867	25201.568	25008.086	23560.039	24039.045	24441.342	24378.305	24471.139	24301.527	24975.822	24612.402	24292.650	24046.746	24679.922	25069.311	26021.191	25603.314	26411.869	26891.596	26450.385	27050.951	26975.338
26895.801	25444.387	25082.162	25747.588	25700.924	26084.721	26634.250	25958.703	25237.033	25379.809	25160.928	24338.617	24246.416	24492.984	24863.699	25421.857	25242.775	25129.564	24357.146	24376.787	23582.070	24384.061	24967.213	24403.854	24429.963	25131.656	24849.498	24668.246	24607.365	23300.559	23593.131	24907.934	24872.883	25215.256	25574.998	24260.539	25079.881	24349.158	23618.119	24885.738	25153.117	24728.781	25909.238	25499.436	25715.600	27010.969	26555.793	26627.932	27948.713	27773.514
25503.801	24816.664	24191.441	23857.742	24705.834	24306.869	24108.555	24533.645	25310.234	25078.990	24808.471	25235.816	26055.842	25070.500	25074.523	24793.389	25033.395	24589.756	25755.713	25471.344	24916.619	25126.756	26182.639	24951.426	24935.473	24387.645	24279.951	23413.506	23755.119	24201.281	23910.553	25014.098	24203.734	24761.207	24646.621	24265.754	23494.295	24329.762	24940.074	25519.418	24949.670	25825.967	25694.512	26320.434	24994.611	25810.898	26275.059	26546.615	26950.936	27249.580
25391.000	24474.248	24208.723	24347.064	24995.314	24944.973	24724.920	24880.246	24304.646	24179.689	24184.082	23853.234	25003.953	26062.568	25612.758	25417.465	24953.525	24405.773	24504.443	25060.270	24484.359	24045.031	24008.564	24025.244	23116.234	24568.605	24591.514	23268.605	23907.609	23884.879	23813.186	24711.627	23978.664	24151.512	24447.598	25201.701	25217.619	24639.062	25892.791	25082.805	25011.465	24369.520	24728.723	26089.660	25464.678	25562.521	26305.332	25991.598	26453.213	26948.787
25131.000	24917.758	24129.217	25226.477	24720.160	23864.459	23131.484	23893.555	24714.961	23778.785	24351.002	23805.838	22990.490	23957.164	24915.445	24905.076	24851.717	24271.377	24238.312	23428.434	23850.264	23451.898	24561.695	25229.408	23996.436	24909.957	24546.303	24469.969	25274.996	24728.414	24113.598	24252.303	23807.703	24322.109	25058.275	24795.965	25192.346	24691.598	23636.260	25674.625	26192.977	25298.703	25564.170	25265.688	25353.336	25472.094	26073.191	25902.408	26325.447	26592.680
24781.400	24937.533	24429.232	23404.049	24096.631	23759.330	23096.619	23421.496	24567.549	24845.031	24414.775	24559.457	23941.553	23762.959	23377.557	24808.270	25380.812	23544.373	24557.904	23525.053	22746.105	23392.018	22680.838	23330.174	25354.539	24512.123	24623.043	24260.229	24405.152	24580.180	24176.373	24400.266	24695.217	24589.973	24256.600	24371.236	24345.113	24985.639	24916.838	24830.324	24581.883	25546.160	25659.729	25437.570	26053.516	26340.027	25892.613	26209.400	27174.303	28408.842
24677.000	24942.061	24245.725	25112.016	24682.029	25105.549	24783.510	24454.121	24238.570	23781.898	23761.498	25014.570	24798.262	24991.646	23231.762	23402.289	24137.824	24105.391	25126.188	24632.322	24152.205	23680.617	22608.225	22808.664	23500.312	23716.418	23975.199	24128.777	24827.381	24784.693	24030.555	24708.135	24715.723	24830.658	25202.264	25692.555	24626.703	25206.209	25252.229	25508.393	25395.748	26212.352	25099.688	24712.479	25211.959	25603.445	25661.273	25936.748	27452.742	27139.402
22819.600	25266.834	23335.848	24746.605	24228.631	24511.514	24496.807	24465.422	25262.805	25181.328	24149.865	22446.096	22839.992	23511.131	22343.658	23619.029	24195.887	23269.395	23481.369	23130.471	23187.633	23113.016	22784.285	23521.055	22411.150	22792.023	22649.850	23133.119	23381.383	24242.189	24036.705	24208.672	24376.986	25207.492	25506.750	26148.600	26234.645	25916.043	25712.885	25546.211	25658.676	26629.924	26238.016	26837.445	26172.131	25622.531	25922.740	26975.051	26778.678	26768.119
24394.400	24015.379	23954.076	23544.994	24324.451	24023.307	24523.244	24791.102	25105.672	24228.676	24771.600	24802.906	24768.592	24679.029	22855.350	23193.869	24205.049	22692.637	22160.424	22185.666	22443.168	22073.469	22110.801	22161.553	22766.072	22681.094	22859.131	23771.285	23886.340	24239.959	23348.613	24332.410	24324.576	24818.371	25413.412	25128.379	25024.475	25353.801	25491.021	25201.711	25449.180	25080.760	24931.764	24987.570	25988.984	25828.215	25760.697	26146.607	26879.625	26902.008
25590.199	24339.732	24393.992	24159.172	24808.566	24693.541	25206.910	24092.984	24020.734	24632.900	24718.664	24713.215	25098.242	24702.994	25155.996	24310.395	23990.033	22862.762	21701.529	21693.164	22295.215	22368.145	22406.346	23441.768	22236.344	21847.609	22758.287	22516.744	22413.764	23404.150	24023.625	23749.057	23942.652	23821.182	23962.148	25079.318	24194.773	25407.340	25074.133	25258.006	25804.586	26634.688	25601.111	25846.186	26135.225	27095.342	26978.508	26646.924	27136.127	26437.637
26071.199	24994.070	24794.234	25016.752	25085.232	23837.268	23908.148	23562.184	23841.750	23866.078	23374.342	23805.600	24105.645	23362.740	23893.076	24766.859	24100.668	24431.035	24182.350	23940.363	22026.207	21205.830	21299.975	22324.936	22421.639	22769.133	23109.461	23006.092	23499.809	22536.100	22965.791	21887.219	22260.977	23058.049	23729.719	23935.689	23461.035	23634.096	24419.752	24695.293	25296.213	25211.598	25865.342	27421.088	26225.016	26050.223	25763.955	26554.801	26814.432	27482.398
24087.600	25816.639	25139.992	25104.402	24737.904	24457.770	24256.037	24845.924	24701.283	24144.949	24171.838	24808.906	24257.033	25006.936	25199.104	24774.887	23991.197	22992.127	23003.764	23371.143	22176.293	21974.049	22508.891	21688.586	21482.414	21275.324	22170.209	22933.943	23236.783	24268.227	24631.156	23634.598	23569.730	23785.229	23726.039	23337.436	23525.471	23937.398	23548.539	23684.029	24563.328	24120.000	24733.408	25107.139	25632.588	26646.725	26582.590	26392.799	27214.799	27112.803
25230.199	24775.395	25203.195	24784.045	24400.922	24538.770	25046.633	24596.559	24023.344	23030.469	22815.090	23164.555	23584.895	24686.975	24928.533	24690.914	23137.174	23785.578	23043.953	22873.018	23651.709	23874.988	24488.494	22936.121	23292.271	22541.371	23087.586	22658.152	22465.066	23067.729	23318.756	23652.750	24296.650	23489.719	23912.211	24731.029	24780.326	23266.906	23830.660	23705.414	24301.221	24646.281	23696.787	24565.238	25178.146	25393.664	25122.887	26690.551	26918.518	26153.209
25124.600	25381.402	24796.674	24729.334	24606.551	23145.104	24140.684	24833.119	24443.305	24106.234	23884.627	23026.305	21756.377	22065.029	22299.826	21817.814	22323.059	23756.982	24248.426	23319.541	22538.898	23767.293	24057.922	23615.871	24181.260	23179.959	22954.062	22413.406	24073.855	23311.537	23523.053	22918.746	22893.918	22605.707	22687.404	23723.918	23598.018	23231.775	23752.346	23048.426	23734.230	24683.980	24973.414	24365.141	25441.738	25914.854	25509.082	25520.113	25838.648	27075.021
24381.801	24079.117	24468.184	25013.844	24606.303	25113.811	24863.594	24131.596	24556.973	24784.502	24949.443	24045.473	23437.740	23463.242	23205.996	22916.617	22099.064	21985.760	22257.857	22910.596	22566.535	23250.303	22979.875	22892.076	22922.885	23087.564	23545.762	23131.666	23230.939	23656.861	23657.121	23924.904	22897.041	23783.066	24976.049	25859.111	24343.461	24581.045	23149.260	22627.285	23072.811	23247.350	23856.961	23738.262	23862.617	24446.012	25499.373	26303.098	26969.379	25997.404
25881.199	23814.428	24280.445	24775.750	25003.947	25385.420	24836.998	24238.041	24411.162	23885.586	23912.004	24340.816	23938.768	24711.090	24286.062	24186.414	23942.811	24747.902	23961.920	23057.828	22303.107	21504.672	21590.570	21402.754	22206.303	22780.867	22745.113	22860.533	23372.627	23595.082	22311.275	22895.457	23054.209	23327.881	23960.406	23839.895	23703.576	24010.471	24222.848	24245.688	23987.113	23838.287	24061.035	25437.229	24739.441	25387.959	25352.605	25333.449	26224.684	25935.340
26859.400	24455.613	24961.160	24900.436	24629.586	24659.570	24711.881	24825.154	24385.332	25093.709	24606.062	23648.109	23995.525	24302.980	23821.680	23348.771	23937.877	23126.832	23370.887	23156.629	23142.410	23379.469	22572.457	23480.135	23419.322	21711.146	22354.021	22836.270	22304.336	22905.854	22349.875	23451.377	23860.457	24398.068	24334.938	23452.250	24484.441	24258.414	24070.604	24300.654	24436.168	23959.490	24770.363	24440.707	25135.256	24492.373	25138.824	25609.371	25503.666	25992.305
25017.801	25381.080	25277.553	25039.203	24841.029	24880.363	24495.066	24325.719	24780.928	24768.250	24386.275	24640.357	24227.074	23571.174	24352.113	23722.404	23059.254	24371.459	24375.799	23574.246	23017.652	23444.395	24630.729	23691.988	23375.672	23144.068	22234.566	21956.443	22401.572	21783.201	23150.145	22735.020	22824.828	23427.684	23991.838	23757.846	24353.707	22861.604	23830.102	24590.965	24532.217	24865.869	25132.049	25647.510	25200.932	25615.568	26507.299	26724.338	26295.535	27294.771
25454.000	24917.592	24304.480	24301.836	25068.814	25476.504	24607.648	25005.797	24938.572	25258.721	25036.734	24461.178	24724.674	23647.898	24439.018	23716.416	23189.781	23863.443	23814.859	23734.369	24103.318	22914.539	22894.672	22345.607	22670.426	22100.502	22135.883	23093.861	23396.270	23116.859	24108.533	23262.311	23871.469	24084.500	24161.459	24408.047	23585.998	23969.934	24159.887	24467.934	25437.975	24600.941	25156.783	25617.076	24653.799	25180.404	25421.092	25281.982	25889.396	25480.771
25383.400	25665.084	26669.016	26235.602	25096.807	24925.891	25125.906	23957.287	23732.766	23861.068	24135.920	25702.561	24491.494	24293.486	25098.066	24069.650	23829.701	24073.586	23929.820	24336.133	24077.805	23101.039	23759.744	21983.656	22718.949	22950.691	23120.576	23409.330	23914.777	23408.145	23231.566	23228.186	22881.713	23790.014	24008.133	24188.828	24228.689	24162.369	23536.254	25283.701	24932.441	24607.416	24107.598	23932.984	23923.807	24889.332	26489.154	26737.459	26357.355	27530.941
23991.600	25251.990	25261.271	24076.574	24441.383	23794.994	24945.965	24256.205	23328.240	23525.492	23960.615	24579.939	24870.066	24489.117	23909.346	23945.693	24007.363	24596.346	23567.242	23136.428	23722.049	23201.926	24164.287	23374.506	22986.057	23318.145	23638.016	23022.814	22840.457	24214.281	23059.531	24037.377	23718.564	23485.596	23931.092	24403.463	23494.721	23387.305	23401.318	24302.557	24017.385	24305.111	24473.619	24323.193	23906.055	24657.396	25854.043	25516.650	26116.781	26029.355
24560.801	24106.893	24919.904	24204.693	24694.404	25044.350	24500.539	23975.387	24268.574	24347.219	24440.023	24018.518	24152.424	24801.047	24889.229	24818.117	25182.096	24463.783	24348.857	23305.615	23733.707	23035.020	22158.988	24023.203	24571.908	23497.537	23055.711	23356.242	23130.377	23099.461	22238.291	21939.096	22110.439	22899.512	22612.539	22915.393	22730.336	23197.967	23620.131	24582.910	23807.129	23460.047	24392.770	23268.518	23461.707	23661.885	25132.666	25266.951	24948.451	25496.285
24882.801	25482.559	26014.102	26626.389	24806.625	24683.348	23700.344	24416.131	25597.953	25698.963	24832.918	24768.348	24839.131	24711.875	23945.604	23883.637	23029.305	24492.291	24139.703	23697.637	23760.725	23727.277	24006.145	23388.586	24570.730	23882.666	23621.160	23236.186	22852.129	22414.588	22737.957	23605.969	22714.469	22986.166	22820.285	23119.791	22138.492	23196.209	22907.533	23912.623	23627.973	24447.230	24203.369	24897.850	24074.395	25024.654	25569.303	25495.227	25497.803	26010.527
24780.000	24491.016	24939.164	24717.848	25057.174	24803.098	24360.096	24780.877	24930.873	25016.439	24504.402	25187.936	26181.674	26453.418	26522.988	25011.410	24974.057	24559.484	24467.266	24424.617	23547.916	23217.883	23370.162	23997.928	23351.859	23635.305	24425.055	24592.014	23991.865	23999.207	25006.711	23927.148	23314.301	23168.453	23491.230	22856.090	22947.555	22308.295	22695.539	23424.227	22816.977	23115.508	23710.980	23571.127	24450.227	23807.164	24097.506	24467.094	25198.443	26215.455
24396.199	23743.695	25042.289	25063.320	25433.338	26037.855	26349.930	25644.424	24797.465	25208.117	24449.682	25850.428	25883.146	25715.023	25997.854	25589.184	24701.123	24773.256	24155.920	24106.795	24519.766	24328.447	25171.299	24149.691	25582.643	23919.830	24256.148	25103.736	24488.318	24523.787	25167.586	23991.352	23294.160	22903.600	22488.311	22413.178	21720.566	22075.043	22648.107	23607.766	23015.580	22703.598	23322.135	23061.656	23519.002	24772.932	24647.379	23886.516	24287.141	24915.877
24408.199	24441.785	24627.100	24550.006	24374.328	25098.906	25417.547	25658.760	25799.549	25443.477	24934.980	25328.672	25499.262	26003.979	25996.518	25572.098	25514.037	24798.076	24305.016	25221.033	23647.045	24475.490	24352.514	24413.926	23239.205	24381.283	24298.939	24401.908	24575.973	24075.395	24586.564	22447.574	21966.330	22658.059	22781.135	23509.170	22977.557	22504.107	22411.629	22726.348	23340.633	23535.391	23220.139	23972.711	23929.320	24103.422	23971.654	24143.193	24631.791	25696.365
23314.801	25146.596	24684.959	25052.828	25168.721	25137.736	24354.123	24610.266	25316.219	25376.965	24637.172	24146.453	24541.701	24860.051	25699.600	24560.760	25052.650	24145.070	23677.982	23934.482	23403.682	23849.152	23816.859	24478.057	23597.045	23293.158	22417.006	22780.951	22579.482	23166.754	22329.896	23812.291	23824.262	24186.943	23686.793	23706.064	24276.277	23854.383	23455.416	23042.135	24279.574	24959.479	24683.365	23080.357	24895.607	24634.992	24410.188	25852.066	25784.922	26346.766
25241.199	25970.762	24094.049	25500.361	24276.221	24701.891	24252.689	24574.178	25760.219	25394.137	24724.502	24310.680	25076.428	26153.471	24507.350	25813.688	25436.371	24728.430	24141.318	23862.033	23884.285	23009.623	22010.330	22716.582	22566.691	22330.816	22912.998	23536.057	23323.654	22748.139	23356.646	24139.898	24357.150	24169.186	23813.324	24893.801	25279.520	23235.346	24121.322	24413.396	24076.879	24076.205	24722.957	25440.779	25082.805	24840.895	24549.850	24264.691	24862.189	26852.590
24536.000	25344.070	25136.967	24045.986	24824.479	25042.883	25101.668	24877.221	24630.639	24031.176	24794.498	24534.336	25523.506	24842.162	25972.994	24838.895	25743.406	22729.783	23139.391	22574.650	22822.027	21919.070	21494.627	21710.340	22133.129	22490.334	22806.506	23301.580	23910.582	23652.879	23902.439	24237.994	24020.709	24551.791	24322.672	24644.107	24926.016	24260.041	23191.857	23780.557	24154.941	24253.803	24104.830	24576.125	23658.531	24163.625	24695.908	25174.531	24723.482	25694.213
23802.600	24684.043	25215.863	25752.672	25372.426	25250.266	25305.924	25316.246	24852.123	25507.422	25543.932	25367.191	24440.234	24179.871	24750.305	23721.928	23884.893	23244.857	22272.344	22224.279	22390.287	22225.959	22622.000	22064.393	23776.746	23532.766	23134.043	23688.303	23451.867	23521.848	22859.111	23591.473	23226.854	23607.295	24567.471	24102.316	23982.617	24295.742	22968.918	23624.639	24952.674	25150.623	24926.543	26522.553	24409.994	24242.820	25275.213	26123.635	26134.223	26036.016
25067.000	25419.654	24370.066	25270.377	24228.789	24484.805	25223.652	25040.152	25660.662	25199.318	23837.316	24573.619	25317.541	24223.363	24256.842	22545.729	21929.971	20668.873	21619.711	22601.229	22705.400	22786.730	22709.221	22931.062	24417.031	23613.521	23483.221	22994.316	23441.533	23052.033	24674.100	24320.174	24081.090	23885.496	23726.551	23923.428	23653.434	24038.088	24757.047	24308.062	23971.137	24437.400	23600.082	24159.014	24675.197	24337.053	24524.176	25020.271	24953.846	24613.020
24556.801	24255.633	24689.873	23269.713	24367.607	24982.936	24583.484	24600.582	24549.797	24585.957	24757.400	23273.971	22788.783	22272.336	21819.379	23429.863	23341.498	23122.594	23733.986	24090.623	24149.529	22021.279	22351.986	23134.754	21974.076	23636.850	23335.334	23744.412	23354.449	23663.973	24097.164	23675.275	24056.391	23861.578	23366.699	23650.910	22581.182	23176.207	23572.531	23239.539	23994.383	23365.742	23669.941	23648.627	24576.064	24973.852	24783.301	25286.236	25093.016	25584.945
24614.000	24066.633	24137.430	23077.041	23858.139	25185.189	24856.609	23585.385	23369.801	23484.062	23088.914	23760.074	23543.570	23765.455	22875.318	23007.979	23221.705	22055.654	22292.213	22355.994	22140.500	22662.016	22873.721	22511.846	23055.904	23466.467	22832.361	22537.855	23405.082	22592.020	22467.207	22411.441	22021.553	22054.605	22557.639	23653.211	23132.836	22200.809	22614.135	23231.555	23231.045	23331.002	23200.420	24188.484	25294.266	25254.695	25597.145	26158.660	26458.512	26065.266
24019.199	24029.861	23034.260	22680.369	22974.051	23060.088	23584.951	24033.850	24670.170	24392.830	24851.523	24845.555	24548.406	23515.717	22766.229	23407.605	22504.646	22286.137	21867.203	21767.543	21305.154	22034.471	22155.289	21918.270	22954.707	21755.771	21802.520	22598.311	23225.188	21822.537	24430.914	23063.637	22955.928	23282.951	23477.455	22621.869	23614.068	23188.758	23512.865	23440.377	23993.184	24040.518	24850.949	23109.316	24353.654	24081.387	24024.180	24983.686	26055.256	26033.635
22975.400	24242.736	23915.359	24249.984	24225.248	24220.418	24484.793	23682.762	23584.623	24015.514	22697.217	22632.469	23252.309	22121.609	22354.498	22086.127	21935.566	22367.523	22332.936	22796.986	22845.152	22066.049	23131.672	22838.100	23089.223	22556.189	22942.689	23444.496	23385.549	24034.777	23659.229	24273.926	24398.553	23695.576	23760.824	24362.643	24734.312	24863.523	24180.846	24900.492	24714.344	24101.658	24411.660	25898.369	25812.350	25056.512	24737.574	24337.303	24427.080	25108.010
24379.000	24655.764	23524.951	24542.104	24382.029	23781.629	24044.314	24216.736	23939.738	23653.215	23561.990	22857.523	23665.166	24119.199	23620.645	23325.838	23676.074	21573.754	22113.223	22869.426	22099.246	22137.123	23055.660	23079.922	23810.875	22963.531	22832.500	24225.545	23153.004	23227.787	23856.830	24587.514	23698.744	23643.438	23927.967	23577.670	23849.396	24447.270	24329.121	24801.592	23819.125	24447.371	24540.365	25336.359	25059.176	24843.721	25045.486	24893.299	25013.793	25608.174
24958.000	24501.133	24615.369	26361.342	24944.701	24594.709	24135.990	24497.008	24074.357	24054.533	23645.838	23101.824	22772.312	23292.289	22612.762	23116.426	23429.633	22855.285	22983.533	21959.008	23110.340	22784.445	21537.207	21703.188	21693.186	23454.566	24138.477	23658.992	24658.945	23486.264	23637.777	22929.170	22981.428	22900.246	24386.791	24242.186	24937.750	24417.830	24172.670	24446.672	24363.340	24369.482	23995.740	24492.521	24569.248	24756.123	24050.555	23698.562	24964.402	24589.057
23147.600	24240.629	24506.584	24277.725	23884.469	24779.566	24914.043	24221.359	24346.791	24606.766	23586.059	22595.826	23333.264	22659.713	22624.090	23808.180	23841.580	23389.631	22348.973	22621.758	22371.975	22236.762	22687.742	22700.936	22177.766	22219.287	22536.016	22896.186	23638.568	23556.844	22506.670	24006.906	23715.412	22966.523	22743.941	22501.451	23026.270	23143.646	23122.684	22588.072	23264.629	23677.242	24186.199	24242.430	24218.584	23443.566	23817.275	23535.410	23537.074	24602.846
24229.400	25168.369	24428.385	24495.326	24787.498	24064.834	24087.994	24093.432	24638.182	24191.473	24161.260	23788.297	23084.350	22626.211	23679.711	23306.271	22526.844	22800.229	23004.850	22659.080	22424.561	22111.625	20876.848	22665.986	21842.527	22201.975	22558.674	22969.205	22635.844	22578.514	23085.594	23480.092	24347.660	23469.654	23615.039	23512.922	23147.471	22939.721	23783.236	23841.189	23805.779	23654.814	23831.201	22460.322	22982.768	23818.842	23448.525	23486.232	24109.979	25425.713
24758.400	25386.152	23811.797	24700.938	23695.072	23584.404	24842.688	24782.832	25033.646	25081.627	24785.650	24285.812	23762.574	24780.699	24548.803	24724.811	23056.221	23868.953	22640.166	22831.900	22626.271	22061.588	22360.613	21647.559	21149.283	21566.844	21279.047	22337.705	22436.027	22369.184	22378.580	22779.926	22283.131	22760.812	22450.184	23602.398	23176.268	23267.912	23595.049	23524.279	23735.049	23327.633	24846.766	24496.982	23833.422	25149.578	23765.078	23771.033	24955.424	26468.705
23115.000	23938.494	24109.637	24138.328	23594.662	23249.127	22841.682	23930.523	24265.111	24947.586	24675.799	23779.449	23851.734	23237.369	23868.643	24455.223	23942.545	22805.797	22493.975	22804.639	22310.965	22071.314	20722.072	21329.795	22100.133	22565.207	22527.100	23221.518	23015.191	22901.518	23233.221	22667.744	23620.492	23336.750	23320.021	23360.445	24097.029	23943.428	23918.844	24009.623	24716.637	24392.002	23521.965	24290.854	23889.744	24113.301	23926.787	23956.430	24499.762	24778.818
24686.000	24830.830	24243.818	24668.488	24201.201	23916.395	23379.357	23393.066	23943.393	24162.832	22802.104	23380.279	22569.127	22535.822	22751.871	23397.217	22183.545	21896.248	22177.887	22483.492	23072.855	23196.215	22388.799	23013.914	22175.609	22449.652	23170.053	22921.084	22593.299	22822.783	23801.141	23739.793	22660.088	23042.021	23474.600	23565.301	23431.447	23237.055	22764.209	23517.143	23855.631	23714.691	24079.693	24981.119	24100.578	24129.174	23758.518	24488.838	25011.201	24869.168
24226.400	24609.902	24446.824	24112.500	23956.102	24065.883	24097.826	23284.697	22808.066	23400.828	23413.654	23362.965	23748.424	22760.713	22871.113	23267.559	22683.783	23467.469	23511.701	23312.330	23837.301	23513.373	23217.428	23428.805	22864.520	22800.537	24102.000	23989.738	23953.896	24376.717	23725.791	23937.227	24037.818	23425.350	23524.775	24011.721	25017.514	24210.062	24870.387	25152.902	24847.760	24688.693	24598.395	25930.668	24653.291	25435.639	25357.562	25163.127	24963.520	25105.877
23453.600	23895.676	23417.291	23633.689	22968.295	22833.451	23153.961	23274.441	23393.473	23247.574	22641.053	22237.354	22483.719	23069.602	23305.457	22259.223	22274.684	24027.930	24400.570	22570.990	22414.260	22805.873	23087.975	23945.018	24185.346	23495.066	23737.398	24162.346	23756.604	23679.814	21603.666	21858.631	22697.027	23505.584	23679.932	24602.480	24254.693	25116.207	24271.822	23459.441	24194.941	23876.891	23712.834	23817.691	24194.869	24162.416	23867.328	25169.777	25619.258	25189.328
22550.600	22118.051	24045.623	24312.719	24059.738	23105.824	23346.658	23851.893	23253.424	23220.410	23031.086	22126.045	22651.895	23577.707	23116.633	22914.340	22334.824	24009.104	23480.768	23892.846	23674.084	23943.189	24200.189	24271.572	23441.488	23898.354	23669.588	23894.129	22974.635	22807.367	22386.348	24094.031	24005.863	23476.947	23975.395	24294.684	23976.209	23900.496	24141.650	24464.936	24988.602	25159.639	24011.434	24103.615	24198.223	25031.662	24282.016	24072.863	25326.539	24965.047
22413.400	22399.775	23501.342	22942.295	23293.562	23262.281	23221.133	23126.684	23542.500	24065.340	23804.662	23843.545	23346.006	23936.627	23435.242	23868.355	23112.521	22946.104	22198.705	23217.854	23400.934	22946.014	24111.783	22768.244	22581.111	23344.678	22875.254	23490.295	23351.779	23163.525	22540.984	23166.514	22977.941	23467.229	23766.434	24368.088	24924.070	25019.785	24218.301	24136.955	24494.480	25067.016	24542.922	25159.086	24614.195	25076.469	24018.758	23787.896	24062.076	24516.791
22761.600	23674.182	23274.084	23946.914	23579.676	23715.307	24792.869	24922.516	24435.654	24593.588	23968.223	23906.061	23648.479	23245.969	23761.570	22831.943	22408.975	22668.721	23420.807	23296.111	23206.000	22895.207	22373.096	24306.947	22957.787	22830.885	22721.254	23746.930	23410.557	24479.561	23564.371	23355.678	23340.008	23936.121	23802.414	23762.678	23122.102	22490.553	23098.902	24166.504	23735.861	24664.807	24642.107	23518.469	23670.980	23833.760	23776.242	23591.045	24091.145	24484.812
23308.600	23460.730	22907.395	23236.264	24650.916	23752.738	23774.732	23977.754	23615.506	24187.512	24644.201	24529.875	24010.172	24123.551	25512.691	24956.102	23512.705	23776.631	23644.039	23378.000	23765.410	23352.084	22438.318	22300.045	22604.051	22607.359	22973.711	23054.467	22740.326	23619.537	23691.928	22884.078	23655.449	22915.541	22522.674	22786.896	22926.705	22907.418	22533.143	23696.248	24597.646	23588.293	24126.283	25205.395	23614.756	24009.416	24113.080	23864.703	24313.387	23123.092
24586.600	24721.693	23341.633	24444.496	23844.225	24120.562	24548.139	24636.945	24485.475	24251.322	23726.754	23557.590	24540.488	24330.766	23415.283	22734.359	23937.830	23484.805	23739.072	23980.299	23465.895	22539.039	21814.785	23365.180	23405.342	23047.195	23449.430	23446.002	22952.141	22924.723	22235.541	23295.617	23792.174	23484.346	23379.846	23922.844	23288.334	24161.346	24404.598	23416.766	23888.932	24108.221	24025.273	22572.020	23301.953	23798.029	23046.881	22852.035	23627.117	23856.283
26263.600	25379.455	25440.779	25262.830	24321.512	23718.141	22905.086	23062.225	23033.834	22943.443	23314.430	23552.658	23979.346	24294.027	24261.980	25346.021	25263.316	24294.658	23935.439	24416.189	23398.484	21975.213	22873.822	23156.986	22812.205	21921.012	22034.678	23012.047	24559.158	22976.695	22767.516	22991.803	23369.188	23594.855	23817.572	23312.066	23097.381	23099.393	23652.781	23279.678	23898.783	23381.693	23030.896	22558.256	22717.750	22790.516	23037.906	23389.248	23230.686	24910.381
24972.199	24669.076	24658.602	24683.592	23902.754	23672.898	23121.672	23764.080	23389.361	23043.781	22687.764	22560.064	24026.982	24322.725	23301.848	24741.230	23718.357	25155.510	24793.303	23693.316	23527.318	23923.871	22081.822	22198.744	21963.668	22232.920	22250.547	22030.635	22178.896	22106.887	22128.055	23740.539	23160.291	23837.945	23522.480	22508.133	22638.236	24042.711	23378.199	23638.143	23027.123	22326.646	22459.516	22816.447	22227.758	22924.629	22626.658	23044.123	24477.922	23798.246
23819.000	24045.197	23966.828	23653.129	24761.455	24599.092	23832.527	24991.990	25123.482	23678.188	23989.514	23516.105	23371.012	23863.143	23030.707	24723.295	24511.695	24260.506	24530.021	24034.457	23977.250	22737.152	21929.062	23559.207	22938.008	22250.646	22412.426	21629.721	22396.656	21223.727	21203.529	22607.385	22727.109	22970.469	23311.574	22824.016	23298.162	23199.906	23247.332	23066.154	22620.076	21801.760	22476.799	22816.930	23331.533	22547.443	22899.506	23391.590	23648.889	23908.271
23951.199	24557.904	24169.486	23756.537	24169.326	23891.705	23580.166	23633.258	23471.678	24129.248	24116.568	24347.041	24586.615	23382.252	22706.334	23276.354	22660.816	23387.568	24207.018	22655.730	22785.059	22050.193	22506.664	22648.945	22181.604	22806.729	22737.398	22623.557	21952.094	21659.729	23572.004	23288.332	23284.387	22314.055	22892.814	23859.068	23015.934	22882.031	21516.557	22139.223	23042.555	22705.939	23800.297	22069.027	23172.074	22926.039	23393.008	23852.719	25075.105	24390.152
24896.000	24228.572	23964.393	23064.852	23578.561	23581.562	23088.643	23422.047	24048.316	23791.502	23404.541	23651.244	24155.736	23013.564	23641.918	23710.107	23742.273	23180.951	23185.082	23232.789	23514.666	22977.277	22845.650	22513.359	22220.057	22975.020	23299.092	22394.688	21800.369	23066.301	22664.492	22847.102	22766.898	23786.260	23660.355	22423.949	23949.928	23058.893	22191.555	22653.199	23204.146	22972.408	22671.877	23749.955	25366.123	24062.846	24853.379	25464.777	24563.705	24108.680
25462.000	24079.906	23952.129	22686.404	23403.865	23550.340	23933.752	24277.404	23921.035	23517.197	23642.756	23606.404	23661.734	23136.754	23138.564	22906.002	22412.787	22262.902	22903.246	23294.934	23543.188	22681.664	22423.572	22597.051	22242.170	22403.541	23240.982	23377.039	23849.770	23442.105	23585.428	22776.979	22028.686	22328.529	22439.277	22288.951	22180.010	23508.092	22734.074	23497.268	23410.645	22909.783	24724.246	23599.605	24135.076	24328.168	24222.648	24480.139	24239.266	26738.307
24040.801	22440.131	22479.084	23092.877	23489.426	23276.379	22941.881	22227.607	22201.949	22638.010	23190.918	22406.977	22938.018	23713.938	22244.293	22905.480	22693.467	22778.543	22901.867	23071.863	23267.711	22909.453	23058.922	23270.150	22732.283	22183.434	22599.402	22898.877	23441.068	23141.064	23044.090	22646.656	22525.691	22604.592	22249.637	21392.533	21508.416	22764.703	23255.209	23586.945	22760.055	23403.967	23600.928	23543.193	23611.553	23028.496	23240.230	23900.197	24205.434	24900.863
24141.000	23038.723	22660.350	23772.820	22605.291	23472.285	23465.393	23280.883	23352.518	23986.049	23517.006	23218.963	23376.961	23429.641	24133.959	24420.268	23638.986	23487.139	23347.682	22369.160	22048.201	23189.182	23352.295	22227.648	22981.568	22957.225	23043.242	22958.838	23843.006	23147.361	23524.352	22934.992	22454.715	22598.887	22290.672	21508.471	21096.650	20920.770	22521.564	22762.979	22413.787	22270.389	22578.707	22222.658	22559.645	22942.098	23315.801	23897.213	24620.338	24752.861
23764.199	22812.133	22919.525	23091.549	23598.234	23564.547	23232.668	23611.330	24037.258	24035.348	24450.256	24655.822	24499.543	23520.807	23960.393	24903.824	23816.111	23362.197	23196.158	23387.668	23759.514	23415.736	22480.393	22212.963	22816.270	23035.195	22169.174	22394.697	22028.783	22532.293	22340.789	22267.031	22174.955	22966.336	22091.281	21789.658	22235.562	21842.457	22227.613	22405.709	22584.545	23131.213	22421.111	22502.684	23147.557	24045.264	24079.537	24223.688	24242.172	25079.297
24259.199	23199.391	23526.758	23378.861	23264.299	22094.016	22652.344	23322.990	23378.979	23376.564	23933.086	23548.006	23373.373	22441.920	23738.250	23211.688	23116.658	22607.666	22799.039	23641.332	23736.479	22896.340	23303.791	21942.719	22734.270	23053.789	23036.061	22591.084	22880.504	23390.059	23333.115	22882.760	23220.406	22397.105	22472.578	22358.562	22856.689	22716.047	21599.580	22180.590	22275.232	21933.742	21642.730	22610.867	23667.021	23869.850	24458.469	25549.289	26019.525	25544.592
22359.199	22832.354	22989.230	22657.668	23390.828	23354.973	23615.785	23640.979	23836.896	24422.387	22981.168	23037.623	23034.338	23210.184	23805.389	23685.896	22736.965	23546.561	23389.797	23218.756	22486.014	23213.482	22285.463	22034.791	22563.469	22423.639	22997.559	22255.051	22142.178	21495.471	21848.051	22696.287	22721.568	23110.672	23228.086	22340.797	22652.703	22822.330	23379.162	23273.961	23011.342	22831.072	22280.248	22295.314	23394.096	23121.287	23378.691	23360.225	23503.482	23706.064
23001.600	23983.900	25346.344	24340.650	24406.604	24148.357	23996.295	23764.303	23123.701	23180.322	22878.137	22279.393	23559.406	22954.570	23867.799	22691.479	21747.090	22533.564	21704.695	21372.086	22440.832	22212.047	22808.062	22439.326	21932.355	21205.469	21736.361	21615.789	21624.412	21815.064	22166.975	21783.846	21780.207	22008.701	22077.424	22396.932	22939.898	23119.635	22395.141	22844.840	22693.223	23100.783	23396.270	22779.475	22623.043	23574.436	24167.045	24900.523	24867.969	25278.219
21592.000	23763.346	23373.738	22898.027	23380.836	22281.961	22514.414	22630.215	22308.926	22071.180	23632.990	23735.148	22935.910	23526.873	22768.645	23125.186	23095.166	22117.828	23247.834	21984.350	20977.248	21748.738	22493.715	22526.021	22971.113	21686.162	21937.525	22015.340	21794.168	22300.350	22007.113	22090.992	22551.107	22513.045	23052.090	22968.334	22886.238	23164.354	22991.281	23830.096	23636.291	24203.609	24026.627	24042.299	23074.316	22831.928	23851.982	24594.084	25243.260	24923.012
24218.000	23248.773	23505.559	23843.008	23988.430	23168.756	22835.070	23302.150	22998.082	22835.262	23216.166	21524.518	22018.865	21724.135	22392.539	21970.949	22793.982	23272.438	22123.484	22328.164	22640.609	22355.232	22247.998	22131.010	21965.791	21392.564	21139.141	20926.568	21332.746	21869.104	21862.303	22599.031	22910.230	22596.609	22738.814	22277.934	22582.033	22842.748	22588.494	22749.100	22968.553	22660.393	22829.469	23326.443	23668.025	23330.459	24346.746	24572.775	25114.406	25007.135
22302.801	22586.328	22406.455	22688.111	22453.605	22494.385	22105.791	22562.363	22791.508	21838.008	22287.355	23103.109	21939.836	22670.518	23133.822	22442.904	23535.150	21923.326	21571.518	21275.137	21039.896	21074.965	20269.238	21371.141	21274.986	22188.418	21394.307	20694.121	22129.891	22603.250	22686.979	21966.166	22419.746	22097.525	22500.490	22698.945	23574.855	22782.582	22629.984	22081.340	22102.992	22663.207	22339.477	22557.529	22693.275	23286.650	24491.277	24674.924	25393.932	25008.463
23842.000	22618.670	22969.791	22853.785	22337.262	22552.340	23330.084	22548.350	23076.730	22545.463	22045.795	22981.480	21689.801	21868.629	21836.693	21023.693	21717.674	21894.322	21989.617	21927.986	20769.139	20775.064	21243.443	21157.625	21337.840	21678.713	21383.453	21308.184	21319.861	22214.490	23342.418	22511.475	22196.766	22531.705	22584.031	22292.682	21736.252	21411.100	21995.693	22287.998	22086.912	22272.604	23570.875	23351.879	23792.010	24457.381	24060.766	24462.066	24251.732	24507.207
23295.000	23015.242	22588.254	23116.725	23147.387	22420.262	21919.070	22634.871	22264.289	21493.018	21749.287	22281.600	21550.498	21639.910	21507.262	21628.674	21752.480	21738.154	22700.547	22388.070	22244.279	21408.986	20873.422	22072.619	21227.121	21312.805	21582.572	21536.803	20627.488	21908.607	21700.398	22304.557	21773.281	22984.025	22462.701	21646.959	21985.521	22261.213	22081.100	23064.369	23259.189	23177.008	23448.717	22491.504	23449.553	23551.668	23214.021	23938.805	24208.414	23978.979
22842.801	23111.479	23224.438	24602.393	23404.553	23366.289	22170.924	22095.148	22564.238	23023.912	22583.334	22106.486	21250.057	21679.789	22062.354	20218.334	21022.176	20427.156	21058.203	20642.092	20842.098	20890.252	20882.939	20499.012	20300.701	21684.766	21100.979	21090.201	21680.619	21945.666	21903.734	21470.953	22075.885	21533.340	21896.441	21571.936	22117.506	22286.201	21613.000	22240.955	22270.600	21857.977	22146.883	24298.611	22774.350	23890.193	23919.840	24695.857	24237.480	24293.229
22880.600	22714.031	23793.840	22860.701	23075.465	23398.371	23653.967	23682.871	23416.156	23823.283	23433.053	23025.594	23459.086	23121.262	22418.020	21565.672	22707.215	22488.451	21812.199	20759.002	21170.299	21444.748	20521.363	20233.596	19262.693	19199.631	19582.820	20120.727	20474.160	21095.564	20319.762	21641.412	21788.227	21461.904	21279.646	21168.979	22181.215	22644.029	22541.139	21781.273	22262.645	22639.758	22489.008	22768.535	22205.643	23063.904	24056.480	24149.391	24193.449	24587.451
22778.199	22513.312	22930.420	22919.869	21875.992	22805.133	23125.787	22736.990	22574.330	22818.328	22453.973	22304.928	21809.801	21925.957	23638.301	22308.637	22614.027	21636.920	21613.395	21137.783	21110.143	20581.953	20662.301	20706.725	20477.453	20563.787	20356.289	20702.119	20763.406	21042.094	20723.346	20310.166	21111.428	21226.430	21292.113	21091.193	21597.471	22740.936	22413.861	22918.830	22578.195	21681.121	21804.717	23355.359	23336.756	24179.221	23594.158	23412.070	24092.600	24416.910
23916.801	22370.055	22586.039	23067.406	23108.443	22974.273	23293.268	22318.012	22460.990	22861.504	22210.029	22348.189	21910.062	22510.582	22957.416	22872.553	21324.498	21270.385	20647.852	21601.648	22441.867	21252.152	20218.951	20291.711	21056.070	21259.557	20930.164	21716.475	21234.785	21616.613	21243.514	20913.703	21070.057	20555.125	20408.281	20648.760	21311.783	21355.814	22072.111	22110.471	22684.186	22607.055	22514.533	22091.477	22819.506	23181.223	23408.434	22973.283	23518.820	22848.826
24396.199	24088.266	22668.959	23252.711	23554.955	22487.277	21833.162	22384.695	22801.990	22784.787	22721.568	22264.906	21523.605	21080.732	20937.812	21413.119	20464.104	20294.500	20723.318	20939.668	20196.797	20382.205	20290.439	19076.166	20263.184	20216.596	19567.951	19804.533	19821.838	18398.539	20583.416	19763.383	19815.707	19865.838	20288.994	19978.410	20362.520	20368.264	20858.168	21165.402	21309.203	21447.273	20853.609	21606.990	21847.990	22550.305	22800.006	22682.105	23646.588	23183.654
20644.400	20680.791	22197.867	22350.596	21216.033	21623.102	21544.979	21042.125	20475.021	21337.359	21226.422	21598.820	20586.363	20166.602	19385.842	20448.893	20722.107	20114.523	19010.801	19230.078	19423.158	19333.156	18582.998	18822.123	18069.936	18315.666	18710.008	18629.920	18318.389	19325.766	18460.557	18851.004	18911.988	19710.035	19398.439	19082.734	20099.674	20909.061	20018.389	19694.004	20038.945	20820.658	20594.254	19941.971	21012.193	19908.398	20626.773	21739.668	20998.738	22167.027
20089.600	20628.967	20956.398	21625.264	21152.605	20553.365	21048.869	22357.590	22560.336	21701.795	21816.670	20658.105	21154.322	21298.154	21269.664	20588.641	20493.883	19755.111	18792.227	19207.254	19610.256	19074.180	18478.508	18590.957	18360.260	18752.396	18342.602	19521.895	18783.580	19405.822	19914.547	19658.977	19501.988	19553.730	20367.449	20354.227	19820.111	19838.164	20205.436	20771.762	20610.902	20235.422	20624.164	20876.428	21388.131	22163.471	21772.787	21130.211	21530.539	22810.963
21574.801	21693.389	21166.152	22794.408	22099.092	21338.561	20889.939	20474.424	20593.988	20493.336	20066.957	20249.857	19730.586	20697.762	20054.859	20744.557	20998.137	20005.178	19553.010	19763.943	18902.676	19840.492	20439.484	18916.863	19686.541	19266.201	19059.598	18614.758	18852.904	19044.457	19364.992	18649.842	18889.713	18955.980	19083.500	20392.600	19250.299	20240.039	19774.703	19212.783	19542.197	21013.816	20361.074	20746.059	20385.434	21597.076	21606.971	22030.986	22245.395	22009.258
21952.000	21277.736	21139.855	21456.012	21211.504	21805.084	21401.109	21861.387	21443.834	21692.057	21758.482	21262.438	20688.172	20443.238	20105.742	20101.365	19820.656	18825.730	18668.885	18988.791	19185.734	19021.414	17382.168	18397.771	18364.400	18803.924	19330.848	18920.086	17883.602	18308.742	18880.707	19974.602	19506.154	19626.518	19409.197	19180.758	20465.596	20012.045	19346.451	19719.992	19534.025	19248.971	20005.098	19746.922	20082.674	21306.572	21321.965	21126.947	22031.102	23274.086
22618.600	22938.260	23426.525	23139.924	22449.725	21978.326	21521.514	21486.531	21937.068	22259.049	22508.195	21368.848	21160.359	20403.740	20028.984	21101.400	20952.445	20866.422	20375.711	19422.523	18952.764	19205.660	19589.188	18079.234	17318.309	18094.867	18537.590	19360.656	20096.639	18632.195	19367.008	18984.203	19204.461	19169.111	19957.037	20417.127	19639.127	19784.590	20246.875	20254.623	20742.611	20164.205	20478.062	20153.227	19833.957	19984.705	20579.451	20941.176	20882.760	21453.838
23140.199	22964.383	22584.613	23575.252	23215.064	22814.461	22701.105	22202.738	21951.367	22114.660	22045.059	21933.545	21752.562	21787.031	21400.875	21054.975	20636.963	19456.570	19438.057	19237.172	19913.209	19726.928	19059.049	18803.580	18790.643	18498.049	18586.908	18294.889	18393.582	18884.650	18282.492	18868.359	19938.754	19944.828	19503.066	19335.678	20825.852	19460.023	19367.070	20138.438	20106.066	20070.805	20537.672	19742.133	20255.566	20911.963	20829.799	20816.875	22090.809	22132.438
22706.801	21680.574	23569.805	23722.258	22893.812	22438.598	22495.410	22310.949	22274.758	22155.266	22511.867	22734.672	21919.252	21428.203	21254.803	20330.729	20961.979	20033.547	19852.811	19615.363	19216.748	19564.967	19426.354	19879.529	19013.707	18555.631	18372.861	18385.242	18886.832	18022.588	18731.031	19464.311	19219.098	18975.170	18519.879	19661.828	19534.371	19715.535	19765.770	19863.008	19494.102	19195.051	19622.131	20254.115	20605.660	20728.477	21156.027	21305.609	21397.494	21565.941
23596.801	22807.902	22012.670	23183.648	23688.373	22279.539	22380.799	22776.301	22401.957	21718.178	21167.355	21308.340	22020.664	21559.275	21293.791	20508.666	19994.830	20499.096	20597.637	19864.018	20296.838	19468.350	20067.775	19302.443	19588.754	19454.275	19198.279	19454.957	20549.311	19512.748	19060.947	19308.562	19368.758	19661.953	19753.824	19837.002	19774.822	20226.525	20087.465	20379.965	20276.889	20082.922	20035.785	20168.262	20265.697	20887.424	21064.846	20930.805	21241.115	20210.469
21813.199	22346.799	22516.984	21497.877	21780.846	22708.436	22539.641	22024.924	21729.461	22380.531	22891.086	23395.182	22063.801	21756.510	21838.395	21192.457	21370.613	20888.967	19881.375	20399.324	20251.801	20114.975	19387.820	19878.369	18573.857	18999.297	19382.994	18910.422	19457.416	19395.723	19157.242	19409.264	20382.273	19817.566	19331.113	19672.467	19866.148	20190.625	20212.965	20156.789	19747.848	19941.637	19965.246	20288.221	19749.904	19793.291	20063.652	20262.533	21373.119	21561.410
21160.199	21062.914	21951.260	21340.408	21297.305	22086.844	22225.816	22057.977	21951.867	21317.352	21582.055	21657.160	22509.672	21845.607	21005.088	20744.352	21181.010	20388.316	20423.814	19942.986	20776.744	19961.529	18808.775	19160.518	18951.424	18719.664	18717.246	18611.885	18049.416	19167.803	18843.424	19027.275	20068.289	20099.561	20420.006	20164.307	19803.883	19820.881	20518.766	19736.246	19408.010	19441.842	20000.010	20706.037	19700.725	19705.197	20070.729	20785.863	21124.734	21896.100
22669.000	22146.604	21819.891	21964.092	22450.037	21827.359	21752.996	21731.412	21966.320	22273.775	21675.764	21589.982	21227.107	22071.260	21581.166	21850.645	22585.453	21603.355	20202.359	20599.717	20270.502	19521.217	20094.205	19139.701	19972.129	20045.010	19615.463	18903.455	19657.422	18903.652	19334.777	18995.016	19302.779	18769.898	19518.285	20010.291	20038.422	19954.213	20632.188	21136.910	20631.145	19779.584	20802.291	20243.582	19957.150	20353.918	21115.828	21077.148	20893.441	20321.875
23024.199	21980.121	22321.498	22641.613	22553.906	22954.537	22184.340	21696.484	21477.266	22377.850	21830.990	21998.773	22042.186	21312.477	21155.955	21511.490	21441.498	20904.299	20526.361	19919.338	19235.320	18796.223	19705.100	18929.119	19644.553	20266.617	19632.025	19357.816	18800.010	19721.002	19823.836	19496.518	19399.953	20109.395	19592.553	19504.006	19179.816	20115.283	18770.752	19820.566	19251.408	19116.756	20078.996	20077.711	20813.596	19793.428	20566.965	20537.236	19949.551	20574.215
22841.199	22212.172	23534.359	22700.441	22790.559	22913.949	23240.615	23163.506	22696.641	22880.182	22210.191	21496.633	21476.652	21850.971	21046.451	21769.938	21606.525	20423.566	19707.191	20121.033	19466.410	19217.076	20422.607	19303.361	19138.277	19440.863	19995.643	19366.863	19179.037	19204.482	20058.510	20496.998	19395.125	20160.703	19848.242	19933.396	19675.197	19726.814	20076.479	20675.244	20064.744	20101.322	20574.998	20087.578	20210.309	20316.947	20090.420	20597.025	20695.385	20638.295
22494.000	22325.664	22893.871	22720.393	23042.553	22890.689	23045.400	23264.457	23260.789	23272.396	22424.418	22475.266	22227.113	21796.447	21878.045	22022.746	22541.482	21162.760	20710.107	20746.469	20794.752	19729.732	20526.361	19215.479	19504.740	19881.344	19870.277	20011.758	20798.041	20311.123	20563.023	19811.215	19485.602	19814.902	20643.066	20067.936	20572.938	19817.977	19440.625	19436.068	20019.883	19853.221	20246.201	20414.256	21036.523	20898.576	21341.111	20964.217	21111.730	21288.645
22033.400	22127.844	22128.342	21573.854	23472.771	22558.973	22453.000	22434.141	22741.812	22567.008	22548.199	22304.654	22831.908	22113.537	21416.785	22757.561	22366.012	21203.443	21646.209	21037.787	21553.691	20029.301	20437.682	19859.768	19908.619	20588.787	20632.232	20101.514	19328.926	19824.314	20324.979	20384.811	20299.361	19845.062	20061.004	19832.830	19824.342	20444.941	19889.152	20073.061	20099.811	20358.898	20978.416	20545.438	21288.236	21186.256	21259.629	21594.838	20915.801	22216.352
21532.000	22006.535	22077.051	21938.240	22808.975	23035.463	22673.654	21723.525	22497.725	22458.531	21652.504	21418.902	21490.143	21211.041	21366.684	20847.043	21503.293	21869.363	21080.047	20964.016	20713.924	20617.977	20549.762	20091.186	19676.164	19482.975	20156.217	20424.035	19697.139	20089.498	19635.004	19711.914	20058.809	19847.576	20171.105	20583.098	19252.555	19246.393	19604.498	19043.123	19539.787	20476.744	19953.838	21599.082	21026.029	20963.689	21106.109	21646.082	21252.309	22007.836
23912.400	22035.926	22508.074	22062.084	22053.129	22297.898	22417.492	22403.025	22636.164	22326.574	21418.535	21511.387	20560.172	21582.039	20797.363	20721.082	21061.559	21127.535	20738.303	19770.535	19226.582	20355.461	19776.928	19478.311	19207.725	19197.707	19722.988	19881.078	19625.590	19306.924	20136.652	19766.943	19889.160	20574.293	20236.865	19751.449	19297.164	21062.924	20373.107	20259.143	20522.416	20846.221	20663.975	21142.475	21080.115	20939.334	20925.422	21823.432	22615.529	24051.553
23083.801	21863.303	23035.615	22286.322	22278.773	21546.910	21241.027	21843.549	21784.324	21834.695	21107.711	21113.238	21799.729	21307.777	20222.492	20165.562	21446.814	20160.367	21191.404	21292.004	20588.121	20173.377	19586.107	20740.424	19259.346	19567.834	19328.777	19881.025	19579.486	19693.363	19582.025	19999.611	19627.930	19594.246	19060.967	19387.309	19668.938	19958.553	19939.633	19885.455	20284.852	19953.850	20571.602	20483.115	21724.945	21924.635	21184.820	21120.908	21153.500	22140.770
22594.199	22018.727	22038.523	22529.068	22439.176	21936.010	21620.920	21283.916	21689.266	21429.316	22284.709	22443.740	21642.449	21671.932	21935.588	21683.012	20921.955	21330.191	20149.090	19992.893	20121.957	19613.146	19803.297	20099.361	19519.191	19794.289	19717.934	19615.686	19865.471	20088.725	20348.895	19420.658	19961.201	20657.475	20792.172	19909.266	20986.701	20393.760	20024.240	21085.283	20264.281	19946.609	20387.652	20341.227	20591.963	21200.588	21743.738	22230.516	22372.512	22177.914
21703.199	22068.361	21654.977	22142.336	22090.881	21914.941	22565.379	22081.783	22272.936	21901.129	20811.664	19817.334	21194.375	22123.680	20805.697	21215.246	20162.252	20188.129	19705.514	19915.400	20473.135	19253.896	20160.594	20364.748	20038.408	19408.236	19578.867	19666.238	19546.891	19794.633	18867.760	19281.559	19718.357	20133.846	19770.721	19339.615	19852.572	19994.551	19939.930	20195.482	20470.502	19975.074	20282.420	20324.143	22073.236	20744.695	21390.041	21960.789	22444.557	21095.199
21273.199	21614.002	22096.783	23019.549	21363.422	21746.131	21332.408	21826.451	22368.053	22075.248	21681.096	21614.590	21199.041	21531.453	19778.805	21072.846	20522.326	20157.094	19893.484	19903.500	19116.258	19729.297	19400.631	18462.426	19142.131	19404.012	19024.594	19147.193	19277.758	19668.379	19759.607	19826.457	19600.258	19608.691	20221.781	19783.783	19818.812	20068.658	20172.543	20535.686	20183.711	19546.455	20242.848	21219.395	20722.486	21324.852	21683.996	21328.229	22104.973	22726.486
22002.600	21113.695	21244.678	21592.498	21815.422	21448.553	21420.754	21574.529	21173.150	21054.059	21324.977	21039.896	21746.641	20901.693	20864.605	20766.146	20981.875	20378.826	19051.090	19739.066	19555.553	19119.605	19523.979	19839.355	19332.514	19214.242	19581.059	19094.525	19369.770	18885.707	18361.027	19124.273	19051.598	19582.973	20442.432	19955.840	20109.945	19740.887	19843.580	19523.215	19596.863	20072.186	20080.379	20549.641	20905.967	21687.734	22197.346	21377.363	21036.189	22487.980
22452.400	22624.900	21578.053	22092.066	22664.066	22556.703	22390.967	21723.656	21707.473	21296.221	20807.219	20942.760	21262.023	20790.256	20680.381	20499.076	21485.582	19918.170	20438.680	20671.305	20090.039	19232.598	19080.367	20021.535	20049.951	19292.846	19070.340	19841.258	20381.611	20316.314	19646.217	19303.777	19138.650	19282.900	19487.521	20683.031	19686.652	20688.088	19528.230	19900.170	19999.256	20586.580	20301.500	21077.059	21177.693	21181.312	21755.863	22082.533	21835.805	22493.232
23030.400	21954.344	21697.121	22757.932	21678.465	21697.568	21492.670	21563.115	22056.926	22185.689	21802.930	20788.387	21112.561	21301.494	21739.186	20925.777	21415.139	20314.939	19873.891	20054.598	19906.105	19056.234	19531.729	18932.504	19366.758	19721.109	18830.078	19052.566	18989.652	19887.523	20439.605	20100.104	20549.258	21197.301	20853.350	20368.119	20254.352	20110.506	20920.494	20368.787	20202.398	20612.721	20105.955	20502.918	20581.945	20693.887	21104.475	21769.863	21738.703	21340.945
23229.199	21434.512	22225.285	21786.561	21864.838	21865.371	21264.354	22166.506	22156.893	20978.568	20629.115	21735.152	21178.982	20910.738	21840.932	20182.053	20068.023	20586.498	19749.197	19695.027	19955.432	19961.361	18404.371	18902.404	18903.562	19225.949	19777.910	19258.023	19024.436	19022.379	20762.539	20016.262	19497.912	20090.182	19774.180	19264.072	20084.115	21096.674	20495.732	20528.293	20711.369	20224.070	20427.910	21501.010	21187.354	21356.424	21125.090	21488.418	21803.283	22129.660
23069.600	22050.156	22393.410	23103.607	22044.107	21178.439	21799.934	21156.811	21340.217	21564.289	21598.076	21976.561	21337.104	21617.709	19829.361	20734.592	20114.854	21166.963	20543.498	20295.996	20040.771	20293.309	20191.094	19999.295	20139.924	19843.750	19562.982	19413.346	19610.832	19404.146	19009.596	19698.035	19928.244	19866.748	19934.564	19594.648	20065.246	20315.504	19642.316	20597.139	20496.051	20123.006	20926.041	20859.750	20909.691	21472.846	21217.217	21544.035	22060.779	21701.438
22744.801	22084.295	22733.412	23112.594	22652.721	23182.881	22360.164	21965.691	22597.078	21918.998	21459.924	22218.562	22195.230	21619.914	21942.209	21327.203	21171.963	20425.939	19591.201	19455.939	20164.412	20196.432	19367.162	18719.047	19602.350	19729.461	19379.059	19206.203	19818.357	19432.529	19970.475	19810.674	19892.057	19945.076	20196.564	19919.521	20460.516	20835.354	21037.303	20807.775	21334.395	20403.641	19464.867	18982.363	20570.814	21403.396	21408.162	21266.426	21796.420	22142.771
22244.000	22095.139	21765.906	22427.389	22981.494	23162.832	21979.252	21806.578	21813.473	21494.043	22245.182	23098.254	22951.125	22603.633	22263.021	21042.111	21339.623	20615.846	20490.113	20554.865	20182.414	19833.932	20360.039	19602.256	19010.732	18578.611	19188.428	19386.088	19429.441	19288.105	19541.240	20287.488	19754.820	19686.531	19342.008	19901.381	19758.977	20205.201	19658.363	19441.938	19609.133	19832.107	20926.734	21020.932	20618.445	20523.168	21259.205	21391.898	21423.350	22225.561
22811.400	22418.379	21612.189	22270.916	22678.588	21793.039	22423.520	22333.977	22383.812	22129.291	22025.848	21983.250	22661.521	22066.133	20789.475	20438.957	20681.170	20545.566	19733.365	20101.818	19929.498	19933.354	19765.062	20143.223	20772.580	20333.656	20161.252	19935.965	19621.131	19973.664	20424.449	19798.365	19953.346	19761.379	20049.617	19983.287	19962.840	19681.500	19909.936	20013.459	19962.834	20526.467	21081.164	21790.506	20543.217	21280.398	21707.861	21973.799	21794.238	21965.555
22411.199	22768.840	23087.307	24776.996	23684.049	23062.516	22452.518	22625.656	22682.859	21735.891	21476.256	20937.520	21173.059	22114.361	22092.701	21830.523	20777.723	20913.230	21257.934	20521.482	19543.912	21033.143	19787.195	19248.076	20252.582	20083.146	19925.223	19847.092	19732.021	20121.654	20094.346	19881.660	20122.256	19507.406	19365.320	19924.016	20445.889	20176.199	19662.654	19911.346	20174.047	20321.562	20350.131	19735.148	20193.344	21111.342	20996.857	21251.309	22007.824	22764.033
23644.801	22203.502	22781.021	24663.938	22762.928	23093.773	22724.885	22027.061	21726.129	21697.775	22138.102	22573.115	21306.680	20964.027	21599.152	21951.848	21690.873	21299.889	20419.988	20836.107	20249.205	19846.506	20279.480	19900.980	19569.676	20049.088	19632.164	19514.670	19484.230	19596.369	19476.863	20383.488	19872.461	20315.592	20696.391	20072.348	20006.041	19711.924	19975.418	19926.234	20265.418	19511.982	20662.303	20642.764	21363.969	21196.516	21297.008	20729.803	21242.635	21776.180
21940.801	23326.998	23943.379	23416.461	22385.240	22534.354	22215.008	22046.123	21953.004	21332.244	21795.268	21709.771	21664.000	21478.678	21403.908	21573.314	21020.293	21800.863	21245.453	21400.328	20712.551	20382.807	20382.352	20166.568	20930.006	20413.797	20050.801	20251.365	20486.395	19563.705	19051.330	19798.258	19765.379	19692.215	19275.865	19870.645	19958.188	19598.438	20064.033	19179.188	19403.824	20096.729	20484.025	20591.129	20855.664	20894.256	20956.482	20525.256	21159.623	21096.664
21676.000	21938.262	23273.715	23387.273	22977.734	22385.609	22889.752	22121.396	21410.576	21433.020	21990.873	21645.721	21427.707	21201.094	21645.096	21023.990	20715.014	20490.785	21227.340	20784.613	21015.055	20227.768	19454.592	19670.447	20210.758	20413.443	21223.457	20354.643	20121.531	20015.672	20388.619	20524.535	20719.875	20613.486	20480.906	19634.885	19941.096	20186.877	20290.848	21140.891	20043.043	20006.156	20121.934	20672.871	19946.482	20048.271	20631.701	21138.104	20985.443	21475.102
20676.199	21883.771	22525.180	22198.529	22297.090	23058.746	23636.033	23328.732	22888.652	23138.283	22768.617	22410.752	21834.426	22561.221	22148.605	22086.000	21535.551	22474.092	22578.166	21247.494	21409.822	20671.779	19931.984	19562.697	20091.857	19762.705	19693.367	20304.373	20207.500	19727.678	20197.930	19790.785	20329.162	19872.031	20080.383	20892.035	20803.287	20930.043	20591.318	21010.621	21187.527	21444.309	20593.984	20186.383	20273.430	20930.797	21384.223	21768.182	22368.445	21994.496
23009.000	21524.096	22247.748	22314.574	23061.072	22422.896	21531.285	22307.543	22734.561	21932.531	21546.498	21209.004	21003.771	21654.432	21789.895	21682.178	21420.080	22457.645	21849.479	20155.936	20749.742	20451.566	20821.826	20147.912	19781.877	19539.916	20197.199	19603.889	19301.615	19164.564	18924.398	19667.887	19800.572	19950.219	20208.070	19757.057	20285.143	20690.404	20995.602	21621.555	21166.160	21276.979	20888.895	20227.070	21453.971	22413.100	21375.121	21561.143	22673.969	22091.869
21472.000	21030.066	21495.031	22546.219	22397.305	22498.873	22914.852	23069.648	22990.510	22976.250	22743.967	21748.885	22155.086	22132.719	22088.854	21435.221	21934.518	21267.848	20003.713	20124.793	20426.264	20309.898	20117.727	20381.100	19617.760	19889.553	20611.850	20123.748	19739.814	19851.590	20037.930	19948.916	20509.506	20703.867	21268.211	20022.641	20352.309	20560.984	20468.916	19783.289	20269.766	20555.785	21653.480	21355.516	21787.451	21452.527	22021.688	21706.367	22161.979	21512.295
[truncated: 448 more columns]
