# Supplementary material for: Oscillatory signatures underlie growth regimes in Arabidopsis pollen tubes: computational methods to estimate tip location, periodicity, and synchronization in growing cells
Source: J Exp Bot. 2017 Mar 28;68(12):3267–81. doi: 10.1093/jxb/erx032 (PMC5853864; doi:10.1093/jxb/erx032)
Supplement: supplementary_dataset_S1 [file erx032_suppl_supplementary_dataset_s1.zip › CHUKNORRIS-master/data/ratio_kymo/Arab_Col-0_Kymo_090913-A_CFP.txt]

26113.000	25983.025	25760.725	26152.555	26131.688	25839.275	25817.182	26322.877	26863.789	26145.477	25561.086	24740.455	24661.420	25786.373	26168.125	25780.986	25762.838	25907.879	25055.139	25605.047	24725.611	24700.439	24804.916	25084.363	24243.152	24752.469	23693.547	24109.111	24027.771	24040.660	24473.195	24160.164	23998.629	23572.648	23763.721	23267.377	24493.865	24704.609	25341.594	25778.070	26186.170	27625.361	26369.881	26655.670	27037.096	26575.852	26961.604	27864.855	27622.791	27842.834
26379.600	26253.789	27348.334	26841.734	26363.100	26226.068	27017.521	26548.584	26436.879	25988.990	26122.391	26052.193	26252.057	26293.918	26827.002	26632.613	26713.648	25553.164	25690.004	25875.719	25298.795	25061.121	25162.234	25197.162	25876.691	25843.480	25509.158	24752.502	24234.070	24836.336	24807.824	25009.447	24503.361	24314.609	24571.418	24628.066	24171.865	24664.463	25346.400	25766.020	25878.398	27013.611	25944.607	25721.168	26351.176	27296.219	27716.605	28631.906	28018.176	27855.934
26367.000	26294.762	27310.277	26348.316	26682.156	27353.469	27048.422	26718.369	27162.295	27646.686	26644.873	26558.738	26750.791	26883.586	27259.996	26825.359	26647.656	26257.350	25526.799	24839.041	26276.834	25858.832	25124.861	24755.721	24828.426	24535.982	24784.898	24271.014	24223.096	23576.854	24560.484	24436.232	24202.518	24887.006	24269.818	24716.752	23617.062	23346.111	24945.279	24356.363	24719.148	25458.135	26134.930	27123.396	26882.105	26865.982	27489.256	27326.908	27817.854	27922.996
26675.600	26585.076	26621.262	26444.004	25984.613	25858.189	26528.686	26770.965	26039.568	26294.625	27166.717	27203.775	26450.609	25961.033	25786.902	25806.072	26765.867	25846.793	25458.871	25191.871	25117.355	25308.143	24686.820	24692.000	23911.367	23624.041	25226.223	25014.531	24250.902	24645.729	24770.822	24939.125	24155.227	23787.357	24644.203	24784.059	24657.756	24887.186	24704.379	23142.193	23693.303	25927.961	25325.396	26722.451	26796.584	26738.908	26957.732	26928.277	27450.406	27095.748
25952.801	25719.793	25876.643	26300.773	26914.051	26594.373	26224.650	27093.031	26602.570	26221.377	27347.951	26044.961	26616.449	26530.680	26989.414	25897.365	26468.936	26558.584	27502.934	26466.002	25554.229	25404.334	25941.355	25729.158	24919.805	25286.592	25158.754	25325.400	24018.273	24265.746	24502.879	24904.811	24730.053	24420.010	23699.459	24617.680	24689.477	25993.270	25884.072	25242.252	26302.527	26101.242	26076.242	26757.984	27123.168	27467.363	27201.986	27716.359	28390.600	27591.414
26452.199	25236.627	25733.523	25884.205	26241.342	26600.867	26627.117	26736.906	26293.947	26378.105	27836.895	27031.990	27511.701	27332.465	26736.875	26390.695	25863.674	26190.303	27394.463	25538.600	26506.809	25402.920	24990.359	25172.020	24180.990	24746.006	25009.199	23847.373	23968.156	23630.410	23819.533	24734.254	23635.570	23970.598	24303.664	24476.062	24494.865	24912.164	25304.430	25658.482	25683.375	25417.049	26510.363	26152.791	25413.559	26453.096	27012.521	27481.594	27488.258	28163.920
26402.400	25623.484	26423.189	25665.244	26151.779	26054.354	25453.227	24682.787	25729.229	27192.045	27696.807	26226.336	26839.223	26884.160	26810.646	26050.334	25076.895	24747.518	25367.582	25266.793	24995.951	25580.867	25951.234	24863.654	24824.354	24277.979	23386.781	25803.918	24708.359	24654.469	24750.746	24277.387	24053.014	24639.305	25191.262	23944.713	24118.012	24580.879	25132.127	25362.545	25911.742	26308.871	26277.721	26779.803	26795.385	26799.051	26843.809	26590.064	27799.875	28418.344
26349.600	25982.982	27274.785	26717.871	27003.943	26384.383	25795.096	26755.135	26286.273	26494.820	26813.934	25979.656	27252.320	26921.740	26325.596	25544.816	26226.090	26329.941	25485.223	25723.119	25771.021	25256.031	24739.803	24938.848	24614.043	23916.008	23635.148	23679.424	24782.463	23767.232	23425.068	24135.037	24507.043	23629.611	24924.084	23471.541	23960.678	24098.363	25006.965	24847.967	25958.195	25694.053	24854.830	25994.059	27690.531	26920.793	26290.695	27014.766	27172.668	27803.473
24487.400	26520.564	27225.750	25994.338	26002.227	26578.631	26351.275	27454.428	27413.043	26065.938	27564.820	26485.297	27244.852	27302.486	26859.320	26615.271	26769.457	26042.535	25913.820	25889.535	25166.971	26487.340	25536.818	24421.393	24280.510	24458.320	24444.980	23704.441	23867.514	24318.492	23934.764	24583.398	24247.045	23412.537	24244.117	23470.045	24424.828	25484.680	25251.830	26331.252	25422.541	26550.451	26711.625	26455.561	26475.074	26869.070	26705.260	26686.377	27288.666	27485.766
24156.400	24615.479	25608.334	26284.139	26924.316	27015.010	27145.330	28422.656	28184.258	28145.568	27119.188	27260.725	27780.807	27389.316	26974.734	26995.018	25893.129	25791.787	26368.518	26101.164	25539.967	24468.674	24794.826	24249.533	24770.902	24780.785	25232.637	24157.703	23698.791	23530.002	23764.424	23888.672	24027.033	23361.514	22827.164	24365.396	24738.557	24590.947	24552.445	24852.982	24731.342	25749.779	25153.395	26233.041	26843.533	27607.953	27101.824	27232.354	27221.420	26693.279
24928.000	25066.602	26798.307	26243.701	25910.664	26052.951	25868.467	27311.637	27285.025	27224.615	27089.283	27440.271	27081.385	26595.023	26243.609	27065.385	27728.154	27043.357	25400.367	26029.061	26107.516	25090.305	24636.955	25366.393	25193.125	24913.035	24016.123	24683.479	23329.645	23745.238	23526.805	23614.998	23962.641	23959.568	23426.504	23624.123	25033.678	24544.488	24798.037	23663.932	25950.711	24760.154	25923.842	26785.736	27067.994	27982.963	28698.889	28756.188	28516.373	28161.201
23164.199	24668.748	24817.236	26217.963	26522.264	26857.635	27201.137	26682.965	26833.420	26736.844	26375.227	26785.600	26408.863	26188.512	26487.189	27018.115	27321.807	25891.447	25922.709	26046.145	24169.252	24033.104	25179.238	25182.359	24860.100	23664.805	23500.617	24375.711	25176.693	24080.086	24215.635	23940.373	24133.115	23832.590	24324.107	24287.281	24056.887	24285.932	25264.234	24899.285	25605.420	26246.322	26255.834	25932.281	26367.387	27069.672	26670.896	27413.359	27502.781	26494.258
26697.600	24573.439	25405.506	25177.840	24549.219	25104.795	26680.818	27018.053	26525.613	26465.293	26418.213	26644.953	26674.186	27021.545	26957.914	26478.387	25907.016	25599.354	25909.895	25332.660	25027.793	25506.178	24892.002	24438.012	24828.963	23691.072	24610.041	24132.430	24189.824	23929.941	23748.041	23813.941	23977.803	24706.609	24006.727	25519.939	25166.182	24851.746	25262.320	24539.688	26133.928	27051.717	25733.441	26125.156	27158.020	26856.492	27692.170	28100.660	27688.680	27103.688
24827.199	25002.654	25043.078	25162.609	24797.240	25250.783	25391.270	25629.125	26254.934	26637.293	26919.791	25727.172	26147.037	26598.916	26633.664	26981.828	26046.199	25893.951	25602.023	25539.219	25098.078	24586.762	24930.439	25102.605	23552.959	24546.277	23777.033	24619.262	24080.457	24191.215	23784.990	23076.998	23341.465	22795.602	23961.605	23223.811	23776.092	23368.195	23893.422	24753.201	24700.623	24743.709	24972.016	25179.867	25869.320	26639.117	26128.580	26059.658	27053.846	27843.234
25143.600	25579.746	25394.135	25560.713	25639.143	25328.824	26006.736	25396.459	25341.746	27135.580	25404.379	24372.619	25686.775	25700.443	25430.150	25896.334	25671.057	25804.285	25623.088	25029.205	25825.811	25037.674	24829.926	25113.029	24916.105	24439.695	23568.434	23989.889	23182.500	24597.609	24215.504	24260.207	23537.951	22923.754	23456.004	23477.660	24649.676	24347.582	24588.387	24123.020	26370.896	26189.705	26393.059	26029.834	25845.039	26844.988	27605.674	28134.387	27414.240	27269.496
26633.000	26572.311	26676.045	26437.734	25750.297	26174.092	26850.904	25418.812	25911.977	25818.826	25276.053	25837.178	25257.990	24988.977	24782.631	25460.047	27164.010	25224.172	23894.229	25580.289	24450.549	24401.490	23942.809	24005.178	23742.055	24147.154	24835.650	23072.168	24396.193	23891.221	23955.969	23219.242	23430.713	23056.926	22978.227	23770.051	23321.584	23503.238	23821.689	24502.488	25275.188	25427.234	25056.727	25693.219	26305.361	26704.154	26651.955	26331.439	27188.572	26412.354
26635.199	26283.121	26820.018	25962.193	26749.309	26754.438	26335.191	26918.529	26674.016	25864.197	26768.688	26830.652	25497.822	25195.535	25905.455	25446.164	25256.631	25323.088	26319.936	24995.395	25751.326	24689.699	24089.248	24308.525	23324.943	23130.330	24118.152	23893.992	23750.428	24016.262	24101.775	23769.805	23573.766	23430.504	23670.992	23733.529	23823.039	25020.965	24666.670	25013.211	25932.016	25671.320	25667.852	25878.713	26289.266	26600.527	25966.641	26907.949	27851.926	27324.033
25460.199	26657.242	26938.486	26779.088	26953.926	26870.133	26542.674	25757.918	26564.225	25369.127	26265.520	26618.400	26301.592	25867.855	26165.783	26233.842	24832.887	24445.707	25233.500	25699.562	24091.338	24359.848	24478.494	24622.043	23980.740	24638.781	24794.189	23795.506	23727.861	23934.979	23132.807	23041.652	23066.594	23435.812	22172.453	23152.418	23431.514	23709.639	23646.389	24545.512	24297.893	25400.584	25941.182	25075.057	26472.824	25697.439	25896.838	27487.242	27566.373	26954.492
26852.000	26236.896	26243.086	25707.275	26174.951	26177.631	26251.219	26737.424	27187.953	26555.988	26961.365	25991.816	25495.723	25920.420	25496.428	25590.865	24714.795	24767.529	25817.041	25907.605	24574.576	25245.867	24661.229	24504.271	25240.291	23627.633	24075.037	23631.619	24681.529	23941.562	23560.275	23093.104	22930.225	23477.984	22975.613	23393.234	23550.820	23619.684	24017.123	25199.287	25478.541	25519.270	25208.537	26004.191	26551.363	26666.551	26724.721	26366.660	27096.215	27213.461
25595.000	26569.318	27388.967	26920.016	25972.062	25734.320	26774.275	26644.912	27065.814	27575.154	27157.262	26180.889	25933.139	26679.736	26768.350	26098.676	26355.395	25211.023	25581.740	24738.574	25151.279	24957.537	24052.738	23553.707	24071.410	24170.455	23062.273	24495.051	24818.537	24675.625	24293.736	23573.096	23594.553	23417.254	23191.844	23211.867	23995.332	24780.172	25073.482	23942.471	24368.670	24802.645	26258.623	26286.443	26375.783	26569.309	26507.127	26471.805	26983.877	27753.596
25361.199	25967.928	26263.725	26338.666	26092.773	25707.301	25936.672	26950.975	27248.539	26748.539	26897.600	26535.723	27119.324	26927.955	26535.990	25642.209	24929.141	25377.496	25303.268	25184.580	23354.432	23549.686	24163.648	24402.906	25001.160	24546.957	23647.418	23175.230	23315.723	23032.070	23073.498	24694.029	23360.873	24094.289	23504.332	24160.389	24118.680	24578.133	24803.518	24499.658	23883.834	23664.607	24550.268	26117.275	25662.662	25187.418	26125.322	25757.049	25740.457	26103.158
24854.000	24244.111	24545.305	24009.518	24578.043	25230.951	25094.150	24632.979	24721.105	24852.844	25181.402	25178.189	24311.516	23964.865	24788.602	24472.455	23996.834	23246.445	22515.549	22842.676	23115.498	22531.465	22534.086	22707.654	22615.605	21997.811	22547.416	22208.547	21996.908	22105.453	22946.523	22504.746	22706.811	23044.402	22165.441	22650.033	22994.846	23526.139	24065.543	24226.146	25989.473	24187.457	24474.998	24486.748	25717.701	26294.781	26366.529	26141.963	26870.301	27224.523
25525.600	25768.617	26500.672	25605.242	25439.938	25793.734	26227.486	26548.959	26813.330	27366.438	25858.330	25671.004	25865.549	25436.957	25608.775	25927.830	24741.027	24665.107	23920.662	23860.172	23812.500	23763.242	23724.641	23931.627	22746.412	22505.328	23741.367	23830.416	23241.820	24131.391	24256.508	23953.055	23447.719	22598.072	22923.023	23396.639	23141.879	23253.951	23830.209	24154.080	24076.434	24620.246	24816.451	25082.980	25628.580	25871.863	25780.395	25985.023	26229.230	26580.875
26074.600	26076.244	26307.133	27254.900	26300.908	26462.275	26963.738	25942.227	26532.373	25909.955	26306.328	27901.799	26616.072	26338.609	26085.602	25508.992	25995.004	25306.627	25292.869	24869.203	25553.719	24616.658	24942.363	24219.648	23317.039	22903.330	23736.988	24356.176	24063.141	23367.881	23593.455	23627.639	23257.049	23804.037	22936.568	24183.988	23954.945	23754.270	24612.707	26071.828	25463.529	24676.648	27073.322	26729.268	26376.641	26571.393	26972.848	27006.574	27478.926	27276.932
25946.199	26490.000	26039.551	26515.551	26318.561	26318.781	26920.061	27324.990	25969.447	26896.275	25581.684	26964.332	26516.740	26005.301	26386.477	25678.941	25138.492	25555.195	25455.861	25927.322	24523.510	24227.719	24106.838	24113.164	23483.920	24078.486	23828.449	23512.744	23787.975	23222.398	23502.420	24140.238	24381.246	23715.918	22827.609	23283.293	23957.479	24258.676	24598.418	25451.695	24736.182	27611.971	26080.375	25735.197	25968.598	25832.582	25443.713	25459.154	26747.891	27587.627
26215.801	25040.326	25725.801	25799.115	25922.451	26293.645	26027.963	25718.857	26295.602	26740.023	26189.469	26370.338	26370.627	26252.920	26515.691	25777.785	24903.869	25836.490	25455.594	25644.029	24492.332	26172.322	24832.312	24344.840	24363.924	24346.059	24376.084	25175.449	24564.430	23769.145	23627.260	22652.723	23308.062	23601.691	23335.822	23034.498	23474.889	24021.604	25012.689	25282.502	25649.047	25469.391	25525.365	25769.389	25712.607	26803.447	27707.686	27274.172	27461.219	28116.529
24182.000	24582.756	24989.775	24811.055	25621.570	25929.295	26448.219	26045.203	26234.803	25970.330	24856.434	25903.959	26986.359	27265.715	26801.822	25772.031	25211.229	25267.875	24537.061	24510.922	23537.953	24198.688	24173.254	24276.783	23437.510	24285.477	23931.480	23127.195	23321.385	23265.154	23266.926	23061.559	23909.113	23450.420	24405.295	25458.092	24962.314	24658.963	24188.842	24177.695	24493.369	24126.055	25282.109	24812.814	26676.320	26296.500	26532.578	26784.391	26326.016	27359.760
22991.199	23224.082	23379.896	24155.506	24195.703	24753.666	24711.641	24705.840	25456.658	24832.322	25109.070	24720.125	25753.246	25248.818	25012.375	24879.703	24367.986	25175.600	25316.740	24114.861	23537.566	24277.520	24143.514	23570.266	24182.057	24370.383	24225.910	23243.842	22889.803	23134.402	23368.262	22979.566	23635.168	22367.262	23508.650	24196.398	23691.633	23741.023	23805.279	23964.314	24769.785	25481.291	25073.914	25282.275	26093.920	28091.266	27928.775	28055.797	27959.082	27276.098
22797.400	23559.314	24535.584	25207.635	25330.355	26152.305	25801.133	25076.332	25212.666	25771.242	26024.824	25735.750	25418.322	25198.477	25656.229	25595.686	25561.385	25599.111	25244.023	25603.137	23948.354	24620.678	24649.963	24155.566	23753.211	23818.922	23643.785	24136.973	23416.225	23143.697	23011.711	22894.928	23680.371	22617.037	23435.912	22126.293	23128.729	23356.303	24594.459	24116.238	24891.754	25961.936	25658.137	27524.129	26604.793	26842.717	27244.924	27320.006	26733.723	26196.607
24641.801	23875.555	25258.398	25048.301	25240.078	26212.861	26525.344	26284.678	26526.643	25955.311	26576.500	26433.295	25595.428	24838.109	25471.637	26134.953	26319.279	25737.594	25103.027	25134.828	24552.533	24418.789	24169.438	24333.902	23008.787	22925.291	24473.346	22662.734	22599.701	23740.121	23678.838	23042.637	23166.885	23005.947	22127.475	23627.283	23920.084	23576.252	23818.023	24776.055	24335.186	25100.240	26494.279	25072.566	24299.492	24755.408	26031.094	25789.039	25190.543	25672.344
24029.000	23259.012	23291.611	23622.443	23957.297	24418.709	24550.234	24975.031	25170.797	25472.309	24505.588	24438.426	24784.342	24863.139	25100.799	24884.434	23917.178	23741.609	24547.021	24460.703	23156.875	22749.748	23705.623	23074.572	22998.383	22815.938	22382.154	23059.980	23112.447	22826.434	23485.957	22384.277	22616.795	23118.703	23040.838	23196.709	23070.004	23615.166	24094.604	23965.457	24877.598	25507.492	25436.684	26124.656	26340.145	26202.600	26815.689	25881.740	26935.533	27335.184
25121.600	23942.270	24416.887	23857.514	24217.348	24030.055	24256.119	25892.781	26318.066	26007.340	26807.111	25379.527	25775.514	25728.002	25587.615	24836.734	24948.143	25277.531	24797.922	23587.656	23429.064	23948.393	24244.666	24192.645	23962.352	23491.336	23364.693	23586.385	23127.203	23200.605	23423.688	22924.600	23118.225	23004.072	24029.322	23183.771	23859.934	24237.064	25220.680	26143.623	25295.773	25333.561	25735.078	26356.850	27501.582	27494.025	27037.547	27151.348	26883.652	27025.555
23755.600	24440.471	23620.449	24920.391	25372.754	24732.916	25475.414	25813.527	25910.207	25126.459	25633.777	26820.863	25801.463	25528.729	25059.494	24738.346	24972.201	24706.857	24376.713	24231.121	24724.234	23891.641	23966.297	23424.217	23718.848	24968.035	23623.691	23926.525	23471.447	24103.561	24255.865	23070.486	23425.883	23209.332	23190.820	24101.527	23557.535	23637.654	23857.920	23730.193	23784.229	24923.135	25201.252	25608.447	26564.205	26664.477	26687.160	26949.961	26600.598	27037.758
24571.600	24133.242	24965.375	24765.047	25010.154	24519.365	24772.250	25774.941	26124.486	24409.701	26106.602	26663.400	26412.402	26259.521	27005.398	25677.771	25805.035	25445.926	25355.211	24890.363	25201.807	24652.906	23632.264	23421.705	22818.221	23764.875	24625.469	24273.414	23996.053	23574.207	23450.428	23502.293	23264.312	24045.057	23187.631	22871.146	23308.156	23392.820	24854.377	25446.461	25170.557	25315.271	23861.541	25461.689	25321.627	26743.648	26270.016	26964.381	26723.322	26812.742
23843.000	24642.510	24682.906	24205.848	24120.688	24152.543	24422.861	23634.672	24865.527	25332.811	26931.680	26159.311	26253.738	25281.430	25267.574	25100.887	25094.410	25226.688	25833.367	25471.818	25260.770	24142.129	24316.504	23256.299	24168.961	23334.311	23696.244	25246.064	24568.146	24313.039	23659.764	23170.889	23284.514	23479.781	22830.158	22942.549	23333.289	23981.992	23767.000	24309.273	24829.059	24998.600	25421.412	25897.484	27412.635	27875.633	27035.801	26312.072	26911.006	26946.648
24915.199	24645.512	25003.877	25541.133	25331.213	25657.951	25917.260	25479.479	25493.930	26155.951	26055.014	25298.578	25495.617	26059.105	25388.410	24599.650	24343.562	24675.225	24686.389	23754.588	24862.299	23897.262	24108.375	24303.695	23481.174	23149.623	24147.363	23511.641	23748.830	23510.402	22763.322	23867.311	22931.762	23347.447	22947.752	24005.830	23838.988	23212.928	23939.076	24731.438	24544.879	25279.926	24480.586	24670.438	26019.510	26014.910	25660.314	26148.590	26673.477	26580.219
24231.400	23157.436	22896.363	24492.820	24737.041	24439.852	24894.953	24788.010	24839.760	24781.729	25859.697	25173.666	25298.613	26203.365	25649.035	25070.180	24417.777	23615.395	24158.314	24483.412	24586.986	24501.568	23589.707	24211.119	23246.732	22713.215	21974.145	23795.775	23495.725	23680.805	23524.850	23426.031	23528.922	23871.408	24474.666	25073.084	24432.271	25273.037	24953.955	23904.740	25216.494	24848.545	24983.471	25446.570	27386.766	27104.223	27376.791	27046.654	26837.236	27296.238
22236.400	22961.955	23515.262	23537.504	23663.754	24433.541	24455.936	24643.746	25076.854	25174.041	26388.244	25600.910	25329.648	25063.117	24504.539	25197.393	25272.645	24288.875	24103.020	23926.354	24085.859	23223.354	23245.992	24294.498	24183.854	23975.068	24011.143	22925.070	24278.740	24290.189	24697.959	24407.617	23951.326	23745.553	24325.330	23075.604	24020.273	24680.023	25143.773	25482.512	25295.812	26604.303	25135.365	25631.518	26733.107	26904.373	27269.281	26942.303	27343.102	27395.131
24113.400	24090.949	23621.230	23715.764	23797.578	23757.770	23924.943	24507.572	24332.531	25114.186	25376.650	26338.115	26060.865	25833.934	25405.084	24697.553	24774.844	24354.482	25041.588	23872.773	23747.201	24664.703	24455.949	23644.900	23382.684	24266.018	23565.504	25193.801	23684.557	23574.746	23883.844	24219.414	23721.799	23937.373	24010.857	24372.920	24037.857	24502.844	24977.855	24858.934	25603.490	24557.254	25510.010	25608.354	25995.369	27282.521	27083.805	27671.453	27834.594	27074.686
24326.000	25340.557	24587.158	24503.479	24752.773	24684.531	24382.695	24274.963	24574.271	25244.246	24815.406	23535.141	23466.145	23487.541	24229.836	24955.990	24540.379	24579.129	24082.197	24688.758	23674.328	23810.186	23657.611	23273.172	23486.242	23656.869	24819.752	24390.816	24317.691	23339.949	23917.287	23567.201	23179.574	22267.365	23417.443	23718.566	23522.326	23976.367	24915.553	26037.348	25450.689	26173.627	25335.516	25900.533	26338.949	25909.240	27167.738	26618.645	26858.305	26781.531
23803.801	24509.076	23925.369	25132.736	26183.406	25607.117	25313.160	25614.928	25266.389	23783.408	23453.588	25318.166	24023.918	23380.844	23492.246	24224.871	23830.844	23901.795	23089.412	24516.229	24332.613	22705.902	23300.436	23221.293	23019.580	23910.508	22735.662	23116.475	23844.418	22872.615	22566.932	22680.836	23027.812	23297.871	23210.227	23484.691	24352.260	24245.439	24640.510	26558.326	25774.365	26892.668	26813.162	26925.367	26192.164	25938.311	26397.111	26866.516	27358.678	26842.076
24780.400	24845.285	25750.820	25045.414	24992.596	25877.340	25158.910	24748.295	25164.828	25628.957	25606.242	25434.873	24319.088	23665.076	23418.340	23684.525	23675.963	24679.520	23283.795	24223.643	24137.555	23607.527	23660.779	23326.713	24463.621	23977.689	23606.600	22803.172	23360.484	23821.414	23478.301	23586.076	23722.799	23185.637	24073.777	23786.666	24583.338	24056.299	24181.764	25031.594	24934.166	26726.297	26002.318	25631.609	25504.965	26162.973	27145.232	28014.088	27596.521	27785.424
24930.400	24932.891	23412.725	24240.246	25362.666	25265.236	24670.395	25685.854	24839.920	26654.842	24950.447	25636.268	25377.637	24670.721	24045.990	24231.330	23877.365	23472.037	24467.561	23806.168	23705.982	23267.391	23027.662	23045.324	23350.814	22968.369	23048.205	23667.900	23144.623	22892.391	23127.318	23761.406	23147.117	23597.986	22318.266	24018.275	23713.822	23087.980	23058.033	24671.043	24813.955	25110.004	25323.621	25834.295	25592.611	26650.953	26510.494	26636.791	26884.799	27438.951
25152.600	26176.305	25746.414	25922.023	25841.932	25514.420	26242.178	26633.117	26637.961	25583.283	25179.357	24431.508	25568.045	26037.111	24527.584	23629.994	23908.547	24191.832	24470.441	23795.053	23948.779	23005.100	23332.225	22879.375	23625.570	23385.381	22809.781	22919.898	22620.287	23413.801	23220.260	23055.676	24434.305	24277.154	23586.609	23019.316	23392.676	23778.582	24155.746	23267.936	24002.715	24604.648	24952.135	25539.473	26252.252	26094.088	26471.338	26964.469	26387.557	26783.994
26353.000	25750.729	26063.551	25946.453	25904.770	25781.674	26521.725	26112.320	25552.498	26640.818	26795.975	26225.514	25788.246	26497.957	25799.891	25108.994	24878.363	25238.594	23914.012	24650.492	24755.705	24007.088	23519.213	23777.451	22659.996	23009.775	22859.416	22379.053	22995.551	23659.922	23809.877	23378.061	23290.746	23288.076	23395.562	23072.541	23630.777	24395.691	24919.805	25914.805	24245.553	25722.029	25606.119	26230.062	25597.383	25902.764	26270.297	27286.148	27458.701	27545.648
24571.000	25091.215	24920.078	25494.537	25732.133	26213.627	25468.955	26250.512	25864.658	24836.820	25817.045	26295.736	26255.123	26209.979	25711.045	24924.607	23810.590	24847.301	25579.414	23695.197	23193.164	24165.867	23523.037	24666.732	23624.600	23866.119	24268.633	24151.908	24104.967	23605.258	23354.883	22886.094	22677.510	24570.467	23275.811	24047.736	23436.852	24806.186	25672.123	25048.953	24608.340	25112.775	25180.689	25356.455	26055.898	27021.615	27202.080	27338.020	27597.479	26903.533
24661.199	23973.607	24556.096	24850.869	24563.857	24517.227	25765.084	26276.906	25781.842	25175.137	25657.730	25655.600	26049.764	26704.990	25427.119	25102.859	25115.406	24270.170	25040.482	24525.576	24281.869	24273.428	23758.605	23627.873	22761.465	22909.967	23199.861	22782.721	23884.043	23185.438	23173.826	23292.625	23828.363	23101.338	24197.186	24213.309	23497.186	23352.074	23752.682	23181.049	24094.494	23486.234	25000.227	25925.211	24945.531	26143.514	26738.932	26466.625	26204.381	26683.914
23582.199	23255.166	23381.879	22696.602	22282.355	23200.613	22992.197	22879.115	23677.273	23377.809	23989.432	24290.816	23744.055	23797.625	23874.803	23365.865	23845.836	24223.586	23393.949	23996.012	24058.826	23027.887	23171.416	22589.479	22951.775	22449.270	21585.973	23185.500	22626.193	22561.943	22608.893	22370.975	22350.184	23535.904	22756.500	22862.219	23688.672	23484.205	23916.449	24138.846	24832.266	25260.717	25423.754	24609.611	24764.160	25374.074	25889.006	26276.004	26093.781	26016.486
23877.199	24342.531	24422.652	24885.010	25162.717	25123.127	24868.049	25065.547	24368.996	26201.180	24888.287	24116.709	26475.609	24994.768	24532.615	24489.109	24669.434	24179.482	25048.246	23882.762	23148.604	24064.443	24835.500	23222.141	23327.963	23712.680	23458.332	23120.211	22834.041	22727.088	23077.670	23062.074	22759.414	23354.047	23624.930	22994.666	23607.146	23933.648	24715.445	26108.822	25454.166	25293.885	24694.787	26413.312	25815.279	26344.869	26373.664	25771.166	25670.090	25947.510
24395.801	23878.766	24476.211	24472.979	24370.578	24796.396	24996.842	24606.133	24862.018	23469.256	24189.684	24963.857	23650.410	24333.797	25207.723	25263.990	25428.613	24711.508	23306.057	24889.670	24666.438	23616.551	24236.777	23652.984	23651.449	23478.445	23900.783	23630.889	24526.342	23103.693	22986.975	22037.865	23063.113	23355.469	23436.943	24023.260	24006.605	23380.783	24473.555	24822.912	25382.746	25595.215	25670.268	24962.039	25357.641	26319.342	25509.205	26147.654	26717.961	25831.574
22583.400	22797.678	23180.121	23728.086	23763.166	24235.236	24423.100	25252.303	25844.953	24239.129	24625.055	24746.592	24831.404	25345.377	24869.410	24200.400	24545.922	24675.957	24224.051	24447.957	24212.438	23604.588	23909.037	23513.377	23791.082	22929.193	24384.510	23889.023	22742.010	23579.197	23338.479	23121.830	22721.541	22842.088	24556.105	23670.744	24210.186	24733.535	24318.594	24760.643	24643.609	25114.686	24904.188	25897.811	26821.709	26656.865	26298.955	26937.516	25827.312	25824.273
22484.600	21181.434	21844.383	22343.785	22924.928	23013.750	23608.871	24169.119	23900.166	23562.652	24306.859	24387.389	24931.064	24389.561	23690.652	23509.480	23449.482	22918.121	24004.033	23084.359	22461.676	23912.096	23223.477	22670.412	22293.430	22264.867	22476.381	22310.236	22561.270	23210.428	22602.566	22927.986	22658.225	22413.979	22203.184	23104.787	22738.539	22549.559	23487.506	24460.988	25365.549	24274.520	25057.576	24697.611	25042.105	25710.303	25526.266	26224.320	25964.916	26424.621
22448.000	22986.600	22567.596	23613.811	23442.482	23609.479	24086.977	24155.160	23082.016	25231.332	25303.525	25291.068	24544.693	24547.512	24635.777	24577.727	24112.906	24090.686	25045.777	24615.439	23912.014	23111.553	23503.180	23544.570	23988.082	23270.168	22600.025	23493.963	23343.779	23269.033	23752.930	23353.041	23702.035	23106.414	23571.396	23940.279	23760.826	23890.764	24564.521	24555.057	25233.779	26350.848	25333.857	25273.070	25692.691	25615.641	25946.291	26445.680	26936.213	26340.633
22157.600	22715.240	22809.455	23055.342	22635.861	22908.775	23100.709	23659.213	23442.289	23956.725	23910.160	23032.285	24070.709	23995.709	24672.520	24502.656	24723.035	23684.260	23603.041	23830.367	23921.898	23725.631	24217.508	23801.002	22952.604	22271.561	23393.256	22594.566	22283.855	22410.275	22253.066	21868.412	22000.383	21964.480	22324.973	24246.355	23398.717	22943.439	23749.832	24844.480	24005.639	25170.619	24314.750	25014.838	26041.648	25601.559	26060.861	27025.135	26307.990	26407.670
22042.400	22408.381	23329.045	23876.795	23667.594	23423.553	23635.053	23494.127	23856.359	23793.562	23989.293	24022.410	23424.131	24708.264	25040.637	24874.594	24557.289	24568.689	24716.664	24061.553	24007.412	23873.666	23829.590	23477.367	23159.889	21652.141	23075.865	22775.016	22982.545	23272.639	23021.688	23233.721	22933.314	22761.402	22238.543	22539.053	21917.629	21818.531	22813.742	24573.695	24215.609	24208.607	25823.082	24689.129	24738.275	26084.635	26281.600	26465.572	27048.027	26921.635
22404.199	22388.982	23275.770	22920.742	23827.229	23722.934	23324.729	23620.953	23413.521	23758.533	23914.660	23242.195	24251.217	23622.314	24361.561	24329.783	24208.676	23369.711	23638.600	23380.650	23155.105	23250.002	23260.092	23186.680	22786.543	23189.109	23245.127	22000.232	22592.143	23705.871	23360.432	22241.061	22579.078	22723.918	21811.160	22454.340	22201.355	22838.885	22833.258	22840.814	22504.701	23979.029	24359.607	24516.836	24783.975	24754.174	24461.898	25180.381	26172.088	25182.818
21526.600	22944.895	21841.316	22576.516	22430.863	22514.514	23378.361	23283.238	23130.967	22734.355	22897.439	23307.961	22897.832	23300.812	23487.195	23332.896	23589.375	23071.723	23434.180	22713.604	23165.201	22885.279	22960.287	23374.699	22373.389	22314.578	22323.193	22365.764	21859.287	21723.867	21679.873	21598.475	21678.879	20971.424	22870.809	22237.379	22846.865	23379.223	23007.523	22610.859	22946.961	23852.633	23117.139	24743.688	24560.215	25245.771	25540.068	25125.094	25644.832	25701.430
21642.000	22294.336	23348.520	23570.525	23022.291	23078.152	22959.580	23134.256	22856.738	23938.727	23898.295	23243.404	23180.195	23516.426	23296.041	23483.068	23790.672	22903.682	23321.146	22960.711	21951.443	22195.666	22844.467	23517.508	22913.848	22946.566	21938.203	22275.139	22733.801	22392.715	22688.979	21599.088	22388.391	22867.682	23558.371	23221.295	23300.260	23764.055	24302.564	23843.477	24515.572	23282.957	25139.271	25318.070	24980.924	25637.488	26379.727	26092.844	26429.883	26353.178
23331.400	21841.455	22475.371	22950.467	22622.314	23060.082	23608.297	23048.822	22090.223	22944.455	23866.596	23639.467	23083.754	23155.189	23315.992	23339.518	23944.717	23782.969	24876.682	22139.576	22753.684	22951.373	22622.613	22377.402	22958.555	22461.350	23932.811	23691.551	23100.748	22875.404	23259.959	22327.723	22704.328	22543.740	23119.582	22842.918	23334.084	23445.637	23089.830	23539.041	24396.836	24447.006	24590.014	24576.223	25749.691	26243.113	25670.463	25716.328	26604.064	26370.795
21938.600	22193.055	21172.523	22172.119	21798.314	22350.143	23434.381	23227.066	23932.451	24109.898	24158.666	23854.158	23515.191	23754.975	23511.373	23443.893	23221.375	23859.586	23296.428	23306.186	24393.027	23338.768	22619.824	23142.320	22713.117	22135.145	22401.482	22638.168	22788.568	22229.332	22586.539	22215.959	23146.367	21644.543	22279.436	23696.686	23808.605	24179.980	23677.088	23283.408	23165.598	24695.316	25034.742	24646.607	26016.045	26123.512	25934.953	25637.598	26454.229	26375.281
22584.801	23651.189	22851.121	22241.912	22407.924	22615.023	23078.928	23008.609	23793.842	23758.918	23557.242	22779.133	24260.072	23848.684	24025.186	24246.465	23625.498	23954.643	23262.311	23543.719	22956.350	23562.248	24018.691	23596.742	22868.475	22967.635	23000.455	23033.504	22696.787	22137.322	21788.062	22027.432	22550.051	21936.770	22166.104	22231.383	22762.234	22463.021	22875.148	23318.016	23583.818	24903.221	24610.516	25145.314	25953.656	24796.217	26076.311	27462.188	27240.141	26999.393
21217.400	22686.443	22685.217	22916.920	22803.791	23366.803	22958.973	23266.148	22910.471	22955.311	22699.322	23280.336	23835.279	24886.357	24655.625	23634.545	23402.258	24026.033	23518.270	23741.670	23280.156	22765.180	23158.092	22907.715	22507.211	22907.637	23143.529	21425.209	22044.398	22591.307	23282.492	22907.447	22505.152	21966.305	22701.258	22055.527	22482.531	22943.494	23633.594	24892.078	23614.551	24461.311	23610.246	24459.961	24484.311	26476.664	26040.451	25561.959	26116.500	27390.984
24738.199	22934.916	22763.490	22906.391	23804.359	23884.258	23692.072	23677.285	24043.008	23119.920	24644.844	23754.010	23732.166	23300.066	22618.893	23405.662	24012.674	23258.541	23804.717	24226.330	22645.500	22937.891	22297.072	22372.365	22434.381	22157.326	22026.643	22235.326	22267.066	22651.893	22320.459	22676.420	22047.186	22925.525	21827.779	22537.281	22585.137	23093.967	23525.551	23073.791	23553.975	23945.367	23427.111	24444.219	25132.762	25842.652	25394.326	25211.656	26468.307	27583.838
23332.199	22965.883	23613.209	23336.955	23412.020	23819.312	23679.346	23178.262	22954.943	22624.721	23562.732	23571.586	23666.135	23568.486	22897.676	22563.154	23348.746	23255.854	23103.340	23847.957	22960.488	22263.855	22438.955	22724.660	22477.924	21808.770	21386.307	23053.717	22371.299	22111.615	22303.783	22999.520	22319.246	21672.926	22422.438	21822.389	22489.559	22919.455	23827.336	23576.318	23742.979	23534.398	23663.137	23719.162	24011.500	24571.182	25803.664	26386.836	26334.375	26040.477
22820.000	23291.363	22380.311	23492.795	22930.504	22889.217	23579.398	23932.619	23843.020	24082.939	23347.223	22834.064	22423.287	22656.299	22627.486	22748.684	23073.910	22593.064	22658.078	22284.701	22340.201	22723.244	22741.740	22692.764	22309.164	22357.461	21739.393	21149.109	22342.348	22109.855	22245.977	22385.398	22462.102	21938.660	21951.322	21775.717	21993.240	22423.986	23304.178	24375.365	23130.812	24345.578	24452.889	25840.549	25513.627	25392.062	25308.113	25300.180	26164.768	26227.775
23546.600	23569.400	24002.381	23934.061	23897.994	23731.973	24409.295	24406.195	24435.662	24482.029	23800.676	23571.320	23351.600	22719.098	22546.686	22520.639	22300.100	22380.188	22968.369	22942.795	22883.533	23051.666	22640.086	22613.305	22841.139	22813.746	22446.031	21590.539	21904.057	21662.178	22020.357	22697.867	22395.348	22473.609	22188.607	21828.328	23031.520	23546.609	23544.238	23160.705	24594.293	24445.756	24099.279	25356.793	25784.543	26519.176	25906.318	26231.604	26444.320	25851.090
23048.600	23211.916	23813.943	24537.805	24696.229	24764.354	23912.410	24213.172	23004.865	23191.240	23735.912	23648.861	24280.006	23730.238	23323.018	22683.023	22129.604	22683.734	22289.516	22447.102	22700.521	22650.225	22848.881	22938.730	22893.402	23470.160	21599.748	21384.012	21748.064	22424.773	22640.340	22052.297	21629.383	21813.979	21992.533	22501.672	22918.818	23793.203	23681.924	23859.854	23600.936	24321.570	24466.381	25319.432	25851.264	26591.518	25779.260	26154.535	26505.012	26526.176
24238.801	23914.180	24879.648	24105.801	23831.014	23811.369	23565.996	24035.920	23836.094	23906.777	25141.686	24833.764	23883.273	23896.084	24147.436	23096.465	22934.803	22993.465	22432.939	22832.076	23071.154	22937.195	22647.488	23067.740	21804.236	21591.914	21816.043	21639.910	22049.699	22058.850	22152.201	23133.910	23715.992	23127.764	21803.164	22170.430	23142.535	23042.561	24175.994	24589.777	23726.109	24601.295	24139.604	25071.072	24853.018	26529.191	26005.432	26105.221	27049.219	27038.719
23844.400	23966.211	24780.082	24080.605	23300.824	24164.982	24319.662	24417.176	25036.289	23035.688	24142.408	23984.301	23167.113	23305.682	23788.479	23244.990	22977.779	22901.123	22323.947	22673.438	22075.752	22595.340	22950.543	22912.527	21950.721	23242.555	23228.355	21828.447	21933.373	22362.268	21927.893	22142.391	22277.430	20983.273	22317.074	21895.961	22558.389	22282.537	22454.039	23040.494	23383.797	24827.195	24230.682	24367.893	25739.988	25861.457	25621.578	25715.799	26468.756	26769.195
24945.801	23426.883	24164.600	23659.738	24270.838	24121.172	25122.328	25268.156	24406.207	24543.096	24083.463	23970.844	23292.715	24001.371	23500.236	23541.605	22418.555	22720.949	21939.672	21523.457	22988.230	22947.133	22083.678	21542.004	22521.209	22255.549	22139.289	20593.037	22120.391	21954.443	22136.221	22996.770	22179.645	22079.615	21694.424	22093.414	23179.250	23837.891	24085.652	24323.186	23712.689	24588.471	24944.910	25021.979	25147.922	25549.840	25825.199	26727.193	26329.461	26175.490
24182.199	24404.895	24064.619	24663.986	24841.615	24347.717	23806.910	23561.688	23572.496	24341.094	23041.148	23153.086	23187.781	23212.195	23277.148	23120.777	23315.484	22586.684	23084.104	22125.645	22469.838	22563.045	22502.914	22388.939	21674.033	22124.385	22704.711	21936.795	21757.988	22017.762	22792.568	23126.279	22267.416	22355.252	22035.963	22079.375	22801.117	23518.850	24061.787	25291.908	24711.742	23965.920	25108.219	24847.064	24692.795	26221.330	26410.068	26373.859	26191.830	25940.418
23163.199	24544.967	24730.477	23881.545	23562.021	24322.383	24199.275	23981.762	23432.260	24155.260	23523.932	23341.092	23118.029	23174.186	23031.434	24069.258	23702.551	22768.785	23318.703	23270.066	22545.285	22864.018	22623.299	22383.912	22115.105	22858.596	20701.926	21173.402	20997.215	22197.172	22408.846	22012.918	21830.043	22838.090	21564.020	22687.564	22812.457	23630.836	23324.477	24331.365	24183.732	24936.369	24337.432	25012.041	25339.871	25945.707	25984.398	26667.221	27400.742	27441.221
23357.400	23201.939	23155.301	23943.375	24415.375	24011.682	23369.934	23631.455	23781.771	22745.717	23017.418	23410.266	23465.164	24632.023	24521.055	24201.551	23872.297	23605.771	23397.340	22560.195	23566.123	22770.793	22526.777	22551.967	22774.205	23329.008	22696.719	21922.729	23095.201	22316.543	21947.598	22749.225	23294.289	22262.805	22138.580	23022.113	22387.496	22216.982	23068.912	22579.850	23868.607	25168.402	26390.004	27112.494	27033.432	27345.402	27468.881	28698.221	27340.803	26974.383
23086.600	22629.258	22249.252	23463.250	23409.168	23355.799	23570.822	23418.613	23328.186	23333.902	23188.979	22614.166	23230.264	24011.422	23456.920	23160.086	23310.719	23422.283	22955.201	23399.680	23327.186	23185.992	21886.098	21935.205	21953.740	21471.598	21373.332	22508.941	22041.773	22399.137	23434.604	22605.711	22872.789	21501.070	23062.553	23975.502	23795.352	23969.725	25211.189	25395.932	25994.619	27402.424	26668.145	26194.271	26611.104	27358.670	26870.842	27039.475	26844.377	26845.938
22349.000	23586.170	23714.486	23120.482	23464.242	24542.111	24061.666	23738.748	23836.299	23154.750	22841.900	22641.779	24404.523	23976.951	23757.736	23811.369	23301.416	22500.766	23151.271	24308.336	24009.791	23487.988	22957.191	22954.553	23611.631	23055.539	22788.055	23335.424	24002.895	24031.438	23508.160	23588.451	23220.725	24460.656	23005.094	23746.146	24608.113	24738.158	25202.053	24975.047	24780.180	25426.018	24980.471	25436.998	26497.600	27198.906	27199.383	27314.729	27113.328	27374.461
22036.600	23952.072	23977.562	24694.797	24334.773	24382.172	24597.918	23891.236	23722.381	24648.750	24466.301	22968.625	24221.311	24310.631	23807.330	23870.932	24580.396	24009.918	24484.656	24737.750	24523.205	24134.658	24379.746	24895.271	24221.211	24149.680	23534.543	23492.342	22427.455	22990.311	23181.693	23186.812	22981.930	24588.711	23050.494	22904.482	23727.850	23990.967	24107.441	23974.594	24233.533	24513.945	24422.023	26333.631	25807.088	25364.648	25942.387	25884.217	26787.656	26954.258
22082.199	23683.004	24356.395	24093.627	24487.521	24313.578	25032.818	24434.104	24291.982	24698.619	24490.221	23659.695	24187.518	24465.785	23996.713	24777.949	25279.201	24791.473	24577.619	24475.033	23894.705	23794.879	23564.854	24076.814	23049.287	23646.717	23272.514	23128.824	23515.113	22693.178	23393.992	23681.182	23123.049	22828.471	23342.760	23027.555	23138.498	23819.166	24261.477	24593.514	24278.035	24548.027	24000.979	25235.975	24910.000	24710.787	25946.713	26749.180	26874.953	27053.002
23041.600	23502.951	24032.852	23463.113	24379.082	25110.680	24899.119	24583.965	24453.727	24879.590	24734.523	24122.363	24723.111	24614.836	24845.098	24739.049	24566.570	24501.174	24634.742	22497.775	23187.154	23466.094	23126.988	23702.189	23641.695	22989.432	23916.514	23780.234	23267.061	23304.609	22260.877	22183.111	22321.773	22981.148	23277.887	23013.748	22977.271	24340.191	24626.504	23875.352	23706.361	24963.930	24110.723	25567.293	25414.721	26488.150	26480.346	27007.305	26585.348	26626.354
24343.600	23251.906	23181.107	23994.434	24134.059	23941.779	25100.309	25592.812	24401.334	24391.973	23975.260	23184.662	23777.609	24027.061	23814.574	23954.650	23912.660	24154.271	24318.770	24835.127	24181.686	23811.238	23165.209	23589.717	23874.400	23017.018	22893.891	22979.160	23130.059	22982.578	23083.199	23083.170	22754.865	21099.121	22522.721	22516.096	23002.391	23491.561	23996.080	23739.652	25089.078	24807.686	25105.615	25610.711	25321.312	27796.227	27515.061	27412.629	26769.936	26377.865
23234.400	23169.475	22690.785	22996.154	24285.537	24263.303	24082.383	24729.195	24197.238	24628.990	25321.877	24353.066	24917.133	25075.236	24767.750	24776.514	24590.701	25125.488	24119.359	24759.916	23210.076	24109.564	22447.293	23137.211	23870.184	23419.258	22888.916	22839.297	23127.891	23069.908	22904.160	22858.512	21930.270	21757.109	23213.803	23583.670	23339.312	23473.504	23748.037	24024.285	24768.711	24827.209	25855.006	26050.824	24873.002	26073.174	26998.809	27856.674	27764.506	27548.223
23322.801	24796.795	23322.943	23737.543	23757.045	24242.922	25354.896	25193.449	25240.484	24388.221	24190.646	24457.986	24483.748	24828.555	25280.367	24781.574	24514.836	25094.395	24115.096	24352.869	24567.535	23633.801	22944.445	23309.291	22902.838	22966.742	22174.123	22406.340	22916.895	23244.041	22567.738	22169.461	21973.836	23377.906	22811.105	23074.207	23552.336	23228.035	22813.848	23769.088	24197.684	24153.912	25026.688	25375.145	25876.180	25092.980	26863.855	27147.387	26775.209	27004.951
23436.600	23460.039	23333.066	24158.924	24323.334	23912.309	23889.732	23695.082	24995.125	24154.217	25308.508	25811.385	24549.773	24924.869	25013.287	24954.078	24162.859	23896.822	26798.828	24985.607	24193.479	23373.682	23670.910	22944.812	23098.875	22862.709	22486.211	22711.695	23016.439	22387.561	22821.252	23134.195	22866.973	22423.797	23428.383	23825.086	23538.906	23568.936	23895.266	24780.898	24720.301	24456.891	24864.367	25541.814	25418.498	25905.006	25928.582	26785.924	26348.172	26348.244
23032.801	23206.760	23372.908	23691.760	24451.156	24275.082	23940.252	24936.816	24286.818	25785.531	24755.992	22952.549	24213.447	24580.844	24415.436	24430.982	25185.377	23937.779	23359.771	24196.445	22748.963	23136.699	23341.729	23759.348	22654.732	22793.139	22687.346	22658.928	23059.512	22231.186	22448.021	22268.750	22433.664	22781.867	22857.012	23581.504	23466.758	23255.088	24072.420	24625.922	24706.047	25472.992	24585.984	24871.775	26081.926	26527.369	27032.836	27589.172	27309.303	27324.154
24154.801	23405.938	23307.145	24509.756	24377.340	24818.920	25119.426	24855.908	25969.012	24716.117	24758.375	25306.926	24506.930	24213.334	24299.973	24145.135	24619.861	24692.420	24621.629	23783.418	23446.717	24395.420	23968.828	23422.365	24238.033	23395.441	23480.742	22840.311	22616.006	22731.160	22740.314	23178.371	23149.789	23723.809	22290.373	23052.969	23340.646	23531.318	24174.762	24213.703	25515.166	25102.146	25757.836	27232.385	27707.172	26636.332	26197.236	26419.785	26636.559	26218.025
22113.801	23442.582	23862.801	24080.635	23955.777	23989.369	24222.666	23909.939	25390.766	24414.436	24577.885	25191.182	24778.689	24346.496	24369.176	24318.600	24360.699	24918.135	24586.369	24178.785	23835.811	24172.395	23672.846	24101.176	23260.820	22172.887	23241.424	23640.592	23363.289	22905.023	22664.080	22779.193	23066.041	22709.141	23888.477	24130.496	23791.828	23368.855	23817.945	24362.174	24319.242	24501.236	25856.639	25259.266	26773.652	27163.566	27764.621	27234.258	26773.242	27239.719
22704.000	22351.719	24215.467	23689.502	24155.975	24842.615	24933.400	24654.229	25411.680	25412.973	26096.902	24714.766	25197.188	25186.561	25815.807	24967.664	24585.938	24088.064	24830.449	24828.080	24505.309	24059.285	24091.555	23997.092	22912.984	23345.271	24245.740	23832.637	23315.545	22651.811	22260.885	22181.316	23024.895	22660.428	23494.264	23120.445	23423.398	24655.326	23509.258	24355.234	25081.271	24446.307	25674.975	25646.857	26281.561	27555.766	25894.367	26293.688	27017.199	27280.186
23370.801	23272.631	24486.947	24480.332	24453.818	24736.506	24907.895	24484.686	24300.125	24408.580	25258.199	25469.516	25152.680	24553.922	24713.982	24559.711	24514.291	24196.432	24053.469	24032.379	23701.143	23517.352	22466.801	22249.330	22364.896	22907.668	22624.002	22344.648	23115.387	22764.529	22587.678	21845.668	23013.570	22661.391	22680.895	23802.646	23543.395	24650.688	23896.480	23735.900	24521.367	25406.400	25004.895	25815.152	26375.506	27194.920	26523.236	26336.619	27330.432	27534.410
24319.600	23758.336	23276.977	23083.502	24299.844	24766.625	24805.172	25251.779	24620.623	23430.479	24355.932	24996.994	24285.035	24248.152	24332.453	24107.131	24199.021	24460.512	23875.723	23195.246	24742.943	24062.092	23367.992	23426.100	23165.379	23203.697	22096.150	22369.605	22919.938	22611.705	22231.064	22294.020	22663.744	22176.025	22053.699	23310.186	23578.787	23206.271	24004.863	24813.570	25124.998	25604.188	25815.994	25448.930	26737.684	26023.449	26708.031	26701.432	26214.164	26398.580
24393.000	24208.646	23665.922	24057.637	24277.400	24900.428	24853.168	24151.215	23841.506	23880.301	25304.514	24979.107	23593.227	23826.023	24371.170	24336.611	24202.363	24031.916	23465.258	23638.998	24205.670	24138.408	23569.115	23214.801	23686.166	23710.754	23342.240	23072.633	23208.600	22199.402	21767.014	21805.193	22314.875	22756.387	22492.965	22318.910	23641.082	24250.145	23891.342	24188.992	25034.857	24743.035	25811.178	25325.295	25862.285	26303.150	26575.398	27041.547	27496.807	27625.779
24139.600	24206.277	24592.270	24358.867	23889.873	24320.004	24917.652	25266.898	25160.701	25407.482	24705.891	24533.234	24627.371	24000.586	23725.588	23980.551	23651.922	24593.717	24915.516	24233.199	23185.352	22991.326	23287.715	23374.141	23256.898	23400.584	22806.432	23377.955	22357.465	22936.150	22594.859	22017.170	21789.908	21779.672	21216.670	21681.062	23179.898	25029.207	23976.295	24588.791	25528.684	24414.725	25708.359	25359.611	26122.490	26709.402	26261.285	26927.229	27077.488	27251.254
23375.199	24350.254	24046.756	24192.590	24533.846	25028.301	24682.703	24819.449	25375.621	25291.207	25601.119	25204.053	25091.812	24567.117	24001.879	23848.680	24083.084	24828.459	23934.838	24065.326	24131.787	23487.254	23052.176	23114.744	22441.482	22431.129	23003.812	23094.623	22688.023	22569.643	22932.119	22536.172	22022.320	23014.791	22241.229	21904.715	22454.816	23334.846	23910.580	24667.051	24908.301	23816.293	25498.125	24815.186	25387.146	26025.334	25958.895	26712.771	27402.910	26831.121
23830.600	23087.914	23691.133	24209.084	25054.656	25127.164	24490.145	24245.207	24322.389	24114.660	24370.822	24309.900	25757.635	25392.562	25203.848	24838.570	24410.600	24003.318	23539.533	24430.742	23997.939	24822.904	23237.992	22626.756	22075.793	23607.283	22423.898	22999.824	22906.039	22797.006	23225.021	23014.762	23052.566	23307.232	22164.797	22630.682	23354.977	23703.877	23024.715	24805.143	23880.572	24302.564	25255.834	25241.023	24955.938	26366.787	26749.104	26419.852	26532.180	26295.854
23544.000	23752.879	23605.496	24595.965	24061.973	24381.789	25090.105	25136.047	24833.252	25344.008	25086.209	25725.023	25365.701	25553.613	24545.689	24616.357	24622.098	24814.111	25736.746	24330.688	24874.207	23936.082	24075.359	23597.303	22897.652	23454.051	22561.047	22110.275	22527.012	23292.543	22713.148	22391.326	21875.393	22095.830	22045.004	22549.566	23328.170	23834.340	23819.980	24432.680	23470.238	24095.984	23273.389	24815.090	25141.152	25434.008	26311.688	27297.871	26562.043	26734.455
24058.199	24098.178	25041.230	25056.084	24842.822	25405.379	24714.615	24553.584	25057.135	26352.283	25704.227	25116.605	24587.797	24557.820	24516.287	24572.984	24025.240	24885.336	23840.404	23636.512	25086.082	23768.770	23238.418	23409.148	23074.566	23136.926	23226.166	23188.309	22896.576	23740.250	23326.240	21676.990	22399.221	22642.096	22785.154	23140.748	22789.434	22812.572	22995.746	23346.434	24713.148	24640.381	24941.166	25502.760	25771.586	27184.707	26846.582	24923.625	25186.533	26344.141
24792.000	23609.387	24671.879	24246.598	24355.912	25171.387	25160.621	25792.543	24926.004	24140.006	25782.473	25527.670	25706.963	24776.510	24304.496	24360.346	24456.787	24468.777	23779.998	24129.002	24227.443	24428.557	25247.291	23883.695	23378.844	23431.668	23495.605	22815.439	23272.145	23688.705	23907.494	23663.107	22986.396	24177.564	23503.602	23236.404	23545.914	22968.869	23209.570	23526.605	23634.896	24136.766	25425.697	24981.826	25397.230	25414.580	25529.707	25459.320	25124.441	25120.588
23489.600	24016.812	23976.773	24172.527	24519.604	24976.520	24949.104	24659.184	24256.654	24426.621	26149.490	25119.855	25614.596	25206.035	24942.898	25258.709	25161.814	25405.139	24477.264	24918.355	23947.078	23695.625	23448.879	23987.156	22765.496	23230.189	23236.701	23994.416	22997.117	23701.787	23533.957	22832.762	23554.502	22241.908	22813.857	22362.303	23303.418	22932.754	22868.184	22866.264	24004.066	23650.082	24081.973	24305.227	24483.422	24245.084	23914.844	24966.787	25761.590	25582.467
23394.801	24056.213	24699.807	24564.850	25310.900	25310.479	25123.367	25753.453	25176.098	25933.764	25287.381	24338.020	24273.398	25904.326	25483.959	24606.719	24490.525	24813.281	23820.119	23884.158	23063.521	24663.109	24496.883	24217.496	23746.945	23019.693	23314.713	22771.723	23359.795	23760.703	23408.150	23866.229	23771.299	23083.121	21918.971	22989.820	23067.285	24102.891	23359.768	24033.906	22773.240	22656.666	22817.047	23473.805	24523.598	25120.154	24402.232	23635.119	23748.199	24111.051
23804.600	24376.238	23964.279	23893.844	24170.385	24138.494	23937.199	25535.084	26299.414	25434.371	25896.547	25192.348	24663.129	25209.215	24555.557	24667.619	24916.148	25719.158	23600.830	23510.709	24156.814	24034.707	23333.945	23327.697	23412.496	22744.641	23052.613	24058.898	23175.855	23022.889	23464.152	22464.586	23267.881	22370.490	22505.014	23222.377	23039.691	23093.500	23723.877	23920.955	23574.266	24064.219	23249.668	23968.178	24165.471	24001.016	24561.508	24794.467	24753.480	24827.654
22971.801	24175.535	24635.945	25049.422	24776.303	24743.082	24943.582	24739.234	25265.787	25877.842	25489.180	25384.936	25106.336	24820.902	24843.994	25731.875	24893.525	24534.174	24035.164	23360.035	23938.494	23804.686	23347.736	23260.391	23785.188	22938.330	23813.568	22439.957	23071.348	23320.904	23524.045	22825.133	22872.463	23306.324	23122.174	22824.207	23416.330	22945.119	23667.131	23852.820	23691.031	23880.879	24020.576	24619.990	24211.387	23561.203	24120.564	24605.715	24765.682	24554.555
23181.600	23862.438	23899.416	24794.857	25078.412	25480.881	25025.141	24341.479	23908.316	24525.250	24197.523	24896.002	24435.184	24429.627	23334.084	24263.715	24221.320	24273.756	23117.775	25059.830	23351.783	23211.891	23399.195	23174.508	23658.357	22858.121	22917.936	22607.826	22637.947	22427.812	22710.033	22747.906	22891.619	22882.807	23471.133	24854.578	23827.951	22737.490	24384.930	24175.297	23986.854	24333.465	24457.361	23899.225	22197.537	22783.098	25004.115	25164.137	24508.953	24801.947
23688.801	24371.037	23562.875	24114.408	24355.863	24550.699	24595.145	24573.984	24839.078	24322.400	24254.846	26322.061	25000.723	24002.264	24055.773	24365.496	24792.457	24171.203	24071.160	23268.268	23811.844	22877.805	22541.285	22573.039	23131.744	22605.742	23941.650	22630.012	21745.812	22111.209	22346.547	22950.258	22390.643	22122.131	22490.996	21984.354	22364.947	22723.428	22437.863	23085.752	22079.828	23598.180	23482.555	24065.500	22726.139	23473.834	23657.918	23719.100	24508.498	25320.375
24101.801	24290.496	23944.312	24079.041	23910.801	24130.451	24569.674	25324.697	24250.941	23783.230	24041.924	24832.775	24346.518	23834.203	24424.881	23969.045	23179.059	23644.805	23624.104	23613.639	23791.176	23008.553	22922.250	23166.170	22916.531	22433.447	22562.324	22734.693	21774.914	22470.869	22296.092	21692.996	21988.330	22266.014	21833.273	21544.184	21609.992	20987.396	21956.445	22618.820	22310.217	23022.578	22788.797	23655.045	24348.047	24906.320	25164.713	25738.262	25892.467	25522.494
23529.600	24232.672	24375.137	24298.273	24741.979	24597.684	24094.604	23835.803	24664.662	25513.547	24258.385	24740.180	25248.746	25270.969	25252.520	24102.488	24805.287	23478.395	25130.131	24296.049	24227.543	23996.654	22577.660	22867.447	22863.498	22656.018	22638.576	23071.359	21749.746	22304.748	21301.863	20529.137	20572.172	21815.475	21030.693	20392.240	21170.016	21677.258	22615.561	23362.090	23481.295	24466.748	24997.902	23971.119	24377.871	25904.676	25724.896	25636.545	25952.771	25393.775
22896.000	24301.531	24335.596	24422.984	24624.678	24995.334	24411.604	24125.664	24272.775	24839.670	23688.145	24106.033	24287.729	24538.869	23755.389	23259.180	23478.895	24175.314	23320.561	24007.340	22752.096	22722.494	22855.264	22604.428	21964.594	21600.094	22381.254	21716.490	21645.131	21545.537	21249.447	20633.549	20108.994	20856.135	20800.734	20906.051	21300.807	22314.723	22987.500	23742.406	23028.789	23656.820	23972.625	24066.551	23274.564	24675.402	25113.250	25961.113	26164.389	25990.830
23688.600	23581.982	23269.129	23332.428	23684.561	23860.488	24300.326	25019.486	24514.936	24569.707	24978.742	24089.232	24747.994	23414.945	23391.309	24289.449	24452.416	23544.941	23771.789	23050.271	22623.951	22634.807	22082.627	21382.557	20976.666	21214.410	21462.029	20755.248	20044.152	20822.285	21899.523	21457.977	20804.309	21008.137	21316.215	22879.809	23416.570	23780.277	23138.160	23168.191	22764.740	24608.963	24127.721	24891.564	24916.424	26363.250	26026.504	25400.801	25383.590	25687.062
23323.199	23795.625	24588.068	24397.150	23517.439	23462.256	24481.896	24249.961	23908.430	23601.402	24274.293	24401.682	24747.453	24165.459	24486.383	24575.688	23457.186	24028.924	23127.865	23159.979	22342.535	22755.088	22121.615	21214.814	21034.047	22007.783	21396.623	22250.494	22774.035	22057.512	21880.348	22778.420	23049.098	21254.387	22361.688	22110.381	22822.213	23386.756	23109.887	23362.238	24414.574	24246.830	24807.236	24839.621	25254.885	25872.137	25962.223	25967.672	25849.932	26261.738
24393.801	23706.627	24284.475	23969.557	24225.508	23992.004	24197.932	24107.865	24424.949	24222.129	24240.254	24566.172	24550.805	23978.707	23612.836	23884.369	24187.246	24085.807	22767.633	22919.018	22815.512	22366.494	22450.232	22190.158	22417.182	22228.723	21575.039	22577.303	22719.133	21676.469	21875.918	22586.234	22443.717	23050.270	22788.314	22268.764	22563.725	23336.760	24148.016	24033.879	23424.900	23371.861	23352.229	24392.062	25811.096	26719.994	26251.623	25868.953	26451.146	27266.533
24617.801	24228.473	24177.238	23868.178	23897.014	23205.326	23759.449	24378.244	24095.805	23915.383	24966.270	23821.188	24449.510	24834.324	24231.645	24261.787	23080.605	23502.713	23818.348	23145.693	22907.693	22803.006	22174.102	23045.945	23016.924	23719.799	22671.297	23002.379	22851.893	22391.766	22193.254	22413.975	22493.699	22361.357	22831.387	22507.850	22368.809	23037.582	23579.740	24109.053	24998.055	24903.371	25540.764	24747.832	24917.107	27138.102	28151.305	27614.535	26739.906	27310.461
23826.199	23815.998	23534.939	24154.920	24103.182	23991.732	24268.852	24054.504	24166.459	23464.391	23126.078	23840.725	23434.160	23270.109	24026.234	23739.471	24075.197	23749.172	23705.742	23079.807	24318.984	23346.582	23084.072	23386.170	22391.793	23130.850	23770.936	21876.936	22458.492	22973.832	23565.375	22923.479	23596.541	22538.805	23313.910	23757.021	24782.137	25486.672	24894.547	24912.211	24941.492	26735.967	25696.980	26202.436	26322.066	27649.270	27543.195	27367.488	27723.086	28077.451
23342.801	23485.691	23682.271	23492.275	24376.840	24233.400	24531.184	24527.555	23811.963	25134.301	25342.223	23919.361	24732.402	24561.223	24770.139	24213.100	24651.553	24915.035	24340.096	24477.139	24762.494	23697.787	24401.275	23949.232	23922.881	23832.236	24478.670	22922.381	23670.055	24337.975	24454.086	24048.281	22585.529	23508.084	23628.811	23290.172	24117.385	24475.984	25069.135	25247.602	26726.953	26388.555	28151.447	26402.441	26990.412	28260.426	27694.822	27621.818	27766.660	28397.566
24145.199	23961.705	23481.525	24612.768	24625.059	24421.822	24186.066	24917.662	25607.199	23625.246	23630.873	23617.004	23737.324	23776.186	24222.406	24630.023	23788.674	24317.934	24775.309	24123.797	24356.051	25257.291	24094.395	24023.689	24546.760	24182.545	23948.719	23935.584	23620.662	24517.455	24265.234	23631.035	24323.365	23177.244	24003.842	23644.008	23738.887	25124.111	25608.047	26516.039	25458.480	26811.570	27303.412	27358.004	27308.703	27601.875	27246.711	27436.945	28669.213	27842.590
23765.000	23784.344	24058.785	24690.656	25460.516	25382.359	24390.592	24031.484	24257.275	25745.885	24900.672	25466.773	25015.639	25486.828	25591.279	25415.326	24892.430	23975.145	24633.734	24544.131	24867.141	24654.100	23836.547	23630.271	23834.199	24164.455	24288.389	23586.498	22970.547	22656.330	22755.289	23174.500	23105.855	24166.807	24438.035	25683.590	25314.326	25240.410	25054.238	24593.836	25902.775	26023.738	26365.469	27098.268	27211.859	27922.895	28141.646	29057.082	29103.920	29271.717
23706.000	24103.307	25030.734	24829.080	24427.902	24554.629	24526.127	24958.564	24344.734	24789.852	25964.502	24977.637	24730.031	24937.068	24937.285	24343.309	24501.359	24821.023	24876.652	24415.123	24493.113	23753.385	24368.914	24416.801	24682.232	24204.877	24165.744	23572.426	23932.646	24038.090	23614.559	23161.855	22653.436	23139.322	22770.445	23479.648	24472.691	25179.699	25285.707	26099.943	27302.318	27696.762	26138.381	27422.471	28349.967	29134.973	28912.205	28229.043	29207.852	29712.559
26383.199	24226.787	23557.809	24035.059	24119.857	24514.984	24895.803	24916.311	24684.943	25178.932	24723.635	24839.385	24461.566	25153.545	24898.980	25621.551	26044.068	25581.221	26306.297	23549.541	26105.662	25393.547	25338.543	23480.742	24066.236	24230.066	23471.945	23637.633	23683.391	23506.842	23646.221	23905.119	24302.926	24784.924	24910.756	24180.385	25456.602	25500.404	25283.258	25954.441	26999.697	27749.207	28098.822	27828.855	28188.303	28019.557	28932.898	29430.244	29527.115	29167.613
23869.801	25024.400	24741.303	25139.908	25273.057	24743.980	25031.988	25472.752	24426.660	24774.992	25757.260	24124.611	25336.277	26072.330	24968.736	24914.500	25299.416	24540.973	24026.062	25424.660	24249.219	24830.014	24700.969	24476.129	25093.791	24811.490	25241.555	23445.197	23677.982	24614.861	24853.467	24455.957	23775.201	23129.604	25073.641	25309.193	25176.695	24832.873	25666.932	26173.404	26755.885	25953.805	26610.336	28145.924	28603.662	29235.684	28727.150	29793.988	29893.996	29210.330
23572.400	24404.480	26033.000	25034.994	25365.732	25118.336	25563.088	24959.521	24153.717	25770.703	26005.314	26241.285	25605.697	24979.191	24923.961	25692.410	26612.100	25955.662	25934.430	25903.053	26122.133	25959.787	24610.064	25145.238	25564.549	24862.365	25533.846	26493.322	24585.859	23735.768	24823.535	25802.926	24898.006	25135.371	24418.059	23025.912	24260.553	25467.518	25899.717	25455.848	25725.492	27008.598	26474.881	27245.832	27736.711	28369.988	28270.846	28763.164	29186.391	29545.314
24214.199	23634.316	24683.254	24615.021	24598.719	24645.682	24925.393	25169.465	25485.680	25020.105	24528.316	24826.777	25251.348	25453.258	25472.525	25680.381	25523.439	25148.066	26158.299	26243.619	25952.045	26057.418	25824.564	25475.365	24986.553	24761.400	24295.504	25172.320	24571.732	24558.006	24418.055	24574.205	24843.822	24338.154	25267.686	24876.428	25323.299	25987.926	25619.635	25677.932	26523.916	26972.955	26356.471	27060.062	26938.160	28493.494	28279.906	28447.057	28518.297	28671.699
24663.400	24720.965	24556.150	24572.289	24752.186	24855.932	24844.639	24946.660	24468.871	25107.938	25442.752	25390.035	25853.488	26438.240	26370.020	26455.598	25613.885	25312.992	24700.545	25513.992	24246.881	24985.357	24873.951	24823.648	24442.340	24008.680	24468.592	24383.461	23277.119	23692.395	24268.830	25179.348	25014.562	25083.635	26001.119	25863.941	25796.709	26196.791	24983.760	25342.154	25136.283	26286.164	26844.324	27627.121	27167.328	27782.920	28131.457	28386.928	28334.158	28163.658
24071.199	24262.066	23986.600	24550.699	24994.010	25397.391	25638.266	25394.066	25111.953	24146.738	25807.686	24833.846	25119.732	25670.857	25909.006	25155.092	25032.789	24844.430	24763.488	24326.086	25308.553	24975.492	24886.236	25275.547	24508.631	24660.549	24848.715	23676.207	25021.910	23387.385	24316.539	25204.328	24650.361	24695.488	25091.521	25333.453	25368.256	25116.543	25032.643	25559.510	25990.875	25708.135	27466.834	27557.193	27271.035	27704.773	28016.822	29364.861	28824.738	28782.791
24645.000	24175.836	25418.564	24896.035	24287.270	24990.561	25410.516	24956.719	24732.871	24514.922	25526.047	24671.549	24692.914	25226.949	25250.156	25612.318	26610.174	25054.635	24557.557	24872.307	24618.221	24483.250	24124.500	24312.877	23895.941	24090.762	24267.139	23913.277	23798.873	23681.494	23884.137	24650.422	24343.938	24355.414	25860.098	25031.580	25302.879	25342.344	24842.943	26767.277	26452.969	25704.781	26307.250	27361.568	27489.135	27000.164	27268.773	28989.857	29311.066	28871.139
23465.199	24801.365	24006.020	24176.152	24446.387	24797.779	24729.584	25000.855	26006.680	25886.240	24929.244	26026.258	25085.803	24638.055	25233.994	25737.705	25171.051	24127.162	25303.273	24610.889	25381.625	24414.309	24467.197	24353.523	23626.719	24498.738	23596.492	24048.309	22716.621	23981.750	24020.543	23418.664	24205.238	24252.842	24734.725	25322.109	25347.072	24818.281	25363.557	25308.652	25564.953	26170.303	26606.459	26951.514	27366.904	27618.520	27984.174	29445.084	29233.430	28718.373
23120.199	24153.877	25165.396	24353.023	24727.352	25010.010	25410.180	25884.410	25147.615	25164.018	24925.109	25797.041	24791.592	23744.980	24184.961	24924.127	25115.287	24964.574	23442.764	24090.420	24070.080	24310.902	24180.408	24342.484	24858.604	23579.834	22798.480	23844.725	23878.977	23641.316	23333.213	23406.096	23779.250	25162.658	23603.283	24125.865	25219.633	25186.621	25404.188	25519.639	26983.217	26103.721	26888.764	27726.023	27584.520	28322.139	27686.059	27998.699	28211.010	28405.420
24033.000	25068.291	23255.537	24042.461	24135.047	23907.773	24629.020	25544.537	24751.840	25643.814	24892.926	25105.223	24454.389	24475.424	24505.924	24073.352	24884.352	24390.004	23773.727	23534.502	22735.082	23300.738	22881.330	23704.926	23633.719	24455.562	23349.488	24288.201	23893.719	23211.088	22823.104	22893.504	23339.574	24671.057	23284.656	24621.953	24631.889	25435.838	25634.559	25479.729	25283.020	27186.574	27001.545	27208.080	26474.635	27960.357	27967.734	28753.721	28891.576	28873.645
25199.199	23677.561	24619.701	24268.012	24767.068	24502.734	23856.666	23859.732	24508.580	25363.520	24763.488	25181.027	24672.293	24379.291	24586.936	25302.092	24735.369	24380.057	25192.123	24064.928	23685.016	23020.816	22646.629	23030.145	22691.158	23047.117	23459.115	24143.643	23397.223	23647.395	24003.326	22648.811	23388.340	23417.359	24160.797	23352.285	23575.875	24155.104	25146.811	26254.297	27308.580	26906.906	25843.809	26675.166	26819.859	27795.453	27734.793	27778.660	28133.182	29070.420
23597.199	24991.518	24901.746	25013.674	25101.812	24871.395	24545.184	24333.064	23747.734	24403.387	24233.230	24875.068	24557.721	24802.160	24499.910	25028.881	24281.938	23301.689	23605.859	23589.947	23071.691	23217.545	22663.041	22385.781	22407.256	22153.123	22307.098	23219.826	23221.943	22400.080	23976.344	24465.943	23401.680	23960.797	23979.436	24093.887	24282.754	23921.377	24583.137	25089.074	25794.879	26646.316	26500.869	27792.918	26630.535	26623.803	27413.604	27899.523	28007.672	28127.154
25215.400	24803.963	24846.109	25483.309	25589.951	25138.422	25478.896	24927.844	24566.201	24481.566	24766.318	25078.391	24273.746	24243.611	24208.275	24253.746	24615.969	25143.240	24407.238	24188.592	23726.670	23380.398	23781.664	23359.783	22648.461	22245.627	22067.371	22822.785	22792.691	22921.402	23328.287	22873.482	23877.871	23605.633	23670.918	24746.879	24779.725	24004.711	24391.885	24172.441	24872.432	25762.736	26158.084	25543.967	26459.250	26306.406	27540.439	27463.900	27640.873	27648.717
25132.801	26017.494	25481.244	24988.451	25960.852	25824.711	24865.994	25761.920	25377.650	24252.980	25918.000	24931.123	24759.389	24075.885	25165.551	25724.664	24996.734	25447.855	25220.582	24093.670	23571.283	23132.572	23544.742	23447.801	22911.713	23574.541	23348.865	22216.529	22278.035	22647.402	22426.248	22393.887	23466.549	23358.762	22598.613	22811.535	24019.959	24658.113	25008.555	27252.244	25024.316	25977.498	25628.990	25604.117	26287.754	26763.443	27206.605	28455.646	27786.973	27374.768
25749.199	25510.064	25573.160	25193.295	25103.330	25587.348	24832.424	24697.854	25323.291	25697.887	25510.297	25206.031	25372.207	25586.055	24908.086	24918.219	24503.266	24642.078	24938.818	25023.412	23668.848	24150.361	24381.467	23905.133	23139.926	23763.695	23447.691	23309.307	22475.982	23196.236	22523.613	22119.650	21914.727	21694.938	22545.730	23962.207	23383.379	24354.160	24924.748	23955.176	25065.146	25411.309	24553.857	25222.305	26400.527	26877.254	26454.260	25139.545	26993.949	28080.346
25523.600	26687.889	27063.660	25387.939	25621.627	25778.742	25987.891	25218.990	26035.145	25498.439	26036.998	25800.277	24904.996	24995.570	24680.402	24431.844	24480.039	25038.818	25688.295	24701.188	23704.826	24324.234	23483.900	24279.416	24190.943	24259.621	23559.461	23853.125	23313.801	22536.652	22345.867	22336.859	22051.365	21766.896	23102.160	23453.051	22845.395	23803.357	23556.367	24499.789	24886.363	25356.830	25098.922	25305.750	25403.033	26226.057	26766.477	26749.154	26562.357	26405.910
25975.000	25860.719	25309.951	25488.314	26794.385	26739.027	26469.668	26325.992	26014.273	25998.023	25794.248	24885.775	25464.465	25952.871	25754.070	25147.051	24849.547	24462.658	24422.188	24667.707	24973.229	25034.211	24856.133	24727.193	23453.891	23880.350	23313.537	22794.793	22408.686	23391.498	23298.434	23006.119	23491.062	22497.184	22504.141	22808.047	23472.500	24388.652	23512.484	24025.025	25379.277	24078.918	25272.520	25834.982	26179.160	25939.699	27255.252	26312.707	25861.678	26318.193
26134.600	25637.691	25942.447	26117.848	26155.416	26281.506	26268.084	26445.607	25269.693	24377.334	25237.973	26005.652	25759.193	25649.266	25156.404	25937.967	25015.150	24894.889	24790.037	24254.359	24907.100	25369.361	25351.418	24544.428	24137.918	24528.012	23879.807	23651.023	23522.246	23474.684	23328.225	23882.236	23796.002	23007.416	24097.752	23744.689	23348.383	23338.691	24465.275	23969.043	24669.115	25850.066	25851.189	26294.447	26739.201	26977.668	26544.957	26803.979	27389.344	26757.588
26078.400	25898.047	25700.904	25694.014	25643.590	25691.861	25439.012	25937.941	25574.693	26516.152	25864.104	25238.521	25201.576	25288.617	25560.074	25606.059	25511.035	25456.594	26032.174	24574.016	22779.451	25447.447	23888.426	23671.779	24346.215	23128.504	23000.479	23938.949	24031.951	23588.400	23483.465	24735.096	23985.186	24149.820	23598.646	23218.609	23942.650	25086.928	25431.188	25125.926	26107.492	25505.869	26508.279	27039.590	26985.895	27342.621	27283.932	27348.711	26528.811	26736.629
26642.199	26029.348	25692.809	26186.225	25730.561	25516.627	24947.072	25641.531	26189.938	25525.746	25878.518	25637.588	25940.061	25713.773	25612.592	25064.254	24921.533	25432.609	25290.125	23980.715	24364.641	25093.461	24363.443	23983.121	23485.859	23749.078	24988.654	24474.428	24226.785	24331.242	24432.619	24071.699	23880.092	24391.414	24650.914	24174.053	23914.113	24514.975	25560.090	25625.484	25626.184	27283.879	26611.139	26728.869	27403.367	27246.578	27436.602	26711.771	27175.135	27677.984
25590.199	26147.572	27091.912	26640.324	26748.914	26850.510	26187.285	26237.059	25231.154	25195.418	26473.420	25418.463	25356.088	25760.744	25664.736	24983.078	25569.031	25781.250	25277.131	25631.186	25954.361	25438.262	24155.732	24027.480	23450.342	23653.324	23434.803	24096.400	23353.104	23775.301	24544.715	24530.979	23888.162	23698.635	24287.664	24149.709	24540.354	24309.785	25058.336	26309.498	26204.545	26327.146	26373.988	25587.277	27588.146	27871.287	27689.162	27841.180	28009.078	28310.461
25915.400	25806.871	26741.506	26545.973	26226.025	27204.201	26844.184	26202.643	26300.414	25368.385	25903.584	26420.209	25560.355	24763.062	25434.586	25992.350	25394.812	24603.213	24649.631	24647.342	23609.037	23870.607	23877.381	24015.078	23827.578	23150.633	23619.619	23973.936	23513.779	23779.574	24006.219	24540.846	23768.617	23313.262	24930.043	25093.922	24031.309	24946.764	24118.961	24890.424	25467.539	26378.848	27474.238	26780.631	26591.711	27628.861	27860.719	27437.244	27755.887	26984.443
25754.400	26297.383	26562.596	26052.422	25935.424	25367.000	25725.596	26069.451	26310.410	26304.074	26406.838	25820.180	25773.998	24851.414	24767.619	25295.975	24971.447	24552.982	24354.754	24198.848	24373.617	24349.150	24477.637	24407.408	23944.922	24212.359	23616.502	23052.301	23517.545	23907.016	23641.174	23298.127	23335.986	23713.258	23740.637	23881.332	23554.131	23011.572	24103.043	25163.709	25453.598	26087.604	25972.883	26415.959	26815.492	26151.830	26888.789	27159.316	27322.908	27260.609
25806.801	25233.387	26243.963	26780.947	26073.869	24879.197	25321.395	26942.672	26739.908	26947.529	26015.055	26290.045	26243.760	25070.104	24931.893	25194.020	25311.479	25435.424	25639.170	25839.498	23666.393	23344.826	23601.561	24160.207	23501.002	24563.117	23372.471	24827.877	23843.914	23458.740	23767.750	23101.881	23224.846	23235.391	23803.594	23572.127	24379.498	24185.828	23730.865	24758.770	25079.156	25294.346	25436.426	25547.809	25434.992	26540.494	26077.910	26272.027	26425.037	27235.590
24825.400	25231.879	25247.809	26516.289	26846.131	25838.545	25624.439	26459.012	26837.582	27727.551	26045.547	26223.832	25173.857	25651.723	26254.238	26002.873	25757.707	25437.625	24643.984	24221.381	24351.211	24587.695	24370.863	24519.770	23437.514	23899.553	24572.693	24440.688	24584.879	24209.561	23984.775	24348.965	24957.125	24678.264	23425.570	23982.555	24621.654	25110.195	24961.312	25064.523	26233.680	25972.266	26811.150	25892.643	27079.371	26842.979	26270.840	27232.730	28060.164	27841.045
26235.400	26173.682	25521.066	25801.541	26529.621	26304.754	26421.701	26977.523	26787.369	26483.314	26336.816	26459.678	26034.783	26020.740	25149.430	24189.932	25606.975	25756.617	25776.736	24017.123	24706.277	24903.793	24630.703	24718.797	23789.234	23498.541	24061.479	23235.385	23797.379	23832.168	24701.658	24729.748	24104.018	24246.098	23884.000	24183.680	24466.781	24544.900	25156.652	25418.994	26550.129	26691.605	26279.938	26497.209	26666.990	27323.250	28021.137	28288.199	27605.379	27691.746
24628.801	25521.506	26249.957	25975.059	26053.867	26720.238	26420.883	25915.312	25552.168	25439.627	25472.207	25459.865	26319.162	25732.383	25909.945	25775.611	25078.934	24609.395	24552.324	25501.115	24243.080	24219.154	24715.896	24591.572	24486.412	24407.514	23524.201	24549.574	23800.725	23335.645	23083.348	23397.631	24404.742	24122.389	25173.896	24299.770	24047.996	25176.127	25354.986	25451.240	25409.186	24990.609	25866.291	25238.297	26759.318	27145.295	27251.799	26741.271	28818.926	28878.654
26678.600	25890.279	25929.887	26071.770	26137.629	26456.906	26105.762	26292.834	26394.273	27307.967	25903.541	26276.438	24774.662	25585.846	26061.123	25462.598	25331.486	25257.002	25488.145	26044.172	25976.908	25081.025	24537.035	24021.000	24749.334	23909.547	23778.303	23990.289	24011.506	23431.730	23350.969	23017.709	24437.615	25016.904	23775.984	23685.953	24384.156	24593.598	25323.908	25786.172	25924.217	26676.887	25539.090	25735.896	26977.143	26287.416	26307.051	26497.982	26564.529	27592.143
25894.801	26371.992	25990.092	26210.020	26442.990	26162.498	26352.803	26017.172	25982.471	25723.637	26290.730	27084.795	25795.174	26265.629	26696.541	27187.131	26526.133	25470.373	24788.225	24487.561	25492.371	23990.002	24062.570	24277.967	24684.469	24399.627	23612.117	23119.971	24163.305	24130.455	24354.150	24147.965	24370.854	24615.020	24210.242	23151.082	24275.738	25091.074	25007.027	24940.498	26412.975	26864.205	25814.154	26871.736	27343.385	27526.375	26829.891	27009.199	28098.713	28625.422
26184.199	25520.877	26413.812	27339.338	25946.441	26306.166	27181.529	27352.955	26991.232	25939.814	25356.328	26862.682	26447.994	26602.449	26259.045	25636.035	25318.838	24988.096	24780.611	24608.328	24310.691	25339.328	24615.145	24597.334	25210.502	25373.131	24734.420	23962.922	24484.207	23676.756	23895.895	23228.484	24243.070	24646.156	24407.230	24547.312	25014.674	25139.984	24935.156	25810.654	26887.482	26725.930	28243.227	27459.145	27187.695	28492.574	28832.711	27866.256	28052.762	28003.652
25405.199	26176.857	26419.205	25573.215	25357.648	25605.953	27101.988	27093.084	26466.582	27856.436	26235.639	26361.512	26019.566	26190.619	25888.330	25521.072	25248.936	25328.096	24068.164	25095.576	24314.732	24964.555	24545.980	23740.992	24320.369	23726.402	24081.902	24946.266	24256.639	24137.016	24594.764	25113.768	24936.514	24107.436	25156.408	24345.137	24742.363	25167.205	25034.963	25682.775	25703.484	27540.336	27804.514	27349.953	27374.107	27607.590	27958.328	28425.771	28429.066	28813.373
24752.400	26777.078	26782.174	27489.889	26996.562	27081.588	26870.758	27170.311	26415.738	25455.551	26437.145	26069.311	26447.988	27238.102	26608.627	26195.535	26444.922	25848.713	24864.113	24384.766	25345.547	24591.738	24145.363	24813.045	24447.809	24652.549	23757.516	24266.648	23741.920	24279.971	24397.455	23877.533	23750.426	25044.469	24965.881	24244.174	25026.537	25359.439	25567.471	25949.859	25718.658	27573.840	28335.744	27238.783	27311.381	28008.004	27590.779	27900.375	28441.924	28479.607
25652.801	26187.396	25905.396	25724.395	26089.715	25863.473	26142.211	26330.900	26732.211	25330.766	25764.674	26489.426	26557.906	26615.697	26630.396	25832.379	25550.273	25725.393	25318.061	25096.375	24436.521	25258.225	24278.557	24124.172	25223.045	24687.623	24478.240	24486.377	25275.410	24088.900	24537.047	25342.828	24334.350	24574.496	25029.939	25011.041	25255.770	25139.508	26202.055	27374.680	25581.691	26816.219	26087.641	26334.527	26481.457	27045.020	28031.752	28075.027	28332.914	27443.102
26007.000	26289.447	26921.357	26469.260	26888.176	26043.889	26639.461	26738.242	26696.092	27077.318	26876.732	27053.828	26295.381	26354.125	25963.252	25963.564	26158.371	26083.541	25585.410	25102.145	25052.762	23917.875	23930.295	25024.061	24355.512	24523.195	24513.334	24787.273	25589.213	25191.084	24371.672	23947.422	24776.900	24766.287	25340.746	24506.145	24946.715	25743.418	24702.117	25437.166	26931.643	26300.354	26821.502	27202.820	27730.760	28668.729	28909.703	28981.260	28437.801	27947.023
27798.000	26501.654	26717.123	26084.744	25518.211	25491.936	25876.857	26938.727	26920.086	27075.180	25767.355	26473.137	26501.562	27162.703	25928.375	25600.428	26176.480	25810.283	25300.559	24916.555	24936.162	24086.367	23306.902	23435.055	24190.742	24433.787	24543.914	24715.736	24498.791	24839.830	24114.803	24064.863	24852.154	24121.568	24839.633	24871.373	24905.369	24622.744	24967.383	26029.342	26345.607	26454.713	26875.156	26872.387	27349.512	28416.893	28244.096	28993.502	28463.049	28739.191
24984.000	25652.762	26357.674	26388.918	25758.688	26134.203	26370.314	26792.852	26969.357	27195.338	27219.709	26390.373	26696.715	26706.287	26445.900	25627.607	25299.609	26355.459	27258.268	25560.975	25084.188	24041.145	24956.834	24500.760	23499.971	23834.811	23634.609	23719.344	24870.586	24040.619	23537.223	25596.727	25442.775	25563.527	24709.791	25216.760	26113.887	25979.771	25833.438	25599.098	25756.785	25688.885	26892.189	27183.949	27746.240	28014.742	28403.766	29044.262	29729.051	29876.117
25326.801	26162.529	25545.328	27133.668	27504.973	27149.457	27155.027	26673.357	25933.746	25557.559	27033.154	26426.748	26152.939	26003.127	26221.543	26254.080	25668.389	25317.930	25395.004	25827.121	25007.299	24657.184	23999.645	24639.842	24675.902	23297.682	23786.207	24079.707	24177.580	24005.492	23630.455	24892.623	24086.430	23778.635	24351.639	25000.371	25428.098	25655.076	25875.949	25949.771	25713.566	26900.607	25936.186	27050.168	27425.453	27729.000	27540.486	27982.314	28883.730	28751.314
25875.801	25909.072	26103.977	26467.590	26752.635	26617.674	26617.541	26190.859	26458.793	25142.496	25235.975	25405.195	25416.797	25822.311	26357.818	25812.668	25894.951	25841.213	25668.430	25298.604	26787.605	25175.893	24353.791	23969.910	23656.600	24368.436	24427.307	23215.445	22240.670	22961.857	23496.713	23661.061	23876.504	22474.598	23799.201	23903.092	24082.414	24027.762	24851.107	26488.301	26138.859	26547.412	26662.580	27251.035	27532.672	27137.143	28312.740	28884.725	28848.641	28908.520
24877.400	26259.381	27965.861	26572.057	26006.793	25659.236	26347.246	26398.564	25696.279	26469.283	26690.049	26480.766	26732.520	26413.488	26477.811	25822.029	24675.805	25154.922	24921.555	25971.559	26039.613	24861.553	25500.613	25145.672	24606.488	24588.242	23919.666	25073.354	23642.043	23240.398	22653.510	22704.092	22051.555	22991.430	22678.939	23806.504	24175.490	24447.154	25107.027	25430.682	25877.984	26618.230	28047.090	27899.842	27456.637	26476.367	27828.561	27886.117	28411.018	29018.607
27343.600	26896.607	27399.539	27350.252	26565.389	26415.148	26487.117	26471.162	26555.855	25202.975	26328.283	25804.682	25750.221	26267.240	25675.533	25341.793	25367.582	25330.775	25962.107	25666.742	24088.982	25540.275	24875.959	24247.904	24591.221	24652.883	23864.537	24187.311	23337.934	23501.338	23455.391	23783.791	23710.938	22512.031	23433.043	23937.945	24451.025	23769.650	24066.264	25339.869	25936.225	25945.076	25954.574	26412.916	27414.314	26714.916	28086.211	28485.904	28438.514	28484.152
27676.801	27060.879	26935.283	26510.789	27068.334	27828.070	26634.021	26284.965	27284.447	26295.605	25854.518	24846.012	26272.645	26066.189	25806.434	26028.812	25128.602	25164.689	25414.367	24583.111	24861.420	25350.912	24861.270	24761.617	24311.521	25416.549	24220.711	25815.459	24508.080	23868.740	23800.395	23284.662	24019.264	23865.607	23399.482	23613.609	23410.506	23465.498	23655.832	23465.213	24332.283	25368.250	25007.184	26368.307	27495.236	27088.404	28423.201	27662.934	27567.611	28617.850
27791.801	26987.078	27766.016	27138.596	27123.871	26611.318	26854.236	26550.963	26233.686	26043.451	26481.434	27620.508	26556.047	26171.641	25777.031	26553.637	26376.748	25280.006	24928.084	24654.617	24246.299	24784.482	24223.209	24128.648	23959.891	24197.859	24254.414	23658.631	24472.029	23797.855	24007.877	24608.568	23862.520	24417.928	24333.865	24279.248	23980.645	23599.150	24561.594	24031.764	24569.590	25236.664	25051.664	27245.615	26759.354	26487.473	27163.631	26899.498	26858.367	27970.631
26806.400	26614.389	27765.184	27715.773	27767.445	27596.145	27854.684	27873.074	26494.020	28352.686	26637.650	26203.945	26002.891	26378.594	26328.955	26033.199	24327.504	25240.543	24810.510	24612.605	24908.689	24418.873	23961.635	24391.785	24299.729	24535.240	23823.781	23742.609	24445.766	24512.307	23287.855	23268.225	23338.914	25631.857	23784.004	24041.410	24518.287	24379.066	24429.701	23730.504	24400.922	24864.178	24761.170	26504.375	26581.457	27345.076	27538.672	27939.670	27675.236	27715.424
23529.600	25155.959	26524.135	26439.744	26613.113	27500.811	26855.586	25955.076	27344.861	27188.436	26596.551	27055.838	25994.400	26122.896	26224.773	25684.662	26164.607	25454.574	25342.916	25095.441	26440.512	25197.240	24763.172	24523.354	25267.348	25311.754	24514.646	25025.033	25520.277	25094.299	24749.633	25166.279	25398.145	24400.193	24738.299	25358.848	25407.014	25436.238	25373.783	25977.053	25821.619	27153.877	25990.199	26371.980	25815.885	27509.947	27779.436	29609.131	29129.984	27938.139
26596.600	26599.793	26565.613	27104.201	27770.648	26700.830	26647.150	26317.191	27093.977	26936.822	27372.270	27430.547	26814.066	27542.379	26986.148	26551.305	26030.377	26045.629	26236.199	26193.646	25207.258	24577.859	25064.859	24928.170	24066.629	24333.549	25772.547	25241.094	24216.914	24950.658	24941.830	25015.104	25299.422	24013.480	24698.590	26090.250	25909.625	26511.033	27267.490	27434.127	26648.420	26534.217	26992.812	27707.471	27261.990	26897.627	26915.914	27544.787	29313.561	28684.814
24726.199	27000.801	25971.789	26551.109	26185.533	26284.492	26730.846	26761.822	26548.842	26213.998	26739.754	26780.297	27259.561	27805.713	27284.908	26816.164	26240.334	26202.098	25939.928	26525.242	25477.158	25879.883	24688.328	24549.795	24161.508	24308.234	24470.525	24680.426	24131.977	25221.072	24751.207	24508.342	25205.699	24870.898	24744.623	25145.004	25578.926	24380.053	25616.768	26380.441	26214.172	25539.299	27051.988	27332.992	26774.797	26976.428	26903.629	27747.000	28866.137	29202.492
27705.000	27621.223	27003.012	26719.791	26811.377	26502.820	26675.416	26574.000	25652.115	27150.039	27478.977	27012.195	26872.998	26829.684	26927.305	27150.562	27457.996	26582.156	25661.004	25683.789	26721.305	25147.348	24271.506	24646.303	25967.244	26224.664	25396.668	25058.459	24542.924	24864.668	25394.584	24302.922	24645.355	25439.334	25399.365	26573.191	26345.043	26354.824	25401.215	25494.625	26836.205	27017.621	26011.375	27379.264	27136.289	27606.160	27694.119	29246.064	28160.627	27969.689
27332.000	27584.547	27141.779	26632.785	26781.027	27328.020	27436.564	26516.850	25570.051	27590.830	27678.656	28360.645	27140.732	27901.732	27447.652	26853.441	26362.730	27510.443	27808.824	25887.324	26409.332	26040.658	25472.959	24979.719	24415.072	24429.635	24904.297	25260.473	24471.963	24614.477	24878.891	24401.303	24591.805	24858.906	23693.246	23619.986	24851.311	25582.186	25922.426	26286.834	26631.229	26733.648	26753.857	27155.033	27136.932	27268.941	27273.309	28746.389	29281.814	28743.348
26036.801	26255.398	26495.965	26394.066	26474.291	26888.051	27664.127	28229.514	27102.730	28053.119	27513.777	26298.588	26563.010	26898.844	26694.641	26411.045	26862.229	25440.023	25639.924	24937.975	25547.270	26258.201	25107.734	24698.492	24589.348	24701.043	24542.514	24876.604	25238.336	25126.199	25252.920	24909.031	24492.900	25202.367	24048.928	25874.697	25689.074	24895.066	25852.799	26598.168	26776.158	26627.836	27674.928	27192.443	26534.070	27858.680	27707.695	28012.762	28607.215	28019.996
26519.801	27553.387	27475.998	27386.732	26916.645	27281.635	27363.021	26688.229	27718.512	27285.957	28315.930	27268.988	26469.850	25567.311	25736.037	26301.447	26455.521	26390.619	25778.797	25888.750	25715.172	25383.301	25508.938	25623.115	24343.145	24667.447	24758.355	24651.686	24875.881	24195.877	23998.893	24193.434	24475.834	25114.037	24339.373	24784.498	26090.871	26141.779	25968.715	26486.039	25851.678	27134.451	27725.764	27799.891	28339.318	27883.893	28685.621	28651.344	28557.119	29465.205
27397.199	26296.543	26599.812	27221.020	26937.941	26198.314	26588.018	28348.480	28014.412	28246.969	27266.410	26728.502	26257.305	25876.686	26009.922	26588.396	27033.871	26719.449	26610.463	25306.256	26263.746	26638.525	25564.918	25566.193	24754.945	23743.451	23689.684	24684.455	24833.723	24566.162	25155.461	25489.467	25164.797	25879.641	25448.320	25438.996	24962.928	25228.795	26552.322	26915.457	26376.293	27986.328	27571.461	27493.203	27884.986	28913.326	28660.951	27670.102	28875.459	29390.279
26193.400	26889.453	27041.621	26325.980	25740.535	26726.562	28046.631	27524.729	26955.682	28099.549	27880.320	26578.111	27220.033	26823.338	26789.420	25612.641	25564.719	26142.020	25845.869	26110.998	25742.188	25919.957	24710.707	24484.842	24537.594	24719.074	25290.246	23819.770	24645.705	24032.000	24366.906	25311.139	26216.643	25614.836	26100.510	24632.736	25400.689	25648.867	25244.549	26986.125	27082.955	27186.371	28383.463	27645.131	27916.693	27345.918	27866.539	28484.203	28126.998	28786.713
26763.801	25774.004	26234.193	25671.217	25788.420	26203.227	27004.430	26751.742	27042.795	27451.719	27493.465	27806.104	27554.238	26921.861	26564.406	26532.945	27096.510	26126.551	25281.826	26604.576	25741.754	25590.293	25572.893	24965.945	25003.463	25011.395	25021.053	25249.576	24933.012	25466.494	25160.941	25451.857	24431.803	24741.471	25143.246	25145.727	25530.783	25406.125	26185.789	26374.553	25993.754	26102.076	26886.512	27096.127	27317.340	28733.479	27938.359	27729.074	28263.818	28657.402
25119.400	26758.619	26194.369	26143.236	26658.656	26835.582	26629.719	27418.436	27971.951	27721.406	27258.984	26411.342	26232.004	27050.957	26889.463	26661.436	26653.615	24837.691	26011.449	25570.031	26635.090	25431.521	25763.809	25275.988	25255.984	24811.080	25029.375	25777.412	26107.930	25257.729	25058.299	25561.166	25552.609	23673.994	25252.213	26209.453	25740.125	25131.250	26285.215	26151.291	26734.365	26953.619	27509.154	27927.115	27060.459	27962.225	28266.990	28319.912	28382.922	28963.291
26495.199	26526.471	27175.891	27268.236	26871.682	26606.896	26401.977	27121.590	26764.082	28038.301	26718.535	26999.326	26827.188	26162.912	25822.002	26188.473	25532.496	26379.902	25254.852	26035.871	25084.236	24622.729	24735.561	24208.906	24381.611	24524.332	25008.959	25573.066	24784.529	24161.141	24162.350	24464.582	24215.826	24819.715	24829.678	25107.729	26088.729	25202.416	24658.215	26043.188	26625.668	26857.451	27245.258	27745.609	27305.852	28210.084	28454.859	29358.725	30521.490	30331.020
26768.199	26674.633	26528.213	25979.922	26753.514	26391.051	26593.105	26522.703	26394.164	25891.412	26614.592	26922.494	26209.865	26248.859	26338.824	26553.953	26784.307	26097.301	26316.203	24861.609	24532.186	24759.779	25740.443	25020.322	23104.422	24049.586	23984.203	24289.027	25084.275	24571.703	24853.311	24834.482	25350.031	24343.621	24750.775	25208.033	25319.236	25086.574	25705.393	25548.180	26240.523	26528.332	28068.416	28096.945	27133.566	29165.053	28797.445	29359.158	30085.938	29950.047
25804.801	25684.531	26225.822	26428.416	26070.545	26879.576	27088.730	27586.154	26742.344	27731.102	26549.957	27102.180	26975.904	26843.793	26397.037	26279.791	25684.664	26147.105	25424.107	25797.496	26325.156	24958.533	24724.662	24487.502	24930.883	24475.775	24092.260	23419.988	24157.902	24214.852	24682.209	25120.141	24929.383	24330.123	24146.215	24165.508	24711.160	25974.436	26036.869	26517.449	26516.053	27238.438	27471.668	28385.936	29521.152	29771.457	29220.723	30094.453	29917.502	29378.703
26031.199	25590.049	26612.631	26718.631	25928.676	25437.646	26616.928	27294.316	27149.143	26035.150	25835.723	26043.826	26570.584	26089.588	26669.006	26804.947	26533.576	25796.871	25056.164	25666.680	25498.439	25466.074	25559.553	25102.867	24235.443	24249.988	23560.445	24566.492	23629.422	23931.070	24490.836	24800.770	24946.768	25121.377	25038.094	25460.051	25727.230	24976.029	25856.723	25911.846	26548.326	28661.295	28319.980	29005.848	28443.320	29535.262	28658.248	28360.750	29689.145	29295.176
26802.801	25856.348	25426.252	24867.084	25843.859	25902.219	26286.061	26611.719	26567.740	27155.652	26807.191	26408.689	26121.172	26225.090	27114.613	26843.676	26854.457	25569.465	25298.744	25337.600	25000.717	25771.031	24872.980	25164.992	24971.105	24098.617	24175.023	25166.162	24292.438	24823.166	24275.855	24266.432	23845.723	23853.398	24879.227	25096.705	25044.674	26303.404	27019.908	27208.559	28022.326	28014.627	29779.871	28708.623	27818.330	29244.707	28896.736	28483.688	29312.377	29581.670
24564.801	25416.895	25149.410	25397.789	26064.449	26183.730	25551.711	25397.291	25611.857	26936.293	25954.725	26296.963	26961.576	27076.084	26813.363	25316.803	26382.701	26136.359	25508.539	26060.135	25135.691	24527.369	24525.334	24796.283	23855.529	23650.152	23824.270	23884.320	24492.625	24530.646	24569.842	24491.377	25107.701	25031.389	25631.104	24812.955	25959.273	27492.623	26965.199	26901.498	28206.330	27920.654	28349.207	28355.283	28966.967	29047.852	29336.902	29795.312	29392.143	29604.965
25262.199	26104.186	25577.297	26485.049	26359.131	25625.561	26672.605	25830.629	25666.344	25584.787	25702.764	25950.742	25867.928	25890.156	25383.621	25322.613	25590.389	26010.877	24536.467	25399.373	25369.943	25201.484	25575.578	24843.744	24235.949	24677.037	24275.908	24917.438	24495.088	25066.611	25393.254	24909.936	25039.658	25267.785	25172.707	25042.014	25283.973	26552.709	27261.256	27182.465	26937.512	27626.748	28424.332	28406.543	28968.080	29025.838	29035.154	29337.889	29641.020	30138.309
26557.801	25849.945	27144.463	26257.299	25890.072	25939.250	26042.350	26303.369	25984.625	26240.492	26449.059	24786.551	24571.412	25181.385	25670.719	25961.863	26208.645	26708.590	25459.156	25455.381	25716.314	25153.654	25528.793	24534.824	24959.562	24531.576	24820.084	25826.629	24261.049	24632.527	24081.332	24895.973	24718.656	24977.674	25046.477	25357.676	25642.201	25818.129	26513.418	27356.713	27223.822	28144.293	27403.586	28754.654	28052.318	28636.592	28496.053	28800.898	28845.754	28767.168
25605.600	25479.818	26552.834	26433.195	26810.043	26581.389	26526.393	26183.104	26700.938	25239.406	26295.762	25595.928	25552.734	24821.523	25435.232	25080.771	24305.234	25206.381	25476.227	25752.246	24826.830	24796.484	23919.898	24273.123	24245.988	24875.482	24636.416	23596.018	24098.113	25297.037	25079.145	25405.160	25403.621	25497.107	25730.656	26171.385	25486.191	26163.857	26521.600	26492.744	28265.090	27816.855	27508.863	27764.951	28615.201	28962.057	29741.680	28890.334	29022.598	29635.721
26276.000	26279.264	25775.150	26036.117	25672.219	25909.760	26413.443	25416.449	26089.566	26378.225	26321.828	24645.199	26084.902	25695.592	25720.258	25327.586	25387.666	25289.537	24074.746	24663.066	25509.873	25260.307	25149.375	24730.406	24551.287	25166.998	24658.018	23724.283	24517.566	24872.742	24464.209	25290.018	25756.113	24018.787	24975.982	25388.092	26294.807	26354.006	25709.100	27407.213	28133.195	27195.512	27608.424	27925.574	27868.752	27642.846	29002.070	29632.496	29387.684	29680.131
26377.199	25902.156	25261.596	26529.316	26797.777	26939.631	26011.850	25967.453	25911.625	24859.975	26215.682	26468.494	25211.252	25605.734	26238.117	26424.604	25896.885	25731.504	24680.521	25723.598	25643.402	25005.199	24807.441	24359.586	23841.268	24408.566	24645.541	24126.307	24008.828	25472.006	25678.164	25590.695	25398.969	24267.453	24615.721	27200.793	26350.396	26636.574	27975.158	26786.172	27575.148	28315.955	28758.807	27972.193	28051.822	28557.859	28506.479	29391.963	27815.254	28838.689
24992.400	26061.914	25395.645	25507.201	25537.533	26729.510	26294.916	25559.180	26120.430	25852.785	25779.004	25697.471	26386.420	25533.418	25592.064	25183.297	25723.609	25878.936	25559.225	23675.746	23773.889	23391.154	24272.240	24721.840	24112.145	24184.945	24750.961	24303.375	25231.070	24748.445	24547.777	25444.881	25525.045	24864.355	26006.105	25603.156	26153.840	26030.211	25530.996	26055.049	27250.805	27381.303	29325.424	29285.748	30615.008	29044.744	28787.443	29838.041	28825.098	27739.129
25595.600	25229.400	26688.213	25671.488	25908.117	26098.900	26329.193	27012.273	26255.455	25679.750	25075.123	26208.879	26406.283	25948.549	24744.979	24419.123	24919.477	25340.178	24625.871	25034.703	25267.635	24780.715	24896.141	24748.758	24401.934	25077.178	25043.531	25276.510	25033.615	24794.359	25315.463	24503.713	25004.217	25643.998	26354.727	26511.398	26887.070	25342.670	25675.986	26638.072	27754.293	28591.336	28799.896	28559.924	28210.736	29475.980	29589.201	29942.645	29020.441	28264.240
24830.000	25634.582	26180.963	25313.934	25726.203	26223.986	26526.963	26760.848	25139.877	25628.320	24931.602	25562.244	24641.377	24878.283	24917.793	25710.623	25743.484	24353.104	24050.879	24740.424	24624.330	24602.008	24453.746	24230.783	25151.469	25330.604	25295.088	25761.455	26454.471	25880.221	25367.383	25741.855	25574.922	24455.688	23823.268	25349.814	26093.195	25650.176	26043.305	25420.594	27996.764	28695.805	28250.893	28404.146	29881.814	29484.840	29225.600	29025.021	29120.160	28933.949
24644.600	24247.311	25257.367	26009.643	25555.342	25402.227	25475.205	25258.715	24139.053	24877.611	25920.168	25905.100	25055.889	24772.611	24931.645	24913.270	25295.156	25515.660	25067.686	25132.334	25247.777	24893.453	25097.465	24086.068	25396.582	24695.537	24190.699	24550.133	25575.201	25624.779	25606.113	24738.580	25513.182	25454.984	24889.523	24729.219	25288.461	25447.535	26443.578	26927.250	26996.518	27885.150	28414.297	29001.463	28772.857	28178.355	26991.613	28046.660	28066.598	28614.939
25221.801	24970.281	24983.766	24749.793	24729.928	25325.100	24887.326	24245.854	24825.342	24538.283	24259.893	24054.051	24684.434	24710.531	24642.086	25085.000	24341.998	23797.240	24509.744	23092.959	24107.730	23803.627	23761.059	24059.461	24293.842	23805.768	24649.195	24977.652	24548.750	24491.230	24748.547	25003.949	24790.779	24146.529	25541.123	25183.598	25720.441	25858.832	26997.084	27318.379	26500.910	26851.273	27365.773	27132.010	28145.080	28505.324	27875.549	27134.691	26817.307	27339.939
24153.199	23653.504	24034.768	24689.117	25240.295	24889.564	24954.525	25631.703	25096.533	24627.480	24742.600	24400.848	24047.104	23160.779	24108.062	24389.998	24265.426	23473.217	23974.297	24536.639	25302.490	23291.441	23485.693	23343.221	24412.723	24849.801	23783.617	24486.750	24245.010	24157.422	24993.844	25050.986	24873.830	24996.150	25248.775	25453.967	25547.621	26132.271	26527.859	26221.234	26803.756	26239.455	27191.100	28814.754	28801.539	28440.844	27138.062	27430.408	27472.711	27119.303
23455.600	23328.164	24686.057	25237.174	24988.104	25492.271	25040.076	24281.594	24625.219	24210.402	24604.537	25398.746	24469.311	23780.707	23715.086	23345.191	24187.229	23160.074	22708.279	22607.215	23479.748	21923.783	22446.312	22846.094	23334.729	24155.584	24225.184	23403.055	23420.045	24062.418	23677.852	24097.709	24211.672	23526.596	25018.047	24670.430	24920.047	25498.525	25683.553	26004.684	25715.367	26540.838	26840.422	26952.205	28539.781	28893.684	27903.729	26896.525	26823.771	26989.723
23932.000	23282.990	22854.393	22733.498	23347.506	23982.686	24715.021	25104.436	24444.070	23448.367	23750.031	24501.900	24156.758	24219.676	23516.389	23287.781	23604.670	22954.211	22702.229	21810.895	22496.850	21875.098	21554.611	21322.281	22319.793	22972.250	22543.947	23334.482	23486.074	23433.344	23850.564	24207.961	24820.803	24903.924	24284.816	23798.025	25015.240	25992.127	25651.588	25783.119	26595.291	27148.629	27232.672	27139.270	28066.883	27484.264	27515.586	27946.438	27823.740	27405.611
21613.199	22533.971	23254.480	22531.023	23277.428	23713.074	23720.312	23725.896	23737.215	23998.828	24456.254	23293.611	23020.045	23215.234	23110.682	22946.895	22405.518	22547.174	21887.629	21804.117	22636.736	21558.109	21909.014	22115.551	21890.650	22632.410	22888.773	22992.158	23060.582	22823.988	23538.354	23468.004	23906.920	22487.432	23948.838	23270.166	24576.332	24533.855	24490.652	24367.252	25837.287	25959.979	27470.545	26794.670	27597.443	27644.131	27964.811	27954.125	27025.951	26780.863
23201.801	22345.303	22448.396	22957.539	23166.113	23230.354	22898.910	24048.568	23296.799	22901.535	23584.219	22217.611	23028.592	23681.906	22665.598	22706.504	21777.994	22083.248	21067.533	20940.910	21340.654	20860.992	21609.445	20983.580	22129.391	21897.309	21956.344	22655.295	21987.895	23648.270	23662.842	23933.006	23804.029	24169.154	23251.436	23545.012	24164.641	25051.615	25110.264	26572.076	26723.635	25950.234	25925.070	27563.367	27402.375	27034.949	27350.812	26960.551	26995.305	27687.562
21625.400	21781.090	22619.326	22406.475	22467.096	22504.008	22858.340	23275.199	23626.479	23719.305	23078.340	22453.840	22771.906	22177.465	22180.807	22038.422	21861.908	21894.076	20489.279	20535.471	22098.000	20907.521	21014.062	21248.369	21625.637	21755.670	22302.186	21885.992	22398.053	23352.326	23506.791	23149.037	23598.043	24222.607	24469.293	23486.324	24334.746	24562.445	25624.094	25899.443	25853.084	26498.771	27192.783	27193.078	27662.721	29186.545	28994.426	28934.729	28805.930	29205.166
21032.801	22070.588	21358.445	21921.396	22364.420	22264.719	22586.291	22985.107	23043.896	22575.271	22703.457	22688.904	22290.158	21795.270	22370.184	21704.811	21873.869	20576.947	20593.492	21135.031	21394.025	21629.098	21148.619	20462.920	20974.711	21000.730	21905.127	21244.328	21254.072	21928.625	22317.791	22354.287	23437.189	23762.537	24217.051	25323.412	24718.166	25086.410	25858.619	25629.439	26245.285	28140.514	26911.451	28335.334	28290.188	28063.988	28020.475	27894.125	29004.355	28810.096
21883.400	21692.145	21758.061	21531.533	21645.584	22681.693	22799.592	22591.547	22642.998	23876.938	22938.373	22155.986	21878.389	22313.080	22898.604	22369.201	21575.449	21790.805	21188.596	20128.062	20226.830	21339.832	21312.672	20910.213	20787.342	21844.914	22385.146	22186.795	23221.211	22385.336	21998.975	22469.059	23193.740	23977.098	25615.576	24715.182	24681.160	25254.156	24744.109	26549.539	26351.949	26418.527	25982.170	26724.818	28070.018	28589.955	28804.861	29172.615	29549.834	29079.979
20997.400	21596.338	21503.725	21727.182	21310.908	21506.893	22868.125	22128.256	22024.562	20938.549	22957.344	21691.320	21811.215	21691.814	22150.613	21889.051	21270.447	22293.154	20743.482	21407.369	20552.229	21318.287	21133.119	21388.260	21528.621	22591.320	22511.504	22482.574	22375.002	23004.504	23476.373	23736.965	23521.186	24692.805	25289.053	25396.465	24287.428	24683.543	24972.818	24825.928	26419.176	25861.189	27253.318	27077.182	27538.799	28010.350	28301.971	29116.680	29424.256	28552.043
20546.600	20671.283	21161.299	21891.807	22105.932	21847.096	22445.240	22428.871	21850.721	22678.281	22060.244	22287.615	22557.557	22681.998	21665.889	20954.705	21577.416	21750.562	22079.049	20932.053	21831.652	21832.359	21184.385	20224.258	21265.996	22115.844	21549.092	22883.262	22353.480	23196.391	23168.156	24229.412	24369.979	22881.805	23416.600	23511.018	24500.334	24095.076	24594.910	25157.762	25718.598	26913.426	26235.330	27444.068	28042.143	27661.994	29301.213	28980.043	28083.885	27877.012
19146.400	20018.943	20793.232	21762.604	21470.078	21496.201	21148.801	21749.492	21477.789	23020.350	22531.301	22689.512	22144.463	22335.979	21967.861	21469.096	20872.176	21845.828	21161.758	21702.637	20742.662	20633.789	20478.773	20598.775	22274.867	22118.049	22510.648	22734.168	22912.787	22949.891	23038.824	23298.688	23314.525	23801.752	24278.535	24796.799	24403.176	24976.650	25154.953	24244.646	25229.916	26216.920	27372.318	26587.893	27086.732	28199.371	27728.643	28810.248	28528.256	28684.350
20414.400	20977.188	21440.082	21644.000	21874.393	22278.912	21837.908	20839.580	22027.904	23757.572	21513.570	21904.256	22610.766	22450.182	21427.293	21795.748	21047.938	21445.697	20746.707	20229.879	20530.359	21715.010	21240.002	21721.264	21022.578	23167.031	22208.809	22161.426	21400.916	21826.281	23152.051	23027.803	22859.568	23447.387	23715.791	23647.449	23765.697	24249.834	25223.949	25332.146	26189.893	27043.355	26895.045	27203.088	27197.885	27470.537	26591.178	27272.656	27775.758	27283.508
20445.000	20726.270	20730.105	20832.572	21714.883	21559.002	21959.545	21667.475	21874.943	22094.508	23699.854	22587.939	22256.479	22060.879	22398.838	22371.059	21434.549	21372.973	22121.947	21770.152	20761.213	20536.375	19802.752	19983.271	21161.197	21236.717	21294.713	21589.967	21666.107	21753.338	21481.951	21656.822	22463.523	22406.291	23398.494	23718.307	24345.297	24004.871	24185.191	24632.965	25800.035	26220.912	26522.471	26122.408	26817.273	27586.188	26851.566	26754.275	27671.090	28055.000
20714.600	20191.617	20016.502	20827.068	21015.254	21308.613	21588.203	21939.990	22055.748	21239.436	21410.195	21856.355	22468.600	21281.605	21406.105	22338.592	22181.865	20729.186	21112.953	19871.014	20501.520	20117.887	20863.852	20040.336	19903.668	19933.373	19627.229	20749.629	20565.994	20589.584	20813.646	22698.229	22019.379	21828.498	22760.920	24080.045	23060.182	23800.051	25032.400	24582.113	24820.574	24960.398	25473.006	26526.293	27415.975	27552.090	27598.035	28126.781	27906.779	28122.523
20597.801	20959.590	21791.395	21667.775	21268.805	21431.914	21609.301	21035.734	21575.932	22929.693	22266.838	21257.340	21921.545	21684.807	21938.961	21454.889	21354.449	21429.098	22223.168	21634.607	20714.711	20620.016	20473.627	19691.189	20397.674	20191.330	20169.299	20768.012	20716.021	21683.469	21666.215	22299.713	21683.613	21905.301	22781.486	23357.389	22390.166	23527.205	24058.867	23658.658	24717.961	25392.461	26123.906	26213.572	26876.531	26935.305	27660.688	28016.885	28615.088	28691.020
19277.600	19797.943	20563.748	21437.062	21013.549	20924.123	21448.082	21286.850	22218.553	22142.445	22054.473	22340.084	22380.385	21566.816	21295.729	21116.496	21446.650	21934.584	20342.639	21230.164	21175.172	20326.977	19994.797	19768.141	19719.514	19504.154	18967.391	20194.947	20395.215	20791.168	20807.896	21381.566	21068.811	21792.723	22550.244	23650.529	23014.146	23186.033	22361.246	22981.311	24428.244	24593.363	25795.082	26453.850	26315.502	27779.461	28519.814	28745.969	28749.889	29263.135
19463.199	19826.934	19388.354	20009.465	20320.746	20996.545	21354.824	21406.369	21623.678	22916.271	22022.568	21762.236	21777.350	21458.471	21488.500	21105.000	21424.021	21101.141	22393.455	19738.020	19940.143	20075.064	20158.031	20363.348	19296.293	19884.564	19461.219	19546.766	19916.516	20243.527	22033.400	22259.447	22196.461	22091.451	21121.131	21024.137	22442.586	22028.219	22594.395	23606.662	23919.439	24193.057	24930.479	25899.791	27071.697	27830.477	27975.008	27436.189	28244.605	28636.855
19944.000	20132.021	20397.117	20328.746	20124.377	20394.229	21549.371	21428.090	22104.268	21092.551	21478.945	22237.920	21724.553	21207.611	21036.586	21376.043	20558.066	19553.242	20372.279	20233.383	20566.512	20726.498	19493.535	19446.051	20302.086	20092.613	20412.109	20061.510	20838.480	20806.104	20549.889	21419.465	21562.768	21809.049	21561.543	21467.863	22054.295	21378.932	21892.256	22009.586	23127.258	23921.121	23718.572	25034.779	27255.752	27921.967	28319.000	27739.297	28774.557	29473.346
20473.400	19684.902	19695.973	19743.500	20788.023	20693.701	20770.084	21765.518	21937.670	21590.699	22505.510	21959.188	21061.258	20951.877	21098.820	20966.625	19876.695	19858.029	20733.314	19648.328	18897.070	19695.467	20627.148	20160.428	20552.682	20862.438	20249.152	20151.484	19758.148	19771.971	20279.715	20887.744	20142.510	20894.215	20948.857	20156.996	21133.953	21941.219	22132.816	23188.250	22740.928	24393.168	23797.623	24828.221	25173.762	26191.816	26797.084	26929.457	27739.502	28368.180
18401.400	18559.318	18788.623	19573.115	20215.820	20663.850	20379.381	20104.549	20999.885	20778.074	20807.994	21175.887	21449.922	21189.922	21335.119	20412.234	19547.455	20709.764	18648.055	19383.516	20997.682	20011.488	20287.709	19985.631	21438.535	19902.127	20307.969	20274.576	20970.973	20318.998	19894.504	19579.098	19300.363	19971.717	19631.650	20055.996	20710.160	20364.389	21720.574	22928.607	23581.525	24136.322	24325.771	23874.994	25039.592	26306.643	26609.949	26644.213	27192.703	27564.029
18504.199	18515.518	19647.672	19586.762	19742.605	19824.033	20268.359	20494.805	20143.494	20024.361	19682.068	20115.729	20234.037	20652.672	20885.355	20241.973	20531.459	20508.900	20508.068	19875.916	19761.623	19751.682	19992.377	20405.154	20539.564	20390.293	19940.180	20378.355	20687.748	20723.516	20298.480	20158.932	20200.842	21253.141	20604.609	20479.010	20325.602	20476.043	21461.840	22036.074	22652.260	23044.281	22804.570	23877.424	25544.559	25664.803	26628.857	27395.092	26769.369	27299.322
17661.400	18825.654	18201.041	18404.361	18592.742	19287.490	19357.002	19854.361	20527.951	20625.834	20479.973	20439.676	20582.080	20053.818	20563.113	20775.576	20354.633	20325.043	19864.555	20370.455	19202.629	19872.715	19943.777	19991.832	19305.590	19366.328	19475.127	20625.172	20361.213	19991.350	19699.779	19754.318	19650.369	19279.234	20007.814	19193.271	19371.951	19031.793	20511.939	22142.645	21881.131	22283.012	23071.273	24710.355	24365.266	24861.420	25569.166	26124.336	25765.119	26460.373
17682.600	18152.428	18810.375	18643.500	18707.789	18379.732	18361.977	18232.518	19709.209	19543.389	19384.832	19579.449	18947.062	19443.371	19851.137	19627.576	19348.477	19386.002	20065.000	19651.293	20307.629	19343.531	19267.604	19362.344	18953.455	19370.105	18556.012	18874.328	19155.086	19205.447	19073.982	18757.451	18398.033	18563.428	18967.785	19066.824	19505.877	19944.678	19576.066	20550.684	20656.881	21187.969	21694.461	22972.668	24107.057	24845.926	25734.596	26463.062	27127.340	27443.115
17774.600	18297.602	18652.494	19321.744	18030.416	18532.080	19185.607	18350.197	20144.393	20135.016	18938.062	18936.867	20007.732	20330.078	20601.523	19794.992	20638.928	20580.096	19889.721	20889.750	19867.451	19378.770	20007.229	19678.172	19538.316	19604.217	19863.480	19589.373	19188.115	18837.143	19212.312	18977.164	18989.037	19220.605	19849.527	19667.051	19420.066	18556.121	19659.615	19126.178	20474.053	20935.936	22146.465	23254.467	24889.768	23562.828	24373.342	25726.424	26005.855	26493.078
19221.400	18538.670	19643.330	19303.723	19300.889	19101.012	19768.439	20109.438	19950.219	20907.094	20037.971	19745.518	19297.242	19846.395	20547.152	20568.627	20641.117	19830.648	20300.600	20253.799	20720.951	20882.133	20441.057	19719.732	19777.441	20104.672	19615.828	19711.252	19679.887	19485.564	19357.707	19042.812	18186.350	18815.980	19123.807	20183.428	19357.137	18964.994	19968.637	20600.521	20869.436	21895.381	22117.539	23432.586	24079.438	24953.121	24327.137	24877.295	26157.338	26166.674
18176.400	19271.330	19284.629	17993.510	18531.301	19186.553	19254.408	19817.545	20284.133	19173.570	18909.189	20182.426	20182.023	19347.207	19721.451	19575.189	19079.627	18985.725	18543.238	19471.188	19308.891	19391.061	19357.979	20146.506	19940.168	20231.824	18949.043	19999.193	19323.533	19156.484	19072.877	18707.051	18416.480	20075.650	18621.596	19551.316	19682.898	19525.004	20312.746	21147.713	20561.156	22773.221	23091.131	23314.051	22733.670	23694.969	24414.607	24507.211	25359.211	25820.561
17518.000	18573.432	19679.479	19554.719	18784.736	18986.535	19031.207	19449.068	19237.400	19851.104	20495.115	20182.746	19532.941	19849.789	20326.338	20412.260	20771.367	20544.188	20242.109	19975.111	20612.746	20742.496	20428.930	20035.457	20406.508	20179.736	19194.486	19846.352	18883.352	19197.391	19475.115	18866.064	18972.623	19322.537	19428.309	18659.477	18403.430	19103.854	19696.875	19649.945	21875.133	22725.766	21621.883	23240.979	24336.551	24624.859	24916.908	25669.811	26179.318	26487.797
17583.199	18428.406	17894.139	18975.734	19081.742	19003.691	19297.301	19613.895	19860.107	19693.957	20502.797	20765.926	21143.639	20774.404	20743.428	20252.443	19843.930	21328.639	20679.574	19750.488	21186.240	20301.143	20132.219	19568.852	20018.480	18774.078	19406.898	19738.297	19109.475	19329.936	19110.766	18642.705	18842.934	17681.434	19109.023	19777.381	19334.363	19417.117	20316.428	21055.678	20369.270	22623.236	23659.311	23035.871	23835.828	24839.324	24964.998	26441.701	26323.299	25993.967
17496.600	17766.205	18719.412	19088.869	18571.248	18503.623	17985.699	18763.834	19192.055	19282.988	19684.498	20265.064	21185.307	20643.287	20686.076	21012.283	20754.662	20687.139	20062.455	20955.758	20281.611	19932.963	19895.275	20153.223	19850.049	20380.332	19105.852	18937.789	18345.014	18860.805	19240.875	19852.725	19199.064	18056.156	19039.461	20011.057	19997.361	20027.887	19845.725	19907.557	21023.701	21920.242	22154.893	22461.232	23770.668	24570.340	24984.580	24704.939	25706.875	26931.949
17922.400	17973.234	17711.533	18382.783	18547.436	19040.402	18822.904	17777.504	18336.334	19209.156	18481.574	18118.289	19611.498	20108.750	19148.592	20196.648	20393.357	19769.770	20946.738	20156.855	20199.654	19997.910	20594.768	19927.123	19373.605	19102.480	19555.826	19274.391	19234.273	19377.631	19420.457	19664.895	19779.057	18538.250	18984.785	20101.174	19836.779	20002.252	19884.055	19599.668	20124.998	20954.805	20482.906	22629.135	24108.059	23356.469	25364.641	26497.016	26202.145	26088.053
17986.600	18077.662	18693.996	18346.793	18512.898	18337.285	18474.135	18686.215	18565.695	18634.301	19786.557	18872.141	20113.213	20011.910	19319.006	19311.240	19744.133	20257.637	19741.293	19864.090	19231.400	20242.416	20173.064	20545.934	20699.840	19630.678	20049.293	20075.186	20156.623	18860.871	19605.635	20550.002	21029.850	20395.533	19570.205	20356.234	20578.990	20282.658	20969.156	21367.578	21187.848	19802.072	21189.377	22676.480	23613.758	24214.975	24071.477	24028.545	24714.520	25359.018
17177.801	17912.572	18080.264	17967.770	18528.730	18753.828	18537.078	18480.053	19466.693	19411.861	19039.400	19229.920	19888.328	19189.273	19653.197	20279.869	20342.598	20550.256	19356.283	20671.014	21645.438	20395.705	21214.057	20861.396	19859.258	19811.125	20258.264	19366.965	20164.953	20728.609	20261.119	18812.871	19009.789	19395.930	18955.215	20997.986	19921.199	20138.562	20234.859	21183.898	21275.643	22369.586	21947.740	21882.639	23482.529	24869.809	25134.352	25044.111	25660.115	26705.773
16677.199	16541.592	16758.215	17441.977	18454.314	19231.457	18213.189	18483.539	18629.795	19740.707	19354.475	18833.570	19217.164	19951.135	19511.297	19630.656	20164.945	19802.367	19412.621	20036.809	19979.291	19566.875	20195.480	20782.240	21025.783	20406.270	20595.201	20588.012	20343.506	20611.730	20431.826	20212.092	19809.838	19535.879	20240.375	19452.602	19896.408	19571.627	19324.221	19793.861	20815.508	22165.844	22410.801	23198.621	24174.504	25100.607	24920.564	24762.178	25807.039	26381.186
17383.400	16415.682	17589.660	17241.572	17348.986	17920.975	18308.045	18829.711	18176.256	18073.572	18109.102	18168.287	18315.344	18154.822	18664.451	19453.418	19062.004	18671.580	18376.562	19721.123	19086.535	19142.385	18824.562	18886.266	19016.043	19299.299	19558.146	19856.154	20174.283	19529.178	18947.572	18867.789	19220.357	19122.844	19286.201	19506.299	19676.176	19646.262	19800.979	20759.727	21238.021	21695.697	22012.588	24104.928	24013.107	24102.799	24494.711	25664.521	26269.207	26516.523
17008.600	16919.271	16926.254	17894.127	18035.156	18404.467	18727.779	18349.775	18068.482	18686.037	18269.529	18757.238	18724.205	18460.641	18374.014	18784.018	18159.264	18141.414	17690.414	18779.016	19177.879	18944.096	18893.330	19198.441	18717.799	19922.641	19837.949	19489.635	19012.096	19488.207	19812.588	19790.328	19213.076	19030.688	19621.707	20191.967	20350.926	21036.271	20684.561	20205.291	21834.406	22870.904	24452.398	24058.004	24777.076	25505.041	25943.936	26206.551	25825.029	26372.340
17028.400	17655.730	17244.916	18077.377	18303.471	18002.047	18022.600	18480.270	19282.166	17949.010	18239.855	17690.621	18621.143	18441.553	18349.732	18583.146	18002.547	18087.875	18452.549	18506.023	17864.154	19391.238	19035.828	19109.303	18803.551	19511.670	19486.607	20227.057	19419.719	18508.205	19024.160	19931.803	19644.643	19398.234	19386.564	19691.816	19380.250	19227.203	20403.588	20992.490	21450.635	22434.023	22376.000	23317.439	25010.979	24724.969	24994.154	25540.992	26096.557	26746.900
16923.600	17088.803	17925.648	18044.047	18220.244	18433.500	18961.035	18360.326	17754.586	18049.504	18944.139	18016.748	18850.518	18697.289	18858.654	19380.123	19223.178	18697.031	18672.027	19794.951	19904.350	19522.391	19148.586	18805.820	19333.707	19632.467	19721.494	19820.779	19580.170	19388.328	19278.273	18886.965	19348.654	18966.895	18651.059	19061.535	19255.982	19732.289	19431.119	19400.352	20780.523	22505.570	22452.051	23982.961	23941.043	24127.205	25059.760	25601.629	25443.826	25987.195
17873.600	17856.121	18223.107	17942.982	17604.307	18202.006	18936.295	18242.662	18540.646	19111.582	18284.068	18425.594	18478.420	18735.889	18309.994	18939.070	19399.070	18842.262	19278.139	19140.355	18724.748	18315.121	19707.861	19522.709	19192.568	18952.352	19382.195	19339.758	18674.045	19065.545	19534.172	18642.775	19030.145	18427.953	18507.115	18735.277	18520.443	18313.230	18543.943	20056.719	20405.490	21464.773	22587.695	24176.107	23895.498	24123.953	25085.938	26388.221	26393.352	26335.891
16874.000	17664.404	18118.682	18589.479	18639.037	18584.975	18068.764	18823.188	18732.418	19311.559	18183.398	19026.111	19041.707	18768.168	18727.043	18876.678	18813.785	18599.260	17815.516	19118.277	19812.768	18376.781	19167.174	19183.293	18786.121	18457.521	17900.699	18345.672	18090.498	18664.455	18629.943	19771.693	18844.195	17700.998	18885.797	17996.602	18248.301	18975.969	18871.848	18580.691	19736.912	20673.676	21899.191	22133.609	23510.006	24191.061	24613.527	24671.920	25583.139	26504.191
17875.400	17635.104	17643.082	17874.744	17693.500	18609.066	19077.031	18585.348	18572.422	19191.891	18489.568	19543.104	18901.469	19378.311	19030.623	19480.350	19896.113	19621.549	18885.207	19527.518	19745.801	18805.648	19171.928	19054.701	18846.254	19125.377	19488.699	18884.160	18670.816	19087.826	18809.045	19557.461	19675.402	19422.471	19048.176	19472.033	19002.408	19103.945	19724.092	21054.240	19862.178	21315.588	22167.400	22761.248	22920.980	23654.535	23217.096	25005.619	25466.934	26170.582
17482.600	17711.307	18205.707	17613.311	17711.023	18526.590	18269.432	18365.205	18761.350	18627.203	18662.824	19321.107	19224.242	19009.709	19033.305	18387.143	18617.178	18780.658	19283.297	19901.822	19581.387	19100.535	18732.150	18696.248	18973.900	19419.043	18667.355	18924.838	19224.852	18852.734	19333.932	19030.537	18693.951	19769.799	19030.963	18761.209	19459.707	19457.732	19472.855	19456.018	21709.295	20611.053	21258.871	23065.062	23564.689	24927.033	25438.859	25141.264	25020.859	25340.838
16330.600	16723.646	17581.857	17833.197	17621.820	17556.158	17862.018	18502.143	19307.381	18689.709	19058.609	19459.395	19218.842	19497.684	18485.875	18655.195	18690.957	18234.607	18742.949	19034.891	18728.943	18491.641	18329.514	19210.459	19970.436	18650.238	19170.109	19636.139	19732.281	19435.562	19749.895	19482.076	19455.096	19343.467	18762.182	18768.410	18755.684	19474.881	19482.727	19560.939	20763.275	21263.979	22339.943	22305.170	21755.574	22997.400	24259.062	24356.447	24303.781	24246.725
16433.199	16983.705	17903.211	17847.400	17612.404	18090.477	17827.666	17813.074	18081.303	18717.000	19022.621	18279.012	18411.414	17680.660	18273.490	18978.727	18687.615	18918.420	18312.650	20035.873	19775.717	19133.223	19230.656	19394.396	19510.631	19338.824	19202.619	19871.299	19987.271	19232.965	18941.314	18820.619	19059.627	19706.176	18614.660	18188.096	18579.102	18851.875	18561.797	18940.383	20288.561	20563.748	22162.424	22015.771	22988.207	23325.059	24791.133	25288.332	24812.143	24705.971
16672.400	17374.480	18872.254	18433.645	18818.168	18904.117	18535.316	18529.709	17930.094	18521.156	18546.195	18241.295	18676.947	19016.475	19365.252	19581.717	19443.494	19744.676	19142.967	19226.398	19120.367	19525.348	19414.201	20584.855	19829.984	20414.838	19860.988	19421.963	19326.049	19409.889	19538.324	19057.100	18718.516	19377.744	18591.527	18937.738	19617.412	19155.061	18785.787	19677.609	19634.643	20554.006	21033.729	21845.672	22210.654	22627.764	24166.291	25939.992	25133.107	24947.400
17564.801	18512.588	18959.174	18123.486	17352.455	17863.850	18776.623	18474.820	18496.654	18872.797	17991.285	18010.021	18421.418	18548.939	19144.129	19212.484	19548.879	19623.203	19461.879	19936.568	20596.488	20657.133	20615.828	20353.613	20988.875	20608.977	20749.906	19474.895	18955.225	18822.975	18711.289	18187.508	18421.422	19015.064	18209.275	18768.041	18073.039	17906.742	18786.008	18138.861	18915.629	19764.973	21067.189	21565.299	22460.850	22589.855	23627.789	23129.631	23764.084	23502.076
18133.199	17151.609	18885.633	18596.852	18335.029	18226.312	18595.852	18868.232	18775.055	18561.387	18921.008	19037.268	18828.689	18859.135	19335.768	19576.098	19674.855	19688.002	18223.311	19600.471	19196.807	19767.621	19954.051	19744.678	19990.293	19716.080	18715.443	19288.484	18845.205	19265.975	19504.135	18717.285	18719.008	18678.508	19434.299	18894.805	19168.357	18960.770	18565.559	18177.752	18749.695	20139.906	21416.828	22394.740	23266.275	23735.949	23985.551	24716.307	25183.535	25236.213
17258.000	17693.939	17836.068	18654.035	18538.414	19355.295	19098.012	18963.367	18900.500	19496.951	19631.725	20416.900	20105.088	20015.787	20064.291	19730.508	19982.043	19983.744	19160.469	20323.180	19844.906	19626.635	20064.828	20674.082	20010.191	20053.834	19176.713	19575.301	19126.047	18944.258	19629.311	19832.914	19350.014	19619.918	18903.354	18566.211	18627.051	18381.871	18196.043	19414.297	20510.701	20837.236	20589.812	22170.684	22345.648	22900.611	22880.219	23124.365	24282.207	24844.758
16249.800	17336.717	18200.543	18333.207	18885.252	18677.127	18493.248	19979.363	18699.988	19675.502	19178.537	19383.875	20089.990	20013.377	20165.367	20807.971	20014.275	20410.051	21388.609	21113.693	21206.584	21002.490	20674.668	20909.311	20308.904	20076.701	18337.496	18430.641	19570.143	18884.986	19123.318	19846.355	19531.523	20599.574	19587.617	19568.229	18418.650	18444.469	18447.627	18886.738	19573.432	20032.996	20306.453	21621.980	21472.582	22526.756	23470.232	24022.904	24400.523	25174.885
17670.400	17559.934	17240.047	18413.156	18608.311	17692.777	18339.301	19412.342	20276.850	19313.838	20237.598	19785.424	20227.080	19902.613	19539.670	19989.498	19774.719	20318.275	21399.072	20055.545	20263.686	19801.459	20794.539	20411.807	20747.193	20562.484	19798.074	18481.939	18811.535	17881.312	18386.805	17618.596	18744.264	17899.535	18929.691	18187.117	18104.770	18606.137	18949.674	19499.633	19638.918	21380.164	20637.695	21576.984	21757.537	23007.086	24131.883	25279.707	24818.545	25540.939
16543.400	17438.693	18108.197	18405.406	18924.209	19580.014	18932.684	18045.160	19727.320	20087.420	19086.000	19492.967	19549.092	20062.670	20204.158	20212.324	20247.111	20019.508	19868.520	19735.746	20507.008	19841.762	19813.303	19356.885	19067.779	19280.998	19125.379	19435.246	18890.707	19237.877	18231.178	18097.061	17941.982	17617.965	17867.926	18720.258	18887.164	18984.072	19146.510	18979.088	19921.396	21021.291	20833.311	22115.775	22739.801	23964.188	24204.199	25578.363	25914.697	25797.383
18400.400	18082.236	18090.471	17640.545	17942.160	18428.621	19168.420	19006.287	18809.219	19827.584	18696.426	19401.928	19556.986	19636.957	19409.682	20141.113	19874.646	20258.795	21652.441	20234.139	17769.918	19607.061	20150.729	19465.477	19934.977	19012.961	19527.432	19209.084	19352.932	19015.770	18931.168	18994.535	19655.984	19055.203	18698.271	19315.100	18839.941	18745.613	18600.836	18580.525	19703.664	20335.914	21237.363	22215.219	22226.676	24189.561	24839.365	25878.658	27031.111	27203.465
16127.200	17392.748	17009.883	17625.605	18240.762	18309.074	18283.377	19531.215	18774.688	18539.412	19412.791	19174.592	18650.719	19436.605	19611.139	19848.471	20035.361	20009.641	19736.621	20821.023	20499.205	19536.404	20365.658	20567.154	19604.553	19815.516	18440.666	19585.607	18794.465	18140.797	18632.570	18660.094	17780.846	18894.949	18883.406	18405.379	18226.621	18397.975	19314.975	19660.699	20305.305	21236.779	20119.430	22743.227	23068.768	23548.586	24206.152	25049.969	25939.033	26123.695
[truncated: 225 more columns]
