# Supplementary material for: Oscillatory signatures underlie growth regimes in Arabidopsis pollen tubes: computational methods to estimate tip location, periodicity, and synchronization in growing cells
Source: J Exp Bot. 2017 Mar 28;68(12):3267–81. doi: 10.1093/jxb/erx032 (PMC5853864; doi:10.1093/jxb/erx032)
Supplement: supplementary_dataset_S1 [file erx032_suppl_supplementary_dataset_s1.zip › CHUKNORRIS-master/data/ratio_kymo/Arab_Col-0_Kymo_090913-A_YFP.txt]

36841.398	37321.789	37425.078	36599.934	36936.598	37207.414	37372.656	37413.469	37055.145	35940.965	36486.914	37122.969	36716.207	36340.570	36535.488	36687.387	36041.965	35837.891	36038.426	36598.152	37179.887	35875.824	35274.848	35000.914	36069.242	34365.914	34852.402	33973.602	33602.508	33965.684	33924.699	34889.102	34549.781	33920.762	35583.035	35045.555	35370.750	35246.719	35634.402	37468.379	37249.125	39727.320	39234.957	38668.375	39723.273	39033.465	41005.594	41198.324	41345.836	41926.488
37797.398	37673.488	37068.211	37105.664	36390.055	36482.133	36656.906	36755.730	36491.430	37535.051	36953.258	37557.734	36404.746	36426.461	36168.254	35177.582	35810.047	36366.328	35245.637	35899.348	36355.648	35372.211	34926.398	34647.996	33802.004	35702.785	35701.789	34324.781	35367.820	34822.270	34933.402	35383.922	35366.207	35876.996	34454.191	35012.180	35287.305	35627.934	36122.809	36838.715	36496.699	37746.992	37998.898	37896.688	38711.500	39018.504	40393.910	41856.695	41032.777	42294.734
37190.801	36306.723	36946.500	37369.113	38313.996	37622.578	37072.973	37906.832	37517.699	37936.906	37554.477	36192.629	37425.543	37916.418	37647.332	37963.906	37999.297	37252.418	37445.465	36665.480	35510.230	36358.156	35280.918	34935.238	34182.855	34259.812	33780.480	33539.750	34187.699	34264.539	34619.945	33368.602	34227.746	33097.254	34706.320	34110.074	35152.508	35470.223	35757.441	35641.984	36047.492	36718.738	37010.660	37209.719	38455.809	40236.312	40089.484	40655.508	41471.043	41092.785
37214.801	36002.207	36756.102	37754.082	37408.094	36987.109	37183.891	37751.215	37219.293	37199.566	38019.164	37867.730	36922.480	37439.258	37455.684	37287.098	36944.762	36655.785	36498.699	37157.539	36631.559	34761.930	34500.598	35129.258	34727.082	35034.367	34152.957	35750.961	33550.215	33253.094	34129.809	34930.418	35318.887	33935.156	34419.422	35583.953	34661.930	34862.758	35886.188	36169.246	37391.453	38784.676	38620.266	38520.672	40143.234	41442.012	41015.199	40720.066	41404.195	41091.812
36887.199	37393.273	38470.719	37030.270	37102.820	37708.707	37988.715	36848.285	37331.074	37416.250	36670.879	37357.633	37383.734	37641.801	38405.219	38181.445	37450.121	37598.289	36914.992	36823.266	37247.059	37033.715	36910.344	36226.473	35610.652	35567.930	34221.016	35267.980	35232.230	35098.715	34773.711	35306.500	34390.988	33337.285	34232.027	33449.082	34672.098	36538.820	36893.609	36912.672	37081.719	37371.512	37692.848	38346.891	38659.547	38609.773	39304.273	40923.746	40732.961	40358.703
36547.398	36925.043	37425.035	37892.824	38145.699	37952.887	38016.414	38258.512	37913.703	38296.898	38379.910	38319.832	37362.453	36728.066	37030.516	37088.887	37368.301	36643.781	37150.855	37251.207	35184.398	35970.113	35998.941	35119.043	34318.375	34996.711	35514.910	35449.969	34823.465	35607.223	35342.195	34656.871	33515.902	35348.234	35026.398	35234.773	35812.855	36125.781	35317.566	36799.570	37081.898	36536.230	39091.539	39244.703	38856.582	39908.672	40632.113	41211.203	41270.543	40830.758
39985.602	37983.688	38092.387	37606.535	38670.148	39231.008	39211.438	38293.867	38540.211	38036.016	37950.352	37840.039	38350.316	37722.207	37760.418	37445.395	37797.691	37814.137	37786.992	36940.543	37015.383	35805.430	36018.938	36166.996	35379.137	35850.293	35016.863	35201.078	35089.887	35150.590	34011.137	34663.938	35070.680	33025.383	34032.109	33668.117	33895.684	34311.742	36735.453	38569.055	38375.555	37657.332	40122.492	39564.559	40317.914	42025.551	41408.824	41579.105	41733.945	41695.328
34992.199	35577.652	37277.887	37652.414	39332.172	39401.539	38196.613	38586.379	38683.156	38650.035	38028.039	38584.750	38965.328	39030.598	37971.074	37811.703	37281.062	35664.285	37270.922	37548.359	36987.762	36727.258	36297.320	36419.301	34981.668	34547.172	33814.148	34130.625	34021.551	34177.188	34429.777	34764.277	33622.594	34170.160	34980.414	35183.660	35108.898	35524.352	36147.160	36690.422	38082.887	38054.941	37794.484	39252.180	39463.457	40482.117	40994.332	40945.457	40360.465	39752.922
35474.398	37369.625	38673.980	38961.641	38649.156	39272.586	39248.594	38565.000	37963.883	39124.402	38381.848	38338.934	37656.285	39069.371	38044.402	38218.590	38741.828	37313.648	39606.688	38002.070	37212.973	36403.707	35944.449	35671.273	34762.805	35094.148	35073.980	33512.383	34534.715	34990.199	35200.172	35192.160	34343.926	33592.309	34578.660	34066.535	34597.332	35227.688	35780.707	36943.902	38575.637	37899.340	38252.047	38915.027	39051.301	40688.730	41386.340	41983.430	41163.992	41914.402
36306.000	36509.086	36797.578	38070.863	37051.078	38064.797	38894.781	38938.465	38662.605	40049.965	38351.625	40229.258	38918.922	39001.387	39459.023	39090.008	38514.156	38009.332	37586.824	36729.008	36862.527	36573.340	36008.777	35053.445	35112.102	34635.340	35063.918	35484.512	35094.289	34644.582	34526.594	34233.527	34440.645	36147.359	35163.012	33469.691	33899.164	35107.730	36271.668	36496.938	37451.152	37924.852	37520.270	37919.352	39186.359	40072.840	40140.758	41015.691	41194.332	40932.148
35165.602	37442.844	37197.766	37434.961	37086.762	36869.188	37201.414	37999.734	38793.926	38876.453	38191.902	39284.973	39558.727	38930.461	39135.367	39271.090	38406.324	37948.617	36687.590	37165.473	35931.883	37015.770	35733.723	35953.594	35089.957	35263.363	34959.477	34434.676	34374.668	34576.469	35083.176	34872.250	34698.652	35937.559	34119.523	35777.621	35258.121	35203.488	34877.809	35935.512	37007.262	37648.277	38503.047	38763.180	39694.105	39386.309	39948.910	39292.609	40186.516	40399.336
35626.801	35990.004	36451.773	37127.008	37438.633	38031.824	38690.832	38293.594	38166.816	38088.371	39130.566	37066.035	38471.570	37555.027	37162.145	37875.910	38856.676	36765.902	36056.688	37275.652	35114.023	35373.176	35936.273	35393.457	35208.422	35234.375	35737.594	35947.504	35092.160	35689.531	35737.191	34953.176	36578.078	37046.590	35042.195	35420.055	36833.469	37523.039	36092.137	37428.699	36961.789	36946.227	38297.324	39375.141	39474.406	40283.605	40080.680	39889.523	40238.949	41000.113
37105.602	35830.070	35851.695	36831.551	37679.938	37397.109	37306.129	38623.965	37584.371	38550.516	38210.953	38221.355	38444.898	37943.703	38331.988	37945.121	37653.598	37106.195	37045.281	38053.879	37806.457	36395.262	36128.914	35437.762	36025.469	35207.906	35573.539	35304.828	35190.129	35114.637	34763.402	34475.062	34160.797	35121.828	34749.141	34952.750	34334.434	34526.758	36022.328	37567.051	36996.984	36495.305	36512.695	37644.301	37747.500	39234.992	39080.785	39807.324	40372.805	39487.492
37721.199	37817.688	38293.641	37738.090	36843.543	35889.906	37165.613	37368.465	37099.148	36909.242	37297.781	38415.645	38434.273	37021.504	37730.562	38236.059	37462.020	37387.180	35822.777	37841.207	36920.641	36405.844	34928.398	34856.129	34802.711	34775.133	33055.824	34744.414	34246.395	34216.977	34297.367	35254.422	34276.676	35316.055	35990.844	35317.898	35056.836	35423.426	36395.504	37065.309	37187.672	37078.840	37237.289	39754.973	39754.422	40032.855	40656.477	41207.105	41438.133	41003.680
38609.801	37761.539	37301.602	37594.316	37574.492	36852.238	36006.996	36162.312	37023.469	37807.695	37288.641	36175.812	36666.094	36529.559	37491.234	37261.184	35885.590	35682.551	36970.250	35785.797	36340.785	36010.465	36473.938	35566.043	35029.930	34450.477	35726.320	34594.898	34088.844	33586.086	33836.195	35026.816	33476.266	33018.875	32867.262	33144.238	33557.527	34456.340	35070.047	36250.152	35899.039	36507.980	37082.156	37058.445	38203.480	37877.266	39258.020	40527.465	38911.555	38021.973
37387.199	37752.004	37564.418	37167.672	37286.523	37423.676	37311.695	37781.664	36948.031	37433.125	37530.539	37160.781	36281.137	35630.590	36931.617	36917.230	37182.262	36816.594	38140.512	35928.840	35488.406	36183.848	35497.926	35127.930	35932.348	35791.145	35339.492	34948.695	34846.105	34132.129	33951.145	34950.293	33562.113	33445.844	34114.547	33727.328	33930.973	35673.027	35560.449	34634.039	35009.449	35616.453	36465.715	37393.570	38680.492	40046.035	39972.832	39557.555	39098.066	39072.578
38076.801	37804.562	37542.203	38211.906	38596.543	37817.180	37073.480	37788.273	38587.070	37730.875	37191.371	37502.996	36765.957	36067.055	36344.617	35697.645	35965.422	36336.047	35115.082	35189.816	35510.848	35278.293	35005.145	34593.688	33621.727	33415.836	33220.422	34081.773	33974.227	33949.348	33578.535	33911.137	33314.438	34148.105	33844.672	33141.980	34450.031	34710.387	35728.090	34770.012	35528.516	37070.645	36714.324	37547.691	37584.152	37638.066	37730.277	38459.336	39798.230	40040.996
35417.000	37812.105	38462.578	37922.902	37760.340	37579.809	38139.055	37162.273	37518.926	36765.156	37575.793	36176.312	37113.234	36076.809	36070.695	36673.613	36405.578	36442.398	37701.219	36847.578	35960.613	35384.340	34532.949	34019.422	35503.977	35041.715	35130.730	35335.043	35267.488	33828.762	33347.293	32953.254	33285.434	34281.930	34160.613	33358.219	33460.395	34208.883	35265.781	35663.922	35672.805	34991.012	35958.039	36357.164	36461.336	38565.902	39538.699	39149.539	39619.832	40278.191
36062.801	37132.500	38096.812	37923.465	37572.270	38085.973	38312.480	38468.309	38179.660	38178.805	37888.406	38263.277	38177.672	37771.242	37453.539	37208.801	36306.102	36427.180	35752.438	35263.887	37560.965	35603.562	35421.250	34121.684	34360.043	35439.277	35525.613	34059.855	34601.551	35243.785	34307.840	32895.684	33930.043	33406.574	34323.289	34974.926	34159.961	34894.656	34995.266	35987.270	36253.215	37905.367	35759.504	36335.211	36927.797	39253.656	38962.988	39004.730	40126.922	41346.996
36307.199	37823.070	37556.992	38154.480	38157.715	38514.461	39199.453	38809.738	39551.902	38588.195	39533.016	38924.672	37867.660	38515.059	38498.504	37368.789	36819.977	37738.051	35403.953	37080.660	36583.836	35610.484	34656.930	35339.594	34329.172	34744.965	34667.859	33743.336	34563.273	33598.352	33536.688	33773.238	34471.527	33641.418	33558.773	34196.191	34196.812	34516.492	35464.875	35149.105	35176.512	35707.535	37675.289	37063.273	38507.473	38862.969	39431.457	39336.668	38427.152	38550.312
37749.000	38367.504	37477.410	37932.125	39603.008	39415.270	38138.594	39156.754	38947.488	37343.398	39658.043	38379.844	38045.496	37640.055	37424.660	37731.711	37790.398	37311.883	36973.941	35529.043	35059.520	34655.391	33707.742	34096.023	33438.645	33562.914	33414.516	33829.398	34322.836	34931.340	34891.219	34841.777	34525.875	34152.512	34964.414	35456.625	34544.410	34960.949	35575.188	36251.012	37350.836	37333.684	38311.984	37322.566	38349.039	38696.832	39591.309	40586.691	40133.402	39754.738
40650.602	40139.348	40982.512	39948.652	41706.902	41460.789	40201.258	41398.922	40741.770	41153.973	40147.148	40881.629	40549.672	39196.297	39242.137	38952.184	39079.895	38090.691	38571.723	37680.258	36531.426	35481.316	36011.926	35615.301	35966.582	35915.395	36377.090	35468.469	34707.688	35135.031	35032.500	35240.832	34730.156	35648.004	35656.648	34215.348	35260.012	36181.590	36901.594	37293.191	37642.488	37368.438	37967.090	37921.496	39565.867	39461.961	38417.531	39617.004	40360.688	40318.684
37757.398	38278.996	37865.535	38183.453	37880.477	37790.367	38638.234	38388.430	38567.781	38494.754	38174.371	37435.719	38259.035	37701.148	36401.320	36772.809	36826.230	37048.426	35680.766	34419.578	34035.945	34631.973	33415.652	34522.367	34627.262	34445.570	33201.066	34876.688	34383.773	34068.309	34414.680	34415.438	34359.719	32477.270	34243.398	33725.754	34442.582	34938.363	34878.086	35148.273	35621.590	36805.652	35448.395	36993.723	37171.582	36932.395	39462.496	39507.324	39119.723	39275.832
37069.199	37941.777	39138.152	38045.219	37409.082	36864.309	37707.324	38423.883	38460.656	38984.301	38673.090	38639.617	39507.223	39363.641	37978.133	36858.695	35872.023	35777.082	35189.398	34779.891	36497.031	36605.504	34910.945	34386.883	34381.898	34050.695	32127.193	33873.414	34356.234	34674.320	34905.879	35056.754	33368.609	32407.482	33389.418	32761.652	35278.934	34666.352	34031.531	34178.730	35140.559	36378.516	37278.859	37466.594	37831.684	37536.559	37747.691	38529.191	38729.734	39746.285
37591.801	36831.238	37492.051	38147.426	37753.684	37383.484	38259.297	38957.773	38688.031	38845.953	38355.547	38366.043	38163.367	37806.203	38367.012	37190.633	36851.801	37718.051	36081.062	35031.973	37055.270	35966.012	36243.750	35220.680	34338.371	34351.844	34028.297	33437.309	33229.957	34250.812	33861.922	33364.133	33231.172	33555.906	33107.633	35980.930	35390.078	35210.352	35999.793	35197.387	36902.125	37654.031	37570.289	37851.508	37251.449	38185.852	38521.754	38689.617	38689.809	39517.586
38108.000	37855.203	38519.582	39950.824	39898.879	39597.012	39957.117	39736.570	39997.719	39907.602	39986.801	40239.680	38678.855	39761.789	39782.215	38932.852	38308.094	37320.379	37126.988	36828.156	36308.797	36264.547	36219.934	35061.039	34572.219	34044.270	35130.055	33010.113	34271.652	34766.379	35154.219	34276.539	35339.316	33370.355	33876.812	34057.090	35092.504	34863.957	35106.090	35938.512	34371.562	37121.113	36396.570	36026.004	37185.367	38210.438	38537.363	38721.969	39021.156	39639.672
34877.398	36206.090	36920.762	37157.000	37528.074	37933.750	38310.980	38134.586	38288.512	39361.316	38441.574	37282.141	38241.852	38238.652	38369.281	38068.570	36891.723	36300.047	35618.621	36561.535	36294.762	35558.082	35034.512	35984.949	34335.109	33026.504	34286.141	34836.465	34777.152	34836.320	34347.688	34982.801	34704.629	34664.344	34830.547	34395.297	35257.230	35626.859	35814.223	36207.977	36088.359	36164.023	36376.422	38032.648	38263.508	38853.254	40056.520	39526.898	40472.184	41206.715
38301.199	38470.473	38946.156	38855.496	39629.516	40439.383	41277.512	41020.895	40654.539	41705.305	41180.094	38702.164	40790.453	40741.406	40166.512	39366.535	39333.410	38409.594	37465.312	40649.672	39183.234	38199.648	36585.664	35867.125	35717.320	35268.328	35637.590	34791.379	33933.234	35424.953	35788.801	35102.520	33970.594	33434.727	34457.863	34988.441	34127.488	34064.254	34922.316	34600.809	35630.035	38188.176	37660.160	36772.828	39769.211	40114.449	39093.684	39846.680	39572.566	39285.105
36469.801	34953.559	36197.020	37846.805	37797.367	37280.207	37518.125	38240.879	39493.309	40077.223	39950.582	39716.965	39402.297	38031.543	37775.363	36732.371	36124.910	37283.988	36881.348	37420.551	35561.426	35241.492	36120.109	35373.680	34008.934	33045.637	33223.000	34065.395	34174.172	33219.359	32752.525	33228.977	33775.270	33461.531	34120.988	33649.992	35005.371	35541.895	35393.406	36222.289	36129.797	35955.840	37075.836	37073.297	38602.500	37383.562	37695.098	39371.398	39366.809	39758.605
35542.602	35218.121	35747.523	36098.312	36493.262	37197.949	38138.961	38289.031	38341.559	36899.469	37893.609	37698.723	37251.500	37288.230	36933.730	37051.812	37563.145	37210.129	36922.715	35810.543	34433.914	35668.062	35435.312	34341.645	35469.977	34872.227	33902.988	33885.703	33866.133	33691.328	33512.680	33067.527	33686.590	35229.980	34532.559	35055.855	35779.965	36416.941	35437.430	36721.660	35019.703	36698.332	37724.234	37662.543	38068.340	38270.523	39326.691	39125.656	38675.207	39483.047
37214.801	36829.703	37300.602	36361.496	37101.645	37919.742	38126.734	39383.387	40242.867	38984.043	39720.582	40364.715	39928.691	39618.246	39606.977	39968.328	38986.039	38194.121	36144.656	37693.559	36701.938	36849.523	35650.996	35431.590	34895.188	34610.121	33867.113	34375.883	34368.547	35066.750	35273.828	35411.164	34418.789	34269.359	35190.660	34814.203	34279.742	34299.715	35650.312	34915.984	36237.199	36617.422	36842.465	36843.051	37411.027	39240.227	37819.766	38441.410	38858.203	39690.879
38022.398	35025.301	35818.605	36006.035	36109.172	36845.188	37705.336	38499.617	38250.105	37589.086	37320.250	38274.930	37803.188	37147.492	36778.977	36433.379	35631.203	36966.309	37827.934	35960.883	35789.043	34924.566	33983.898	34446.230	33680.211	33881.848	34891.234	33445.168	34159.617	34752.574	34285.316	34751.895	34582.957	34194.941	33613.934	33849.309	34335.047	35200.562	35359.262	34303.156	37173.164	35846.152	39281.676	38343.145	37504.148	38862.711	38906.195	39753.289	40558.797	39804.027
35840.199	36419.480	35374.570	35967.258	35919.168	36410.758	36790.840	36624.934	38987.273	38158.371	39130.035	38504.828	37951.098	37189.734	37453.672	38055.371	36754.969	36087.520	34690.918	34988.723	35709.926	35141.352	35733.566	36139.715	34593.863	34478.664	34263.570	35557.363	34896.820	34441.027	34228.852	34012.168	33951.215	35000.449	33781.273	33197.617	34299.266	35389.789	35447.906	36673.637	35057.758	36626.973	38821.617	38806.500	39465.246	39706.477	40152.020	39597.984	40373.145	41219.793
34510.199	36897.227	35983.816	35853.969	35656.641	36409.516	36786.586	36873.828	38181.785	38394.000	39143.688	37550.156	37532.539	38170.770	37185.469	38250.539	37032.758	36490.254	36937.977	36196.027	34593.828	35118.887	35479.324	34824.477	33854.773	34295.145	33721.102	34183.473	34969.160	34113.270	34352.188	34472.395	33213.789	34175.070	34436.770	34962.012	35653.430	36576.102	35589.496	37243.445	36694.379	38099.488	38934.258	38072.004	38155.227	38551.598	38123.117	39948.395	40579.785	39859.281
36146.398	36108.512	36043.379	37020.172	36938.512	35256.039	34957.531	36070.645	36366.879	36047.477	38125.707	38308.562	36772.109	37531.203	37575.680	36992.352	37285.184	36566.195	35584.219	36093.207	34420.594	35131.910	34820.445	34870.496	34265.488	33620.547	33262.367	34453.082	34537.738	35142.531	34563.461	33143.715	33573.895	33130.793	33829.082	33823.000	33650.102	34097.266	34526.426	36241.547	35781.215	36458.434	36011.742	36941.340	37119.777	38078.391	38801.707	38938.590	38586.871	39174.664
35157.398	35321.227	35386.793	36028.059	35996.066	36299.867	37057.406	36763.988	36515.871	36936.352	37584.480	37207.309	37116.895	37248.664	36415.457	36030.238	35403.984	36299.168	35636.594	34299.328	34933.383	34824.562	33950.453	33383.152	34034.934	33187.363	33310.098	33522.809	33489.520	33624.262	34006.281	33992.637	34708.891	33946.359	34189.430	35114.398	35316.066	36022.586	36945.199	36754.406	36437.730	37645.230	37936.660	37711.168	38725.016	39287.766	40501.688	40448.203	40621.293	41401.551
34653.801	36665.047	35825.141	36618.465	36502.574	36445.117	37500.543	38216.516	37112.020	38154.484	37927.738	38598.012	38592.070	37348.438	36719.609	36587.590	35988.988	35561.160	35486.281	35581.230	36853.000	34487.676	34097.574	34839.672	34022.973	34033.625	34345.992	34695.609	34995.023	35455.918	34868.656	35003.246	34969.465	35610.379	36063.434	35170.418	35042.961	35989.902	35089.695	35846.164	36440.664	37853.391	36707.457	37691.539	37356.824	38147.117	38061.055	39298.074	39407.945	39052.398
36583.801	35533.656	34580.480	35740.074	36612.441	37374.477	37243.535	36383.227	36635.449	38696.914	37295.105	36726.086	37923.480	37176.027	37132.453	36267.551	35165.273	35983.598	36332.230	35719.258	35210.883	35075.496	33922.996	33908.488	34960.668	35397.484	34449.383	34861.172	33452.480	34046.336	34760.691	34996.883	35125.367	34849.949	35950.121	34596.090	35320.398	35853.152	35845.332	35465.430	36519.336	36125.738	36261.297	37089.305	38990.594	36947.352	37536.273	37499.082	38885.035	39111.684
35485.199	35347.789	34454.938	35506.438	35072.598	34868.586	35333.340	34689.895	35427.609	34190.906	36201.031	36188.215	36348.094	35867.941	36126.430	36027.242	36100.879	35463.523	34240.512	34833.883	34890.074	34976.516	34529.793	34836.578	35035.477	34077.867	33580.180	36026.023	34734.719	34202.621	34802.328	35305.059	34590.652	34301.145	34601.914	34478.027	34377.094	34986.863	35449.902	36916.391	35279.617	37887.809	38083.848	37374.199	38430.406	38605.422	38246.234	40636.293	40289.859	39505.762
34191.801	34701.012	35266.238	35588.656	34415.797	35345.066	35480.359	36344.660	35696.289	35575.828	35253.945	35500.219	34768.184	34606.148	34419.805	34773.680	35010.465	34639.293	33456.781	33284.422	34125.695	35367.855	34412.609	34623.184	33950.742	32971.770	34775.535	34796.703	33274.148	34125.922	34525.738	33529.891	34111.531	34745.848	34153.004	34777.684	35093.043	34820.430	34620.551	36296.621	36221.496	37466.207	37314.180	38380.797	38623.363	38466.617	38960.395	38444.266	38555.172	39118.031
34411.000	36019.945	35834.039	36911.375	37401.352	37236.984	36681.105	35787.055	35406.008	35394.992	34336.438	34669.133	35570.293	34481.352	34641.844	34545.766	34450.660	35016.930	35830.617	35052.766	33778.426	35116.969	34081.965	33930.012	33088.816	31975.557	32231.562	33440.488	33262.664	33248.266	34179.059	33284.211	33337.762	32768.055	34632.715	34765.125	34102.871	35042.312	35700.145	35611.051	36861.277	37394.266	36112.082	38293.730	38433.004	37983.199	37440.930	38449.848	39254.016	39450.504
34293.199	35006.613	35414.809	35445.672	36321.645	36418.152	35904.086	36598.090	37082.293	37643.641	36235.578	36202.977	34766.660	35409.707	34480.539	34163.297	34764.000	34705.160	34519.145	34814.598	34085.367	34028.484	33699.621	33361.902	33311.055	32273.893	33823.438	33915.246	34160.457	33620.961	33491.988	33889.195	34211.309	34484.012	33402.969	33028.102	32965.801	33235.508	34590.254	35893.148	35623.516	36842.887	36991.988	35924.770	37179.625	38213.203	39157.215	40351.926	39453.941	39073.617
38056.000	35553.613	36323.512	35648.273	36624.340	37234.770	37035.867	37613.055	36147.605	35716.848	36515.051	35182.418	35128.215	36400.965	35826.410	34225.582	33821.059	34185.637	35071.070	35264.176	33690.324	33710.680	34181.508	33590.367	33429.000	33630.441	33694.234	33771.633	34437.594	33073.688	33670.621	34918.734	34502.512	34230.965	33387.141	34465.934	34455.496	34357.922	35395.715	35436.602	36680.066	37060.387	36814.965	37385.156	38560.941	38851.250	39264.840	39039.586	39450.012	40949.496
35561.602	35923.391	36199.535	36430.539	37213.355	36597.586	36733.035	37959.762	37370.094	37468.156	35874.508	35432.883	36948.445	36276.641	35496.316	36478.809	35100.066	34498.359	34736.023	34546.117	33972.613	33865.004	32974.863	34066.168	33475.594	34105.219	32921.723	33848.922	32671.543	32707.340	33531.590	32878.180	33329.191	34047.137	34124.426	33595.508	33700.277	32941.434	33818.723	36546.543	35825.531	35235.895	37392.145	38555.086	39063.738	38193.539	37688.723	38441.898	38470.309	38842.395
35600.801	35934.508	36817.883	36265.219	36681.047	37010.082	37400.656	36831.797	37449.660	34908.168	37454.031	37248.008	37527.340	36613.059	36284.988	35721.402	35593.926	35606.996	33964.535	33145.840	34970.051	34966.465	33288.816	33126.109	32983.465	32652.574	33030.371	33468.215	33419.793	33436.953	33150.133	31994.467	33552.570	34018.598	32136.219	33078.664	33364.633	33564.781	34489.066	34176.984	35395.941	35921.770	35818.883	36890.676	37170.449	37357.680	37967.957	37459.523	39091.516	38796.922
33530.602	34987.297	35753.742	36638.902	36028.824	35379.090	35777.902	35508.625	36782.559	37750.484	37975.004	37606.996	36903.297	36950.332	36307.496	36709.648	36664.797	35397.559	34666.648	34731.641	33649.496	34773.875	33572.754	33824.012	33127.906	32708.766	32716.842	32371.986	33532.195	34111.984	33247.238	32638.541	32210.930	31768.748	32433.717	33255.137	33109.285	32674.961	34244.500	34942.312	34976.109	35485.672	35589.742	36465.051	37540.824	37843.297	37643.957	38093.309	37887.020	38676.355
34366.398	34567.363	33781.848	35481.941	36057.387	37133.172	36605.051	37202.453	38264.125	37329.184	37360.648	38191.746	36750.828	36975.793	37392.109	36508.000	35959.316	35167.395	34981.355	34319.895	34935.551	33946.648	33522.688	33176.164	32853.113	33863.375	34039.797	33496.051	33832.969	33633.719	33552.238	33746.105	34338.492	34406.062	34082.742	33942.746	34633.117	34967.898	34568.914	35225.766	36312.488	36623.418	37667.863	37826.000	38328.395	37929.164	39298.832	39402.328	38850.645	39249.871
36810.602	36503.910	37320.660	37280.395	36603.961	36140.652	37087.145	37798.262	36605.582	37052.195	37476.441	37622.086	36828.359	36609.125	36277.453	36154.789	36610.746	36525.590	35703.539	35407.484	35244.074	35628.078	36153.551	34628.375	34127.336	34569.688	35114.789	35254.914	34062.582	32832.746	34105.715	33901.828	33535.164	34577.605	33843.391	34961.027	35068.750	34859.891	34041.168	35684.246	35833.207	35561.832	36161.469	37106.750	37799.898	38406.730	37742.449	38469.996	38788.488	38603.797
32646.801	33809.336	35591.379	34153.551	34142.066	34081.969	34838.934	36080.430	35125.992	35457.898	35944.199	34688.031	35895.375	35504.312	35885.785	35653.688	35538.375	35607.734	35581.262	35126.480	34399.832	34623.402	34611.258	33470.527	34091.211	33938.133	33209.840	33952.098	34161.098	34066.227	33027.188	33675.211	33626.230	33279.660	33370.891	32540.713	33712.445	35016.664	35242.152	34672.402	34986.980	36398.242	34605.285	34959.621	35491.207	36625.348	37593.188	37397.254	37862.691	38113.504
35250.000	35400.613	34608.805	35068.633	34906.469	34254.758	34257.258	34606.926	35373.684	34630.680	34359.180	35557.707	35782.121	36141.098	35904.621	34937.070	33650.477	35764.324	35756.281	34598.152	34795.246	34219.855	34526.082	34424.000	33018.332	33389.918	32978.734	32525.498	33298.680	33863.891	33868.195	32873.922	32988.820	34331.953	34051.480	33522.105	33413.297	34126.723	35403.664	35999.938	35857.918	36747.250	37065.785	38986.039	38376.570	38363.820	37661.098	38313.555	39238.781	39626.645
31984.801	32551.664	32336.416	33251.496	33708.688	35088.547	34392.789	33611.188	35446.086	36088.746	35546.051	35467.891	35268.398	35463.586	36455.879	35407.344	34022.059	33630.492	34407.871	33426.555	33778.461	34192.340	34207.305	33395.777	32637.062	33322.320	34050.910	33364.535	32896.004	32591.607	32478.424	31658.508	33300.848	34697.652	33315.645	34018.625	34813.445	34938.000	35014.457	35597.047	36046.539	36242.523	37664.289	36605.098	38354.410	37786.410	38099.605	37726.070	37143.039	37235.055
32090.600	32159.248	32171.285	33224.066	34187.191	35483.238	34899.059	34926.332	36197.324	34392.727	34746.004	35993.055	35424.574	35918.598	35741.586	35270.141	35947.297	35202.914	34305.434	34878.258	32419.816	33845.637	33185.812	32320.227	33352.219	33539.902	33742.199	33689.539	32475.459	33540.012	34083.914	34575.812	32972.164	33385.312	32837.641	32575.037	33410.879	33725.695	36644.977	36287.375	36355.695	36949.852	36588.355	37317.820	37156.480	38027.117	38144.820	38845.648	39040.078	38597.879
31986.600	32887.637	32692.650	32464.729	31727.232	32523.281	33248.402	34090.727	34513.090	34360.664	35233.203	34864.758	34206.301	34481.230	34798.297	34341.176	34773.961	35094.215	34966.938	34710.250	33471.020	33506.332	34325.387	34210.574	32858.516	32893.000	32929.152	33073.719	32341.939	32852.637	32447.816	33208.836	33733.762	32959.793	32927.676	33883.707	33554.938	33488.570	34237.867	34740.316	35837.953	36964.805	36336.512	37802.879	38047.887	37902.016	38703.953	38774.375	38446.992	38887.195
32470.000	33235.527	31918.350	33275.949	32735.318	33365.621	33570.301	33618.820	34405.160	33971.738	33974.398	34251.332	33547.918	34636.441	34883.434	35068.336	35234.297	34314.461	32984.836	33330.066	34914.469	36417.020	35611.160	34875.176	33893.344	33301.090	33231.891	32905.039	33094.852	32386.467	31732.035	32334.939	31990.422	31648.688	33626.613	32319.611	32371.752	32827.051	34026.957	33711.438	35554.172	36951.375	36171.789	36946.297	36456.070	35893.902	37690.254	38205.742	39190.215	38920.852
30924.000	32811.887	32905.469	34446.496	34180.070	33273.582	33969.176	33786.957	33771.125	35666.855	34993.195	35051.535	34701.824	34416.070	33731.871	33617.055	34884.562	34655.180	34059.711	33684.727	32684.068	33717.043	33729.055	33015.230	31705.705	31802.766	31493.916	31185.305	32257.422	31851.064	32177.945	31875.982	32035.504	32871.285	30920.537	31308.404	31526.375	30964.488	32762.133	33674.406	32952.988	33903.105	34309.566	34845.355	37376.555	37444.996	37282.055	37354.117	37986.672	38841.516
32628.600	32927.125	32871.039	34290.117	34009.758	33367.645	33839.957	34281.863	33933.730	34794.547	34695.699	34615.543	33805.832	34704.805	34401.547	34036.238	34162.410	35054.074	33487.434	34761.484	34437.824	33433.598	33106.172	32835.785	33156.359	33057.766	33551.051	32986.957	32118.326	32321.430	33780.160	34335.566	33004.285	32299.662	33011.051	32668.963	32739.047	32683.471	33361.148	33592.246	35217.113	35293.949	35432.977	35834.688	36893.102	37473.383	37930.281	37698.477	38028.066	38195.652
32179.000	32237.527	31537.512	32941.535	32980.762	33277.223	33956.715	33690.613	32615.543	33882.266	33555.762	34662.207	34498.500	34190.211	33384.520	34151.609	34274.664	33738.242	34084.230	33488.406	33576.422	34110.066	33645.113	32466.379	32436.557	33011.570	32983.988	32678.514	32524.209	32460.434	32834.227	33624.625	31970.393	32678.902	33180.887	34300.320	33232.191	33395.258	34828.785	35140.383	35094.445	35964.148	37292.980	36392.832	36282.160	37248.746	37097.316	37829.105	36929.625	36808.633
32209.600	32189.699	33098.605	32240.746	32174.225	32466.391	32500.324	32539.607	33108.266	34167.324	34174.359	33984.660	33747.383	33339.246	33613.180	33515.160	32840.871	33198.020	34254.125	33806.562	33274.871	33706.004	32526.332	32512.855	31977.568	31574.518	32940.828	33646.254	32025.021	31932.727	32283.064	31752.828	31051.682	30668.930	31994.471	32633.564	32720.379	33122.336	32987.691	33058.637	33658.164	34397.348	34625.543	36144.328	36538.773	37607.707	37707.496	36834.652	37659.379	38183.910
30137.000	32406.631	31941.727	32623.713	33181.941	33798.945	33382.973	33120.668	33855.105	31305.871	33052.793	33764.918	33177.316	33622.473	33889.008	33392.953	32767.941	33705.246	32420.195	31976.400	31950.701	33168.098	33387.008	32311.369	32248.949	33940.957	32328.312	32828.723	32989.566	33645.719	33965.285	34350.805	33279.387	34090.809	33565.422	33439.219	33852.055	34651.562	34626.523	35411.891	34886.391	34820.137	35946.605	34995.367	36862.184	37239.137	37293.449	37984.777	38421.570	39331.059
31919.801	31875.092	31099.873	31867.629	31802.123	32405.393	33061.828	33811.027	33481.285	33484.113	34868.348	33163.906	33039.539	33303.844	33878.074	34145.285	34457.113	34123.078	33959.434	34657.406	33793.262	32559.408	32195.191	31694.805	32102.971	32074.395	31195.314	31242.744	31894.941	32882.789	32254.756	31971.547	32974.508	32891.121	31858.082	33605.043	33453.984	32471.793	33089.293	33105.285	33968.500	35531.320	34897.055	36302.738	35818.027	36055.273	36832.414	37041.020	37643.301	38940.262
32442.400	32376.203	31402.289	31715.018	32524.420	32619.074	32781.812	31628.359	32200.455	31341.311	33842.543	34592.906	33983.820	33747.676	33725.785	34041.777	33341.375	33912.359	33286.035	33044.332	33768.230	32765.639	32180.592	32975.453	31647.141	32100.160	32608.264	31872.590	32206.070	32912.664	33347.094	31639.312	31312.191	32489.080	32909.961	32142.979	33190.844	33557.668	33518.223	36179.176	35244.043	35884.527	37008.055	35549.367	36695.250	37171.465	38242.070	39394.461	39842.559	39480.719
31681.400	32571.350	33206.504	33001.430	31872.602	32513.529	31930.201	31652.518	32890.016	34107.391	34272.766	34483.109	33691.164	33679.176	33366.652	33488.609	33959.758	34557.535	32750.750	33994.652	33660.371	33068.652	32871.875	32524.432	32754.434	31976.486	32455.396	33014.844	32026.309	30369.045	31462.852	32643.346	32057.201	30975.771	31654.355	31085.809	31926.854	33115.000	33090.887	33582.676	34226.938	33679.301	34992.406	34435.406	35071.199	36674.875	36929.035	37635.891	38199.211	38950.621
32601.400	32391.314	33232.422	32826.305	33550.820	33541.934	32985.301	33665.844	34050.055	33738.770	33594.633	33823.137	33362.590	32881.039	32183.309	33068.031	32761.906	33077.297	33385.590	33316.902	33498.957	33458.164	32797.402	31651.477	32251.232	33435.539	32734.070	30420.889	31309.971	32056.049	32453.141	31796.020	32196.576	33439.129	32227.949	32425.830	32671.363	33085.262	32844.090	31936.861	33463.824	34916.902	35255.277	35475.594	36264.414	37156.820	36698.398	37331.816	37695.758	38857.805
31649.000	31963.451	31865.182	32747.400	33469.020	33594.598	33030.578	33383.859	32879.844	32048.840	32238.021	33030.754	33088.742	33062.332	33974.039	33271.672	33602.965	33221.699	34260.930	34516.152	32730.689	33404.758	33227.855	32409.281	31237.877	31885.225	31816.955	32417.088	32374.473	31882.396	31339.094	31516.539	31984.352	31917.932	32816.734	32881.812	32901.977	33034.898	33244.613	34259.082	34908.586	34267.414	35572.285	35054.773	36275.715	36796.195	36725.562	37423.285	38051.262	38737.996
31921.400	33409.945	34371.867	33319.457	34416.074	34074.727	33737.793	34806.148	34761.348	34910.766	34844.340	34980.461	34479.137	34704.145	34362.445	33906.020	33639.371	34053.438	33673.320	32120.408	33983.586	33446.504	32590.064	32897.223	32026.742	32371.135	32774.090	31567.025	31781.332	32005.865	32034.000	30943.959	30646.496	31836.805	31058.008	32919.176	33005.836	33009.773	33564.891	34022.777	35369.422	35210.824	35682.316	35239.742	35937.430	36260.805	37464.129	37742.129	38311.918	38463.859
32980.801	33417.875	33630.414	34062.914	33376.238	34000.273	35008.938	34427.832	33661.688	32784.930	34619.348	33582.219	33653.535	33512.727	32734.762	32696.549	33371.902	33051.586	32722.924	32993.465	33284.184	33287.316	33011.855	32583.484	32139.166	31254.619	31547.107	31423.793	31242.623	30111.711	31055.445	32539.195	32494.529	30759.875	32038.143	31459.172	31828.178	32656.973	32896.516	33538.043	32926.375	34053.496	35191.117	35756.223	36871.555	36772.285	36879.594	37461.336	37640.340	38238.656
34904.801	33563.883	34617.762	34040.750	34785.684	35208.777	34648.523	34760.586	34557.453	33954.215	33904.152	34664.012	34192.363	34182.840	33614.809	32906.449	32350.816	32236.650	32841.105	32100.049	31728.826	32726.680	32901.414	32335.084	31541.977	31260.068	31034.963	31194.109	31260.846	31790.109	32230.176	31404.979	31848.082	30871.650	32395.623	31331.209	32566.805	33621.883	33378.328	34143.012	34186.156	35266.867	35612.895	35517.961	36775.527	37344.012	38033.184	36734.145	37749.820	37790.672
32960.801	34664.375	33351.000	35148.051	35558.914	35055.188	35174.141	34739.695	34971.906	35663.922	34567.445	33620.391	34346.887	33541.262	33785.812	33826.531	32765.377	33304.695	32245.420	31310.189	32210.160	32156.477	31423.965	31459.240	32619.547	31366.812	30116.301	31081.879	31761.881	31380.479	30683.031	31254.693	32271.525	32550.553	32806.777	32597.234	32619.533	33080.883	34159.770	34646.164	34525.758	34178.520	35744.191	35972.730	36068.328	35065.992	36721.480	37832.293	38601.516	38811.289
34832.602	33779.258	33889.816	34663.395	34523.816	34915.258	34720.422	34678.754	35632.168	33333.098	34568.422	34653.645	33976.301	34603.418	33423.195	32630.102	33259.738	32824.836	33343.715	32611.000	31843.631	32300.572	31328.971	32592.900	31449.277	31755.824	31806.428	30967.109	31417.980	31507.004	31282.914	31646.791	32002.682	31101.482	31374.717	32202.705	32646.301	33486.969	33864.805	33891.262	34866.324	35040.734	33135.344	34699.488	36809.930	37418.387	37121.156	37174.820	38965.285	38493.055
31902.199	34536.270	34245.438	34518.816	34684.215	34216.527	33355.492	34302.535	35070.414	34771.418	34698.176	34137.039	33396.316	32245.959	31802.438	32490.738	31622.146	33001.988	32817.570	33067.844	31925.658	31593.557	31799.844	32080.320	31432.670	31377.553	31688.875	31778.445	30992.682	31716.631	32016.418	31573.436	30914.430	31873.471	32468.684	32176.648	32212.045	32466.250	34362.695	33057.934	34044.031	33448.066	34413.738	34953.195	36156.770	36268.672	37518.809	39351.340	39473.812	38762.875
32957.398	33084.504	33660.016	34120.242	34473.926	34787.051	34683.758	34559.367	34161.270	33412.656	33646.062	32325.061	32894.957	33027.273	31860.928	32724.943	33627.328	31637.471	31276.529	32686.574	32945.328	32704.174	32476.213	31413.824	31216.709	32978.707	31945.775	30847.324	31304.281	31846.418	31966.979	31908.947	31444.684	31433.934	31675.529	30581.725	31577.623	32987.191	33711.375	33317.773	33276.867	35531.199	34649.328	35923.672	36841.738	35966.051	37750.852	38293.805	37740.355	38011.035
32005.600	33436.586	34529.777	33807.820	34428.961	35637.902	35200.105	34159.805	33779.414	34055.023	33645.426	32484.027	32320.471	31810.883	33074.148	34052.961	33466.039	32992.883	31321.789	32646.434	32327.803	32886.410	32001.766	32443.012	31706.721	30782.859	31337.082	30828.936	30757.441	31110.629	31325.064	31958.645	32139.930	32396.723	30753.402	32149.623	32505.277	32260.824	32328.568	31594.803	33383.664	35292.207	36256.090	35241.395	36273.195	37206.316	36715.449	37003.582	38015.352	38692.586
34985.000	33077.699	33305.695	33924.172	34584.480	34724.285	34075.137	34400.223	33888.492	33283.844	33781.938	33751.930	33506.707	32959.363	33430.895	34168.227	34434.312	33703.730	32978.598	32829.102	32422.463	32799.945	32976.465	31988.082	31782.727	31303.541	32384.412	31627.691	30801.168	31371.588	31448.965	30839.123	30857.312	30977.305	31634.467	30751.646	30781.143	32349.945	33159.512	34180.562	34886.254	33853.816	35342.828	36324.910	36948.004	36864.844	38510.176	38845.102	39089.070	41288.684
33290.398	33304.820	33059.031	34546.418	34366.383	33994.605	33534.582	33184.352	32726.768	33023.590	33530.324	33325.656	32619.697	32946.234	33648.051	34078.102	33840.277	33280.562	33041.336	32742.125	31268.729	32253.668	31631.426	31535.447	31215.418	31726.277	33262.934	33182.910	32154.650	32544.248	32356.252	32808.191	32258.428	32333.291	32903.023	33280.059	33712.168	34442.883	35629.312	35353.531	37253.062	36944.609	35809.090	36654.918	37565.418	37451.312	38559.207	39371.453	38880.438	39152.555
32498.801	34066.828	34384.617	33663.477	33943.410	33977.527	33950.316	34423.742	33637.367	34366.418	33068.266	33714.246	34717.000	34137.871	33152.031	33219.734	33518.227	33516.492	33006.227	34070.848	32686.211	33831.098	33424.406	33414.000	33306.492	33488.227	33404.473	33057.863	32622.633	33146.105	33459.984	33395.074	33755.086	31978.711	33672.715	34535.402	34023.078	35086.168	35451.344	34368.230	34183.977	36499.961	34488.422	36533.996	37046.828	38592.625	38762.391	39360.309	40004.219	40594.402
33001.000	33044.102	34220.402	33703.234	33808.996	34121.758	33703.121	33375.605	33931.254	33817.699	33805.777	34317.188	34020.164	34135.797	35339.625	35230.219	34724.195	35380.340	34876.980	35245.184	35146.551	34834.738	34253.461	33124.090	33244.758	33097.945	34617.051	33797.699	34189.812	34063.910	33649.066	33456.598	32806.199	34625.914	34630.547	33007.457	33299.766	34766.883	35866.598	36007.992	35999.906	37551.766	36628.727	38374.902	37907.184	39011.574	39223.848	40127.176	39153.168	38839.203
32917.398	34183.215	35238.098	34221.184	33917.160	34580.949	34699.871	34947.902	35347.207	34303.133	34182.301	34267.809	36255.738	35308.812	34604.414	34882.891	35910.406	35769.422	35688.824	35124.578	34580.566	34192.594	34098.555	33835.156	33782.320	33732.547	32476.201	33040.766	31798.201	31141.080	32388.324	32052.207	31574.152	32319.223	33577.082	33428.070	33323.344	32436.121	33809.465	35054.391	33780.469	35262.484	34808.516	36371.164	36510.008	37947.668	37335.102	37885.250	39478.328	39771.137
32757.600	34479.555	33943.746	33905.004	34982.816	35705.484	34836.414	34086.184	35665.621	34851.598	35546.109	35196.914	34940.559	34801.496	35322.555	35742.301	36324.895	35111.195	36031.453	34086.930	33747.910	33311.965	34100.387	33627.629	33171.359	32048.846	32870.934	33334.414	33415.059	33094.988	32482.645	32376.768	32158.303	31170.271	32600.293	32298.160	32680.277	33102.352	34082.105	34757.410	33930.531	33948.895	34805.703	35152.285	35431.473	37668.992	37187.715	37670.391	37761.004	38398.578
33996.602	32615.422	32538.844	32993.758	33741.480	35309.094	34611.684	34748.289	35668.586	35415.605	35609.098	35415.371	35383.082	35616.918	34196.344	33901.281	34019.805	34632.598	35196.062	34577.797	34145.820	33793.949	33051.758	32491.955	32482.795	32903.016	32787.113	32339.992	32237.434	32468.379	33149.566	33192.637	31483.625	32437.135	33345.871	33431.188	32564.475	33302.836	33428.375	33054.547	33557.465	34551.094	34782.168	34133.824	35395.664	36371.297	37534.277	39067.273	38836.320	37951.934
31843.199	33020.156	31753.775	34176.527	33267.898	33345.707	34346.215	34535.141	34748.020	35820.438	36659.441	35404.684	35708.406	34664.352	33979.852	34223.441	33543.859	34549.348	34032.297	33487.191	34176.527	33880.875	34270.648	34248.648	32837.855	33214.527	32853.941	31888.084	32451.641	33400.523	32709.379	32606.227	32020.955	32586.844	32305.252	32230.941	32173.363	32277.766	34187.957	34675.398	33467.543	33860.914	36058.086	36102.047	36895.121	37468.066	36811.688	36588.180	38665.652	39072.668
33698.398	33045.215	33823.434	34105.770	33686.938	34095.336	34969.379	36200.234	35326.184	35947.609	35022.586	34304.695	33885.969	35023.109	34913.957	34714.832	34981.816	34955.109	33616.922	34250.176	35351.543	33669.703	33363.340	32615.904	32025.242	33358.352	32843.266	33372.121	32367.467	32563.914	32408.779	32321.924	32794.004	32284.453	31979.633	31156.885	31173.814	32353.898	32948.848	33055.359	34266.301	33556.777	35020.410	35966.926	36619.555	36727.867	37127.617	37279.699	37884.047	37711.262
32395.801	32840.055	33637.684	34127.688	34601.289	34015.961	33347.605	32945.711	33671.953	35358.984	35062.672	34145.566	35637.871	34603.324	35073.449	35272.121	35049.391	34510.773	34716.879	33738.531	34571.285	33717.957	33244.117	33352.602	32343.789	31947.658	31965.354	32080.264	31842.234	31240.158	32034.135	32897.551	32771.668	31754.176	32611.016	32960.105	33221.695	33267.664	33857.699	34303.082	34925.172	35262.109	34973.629	35413.961	35209.859	36313.758	37332.914	37406.547	37737.656	39587.566
32049.801	32008.078	33413.293	34039.645	34114.707	34569.934	35068.051	35214.707	35711.820	36572.777	34361.328	33588.410	33625.879	33784.500	33977.000	34574.020	34369.590	33535.840	34473.145	33739.613	32708.119	32940.586	33429.773	33021.523	32693.230	32524.211	33987.441	31740.605	31999.689	32487.074	32782.238	32293.641	31772.100	31872.629	33069.238	33112.902	33045.816	33494.137	34524.676	35352.594	35026.223	35510.512	34676.891	36819.328	37270.395	38068.445	38672.477	39789.207	40311.680	40912.074
32515.801	33936.617	33640.613	32721.996	32891.828	34728.359	34417.691	34565.078	34778.754	35672.500	35118.441	36283.059	34905.984	34411.094	35499.934	35039.922	34284.902	33871.355	34607.297	33919.781	32876.598	34098.688	32801.289	31547.840	31647.338	32238.658	32472.840	32688.537	33022.359	33375.301	32015.695	31939.994	31490.287	32414.529	32588.510	32560.223	33285.520	34083.477	34401.559	35652.281	34582.215	35321.250	36504.535	36213.887	37138.398	37045.691	37827.309	37638.355	37405.902	37628.840
31918.400	32516.000	32362.617	32523.424	33783.715	35213.902	34754.629	34997.656	35826.051	35413.992	35128.414	34705.766	34842.438	34348.305	34270.172	35117.258	34074.266	33511.457	34444.898	34470.137	34507.242	33972.973	33737.191	33411.316	32759.619	33222.164	32502.395	31562.725	31599.494	32700.430	31533.148	32274.301	33130.949	32485.949	33155.793	32506.789	33195.961	34256.621	33686.637	32881.184	34289.547	35196.375	37125.734	35819.703	37014.254	37425.773	37491.609	38684.332	38231.777	38426.180
31863.400	33146.219	33461.180	34220.355	33627.738	33605.121	34281.441	35402.836	34970.652	36106.895	35317.281	35400.895	35153.105	35307.000	35069.883	34378.566	34982.395	34956.227	33678.910	33708.496	32467.729	33692.219	33246.172	33017.754	32814.523	33305.711	32628.205	32038.949	32210.000	31576.203	31933.912	32628.883	31029.805	32895.805	31132.186	30769.908	32500.719	32339.684	33702.945	34507.715	35397.199	34778.363	35146.070	36025.699	37387.066	37846.988	38624.422	38799.082	39057.809	38481.391
34421.398	34467.727	33467.918	34271.879	34894.574	34703.441	34876.965	35392.945	34754.363	34825.332	36199.234	34734.949	35405.840	35992.199	34771.906	34445.199	34742.664	34172.480	34128.535	34252.738	33793.309	33111.086	33277.840	32777.898	33488.363	32125.807	32052.859	32014.729	30929.910	31610.125	31402.789	32339.877	31855.217	31729.828	33287.586	32514.170	32302.551	33125.117	34318.609	33532.762	34334.352	36933.117	35754.109	36439.941	37023.254	36631.207	37987.402	38744.406	38947.902	38746.926
33578.000	33375.816	33554.676	33466.496	33810.777	34809.590	34738.348	34285.051	34465.902	35269.559	35076.266	35251.148	34479.348	33949.613	34141.781	34538.754	33010.035	32492.783	34187.109	33694.656	34673.230	33662.406	32981.445	32266.949	32009.381	32289.439	33361.113	32755.326	32087.461	31670.455	31837.244	32150.977	31169.490	30435.709	31692.807	31834.617	32589.152	33522.840	33775.215	34164.758	34949.988	34914.047	33624.371	36485.484	36398.184	37165.941	37357.426	37675.773	37022.602	37479.125
33116.000	33065.242	34255.938	34020.578	34965.918	34927.000	33776.023	34814.273	33973.777	35197.027	34896.922	34436.578	34883.844	35118.398	34748.266	35245.324	33208.266	33625.219	33222.465	34562.871	32868.957	33521.875	33331.652	32259.252	32470.316	32236.158	32296.184	31178.768	31534.338	31622.613	31681.086	32003.107	31294.791	30573.344	32097.160	31934.229	31549.160	31560.135	33435.516	34931.484	34887.457	34681.238	34562.359	36846.520	36376.672	37084.473	37189.547	38425.551	39618.090	38696.117
34050.801	34475.469	34803.254	33753.469	33512.227	33542.992	34017.164	34850.473	34264.340	35217.531	35358.078	35452.051	34179.332	34680.668	34920.281	35078.266	34164.613	34700.570	35047.453	33558.887	33338.871	33264.547	33586.945	33107.465	33533.262	32855.016	32768.938	32761.773	31321.510	31242.723	31800.033	32004.133	31532.625	31229.365	31351.635	32305.553	33060.617	33968.070	32983.926	33508.055	34445.141	34951.234	35614.969	36732.203	36047.320	36268.680	36550.449	37551.086	38832.066	39204.090
34269.398	33325.562	34150.250	33983.703	34736.578	34604.371	33820.535	34949.941	35456.152	34289.848	34832.320	35461.879	36103.871	34303.555	34618.922	35026.379	34841.320	34217.918	34316.559	33304.266	33196.633	32068.033	31074.979	31862.939	31870.336	31827.857	32139.518	31284.646	31456.883	32228.256	32376.109	31825.777	32100.795	32650.441	31131.850	31502.576	31792.412	31934.182	31735.031	32672.498	32104.158	34369.492	34149.668	34896.023	35028.113	36308.855	37312.512	37803.160	38278.242	37853.938
33755.602	33135.188	34712.922	32944.559	34088.555	33883.375	34213.926	35584.109	34790.645	35055.977	34758.906	34201.613	34334.516	34852.215	34541.215	34394.156	34812.141	33939.953	33613.559	35025.156	32374.615	33484.562	32752.949	32575.164	31272.746	31594.959	32734.592	32699.641	32554.283	32321.424	32060.355	32362.705	31810.771	31531.791	33691.020	31764.283	31927.543	32431.680	33193.410	33906.254	33970.477	34760.148	34852.090	35274.852	36731.168	36599.938	37148.855	38182.531	37365.219	37518.301
33604.602	33548.035	35414.508	34760.137	33444.719	33854.891	34063.395	34714.062	34407.887	36836.602	35580.688	35511.492	34414.129	35667.895	34787.648	34745.641	34712.621	35019.500	34408.473	34895.176	34190.562	33881.887	33358.477	32841.711	32066.492	32615.582	31904.369	31892.992	31120.480	30952.371	31365.463	32451.598	31792.602	31790.945	31660.104	31485.479	31904.574	32800.344	34299.105	34758.582	34065.875	33725.902	34224.551	35425.488	36027.812	37266.941	36475.594	37316.738	37651.527	37180.812
34683.602	34617.711	34367.141	34858.367	35178.879	35083.000	35503.566	35049.469	35486.535	35830.699	35694.711	34732.445	34982.785	34728.754	34259.293	34283.055	33972.629	33711.520	32974.777	33444.004	33583.660	33722.285	33427.578	32736.246	32754.574	33729.094	32539.836	32001.873	32868.004	32327.004	31752.756	31703.518	32061.434	30661.004	31700.002	31078.766	31613.559	31869.283	32886.406	33122.031	33021.336	34317.395	33055.457	33815.758	36031.379	36326.215	36614.715	37357.633	37127.816	36908.070
34401.398	34516.070	33589.855	34097.777	34796.617	34977.973	34669.707	35264.156	34830.348	34208.324	34322.383	35496.969	36724.605	34183.164	34217.410	35265.754	34088.070	34520.496	34212.734	34096.387	32604.246	33303.887	32466.801	32391.816	31957.906	32896.410	32067.797	32189.584	32998.555	33315.629	32952.336	32726.781	33111.660	31979.568	31621.730	32437.631	32637.402	33162.344	33494.555	33091.430	33993.793	34129.609	34351.648	34968.645	34954.254	35783.773	37318.242	37139.715	35844.379	36299.715
33623.801	34002.379	34450.793	34279.215	34952.637	35139.168	34287.723	35725.363	35409.160	34917.441	34718.535	34927.555	35425.941	35528.395	34921.977	34742.039	35435.785	35122.430	35632.027	34660.148	34534.879	33385.738	32861.754	33583.945	32184.287	34072.535	33517.043	33317.477	34011.098	33739.414	33807.734	34018.473	33000.516	32627.109	32470.809	32840.129	33678.750	33595.277	34466.465	34352.223	33132.012	35219.336	34578.055	34677.949	35241.551	34992.957	36094.094	37174.066	38080.254	38320.836
32981.199	33729.312	34683.207	34358.117	35196.285	34894.309	34905.066	34850.512	35000.312	35281.805	35685.383	35666.621	35128.492	36274.766	35650.801	34792.074	36021.875	34365.383	34710.824	34409.949	34863.609	34473.461	34184.953	33829.910	33176.543	31731.094	33436.445	32373.752	33182.262	32959.961	32907.859	32474.545	32670.488	33541.152	32497.861	33503.207	33888.598	33990.590	33289.543	32314.990	34161.469	33609.898	33921.855	33149.641	34610.480	35507.289	35968.910	37102.555	37186.133	36830.754
34171.801	34602.754	35756.207	34569.156	34504.195	34978.578	35086.336	34991.906	35464.164	35451.250	35295.656	34532.949	35120.141	35471.566	36025.828	34904.742	33872.648	35501.621	33397.070	34704.125	34338.062	34354.844	34234.504	33776.809	33035.840	33592.574	33130.613	33639.805	33334.527	33404.352	32750.975	32106.303	32984.727	31994.998	33047.320	33144.043	33798.438	33256.031	33320.688	32051.867	33770.094	34053.809	34199.574	33703.258	34978.336	34906.582	35247.113	34476.746	34800.227	35922.086
34989.199	34038.090	35721.512	33792.141	34017.340	34879.754	34220.918	34181.703	34812.152	34446.879	35894.199	36597.785	35376.684	34989.234	34773.273	34315.543	34415.602	34272.602	33832.242	34541.473	33210.285	33276.465	32733.123	33316.496	33384.008	33796.848	32421.385	33019.723	34024.844	34644.164	34033.859	33945.422	33334.590	34179.086	32189.387	31640.674	33059.457	33628.086	33184.086	34186.402	33151.715	33033.789	33793.340	34276.512	33666.586	33806.332	34582.410	35157.844	35167.164	35479.004
34481.801	34270.762	34533.156	33893.051	35896.535	36022.793	35278.746	35545.406	36090.172	34462.578	35550.688	34310.504	34945.492	35426.379	35022.258	34054.145	34578.398	34150.797	33719.371	34051.426	33395.367	32806.871	32941.992	32513.059	32040.648	31910.393	32567.311	32496.916	31839.607	32145.482	32401.928	32529.633	32422.332	31815.266	32508.475	32313.412	32648.746	33477.793	33680.090	33449.836	33771.270	33773.129	33802.426	33480.316	33783.668	33585.352	35141.238	34971.539	35239.387	35534.172
33506.602	33768.297	34000.719	34713.551	35149.641	34800.805	35436.609	35020.812	34633.527	33954.152	35149.172	35220.309	34812.930	34086.883	34368.098	34299.906	34426.086	33430.137	35076.340	33077.215	33612.293	32664.795	32834.707	32659.160	31811.246	32523.861	31755.865	33347.859	32465.111	32256.381	31975.227	31837.949	32563.234	32736.744	31274.674	31222.408	32350.555	32563.787	33355.156	33183.570	32377.568	33177.410	33924.301	33944.652	34867.371	35141.562	35981.195	36885.109	37524.188	38027.562
33790.801	34359.629	34646.121	33868.535	34167.871	34752.086	34972.422	34897.938	34565.348	34056.156	35651.883	36421.125	35044.102	34074.113	33450.973	33214.043	33409.215	33288.957	32909.703	33589.332	33227.973	32713.684	32460.256	32897.191	32470.180	31803.959	32106.902	32659.975	31721.234	31499.885	31907.449	31423.486	31030.135	31036.312	30772.775	31515.051	31867.701	32706.225	33026.449	33149.469	32773.473	33127.855	34424.535	34467.738	35041.840	36211.391	36440.621	36782.418	36794.855	37574.387
33541.398	33722.172	33036.738	35143.988	35711.176	35292.352	34825.754	34731.805	35128.656	35655.648	34238.742	34405.930	34521.438	34312.309	34461.734	34070.859	33373.738	34208.836	34131.781	33886.797	32744.418	32657.100	32443.393	31869.092	31851.316	32458.605	32236.773	31698.281	32064.240	30395.771	30814.881	31238.709	29876.328	29979.090	30610.877	29357.330	30075.248	30953.283	31150.213	31785.773	34158.500	33253.816	34637.242	34039.453	35321.305	36730.789	35798.379	36768.051	38011.859	36834.359
33872.199	34299.914	33670.625	34058.195	33942.934	34294.258	35297.008	34865.172	33891.574	33287.297	34140.148	34690.602	35133.184	34074.742	33168.570	34682.375	33876.402	33109.469	33729.453	33356.273	32140.766	33886.664	31667.012	31214.859	31082.076	31631.436	29651.982	30276.232	29791.758	29982.473	30415.475	30222.342	30262.238	30701.592	30673.844	31070.930	31009.896	32243.959	32806.301	33412.066	34307.367	34223.672	34544.043	35402.621	35803.242	37211.852	36640.898	37490.488	37368.254	38642.500
34377.801	33407.320	34966.234	34534.129	33751.391	34560.016	34977.805	35111.457	34963.578	33869.117	34238.750	36085.902	34909.285	35148.762	34937.379	33772.691	33161.855	33302.035	33175.980	33623.309	33814.449	32626.850	32163.066	30960.561	29876.908	29492.746	30003.029	29982.898	29851.672	29469.275	29822.939	29645.318	31117.600	29632.666	31363.121	31441.361	32118.980	33303.074	33365.004	32973.418	33135.535	35577.203	35070.711	34899.012	35597.387	37099.816	36296.699	36232.547	36875.723	37166.051
34057.801	34577.781	33919.023	34031.512	33408.871	33386.004	34240.523	33288.012	34122.980	33899.801	34954.801	34521.453	35670.680	34742.883	34336.805	35245.164	34523.797	33561.984	33762.395	32201.697	32604.635	31660.570	32020.650	30797.947	31538.102	31547.203	32644.068	31396.537	32010.721	31750.979	31401.025	32195.625	30582.670	29800.861	31988.035	31841.680	32638.875	33108.250	33999.172	33464.652	33756.531	35935.523	35490.129	35314.348	34865.246	36403.566	35910.855	36922.293	38528.965	38188.918
33795.000	33646.500	34910.191	34899.859	34860.277	34747.883	34141.633	34859.070	35366.848	34490.855	34829.949	35187.641	34313.613	34677.988	34426.402	34609.898	34464.805	34425.867	34408.305	32868.656	31485.672	32130.395	32142.574	32012.721	31412.102	31393.945	31869.297	31775.078	33047.191	31604.734	31050.387	30955.908	31142.020	33351.754	31502.035	31889.232	32189.979	32255.404	33258.324	33110.133	33677.984	35666.863	35190.527	35037.812	36048.637	36323.574	37908.508	39175.031	38835.066	39027.035
32674.199	33719.406	33824.766	34972.883	33512.484	34702.336	35474.809	34027.766	34354.961	35368.621	34251.137	33967.363	34604.109	34622.707	34660.457	34358.164	34106.496	34024.816	33289.082	33053.590	32750.469	32906.309	32495.152	32325.770	31333.848	31867.053	32430.299	33019.367	31947.182	32197.850	32212.219	32562.988	31814.340	32900.117	32815.301	31833.287	32052.244	33132.578	33308.566	33432.043	34715.191	36245.191	36631.551	36522.883	37333.707	38240.078	39341.691	40706.375	40186.289	40223.723
33200.199	34910.520	34806.695	34246.203	33959.809	34038.832	34728.645	33366.977	33454.027	33236.324	35357.426	35718.258	35530.258	34803.402	34449.543	34540.660	33488.848	33381.125	34551.324	33483.574	32651.447	32891.664	33498.047	33047.262	32662.859	33517.477	32034.027	30967.438	32837.984	31695.098	33014.773	32209.535	33365.676	33996.363	34438.109	34066.770	34530.500	36032.238	35298.676	36297.539	37054.422	36386.809	37788.277	38359.312	37835.309	38241.133	40653.262	40549.258	40705.129	41820.059
34361.602	33694.293	33575.180	33864.043	33613.586	33957.801	33859.348	34775.910	35273.102	34759.039	35219.445	33544.238	34916.039	35423.105	35361.941	34717.711	34371.848	34570.867	33997.699	33921.586	34030.969	33630.719	33230.688	33378.535	33210.590	34450.855	33943.762	33569.363	33060.859	32750.777	33310.891	33791.555	33505.418	33787.695	33349.516	33490.133	34564.527	35123.184	36596.836	36820.688	35926.398	37991.930	37922.301	39246.297	39399.535	39181.883	39484.641	40473.535	40118.172	40097.344
33317.199	34872.531	34794.359	33643.570	33848.207	33875.805	34039.410	34196.656	33569.863	35328.391	35180.191	34674.887	35062.414	35089.012	35650.508	35638.219	35029.980	34850.836	34189.086	34155.555	35374.328	33833.035	34944.594	34569.285	33571.461	34055.883	33255.977	33705.305	32959.871	32325.250	32963.672	33033.531	34487.816	34153.387	33830.949	34017.656	34202.984	32722.312	35554.973	36179.031	36529.191	37860.344	38487.875	38952.594	39764.789	40450.582	40092.602	40360.375	41361.902	41767.508
35430.398	33790.820	33990.859	32930.293	33421.773	34821.191	34853.859	34285.172	35277.270	36338.625	34497.738	35201.070	35170.969	35002.855	35150.809	34640.750	34997.133	35326.484	34816.898	35243.473	34979.910	34500.648	34718.395	34810.109	32932.871	34185.344	33661.262	33002.887	33715.156	33156.449	32633.939	33715.258	33597.605	32908.520	34118.762	35128.715	34919.316	35849.207	35236.020	36051.543	37554.699	38471.000	37447.707	38034.152	38722.621	39738.230	40353.609	40522.023	41247.891	41542.438
34251.398	34582.270	35053.781	33831.648	33441.980	34133.648	35072.172	35183.988	34769.398	36889.328	35661.965	35729.926	35125.980	35055.281	35391.492	34985.984	35274.832	34288.559	34022.434	35780.227	35851.258	35289.688	34291.586	33844.059	34378.016	34273.984	34224.848	33866.246	33060.207	33316.289	33950.723	32739.053	32689.004	33701.242	33907.594	33550.195	34760.254	34507.453	35160.918	35447.570	36806.676	37335.043	38557.059	38224.152	39258.312	39540.047	40076.305	40930.398	41791.266	41167.281
34831.602	35112.832	34987.684	34636.301	34684.559	34787.215	35274.289	36697.484	36027.641	35177.188	34484.141	35321.160	34883.871	35400.578	35909.500	35976.938	35822.578	36016.590	34680.387	35100.266	32774.008	35086.539	34821.441	34756.719	33477.449	33638.305	33958.707	33179.438	32923.562	33701.496	33692.598	33893.430	33719.609	33561.066	34935.113	35318.305	36169.379	36791.031	36782.945	37161.738	37843.668	39262.059	38930.156	39203.410	40692.750	40605.574	41235.309	41018.023	41861.086	42257.293
33564.602	34621.723	33881.746	34960.797	35586.137	35706.863	35218.871	35399.770	35396.488	34624.250	36887.188	37307.543	35948.984	35576.715	35816.699	35791.152	35823.703	36121.535	37447.941	35200.660	34559.688	35523.176	35668.551	36539.527	34227.191	35282.066	34661.516	34658.355	33996.156	34034.285	34537.223	34443.316	34222.926	34864.207	35302.855	34799.266	35335.438	36694.285	36718.727	37468.188	36733.086	37591.438	39068.430	39622.730	40724.039	41031.703	40095.473	41169.008	40637.039	40982.930
33669.801	35216.879	36591.570	35902.461	34635.102	34606.375	34711.285	35345.539	34901.691	35767.664	33834.738	35259.094	35150.215	36025.812	36061.473	36401.605	35725.828	35223.727	36355.273	34824.766	35454.422	35431.121	35514.441	35228.051	35080.652	35970.031	35203.434	36702.367	36193.969	34904.801	34689.750	34489.453	34357.766	34532.594	33916.527	35017.730	35591.824	35939.105	36214.402	36178.953	36769.160	38277.039	37333.559	38588.656	39249.559	40322.203	40577.387	39860.016	39955.535	41500.230
32498.600	34865.234	33507.777	34752.793	34608.750	35116.195	36159.289	35477.250	33845.996	34989.625	35096.449	34747.539	34771.039	34458.770	34795.344	35303.711	35962.336	34967.914	36090.180	36105.559	35415.582	35723.602	35113.078	35877.207	34033.164	34757.523	36073.051	34369.117	34192.547	34055.203	34574.492	34946.070	34097.812	33691.824	34657.699	34680.137	35577.664	35727.391	37462.605	37406.547	36708.004	37913.816	39064.648	38481.555	38729.555	39847.367	39689.168	40213.660	40644.113	41556.344
33637.801	34319.281	33061.305	34175.777	34742.980	34159.613	34374.699	35977.727	35864.852	35798.934	35431.367	35770.414	36246.293	36117.762	36017.023	35799.121	35958.406	35660.445	34577.867	35870.309	35179.191	35137.816	36045.973	35604.004	35457.266	34673.371	34399.551	35288.707	35461.133	34495.789	34406.238	35216.539	35999.836	36548.199	36553.324	34543.430	35408.164	35231.109	36054.844	37244.918	36807.223	38224.652	39685.480	38733.336	39330.324	40223.855	40528.785	40607.750	41168.246	40949.559
34618.199	34435.336	34578.457	35484.020	35165.555	34834.172	34856.941	35077.230	35006.871	35543.641	36057.844	36806.941	35952.750	35995.312	35256.160	34761.242	35221.316	35634.410	35301.941	35695.863	36633.695	35158.426	34812.352	35089.324	34131.270	35105.863	33996.602	34362.430	33664.988	35267.426	34807.090	34047.113	33745.164	34376.230	34442.988	35049.121	35128.223	35216.496	36561.996	36381.777	36544.777	37560.719	37837.301	38166.590	39951.617	40675.512	40483.641	40085.070	40668.715	41332.320
34905.801	35363.898	35872.930	35307.219	36057.578	35948.957	35881.914	35993.117	36060.020	35456.723	34541.645	35683.992	36347.465	35855.031	35980.770	35807.652	35000.617	34583.023	34420.629	35042.812	33878.641	34808.863	34130.074	33409.727	33815.801	34495.121	34638.824	33799.668	33661.422	33917.461	33355.250	34257.160	34637.664	35896.227	35394.062	35420.523	36315.301	36540.461	36697.105	37362.938	36700.695	36946.621	36258.172	38428.926	37685.418	37788.656	40358.414	40293.156	39689.824	40183.598
36529.000	35618.668	35418.516	34625.457	34674.465	35476.098	35700.078	35194.352	35643.953	36027.961	35305.734	34421.289	35564.117	35616.184	35048.293	35037.027	35289.793	35902.719	34640.418	34530.270	35599.262	33381.074	33198.930	33836.867	32758.291	33358.902	33512.172	34526.527	33498.363	35312.961	35134.309	33787.715	33819.531	33040.898	34014.180	35038.586	34966.996	34739.004	35848.383	36900.930	37638.078	39071.055	38651.816	38758.273	40025.906	40485.359	40688.461	40626.090	40602.418	41156.637
32830.602	33472.000	34530.688	33074.480	34547.480	35025.770	34957.516	36486.195	35396.309	34614.699	35303.887	35069.129	34492.793	35362.660	35707.746	34270.289	34818.953	34596.449	34551.699	34295.637	34669.789	35012.605	35961.621	34144.645	33361.672	33479.824	33451.078	34001.574	33222.398	33951.355	34366.906	32937.574	33480.113	34643.320	34234.195	34329.941	35226.008	34892.340	35947.109	38945.590	37340.570	36702.488	38566.070	38472.547	38528.414	39590.730	39740.969	40995.996	41515.520	40689.688
34742.199	34386.734	34075.746	33597.531	33162.301	33758.602	33784.602	34437.555	34270.199	35044.469	34961.988	34999.957	35102.945	34796.758	34324.512	34882.797	34500.977	34109.738	32678.842	32837.156	32444.598	32529.922	32879.449	33216.137	32910.488	33536.352	34039.590	33505.891	32857.359	32307.721	31955.414	31858.641	32606.957	33791.613	33868.574	32336.912	33941.520	35098.574	35689.625	36427.602	36296.320	38579.871	37719.637	39054.969	39551.293	39016.504	39309.195	39934.246	40524.906	41478.066
35008.801	33603.707	34231.973	34660.887	34345.059	34038.742	34644.797	34503.371	35772.668	35315.254	34327.680	34532.957	35390.168	35461.812	34857.254	35264.570	34326.699	35225.016	33682.078	33537.406	32562.666	32172.350	31704.785	31668.834	33573.527	34116.117	33749.129	32898.531	32507.609	32938.285	33498.859	34407.988	34276.469	33674.152	33572.918	34088.242	33807.863	34195.008	34462.059	35868.727	36609.039	36870.684	37416.398	37813.156	39996.688	39914.434	39850.742	39696.344	39479.676	39748.691
33429.801	34841.027	34552.719	34570.918	34128.633	35394.418	36095.070	35275.609	34332.891	34423.039	34819.734	34433.207	34626.949	35527.875	34460.207	34420.434	35537.758	34585.148	33081.996	34106.398	34235.031	32815.312	32800.305	32709.969	30473.258	31260.564	32122.988	32816.230	33345.363	33113.879	33364.734	34539.574	33236.301	31877.840	33408.832	33552.715	33845.406	34433.223	35153.082	36720.172	36343.938	36935.820	37161.699	38070.062	36962.559	37030.344	38920.211	40732.609	40715.078	40517.637
34065.398	33780.305	34627.152	34713.527	34729.742	34891.172	35075.109	34995.754	34520.352	35129.699	35892.910	35194.383	34565.941	34633.277	34090.387	33916.031	34666.449	34419.938	33243.719	34161.516	33550.570	33472.820	33336.941	33483.422	31422.967	31575.455	30994.881	31326.699	31106.209	31151.725	31991.479	32725.146	32828.258	35253.785	33961.457	33734.281	34396.812	34706.008	35433.438	35642.926	36553.164	36280.312	37016.129	36938.285	37475.297	38183.723	39132.012	38612.977	38587.676	39778.859
36677.000	36282.219	36324.949	35484.625	35241.141	35746.570	36289.148	36825.133	35357.590	34954.820	34729.332	34404.430	34448.262	34236.535	33780.066	34251.355	35503.227	34792.887	34384.820	33749.859	34617.629	33599.938	33641.574	32969.977	32792.406	32524.484	31688.268	30591.240	30010.371	30306.615	31777.885	31888.965	30680.902	31905.904	32364.578	32814.551	33609.754	34115.914	35950.156	34274.758	36654.297	37171.234	34995.047	36977.875	37039.812	38022.082	38552.945	38271.012	38990.156	39762.066
35390.398	36194.703	36513.203	37297.582	35826.980	35905.141	36192.629	36229.059	34888.789	36249.555	36554.949	34739.906	34886.512	35969.125	35633.328	34584.125	33695.652	33705.875	34573.020	35057.078	32919.602	33169.301	34084.582	33119.500	31052.730	31707.238	31489.904	32737.062	31819.447	32160.572	31860.938	31259.381	30831.959	31007.318	32422.301	33098.379	33224.852	33871.227	34569.531	35367.973	35301.258	36293.094	38122.402	37272.758	37015.266	36800.098	37605.355	39279.031	39100.477	37838.941
38351.000	36811.891	36725.785	36381.012	37179.801	36448.664	35662.922	35105.836	35541.840	37107.738	36376.375	35870.828	35787.734	34875.516	34089.734	34109.391	33980.719	33979.934	33156.738	33588.316	34600.430	33579.707	33607.469	33364.219	33629.145	33027.312	32289.006	31820.420	31616.426	31875.557	32488.637	32263.066	30987.588	31967.404	33008.805	33100.578	32766.277	32760.215	33346.711	34845.934	34916.941	35776.875	36512.906	36121.742	36079.797	36686.102	38104.789	38963.113	37675.348	36988.184
33483.398	36123.832	37184.527	36436.074	36521.277	37329.793	36833.273	37179.398	37044.691	36649.230	35846.125	35097.887	36320.457	35807.172	35791.262	36023.281	36015.859	34148.973	34283.840	34569.074	33455.387	33708.270	33374.539	33219.473	33626.703	34139.527	32463.336	32878.555	32281.418	32399.188	33094.676	32988.816	32553.873	32878.512	32400.578	31503.475	33453.109	33346.496	33528.984	34612.875	35553.340	35798.844	37727.238	36392.477	36719.387	37669.332	37416.102	36472.457	37064.875	38544.102
34677.199	36646.746	37003.902	36841.820	36437.207	36015.551	36818.219	37445.492	35778.512	34368.102	36229.691	36651.500	36398.531	35166.234	35412.832	36279.164	34577.785	35482.270	34640.797	35522.156	32943.539	33579.801	35142.531	34376.707	33583.449	34031.062	34511.859	33722.785	33274.773	32942.668	32475.127	31379.729	32283.064	32228.109	32810.379	33436.641	33035.312	33944.879	34618.035	35676.441	37255.828	36544.188	34115.988	36455.418	37245.832	38506.574	38165.590	37801.992	37975.691	39418.238
35623.398	35420.805	34375.258	36928.680	35772.875	35911.586	36708.199	36355.113	36225.551	36304.270	36109.078	36318.230	36586.312	35866.375	35623.895	35074.164	35556.992	35552.160	34077.031	34548.934	35145.910	35240.074	34764.480	34653.543	33801.066	33827.898	33241.090	32282.012	33051.484	33809.297	33915.852	32248.953	32646.773	32122.164	33259.109	34577.922	33804.250	33264.082	34364.777	35167.902	35785.508	37355.641	35491.715	37174.730	37250.121	38186.828	38511.598	39355.566	39361.797	38966.129
35228.199	36378.145	36384.414	36205.188	35957.449	36251.324	36673.465	36716.621	36554.168	36449.551	35763.391	35406.879	37096.039	37003.293	35815.766	35162.746	34378.527	34462.508	35462.477	35575.742	35182.449	34318.750	33055.801	34217.051	31710.754	32596.420	34196.688	33462.871	33537.297	33653.027	33836.113	34328.383	32860.418	32696.807	34602.688	32976.836	33825.746	34382.688	34564.895	33890.344	35646.059	36226.367	36247.477	37822.988	37224.055	39185.492	38110.207	38252.332	39028.738	39128.484
36496.398	35477.035	36757.691	37262.113	36122.570	36242.191	36687.320	37531.902	37035.973	36642.898	36033.156	36438.879	36880.844	35487.211	36121.891	36081.195	36185.680	34841.559	33849.316	34059.965	35442.047	34256.914	34728.691	35413.430	33416.250	33630.543	33996.754	32721.469	34203.293	33372.453	33842.090	34400.551	33352.367	32961.738	33927.199	33533.836	35014.699	36298.605	36396.750	36308.930	36493.047	36140.211	36596.531	37053.805	38174.750	38630.434	38702.758	40137.590	39601.059	38974.996
37127.000	38212.121	37864.113	38021.941	38569.035	39038.230	38274.500	38086.098	38134.207	38392.320	36733.887	34469.879	35206.898	35741.645	36312.594	35586.801	35338.125	35749.492	34250.398	34786.805	34253.953	33815.938	34049.105	33790.664	34548.859	35186.223	34978.176	33652.699	33771.668	33007.891	33928.316	33996.844	34454.605	34023.984	34566.102	34371.594	35793.891	33996.336	34241.844	35504.797	35218.324	36926.172	36555.539	36473.574	37659.949	39036.289	39100.449	38733.059	38578.020	39478.754
35768.199	36784.941	36253.035	37756.949	37522.168	37382.574	37218.414	37415.098	37808.785	38449.633	36597.973	36096.426	36763.344	35813.656	35764.359	36201.293	36589.781	35091.398	34068.762	33737.719	33755.445	33732.777	33225.352	33313.133	34231.852	33825.199	33117.379	33192.430	33838.555	33882.262	33692.582	33853.492	33424.426	33141.711	33209.164	33556.523	34800.863	35026.754	35447.285	34902.324	35592.766	37063.582	36160.043	37868.832	37534.371	37980.066	39045.707	39290.609	38213.391	37959.680
36321.000	36556.750	38021.773	36945.703	36343.273	36531.340	36660.637	37666.008	38049.359	36609.363	36805.535	37329.398	37884.469	36951.895	36672.570	36156.660	34809.906	35206.215	35472.902	35926.004	35315.465	34820.004	33703.637	33874.809	34780.512	35458.035	34148.000	34012.430	34242.344	34334.430	33884.535	33583.820	33848.371	32808.289	32713.459	33260.570	33650.164	33091.965	33004.324	33275.070	35932.520	36865.891	36845.523	37716.082	36631.254	37359.898	37612.621	38484.609	38749.777	38918.875
36607.000	35726.074	36903.727	36340.840	37490.461	37193.176	36650.938	35696.113	36245.359	35626.859	36108.559	35779.820	37501.387	36529.734	35587.562	35613.957	34552.656	33990.957	35082.773	35034.902	35401.020	34506.102	35021.656	34741.906	34258.672	34197.375	34448.098	33603.527	32750.857	33808.109	34595.070	33294.602	33733.879	33322.641	32407.008	33152.012	33449.098	34131.566	34277.621	34534.234	35122.664	36318.754	36886.777	37748.500	37310.434	37308.184	37744.570	38118.398	38472.992	38811.016
37202.199	36654.180	36092.012	36462.922	36859.707	36516.926	36783.098	36024.270	36614.145	37543.398	35626.133	35522.242	36663.566	36277.367	35503.254	35946.516	35773.668	35817.637	33966.125	35419.457	34592.426	34111.812	34610.258	34535.996	34763.574	34016.004	32899.297	32870.746	32744.350	33069.551	33293.082	33312.516	33724.512	33471.824	33051.504	33960.293	33927.695	34120.598	35323.238	34746.715	36247.477	35918.359	38219.449	36404.406	36887.945	37790.395	38314.457	39070.102	39297.039	39333.289
36536.398	36604.668	35050.750	36582.797	36688.543	36833.441	36517.301	36100.812	35767.965	36020.496	36075.840	37149.230	36053.883	35585.770	35397.637	35352.418	34819.547	35071.727	34927.445	33455.715	35295.676	34318.625	34157.012	33578.219	33845.129	34357.664	35412.562	32860.816	33125.277	32746.549	33052.121	32642.361	33318.027	34223.398	33606.363	32894.566	33376.664	34397.340	34992.273	35184.949	34423.379	35330.996	36219.059	36609.418	37730.164	38138.504	38560.320	38895.242	39051.551	38641.922
35474.398	36090.211	35309.152	36338.387	36814.504	36848.105	37550.773	36870.777	36378.828	37330.922	36201.469	36922.910	37335.484	35574.023	35331.777	35550.559	36072.559	34973.969	35110.242	34685.641	34456.812	35298.891	33829.855	34291.633	34153.578	34605.906	33177.977	32761.086	32467.770	33016.414	32892.258	32771.500	33100.328	33365.316	34177.941	34777.922	35305.113	35157.457	36134.914	36370.227	36526.434	36009.660	36687.562	37164.402	36539.699	37202.898	38032.629	37671.168	37829.527	39131.754
36873.602	35761.129	35489.797	36061.172	36057.988	36217.406	36269.980	35935.676	37411.887	36640.750	36136.898	36329.559	37355.137	37062.551	35516.465	35533.656	35082.891	35576.777	35797.887	35642.664	35842.359	34806.000	34395.594	33851.863	35112.328	34101.574	34364.445	33575.035	32944.398	34071.148	33894.156	33618.230	32938.824	34667.457	34222.664	34143.324	33263.027	33777.355	35773.059	37523.234	36654.098	36743.051	38132.477	36907.824	35959.066	36084.016	38068.125	37782.688	38503.410	39047.906
38706.398	36025.098	35636.145	35820.980	36652.793	37129.250	36891.762	38126.445	37276.512	36926.152	36856.746	36399.512	35624.738	34863.793	35642.734	35201.223	34007.816	34611.289	33859.172	34582.109	36436.473	34687.996	34385.957	34761.848	33064.926	34702.598	34308.949	32913.938	33288.965	33261.875	33898.547	33875.312	33873.113	32996.930	34526.922	34397.555	34112.527	34433.281	34629.988	33934.676	35385.527	36550.934	39030.746	38838.480	38460.863	39113.172	38869.859	39068.023	40516.121	40370.781
35775.602	36547.277	36826.246	36459.699	35621.992	36197.551	36452.871	36428.062	36455.805	36391.363	38402.426	37153.820	36531.637	36015.793	34503.902	35057.750	35600.863	34994.027	35308.930	35972.141	34383.316	33784.699	33541.711	34087.336	32585.143	33265.387	32709.494	32680.012	33616.164	34196.332	33534.473	33438.887	33981.832	34401.766	34233.504	33962.781	34452.113	34236.570	34717.301	35087.793	35750.844	38089.785	36955.371	37669.320	38505.301	38927.176	39458.961	38540.867	40187.168	40695.227
36108.398	35942.906	37908.617	37519.988	37283.344	36718.344	36175.801	36778.254	36864.523	35970.492	36021.191	35802.121	36588.734	36457.711	36132.527	37021.711	35482.203	35023.680	34477.375	35421.445	34930.094	34583.629	34402.734	34415.461	34185.266	34231.344	33565.750	34256.090	34070.129	33960.023	33498.992	32640.299	33236.742	33649.000	34106.855	33880.668	34448.391	34639.336	35444.367	36297.426	36155.395	36991.770	37543.781	37940.695	37400.484	38851.172	39645.543	39891.141	39651.586	40396.934
35051.398	36565.441	36621.223	35906.031	35838.746	35871.668	36636.539	37557.141	37490.395	37192.691	35951.457	36049.516	37348.414	36404.785	36842.773	36786.727	35767.688	35525.461	34630.109	35517.523	35573.801	34985.902	33654.309	33502.828	32948.203	33331.125	33081.527	33639.949	34412.332	34436.312	33784.812	33648.297	33940.129	34127.047	34345.711	32874.215	34136.289	35788.074	37128.266	36765.750	35835.215	37131.934	36806.516	38897.168	38220.785	38762.254	39237.887	40444.438	41158.074	40505.258
36119.602	36015.812	37113.059	36025.273	37107.203	36542.203	36780.039	36361.023	37356.516	38056.383	37263.094	38019.117	37651.039	36497.719	35837.078	35916.367	35499.586	34601.402	35054.613	35370.762	34097.184	35300.504	34508.555	33903.137	34004.500	33266.902	32959.898	33977.711	34987.672	33908.133	34003.367	34293.090	34830.043	33651.418	34536.148	33377.363	33909.258	35168.535	35785.117	36797.805	35944.090	36917.992	37260.398	37864.246	38193.703	38365.102	39108.910	40993.844	40754.293	40578.586
34054.801	35710.070	36669.410	36423.488	36594.352	37100.598	37043.801	38439.691	37514.051	37089.133	37547.395	38573.023	37617.754	36534.094	36329.273	36090.270	35824.504	36086.586	36122.723	35456.258	34506.910	34098.242	32945.965	33075.969	32920.605	33639.578	33672.430	33359.383	33792.094	33733.551	33734.484	33076.238	34338.359	32806.668	34449.746	35642.516	35432.730	34798.121	35496.492	35039.086	36621.977	38167.418	36969.895	38901.398	39540.715	39707.445	39828.055	40601.891	41046.820	40000.562
37084.801	37219.195	36311.316	37079.727	36657.168	36290.602	36764.691	37490.617	37137.328	36546.230	36374.055	37597.918	36780.051	36682.660	36432.566	36215.020	35874.121	36754.875	35988.102	35312.145	34090.301	33791.113	34112.426	33136.809	32594.600	33541.117	33019.207	33978.727	34825.777	34169.582	33925.512	34285.898	34306.402	35429.020	33985.602	34398.801	35534.082	35648.570	36378.234	35954.539	36780.379	37240.766	36943.422	37704.473	38207.293	38970.594	39350.215	40642.902	41739.254	42041.328
35912.199	36038.281	37041.734	37421.234	37462.680	36290.449	36105.641	36500.832	36285.820	36944.777	36506.355	36379.508	36660.945	35468.695	35737.445	35404.930	36174.625	35678.566	36337.086	35543.066	35866.914	34681.840	33772.547	33549.434	33664.887	34207.762	33842.531	33237.977	34050.977	34197.969	33904.219	32880.434	33536.422	33782.621	34248.191	34274.027	34620.020	34317.238	35623.348	36534.105	36234.844	37891.691	36221.590	37433.371	37823.352	38269.961	38512.969	38323.867	40017.996	40537.594
36624.801	35638.840	35858.215	36559.090	37264.156	37673.406	36855.586	36289.137	37033.480	36738.582	36940.113	36076.688	36658.309	36731.598	36381.180	35732.281	35975.180	35802.816	35622.746	35373.133	34461.613	34008.012	33465.523	33848.117	32998.992	33839.848	33181.262	32161.143	33334.453	32209.447	32733.141	33216.203	33174.934	32977.680	33318.648	34199.426	34739.332	35714.898	36120.258	37799.746	36958.840	37770.734	38941.168	38498.480	38074.379	39753.336	39853.551	40058.273	39911.832	39689.863
36470.398	36501.727	37033.410	37017.336	36669.465	36783.891	37761.766	37931.406	38025.047	37428.637	36892.508	36007.461	37174.785	36963.172	36790.574	36491.883	36945.609	35669.266	36150.836	36016.125	36159.078	35008.645	35211.953	34858.254	34235.180	32948.203	32782.844	32482.414	32720.551	32249.289	32063.637	31301.287	32011.141	31640.805	31879.520	33145.113	33404.164	34272.023	35104.586	35735.449	36867.145	38295.699	38473.266	36620.770	39515.547	39532.590	39589.398	40352.750	40245.449	40668.035
36110.602	37441.750	37476.977	37530.949	36949.336	37050.984	37207.426	36477.660	36794.277	36272.629	36896.035	36515.996	37500.000	35225.191	34792.957	35313.758	34966.203	35307.129	35789.211	35556.172	35485.293	34825.746	34683.949	33728.016	33959.340	34024.664	32778.840	33679.750	33245.645	33475.734	33070.773	32422.467	31933.525	31443.562	31894.416	31860.395	33317.504	33268.910	33275.957	34404.445	34542.273	35570.195	36753.562	37822.051	37351.238	38284.699	38699.492	38744.234	40261.965	39795.973
36689.801	36289.973	37833.418	37574.629	38035.820	38075.656	38536.559	37877.766	37158.414	37260.625	37453.473	36641.266	36228.984	36783.410	36641.484	35766.164	36010.730	36293.582	35036.301	34693.523	34876.453	34221.332	34959.895	34489.945	34639.930	34852.434	34984.047	34915.879	35299.379	34351.633	34526.039	34233.109	33160.441	32672.320	33931.434	32814.387	33206.504	32791.172	33863.844	34590.770	35338.863	36003.070	35617.293	37140.707	36414.758	38395.211	38974.062	39754.496	40804.707	40379.645
35805.000	36950.910	37192.043	38428.242	38069.465	38507.551	38056.203	37803.133	37697.730	36600.309	37453.320	37792.270	36658.434	37587.742	37272.324	36808.699	35437.305	35351.602	34553.770	34787.453	33924.148	34999.125	34619.066	34239.012	33956.168	33580.984	33666.426	33938.293	34794.023	33622.281	33919.828	35192.434	33557.168	33618.285	34607.035	34482.598	33843.453	33039.742	33836.148	34947.699	35237.914	35610.660	35373.211	36836.957	37242.016	37994.246	39319.262	40606.941	39958.891	39891.023
36253.801	37492.941	38037.254	38084.648	38589.352	39180.945	39618.965	38538.637	38045.527	38120.965	38274.828	37261.258	37068.617	37567.289	36925.949	36892.027	36055.379	35720.059	35053.852	35014.801	35225.500	34885.168	35392.234	35170.648	34524.863	34286.359	34421.922	35154.230	36006.910	34503.371	33605.160	34276.371	34346.871	35508.809	35884.902	34931.234	34534.484	35470.535	35347.426	35144.004	35844.027	35408.742	36305.969	36419.773	38706.914	39362.953	39729.676	40288.262	39442.703	38791.484
35717.801	36399.820	36655.887	36205.355	36628.137	37761.184	37873.477	38690.887	38438.965	38181.270	38008.059	38173.031	36311.102	35657.176	36118.328	36381.738	36280.508	35731.574	34711.461	36020.543	34169.844	34301.918	34921.996	34430.590	34039.199	34706.332	34464.324	32951.531	34277.328	34077.227	34433.980	35011.312	35361.434	34135.168	33993.582	34229.711	34743.094	35613.816	35155.355	35608.770	36396.906	37685.121	35840.352	36747.586	37252.848	39569.988	40260.605	41018.496	40992.117	40768.379
36283.801	36420.148	36061.215	36732.535	37617.656	38277.875	38186.070	38594.762	37847.711	37785.828	37171.320	38119.676	37467.371	37100.859	36901.152	36733.949	36692.988	36700.438	34968.203	35438.895	35534.477	35260.156	34559.988	34146.422	34417.488	34432.492	33944.812	34142.266	34400.031	34807.312	35261.609	35276.125	35396.738	36036.180	35248.422	35042.020	35165.566	34998.340	35185.090	36696.371	37189.785	37044.863	37120.215	37347.676	38432.809	38687.711	38387.527	38634.281	40917.465	41015.035
38089.398	36697.629	35979.094	34644.414	35849.008	37210.570	36883.820	37781.754	38020.949	37746.031	38147.676	38572.855	37674.477	37865.219	37834.727	38075.652	38517.863	37942.082	36622.203	36313.902	35432.086	35752.590	35481.742	35624.945	34435.969	33775.488	34468.867	33588.184	34593.188	34482.625	34128.457	34955.492	34716.711	34409.512	34681.555	35334.125	35280.480	35130.449	36768.551	37057.012	38321.273	37964.609	37009.180	37974.301	38335.344	38655.457	39090.199	38630.523	39871.441	40107.012
38086.000	38603.164	38546.297	37764.480	37185.914	37135.750	37633.816	37467.438	37361.648	38274.559	37901.977	38083.020	37765.871	36823.859	37263.840	37581.121	37049.754	37184.387	37554.871	36147.391	35761.566	37039.500	35924.922	35002.680	34649.309	35157.863	35052.875	35501.316	34854.891	34671.988	34876.062	34510.551	34268.629	34347.121	34929.707	34347.168	35810.531	35909.535	36416.684	36661.152	37170.262	37012.121	35952.676	37264.578	37963.613	38347.695	38360.242	39640.020	40492.938	39929.371
37527.398	36704.938	37630.984	37548.801	38097.930	38110.246	37792.391	37569.387	38216.746	38903.016	39357.305	37816.883	38563.133	38515.902	37406.516	37282.363	36952.832	36624.180	36960.086	36590.973	36796.383	36691.355	36234.516	35583.281	34324.664	34636.750	35385.703	34992.523	34102.883	33846.668	34619.551	35599.980	34395.809	35123.988	34539.277	34976.609	34714.465	35969.730	36024.793	36417.715	36353.059	36983.363	37384.336	37107.062	37784.516	37720.227	38678.727	39669.285	40220.539	40539.875
37847.602	38937.410	38549.652	38522.359	39376.594	39119.844	38816.363	37908.805	38778.219	38239.270	37506.543	37590.938	37768.031	37411.637	36506.668	37072.152	36617.395	35905.113	37788.652	35284.258	35437.410	36001.945	35449.801	35042.730	33626.055	34691.062	34641.184	34147.914	34725.418	34713.996	35064.316	34017.988	33567.027	34978.488	34677.594	35769.828	36720.059	36658.723	37399.863	37660.113	37053.082	38195.500	38043.434	38509.992	38878.062	39068.828	39974.348	41012.609	41036.938	41228.871
38620.602	37255.137	38422.824	39275.664	38697.062	38272.898	38316.652	38323.129	38307.828	38185.723	38887.184	37869.004	37925.066	37249.047	36937.152	37435.207	36648.543	36550.949	35838.078	36627.281	35522.316	34986.578	34386.371	34914.375	34738.801	35364.426	34818.102	34071.863	33662.391	34121.676	33785.230	34099.742	34676.258	35732.082	34324.094	35614.906	36495.969	37279.688	36184.691	37547.438	37624.863	37519.477	38215.078	39165.734	40574.652	39912.832	40004.363	41037.535	40756.922	40796.883
36190.398	36916.418	37990.781	37063.121	37018.648	37690.168	38692.379	38429.445	38540.359	37319.297	37834.129	38471.211	37697.855	37153.277	37181.930	37125.172	36200.234	36444.945	35768.891	36074.172	35216.281	36060.809	35080.000	35350.879	33480.957	34724.945	35444.711	34353.133	34465.742	34216.125	34088.184	34443.660	36884.488	36646.785	36058.289	35505.711	35617.836	36224.371	37106.711	36218.098	37121.613	38455.789	38660.988	38225.852	39273.016	40383.516	40007.828	40967.719	41941.543	42051.645
38412.398	36988.930	36492.227	37826.773	38687.570	38422.781	38091.836	37674.633	38168.926	39049.812	37238.793	37187.957	38987.137	38354.559	37954.461	37025.332	35433.781	36432.199	36150.367	35393.719	35209.629	36404.762	37015.348	36288.758	36146.266	34561.047	34367.367	35242.172	34219.715	35037.230	35005.703	34855.660	35276.492	35533.441	35231.656	36693.941	37032.754	38337.145	37881.605	37759.820	38631.781	38017.340	39257.105	38149.191	40152.312	39930.629	39519.922	40059.781	40299.715	40196.293
35853.199	37344.043	37533.188	38800.531	37543.043	37640.020	38331.164	38570.969	38415.582	38188.238	38246.109	37983.438	37985.070	38143.984	38187.590	38083.578	38455.852	36323.156	36215.992	37163.445	35457.113	35019.879	34813.281	35383.180	34087.559	36055.074	34529.570	35158.539	34503.129	34815.750	34978.516	35450.180	36156.988	35921.418	35717.434	36759.348	36569.348	38051.723	38120.805	38295.141	38077.258	38213.836	38025.613	38199.504	38960.023	39425.465	39548.133	40196.738	39587.266	39732.465
35915.199	37329.996	36101.953	36302.746	36931.672	39032.426	38977.699	40145.598	38706.543	38084.570	37520.168	36335.617	37490.617	37531.824	37712.578	38405.656	37158.781	36590.074	34643.098	36127.422	36642.750	35928.066	35483.395	34760.332	33934.566	35622.504	35164.781	35819.809	35193.469	35006.129	35621.793	36145.809	35675.312	35337.926	33959.184	35675.211	36696.680	36463.719	36521.301	37407.203	37798.418	38165.195	36036.246	37280.953	38233.773	38061.324	39204.715	40628.301	40104.941	40606.910
37276.801	37028.832	37553.742	36560.906	37784.609	38004.172	37492.230	37648.996	36597.078	36525.062	37518.023	38477.840	37446.516	38248.199	38042.512	37460.570	37072.598	36478.109	36809.598	36493.812	35948.340	35486.422	35882.641	35623.117	33995.832	36125.457	34751.285	33863.551	34904.914	35979.375	35850.621	35583.875	34327.199	34270.336	34943.016	34855.770	35576.145	36197.059	37007.699	36056.934	36811.156	36394.809	37248.387	37599.621	37731.754	37925.648	39922.480	41612.598	41827.953	41908.574
36323.602	36873.898	37278.020	37293.242	37675.020	37010.008	37358.629	37246.762	37630.621	36458.605	37994.047	36487.469	36396.824	36093.473	36383.453	37064.840	37880.164	36696.555	36992.910	36304.020	35945.848	36183.395	35419.703	34532.531	34473.211	33372.988	33824.473	33672.137	34615.141	34798.410	34916.211	34730.957	34820.164	34465.375	34500.441	35698.043	34944.918	35886.391	36021.023	37095.543	36290.426	37465.980	39298.844	39846.770	39868.863	41455.773	40974.996	42145.000	42108.891	42606.254
37283.602	37316.637	35073.160	36208.617	36710.023	36601.145	36654.473	37256.375	38024.723	38148.598	38521.062	38099.934	37946.328	38159.391	37214.793	36511.910	36661.918	36606.453	37446.160	36751.246	37718.562	34894.223	34396.461	34639.051	33793.691	34644.875	34094.758	34665.379	33715.793	33809.223	34634.387	35061.812	33763.957	33476.629	35275.875	34840.699	35344.875	35811.059	35604.891	37942.582	37641.898	38084.926	39643.645	40228.035	40057.891	41302.098	41525.102	41899.957	42331.945	42052.012
36376.398	35829.027	37173.867	36812.547	35890.664	36552.105	36856.328	36574.367	36771.879	37330.078	37895.398	38154.215	38129.539	38438.293	37774.875	37516.125	37263.297	36946.188	36026.129	35914.043	35026.781	35817.219	36176.617	35659.934	34301.855	34153.293	34021.031	33073.129	33384.566	33992.500	33851.707	33977.523	34217.246	33920.363	34558.355	35793.535	35848.980	37009.730	36801.758	37076.160	38969.066	39899.957	39632.195	40639.367	39996.777	41368.617	42276.488	42168.945	42352.504	42913.910
36984.801	35198.352	36621.902	37366.793	36137.074	37019.805	38182.641	37144.934	37018.773	38333.473	38727.879	38354.062	37982.504	37314.887	36530.918	37007.070	37801.594	36333.977	34774.492	35331.676	36223.617	35255.691	34754.074	35940.113	34767.191	34426.105	33570.070	34343.387	33224.133	33100.078	33744.172	34120.828	34473.227	35219.422	35095.832	34713.672	35519.914	36656.602	37584.551	39125.758	38201.652	38304.965	38859.656	40105.578	39971.680	41360.922	41417.266	41864.066	42245.660	42936.191
35929.801	36437.578	36204.047	36218.309	36296.711	36310.016	35654.234	36439.973	36612.914	36916.301	37063.113	38187.047	37717.457	37463.902	36826.996	36994.645	37593.445	37048.188	35957.547	36646.949	34576.453	36317.660	34850.180	34491.000	35236.168	33574.105	33690.449	34181.531	33578.883	34893.641	34871.246	34847.973	35048.738	34961.109	35198.758	34947.758	36442.258	35604.996	36265.363	37715.949	38897.742	39491.715	39150.527	39526.051	40019.957	40988.754	40290.395	40366.375	40997.004	41395.336
37427.801	37024.902	36893.426	36586.219	37309.156	37084.172	36751.219	36927.191	37505.070	37349.332	36948.637	36639.879	36572.113	37079.762	36155.898	36428.766	36995.535	37656.445	36077.652	36340.789	36283.633	36189.949	35527.926	35465.465	34824.223	34900.336	35770.113	34063.988	34827.379	34804.102	34681.961	35451.043	36223.258	34965.066	33673.688	36142.965	36390.754	36436.473	36907.996	39167.105	37562.168	39316.801	38779.195	39489.328	40863.391	40965.152	40897.688	41633.988	41818.691	41787.434
36359.000	36319.008	35695.832	35650.141	36273.820	36503.508	36490.492	37873.230	35584.523	36667.547	37577.520	36221.027	36198.129	36249.242	37118.965	36357.441	36268.824	35481.977	35742.617	34686.164	36028.945	36047.961	35571.914	35175.426	34222.246	34696.344	34456.125	34525.180	34397.715	34471.332	34296.277	33979.441	34953.594	35530.109	35299.738	34978.293	36427.594	37170.195	38167.230	38273.102	38627.383	40876.289	38342.988	39294.262	40751.910	41776.551	41572.262	40858.242	41444.789	42214.469
35200.199	35950.039	35388.324	35606.180	36470.133	37227.895	37213.496	37400.168	37292.871	37747.336	36327.215	36960.129	37433.926	37352.500	35737.996	35419.746	35447.625	36193.828	36816.125	34858.297	35626.840	35601.164	35364.277	35301.184	34378.961	34146.328	35380.531	34384.566	33824.352	32976.641	34245.770	34484.629	34967.938	35751.051	36005.832	35973.914	36866.848	36126.203	37673.871	38165.277	37958.660	38875.414	39717.352	38925.121	40051.078	40634.867	40959.352	41468.340	42149.414	41961.035
36517.801	36948.844	36165.234	37736.746	37362.117	37532.262	37584.508	37574.457	37290.320	36396.605	37129.070	38092.809	37303.062	37049.191	37185.074	36293.270	35919.664	35981.129	35054.184	34957.676	34908.516	35630.836	34903.152	34792.473	35200.699	34394.129	34454.008	36641.688	35265.344	35131.875	34749.262	33675.141	34547.199	35921.988	35619.445	36223.020	37676.219	36375.969	35985.512	36730.941	36340.539	39896.184	39233.695	40512.918	40470.406	41198.078	40816.906	40392.531	40220.051	40405.883
35764.602	36874.168	36509.445	37110.820	37569.133	37495.941	37363.156	36939.535	36716.504	36470.949	36950.969	35021.582	36661.719	37000.293	36121.871	36139.633	35349.023	36241.324	35512.980	35243.090	35021.125	34639.094	34646.145	33987.879	33351.770	34072.355	34790.613	34195.066	34273.621	34699.695	34749.613	34613.832	34452.703	35130.539	35679.254	36487.488	36866.859	37688.543	38511.184	37401.676	39217.430	40255.430	38755.102	40722.418	40101.977	39497.555	40040.383	39608.867	39614.652	39908.871
36830.398	36827.297	37033.875	37107.746	37230.457	37803.621	37546.008	37331.250	36074.449	35982.332	36815.723	36739.887	35516.645	36114.027	36465.227	36022.199	35537.773	35704.852	34477.531	35886.277	33214.285	33976.578	34424.195	33674.535	34213.109	33501.379	35334.012	35808.605	34341.922	34901.902	35545.461	35632.133	34450.398	34883.910	36898.023	37049.848	37327.840	37537.836	36989.367	36452.789	38705.898	38989.434	40891.883	40830.117	41437.797	41104.227	42192.480	42147.812	41214.605	40404.871
35282.199	35390.922	37392.477	36408.305	37735.426	37195.660	37388.570	37179.820	37099.043	36244.746	35480.477	36892.957	35766.934	36141.012	35758.398	35389.910	35165.047	35257.102	34311.891	35609.281	35721.039	34830.332	34455.426	35124.707	35832.570	34062.609	34759.832	35464.973	35130.016	35627.039	35094.527	35288.344	35327.594	32757.863	35857.527	36248.289	36315.203	36607.301	36828.926	37202.254	39132.367	38440.934	39225.863	41458.578	42199.293	41035.047	41441.719	42424.852	41953.781	40572.934
35384.801	36335.863	35472.156	36418.203	35991.129	35671.754	36254.754	37191.949	37190.320	35594.199	36781.043	36000.781	35664.980	35388.781	35227.008	36318.223	36904.461	34938.512	35319.594	34779.047	34885.102	35244.590	35109.777	34934.227	34731.441	35487.828	36249.711	35697.684	35875.012	36312.914	35326.996	35376.418	35234.016	35627.367	35153.277	35111.191	36424.953	36231.406	37223.848	38053.266	39482.914	39537.367	41319.578	39659.914	40879.133	40415.273	40855.582	41448.254	39887.379	40241.660
34652.398	33831.195	35188.426	35736.125	37228.645	37527.793	35816.781	34897.547	34914.625	36066.602	35373.246	35670.652	35419.004	34943.973	35702.430	35405.180	34701.445	34629.184	34734.871	34171.008	34795.723	34840.043	34422.105	35124.809	34928.965	35974.137	34422.797	36545.891	35919.273	36674.949	36085.285	35763.664	35795.023	36493.699	35404.734	35020.793	35673.465	36422.074	35576.879	36528.758	37790.609	38102.812	39190.922	38648.543	40063.977	40257.879	38961.539	38770.391	38979.363	39323.301
34619.000	33952.332	34951.551	36924.254	36616.109	36318.164	36152.965	36169.645	34855.016	36130.152	36052.836	34624.023	35528.562	35446.891	34515.645	34074.637	33820.316	33655.746	35063.715	33410.969	34566.410	34364.598	34260.633	33778.215	34968.492	34702.555	33837.328	35173.930	34904.250	34934.926	35590.719	35221.707	35367.145	35446.988	35224.102	36536.859	36536.574	37525.906	37626.879	37225.566	37688.613	39229.371	37964.156	38863.789	40790.984	39003.273	39162.242	38318.027	38366.938	40041.020
34317.801	34302.363	34997.992	34538.832	35132.824	36096.332	35501.254	34826.559	34856.578	33837.016	35130.441	34708.590	34045.512	33559.676	34126.422	34080.551	33192.781	32899.031	32961.691	33238.621	33240.941	33147.809	33803.637	33533.625	33318.148	33371.262	33076.617	34297.832	34419.348	34563.477	34456.117	35681.402	34248.824	32961.715	36789.703	36310.039	35939.992	36481.508	37106.070	37932.129	38866.586	37006.844	37443.297	38935.453	40107.953	39108.250	39243.160	39800.855	39116.391	39022.398
32807.398	33153.254	33995.078	33862.875	35549.312	35163.422	34443.320	35079.441	35060.113	35345.855	35658.328	35827.316	34849.852	34461.598	34182.027	33214.184	32629.754	32432.314	33182.027	32277.625	32285.510	33561.156	33158.016	32172.850	33290.590	33553.266	33775.125	33082.051	33156.777	33721.625	35115.699	36101.477	34227.648	33182.199	34944.520	35494.438	36182.488	36491.691	37115.656	37166.125	36080.586	38286.551	38378.867	39412.168	39924.340	41640.500	41423.020	39213.637	39521.473	38981.180
32701.600	32807.711	32168.748	33801.895	33770.289	33154.395	34058.684	34971.949	34634.148	34034.113	34708.191	33579.691	33993.938	33580.973	33925.859	33121.496	31327.777	31995.695	31374.004	32165.396	32276.098	30573.566	31458.715	31534.432	31775.814	31760.781	31858.359	32416.557	32099.562	32863.055	33499.293	33965.457	33826.328	33599.059	34335.402	33722.754	34730.531	34624.855	35422.523	35271.863	37103.418	36398.426	37508.176	39141.848	39756.789	39984.988	41027.473	41041.395	40726.129	40970.848
32690.801	32685.539	32811.102	32605.641	32875.137	33346.363	33615.871	33856.508	34082.512	33488.250	33191.613	31998.939	32237.209	32464.482	32309.480	33163.883	32375.586	32025.268	31337.297	31131.387	31450.645	31154.080	31061.404	31370.521	30753.881	31507.182	31285.492	32089.529	32001.902	33302.277	33769.781	33990.312	33909.656	34506.027	34831.230	35063.168	34364.727	34860.754	36603.961	37066.680	36367.160	36910.109	39009.234	38647.961	40431.336	39861.117	40872.473	40616.945	39769.305	40028.234
33428.000	31565.787	32040.920	31939.975	32409.627	32666.299	32768.160	33539.414	33896.574	33687.539	34548.156	33225.410	33021.520	32226.082	31170.760	31386.596	31843.186	31254.646	29956.586	30540.521	31294.123	31367.049	30611.512	30168.535	30953.645	30049.666	31892.357	31414.826	33487.652	33918.289	33272.980	32924.816	34515.754	33037.922	33851.984	34222.453	34921.055	35606.422	35858.711	36165.109	36129.793	37325.914	37862.328	38564.852	39321.305	39307.891	39780.992	39465.379	39617.738	41097.578
31882.600	31753.920	31875.279	33150.906	33216.535	32453.338	32609.803	32454.756	32817.953	33097.789	33708.523	32791.461	32797.277	31640.594	31074.508	30843.934	30895.512	30608.125	30733.930	30416.418	29911.307	29777.377	30515.797	29720.822	30817.395	30971.158	30904.867	31056.486	31382.779	32700.654	33050.730	34004.582	34629.906	34058.512	34705.344	33645.719	34392.539	34771.934	35775.281	36844.852	36715.750	37326.074	38065.617	38404.930	39918.938	40130.418	40822.754	41300.688	40368.102	40826.574
30551.801	31099.014	31005.902	30548.553	31744.125	31504.197	31868.352	32375.957	31895.377	32818.387	32357.785	33037.715	31830.354	32803.332	32198.383	31277.672	30636.920	30944.846	29164.174	30459.250	29520.117	28758.395	28905.334	29171.377	28286.832	29462.061	30810.527	31751.008	31956.652	31520.133	31754.387	31865.553	32915.246	33245.824	34215.441	34886.086	34617.156	34460.410	35386.242	36026.324	37067.645	37753.641	38110.664	38872.586	39732.152	38836.781	39093.277	40723.922	41285.219	41069.461
30876.199	30425.121	29900.830	30330.584	31197.953	31257.713	30197.746	32070.248	31910.109	31684.008	31486.564	31417.324	31389.922	31485.635	30909.854	30291.395	30483.414	29843.951	29745.834	29332.057	29362.061	29467.023	30280.885	29449.836	29216.887	29814.885	30363.766	30854.236	30928.223	30394.414	30629.652	31543.758	32893.418	34906.332	33686.457	33415.086	33928.109	34241.828	34980.551	36516.137	36205.883	37078.727	36831.270	38469.773	39332.309	39518.699	39977.461	39749.500	40674.230	41723.523
28869.400	30862.521	30654.865	30609.357	30647.346	31612.477	31077.742	30306.377	31170.115	32010.051	32786.211	32024.738	31163.561	31925.316	30743.979	31013.641	30423.959	29151.729	28948.848	28656.027	29034.406	29734.531	29096.674	29391.586	30577.838	31385.117	29676.320	30424.771	29827.447	31415.119	32788.164	32787.910	33413.602	34837.148	33646.773	33530.215	33867.637	33486.797	34210.859	35125.617	37364.199	36802.332	38190.727	39141.344	39305.402	38514.406	39265.395	40045.637	40384.965	40451.570
30141.199	30678.418	30185.902	30453.482	31885.262	31733.090	30907.016	29981.814	32153.756	31087.586	31104.541	32183.674	31748.922	30759.041	31143.951	31826.148	30083.658	29769.734	29211.768	29100.557	31595.781	29169.020	29164.371	29192.457	29995.242	29931.887	31059.295	30809.117	31671.467	31112.760	31358.588	32226.488	31945.002	33479.652	33417.891	34415.855	33334.090	34903.461	34804.039	36551.887	36756.297	37258.430	36864.352	37730.699	38271.832	39577.488	41047.504	40902.188	40779.605	40952.516
30044.400	29815.623	29556.582	30261.303	30212.135	30205.387	31335.275	31172.953	31504.775	30993.641	32645.602	31626.906	32175.510	31451.889	31000.994	30946.041	31291.807	29279.992	28729.289	30412.912	30327.787	29640.719	29250.584	29383.727	30305.789	30240.787	30518.539	31428.967	31629.365	30441.473	30960.230	31752.658	31885.426	32639.150	33306.785	33478.410	32706.111	33540.328	34283.703	33930.117	34539.148	35022.316	36651.102	37604.438	38427.277	39604.953	39834.629	39899.062	39620.926	39925.363
29343.600	29959.645	29993.943	30472.705	29762.428	30219.941	30552.340	29800.537	29668.676	30766.629	31151.854	31496.355	32201.068	31602.428	31185.365	30594.041	30131.582	29986.539	29550.514	29054.508	30670.002	29301.014	28138.859	28932.143	30154.711	30428.031	30495.648	30332.332	30505.078	30576.594	30870.721	33069.055	32985.184	32012.242	33067.637	33953.828	33194.801	32727.557	33828.535	34082.852	35461.426	36286.695	37052.027	39028.922	37261.441	38008.906	38551.473	39025.988	38830.098	39526.688
28594.801	28687.311	28687.680	29220.330	29602.975	29482.449	30002.076	30645.580	30443.865	30775.125	30791.361	30187.012	31250.080	31659.666	31675.438	31282.752	31384.127	31016.229	28661.684	29707.297	28442.973	27957.727	29057.639	29322.955	28634.262	28803.729	28700.980	29906.771	28772.369	29936.342	29306.949	30097.621	30688.477	32596.373	31187.518	32563.018	32817.914	32911.555	33192.961	34798.336	35749.812	35033.723	35957.270	38001.461	37724.824	37625.098	38501.941	39694.363	39805.555	38910.859
27990.801	28273.834	29488.102	29347.172	29555.107	29415.168	30426.844	30527.939	30801.467	31348.389	28669.855	31725.479	31246.164	31855.428	31591.928	31099.461	31210.961	29485.025	28979.723	29267.818	28546.217	28121.096	28198.732	28408.527	28105.838	27093.293	28680.633	28309.164	28175.916	28791.826	28852.455	29024.469	30845.871	30728.324	30241.129	30849.799	31385.219	32721.127	33154.949	34858.023	34059.738	35955.477	37104.066	36953.691	38889.145	38651.473	37666.332	39660.387	39001.176	38800.531
29836.600	28623.000	28087.072	29227.234	29415.061	29694.965	30434.959	30034.328	30746.127	30384.076	29639.062	31316.639	30054.744	30826.084	30968.867	30678.510	29093.971	29569.434	28568.217	28974.570	29411.771	28725.172	27803.807	27567.408	27845.055	28228.021	28203.059	28596.188	28402.402	28831.080	29263.051	29224.621	29557.020	29692.445	31344.957	30399.684	31569.508	31880.916	32501.795	33385.617	33974.730	34827.367	35858.312	36499.707	37034.770	38364.441	39937.801	39620.406	39303.695	38769.605
26727.199	27330.395	28374.264	28208.744	29754.143	30980.928	32256.711	32012.549	30834.357	29529.434	30744.859	30346.580	30094.391	30324.814	30658.102	30497.744	30028.938	29323.676	29405.713	30046.562	28971.301	28699.271	28566.570	27839.953	27587.250	28476.578	28020.994	27044.602	26983.035	26727.002	28393.109	29393.182	28645.971	28351.465	29344.723	31453.441	32093.018	32914.438	31239.049	32001.305	33949.465	35841.043	35286.043	37562.590	38035.059	38718.062	39886.676	41151.863	41263.703	41602.520
27114.600	26822.846	27111.900	28142.139	29372.303	29043.572	30406.195	30196.393	31197.252	30613.879	30536.666	30570.369	29937.615	30563.822	28697.914	28779.941	29491.699	29019.779	29331.496	28615.910	27751.537	28037.947	27915.986	27618.398	27106.438	27436.773	27907.135	28213.406	27875.295	28429.258	29645.676	29648.564	29646.148	29029.432	29735.779	31056.092	30523.041	29554.648	31323.670	32181.922	33387.402	33511.906	35407.527	35953.348	37605.230	37469.930	38037.633	39419.211	40481.129	40311.645
27245.199	27706.871	27107.697	28411.613	29219.518	29461.107	30443.713	31459.830	29572.422	30476.182	30100.801	30267.672	29295.900	30141.439	30275.023	29798.426	28131.906	28495.270	29406.605	28718.307	29132.311	27838.883	27774.428	28464.793	27091.551	26692.062	26995.705	27221.518	27587.613	28512.381	29367.285	30551.129	30424.281	30962.424	29542.029	30452.393	29867.385	29913.473	30193.480	29660.152	30947.033	32362.229	33591.707	35739.723	35271.539	36523.656	38820.445	38924.504	39034.074	39818.535
27830.801	25983.322	27266.121	28636.250	28826.195	29431.398	30289.275	29350.758	29928.846	29201.352	30311.213	29736.113	29342.322	29545.525	29374.123	29235.266	28310.365	27738.094	28347.297	28543.809	28342.680	27799.354	27819.068	28037.492	27921.432	27958.547	28012.451	28118.148	27051.377	28108.758	28937.291	28542.150	28939.447	29045.109	28330.623	29539.373	30017.357	29854.605	30319.477	29811.873	31488.508	34087.914	33787.059	33634.980	34721.191	35714.730	37119.488	37776.098	37875.277	38452.586
26032.199	26194.709	27410.926	28115.527	28314.062	27985.420	28550.428	29713.375	30136.955	29156.463	29953.803	30553.930	30556.109	30836.768	29901.395	29469.535	28950.045	28781.768	29173.662	27963.455	28854.893	28717.816	27687.891	27953.203	28246.627	27461.453	28595.725	28812.729	28606.420	28883.742	28809.521	28046.600	27643.592	26873.295	28507.580	28785.832	28433.027	28370.100	30109.625	31417.033	30829.316	31877.516	34570.797	33768.332	34289.164	36083.180	35940.543	36732.188	37996.062	39270.301
26386.000	26140.926	27011.613	26965.488	26460.094	27670.650	28715.537	28451.457	28455.436	29391.648	27759.277	28476.021	28529.393	27879.676	29248.621	29784.605	30149.115	27727.807	27736.293	28529.529	27702.820	27641.104	27980.441	27954.617	27791.643	28223.641	28298.230	27828.568	28129.959	28135.873	28059.170	28873.424	28214.443	29229.176	28683.412	28484.840	28478.287	28796.305	28611.211	29801.062	30744.525	31546.105	32439.477	33477.113	34230.043	34551.016	35448.211	36980.527	37362.527	38157.973
24357.000	25503.592	26241.949	26979.830	27319.578	27440.799	27428.584	28060.529	28510.811	28538.580	28077.156	26853.256	27566.496	28601.607	28535.279	28113.602	27856.404	28517.031	27834.400	27814.164	26672.350	27788.809	27256.740	27233.752	27926.688	27922.049	28048.459	29330.582	28095.121	27295.678	27764.633	27421.041	27399.486	26211.770	26353.510	27500.488	27261.734	28001.080	28285.945	27403.670	30499.156	31301.049	32689.533	32251.570	33827.371	34460.078	36209.652	37277.562	37183.145	36717.266
25620.199	26232.447	26346.252	26893.562	27112.941	27085.592	27624.891	27749.182	28237.402	28503.670	27880.434	28948.074	28270.127	28155.771	28826.684	29017.979	28051.967	27910.496	28143.879	28142.111	28974.568	28337.443	27952.676	28023.383	28090.977	28124.943	27140.891	27932.051	27769.863	27310.572	27218.539	26953.379	26949.352	29044.086	27961.707	28182.729	27806.941	28023.273	28529.812	30224.062	28618.877	30426.578	32608.203	33144.949	32200.133	33832.020	35684.387	37780.094	37575.488	38102.520
26929.000	26305.795	26565.186	27500.842	26601.986	26511.748	27009.961	27053.014	27595.008	27422.551	28619.523	28110.180	28806.156	28581.326	28606.461	28037.332	27864.990	28622.508	28496.508	28659.875	28100.023	28419.756	28592.867	28340.766	28272.650	27353.643	25927.459	26695.535	26700.752	27071.025	27399.541	26528.895	26119.344	25717.295	26545.301	26737.666	27175.301	27041.955	28022.557	28557.516	28514.230	28700.496	31239.660	31873.945	33994.504	34146.117	34258.438	34535.297	35776.012	35969.609
25319.000	25965.990	25878.094	26262.498	27061.572	27589.516	26843.977	26686.912	27229.461	26792.381	28289.912	27407.664	27165.510	27998.365	27481.574	27320.283	27940.814	27483.568	27496.742	28476.295	28825.301	28095.547	28231.711	28129.012	27574.748	26966.188	26583.824	26517.033	27210.891	26503.477	26560.887	26604.389	26366.945	25901.746	25295.035	26569.082	26454.082	26910.244	26337.264	28762.473	28201.840	28173.344	29386.416	32635.271	32666.660	32890.367	33960.973	34447.367	35921.523	36565.227
25287.199	26610.789	25401.867	26786.838	26306.543	25697.904	26420.240	26883.830	26973.844	26866.139	27532.643	28141.043	27548.432	26910.154	26936.904	27468.582	27340.924	27427.977	26325.666	28191.906	26527.168	27209.455	28461.213	28095.902	27276.398	27377.361	26988.279	27435.227	27096.699	25788.713	25472.115	26281.521	25106.092	26000.133	25437.703	25936.404	25508.611	25031.514	26846.123	27521.000	30097.566	30200.342	31836.275	31795.662	32085.961	34155.395	34204.855	34447.688	35791.055	36022.227
24383.199	25710.012	25955.645	26262.078	27262.871	26636.906	26064.312	26306.559	27779.268	29231.826	27865.096	26770.611	27569.945	27537.781	28143.295	28915.244	27906.023	28948.398	29798.199	28850.264	27485.047	27331.211	27441.023	28011.941	27779.666	27620.779	27008.078	26153.191	25873.062	26945.389	26495.982	26355.932	25055.666	25274.035	26099.934	25060.816	26078.602	26738.182	27276.807	27601.527	27227.412	29832.682	31532.646	32652.750	31891.541	33597.426	34596.492	36149.277	36179.504	36783.188
24239.600	25871.770	25271.854	25201.598	25413.551	25856.709	26383.332	27595.061	26865.922	27239.594	27142.748	27109.973	28809.244	28490.488	28838.693	28930.748	27830.967	28096.230	26919.885	26742.064	26927.021	27804.414	28370.062	27893.641	27025.031	26509.648	26241.135	26077.320	25322.605	23823.178	24607.936	26439.756	26051.746	26016.221	25274.555	26381.752	25852.453	25985.295	27391.426	28565.162	27913.225	29681.891	31202.336	31107.486	32585.299	32946.066	35099.023	35606.012	36491.664	36681.895
24502.400	23660.883	24561.598	24691.475	25032.443	25158.297	25316.020	25346.629	27200.785	28404.812	28053.814	28816.756	28144.055	28760.195	29011.934	28848.256	28554.205	28981.889	27302.066	28283.486	28523.082	28510.779	28496.498	27263.557	27504.408	27369.352	26402.371	25975.703	25723.088	25695.436	25286.072	26044.689	25814.752	24209.094	26294.711	25518.053	26662.980	26967.572	26836.445	26140.863	27802.162	28272.352	28579.748	30954.408	32171.586	32752.332	33132.195	33568.590	34623.777	35887.992
24724.400	24983.186	26068.277	25211.127	25966.615	26276.234	26515.648	25544.879	26968.811	27723.764	25865.381	26692.121	27267.971	27901.141	27602.186	27458.582	27207.469	26733.213	27790.102	28802.186	27062.088	26976.359	26141.957	27168.230	26837.521	26055.693	27190.654	25809.779	26810.389	25732.311	25084.449	25989.619	26614.955	26222.156	25555.273	26199.779	26310.648	25844.533	26700.646	26974.449	27235.053	29454.316	28674.254	29994.459	31146.965	32263.520	33300.980	34685.266	35233.750	36028.371
23659.600	24585.311	25668.977	25851.547	25954.373	25941.252	26180.906	26660.451	26526.229	24796.242	25732.113	25853.854	26364.289	26061.848	25714.961	26598.568	27216.207	26765.529	27017.896	28114.488	28970.746	27146.367	26772.504	27722.086	26765.355	27610.920	27080.695	26424.816	25899.371	25889.176	25669.127	26797.199	26150.611	26286.549	26332.201	26280.637	26119.012	25962.135	26702.670	27062.623	27832.102	29291.342	29548.820	28814.949	29382.102	30506.756	32727.746	34415.020	34287.555	35484.102
23210.199	24468.701	23565.701	24562.471	24725.594	24683.279	24689.281	25787.484	26384.377	26106.588	25477.586	25470.715	26703.365	26185.545	26949.857	27133.545	26665.180	27928.625	26725.945	27223.139	27878.506	28280.205	27805.902	27901.465	26716.277	27020.707	26811.900	26794.480	26317.701	25961.600	26240.982	26481.934	25752.246	26381.932	25629.115	25561.334	26068.430	27808.117	27884.201	29265.691	29043.951	30341.719	29345.578	29806.305	31008.721	32318.221	33416.270	34254.117	34886.566	35441.469
21671.801	23303.412	23433.607	24262.479	24099.744	24159.021	24964.229	24476.826	25496.213	26215.963	27090.312	26184.348	25682.580	26449.711	26043.877	26146.707	26451.801	26293.293	27394.707	25996.463	25873.857	25483.867	25660.645	26534.457	27712.293	27608.453	27966.691	26447.838	27275.566	26658.547	26457.049	26967.184	26891.400	25624.621	26668.764	27323.822	26631.822	26573.871	26761.041	27872.801	28311.779	29277.244	30069.467	31781.174	31596.764	33617.160	34386.047	34975.859	35670.145	36790.891
22114.801	22948.568	23306.199	23810.449	24498.928	25232.875	24926.059	25259.869	25574.643	24497.500	26477.645	26629.775	25716.740	26062.777	25941.572	26294.789	26364.367	26282.416	26121.314	27011.301	27094.162	26701.537	26941.234	26308.055	26274.721	25774.016	25979.373	26325.324	26216.848	26407.064	26741.377	27189.598	26636.010	25864.764	27145.234	26784.639	26606.182	25799.576	26138.246	27319.166	29028.482	28243.516	30949.117	32068.463	33830.320	32957.863	34102.387	35071.328	36376.254	36007.684
22955.600	22844.340	22040.895	23246.662	24275.484	25080.400	24780.340	25190.184	25481.779	26678.066	24899.762	25824.861	24965.902	24513.549	24396.973	24471.973	24461.588	24742.010	24932.750	25672.080	26376.396	25247.619	25821.678	25356.227	25654.777	26744.645	26834.672	26640.553	26360.580	26098.980	25591.371	25816.676	25377.420	24791.406	25821.922	25320.588	25469.588	25783.895	26744.326	26397.096	27478.615	29205.484	29615.105	31120.920	32192.143	32724.639	33672.742	35312.484	35847.223	35319.070
23449.000	22972.172	23307.908	23623.389	23115.375	23618.414	23724.396	24214.146	24568.543	24269.490	24193.078	24959.912	25162.455	23647.928	24904.955	25081.750	24334.609	25345.072	25053.451	24339.312	24172.318	25400.203	25591.832	26243.635	25398.047	26358.123	26502.123	25451.707	26581.668	26202.961	25344.770	24862.477	24802.242	26497.051	25596.285	25767.711	26466.496	25671.336	25313.295	26473.367	27856.533	28608.740	29334.393	31313.811	31698.828	31964.199	34062.172	35361.926	35941.070	35904.594
22094.600	23429.699	23098.588	23721.848	24548.707	24110.127	23595.939	23434.287	24797.553	24232.617	24276.842	24494.287	25032.932	24166.588	25459.164	26039.777	26250.326	25089.445	25137.633	25867.861	26205.234	26229.977	24916.244	25417.344	24792.711	25033.148	25876.342	26385.961	25142.080	25274.844	25670.037	24958.229	24971.133	24942.572	24016.096	25024.586	25243.203	24956.992	25154.623	27253.559	27215.598	28437.264	30253.656	31322.783	31583.375	32148.199	33218.062	34517.020	34814.301	35241.879
22477.000	23818.355	23336.178	23703.840	24773.691	25092.771	24848.588	25918.695	25892.037	25689.193	25333.814	25034.770	25669.055	25045.113	25014.734	25086.918	24887.514	25991.713	25580.092	25028.322	26235.025	25916.199	24896.465	25135.082	24806.328	25222.320	25343.469	24910.004	25481.449	25938.057	25098.316	24303.961	25151.445	24400.027	24472.896	24694.012	24880.248	23899.262	24695.229	24885.764	26327.102	27789.885	27914.766	29938.020	32000.266	31943.385	32429.441	34201.090	35731.316	36171.617
23232.801	22533.414	23529.207	24108.092	24852.500	24946.451	24887.541	24491.186	24598.600	23551.900	26105.000	24728.568	25306.758	25076.221	25486.600	25291.771	24596.707	24355.803	24601.537	25258.936	24657.723	25193.203	25007.674	24984.963	24922.059	24740.436	24926.625	24665.779	25926.014	25214.312	24762.123	24765.396	24891.584	24066.551	24827.795	24502.576	24084.158	23752.406	23989.881	24459.639	25461.287	26560.828	27404.000	28440.281	29524.498	31093.330	32275.332	33057.168	33267.266	33554.570
22711.400	23852.180	23983.355	24479.904	24090.148	24628.889	24482.311	23703.768	25856.662	25124.848	24884.275	24944.012	24582.389	24997.250	24504.264	25236.074	24997.697	24916.922	24304.836	24598.859	24551.984	25177.391	25895.396	25400.422	24544.225	24948.555	24548.725	25254.492	24657.225	24402.674	24367.861	24761.480	25210.184	24920.258	24149.824	23329.055	24670.848	24982.133	24471.217	24966.701	26483.865	28228.418	27930.029	29677.434	30803.416	31247.139	31718.193	33172.637	34336.824	34613.707
22633.400	22900.195	23508.066	24032.541	24734.883	24605.334	25030.580	25310.346	25373.652	25893.752	24918.658	24524.004	25300.178	25300.449	24708.379	24846.982	25305.520	25170.113	25048.576	24474.092	25520.717	25708.803	25343.986	25260.857	24638.645	24567.430	26021.855	25664.705	24990.299	25083.219	24931.383	25461.111	24527.424	24934.133	25256.086	25650.740	25446.061	25581.785	24981.244	25580.086	26566.314	28196.459	28677.568	29743.088	31351.578	32993.965	32653.797	33621.680	34131.203	34380.031
22229.400	23336.545	23605.223	23464.262	24333.600	24660.572	24780.898	24674.674	24828.617	24280.748	25181.098	25300.582	25596.381	25372.729	25413.516	26163.840	25794.369	24175.559	24511.387	25291.516	24342.686	24932.352	25391.232	25667.580	25881.721	25994.305	24399.127	24419.484	24700.855	24625.016	25140.123	24777.879	24808.396	26393.137	24199.783	24911.967	24748.648	25130.996	25314.699	26224.709	27042.254	27778.986	29776.348	27461.123	30090.791	31507.010	31860.623	31685.607	32453.273	33550.277
23083.801	22249.732	23003.771	23908.861	23833.092	24362.391	24280.084	23982.195	23400.676	25110.959	24444.865	23858.680	23964.273	25469.689	25633.334	25407.631	25522.373	24648.299	25284.500	26084.977	24296.359	24411.467	26458.229	25549.203	26120.248	24994.912	24515.818	26480.047	26313.707	25873.551	26220.051	26278.961	25183.859	25818.307	25458.738	25534.348	25021.953	25015.986	24995.531	25460.857	26190.711	26118.023	28366.113	29612.623	30095.410	30788.906	30951.146	31638.598	32473.211	32816.301
22412.600	22805.182	23245.039	22800.250	23093.787	23846.822	24490.609	24726.459	24733.602	24810.377	24764.441	25576.436	24622.586	24040.373	24531.121	24958.775	25557.770	26106.492	25641.412	26069.125	25240.320	25625.256	26270.371	26223.154	26462.977	26534.537	25186.674	25054.154	25386.078	25062.459	25931.873	25045.543	24369.586	24410.908	24632.314	24178.086	23780.338	23643.916	24761.475	24593.939	26518.877	26875.932	27649.242	28352.348	29963.795	31608.441	32769.508	32838.371	32355.928	33017.105
22481.600	23489.785	23618.580	24265.967	24253.248	24207.676	24218.748	24316.256	24621.256	24457.916	24702.840	24396.002	24510.742	23982.623	25000.939	25458.768	25315.246	25161.848	24210.365	26764.098	26800.928	26778.574	26835.895	27004.520	26309.822	25737.674	26219.951	25460.934	24985.484	24924.764	24349.104	24568.020	24800.834	23548.125	23744.834	24720.184	24650.111	23873.523	23163.564	23624.602	25737.119	27058.201	27201.033	29288.627	29878.686	31259.834	31481.971	32800.289	32051.441	32763.256
23170.801	22893.043	23917.021	23290.920	24309.207	24740.848	25171.912	24929.910	25675.887	24897.367	23762.363	23924.332	24797.084	25238.043	25671.600	25622.959	26456.262	26390.475	25691.479	25425.076	26205.078	25713.652	26527.199	27545.996	26240.084	26705.014	26158.891	26572.920	26140.305	25252.406	24752.816	25160.668	24970.648	24829.865	24213.146	23633.898	24372.268	24743.645	25129.195	25510.682	26239.688	26788.951	26438.066	28904.701	29050.896	30173.781	31600.039	31820.324	32927.488	33771.117
23985.600	23069.623	22991.676	23616.492	23966.938	24814.568	25319.445	25040.869	25385.908	24444.016	25909.617	25809.121	25764.219	26443.146	26319.615	26063.752	26892.717	27849.998	27621.588	27438.236	28496.059	26944.500	26617.354	26459.754	26014.375	26431.586	25691.641	25507.908	26155.961	26200.375	25662.820	25929.287	26031.705	25179.703	24304.967	23391.418	24374.865	24642.432	23836.367	23690.344	24469.893	26660.381	28113.326	27469.752	29629.314	30217.213	30815.260	31392.943	31521.791	32584.973
20888.801	23423.498	24102.062	24247.299	23892.438	24866.629	25522.117	25896.961	25961.055	25725.887	24907.631	27571.789	26908.215	26584.133	27308.988	27134.791	26586.289	26581.256	25625.607	27772.066	26716.373	27357.412	27988.488	26862.010	26565.275	26249.293	26278.547	25214.137	24893.686	24484.926	24368.502	25122.480	25230.037	24442.846	25275.891	24954.139	23435.520	23966.729	24781.654	25146.342	24248.580	25295.924	27525.605	28192.170	29111.467	29963.430	31219.264	32959.613	33017.484	33848.129
21122.400	22609.227	22731.736	23651.689	24129.133	23946.154	25434.852	25238.641	25632.715	25308.832	25607.547	25816.367	25884.162	26075.373	26328.754	27035.791	27909.887	27769.113	27524.676	27005.977	26399.826	27724.785	27014.211	26361.469	26540.389	26782.270	25554.494	26009.889	24683.559	25092.289	24758.766	24014.123	23353.529	22657.150	24056.469	23015.646	23590.084	25081.705	24573.904	25328.408	25865.406	26803.279	26982.764	28805.256	30026.848	30504.592	30825.918	33197.180	33960.520	34157.301
22293.600	22643.746	22750.572	23526.834	24614.572	25198.426	25550.709	25303.006	25169.357	26499.307	26049.385	25016.684	26192.240	26097.352	26215.775	27073.826	26703.660	26987.496	27527.783	26186.664	24986.727	26332.240	27136.639	26653.547	26207.508	25417.570	25673.928	25211.316	24842.549	24175.826	24208.229	23895.875	23698.047	23650.850	24198.811	23070.674	24077.359	25140.410	24663.760	24921.848	25969.543	27799.338	27368.754	28406.754	28960.006	30449.920	31610.578	32137.896	33344.906	33475.598
22183.199	23345.955	23129.652	23810.133	24482.494	24478.945	24618.973	25461.324	25843.820	25122.359	26014.268	25784.826	25180.348	25877.879	26117.629	27245.242	26531.266	26446.465	25273.480	25874.711	24971.242	25363.693	25695.150	25815.930	25826.373	25052.730	25085.961	25033.965	23448.373	24520.318	24391.344	23942.850	24007.473	23340.672	23666.455	23905.871	24024.100	23545.793	24030.568	24611.129	25460.031	27457.076	26849.980	29116.732	30235.164	31456.023	33118.387	33274.344	34242.223	34987.848
23358.000	23443.086	23661.035	24089.447	24643.668	24370.775	24048.217	24394.432	23784.066	25820.104	26366.582	25348.523	25559.289	26486.689	26532.287	26943.074	26634.049	26968.635	26869.795	27065.152	26666.830	26231.252	25420.426	24992.496	25514.412	26502.764	25651.453	24263.309	24453.938	24446.432	23962.926	23468.705	23054.629	24005.867	23815.090	24303.664	24086.107	23459.188	24445.514	25614.559	25479.037	27692.934	27939.947	29220.695	29095.523	30910.170	31836.227	33117.059	33729.367	33618.070
[truncated: 225 more columns]
