# Supplementary material for: Oscillatory signatures underlie growth regimes in Arabidopsis pollen tubes: computational methods to estimate tip location, periodicity, and synchronization in growing cells
Source: J Exp Bot. 2017 Mar 28;68(12):3267–81. doi: 10.1093/jxb/erx032 (PMC5853864; doi:10.1093/jxb/erx032)
Supplement: supplementary_dataset_S1 [file erx032_suppl_supplementary_dataset_s1.zip › CHUKNORRIS-master/data/ratio_kymo/Arab_Col-0_Kymo_250713-A_CFP.txt]

23415.600	21805.020	22555.172	22764.377	22838.023	23582.732	24109.414	24396.012	23495.043	23605.213	23923.643	23201.512	23409.688	24940.223	24143.730	25288.848	22664.713	23890.727	24230.746	24062.680	24275.980	24575.068	24437.459	23819.650	24531.656	25151.615	25969.529	26141.146	25915.535	25998.297	26547.723	25566.031	25450.262	25887.023	25904.250	26238.301	25283.988	24486.586	26576.943	27704.930	27527.717	27817.445	26778.600	26022.146	26759.951	27255.000	27361.537	27052.074	26482.629	25560.678
20778.400	22855.514	21908.068	21106.377	21538.439	21763.115	22166.617	23026.238	23047.146	22330.963	21371.281	22252.088	21950.977	22809.189	23240.627	21610.555	22515.637	23184.664	23098.373	23378.225	23497.871	23781.773	23934.598	24683.424	22775.053	23631.514	23974.727	24197.740	24059.445	23796.584	23919.998	24248.396	24331.061	24603.186	24239.461	24584.529	25356.111	24343.119	24690.184	24670.869	25785.111	27089.479	27012.109	27028.574	25533.361	26451.162	25381.377	26296.605	26058.008	26544.617
21715.000	21694.193	22412.836	22061.914	22408.756	22313.414	22049.541	21878.791	21566.818	22309.629	22490.992	21891.104	21185.209	21468.076	21550.482	21272.412	22014.012	21476.816	21560.951	22140.777	22502.783	22119.766	22416.369	22894.336	22493.617	23203.467	24754.920	23773.617	24546.557	24207.604	24420.484	24288.305	25064.395	25265.689	24395.840	24358.535	25070.504	25571.010	24311.146	23990.855	24118.363	24749.732	24410.871	25427.051	24592.945	23758.521	24952.113	25829.828	25175.773	26064.898
20069.199	20396.480	21516.111	20931.357	21165.951	20942.303	20962.986	21506.898	21777.949	21606.092	21207.205	21778.297	22734.648	23233.539	23066.740	21614.586	21459.971	22669.254	21565.221	21966.883	23321.361	23072.229	22496.430	22482.680	21894.408	21618.766	22832.361	22452.043	22816.568	23679.602	24190.639	23951.369	23789.836	24092.723	24204.062	25173.873	23877.361	24852.168	23620.746	23857.613	24172.109	23645.713	24120.367	24978.850	23869.020	23949.715	24254.697	23920.186	23998.434	24883.105
19943.199	20279.455	21196.311	21325.395	20954.266	21638.436	22216.557	21532.803	21700.885	22154.375	21337.457	20858.793	21925.465	21384.662	21120.990	20610.559	21913.738	21959.674	22388.383	22015.105	22361.344	22597.811	23026.285	22719.947	23071.324	23700.424	22648.977	24033.885	23661.371	23148.004	23626.260	23545.711	23520.312	23874.932	24273.088	24825.707	23849.184	24630.346	24233.402	24005.172	24389.971	24389.896	24732.617	25690.750	24739.748	25268.012	24805.344	24535.879	24821.701	23705.338
21254.600	21256.803	20999.018	21566.840	21406.367	20865.660	20870.279	21459.773	22142.553	21662.250	22025.852	22851.316	22168.875	22006.043	21971.131	21736.084	22592.746	22468.119	22037.639	22999.613	22771.312	22902.326	23126.898	23609.518	23981.287	24139.652	23622.754	24492.402	25523.730	23957.191	22755.736	23682.621	23187.646	23800.348	24696.102	24525.209	23267.643	24328.221	23860.412	24241.066	24810.889	24354.953	23378.328	23717.875	23705.572	24223.674	24218.457	24866.986	24914.939	25084.662
19757.000	20706.529	20941.740	21371.908	22084.807	21461.252	21284.586	21112.670	21293.529	21162.697	21408.980	21886.295	21389.359	21629.162	23091.539	21261.457	21689.389	21375.314	22666.678	22265.309	22264.861	22192.090	22860.166	22889.633	23078.824	23132.771	23827.338	23822.979	23586.965	24341.818	23116.543	23045.383	24055.109	23985.773	23875.076	24174.502	23809.387	22746.473	22964.328	24223.254	23894.082	23658.822	23503.559	22973.068	23374.441	25785.934	24920.771	25053.488	24847.645	25679.021
20436.600	20210.082	20524.012	20236.805	20490.900	20452.973	20677.875	20838.436	20647.322	21006.166	20959.717	22040.674	21961.729	21049.273	22076.213	21275.965	22715.641	21430.242	22019.938	21856.443	22259.279	22905.582	23039.615	23207.508	22908.906	22942.449	23185.387	23603.473	23627.379	23715.338	24804.680	23825.395	23829.699	25274.861	24436.451	22807.072	24700.992	24319.518	23861.117	23368.789	24022.793	24969.760	24342.363	24075.846	24595.219	24136.438	24780.838	25182.082	25666.143	25165.580
20157.600	20018.814	21055.924	20729.975	20781.967	21015.580	21288.406	21423.908	22141.162	21940.236	21543.877	20873.783	20588.656	20911.885	21491.992	21605.469	22033.230	21953.213	22365.490	22466.750	22501.193	22809.477	22549.785	23110.645	22752.797	22267.893	23486.295	23946.998	22980.436	22932.758	23668.832	23943.762	23321.287	23800.408	23922.424	23055.836	23330.047	22815.451	23521.215	23787.715	23924.846	24688.564	24752.846	24078.162	24592.973	23424.502	24373.436	24305.182	23538.445	23810.494
19355.801	20676.275	20203.629	21231.215	21016.061	20591.662	20603.328	20570.500	20649.807	21507.816	21485.898	21343.213	21439.408	21378.262	21419.896	21948.254	22648.818	21902.945	22764.590	22289.145	22732.381	22371.943	22931.289	22770.592	22890.395	22913.588	24273.830	23776.230	22899.992	24012.779	24563.822	24368.266	24487.221	24329.582	25491.264	25340.865	25093.324	24268.646	24715.881	24766.957	25614.078	25868.000	24680.816	25714.072	26036.494	25711.848	26199.109	25151.816	24255.789	23649.129
21420.000	20823.143	21505.877	20674.977	21331.643	20797.549	20988.787	20993.049	21272.953	21958.479	21496.326	20865.508	20868.465	21070.590	21980.082	22561.031	21821.377	22152.832	21452.322	22001.377	21873.799	21878.262	22616.723	22882.699	22706.391	24848.406	23720.686	24228.662	24159.396	24695.842	25558.793	24972.512	24604.830	25204.582	24301.621	24506.787	24313.117	24593.324	24617.320	25375.160	24602.605	25323.371	23944.541	24334.422	25455.893	26575.787	25817.871	25957.869	25585.904	25765.600
20165.400	21361.514	20930.000	21241.408	20666.951	21754.281	21473.701	21598.762	21289.818	21379.199	21868.051	21961.377	21845.668	21866.869	22458.404	20900.734	21647.023	22523.236	22314.027	22570.809	22891.766	23596.588	24137.123	25024.959	22539.754	23353.891	22738.904	23356.715	24932.154	24804.578	24364.287	24335.988	24676.234	25466.256	24916.600	26551.699	25622.879	25165.113	25896.965	24983.018	24466.945	25102.455	24863.186	24560.266	25165.654	25604.617	25362.676	25866.723	26429.715	26871.518
20586.600	20486.871	20633.951	20286.891	21163.377	21468.436	21114.326	21068.719	21100.594	20717.529	21293.453	21344.955	20853.479	20715.426	20908.975	21556.463	22574.074	21505.906	21950.135	22058.738	22766.326	22178.371	23059.896	22724.553	23183.244	23644.695	22067.488	23661.807	23620.561	23371.592	24155.109	24516.984	24482.924	24704.305	24504.037	24069.838	25842.445	26276.928	25336.969	25434.416	25727.312	25547.154	26587.354	27691.729	25907.104	26529.402	27057.186	28035.014	27068.207	25846.439
21149.199	20939.986	20165.088	20855.203	20402.742	20703.736	20664.654	20409.211	20106.219	20843.023	20746.402	20520.889	21822.234	22260.195	21718.457	21506.838	21298.555	21832.639	21857.760	22730.998	21941.367	22285.479	22552.127	23027.346	23319.492	23138.494	23437.242	23381.865	23365.402	24122.650	24367.113	24796.850	24661.945	25308.795	25109.535	24980.330	24990.939	25782.113	25689.771	26209.615	25782.922	26142.652	25939.535	24909.740	24606.146	25753.656	25990.896	26192.562	26223.801	25990.969
20535.801	19691.711	20110.732	20350.639	20031.328	19785.363	20595.105	20699.900	20375.336	21122.898	21271.531	20812.613	20945.291	20337.461	21672.459	21873.742	22366.176	21635.949	22093.902	22182.094	22557.785	23186.389	22475.164	24192.176	24345.766	25101.793	25310.150	23440.416	23498.889	24593.893	25353.541	25350.271	25289.188	24368.338	25154.627	23530.734	24455.486	23831.959	25180.678	24612.449	25144.637	25283.039	24933.885	24175.039	25077.867	26186.482	25817.619	25712.527	26401.094	27464.723
19992.199	20125.941	19651.852	20431.533	19987.695	20136.953	20361.787	20113.836	20175.318	21170.914	21249.152	21733.969	21452.801	21657.645	22223.494	21450.451	22534.699	22535.689	22713.795	21941.131	21812.459	23250.738	22786.182	23819.076	23278.582	23957.225	24393.803	24755.861	24545.832	24292.818	23457.082	23782.922	23904.994	24258.309	24774.236	24024.398	24016.057	24076.301	24673.150	23859.656	24065.182	24793.303	25052.299	25789.270	25454.098	24070.508	24730.617	24676.275	24777.451	25083.875
21678.600	20424.979	21547.135	21388.701	20559.365	21284.678	21766.619	20385.332	21234.525	21713.924	21464.309	21755.969	20741.076	21657.311	21234.154	22123.465	20787.842	21304.098	21670.760	22155.494	22828.979	22295.914	21856.682	22110.527	22857.154	23886.529	23736.484	23600.582	23820.064	23565.375	23292.730	23649.850	23621.539	22530.195	23438.266	23224.930	22955.373	23867.543	23836.992	23783.684	24322.082	25031.879	24539.660	24784.023	24855.879	25292.822	25133.984	25390.748	24986.760	25028.115
19632.000	19924.871	20525.012	21034.906	20985.541	21060.885	20534.881	19922.025	20156.309	20796.990	20942.713	20985.764	21134.055	21410.137	21514.398	20374.828	20905.592	21934.314	21724.158	21481.547	21437.090	21283.670	21782.324	22102.824	22304.441	21772.742	22979.793	22478.281	22961.695	23684.133	24223.924	24028.025	24460.268	23933.652	24187.643	22868.898	24112.381	23958.041	24791.506	24764.846	24907.963	24044.555	24230.236	24524.320	24626.525	25221.350	24224.811	24927.043	25392.152	25782.828
20476.199	21894.924	21087.383	21203.244	21617.117	21319.465	21538.391	20831.977	20787.051	20811.910	20887.279	20353.842	20460.510	20369.859	21652.283	20628.678	21891.051	21461.285	21916.920	21396.859	22058.689	23154.670	23037.283	22642.828	22811.441	22315.160	22726.703	23590.238	23333.938	23331.371	23238.031	23576.527	24236.447	23974.094	22659.846	23693.049	24818.373	24073.174	24949.574	24552.227	24299.246	24113.723	23568.424	24127.250	23498.883	23646.627	24639.283	25312.643	25829.910	24811.170
21104.400	20275.463	19934.984	19623.188	21367.148	21672.070	21111.295	20876.484	21027.904	21027.670	21306.080	20481.023	21881.037	22052.943	20525.223	21253.871	20608.191	20271.805	21191.719	21854.129	21481.459	22577.711	22827.660	22477.725	21859.668	22477.305	23283.262	23620.137	22831.588	23424.781	23454.102	22950.865	23277.301	23527.203	24527.188	24088.311	25072.869	25003.334	24418.787	24101.518	23071.730	23661.088	24175.229	23236.033	24128.061	23613.658	23444.486	21828.912	23781.043	25142.562
19900.600	21050.764	20609.844	21582.076	21097.584	21459.576	21615.975	20906.340	22039.352	21889.664	21114.145	21443.439	21057.113	20455.312	21137.822	21821.621	22076.555	23070.584	22317.154	21982.176	21859.283	21466.932	21943.305	22542.316	23163.197	22469.627	23037.785	23313.803	23141.521	23569.377	23829.066	23262.859	23790.602	23731.795	22554.605	22533.949	22824.115	23332.730	23023.463	23243.047	23213.254	22996.016	23236.158	22994.434	23570.904	25547.820	24438.242	24740.578	23650.109	24653.213
20172.400	21230.094	20294.717	20469.109	20480.309	20923.900	21082.670	20981.396	20913.082	21171.348	21798.010	21311.029	21096.521	21391.459	20891.348	22156.932	21036.125	21803.180	22260.822	22087.723	22076.623	22595.070	22880.254	23432.059	23532.514	23935.822	23227.816	23250.625	25035.281	24632.609	23459.711	23479.482	24322.420	23883.498	23667.920	24242.537	23560.990	22233.895	23094.330	21925.783	21735.840	22621.100	22889.895	23010.795	23216.930	23341.328	23749.092	24018.463	23964.924	24606.061
20176.600	19680.697	20477.660	20776.350	20674.859	20725.178	21153.109	21120.857	20447.051	20252.975	20221.357	21303.309	20923.293	21135.244	19700.066	21155.729	21546.529	21722.525	22065.803	21840.010	21569.002	22624.588	22652.152	23068.027	22305.934	22265.463	22645.697	22261.516	23091.564	24131.215	24108.590	23850.719	23709.168	24116.285	24485.855	23997.695	23170.738	24940.332	24131.117	23224.400	23471.594	24554.158	24348.451	25118.242	24072.516	23803.336	24157.225	23644.689	24905.156	25243.355
19476.199	20327.885	20581.156	20549.428	21172.918	21878.492	20804.656	20432.895	20756.678	21247.328	21311.588	20567.344	21462.910	22472.529	21861.965	22099.160	21954.277	21928.074	22422.422	21786.051	22642.854	22181.410	22540.469	23152.791	22749.043	23234.096	24007.605	23764.484	24177.369	23844.229	23660.807	24064.160	24025.158	23682.234	24135.115	24620.197	23275.209	23439.191	23253.463	23732.883	24216.000	23239.586	23417.035	23120.207	23795.633	23815.756	23863.150	23987.641	24420.480	23429.922
20073.801	21331.951	21054.689	21161.891	21491.400	21169.189	21036.828	20729.869	21337.770	21404.336	21062.340	21303.615	21598.955	21656.537	20817.967	20902.344	21751.162	21207.025	21762.053	21696.559	22766.564	22700.604	23169.885	24175.188	24159.129	24433.271	24744.670	23820.990	24233.680	23324.617	24489.045	24497.695	24549.854	24828.047	24164.951	23549.012	23985.391	24469.568	23164.947	23899.230	23973.590	23857.055	23764.127	22806.174	23835.541	24624.680	25150.760	25373.895	24892.656	25895.145
19661.600	19950.871	20716.299	20883.049	21363.613	21851.393	21290.236	21338.367	21241.795	21786.814	21823.121	21467.527	21270.379	21713.811	21179.293	21817.240	20819.385	21337.260	21620.986	22476.172	23105.125	22985.893	22865.943	23505.824	23739.688	23034.020	22558.783	23411.332	23981.795	24538.172	24071.926	24154.242	24279.971	24781.041	24906.555	23932.594	24403.863	24905.834	24793.717	24410.941	24109.949	24584.328	25146.832	25382.650	25316.105	25839.541	25790.674	25126.994	25513.568	25785.117
19459.199	20673.430	20980.027	21149.234	20663.637	21704.611	22331.033	22118.045	22139.672	22579.576	21879.578	20803.488	20823.516	21159.404	20840.115	21367.018	21639.877	22038.691	22160.891	23500.625	22724.488	23361.074	23704.000	23654.357	23274.857	23476.604	24855.199	24995.582	24449.986	24303.707	25446.176	25437.838	25270.500	24739.846	24337.609	24554.387	24479.391	24633.652	24740.068	24721.875	24337.975	24691.307	24545.492	24337.855	22916.895	23159.586	24339.734	25209.861	25571.471	25285.943
20416.199	20283.773	21224.383	21372.047	22200.801	21561.930	21220.547	21694.955	21767.316	21086.627	21395.195	21724.449	21937.934	22556.354	22348.131	21913.438	21317.641	22400.311	22501.547	23246.477	23662.787	24261.811	24306.551	23696.869	25101.318	24395.625	25696.947	24522.242	24595.137	24533.398	24728.967	24925.641	24187.363	23812.488	25224.875	23805.949	24139.580	24558.600	24381.721	23780.549	23682.189	25127.145	25337.721	24076.475	25300.301	26196.244	25021.344	24267.900	24999.365	25306.625
21314.400	20667.051	20306.789	21996.182	20928.221	20779.027	21892.074	21463.008	21696.949	21870.559	21889.748	22638.201	21821.676	23142.996	22990.807	22351.947	22508.705	24404.289	23029.707	22706.451	23162.484	23280.820	23884.334	24260.178	22925.908	24157.449	25041.695	24310.467	25187.564	24124.430	24568.611	24468.812	23903.479	24748.268	24520.668	24139.047	24243.207	24059.127	24074.973	24950.949	24429.369	23127.504	24234.605	24295.734	23277.967	24678.963	25403.883	24965.059	24747.494	25248.262
20874.000	21471.871	21841.133	22548.373	22149.777	21528.402	22320.984	22025.248	21735.070	22401.385	22546.195	22922.018	22108.217	22560.441	22978.518	21654.537	22584.105	22300.312	22569.486	23357.193	22757.918	22317.301	22948.248	23807.227	22746.887	23455.637	24332.402	23625.664	23893.039	24131.820	23911.830	24444.654	24853.846	24829.510	24401.475	24068.252	24258.393	24445.283	24135.217	24313.646	24830.023	23291.295	23749.408	24148.830	24759.607	24533.084	24770.041	24000.381	25561.844	25709.318
22624.400	21250.346	21242.371	21803.627	22704.445	22993.643	22388.334	22270.344	22908.512	22320.635	22222.916	22940.600	21840.531	21703.336	22042.842	22412.355	24455.375	22565.957	22557.980	23059.332	22837.080	22877.830	22565.182	22690.090	23558.826	23290.721	24230.814	23686.039	23057.203	23763.744	24057.227	23650.385	23642.666	24072.291	23645.953	24673.781	23871.184	24261.416	23759.248	24265.115	24842.186	24802.654	24290.049	24318.328	24034.229	24958.590	25231.486	25050.852	24435.488	24449.455
20492.600	21496.520	21458.467	21686.055	22142.418	21301.438	21675.107	22615.826	22985.277	22947.625	22928.354	22859.793	23335.496	22896.426	23034.262	22311.598	22015.078	23147.367	23699.900	23349.658	23990.848	23884.234	23595.748	23865.375	23853.895	22985.721	24214.033	24255.438	23872.656	23306.996	23441.100	23525.596	23206.445	23111.652	23597.752	23068.092	23803.158	23560.686	22927.172	23461.395	23431.680	23001.979	23209.080	24557.396	23485.516	24036.613	24468.271	24726.648	24466.045	24267.381
20862.600	21723.307	20695.398	21178.611	21277.914	21833.279	21571.221	21386.012	20676.762	20282.965	21232.508	21205.059	21216.109	22483.564	22203.387	21862.201	22981.010	22675.281	22504.141	23100.287	23498.266	23426.375	23884.104	24239.004	24395.900	23857.154	23859.236	24527.518	24522.844	23951.486	23899.232	23894.922	23784.324	24005.119	23895.207	24968.404	23289.742	23777.859	22763.768	22944.121	22523.607	22938.082	23227.051	23889.287	23339.775	22920.715	22971.004	23203.131	23246.555	23148.768
21966.199	21432.383	21564.963	21687.775	22559.242	22228.711	22500.133	22038.988	22341.080	22339.965	22243.928	22200.447	21731.834	22004.896	20248.645	21417.221	21593.154	21763.314	22263.914	23692.996	23082.803	22653.340	24292.012	25012.619	23095.506	23654.309	24117.787	23464.887	23087.379	23407.832	24283.277	24127.609	24593.137	23624.947	23231.617	22864.078	22961.154	23741.498	23584.736	24084.623	23468.646	23867.023	23629.955	22897.996	22942.352	23068.898	23617.842	23422.826	23469.656	23996.156
20820.199	21423.520	20501.723	21689.234	21838.811	21985.396	22101.100	22005.898	21586.451	21200.586	20744.496	20864.303	21141.047	20852.822	21888.904	21679.184	21422.293	21763.840	22116.803	21334.994	21863.721	21710.592	21711.811	21983.420	21868.676	22450.584	22890.648	22606.775	22684.953	23047.035	22808.334	23019.760	23462.256	23824.104	23764.930	22665.914	23052.607	23476.643	23112.480	23506.428	22351.594	22984.725	22844.557	23210.213	23634.697	23487.457	23972.971	24413.820	23462.463	24974.162
23085.801	21531.277	20988.758	21368.715	21558.318	21937.990	22045.043	22071.674	21617.945	21367.438	21544.910	22179.785	21947.301	21748.107	21973.674	22382.455	21931.697	21595.252	20919.340	22031.398	21607.652	21051.693	21673.059	22276.266	21818.279	21493.064	23093.105	22894.936	22533.496	22039.166	21617.717	22030.732	22222.350	22371.865	22428.869	22533.916	22283.920	23360.023	23026.234	23019.438	23235.914	24050.779	23373.328	23781.146	22672.926	23097.732	23222.787	23273.434	23404.809	23676.650
20240.400	20555.359	21742.377	21866.191	20815.258	21383.908	20957.357	20921.848	20877.244	21161.824	21226.367	22581.402	21295.326	20370.725	20797.400	20562.123	22261.770	22319.223	21246.342	20479.000	20438.363	20583.092	21148.998	21063.152	22535.605	21569.342	22074.701	22704.430	22141.705	22073.174	22644.906	22161.377	22608.781	21515.961	20879.930	22223.051	22936.020	22850.139	22385.533	21947.520	23336.471	24052.238	23915.631	22610.936	23929.916	24409.764	24328.836	24740.818	24985.141	25234.529
20870.600	19835.541	20888.193	20833.102	20367.010	20515.229	20711.900	21484.830	21489.666	21262.717	21133.010	21497.480	21082.465	20989.033	21677.213	21007.977	20812.391	20971.189	20787.602	21531.309	21002.621	21014.600	21548.045	21024.730	21034.387	20587.992	21886.162	22064.074	22679.352	22280.877	22159.438	21876.283	22178.619	22347.297	22979.105	22649.818	23257.307	22853.131	23390.666	22865.512	23156.291	22745.527	23083.094	23240.992	23808.668	23889.867	23402.902	22429.445	24221.484	24833.697
20139.600	21061.217	21097.311	21703.482	21617.854	21625.996	22001.939	21553.443	20671.924	20965.492	20962.422	21232.416	20942.756	21091.107	21398.408	20122.445	20512.508	21156.215	22142.305	22219.967	21923.443	21428.594	21351.164	21506.348	21960.756	21678.896	23638.459	22663.578	22292.480	21914.064	22511.762	23592.801	22651.230	21749.539	22638.332	23492.064	22162.680	22676.490	22764.164	22632.742	23359.723	22827.719	21487.592	21580.861	22134.160	21923.271	22235.594	22846.176	23408.074	23201.416
20516.600	20496.156	20406.910	19944.092	20676.982	20186.250	19868.061	20639.879	20814.561	20958.510	20993.992	20886.322	21048.279	21362.260	20768.443	21005.811	20101.070	20799.912	21121.377	21464.850	21985.102	22707.299	22299.025	22189.363	22877.254	22070.482	23540.143	22499.938	22171.041	21700.236	21533.584	22091.721	22109.430	21713.459	22664.926	21838.684	22831.018	23118.016	22568.424	22769.480	21688.820	22609.654	22441.100	21453.842	22685.539	23317.330	23271.766	23197.959	22674.191	22587.812
21135.600	20552.027	21097.893	21575.273	20553.260	21338.479	21343.232	21021.020	21397.340	21762.486	21888.322	21927.143	21752.840	20991.699	20568.111	21415.014	21985.584	21203.369	20448.432	21311.904	21516.742	21030.887	20726.865	21854.992	21525.576	22485.346	21792.715	21800.652	22367.965	22087.521	22250.990	22118.539	22296.510	22153.621	21662.502	21905.572	22274.965	22389.354	22174.643	22480.732	22739.387	22516.160	22653.227	22478.193	22340.078	22251.027	22283.270	22846.150	23828.902	24266.195
21263.600	20777.047	21228.207	20772.377	20503.080	21232.285	20978.771	20900.836	21419.193	21304.684	20903.908	20928.570	21059.414	21194.363	20395.703	20739.109	22132.680	21039.174	21594.471	22532.465	21734.029	21764.000	22113.359	21047.121	21744.977	23061.016	23173.205	22609.576	22673.506	22815.803	22944.209	22673.740	22800.785	22927.008	23020.598	23915.416	22379.969	22447.143	23244.152	22535.045	22351.035	22775.701	22231.447	22710.789	23197.135	23100.523	23282.715	22448.654	23156.188	23638.158
20371.400	20861.979	21173.590	21308.934	20641.471	20411.000	19957.180	20568.338	20535.375	20754.006	20511.307	20485.924	21019.064	21306.133	21397.172	21163.838	20779.012	20833.887	20830.008	20483.369	20681.070	20807.992	21324.178	20969.791	22229.695	22484.721	22998.324	22593.338	22335.020	24106.248	24279.947	23600.291	23451.432	22786.623	23286.021	24445.586	22961.693	22453.234	22532.326	22447.156	22815.043	22415.430	22792.125	21642.725	23630.033	24347.320	23063.645	23614.486	23439.742	23126.652
21650.600	20725.660	21268.027	22145.324	22203.438	21733.436	21036.287	22095.256	22564.199	21427.607	20863.969	20588.922	21880.094	21063.398	21615.404	20450.877	20513.131	21508.898	22094.393	23009.943	22941.164	22061.064	22352.152	22319.375	22995.607	21681.742	22806.785	22670.568	23053.678	22562.064	22239.580	22417.016	22671.260	22776.268	23980.506	22962.816	23332.404	23244.752	23460.861	22506.996	23101.688	23374.039	23055.990	23256.801	23128.361	24066.443	23375.490	22821.791	23508.654	25129.723
21973.801	21732.340	21564.033	23292.408	22233.137	22118.863	21516.664	21253.492	21409.535	22166.492	22472.482	21515.346	21359.611	22106.650	21910.289	20978.582	21850.426	22748.369	22290.287	21775.924	21590.922	21096.818	21928.855	22652.828	22394.064	23211.650	22791.584	21299.020	23759.977	23062.734	22741.398	23125.221	22865.975	22704.047	22331.062	21422.844	22743.021	22494.105	21751.121	21457.668	21792.143	22406.830	22267.824	22164.641	21921.430	23207.988	23072.568	23759.719	23714.516	23340.240
21488.199	21971.631	21986.408	22204.311	21594.592	22240.861	21962.234	21710.477	21371.143	21283.066	21340.480	21859.043	21527.816	21190.527	21228.625	21586.738	22586.096	21714.961	21818.910	22259.393	21852.043	22161.930	21883.543	21661.928	21941.613	21543.855	22303.666	22222.801	22452.508	23116.387	23338.807	23071.307	23140.143	22881.775	22527.666	23080.764	23285.742	22118.748	22812.799	23483.561	23089.795	22108.225	22733.795	22424.168	21530.764	22230.137	23116.756	23393.166	23219.713	23039.486
20275.199	21676.160	21712.756	21722.258	21606.418	22027.875	22044.039	21755.604	22236.299	22847.650	21961.121	21903.170	22178.832	22238.957	21528.719	22954.029	22073.045	20931.162	21579.057	21641.662	21999.018	21857.742	22375.320	22644.301	23342.330	22648.182	22363.734	23090.039	22980.109	22769.609	22815.807	22727.566	22484.387	22545.379	22964.410	22890.336	23713.682	22172.650	22837.502	23092.131	22703.258	22372.729	22389.691	22216.371	22278.289	22770.287	23146.660	23684.982	23061.846	24557.320
21208.000	22154.037	22227.576	22092.295	22800.771	22563.359	22293.588	22381.408	22455.506	22752.855	22336.266	21336.277	22086.117	23348.895	23449.619	22655.881	22338.051	21888.133	22342.514	22780.303	22383.342	23033.186	22275.943	21921.135	21413.234	21890.730	21836.248	22723.000	22659.328	22489.977	23422.490	23830.418	23982.043	24130.039	23641.150	24099.391	23180.523	24086.742	23190.723	21469.137	21588.934	22150.129	22751.947	22040.787	22815.492	22837.170	22932.770	23177.131	23286.809	23866.988
20744.600	21430.473	21624.924	21719.199	22264.506	22282.982	21891.000	22098.855	21527.996	21354.695	21274.686	21901.338	21747.754	22472.195	22039.447	21676.855	21214.443	21224.986	22253.078	22821.764	23619.773	22788.211	23250.691	22400.148	22629.988	22460.123	23196.422	23683.631	23388.844	23437.080	24072.996	22915.785	22985.580	22281.229	22495.371	22151.885	22011.432	22433.668	22239.268	22496.615	22159.271	22212.680	22589.439	21597.424	23914.898	23943.445	23680.449	24012.301	23908.006	23762.012
21526.000	21768.158	22044.963	23090.521	22384.914	21713.775	21974.031	22473.391	22142.068	22140.229	22373.182	22907.322	22130.498	21322.461	21035.834	21793.340	21952.777	23327.605	22540.525	22728.674	22193.203	23109.590	22756.689	23327.506	21567.262	22463.553	22907.916	22701.221	22834.875	22999.830	22821.469	22867.748	22570.471	22518.619	22427.268	22360.656	23154.340	24659.680	22960.035	23004.812	22909.818	22700.584	23392.150	23312.365	23613.570	23585.482	23223.258	23977.928	24782.359	26323.436
21093.000	22454.842	21792.074	22064.861	22617.723	22642.236	22618.182	21978.664	21979.199	23020.715	23082.727	21766.066	21972.520	21094.416	22684.975	21798.150	22554.617	22301.057	22132.893	22706.645	23042.461	23239.064	22758.584	23099.395	22924.660	23056.625	23879.113	22773.527	23427.932	23368.463	24231.697	23651.000	23073.836	22527.971	22384.146	23451.896	22362.230	22245.002	22641.162	22995.428	22882.289	22603.188	24210.791	23469.400	24138.521	24360.168	24797.262	24138.146	24206.254	24884.156
23236.801	22935.172	21966.186	21481.090	21283.459	21331.145	21413.463	22278.199	22987.916	22732.297	21628.314	21324.342	23360.684	22414.830	21449.176	22078.012	21710.146	21614.619	22392.057	22333.340	22599.391	22685.535	23036.025	21831.512	22017.678	23517.879	23069.873	23196.301	22884.385	23626.996	22622.963	22532.691	22921.068	23200.627	22956.135	22574.330	22269.953	23669.535	22945.502	23248.152	23138.744	22337.334	22129.230	23089.225	22914.402	24060.723	23759.088	23839.750	23707.426	23471.893
21456.000	22793.521	21779.215	21643.816	21045.289	21780.605	21781.285	21750.271	22018.590	22700.527	22025.953	21753.707	21777.807	22155.742	22205.738	21433.287	21265.768	20885.865	21868.170	22406.223	21950.275	21891.484	21837.291	22190.867	22897.260	23055.938	22042.064	22775.295	23617.486	22835.922	23336.227	23624.443	23379.291	23000.297	23132.600	23908.008	23412.719	22330.623	22986.291	22979.561	22383.814	23056.219	22793.924	22786.322	23185.570	22526.246	23142.248	22829.152	22140.125	24053.539
21055.199	21267.133	20996.732	21177.152	21957.488	21343.576	22157.533	22733.648	22045.021	22458.225	22672.404	23005.102	22559.920	22562.361	22864.773	22285.396	22977.973	22476.709	22212.096	22226.473	22136.066	22459.834	22049.252	22643.295	22324.506	22713.436	23228.705	22178.314	23000.287	22485.924	21836.893	22827.324	23318.811	22958.703	22719.447	23367.127	21085.152	22310.951	22103.652	22892.191	23134.900	23028.797	22458.510	22336.740	22430.021	22844.521	23101.518	23043.082	23410.820	23638.844
21512.801	21104.248	21057.738	20739.531	21796.160	21471.256	21480.227	21844.980	22146.561	22049.229	21982.857	21461.254	22256.393	22452.467	22478.570	22653.211	22282.691	22605.281	22693.584	23354.312	23711.316	23588.293	22613.934	22587.891	23363.801	23566.844	24120.244	23374.639	23724.262	23391.463	23172.316	23176.623	23183.002	23698.436	23063.609	22903.498	22687.867	23430.619	23254.119	22843.293	22878.744	22572.389	22316.438	21992.381	21697.867	21769.174	22589.613	21674.137	22182.477	22456.785
21200.199	22122.404	22984.891	22093.855	21392.236	21384.105	21802.244	21479.326	20631.732	21609.035	22181.857	22450.100	22281.842	21809.426	21338.334	22684.725	22655.619	22417.758	22743.018	22367.455	23648.457	23578.262	23719.953	24638.629	24628.000	23562.910	26187.818	24939.111	23896.023	24342.705	24630.629	23555.586	23036.730	23963.635	23563.619	23378.021	24017.125	22771.498	22923.207	22962.588	22897.711	22510.150	23079.182	22497.105	22484.066	21183.182	21797.373	21690.586	22447.311	22785.059
22472.600	21792.199	22073.023	21059.014	21160.590	21638.959	21809.023	21337.648	20816.432	21799.795	21893.109	21726.578	22055.529	21319.059	22382.846	21702.842	22553.258	22316.662	22959.832	23398.381	23751.057	23829.006	24043.494	24936.500	24202.367	24755.633	23803.088	24155.279	23904.213	23510.051	23882.984	23121.609	23407.723	23400.412	22687.094	23035.867	22609.023	22395.410	22887.963	22591.205	23002.865	22835.564	22585.846	23531.246	22867.197	23009.104	22965.080	22936.160	22811.494	23660.932
20656.199	21888.709	21550.340	22729.014	21792.205	22238.074	22130.713	22202.668	22517.092	22543.252	22362.918	22295.850	22483.318	22147.965	22280.752	23004.727	23735.938	23805.908	22349.145	22511.662	23146.541	22249.277	22099.246	23204.354	23284.697	22280.650	24399.121	24332.395	23723.125	23472.561	24381.879	24450.695	24249.982	23350.846	23167.367	22677.988	23413.502	23285.348	21981.881	21944.424	22730.143	24170.979	23608.455	23857.018	22705.902	22183.764	23060.836	22934.090	23437.168	22878.008
22198.600	20931.561	21053.078	20084.426	20408.828	21118.887	21347.096	21484.080	22007.785	22367.291	21470.699	21908.387	21661.688	21162.098	20991.113	21818.922	21717.857	22591.684	21782.904	23534.438	23617.232	23478.301	23163.080	22447.211	22580.801	22635.684	23610.500	22802.674	24110.439	23489.766	23315.955	23980.893	23306.314	23109.146	22771.508	24107.006	23864.334	24424.000	23348.336	23657.189	23319.268	23334.582	22577.799	21997.367	22314.545	23125.398	23820.520	23843.959	23430.947	23485.004
20937.600	20810.775	21439.791	20918.773	21278.484	20986.324	21244.725	21020.467	21628.381	22392.213	21998.840	22740.227	22411.293	22861.424	23147.324	23412.119	23601.141	23111.424	22248.846	22427.562	22644.203	23256.773	23836.918	22706.174	22468.297	23660.273	23021.629	23214.795	24327.967	23902.113	23861.438	23579.727	23234.602	23425.152	22949.908	24266.658	24913.732	23987.512	23410.182	21301.676	22470.260	23288.176	23797.785	24832.908	23920.154	24102.584	24129.441	24085.918	24689.738	24215.393
19110.600	21220.350	20790.588	21284.959	21536.400	21073.395	21337.877	21244.408	20657.637	21132.049	21818.721	21499.404	21181.822	21061.627	21459.799	21360.379	21942.859	22033.076	21815.801	22362.389	23296.262	22073.893	22511.980	23444.916	22961.182	23200.459	22917.615	23170.926	23878.447	24191.148	24039.547	23899.760	24284.172	23364.717	23477.850	24791.426	23697.590	22511.576	23804.568	23979.588	23227.035	23733.047	23343.115	23307.318	22763.080	24204.527	23513.525	22869.695	23227.416	23119.590
20271.801	20478.412	20928.322	20175.842	21110.814	21738.900	20782.988	21182.656	21071.314	21783.738	22162.650	21656.943	21511.260	21470.863	20815.459	20663.191	21110.672	21947.000	21695.621	21152.652	21364.232	22279.471	22245.732	22546.441	23012.428	23628.518	23303.680	22632.211	21924.422	22323.475	22393.891	22338.660	22399.584	22088.766	22404.850	23186.143	22663.105	23891.953	22833.006	22405.277	22411.172	22362.857	22542.639	21689.023	22535.152	23352.215	23122.721	23235.064	23008.607	23517.752
20668.600	21236.184	21693.900	21265.293	21331.232	20601.285	20796.096	21828.840	21669.148	21422.723	21362.596	20545.789	21253.217	20720.914	20909.566	22912.494	22466.951	21364.650	22060.291	22293.371	21632.027	22056.301	22213.480	22654.715	22474.834	22529.547	22735.451	22676.787	23330.865	22956.510	23107.920	23344.984	23647.879	22924.070	22898.283	22881.197	22460.299	22203.984	22167.316	23126.912	22784.910	22002.885	22694.598	23718.645	22215.324	24188.475	23042.875	23274.963	23310.395	23223.021
20977.600	21166.275	22359.555	20857.762	21921.904	20994.107	21528.000	22449.938	22097.742	21841.180	21319.100	21068.467	21394.504	21000.566	20566.559	22068.115	21936.254	22017.736	20448.639	21922.486	22349.654	22916.584	22940.898	23114.545	23047.855	21476.635	22922.053	23538.229	22994.686	22942.803	22374.102	21915.617	22240.389	22685.627	22301.596	21986.672	21805.443	21886.818	22030.893	22948.922	22793.744	23072.877	22981.924	23508.789	21996.242	24667.037	23074.410	23023.447	23161.213	23641.502
20121.000	21449.951	21526.709	21586.152	21454.695	22668.008	22071.797	21955.734	22006.256	22292.092	21875.494	21086.650	21904.049	21231.709	20618.277	21859.105	20374.990	21419.393	21385.920	21803.709	22195.318	22029.820	22429.639	22481.227	22647.346	22776.631	21985.219	22542.303	22141.992	23403.977	22427.467	21695.312	22107.055	23016.951	23506.135	23149.125	23199.836	22732.047	22155.035	22615.586	22621.658	22142.908	22354.664	22127.361	22360.113	23081.564	22960.230	23416.613	23320.150	23512.178
21191.000	21019.697	20589.156	20242.053	20688.582	21314.180	20683.322	21151.104	21346.113	20938.902	20860.771	21829.840	20685.723	20743.510	20711.180	19897.369	20927.844	20813.090	21193.031	21580.324	21809.227	21270.578	20786.367	20995.670	21591.951	21462.996	21942.160	22008.957	22007.744	21691.256	21290.656	21626.283	22013.711	21773.076	22434.678	22562.066	21822.381	21254.240	21976.320	22077.340	21074.699	20816.738	21423.609	21949.473	21787.387	21625.357	23543.367	22975.389	22576.117	22737.055
21323.199	20510.590	20824.623	21199.088	21359.203	21161.283	21071.223	21956.719	21873.285	21042.500	21283.691	20761.990	20317.260	20491.811	20085.000	20382.250	21545.635	20830.805	21282.410	21035.598	21393.219	21520.275	21859.293	22449.670	22421.936	21358.688	22076.986	21871.682	22247.637	21827.424	21864.568	22569.908	22935.842	22784.361	23088.201	22221.512	23231.439	22597.244	23263.270	22027.473	22044.041	22123.125	22454.955	22058.664	21494.498	22739.029	22686.350	22961.398	23659.498	23315.406
20941.000	21586.320	20470.061	21715.236	21708.365	21244.127	21042.539	21552.746	21149.746	21552.043	20967.836	21204.584	21375.908	20694.207	21476.498	21991.664	21843.014	21790.717	21253.729	22020.553	22022.438	21903.602	22337.686	22577.633	23390.957	23249.492	23850.527	23167.975	23404.100	24054.732	23428.869	23551.160	24112.812	24053.109	24476.193	24897.582	24598.102	24792.584	23869.242	24895.832	24332.756	23798.469	23023.740	25851.389	24892.789	24435.971	23228.230	23953.836	24654.846	24271.553
21211.199	21481.230	21545.525	20715.719	20850.916	20420.162	21101.803	20858.846	20746.695	20497.656	19979.984	19831.801	20071.930	20647.176	19908.100	21126.467	20681.869	20294.922	20159.779	21305.498	21255.770	21809.428	21235.502	21460.785	21756.617	22778.924	22247.830	22474.955	22092.311	22749.650	22662.969	21880.367	21622.521	21633.582	21966.959	21135.992	22119.674	22460.020	21213.492	20361.893	21493.711	21072.320	20507.346	22196.389	20881.377	20453.275	21816.322	22102.307	21221.389	20291.496
20451.000	19608.479	20357.742	19939.539	19181.229	20013.670	19493.764	19298.121	19131.305	19632.926	20181.744	19316.217	19186.783	19200.277	18935.232	18318.049	19425.348	19445.725	19562.211	19355.121	19872.809	19801.625	19462.652	20448.672	20689.100	19674.764	20659.301	20773.232	19900.705	19578.148	19980.486	20177.578	19877.256	19705.369	20357.666	19193.035	18772.123	19750.363	19622.479	18983.318	18972.279	19750.660	19371.760	18864.734	18719.689	19974.367	19663.934	20101.012	20351.531	20419.959
18929.199	18856.213	18247.053	18302.098	18152.949	18190.104	18407.533	17526.475	16617.145	17019.865	18311.941	18089.068	17336.834	17764.803	18101.895	17866.461	17541.219	17255.002	17680.684	18340.699	18191.365	18205.623	18057.676	18574.814	18918.213	18091.834	17576.139	18100.920	18101.693	18026.996	18319.602	18339.619	18625.941	18844.238	18850.020	18622.514	17095.719	17938.754	17308.166	17094.004	17434.875	17121.355	18202.627	17283.178	17781.232	17184.471	18467.400	18392.568	17265.135	17462.521
18423.199	18544.414	18367.525	18441.395	17527.336	17722.193	17963.963	18026.506	17757.939	17473.369	17220.740	16925.053	17320.922	17609.008	17200.816	16658.336	17682.910	16539.096	16948.980	17186.891	17139.889	17272.205	16723.598	15957.260	17218.492	17009.865	16690.131	17694.721	16941.697	16675.998	16598.910	16964.820	16747.262	16230.609	16231.460	15620.956	16872.025	15577.479	15642.516	16666.148	16917.369	16052.615	15566.601	15845.178	16194.945	15891.136	16320.632	16372.317	16966.654	16302.658
18838.199	18308.453	17651.199	16951.293	17132.396	18102.607	17407.271	17261.029	17488.326	17368.744	17457.875	17574.500	17959.832	18428.000	17814.934	16933.812	16743.418	16797.604	16666.949	17623.635	17393.955	17235.527	17282.467	16540.373	17743.076	17285.678	17116.621	16820.721	16743.771	17055.318	16795.598	16241.154	16201.466	16530.061	16295.473	15628.944	15987.734	16338.927	16085.026	15550.656	16195.353	16448.693	15825.897	16345.646	16440.545	16267.578	16485.395	16700.070	16467.398	16079.771
17203.000	18558.191	17691.191	17102.361	17219.525	16661.938	17469.510	17490.494	17080.592	17642.840	17973.654	17346.146	16473.365	17024.037	15807.644	17522.029	16791.428	16883.971	17578.066	17791.982	17554.229	16311.343	16682.666	17212.639	16866.533	16314.125	17288.838	17179.879	16594.738	16576.574	16386.545	16907.977	16485.703	16626.947	16573.797	16765.963	15510.786	16194.240	17062.773	16091.097	15749.097	15756.853	15740.013	16086.692	15244.340	16593.527	16229.442	16222.132	16678.564	16621.801
16624.801	17523.389	17097.758	16675.975	17518.688	17498.637	17603.754	17787.846	17401.656	17270.908	17066.232	17303.160	16737.318	16914.113	16601.322	17132.607	16420.254	15908.229	16772.893	16643.939	17289.025	17640.922	17144.355	15995.803	16949.545	17592.988	17301.506	16739.973	17452.156	16560.742	16547.205	16466.055	15837.799	16429.721	16980.143	17888.801	16274.034	16443.014	16103.482	15848.367	15958.729	16682.430	15900.140	15021.683	16390.078	16570.641	16575.193	16786.520	16548.506	15955.771
16479.801	17733.074	16888.227	17192.615	17348.850	16700.020	17182.133	17291.480	17039.506	17248.471	17000.271	16634.039	16407.375	15683.991	16657.250	17565.912	17063.053	16974.941	15957.094	16291.397	15767.458	16362.911	16390.656	16402.168	16376.581	17127.988	16306.915	16506.938	16492.941	16365.776	16236.153	16544.387	16583.654	16494.613	15953.125	17331.311	16704.469	15964.369	15953.797	16325.714	16590.133	16445.574	15740.176	17246.273	17022.506	16317.389	16228.239	16175.012	16372.344	17516.506
17021.400	17491.719	16934.305	17333.463	17209.557	17186.209	17020.268	17317.162	17314.863	16358.318	16636.941	16557.459	16470.252	16692.803	15783.207	16065.001	16915.375	16826.395	15819.740	16549.986	16393.047	16022.045	16028.794	16472.617	17392.682	16851.111	15754.194	15657.148	16100.287	16353.579	16714.275	16416.633	16776.977	15966.497	15797.590	16321.481	16395.182	17265.859	16490.164	16538.336	16556.699	16353.868	16280.600	16614.279	16570.262	16262.331	16441.818	16928.893	16512.344	16975.705
16504.199	17108.580	16678.404	17969.088	17322.438	17360.150	17258.205	17059.027	16706.217	16729.430	16638.896	16366.014	16729.420	16554.336	17359.252	16999.324	17313.885	16403.166	15893.764	16408.170	16862.740	16612.273	16522.820	16733.186	16574.131	17061.891	16525.732	17079.547	16878.951	16605.830	16453.139	16636.529	16832.297	16511.613	16585.117	17485.197	15963.031	16193.321	16110.574	16443.934	16238.956	16585.164	16965.613	16002.421	16290.694	17052.805	16486.422	17241.479	17697.730	17089.896
17841.000	17580.469	17475.344	16879.230	16704.748	17090.646	16982.689	16675.637	16665.574	17061.172	16964.367	16409.096	16397.164	16790.773	16128.933	16064.280	16270.303	16067.378	16787.654	16332.618	16373.934	16560.607	16943.676	17183.906	16587.881	18346.791	17045.713	16267.971	16708.594	17130.846	16314.960	16647.682	16811.510	17003.207	16777.227	16695.750	16403.152	16823.506	16650.461	16644.553	15613.021	16391.090	16680.838	16339.644	17330.365	16748.953	17003.029	16853.914	17152.598	17768.352
16651.801	16302.239	16548.125	17049.703	16945.691	16482.646	16783.143	16845.355	16769.764	16946.232	16794.469	16159.565	16312.183	15657.056	16797.637	16562.352	16377.130	17022.824	16615.146	16576.434	17009.107	17103.641	16751.848	17556.102	17495.559	17305.758	16898.537	17707.350	17057.197	16387.848	16505.680	16844.953	16735.123	16624.545	15937.137	15811.707	16798.270	16293.080	16667.021	15764.267	16719.312	16995.043	16822.338	16953.846	16124.195	16184.051	16852.779	16955.350	17318.312	17209.758
16618.199	16908.488	16517.139	17539.758	16710.064	16126.570	16151.496	16502.188	16870.486	16484.197	16274.294	16557.611	16683.248	16302.583	16312.181	16018.764	16479.365	16715.020	16259.585	15763.979	15841.929	16003.901	16334.549	16399.010	17195.076	15968.544	17004.607	16038.691	15464.413	16751.170	16843.008	16911.318	16796.986	16937.277	17009.090	16608.646	16705.162	16629.344	16594.746	16774.188	15970.906	16243.096	16362.838	17094.311	16950.666	16612.957	17008.795	16693.096	16654.908	16007.009
17056.600	16675.805	17569.139	17132.504	16947.760	17159.078	16854.895	16425.105	17402.748	16911.518	16082.669	16010.580	16646.418	16493.662	15572.334	16261.731	16436.178	16619.506	15761.572	16394.537	16744.195	16441.619	16143.047	16502.277	17493.047	16999.656	16535.928	16372.121	16104.100	16512.238	16517.213	16631.559	17292.148	17261.037	15877.079	16715.070	16461.258	16962.967	16890.156	17137.564	16287.438	17215.898	16943.162	16163.700	15872.002	15958.985	16215.055	16012.222	17028.182	16087.521
16873.000	17453.418	17975.891	17596.387	17701.758	16780.668	17325.871	17286.035	17400.346	17302.871	16695.527	17069.164	17315.467	16156.210	17423.590	15904.209	16376.227	16545.150	16974.998	16725.340	16602.586	16300.094	16496.646	16988.957	16544.652	16117.910	16460.318	16999.318	16896.475	16725.471	17469.969	16784.414	16244.996	16365.602	16542.762	16320.796	16568.020	16583.525	16371.782	16366.599	16060.097	16327.087	16282.887	16861.352	15708.397	15612.728	16661.006	16113.893	16646.104	16888.115
15483.400	15656.527	15267.360	15913.642	15720.519	15832.252	15677.421	15871.382	15711.334	15452.239	15958.348	15023.744	15032.779	15264.875	14525.508	15249.054	15122.482	15022.966	15028.282	15172.775	15344.947	15313.326	14650.761	15003.533	14866.408	14606.558	15310.033	15298.193	14568.529	14269.132	14486.001	14808.561	14888.646	14933.112	14514.014	14601.076	14887.576	14073.862	14444.368	14586.382	14762.284	15124.177	14812.888	15666.795	15227.994	14891.647	14627.998	15162.282	15168.359	15369.003
16257.000	15476.225	15942.712	15482.443	15936.109	16200.949	15367.254	15177.083	14733.025	15204.009	15234.203	15491.092	15843.048	14861.733	14920.583	15842.663	15099.026	14996.147	15856.771	15229.438	14921.447	14473.429	14847.463	14240.102	14676.325	14388.765	15921.459	14883.237	14761.604	14722.523	14971.384	14833.836	14805.412	14830.037	14595.253	15105.555	14600.990	14608.313	14266.959	14716.906	14963.825	14833.369	14537.119	14272.905	14808.660	14422.251	14829.108	15140.483	14724.128	15313.790
15940.200	16247.886	16356.040	15272.029	15403.780	15567.649	15682.622	15847.398	15542.722	15516.532	15665.278	15753.896	15239.294	15559.430	16233.117	15848.495	15726.281	15169.322	15303.631	15076.436	15200.963	15307.850	15278.556	14953.806	14991.584	15263.988	14677.090	15228.681	14869.372	14688.197	15181.628	14960.646	14580.788	14479.687	15037.717	14253.415	14169.850	15096.055	14960.738	15562.229	14936.954	14211.713	14212.891	15096.109	15284.894	14997.499	14838.813	15629.148	14819.354	15058.179
15781.000	16218.405	16906.508	16288.078	15829.271	15724.633	15688.138	15674.146	15665.871	15281.489	15416.479	15461.663	15068.628	15394.984	15420.497	15734.562	15071.851	15157.999	14653.487	15030.126	15096.756	15254.066	14887.505	14708.951	15184.948	15527.813	14749.287	14952.745	15351.764	14690.258	14651.292	14773.385	14975.849	14973.450	14879.260	14489.241	14522.441	13952.134	14724.319	14220.931	14418.559	14460.842	14281.874	14472.948	14858.354	15258.651	15654.729	15944.383	15176.134	14560.403
15123.000	14665.995	14633.726	14172.761	14234.592	14255.319	14128.727	13930.019	14231.468	14354.853	13803.457	14136.342	13743.852	13239.978	13400.876	13311.704	12879.046	12961.518	13816.851	13089.436	13029.685	12554.831	12785.865	13487.307	13430.997	12899.085	12860.050	12978.210	13318.388	12862.917	13153.654	12813.953	12958.343	13594.027	13632.076	13017.192	13407.391	12790.328	13055.884	12674.606	12969.694	13680.615	14238.785	13847.542	13575.674	13569.896	13222.682	13331.476	13421.055	13375.945
14739.000	14091.004	14562.616	13962.922	14097.487	13872.101	13569.818	13647.614	13872.543	14105.417	13665.821	13546.547	13511.703	12654.287	14293.938	13401.043	13226.542	13411.232	13134.699	13372.773	13372.310	13484.994	13327.065	13181.209	13009.970	12469.743	13381.377	13192.039	12953.052	13281.924	13405.672	13105.661	13091.034	12905.320	12924.340	12540.724	13226.251	13509.194	13111.083	13059.613	13284.338	13545.104	12719.803	13468.235	13727.929	13694.476	13445.919	13033.400	13141.682	13844.539
13616.600	13988.030	14717.841	14607.300	14328.453	14087.151	13721.180	13704.786	13645.665	13646.276	13968.609	13800.921	12994.592	13516.222	12455.499	13216.614	13866.083	13674.113	13960.743	12868.021	13156.131	12902.417	13166.178	13328.058	13257.776	13477.015	13400.747	14024.658	13695.184	13572.035	13496.665	13704.118	14018.080	13887.303	13244.195	13805.427	13320.942	14152.364	13612.416	13675.744	13306.186	13709.284	13907.764	13412.052	13435.019	13813.562	13500.680	13443.657	13310.279	13667.184
14366.200	14754.617	14919.395	14267.960	13486.552	13555.166	14046.116	13954.167	13946.967	14300.808	13245.290	13566.065	14006.042	13340.373	13146.897	13823.114	13731.865	13843.739	13601.380	13341.672	13574.616	13424.525	12667.444	13256.025	13398.253	12814.394	13384.313	13261.222	13247.393	13713.612	13304.749	12810.478	13212.069	13023.175	13948.686	13567.443	13995.657	13331.425	13130.471	13128.060	13664.782	14237.950	13663.491	13639.043	13531.828	13371.714	13632.236	13916.485	13781.759	13452.568
13691.200	14048.871	14301.309	14078.580	14228.880	13712.743	13750.893	13786.213	13927.393	13786.659	13731.718	13520.537	13816.639	13885.870	13415.116	13411.859	13409.683	13098.241	13113.104	13291.735	13096.617	13239.500	12987.868	13126.635	13577.586	12614.703	13319.209	13561.878	13077.839	12836.089	13129.054	13031.354	13467.943	13212.872	12887.329	13830.900	13091.390	13410.587	13241.111	13576.710	13462.007	13958.592	13926.843	14097.677	13256.499	13804.229	13248.920	13172.181	13522.785	13709.185
14761.400	14280.980	14274.599	14434.789	14183.371	13605.404	13965.686	13819.791	13881.849	14072.053	14380.295	13869.057	14310.174	14039.853	14305.171	13618.995	14224.832	14734.581	13645.158	13792.456	13506.316	13957.613	14159.579	14036.151	13273.951	13068.275	13619.613	13576.557	13543.011	13815.839	13249.102	13163.578	13789.645	13566.005	13464.720	14668.203	13634.736	13022.005	13938.823	13149.759	13615.232	13248.678	13341.044	13008.236	13666.567	13967.067	13618.508	13746.343	14022.204	13856.549
14819.200	13717.452	14345.563	13894.019	14025.710	14181.252	13965.149	14071.402	14051.106	14086.046	13563.852	13758.489	13212.428	13382.952	14317.223	13331.622	14155.777	13806.642	13418.315	13618.799	13039.995	13245.592	13945.495	13921.373	13483.267	12812.531	13663.553	13102.436	13936.279	13588.058	13829.984	13710.460	13620.023	13554.094	13488.748	13236.770	14034.392	13204.197	13073.884	13327.721	13867.652	14062.229	13752.380	13403.372	13214.202	12921.615	13377.917	14160.813	14301.123	13748.757
14757.600	14155.475	14572.122	13605.476	14133.033	13713.948	14090.471	13848.708	14055.887	14268.037	14162.276	13852.310	14109.582	13650.106	14382.668	13363.304	13600.465	12956.391	13966.234	13722.319	13260.205	13172.803	13711.092	13146.138	12895.866	12981.072	13454.914	13283.157	13547.020	13187.090	13888.897	13644.726	13311.272	13721.461	13416.005	13130.833	13873.224	13531.486	13820.526	13233.964	13482.614	13871.161	13587.726	13450.310	14492.233	13808.399	13761.333	14063.535	14034.774	14257.349
14020.800	14256.194	14773.583	14182.135	13647.154	13741.027	13535.008	13582.054	13904.831	13919.345	14003.326	14255.461	13977.565	14324.576	13483.978	13364.479	14065.000	13127.425	13306.197	13873.901	13634.650	13131.344	13388.379	13780.296	13130.492	13388.408	14092.637	13846.864	14160.222	13717.161	13535.927	13606.912	13607.834	13309.330	13552.423	13387.200	13168.247	13551.362	13528.570	13664.636	13700.467	13819.311	13924.229	13585.250	13551.140	15066.729	13877.614	13907.836	14207.405	14778.527
14455.000	14551.487	13852.768	15179.699	13934.563	13673.471	14241.251	13706.929	14316.173	14073.666	13816.661	14327.715	14000.285	13031.833	13699.854	12832.430	13724.938	12850.225	13320.493	13039.873	13439.087	13164.890	13168.335	13706.751	13215.017	12394.851	12713.508	13515.239	13253.536	13408.118	13924.890	14182.050	13831.341	13632.995	13407.303	13021.337	13546.239	14441.736	13708.163	13905.037	13680.755	13845.646	13705.566	13389.494	13330.682	13524.146	13458.566	13469.827	13694.157	13631.197
14572.000	14753.049	14554.338	14266.410	14330.899	13968.055	13842.550	14066.720	14601.680	14129.425	13603.485	13270.291	13883.805	13567.277	13313.742	13226.727	13196.674	13344.014	13566.971	13346.970	13215.330	13886.238	13665.507	13334.649	12912.260	12773.459	13556.050	13651.670	14037.813	13435.349	13413.309	13210.345	13098.626	13750.726	13622.803	13559.487	13344.667	13469.567	13403.315	13894.159	13804.871	12695.278	13027.963	13638.177	13082.604	13788.828	13315.141	13690.864	13673.357	13578.706
14035.000	14574.938	13880.020	14093.222	14668.896	14213.835	13957.083	14074.337	13631.167	14371.031	14534.477	12829.018	13657.143	13569.125	13368.944	13453.359	13737.688	13715.887	13821.835	13176.210	13425.017	13279.381	13559.584	13627.539	13125.877	13076.085	13094.276	13696.369	13238.321	13695.863	13797.140	13076.692	12849.864	12690.378	13664.536	14222.905	13265.987	13748.894	13399.365	13856.783	13397.173	12888.049	13499.259	13231.534	13864.791	14216.665	14017.561	12821.201	13111.518	13419.039
13753.800	14456.744	14626.444	14440.944	14048.965	14000.539	14164.313	14034.360	13940.195	13647.778	13650.534	13103.571	13687.703	13214.218	14004.774	14011.604	13866.789	14229.882	13425.451	13497.754	13227.415	12789.366	13459.949	13145.829	13094.985	13458.081	13551.401	13313.853	12863.950	13429.532	13252.879	13334.758	13713.938	13751.893	13816.484	13174.053	13793.092	13854.820	13521.940	13124.897	13724.354	13508.693	13485.513	13948.170	13995.553	13731.389	13285.297	13263.411	14194.429	13858.181
13980.200	13579.646	14235.651	14840.576	14165.001	14126.187	14024.837	13755.576	13499.835	14090.833	14099.679	13682.452	13620.677	13832.710	13902.578	13814.277	13699.522	13214.659	13201.277	12860.788	13368.886	13606.050	13448.103	13673.200	13875.702	13637.653	13542.388	13347.535	12810.610	13048.418	13669.491	14041.742	13266.277	13243.730	13130.917	13297.754	12951.911	13258.186	14008.000	13620.964	13547.790	13340.927	13542.109	13592.849	13393.221	14030.412	13527.951	14067.535	13786.768	13956.715
14583.400	14567.023	14669.908	14841.682	13583.206	13677.300	14418.559	14072.525	14080.176	13783.901	13547.832	13107.271	13918.025	13864.846	13729.869	14009.266	13408.370	14257.762	14061.077	13578.796	13454.055	13609.569	13337.572	13706.325	13007.410	12238.345	13027.560	13622.013	14000.817	13941.469	14091.856	14251.985	13992.375	14156.194	13429.258	13632.697	13062.327	13832.860	13612.156	12868.792	12980.896	13172.012	14195.729	14498.799	13976.876	12714.176	13635.014	13740.039	14139.450	13945.405
14663.200	15125.715	14335.287	14226.066	13813.903	14196.270	14508.697	14253.139	13625.865	14196.614	14180.778	14122.029	13114.429	13441.232	13085.953	13742.714	13913.628	13050.935	13320.355	13068.392	13041.796	13459.637	13463.583	12889.902	13499.159	13710.029	13275.691	13081.318	13972.591	13679.617	13876.642	13332.458	13159.728	13151.291	13191.131	13615.939	13378.660	14171.114	13500.052	13472.563	13852.827	13693.359	13525.996	13744.443	13172.763	13960.262	13464.415	13567.788	13976.787	14000.050
13933.800	14420.761	14242.810	14429.166	13956.793	14127.459	14533.021	14730.104	14848.202	14302.738	13690.149	13719.941	13680.175	13552.400	14195.417	13484.870	13140.801	13410.307	13327.241	13562.428	13669.903	13263.423	13246.757	13327.936	12967.116	12654.085	13993.962	13205.316	12566.684	13004.618	13932.986	13590.298	13534.864	13035.666	13004.035	13846.506	13099.732	12782.358	13596.897	13632.083	13393.658	13451.014	13637.995	12643.534	13759.774	13170.790	13551.528	13154.678	13590.964	13902.524
14363.800	14331.244	14821.142	14983.426	14449.740	13578.322	13590.140	13964.188	13958.501	14004.856	14168.108	14094.787	13667.984	14095.331	13472.755	13183.139	13509.935	13564.570	13515.167	13287.690	13069.797	13580.857	13610.492	13484.343	13387.522	12627.979	13648.093	13568.074	13798.257	13659.996	13820.422	13148.666	13425.449	14144.446	13965.940	13152.985	13298.680	13496.982	13541.193	13741.678	13371.957	13189.558	13863.157	13378.931	12767.355	13682.816	13779.247	13604.975	13204.417	13364.118
14837.400	13997.415	14294.135	14462.301	14870.766	14503.000	14292.301	14205.752	14339.448	14316.335	14145.671	14513.354	14044.097	13412.079	13551.514	13667.323	13653.128	13598.374	13626.874	13249.306	13219.446	13137.512	13207.005	13621.938	13518.056	13455.426	13410.373	13558.774	12826.582	13376.721	13250.112	13477.463	14090.715	14182.362	13205.575	13394.115	13490.255	13533.051	13677.857	13635.507	13665.077	13685.213	13269.955	13161.103	13294.050	13211.084	13661.867	13294.534	13731.919	14145.899
13748.400	14126.956	14236.972	14156.618	14096.404	14329.726	13721.580	13837.827	14247.146	14126.399	14008.433	13641.688	13490.864	13921.449	13727.135	14090.885	13525.477	14240.681	13976.784	13453.388	13600.568	13674.049	13374.711	13529.677	13595.134	13048.397	13311.784	13291.332	13635.936	13668.998	13961.913	14172.004	13794.482	13846.673	13576.371	13632.706	13393.631	13566.941	13602.695	13475.581	13516.848	13779.146	13575.648	13750.587	13543.690	13148.061	13238.285	13940.592	14037.085	13667.241
[truncated: 307 more columns]
