# Supplementary material for: Oscillatory signatures underlie growth regimes in Arabidopsis pollen tubes: computational methods to estimate tip location, periodicity, and synchronization in growing cells
Source: J Exp Bot. 2017 Mar 28;68(12):3267–81. doi: 10.1093/jxb/erx032 (PMC5853864; doi:10.1093/jxb/erx032)
Supplement: supplementary_dataset_S1 [file erx032_suppl_supplementary_dataset_s1.zip › CHUKNORRIS-master/data/ratio_kymo/Arab_Col-0_Kymo_250713-A_YFP.txt]

36312.801	37377.527	37395.633	37656.641	39248.875	38574.883	38839.156	38685.699	38913.707	38287.539	39180.383	40183.113	40760.125	39798.129	39529.320	39656.887	39752.070	41897.977	40593.246	40816.609	40637.648	40241.566	40620.367	40110.887	42923.930	42449.094	42464.750	42993.875	43569.883	43735.898	42991.789	42614.105	42562.977	42485.938	42195.863	41404.375	43026.234	44397.922	43312.473	43577.504	43989.055	44689.961	44466.320	43417.273	43427.461	44390.574	44477.930	44615.406	43890.156	42798.348
35721.000	38249.383	37493.930	36488.195	36654.168	36241.477	37553.438	37589.305	37835.551	38016.469	37511.004	38486.109	38176.082	39735.824	39481.230	40088.750	39474.195	38126.250	39074.398	39610.457	40271.367	40922.672	40025.531	38884.836	39325.184	39516.773	38789.199	39740.262	39997.789	40264.344	40782.285	41951.145	41672.113	41042.730	42039.039	42235.918	42169.918	42931.715	42902.691	43383.734	43587.094	43712.961	43367.570	43230.477	42236.980	42189.891	42789.449	43376.656	43813.297	42586.262
37312.801	37405.371	37184.469	37691.086	38036.121	37563.797	36013.844	37095.215	37079.535	36323.883	35885.383	35287.082	35565.117	36947.555	36766.785	36419.090	38055.797	37964.516	37330.988	37219.613	37635.621	37774.949	39507.012	40811.051	39178.812	40363.645	40812.289	39973.660	41433.949	41764.570	41195.770	41812.531	42128.809	42404.000	41218.445	42197.918	41182.363	41496.863	42884.719	41710.773	41434.668	41042.082	41587.492	41849.203	41972.449	42519.148	42591.043	42405.164	42162.328	43634.695
34719.199	36199.422	36295.730	36721.375	36227.047	35748.371	35458.742	35761.461	35612.566	36367.562	36959.602	36816.742	36856.539	38310.488	37197.012	37359.207	37433.992	38500.559	37735.898	38430.371	38003.395	38167.355	38453.746	38383.137	38629.188	36804.559	37844.961	39565.828	40170.789	41435.332	41059.371	40523.816	41268.820	40635.352	41354.480	42988.379	41262.984	41515.891	42625.094	41665.551	41190.312	41254.938	41158.613	42712.930	41628.812	41104.297	41514.391	42575.043	41402.891	41532.512
34821.199	36442.914	35492.996	35897.996	36320.297	37073.203	37055.648	37378.805	36967.969	37370.090	37114.336	35481.074	37264.289	38148.898	36865.848	38624.594	36703.957	37187.926	38041.891	38505.383	38439.988	38576.094	39375.625	39785.270	38940.125	40873.246	39727.777	40611.594	40919.312	40182.891	41232.023	40018.047	40735.023	41337.711	41173.695	40864.738	41072.852	41765.406	41033.758	42475.891	42016.027	41582.812	41306.500	42158.836	42418.281	41826.977	41280.027	40846.203	40228.945	40742.199
35939.398	35118.527	36128.648	36746.785	36698.973	37333.758	36912.195	37379.867	37396.328	36843.664	37364.867	37577.922	37640.543	36821.211	37926.699	38129.770	38881.023	39642.629	37618.289	37918.121	37933.566	38538.816	39477.727	39657.359	40715.676	42992.871	40919.062	41428.977	41370.141	40378.051	40690.852	40209.812	41473.129	41563.586	40769.660	40635.898	41705.387	39399.543	40723.543	41076.910	39670.809	39134.418	39423.262	39159.742	41280.770	41556.699	43611.555	42137.352	41632.672	42513.590
36310.199	36107.422	35354.500	35955.238	36488.359	36442.637	36359.328	35884.551	35817.691	35430.102	36441.867	36881.441	37461.133	37434.527	38086.328	37579.656	37683.766	37437.926	38998.121	37140.789	37145.152	37427.750	37256.086	38134.008	38781.988	38920.711	39581.203	39732.977	39621.008	40435.484	39504.039	39721.980	40121.258	40282.953	39570.145	38490.039	39374.781	39874.926	39456.316	39207.805	39376.562	39388.848	40143.445	39486.660	38296.184	40938.258	41311.625	40976.027	41850.320	42431.016
34706.398	33631.316	33709.375	32888.496	34512.680	34187.910	34929.105	35628.391	34348.375	34173.148	35158.148	34750.348	35412.633	35330.238	35500.375	34912.727	35830.344	35539.965	36390.129	36610.730	36626.754	37372.805	38563.953	38526.176	37704.020	38233.172	38906.383	38770.734	38149.059	39290.918	39796.535	40269.730	40371.633	39932.500	40797.777	42654.891	40521.055	41437.480	41208.824	40836.137	40207.785	39048.422	39922.398	40459.004	39965.664	41900.133	40834.430	42411.961	42150.328	41546.785
34836.199	34819.680	34773.371	34449.738	35070.207	35444.527	35819.918	35556.930	36488.051	36948.727	35847.137	35536.695	35128.465	35447.895	34887.488	36747.270	36587.809	37366.195	38338.234	38123.797	36958.355	36653.047	37014.527	37533.348	38745.605	38538.285	39182.059	40027.984	39821.734	39824.703	39278.789	39527.512	39010.824	38805.641	38524.375	38705.594	39449.570	40508.328	39762.922	39580.797	40241.895	41522.523	41675.902	41513.742	40459.074	40835.668	40147.242	40457.008	40941.250	40995.727
33732.602	34331.426	34468.277	34266.922	33394.789	33408.016	34855.078	35107.832	35481.008	35636.621	35209.375	34764.523	35591.398	35505.535	35817.113	35719.707	35987.023	36201.508	36565.469	36808.820	37291.250	36274.441	38094.570	38212.996	38415.188	37442.180	37803.238	38200.848	39386.203	40036.312	40088.488	40563.930	41514.363	41439.602	41822.176	41224.719	41148.645	41976.582	41020.133	40953.332	40782.957	40890.309	41583.562	42684.230	43384.664	42346.336	40607.441	40321.590	41057.117	42002.094
35566.199	34487.566	33778.125	35093.469	35325.883	33549.672	34702.738	35613.398	35678.344	35250.461	35115.945	36393.379	35448.621	35110.730	35577.430	35040.500	35616.848	36456.035	37020.312	36175.539	36994.074	37548.777	37263.828	37856.219	37172.805	37951.953	39418.539	39660.797	40898.227	40720.434	40819.953	41002.332	40759.629	40076.375	40106.480	40432.453	40712.996	41231.816	41691.305	41625.375	41727.020	41595.977	41539.734	41424.188	41352.586	42026.797	41837.359	42244.953	41709.906	40627.203
34777.801	34088.719	34726.871	34590.133	33933.906	35224.836	36886.414	35853.594	34963.609	35486.793	36441.309	35568.355	35434.961	35273.812	35239.344	36267.680	36807.770	36572.844	36222.082	38179.980	37439.496	37550.285	38438.289	38112.688	37768.672	38711.387	38784.734	38979.488	40431.414	41497.984	41587.082	41547.375	41853.871	41533.566	41407.000	42225.152	41854.082	41819.910	41601.766	41942.348	42236.035	42184.535	40579.027	41801.164	42878.535	42193.922	43912.859	44581.824	44245.332	42231.117
33836.199	33693.461	34047.102	33957.449	35023.809	35490.355	34787.281	34416.562	34281.613	33407.668	33471.816	34861.012	34862.180	35342.418	35361.227	35966.523	36405.645	36924.453	38096.598	36811.281	38166.195	38165.062	37481.598	37939.449	37742.691	38330.645	37464.770	38825.785	39653.262	40983.473	41303.727	39925.695	40308.461	41384.609	41363.180	40746.715	40922.648	40646.887	40409.281	41725.086	43054.461	43647.695	44355.355	45019.797	43283.020	44382.422	44309.520	44603.836	44827.906	44013.395
32916.398	33449.391	32950.039	33543.059	34076.867	33989.332	33733.820	34049.176	33997.367	33954.531	35486.410	35812.812	34891.859	34996.176	35335.312	35766.750	35397.418	35171.109	36203.062	36200.176	36963.875	37360.746	38155.977	37811.418	39667.324	39257.242	39674.695	39930.453	38794.883	39599.773	40409.348	40299.164	39444.324	40171.371	40727.262	42556.922	41148.195	42362.707	42062.461	40205.406	40779.645	41254.723	41352.188	41396.637	40958.828	41069.047	43223.797	43040.328	42774.477	44216.500
30979.400	31408.721	31664.678	33230.367	33418.734	33636.137	34276.801	34514.668	34868.699	35189.191	34849.004	34847.812	35884.750	35350.195	34389.762	35971.574	36357.004	35336.984	36727.703	37267.965	37771.266	37460.785	38948.613	39030.172	39493.098	39537.352	41183.555	40292.621	40700.098	41632.668	41147.379	41284.711	42380.125	41914.918	41318.277	40691.094	40651.547	40155.629	42010.625	41179.492	41128.848	41608.496	42066.574	42483.559	41775.562	41112.941	41574.840	41849.270	42334.547	42236.754
31286.199	33535.152	33651.848	33920.848	32926.801	33497.488	34855.098	35122.371	34523.301	34292.168	34759.332	34869.680	35595.312	36054.266	34737.633	35972.879	35422.750	36369.090	35794.797	36614.879	36661.449	36433.203	36693.516	38626.246	37674.676	39969.000	39320.297	39672.430	41215.816	40475.055	40638.184	40267.496	41697.703	40775.793	40427.270	39521.891	40972.699	41032.816	39548.703	38962.832	40285.145	39939.184	40057.547	39182.457	40195.461	41098.410	40659.922	41126.180	40980.305	40705.668
35752.801	33434.773	33960.172	33863.320	34816.027	34520.945	35629.266	35212.355	34919.555	35120.461	35268.551	36270.762	35697.699	36011.641	35267.789	35274.703	36204.648	36571.578	35770.484	37382.711	36558.652	36165.555	37046.602	37071.168	36861.660	38160.184	38515.211	40395.688	38245.562	39712.219	40535.191	39513.090	38153.766	37543.828	40009.207	38451.215	38696.172	38748.660	39566.543	39295.051	38639.676	39134.156	40179.383	40470.246	39236.945	40201.363	40466.363	40410.156	40489.777	40843.566
33965.199	35282.047	35400.449	35551.145	35638.809	35277.906	35145.473	34518.547	34222.566	35289.141	36467.781	35143.523	34293.547	35341.508	34369.312	34637.270	35253.766	34367.859	36108.324	35231.902	35789.102	36363.262	36986.418	37602.164	37328.688	37113.391	38645.285	37610.344	38577.500	39094.672	38367.156	39388.230	39833.055	39302.184	39121.871	40548.070	39218.352	39262.652	39007.426	38695.441	40291.145	41943.488	41589.496	41461.555	40358.672	41438.531	40968.102	41117.680	42020.887	42316.641
34380.398	33912.359	34383.535	35506.574	34994.289	35386.680	35069.062	34598.898	34009.715	34158.316	34669.270	34744.996	33593.938	34070.109	33550.168	34741.918	36076.734	36610.406	34966.324	36756.719	37055.523	37296.391	37653.488	38338.152	37539.832	37337.152	37124.418	38690.508	38938.348	38450.785	39867.668	39875.660	38403.754	38669.941	39208.398	40969.918	40031.438	40701.535	40199.605	39717.578	39660.613	40309.953	40289.840	41185.926	39819.172	41710.695	41043.082	39862.707	40576.457	40752.273
34520.000	33618.680	33845.023	34189.449	35596.285	34609.336	34950.219	34738.098	34704.922	35531.617	35271.664	34923.820	35279.020	34511.984	35636.945	34417.977	36160.766	35666.938	34484.191	35298.008	36761.387	35982.066	36566.723	37196.039	36495.797	36459.391	37595.348	37820.902	39486.906	39423.043	39716.906	39595.359	40299.070	39067.887	38433.633	37926.449	39423.148	37896.656	39663.543	40017.172	38424.605	38255.133	38524.848	39776.453	39228.488	39074.965	39510.559	38937.574	38627.293	39525.418
34111.801	34020.613	33995.359	33809.699	35015.516	34582.992	35636.840	35871.906	35273.996	34429.914	34579.906	34765.902	35933.766	36918.836	35458.629	35591.418	34810.957	36435.953	35434.102	36169.098	36288.348	36746.922	36956.969	37385.477	37238.922	37812.766	37866.348	37969.652	37858.203	37890.562	37946.602	37694.016	37364.332	38178.305	39277.719	38565.566	37402.797	38120.043	37430.562	37494.840	37217.383	37647.594	38155.191	37462.016	37195.945	37717.594	38802.133	39529.598	39347.922	39924.465
33659.000	31939.371	33151.656	33486.566	33573.590	32810.445	32588.453	33561.633	35060.262	34594.254	34870.926	35007.043	34214.871	34734.664	34292.203	34952.180	36282.934	35235.559	36278.480	36313.816	36826.469	37087.988	38191.188	37994.719	37190.551	38333.449	39399.109	39307.215	37975.086	38795.340	39465.504	38987.145	38356.023	37951.609	38627.824	38237.770	37982.973	38603.668	38696.938	38542.219	37732.379	36922.062	37156.668	36578.055	37895.770	37733.820	38308.555	39463.863	39460.289	40892.172
32659.000	33637.055	33837.723	33817.066	34416.344	33617.934	34041.211	34595.855	34771.113	35188.848	34907.008	34406.109	34894.422	34359.730	35778.699	34607.066	35376.062	34769.750	37254.254	36142.207	36668.055	37103.672	37469.066	36495.625	37201.539	37950.574	37174.375	39184.906	38213.730	38800.309	38540.719	39978.793	40436.438	38622.562	39675.734	39535.133	38070.012	38895.324	37701.984	38129.938	39119.762	38915.578	37122.035	37800.906	39570.207	40608.387	38988.230	39280.688	40257.453	40042.863
33640.199	33165.152	33781.898	34827.227	34710.363	34339.281	35303.414	35424.125	35124.508	34939.934	35840.023	34562.758	35572.109	35162.609	35502.836	36080.371	36527.930	35528.672	36808.156	37083.020	37608.762	36326.285	35925.418	36629.988	38282.430	37993.621	37983.430	39245.004	39983.453	39248.750	38506.102	39138.367	39965.930	37862.816	37261.973	39931.988	38103.273	38245.207	39281.566	38828.910	38342.848	39027.742	38389.062	39571.340	39208.781	38442.098	39899.340	39742.977	39646.730	39412.840
34825.801	34777.668	35354.695	35497.691	35010.938	35182.805	35616.102	36082.488	37066.035	36402.164	34966.215	34837.473	35565.629	36021.527	35477.441	36720.379	35362.359	35263.289	34808.164	36457.566	36171.797	37017.160	37804.090	38077.625	38972.562	38649.691	38027.148	39320.770	39877.359	40219.504	39595.496	39587.316	39307.910	40813.543	41007.172	41313.855	39827.992	39034.836	38489.391	37852.828	38091.492	38847.219	37993.395	38408.777	38133.430	38838.793	39926.684	39874.465	40667.965	41663.516
32569.801	34417.727	33920.016	34720.531	34391.570	34337.359	34405.082	35188.867	35204.754	34942.152	34723.883	35391.043	35389.848	35817.086	35585.664	36269.051	34823.062	35673.062	35988.672	36567.812	37268.535	36374.688	36329.898	37789.602	38051.484	38624.770	39853.223	39341.328	39143.812	39719.414	39500.395	39629.664	41154.559	39703.547	40123.453	39943.637	40195.359	41101.512	39255.078	40702.336	40595.484	40577.152	39798.805	40452.910	42082.230	42315.977	42010.734	41705.109	42433.023	41727.785
33159.602	34036.566	33144.059	34008.512	34496.945	35402.789	35956.059	35584.469	34947.633	36030.613	36465.738	35482.184	34468.922	35522.617	35291.188	35505.605	34922.848	36322.109	36575.992	37267.984	37403.883	36971.895	36876.500	39478.766	40242.316	37582.246	38350.723	38691.254	38101.277	39220.270	40092.359	40873.078	41024.066	40903.812	40343.594	39225.891	38809.047	38431.570	38845.641	39173.988	40063.012	41142.773	40155.871	40504.102	38952.887	39907.555	41087.004	41097.402	40996.625	39626.258
33695.199	33746.867	34802.750	35084.141	34319.949	34866.918	36665.297	37130.172	35848.172	35178.785	35693.887	35621.051	36708.559	36233.203	35100.918	35795.797	36278.527	37138.988	36812.711	37420.043	37867.512	38110.055	38895.062	38377.832	39909.691	41523.629	40064.969	40618.250	39134.441	39676.375	41040.164	40498.156	39649.348	39969.449	39460.496	39834.727	40890.047	38859.547	38852.520	39406.930	39458.566	39581.395	39119.176	39113.461	39223.652	39534.258	39709.555	40464.969	40499.008	39051.527
33708.602	33965.848	33973.648	34483.445	34997.699	34589.969	34460.145	35112.734	34916.750	35698.766	35341.375	35216.227	36029.500	36901.453	36379.023	36581.492	36162.062	35557.684	36246.266	37060.793	37167.094	37732.340	37472.559	38459.148	37871.215	37982.578	39482.617	38301.652	38107.543	39312.383	39261.469	39948.297	39951.781	40935.664	40442.496	40722.566	39561.398	38735.441	38383.828	38327.195	38525.445	38966.191	38220.488	37662.105	40039.289	39547.141	40151.098	40424.602	40619.973	41293.781
34029.801	34857.801	34744.461	35240.891	35827.910	35886.168	35360.770	35736.359	35896.102	35681.215	36333.820	36584.609	36144.348	35161.070	36611.328	35822.035	35760.906	35955.062	36011.844	36414.777	36583.605	36122.523	36467.000	37055.402	36695.309	36142.734	37265.891	36983.988	38100.172	38616.539	38445.734	37885.699	39395.438	39610.078	38976.270	39620.883	39448.750	39982.758	39067.996	39218.434	38506.457	38159.121	39821.848	40746.145	37691.754	39360.953	39559.434	38252.480	38982.066	39324.426
34072.000	34321.977	35098.555	36394.711	35576.582	35350.426	35580.426	35770.773	35280.867	35170.461	35796.004	35390.703	35370.996	35573.355	35368.680	35951.957	36300.551	35909.449	35210.789	37218.855	36374.105	36338.453	37064.781	37225.555	36702.781	38045.523	36426.145	37851.527	38242.188	38691.309	38100.762	37347.797	37946.285	38565.680	39209.516	38399.141	37889.398	38692.910	39254.031	39958.496	38825.047	38149.418	38707.496	37640.441	37573.031	37933.719	38439.176	38807.441	38094.105	39633.734
34876.199	34036.504	35425.422	35694.840	35187.789	35398.504	35450.594	35342.918	35454.461	35566.219	36486.816	36615.184	37891.461	38466.664	36959.105	36433.301	36103.320	37251.344	37386.848	37428.613	37394.504	38125.086	38078.746	37540.922	38337.406	39038.207	38441.004	37779.363	38871.492	38030.258	37883.262	36999.215	36887.551	36676.855	37934.922	37575.184	36190.207	36766.078	35596.707	36416.988	36699.215	36025.355	37594.141	38500.996	40015.789	37656.543	38394.703	39951.949	40950.504	39981.297
31825.600	32983.336	33974.840	34802.574	34692.910	35198.422	34809.160	34895.480	34978.938	34081.590	33698.504	34569.035	35491.660	35707.855	37290.109	36458.004	36979.121	36432.141	36621.719	36330.898	36477.281	37686.527	39050.336	38506.301	38898.969	38313.531	38707.215	39133.906	37889.160	38185.223	39230.859	38256.707	37609.879	38865.012	38634.344	38185.422	38911.730	37628.824	36354.070	36136.859	36850.402	36485.094	37296.699	35615.434	37009.770	37555.691	36819.402	38230.883	38491.980	38977.875
34472.801	34570.977	33873.883	34456.223	34620.137	34838.988	35201.844	34532.945	34548.027	34434.855	34643.895	33870.004	33274.832	34466.863	34476.371	35169.895	35047.344	35479.758	35785.332	37364.590	36854.406	36870.086	37355.934	37003.984	36814.191	37257.754	39028.480	37917.625	37642.715	37620.367	37239.164	37062.367	37083.500	38280.484	37336.707	37124.617	37706.527	36954.238	37497.012	37607.383	38288.520	38325.227	37425.910	37621.156	36605.809	37348.477	37804.734	37467.969	37176.543	37982.332
34057.398	33452.859	34749.059	35593.031	34722.441	34958.910	34169.027	33756.840	34021.977	34114.273	34164.676	34464.094	35304.574	35052.461	36184.887	34762.418	34047.133	34632.281	34320.293	34732.340	33790.469	34234.617	34456.332	35663.578	36479.227	35519.223	36057.094	37363.457	35752.633	36633.086	37388.184	37818.566	37207.047	36953.824	37113.820	37532.918	37605.551	35548.020	37007.926	37387.148	36100.074	36248.387	35619.094	36468.762	36640.297	37106.562	37328.793	37546.012	37808.629	36996.953
33685.398	34319.727	35433.000	35558.902	34779.949	35378.301	35281.020	35136.781	35082.113	35164.379	34947.156	34362.855	34192.781	36123.906	35345.289	34571.047	35249.184	34477.559	34791.523	34312.781	33549.113	33977.113	34608.137	33845.512	34360.992	36019.430	36214.727	36342.836	36697.602	35615.191	36280.461	35698.973	36089.203	36860.398	35383.559	35846.230	35805.617	35176.812	37883.617	36962.211	36897.227	36154.484	36555.703	37217.215	36603.652	37130.801	38615.332	37981.145	38632.473	38247.305
33374.801	32662.586	32816.207	33359.723	33530.301	33238.203	32748.791	33160.324	32363.242	32965.938	33314.148	33322.250	33275.859	33205.184	32627.404	33525.805	33220.695	32937.680	33654.754	34063.562	34322.844	34874.934	34573.082	34252.895	35711.215	35778.762	36048.820	34322.531	35347.141	34319.293	34651.715	34368.660	35620.684	34752.703	34302.926	35359.039	35210.113	35063.285	36334.957	36478.219	36679.176	37658.773	37495.906	36823.762	37689.180	36658.898	38660.172	38988.160	38417.234	38523.832
32483.000	33098.988	33712.660	33809.645	33262.180	33498.547	33185.883	33531.938	34579.262	34165.891	34527.863	33454.520	33791.953	34191.695	35791.508	34252.355	34644.727	34258.699	34301.688	34761.070	34371.867	34312.023	34541.719	34746.555	34064.703	33529.305	35131.426	35944.504	35805.250	36183.180	35937.293	36482.734	36704.941	35180.500	35549.273	35117.797	37552.871	38104.949	36532.363	37177.441	37481.871	37311.996	37322.141	35799.793	36537.895	37774.852	37704.504	37900.637	37958.602	37542.000
31880.600	32360.129	33362.246	33221.973	33847.000	34353.883	33141.000	33144.840	33712.160	34013.520	33512.605	31384.529	32862.492	33453.312	32883.793	32478.592	32295.625	33867.117	34589.402	34536.109	33744.215	34141.070	35765.152	35436.391	36400.727	36032.961	35103.301	37298.602	36438.164	36311.078	36683.230	36636.852	37142.203	37120.445	37603.781	37377.891	35247.992	36370.270	37285.988	36459.051	34692.488	33670.531	34876.996	33657.559	35610.270	37463.324	36530.465	37037.602	37620.078	39283.484
32859.398	32525.994	33341.277	32658.869	32867.504	33011.695	33171.242	32089.748	33028.250	33917.336	33552.320	34202.961	33893.434	34776.977	34738.867	34019.422	34178.504	35626.453	34596.836	34821.824	34785.785	34342.164	34282.016	34885.566	34834.773	35295.324	35883.547	37030.594	35519.227	36232.680	36951.699	35738.852	36539.879	36173.129	35758.023	35798.637	36869.586	36294.426	35925.488	36754.047	34928.125	35352.219	35947.094	36111.219	36466.207	37005.734	36087.363	36594.008	36852.734	36401.465
32985.602	33132.738	34012.277	34439.418	34490.562	34702.203	34678.121	34636.793	34293.809	33878.570	34418.277	35679.066	35551.246	35548.227	34490.383	34516.043	34184.738	33001.055	33086.648	33234.227	32562.578	33405.809	33770.574	34430.922	33313.320	34335.309	34491.277	35598.051	35867.410	35476.652	35072.824	34622.305	34798.047	35709.852	36163.121	35712.660	34733.906	33974.727	34566.707	36518.441	36543.773	36393.781	35816.973	34786.547	35377.219	35841.262	35580.863	35540.984	36881.973	36861.438
36045.801	33860.672	32599.180	33513.855	32825.031	32409.668	34374.902	34552.770	34767.133	35790.066	35349.832	35000.352	33835.754	33373.504	34133.762	33923.121	34427.527	33672.559	34545.758	33956.918	34147.902	34133.332	34651.879	34490.121	33993.555	36662.008	36754.523	36446.719	35802.562	35352.441	35662.941	36031.113	35293.965	36397.570	36271.430	36813.867	37320.930	36920.129	36652.867	37150.922	37176.086	36493.734	35166.691	34799.320	34704.613	36648.922	36896.496	36706.559	35811.914	36922.754
34775.199	33657.109	33406.059	34354.449	34386.199	33285.852	34283.664	34051.980	34257.547	34591.961	34349.105	33483.633	33843.660	34145.402	32656.500	33115.699	33868.730	32099.512	33204.730	34187.820	34273.098	33168.598	34245.707	34934.914	35015.984	36299.324	37127.539	36698.605	36947.387	37349.305	36798.594	36940.961	36694.355	35678.070	36134.035	35632.348	36544.941	36948.508	36092.320	36614.426	36157.371	36507.516	35378.719	35639.094	36971.172	36846.168	37903.809	37761.242	36776.434	36996.352
33837.398	34934.785	33935.918	34119.613	34252.789	34487.832	34912.445	33951.609	32839.270	32809.324	33984.809	33312.258	34181.258	33931.293	33526.121	34011.164	32792.434	33491.547	34609.938	35186.582	35676.227	35792.004	36110.094	35929.086	35240.402	35313.559	35767.555	37302.477	36060.387	36568.406	36608.309	36937.633	36712.914	36366.875	36304.246	35263.176	35953.609	36674.039	36603.039	36255.727	35515.781	35710.832	36465.121	37963.105	36270.758	35455.781	36476.945	36668.234	37106.207	36939.988
34313.398	34543.676	33535.168	34857.180	34987.098	34679.172	34132.250	34971.020	34958.027	34099.715	34210.816	34904.953	35181.004	34992.402	36141.793	35879.734	36281.539	35737.539	35821.121	36812.078	37004.551	36386.062	35470.207	35391.969	36042.551	35612.410	36381.641	35603.500	36496.230	36973.832	36205.164	36621.543	36579.828	37713.305	36414.746	35764.352	36551.906	34364.270	34582.602	34050.562	34593.902	35614.613	35218.684	35874.711	35616.379	35648.199	36345.910	36626.035	36078.750	36477.910
35385.602	35208.941	35408.422	35731.844	36089.383	34970.168	34501.500	34618.121	34546.336	34043.340	33590.359	33712.027	34239.273	34476.203	35145.750	34201.703	34448.426	34913.309	35052.266	35499.141	35543.383	35322.320	33929.387	34271.770	35112.742	35010.668	34852.684	35223.934	34980.105	35873.176	36436.008	36610.023	36103.645	36125.281	36285.406	35020.934	36693.566	34999.238	35947.723	36138.543	36272.918	35406.578	34961.984	35944.934	35508.457	35039.594	36948.234	35895.047	36474.797	36736.414
32089.801	33353.414	34000.262	34482.133	34460.254	34847.883	35560.297	34878.777	35570.039	35766.324	35354.195	36214.113	34741.590	34413.113	35056.656	34480.434	34835.547	36457.133	35250.535	35954.832	36339.297	36104.988	35818.312	34444.637	35755.961	35114.793	36714.441	36106.258	35843.664	36001.605	35006.871	35605.684	36255.855	36052.828	37248.277	36531.906	38536.176	37401.078	36085.961	36528.434	35722.273	34958.559	36124.848	35473.059	35806.109	34432.340	35742.809	36753.852	36396.879	36269.914
35816.199	34797.328	35349.566	35158.070	34870.281	35714.508	35591.117	35138.566	35171.941	35212.707	34462.703	34405.219	35160.230	35056.094	35215.371	34842.738	35026.543	34463.207	35295.180	34820.992	34102.887	34688.820	34366.875	33367.434	34826.984	36417.160	36813.238	37026.996	35259.578	35754.609	37430.727	37796.582	37123.551	36937.504	37198.000	38149.906	36769.355	36539.629	36492.801	35331.570	35501.918	35137.609	34966.047	35092.941	35465.988	36614.828	36456.582	36212.539	36399.762	35543.125
33583.398	34357.516	34895.738	33698.453	33618.820	33565.488	34600.523	34668.227	33859.004	34474.848	34522.324	34626.043	34865.621	33416.605	33712.773	34543.219	33551.992	33454.000	34261.539	34628.332	34518.852	34673.531	35152.105	36223.094	36947.660	34973.043	35939.004	37071.082	35593.785	36392.957	35170.770	35947.340	35752.105	35071.980	34786.797	33984.020	34250.277	33201.453	34325.027	35475.020	34910.543	34765.836	35126.703	36833.406	36079.074	36982.598	36487.035	36819.578	36631.527	36687.355
33197.199	34055.984	35383.145	35752.457	35389.727	35505.730	34295.871	34051.074	34805.918	35037.586	34494.922	34518.836	34863.164	34039.523	34725.914	35048.344	34762.730	34722.324	34908.059	36205.371	35861.000	35674.883	35669.789	35400.543	35245.031	34360.211	35810.031	36088.504	34950.035	34055.961	35203.227	35329.844	35675.621	35927.594	37139.715	37474.738	36560.566	37540.293	37401.840	36047.062	34776.465	34613.980	35912.715	36540.191	36642.496	36936.648	37340.746	37195.043	38077.770	38433.070
35447.398	34858.051	35670.559	34791.832	36255.316	35599.414	35832.711	36016.316	34843.477	34500.504	35475.844	35055.422	35560.500	35531.363	34282.508	35941.578	35263.418	34500.891	35863.160	36580.906	37062.969	36456.223	36185.875	35340.949	36207.559	35546.469	36378.441	36835.645	36407.391	36859.156	36305.578	35350.703	35488.324	34527.137	34579.348	34080.738	34129.305	35103.816	34829.535	35132.449	35692.430	37169.141	36014.430	35639.820	36384.859	38028.039	38366.668	38999.363	38106.539	38973.594
31930.801	33780.211	34098.637	33689.762	34341.754	35955.898	35272.938	35000.484	35771.625	36768.953	36945.961	35549.914	33754.613	34508.953	34146.527	34097.477	34456.090	34210.762	34378.891	35476.312	35864.973	35123.543	35506.656	35696.238	35857.480	36205.945	36890.633	36666.617	37696.770	38201.000	37437.887	37414.293	37066.996	34597.020	35586.914	34985.762	36782.652	36196.820	36283.414	35240.461	35479.211	34975.016	35324.605	36063.441	35917.605	37146.688	37832.309	36824.809	36693.082	35582.957
34258.398	33507.914	35347.617	34931.844	34228.535	34852.621	34927.543	35285.227	35260.613	36002.676	34906.184	34078.418	34409.191	33160.684	33607.500	34036.359	33605.234	34430.363	35054.906	35313.000	35692.699	35521.395	35618.383	36210.137	35827.504	36139.719	35838.496	35306.062	35644.410	36334.613	36377.984	36122.258	36337.039	35973.094	36402.676	35816.496	36908.426	36405.355	35836.023	36306.469	36368.207	36272.145	36528.516	36860.008	36101.383	35965.797	35478.055	34676.047	35790.504	37641.434
34658.602	34020.527	34032.750	35040.707	34992.336	34127.770	34312.555	35800.961	36232.527	34970.582	34837.602	35136.277	35588.652	36593.660	35557.926	35216.395	34505.137	36007.375	36196.082	35714.219	36179.168	36889.598	36369.992	35505.223	35875.090	37124.094	36669.137	37908.703	36525.879	36852.621	36710.523	36343.477	36505.008	36277.617	36789.445	37052.238	35148.371	35117.719	35914.688	36701.191	36629.102	35917.398	36934.066	37631.777	37555.078	37741.465	37451.699	37160.574	37097.152	35945.965
32313.400	33388.648	33412.684	34284.539	33836.734	34771.371	34552.664	34520.301	33949.766	34172.727	34328.523	34382.258	34789.914	35010.160	35602.613	34813.789	34936.508	36757.008	36491.156	37372.172	37186.395	37879.754	37215.582	36992.348	36334.805	37760.832	37681.125	37307.145	37296.559	36971.883	36208.992	35867.008	35961.844	36461.316	36170.875	35110.949	36557.598	36956.293	36822.973	37127.910	36124.469	35183.930	36331.074	35391.266	35061.391	36584.457	36316.738	35602.484	35754.719	37348.441
34172.398	36136.551	35229.492	34778.340	34788.602	34522.438	34865.516	35369.281	34797.082	35646.285	35139.469	34540.023	34630.461	34395.715	34984.031	35810.168	35550.691	35944.582	35425.465	36701.660	36242.836	37057.984	35782.227	37023.172	37685.141	38755.480	37172.371	37955.277	39206.098	39005.738	37411.332	37226.227	36870.551	36864.551	36779.969	36474.711	35917.777	35042.270	36121.496	36101.133	36501.812	36008.629	34944.207	35643.145	34469.285	35746.078	35174.578	35017.215	35897.828	35724.496
33851.602	32401.016	33666.953	33901.586	33878.297	34684.176	35003.582	34701.520	34848.020	34967.680	35282.805	35608.555	34587.949	34768.031	35200.672	34406.004	35789.090	35865.148	35675.223	36270.078	36740.570	37954.258	37986.609	38951.082	38739.461	37994.926	37769.074	38072.559	37655.824	37431.961	37469.887	37940.414	37833.953	37202.430	37480.516	36047.273	35203.805	36609.754	36149.117	37345.828	36818.512	35880.922	35165.898	36588.449	36692.426	36670.355	35804.691	36485.980	36418.836	36785.637
33757.398	33230.777	34399.270	35359.324	34843.574	34146.609	34582.227	34665.699	34138.914	35338.691	35815.906	34021.703	35337.742	34535.137	33789.387	35815.883	36390.363	35492.379	35783.395	35313.938	35267.457	35123.027	34539.418	34831.207	36796.059	37579.641	37322.074	37419.465	36588.016	37298.531	36524.305	36647.727	36772.504	35576.582	37022.344	36797.676	36820.402	35393.348	37067.020	36424.656	35951.336	35901.191	37211.176	36400.809	36078.758	35612.168	35707.789	37264.449	36621.223	37340.469
33796.199	32084.160	32849.609	32549.367	32781.574	34014.457	33714.184	33671.582	33101.258	33834.641	33752.684	33916.836	33998.746	33422.711	33685.238	35190.152	35279.867	34231.609	34838.586	36008.020	36362.902	36305.895	35587.477	35371.527	35084.867	36662.008	37539.180	36253.777	37154.434	38109.598	37626.406	37187.602	37138.766	37596.672	36970.191	37942.844	36706.445	36527.594	36130.238	35964.938	35819.418	35880.328	36103.578	36115.516	36000.441	37554.566	36112.375	37038.691	37921.906	37031.906
32146.000	33392.371	33006.582	31547.145	33069.219	33430.699	31833.441	32337.959	33382.586	33321.234	33841.008	34882.859	33971.594	34983.215	35855.348	34448.586	34792.500	34410.797	34090.578	34123.684	35010.727	34491.957	34326.809	34525.137	35374.949	34696.965	35330.828	35137.695	35543.691	36239.477	36901.629	36585.086	36115.934	36051.273	35288.156	35709.535	37010.109	35756.773	35804.484	35481.621	35470.961	34530.137	35241.891	36812.051	37408.879	37534.426	36869.078	36611.938	36752.281	36588.172
30784.400	32883.125	33224.590	31812.232	33319.914	33285.172	34022.594	33858.898	34018.637	34188.668	33095.551	32799.895	34781.633	34467.500	33564.941	33720.289	32592.648	33963.051	33679.363	34558.953	34349.234	35251.789	34250.430	34465.699	35327.535	35458.902	36756.223	36072.191	37010.168	36277.180	37011.992	37263.250	36427.469	37396.449	38270.098	37486.609	36885.301	35669.898	36699.723	36401.762	36411.230	37566.832	35755.480	36967.152	35262.941	37207.156	37148.184	37342.090	37049.211	37845.645
31565.801	32328.707	34064.410	33425.898	33214.742	33119.441	33557.871	33259.789	33111.031	32817.645	32608.184	32757.465	33025.277	33921.121	34151.234	34466.023	33678.270	33701.270	34817.895	35393.895	34639.965	33838.941	33990.766	34790.996	35434.816	36070.230	36103.980	36412.012	34919.355	35151.246	35842.016	34319.637	34574.512	35317.129	36562.805	35576.855	35007.707	36475.977	34547.133	34575.375	34977.211	35591.816	34760.883	33964.855	34824.930	34880.426	35818.918	36803.848	36753.773	36528.410
33832.199	32368.791	32975.645	33373.289	34579.828	34322.895	33242.152	33806.117	34318.324	34447.738	33724.703	33176.414	33702.242	35031.832	34013.930	35089.039	32961.422	33137.781	33882.852	34464.797	33935.625	34656.844	35234.895	33972.117	34533.949	35988.141	36302.535	36108.551	34843.914	35246.527	35182.879	34677.387	35974.523	36351.055	34936.711	34665.078	35069.023	35826.238	36540.508	36363.875	35782.715	35737.855	34791.168	34073.094	35439.770	35123.734	36954.074	36588.840	36843.848	37518.902
33252.801	32689.852	33063.102	32670.131	33187.332	33270.215	33302.648	33029.004	33055.594	32412.559	32403.492	33684.609	33489.695	32184.301	33390.398	32537.656	33550.863	34129.961	32769.297	33375.234	34024.852	34370.625	34708.461	34213.219	35592.324	35039.098	34259.289	36458.336	34996.551	34822.332	35591.168	34588.391	35309.488	35758.652	34843.703	35802.586	34971.699	35510.441	34902.266	35037.488	36115.457	37058.336	35921.824	35371.777	35194.902	35203.238	35582.387	36580.230	36015.035	35619.695
33673.801	32553.662	33312.594	34113.520	33848.625	32575.434	33534.238	33519.805	33716.906	34310.164	33113.801	32688.570	32750.922	33355.770	33287.559	33271.695	32826.090	33360.820	33994.539	33126.379	34094.945	34486.164	34710.316	35477.090	35064.445	34502.238	34776.707	35079.383	36335.941	35886.195	34621.406	34824.840	34890.527	34310.398	35332.375	35893.488	35986.668	34981.488	35268.000	35275.840	35116.457	34559.887	34918.703	34271.133	36098.559	35375.895	36464.316	36344.695	35538.422	35190.523
33317.602	32605.252	32426.783	31876.443	32488.521	31562.119	32639.719	33123.254	33092.996	32920.559	32645.943	33353.141	32167.625	31313.691	31125.479	31543.629	32327.602	32621.232	32696.785	33081.168	32360.262	33012.469	33276.113	33096.410	33692.824	33905.004	34081.414	32840.254	34490.953	33500.840	33017.398	33660.188	34053.449	33599.680	35204.613	34907.996	33279.551	35189.012	33003.531	33439.879	33832.621	33822.133	33429.648	34122.648	33104.520	33977.711	35007.836	34518.480	34722.578	35255.473
33244.199	31717.027	32366.270	32148.246	33459.344	33753.012	34099.926	33468.777	33211.398	33489.625	32347.615	32653.148	31669.668	31138.580	31975.867	30900.338	31910.951	32098.844	32448.953	32409.820	32837.117	32260.041	33600.430	34943.477	34054.973	35300.645	34856.129	36469.457	35488.387	34697.652	34478.352	33861.551	34931.168	34852.180	34455.254	34911.363	34062.078	34147.078	34508.453	33595.902	33634.387	33902.566	32961.184	34018.566	34485.273	34152.211	35481.293	35920.258	35034.723	35276.117
31513.199	32422.062	32469.191	32666.664	31974.805	32328.199	33492.449	33299.844	32535.996	32249.156	33551.688	33252.906	32585.545	32866.941	32661.904	33809.090	34256.293	34564.992	33361.973	34073.176	33612.984	33597.293	33765.121	34459.465	33701.773	35672.238	35861.996	36215.473	36662.066	36726.574	36356.277	35564.785	35093.930	36131.957	36784.641	38040.254	38418.293	36327.965	37339.762	37854.578	38433.391	37452.812	37354.496	37845.199	37246.488	36156.254	35730.992	37657.195	37617.906	38362.105
32531.801	32039.172	31996.109	32339.414	31705.961	31108.076	30849.119	31241.096	30920.445	31472.141	31266.787	30490.670	30047.094	31634.840	32010.502	30820.010	30229.963	31579.709	32835.410	31726.340	31153.457	32256.748	33507.520	34312.559	33467.809	32988.832	33764.695	33668.727	33339.016	33845.973	33152.234	33665.492	33799.027	33221.367	33282.207	32782.836	32580.986	32913.004	32766.760	32791.785	31833.721	32997.746	31983.955	31183.352	32246.781	32988.887	33098.160	33431.285	33276.953	33953.277
30217.400	30686.201	30749.270	30470.107	31209.789	30332.709	29600.385	30185.404	30984.656	30333.223	29184.348	28528.057	28414.568	28456.891	29038.422	29604.705	28699.324	30599.225	29795.568	30728.352	30309.209	31208.070	31154.023	31193.744	31295.215	30709.473	30294.229	30490.607	31046.049	30388.934	29652.543	30406.512	30292.164	28996.146	29393.789	28417.080	30269.531	29731.469	29163.461	27573.016	29249.584	29651.344	29107.291	29104.807	29093.955	28968.373	29375.938	30386.057	30126.812	28282.271
29277.801	28170.650	29078.639	29257.105	28790.041	28472.348	28770.359	27849.807	28138.789	28503.803	27277.807	26094.039	26962.350	26649.902	26827.469	26755.025	27809.197	27704.598	27631.547	26797.777	27871.418	28192.064	28582.047	28702.078	26741.717	26917.996	27413.500	27455.008	28187.748	28001.738	27944.875	27654.461	28095.076	26939.641	28349.594	28255.934	26851.754	28055.166	27019.213	27381.195	27339.641	27141.588	26533.992	26173.682	26914.500	27462.029	26516.379	27127.133	27246.816	26541.775
27328.000	27231.182	27558.506	25617.514	27762.113	27394.283	27431.195	27078.498	26875.494	26813.068	26282.758	27248.607	26930.273	25964.018	26673.367	27050.812	25728.002	25746.328	25556.979	25753.635	25616.646	26294.369	26551.787	26620.023	26122.781	25791.191	25165.135	25867.307	25925.828	25408.709	25317.912	24860.869	24862.693	24241.203	24092.441	24757.578	24622.814	25678.604	24325.385	24805.207	24441.631	24105.693	23968.871	24127.326	24279.885	24664.945	25049.359	24999.088	24749.445	25127.785
26950.199	26474.605	26370.805	27353.303	27038.607	26253.598	27136.648	26682.572	26016.514	26407.562	26163.477	26932.268	26395.160	25784.754	26695.307	25109.789	25551.828	25037.984	26431.564	26208.945	26169.564	26786.951	25743.148	25558.090	25255.604	24874.957	25021.400	25286.537	25229.297	24774.215	24783.047	24870.072	23826.686	23626.787	24006.773	24951.135	23863.367	24313.846	23769.127	23921.451	23329.668	24659.881	24339.939	24574.289	23543.486	24455.936	23826.312	24473.156	23906.758	24457.873
26039.000	26753.189	27377.891	26308.975	26615.385	27167.057	26567.885	26665.428	27208.928	27173.605	25830.508	26583.025	25610.752	26078.293	25795.908	25233.781	25026.422	25079.762	25327.930	24676.883	25399.242	25165.334	25144.902	25721.551	25414.201	25403.342	24688.760	24822.779	25282.078	24922.895	24885.758	24978.090	24448.229	24235.881	25151.199	24273.254	23397.041	23971.510	24295.514	24775.676	23192.855	23897.455	23845.145	23051.861	23393.271	24124.938	23957.727	24275.639	24569.928	24577.957
26919.199	26816.189	26790.115	25758.301	25704.410	25631.979	25972.768	26312.512	26660.441	26083.561	26339.232	25313.650	25106.127	25681.301	24515.059	25957.859	25568.471	25870.461	25577.748	24822.664	25294.701	25401.092	25352.182	25805.131	25108.922	23760.016	25313.414	25299.146	25398.008	24973.123	24806.648	24594.164	24547.451	24798.926	24864.039	24651.025	24961.080	24877.090	23815.049	23455.596	24388.176	23338.607	23231.674	24290.768	23084.471	23883.742	23863.139	24635.332	24104.854	25441.391
27493.400	25557.049	25589.082	26439.020	26460.834	26357.219	25992.822	25972.521	25784.746	26052.123	25520.604	26483.773	26039.412	25046.150	25106.596	25831.963	25135.830	24875.336	24788.420	25786.281	25824.355	25005.256	25153.555	25932.594	25749.018	25129.191	25164.527	24236.834	23765.611	24540.441	24777.842	24721.152	23758.051	24377.184	24054.281	24372.121	23805.648	22636.848	23601.027	23240.035	23408.467	23912.762	23407.904	23868.471	23620.029	24283.191	23710.529	24168.629	25090.172	25339.688
26268.000	26825.365	27036.252	25948.992	26319.479	25441.516	25924.758	25550.818	24820.533	24991.293	24615.119	24300.617	24640.916	24703.584	23088.117	24793.041	25356.111	24443.963	25357.217	24715.385	24693.467	24724.996	24388.977	24675.527	24575.648	24062.750	24634.293	24404.381	24348.650	24305.475	24378.623	23965.674	23974.289	23781.020	23830.822	24341.830	23396.039	24929.311	23481.678	23326.521	23841.701	23776.598	23955.211	24178.133	24437.873	24776.355	25040.652	26258.104	25345.797	24884.018
26055.600	25344.717	26474.646	24897.229	25337.863	25419.688	25521.818	25334.971	24629.494	25110.094	25139.633	25116.293	24730.494	24582.758	25148.883	24147.473	24794.352	24419.783	24896.574	25077.127	25002.281	25176.832	24955.562	24013.834	25381.863	24819.732	24667.926	23807.352	24352.492	24729.713	24501.873	24204.779	24126.916	23604.770	24400.199	24366.520	24130.090	24947.598	23310.875	24378.525	24932.107	24296.246	24100.430	24332.947	24243.055	25089.432	24997.611	24974.400	25251.188	25497.090
26203.400	25576.895	26268.596	26859.895	25485.232	25125.637	24840.564	25015.457	24872.775	25147.502	25470.086	24697.467	25063.373	24433.268	24520.609	24955.699	24136.920	24536.311	24864.025	24226.613	24690.936	25035.447	25465.461	25909.346	24461.762	26115.652	24900.861	24065.094	25176.324	25228.951	25534.469	25270.650	24668.289	24653.639	24339.049	24227.025	23646.117	24906.689	23942.006	23981.416	24151.693	24674.689	24425.721	25364.584	24608.314	24607.617	24166.453	25007.646	25507.393	25473.574
25012.000	25721.268	25862.418	25726.244	24608.943	25061.059	25197.381	25365.307	24557.820	24156.568	24138.193	24695.447	24546.357	24065.787	24988.369	24328.889	25034.732	23861.771	24988.176	24499.305	25170.615	25778.732	26052.043	25951.541	24975.209	24631.670	26035.672	25621.703	25591.123	24879.840	24487.271	24529.480	25074.682	24290.598	24270.117	24628.520	24048.232	24962.922	24035.750	24079.826	23990.891	23982.467	24029.939	23746.113	24143.936	24091.891	24509.434	23590.906	25205.566	26202.367
25891.199	25203.363	25777.162	26784.783	25278.619	25831.389	26082.711	25161.734	24762.262	25018.082	25303.119	25663.531	25255.342	24538.461	23292.420	23993.068	24749.357	23941.111	24045.240	24839.771	24927.730	25028.859	25078.629	24073.727	25059.689	25432.320	25950.441	25486.730	25026.982	25373.068	24868.211	24457.203	25152.721	24680.660	24327.785	23865.143	24520.814	24066.217	23325.961	23613.725	23762.398	24773.053	24244.604	24213.705	25276.475	25963.957	25428.867	25417.943	25266.195	25473.678
25339.400	25629.354	25496.191	26117.938	25217.936	25857.672	24815.938	24634.580	24970.365	25101.152	26024.459	25156.219	24845.992	24846.027	24634.680	24444.541	24983.469	24960.332	24941.016	24974.881	25262.535	25324.672	25133.273	24172.654	24751.777	24684.094	25969.992	25650.258	25687.107	25356.438	24791.133	24443.203	24403.146	24609.877	24310.953	23989.814	24714.771	25172.281	23530.916	24679.680	24727.006	24667.178	24664.258	24564.062	25191.432	25777.779	24039.484	23896.617	24525.945	25442.285
26053.600	26187.691	26792.604	27169.170	26784.959	26156.172	25785.660	26381.697	25811.410	25804.768	25832.980	25362.232	26123.150	24852.422	25316.107	23718.936	25300.320	26159.535	24786.326	24671.984	25401.100	25427.244	25409.773	25908.279	25288.344	23719.805	25354.303	24209.887	24696.725	25212.873	24205.639	24890.797	26321.170	24359.230	23731.852	24174.289	23955.373	25779.684	23856.439	24315.227	24679.385	24857.404	24797.250	24720.977	23594.086	24726.170	24812.639	24391.467	24162.508	24417.668
23595.801	23665.240	23956.762	23237.678	24111.717	24010.832	23067.383	22949.518	23403.334	22774.318	23678.904	23549.545	23205.041	22819.617	21733.703	22713.299	22693.928	22889.551	22663.797	21595.932	21515.777	21849.357	22117.084	22642.385	22010.744	21409.414	22067.205	21830.820	22424.471	22134.180	21056.938	21288.262	21680.512	21266.867	21476.902	21915.146	21685.469	21296.355	21275.055	21963.674	22019.838	22184.672	21904.207	21743.291	21414.529	21567.648	21890.859	21337.955	21765.891	21518.037
23932.801	23798.990	23446.053	24241.145	23991.248	24018.320	23470.143	23735.871	24178.424	23510.619	23777.109	23088.074	22577.447	24305.734	22377.887	22688.436	23210.699	22265.547	21757.109	22906.643	22465.545	22608.553	22611.447	22005.473	22165.730	22093.510	22087.477	21419.119	21217.457	21735.922	20740.805	21631.043	21225.074	22103.434	22608.328	22002.234	21316.682	21304.160	21321.037	21199.551	21277.059	20997.600	21580.139	20556.551	20940.506	22018.260	21422.018	21697.336	22322.961	22453.230
23551.600	23441.816	23592.465	24773.977	23960.066	23345.201	23874.914	23411.586	23083.750	22900.732	23090.600	22949.676	23629.650	22514.830	21463.588	22572.229	22755.994	21425.846	22482.385	22609.951	22446.203	22495.297	22555.996	22560.754	22315.055	21836.207	21629.680	21539.518	21888.121	21898.932	21636.314	21511.555	21493.672	21879.053	21138.707	22612.832	21253.396	21921.916	22136.076	21728.484	21027.330	20447.197	21439.516	21159.943	22483.105	21790.396	21300.582	21802.570	21921.074	21566.461
23935.199	24095.678	24018.791	23237.424	23864.973	24873.809	24169.309	23119.508	23268.449	23593.391	23634.559	23169.650	23393.145	23099.107	22094.986	22092.857	22782.637	22140.738	22790.590	21874.760	22335.672	22210.814	21668.977	21875.590	22263.094	21819.865	21478.799	21973.102	21664.711	20960.676	21798.951	21692.254	21772.045	20934.789	21021.988	21174.061	21596.420	20154.023	21582.410	21842.896	21824.328	22286.691	21811.809	21683.109	22070.021	21860.127	21422.107	21625.939	21747.391	22272.602
21262.000	21488.234	20776.188	21113.100	20841.967	21267.156	21346.402	20488.887	19888.756	19938.113	19653.549	19722.959	20145.057	20331.102	20450.080	20234.686	19192.391	20159.307	19631.643	19389.627	19303.293	18993.533	18801.326	18780.104	18963.402	18504.734	18673.451	18775.479	19340.213	18859.141	18821.449	18928.297	19179.473	18851.908	18663.994	18733.693	18812.139	19525.953	19806.639	19013.799	19030.469	19317.939	18985.748	18438.256	18656.512	19865.568	19841.508	20159.930	19295.715	18621.264
21306.801	20756.674	20015.789	21074.275	20099.611	20539.814	20713.896	20058.488	19384.754	19642.078	19961.162	20195.805	19445.965	19482.736	20070.670	19226.861	19557.875	19463.510	19234.867	20211.881	19674.207	19250.045	19210.646	19193.264	18916.650	18766.428	18464.143	19417.168	19513.520	18871.963	18970.953	18977.342	18534.387	18588.143	19183.795	18487.992	18206.236	19017.939	18566.688	18403.916	18816.389	19560.521	18777.473	18804.371	18965.502	17974.256	19432.994	19504.838	19281.293	20266.213
20618.199	19854.514	19766.207	20495.811	20237.316	19732.221	20219.084	20681.244	20255.750	19604.529	19847.117	19926.648	19262.102	20038.574	19881.846	18470.717	19232.912	19314.805	18612.465	19250.139	18838.445	18684.381	18427.883	18539.980	18953.398	19024.824	19765.209	19299.375	18811.248	18550.283	19380.160	19310.865	18780.543	18294.402	19389.768	19691.416	18338.822	18410.848	18705.213	18216.551	17864.598	18697.105	19465.514	19065.027	19145.346	19487.033	19260.240	19352.066	18704.525	19005.291
21103.199	21332.289	20558.721	20917.627	20069.814	20160.066	19691.090	19866.146	20536.770	20165.242	19938.697	19543.324	18585.104	18894.283	19993.193	19866.619	19814.312	18658.725	19069.594	18382.949	19172.105	19336.430	18937.043	19285.068	19326.814	19982.424	18999.527	18743.973	19486.812	19100.975	18461.443	18253.721	18346.254	19476.547	19037.127	18360.955	19418.414	19495.744	18292.832	19374.516	18927.090	18122.773	18826.412	19912.111	18931.137	19155.914	19409.941	20085.787	19172.816	19882.160
21209.600	20258.812	20735.588	21073.363	21367.150	21241.543	20875.381	20281.619	19926.111	19706.250	20061.148	19436.318	19964.039	19266.744	19518.393	19090.340	19099.068	18784.887	18132.186	18715.219	18764.572	18433.604	18730.672	18877.859	18577.219	18495.004	18383.287	19735.064	19692.939	19008.828	19596.109	19179.158	19000.832	19067.994	18934.025	19193.408	19746.486	18922.213	18736.127	19340.045	19091.834	19758.646	18936.617	19255.125	18551.895	18739.633	18873.865	18646.277	19820.795	20880.734
19999.000	20669.117	20124.619	20488.992	20340.926	20178.338	20080.396	20290.213	20147.311	20105.201	19946.098	20264.275	19496.768	19711.822	19536.469	19640.779	18755.920	19145.559	19083.219	18877.750	19322.484	19594.631	19575.637	19724.398	19362.918	18986.402	19078.047	19080.236	18185.826	18660.742	18918.910	18611.523	18775.477	19113.809	19157.131	18924.059	17898.305	18029.553	19087.480	19134.842	18923.422	19180.020	19445.205	18589.578	18849.154	20230.133	19307.816	19047.494	19186.789	18825.162
20232.199	20748.049	19921.232	20864.666	20882.807	19903.541	19571.490	19604.723	19527.984	19347.934	19256.764	19171.400	19459.975	20007.771	19162.754	19253.203	18968.891	19508.061	19475.527	18921.920	18515.545	18507.629	18844.502	19486.381	19082.213	18464.133	18922.086	18838.824	18719.158	18808.018	18379.697	18616.074	18908.975	18749.900	18407.830	18348.414	18161.150	18430.170	19448.598	19850.887	18710.242	18258.529	18712.152	19042.648	18438.824	18302.320	19868.365	19441.418	19404.283	18766.350
20173.400	19784.539	20134.902	20144.465	19361.990	19148.541	20278.865	20171.396	20137.172	19532.986	19414.148	18979.889	19670.039	19432.828	19990.979	19576.957	19078.045	18840.811	19389.391	19385.510	18831.869	18398.885	18833.248	18947.320	18986.676	19513.965	18586.588	18284.715	18529.375	18936.576	18988.240	18822.014	18840.104	18930.373	18609.451	19510.965	18994.760	18242.740	19258.561	19174.482	18694.463	18786.488	19170.920	19221.607	20020.330	19577.885	19141.148	20265.500	20018.863	18823.215
19922.400	20571.668	20240.895	20596.691	20407.439	20271.457	20344.475	20747.639	20032.572	19380.852	19665.484	19682.717	19210.207	19617.316	19356.402	18683.578	18744.273	19984.453	19731.887	18443.205	18844.395	18764.684	18554.488	18235.949	18848.203	18653.256	19154.492	19026.387	19641.277	19026.252	18251.023	18810.787	18549.900	18138.775	18490.568	18316.734	18473.574	18091.260	19274.889	20386.881	19486.568	19512.371	19139.072	19999.760	18945.465	18730.859	19963.594	20097.201	19617.094	19514.971
20877.801	20268.209	19954.055	20027.238	21106.490	21123.514	19855.762	19487.512	19801.027	19027.900	19552.070	19489.461	19338.365	19525.779	19148.391	18757.906	18804.184	18496.932	17961.461	18804.074	18871.842	18970.967	18481.174	18902.992	18921.080	19272.055	18893.264	19328.561	18364.125	18644.676	18451.648	18679.012	19271.514	19282.188	19087.744	18324.854	18487.834	19036.295	19047.725	18846.023	18884.799	18387.502	18628.773	19321.438	19469.521	19437.666	19428.354	19469.637	19122.883	19470.551
22026.600	20293.314	20768.584	20420.178	20239.584	19889.488	19540.484	19857.135	20290.551	20933.082	19778.902	18962.852	19325.443	19598.346	18768.062	18896.361	18668.367	19021.033	19241.246	18686.828	19429.480	19223.275	18840.141	18841.271	18232.084	19085.355	18725.512	17810.656	18542.297	17929.248	18056.492	18495.461	19155.467	18427.520	18565.154	18454.867	19161.838	18980.322	18917.590	18828.080	19079.615	18914.564	19064.494	18382.783	19037.291	18594.205	19334.277	19387.787	19402.551	19028.303
20052.000	20473.680	20628.564	20504.152	20428.893	20201.625	19775.367	19862.469	19795.064	19616.039	18952.820	20078.730	19693.922	19054.604	18316.477	18761.207	19160.584	19696.852	18950.664	19178.404	19424.537	18931.154	18359.816	18616.955	18176.172	18077.576	18579.152	18829.463	18191.473	17733.400	18051.660	18633.795	19090.762	18824.072	18499.494	19242.260	19437.193	18367.855	18751.758	19504.875	18927.855	18832.125	18898.227	18680.271	18720.637	18416.496	18660.402	19025.430	19036.092	19255.748
19812.000	19675.277	20548.232	20201.584	19775.156	19881.484	20184.850	19727.695	19751.090	19478.359	19190.535	18993.363	18604.010	19295.801	18996.543	19585.254	18655.967	18835.449	19004.660	18981.717	18673.871	18805.924	19068.465	18464.947	18359.785	17879.195	18505.320	18319.045	17592.023	18815.010	18678.363	18336.779	18380.727	18801.674	18941.719	18641.650	18624.625	18396.752	18761.586	18235.387	18620.010	18653.100	18637.623	18991.895	18228.973	19694.492	18671.506	18658.002	19049.779	19076.996
20539.400	21090.143	20055.604	20166.311	20752.527	20105.475	20204.463	20203.213	19170.105	19059.471	19517.961	19613.135	19770.971	19289.365	18829.994	19329.014	19405.438	18790.963	18932.248	18470.838	18196.965	18168.922	18618.514	18581.721	18020.176	18475.268	18371.938	19182.193	19476.014	18903.725	18281.006	19055.670	19162.652	18644.455	18891.648	18523.689	18570.531	18664.018	18305.523	18164.002	18605.631	18740.613	18555.611	18940.703	18470.178	18645.502	18786.100	18613.869	18673.193	19878.992
20422.400	20978.873	20606.504	20755.145	20371.588	20384.574	20535.840	19780.092	19411.744	19533.729	19720.064	19635.402	18917.975	19889.924	19031.365	18989.701	18533.391	19033.430	18258.650	18552.195	18618.270	19133.719	19055.543	19275.631	18380.939	17883.508	18224.666	19609.322	18848.586	19047.574	19068.535	19552.061	19218.871	18985.387	18557.926	18300.895	19392.221	18316.014	18886.980	18486.438	18459.861	19058.488	18250.768	18649.143	18840.359	19043.021	18548.047	19124.283	19540.684	19461.693
21083.199	19566.643	20216.199	20139.350	20141.066	20086.090	19812.447	19895.896	19731.863	19110.875	19568.287	19187.174	18957.627	19464.004	20201.375	19227.275	19132.279	19112.797	18231.967	18509.781	19265.396	18460.410	18505.777	18537.264	18636.746	17955.014	18330.229	19204.646	19030.047	18915.084	19050.398	18908.104	18194.615	18642.752	18966.363	18933.062	18656.396	18622.680	18674.531	19343.697	19408.896	19143.482	19106.164	20021.584	19908.684	19373.047	18457.100	19166.078	19762.854	19613.133
20647.600	20925.309	20398.041	20056.771	20349.348	20599.990	20062.488	19929.312	19748.002	19921.055	19577.729	18920.031	18854.365	19591.096	19560.473	19072.869	18976.113	18618.869	19081.359	18878.289	18259.236	18178.453	18435.246	18588.225	18432.775	17943.203	18155.543	19490.227	18261.830	18836.982	19303.385	18849.264	19108.596	19148.506	19417.783	18261.381	18298.709	18451.889	18590.391	19133.154	19211.408	19163.580	18247.219	18606.920	19411.266	19096.936	18606.676	18475.750	19369.117	19485.320
20730.600	20096.369	20266.973	19723.863	19758.992	20140.188	20250.770	19800.162	19677.367	20073.674	20207.359	20008.404	19286.680	19664.588	19325.457	18199.707	19422.342	19638.584	18986.773	18536.885	18689.141	18807.422	18578.387	19285.418	18909.422	18399.387	19129.461	19181.145	18832.076	18893.643	18639.734	18767.076	18585.758	19085.689	19025.049	18346.510	18633.229	18634.520	19189.012	19359.965	19306.264	19388.773	18500.658	19384.393	18545.246	20128.902	19138.973	19645.191	19969.469	19978.744
22076.000	20590.795	19843.066	20731.217	20900.838	20664.658	19860.842	20085.049	19683.883	19465.455	19385.482	19159.363	19636.426	18749.188	18436.543	19856.895	18806.969	19578.582	18775.062	19002.607	18327.387	18871.867	18599.660	18218.270	19030.182	19458.840	19008.979	19224.133	18775.088	18706.963	19073.836	18884.590	18773.719	18859.734	18929.672	18930.207	18893.896	18903.270	18673.070	18945.182	18609.105	18110.900	17851.102	18540.881	18718.881	18999.176	19512.363	18628.852	18584.121	18929.090
21287.199	20492.871	19952.607	20125.887	20762.965	20206.943	19640.113	19427.541	19625.377	19905.502	19414.650	19786.617	19006.617	19415.369	19177.166	19132.607	18537.938	17751.914	19136.562	18575.211	18682.104	18750.904	19064.328	19030.580	18352.939	18304.738	18871.266	18775.674	18285.633	18476.832	18601.646	18419.244	18981.498	18603.846	19271.449	18904.846	18308.064	17764.869	19329.070	18677.125	18431.072	18519.672	19334.295	18154.826	18971.168	19228.555	19355.752	19517.496	19099.596	18706.719
[truncated: 307 more columns]
