# Supplementary material for: Oscillatory signatures underlie growth regimes in Arabidopsis pollen tubes: computational methods to estimate tip location, periodicity, and synchronization in growing cells
Source: J Exp Bot. 2017 Mar 28;68(12):3267–81. doi: 10.1093/jxb/erx032 (PMC5853864; doi:10.1093/jxb/erx032)
Supplement: supplementary_dataset_S1 [file erx032_suppl_supplementary_dataset_s1.zip › CHUKNORRIS-master/data/ratio_kymo/Arab_Col-0_Kymo_260713-A_CFP.txt]

20772.199	21389.000	22706.801	21317.199	24005.801	20926.801	22852.000	22212.000	22061.199	23845.801	24378.000	23368.801	23527.199	23151.600	23518.600	24426.600	23857.199	25153.400	24299.400	25344.199	24048.801	24985.654	25421.332	25096.260	25900.268	26342.605	27510.002	27824.680	25207.047	25075.502	27274.123	26942.340	26848.195	26595.254	26083.537	25935.238	26519.162	25043.113	24605.969	24298.758	24639.668	25054.070	25198.939	24751.893	24399.688	24325.061	24231.219	23715.643	23942.002	24164.844
20653.199	21092.400	21256.801	21397.600	20377.400	21871.801	23366.801	23600.801	23957.400	23388.801	23917.000	24465.801	23517.600	23211.400	24336.400	24280.400	25521.400	25038.801	25603.400	24054.600	23872.199	25871.771	25871.713	25293.814	25561.072	25473.986	25240.906	27471.109	27072.121	26617.430	27077.768	26422.182	27024.410	26052.850	26464.021	25769.594	25070.953	25297.445	25501.270	26248.104	26372.738	26080.646	25777.055	25189.463	25298.633	24907.141	24423.500	25330.359	25537.887	24562.789
20469.801	20284.801	19388.199	21793.199	20404.400	20308.199	20601.400	21374.801	22018.000	24355.199	23300.801	22432.199	24409.400	24388.801	25067.600	23957.400	25333.801	23175.600	23485.801	23526.000	25392.199	25645.051	26021.201	25344.150	25698.701	25609.760	26434.809	25692.336	27253.400	27081.646	26341.221	25540.920	26496.805	27192.223	26809.555	25260.674	24956.035	25290.090	25757.863	25858.656	25676.996	25839.945	26018.900	26196.184	25796.891	25441.488	26134.709	25935.395	25418.539	25424.711
18867.600	19028.400	19314.400	19456.199	21036.600	19951.199	20780.801	21733.000	21184.199	21592.000	24234.600	23570.400	24837.400	24121.000	24286.199	24313.801	25217.000	25647.400	25843.600	24389.000	24856.199	24994.100	25201.449	25755.289	25757.879	26171.270	26411.992	26668.898	25603.453	26374.111	25965.578	25841.193	25922.717	24926.637	25497.838	26274.656	27257.373	26030.209	26369.961	26107.539	25506.424	25406.580	26155.322	26503.320	26902.424	26779.135	26816.500	25867.730	26069.141	26263.236
18158.600	18893.000	20264.199	19013.600	19710.600	20319.600	19886.199	21086.801	22200.600	22148.000	22635.801	22729.600	24552.600	24704.000	24927.000	25171.199	23355.000	24292.000	24803.801	25043.600	25052.400	26045.641	25467.807	25444.738	25467.205	23708.113	25363.273	24315.680	26235.674	26742.326	26377.459	26168.773	26567.203	26829.070	26454.018	26071.119	26094.539	26903.457	26263.967	25415.236	25599.994	25888.588	25846.615	26024.936	26735.629	26521.740	26187.678	26703.246	26715.219	26493.469
18661.199	18817.801	19750.199	19600.199	19766.000	22138.000	21039.000	21427.000	21086.600	23026.400	22996.000	22777.199	21841.400	24473.600	23010.000	24169.199	25042.801	23963.400	23540.199	24882.000	24242.199	25167.389	24457.535	25016.869	25501.668	25042.062	24341.959	24388.477	26290.691	26419.447	26914.441	26733.014	25831.723	25152.664	25243.166	26473.773	26007.789	25540.457	25547.994	25942.502	26130.922	26677.836	26266.916	26684.154	27049.342	27655.266	28323.090	27947.324	27687.100	26950.568
18819.801	19938.600	19777.600	19159.801	20098.801	20809.600	19818.199	21319.801	19244.199	22802.801	21089.199	22474.400	22926.400	22659.000	23848.600	23190.000	23619.000	22949.000	23642.000	23698.400	24627.400	23898.490	23909.293	25204.469	25134.801	25431.396	25259.674	24440.137	25811.887	24475.506	25065.984	25859.988	25361.963	25587.688	25810.760	27126.176	27322.740	26026.518	25487.059	25480.033	26069.182	26477.021	26308.947	26503.496	25875.799	26651.113	27282.234	27119.869	26702.562	26353.543
18564.400	19800.199	18990.000	19099.801	21113.400	20378.000	20960.400	21369.600	21403.000	20919.801	22137.400	22056.600	23464.801	22483.199	22551.600	23805.801	23255.199	22272.199	24205.600	23559.801	24509.000	24446.402	22896.762	23817.008	23793.879	24649.693	25941.135	23722.812	24111.180	25903.252	26276.111	25779.863	26469.646	25575.271	26344.229	26291.414	25684.135	26903.818	26415.873	25254.953	26186.031	26633.652	26521.719	27058.977	26826.812	26893.316	26348.057	26215.197	26189.541	26380.846
19632.801	17842.199	18823.400	18921.801	19075.199	17876.400	20597.600	19061.000	20270.600	20882.600	22092.600	20968.000	21870.400	22674.199	21684.199	22832.000	24026.199	23319.400	23795.000	23546.400	23444.801	25541.285	24443.535	23919.477	25561.941	24639.982	24581.416	24673.705	24839.203	23183.803	24899.107	25959.045	25588.547	24960.525	25825.779	25499.471	25419.789	25256.627	25782.680	25925.342	26470.738	26146.621	25360.414	25715.428	26209.152	26374.516	26109.525	26797.576	28087.029	27277.992
18380.000	17864.000	17613.801	17914.400	18236.400	18805.400	19268.600	18507.000	18755.199	18985.400	18798.600	19560.000	21846.801	20975.400	20095.199	22563.000	20887.801	22716.600	23637.801	22701.199	23706.600	23741.502	24388.137	23999.570	24749.191	23745.168	24580.240	24948.447	24950.375	26974.871	25596.301	25682.041	26272.361	26167.541	25006.064	24318.580	24550.562	25083.273	25578.400	25435.068	25832.471	25818.828	25930.402	25494.146	25570.496	25948.109	26023.086	26156.645	27350.730	28448.344
17022.600	17922.600	17798.400	17371.400	18527.199	17173.801	17452.000	17420.000	17997.600	18839.600	18174.801	20380.600	19740.801	19781.199	21415.400	22491.801	22760.600	21770.801	20781.600	23133.801	22435.600	22597.408	22163.957	22904.143	23264.787	23574.943	24481.818	24736.688	23994.533	24391.988	23418.965	24118.895	24827.562	24429.527	25234.869	26110.934	25622.912	25652.971	25220.686	25682.627	25872.393	25592.578	26213.227	25945.465	26145.744	26472.256	26580.850	26629.812	27163.520	27385.186
17893.199	17435.801	18930.000	18482.600	17827.400	17280.000	17359.801	16456.801	16525.400	17304.000	17949.400	17902.000	19733.000	19016.199	19852.600	20059.000	20044.400	21369.801	22523.801	22333.199	22392.199	21702.453	22453.053	22689.744	23767.119	23266.291	23529.584	23752.043	24942.311	24256.525	25438.621	25315.697	24920.910	25304.064	24328.619	24956.123	25919.139	25909.545	25740.178	25555.273	26602.244	26178.143	25965.043	25725.191	25037.408	26142.451	27443.746	27211.527	27059.188	27477.639
17989.400	19087.400	18363.600	19407.199	17840.600	17433.400	17527.600	17142.199	17659.199	17415.801	17946.199	17476.801	18291.600	19638.199	20912.801	20359.199	21357.199	22224.000	21963.400	23459.000	23028.199	22111.771	23795.461	22980.994	23577.994	24066.137	25166.762	24457.664	25329.285	23992.480	23988.801	24932.949	25413.660	25861.252	25889.543	26514.570	26245.621	26022.020	26041.398	25203.346	26387.689	25979.701	25659.773	26345.619	26735.771	27016.484	26505.631	26836.176	26725.363	26704.795
16953.801	19100.199	18266.199	18461.000	17393.000	18685.000	18879.199	17808.000	19052.000	18558.600	18682.199	20406.400	18960.801	19166.199	20043.801	20000.400	20824.400	20596.199	22082.000	21659.801	23657.801	24870.854	24002.389	23718.768	24175.900	24306.848	24967.447	25302.455	25249.283	25454.654	26476.400	26119.590	25856.719	25796.910	26606.426	26345.928	25814.639	25631.523	25564.566	25154.107	25011.869	25440.588	26479.271	26915.986	26805.533	26885.709	27041.559	27472.359	27165.785	27725.219
18454.600	17786.199	19345.600	18830.199	18854.801	19158.801	18630.600	19287.199	20139.199	19828.801	19928.000	20073.400	20279.199	20845.000	21017.400	21427.600	23725.199	22322.400	23045.400	20870.801	23361.801	24392.168	23685.057	24036.570	23651.545	24709.266	25815.365	26317.895	24676.611	26078.574	26124.211	26990.447	26113.035	25869.498	26423.551	25696.826	25874.340	26296.631	26474.723	25941.896	26209.475	26744.900	27242.121	27051.893	26943.188	27206.984	27681.668	28380.064	28710.566	28556.521
17520.199	17219.600	16472.199	18436.000	17776.199	18265.400	17468.801	19048.600	19281.801	19386.600	19378.000	20678.199	21195.000	21222.400	21650.400	22634.801	22713.600	23974.600	23314.000	22646.600	22255.400	23906.965	24255.336	23176.145	25337.748	25321.598	24500.373	25467.393	25348.633	25717.299	26615.572	26657.734	26795.361	26668.391	26842.148	26313.340	26186.139	26595.283	26570.174	26578.451	27118.908	25984.197	25258.834	26262.125	26739.586	26982.480	26812.836	27070.994	27134.074	27339.676
17807.801	17516.600	16827.199	16721.199	17500.199	19131.801	18616.000	18514.801	19134.600	19986.199	19179.199	20703.600	20652.801	21335.801	22366.600	21399.801	22428.400	22686.000	22563.199	23564.400	22700.000	23723.287	22996.787	23162.160	23918.121	24107.260	24345.318	25001.418	25393.900	26533.133	26808.525	25863.467	26226.795	25681.078	26073.260	26620.324	27214.346	25581.117	25051.572	26277.715	27882.773	27437.906	27071.992	28012.180	28205.842	27664.967	27358.342	27656.773	28200.656	28345.438
19176.199	17802.199	17692.600	17131.801	17684.801	17425.400	18788.000	18812.000	19057.801	21460.400	20258.000	20925.199	20961.600	21556.801	21213.801	22037.000	22983.000	23028.400	22630.199	22305.801	23703.000	24331.852	24688.768	24776.176	24342.609	25277.531	25045.797	25183.705	24273.443	26017.004	25541.381	25588.061	26005.812	26345.734	26417.379	26141.129	25617.869	26825.088	26836.092	27152.760	27898.689	27103.215	26770.281	27236.199	27496.326	27503.715	27148.256	26830.115	26770.299	26965.152
17630.400	18870.400	17329.000	17511.400	18775.801	18646.600	18335.801	19267.801	20141.000	19320.600	21305.000	21076.801	22723.000	21404.600	21704.199	22119.801	20434.600	22063.000	22939.600	22745.600	22505.000	23098.770	23618.742	24625.467	24536.584	24016.809	24970.725	24512.951	26219.398	24905.744	25664.197	25789.441	25374.395	26196.916	25597.012	25870.742	26312.932	26552.969	26654.328	26984.949	27569.918	26913.738	26010.609	26384.535	27286.572	27496.543	27440.033	27759.176	28350.832	27648.986
17586.801	17909.199	18636.199	18011.199	18157.000	19288.000	18582.400	19481.400	20574.400	20029.199	21322.600	21163.801	21592.600	21790.000	23734.801	22916.801	22784.000	24791.600	23744.600	23107.000	22584.400	23001.852	24024.834	23775.082	23375.896	25085.246	25541.211	25513.635	25572.166	26544.826	26822.373	26387.793	26051.164	27231.314	26368.764	25730.758	26256.096	28055.088	27684.338	27718.477	26991.822	26157.705	26320.111	26222.850	26929.768	27840.512	28109.781	27680.096	27615.213	27429.877
18503.400	17499.801	16526.600	17796.801	17962.600	17608.000	17907.801	18634.199	19396.600	20378.600	20725.600	20548.801	22009.400	22140.000	22818.199	23178.199	23247.400	24719.000	23356.400	23515.199	22943.400	23501.836	23636.057	22743.090	24721.492	25256.430	24374.818	24958.578	25563.262	25463.770	26606.910	27119.801	27494.840	27153.793	26640.477	26777.438	27000.240	27352.912	26937.223	27204.273	27736.180	27413.152	26645.305	25956.129	27184.980	28216.422	28190.291	27862.486	27799.023	27635.510
17807.000	17282.199	18008.600	17947.801	16794.199	17236.400	18158.400	20234.600	19011.199	20485.801	20316.000	20330.801	21171.400	21987.600	21602.600	22111.400	23448.000	23650.600	22716.400	23588.000	23976.199	23607.197	23909.182	23332.777	24413.361	24622.936	24738.807	24790.545	26360.152	25920.881	26445.279	25722.574	25950.182	27176.736	26325.119	25741.139	26978.744	26495.307	27113.764	26713.256	26228.383	26711.963	27319.633	28069.605	27772.529	28254.348	28991.459	28025.996	27979.033	28076.893
18691.000	17210.600	18437.600	18082.199	18117.600	18328.400	18583.801	20381.600	20251.600	20947.400	20293.801	19603.400	20518.400	21610.199	22296.801	21951.600	23358.199	23466.199	23368.400	24327.199	24394.600	24368.051	24072.830	25500.457	25176.213	25358.098	25965.570	25843.977	25397.436	25944.053	25886.576	25855.201	25908.814	26426.471	25821.980	26987.350	26990.229	26651.713	26581.893	26773.439	26301.240	26489.258	26799.438	27314.256	27398.438	27448.525	27520.770	27868.857	28513.055	29116.486
18405.199	18544.199	18365.400	17833.600	18579.801	19183.199	20378.801	19562.199	20398.801	20514.600	21468.600	21942.600	20940.000	21805.199	22787.199	22199.400	23773.400	22991.801	23241.600	23600.199	25039.400	24645.840	25164.807	24467.641	25387.617	25746.424	25368.496	25903.143	25883.697	26141.518	26741.994	25886.836	26678.713	27042.939	25472.424	26001.354	26981.865	26577.512	26483.207	26519.373	26099.445	25957.842	26627.885	27940.086	27971.129	27560.262	27389.666	27397.328	28410.703	28688.922
19142.400	18686.600	17916.199	18634.000	18513.400	18936.600	19219.600	18556.400	19110.400	19980.400	21404.000	21217.400	21512.400	21116.801	23186.199	23347.801	23863.199	25077.000	22934.199	24242.600	25386.600	24705.250	25819.203	24423.121	25395.094	25871.764	25529.158	27371.236	26193.160	25555.918	26369.514	25558.668	26231.830	26070.285	25484.002	24782.990	26019.154	25178.242	25700.498	25947.344	26566.963	26483.393	26157.658	26433.561	26456.842	26236.328	26673.053	27016.205	27093.217	27528.607
19879.400	19883.400	18409.400	17996.400	20128.000	18514.199	19578.199	21298.199	22681.400	21305.400	22193.199	22360.000	22835.000	21948.400	22559.000	23919.400	23376.801	23212.000	24629.000	25700.199	24987.000	26765.773	26222.570	24896.691	25032.133	25064.975	25488.826	25320.555	27274.490	26707.266	27295.570	26644.906	25812.633	26572.605	26310.914	26923.061	26102.010	25192.967	25665.131	25364.701	25536.516	25792.674	26316.641	26816.711	26715.008	27550.131	27917.434	27341.678	27376.160	27204.168
18996.000	19484.400	19389.000	20086.000	17900.000	20382.400	20099.199	22156.000	21500.600	21949.000	22814.400	24035.199	23756.801	24171.801	24416.600	24204.199	23766.801	24868.000	24531.600	24567.199	25182.801	23878.678	25561.977	26464.914	25669.646	26085.494	26125.229	26449.160	26274.836	26412.172	26471.619	26910.688	27654.350	26970.439	26302.697	27330.330	26340.482	26259.279	26826.189	26712.605	26739.854	27226.188	27553.875	27828.477	26886.438	26664.561	26052.336	26826.270	27558.199	27333.918
19933.400	20107.400	20405.600	21010.400	21653.000	22375.801	22173.000	23120.801	23476.400	25351.000	25713.000	24069.000	25212.801	24541.600	25131.600	25709.801	25029.600	25448.400	26088.801	26664.801	25864.400	24674.094	25317.951	27071.424	25846.688	26651.627	26781.051	26516.895	24922.158	26499.793	26556.207	26311.648	25912.240	27020.279	26798.873	25966.102	26298.504	25387.494	26495.303	26514.029	26537.812	26364.330	26057.010	26049.789	26366.143	26904.285	26999.051	26817.113	26989.180	27594.064
19559.801	21925.199	22301.199	22124.000	21075.199	23917.600	23820.000	25126.199	24381.801	25547.600	25695.600	24649.400	26276.000	26830.000	24784.400	26647.400	26241.600	26810.199	27143.199	26656.199	26136.199	27054.141	26083.932	25919.631	25641.438	25542.633	24683.770	26677.082	25916.225	26178.152	26647.041	26859.756	26868.592	26093.084	27122.537	25927.125	25044.695	25119.346	25843.268	25936.842	25835.402	26132.725	26293.703	25450.484	25316.547	25428.775	25337.055	25864.729	26718.090	26573.305
23005.801	22457.801	22426.199	24541.000	23384.199	24863.801	24178.600	25085.801	24941.199	25266.801	25910.801	25891.801	25524.600	27319.400	27325.400	25333.199	26833.199	26388.199	27389.000	26284.600	25394.000	25740.266	27806.455	27112.449	26457.912	26166.293	27088.328	26154.043	25762.793	27069.613	25646.045	25925.012	24909.545	27046.404	26272.686	26117.387	26587.098	26182.766	26243.467	26413.496	26233.354	26520.799	26248.607	26213.641	26375.182	26367.818	26098.215	26777.582	26679.287	26252.023
23184.000	22564.801	22893.000	24204.199	24554.199	23463.000	25171.801	25764.000	25274.199	25830.801	27470.801	24978.801	27715.400	26446.600	26231.400	24643.000	26767.600	25230.400	28165.400	26637.199	27379.000	27641.402	27184.844	25970.906	27788.447	26890.656	27433.289	27803.660	26070.234	26349.678	26029.270	26861.441	26366.549	26152.781	26928.301	27483.236	25791.521	26398.377	26495.189	25173.857	25377.436	25715.730	26337.076	26614.777	26792.859	27215.484	25984.697	25994.592	26406.994	26984.699
24499.600	25655.801	25185.400	25750.801	24387.801	25822.199	25939.801	25970.199	25072.000	24242.400	24820.199	24411.400	26104.199	26188.600	27645.600	25593.199	26024.600	25317.199	25418.801	25287.000	26910.600	25815.217	25143.512	25525.867	26542.805	25952.496	27383.670	27733.336	26715.623	27966.227	27604.062	26689.742	26888.391	27234.082	26967.523	27131.209	26817.963	26625.361	26496.730	26168.014	26409.182	26038.057	26211.754	26636.498	26845.457	26586.889	26947.307	26791.797	27134.721	27718.424
24762.801	25297.000	24873.199	24241.600	25627.199	26089.000	25963.801	25719.801	25727.000	26056.199	26933.801	25666.400	25224.801	25529.000	25104.000	25166.000	25681.801	25385.199	25558.400	24759.199	25188.801	25252.637	25450.604	25989.168	25268.580	25963.742	26616.539	26551.730	25196.770	24718.754	25460.898	27240.959	27190.266	26635.785	26830.584	26533.412	26118.865	25971.764	26301.736	26337.480	26511.523	26601.967	26956.871	26715.984	26682.145	26757.619	27384.920	27646.260	27888.002	28047.098
25975.199	24680.801	23427.199	24175.199	24299.400	25422.400	25303.801	25509.600	25020.600	26727.600	25674.000	24832.199	25431.000	25656.400	25138.199	25344.400	26097.400	25131.801	27258.600	24601.400	25934.199	25338.781	25968.729	25714.121	25719.045	25302.887	25996.566	25984.350	25994.492	26186.320	26396.145	26312.555	27097.480	25959.469	25550.375	26289.391	25825.922	26232.014	26376.395	25975.100	25832.342	26057.736	25576.900	25093.596	25570.758	26213.045	27121.453	26341.596	25974.572	25918.016
24080.801	23280.400	24503.400	24039.801	24604.000	26938.199	25131.400	24196.000	24731.000	26650.801	24485.199	25867.199	25279.801	25387.000	25454.600	25780.801	26539.199	26644.400	24771.000	26022.400	26920.400	25579.086	25883.414	25711.830	25176.307	26612.955	25802.207	26106.459	26306.477	26125.389	26547.746	25691.893	25894.502	26360.840	25913.523	25077.553	25904.875	26717.352	26469.701	26265.648	27435.453	26784.703	26214.387	26158.699	26708.854	27428.975	27430.799	26877.068	27128.062	27383.730
23531.000	23638.400	25021.801	24018.600	24912.199	25241.801	24586.199	25538.199	25705.801	24448.199	24841.600	25830.199	25671.000	25416.600	25965.000	25353.600	26686.400	24167.600	26515.199	26873.600	24393.199	26448.328	26322.422	25955.840	27057.059	27362.857	26722.105	27464.549	26896.086	28056.674	27530.037	26517.754	25582.961	26864.660	27597.914	26207.379	26591.465	25193.625	25529.992	26001.977	27253.719	27326.916	26733.434	25794.725	26108.201	26745.945	26517.107	26222.902	26558.121	27373.143
23451.000	23997.801	24553.000	25964.400	26425.000	25313.801	26195.801	26631.400	25815.000	26678.400	25825.400	25303.400	25998.199	26280.400	26513.801	26430.801	25731.199	26061.801	25400.400	26000.600	26111.801	25439.410	26094.133	25960.686	25420.562	25910.439	25981.646	27440.379	25847.436	26467.033	25982.424	27177.676	26802.967	26104.135	26792.633	26051.250	25909.998	26824.949	26620.514	26868.139	26852.064	26035.121	26384.109	26698.123	27085.744	27031.137	26343.812	25909.914	26477.314	27393.863
24266.400	23770.801	25657.000	26413.600	25647.199	24801.000	26085.400	27935.600	26997.199	26562.400	26742.600	26466.400	27046.000	26784.000	28550.199	29001.801	27509.600	28842.000	27332.000	27648.801	25989.801	26077.516	26578.037	27447.080	26703.068	26075.555	26934.969	27106.713	27930.615	26999.305	26567.777	26756.111	27051.496	28028.639	26602.949	27087.611	26996.166	26517.660	26181.959	26412.088	27251.098	26726.570	26275.938	26181.402	26784.998	26849.105	26696.055	26880.883	27149.828	27282.105
23114.000	25577.400	24121.600	26245.199	25506.801	25180.600	26422.000	26204.400	26707.400	25218.801	27550.400	24585.600	26676.199	27693.801	25953.801	26657.199	26136.000	25449.400	26442.400	26316.600	26622.199	27943.301	25336.957	26699.904	26302.436	25754.355	27513.818	27367.275	27000.736	26745.230	27498.910	26644.330	27813.059	26414.350	25451.014	26329.270	25275.004	26290.562	26677.518	26959.746	27086.648	26796.314	26635.852	26434.420	26800.562	26867.564	27444.998	27246.229	27357.279	27723.799
23666.600	23899.000	25461.000	25832.400	25169.400	25252.000	26046.199	25665.199	25260.199	26400.199	25567.400	24946.600	26308.199	26249.199	24888.600	27487.600	27967.000	26456.199	26084.801	26368.400	27560.400	26174.396	26335.971	25990.908	26518.016	27486.258	28021.441	28239.908	26112.770	27462.889	26965.412	26787.936	26270.916	26649.834	26531.088	26237.652	27301.924	28197.363	27327.604	26231.639	26593.625	26523.318	26071.869	25751.621	25413.422	25559.898	25679.461	25794.086	27228.373	27945.340
24555.000	25284.801	26918.801	25095.000	26147.199	26607.400	25975.801	24583.400	25027.400	27105.400	25785.400	26872.801	26446.199	28139.801	25946.801	26763.400	26705.000	26930.600	26969.600	26223.400	27927.400	25892.928	26369.457	25984.020	26898.459	27005.834	26486.721	26170.322	26083.152	27452.793	27179.838	26772.393	26710.311	27000.580	26834.555	27230.719	27449.746	26155.068	25770.002	25998.049	26571.598	26665.244	26631.668	26830.914	26167.695	25297.068	24929.533	25488.033	25558.441	25190.449
24011.000	23726.600	24561.000	25540.000	25494.400	25393.801	25372.801	25613.400	24677.400	25028.199	24520.600	26092.801	26069.400	27147.400	25193.000	26252.400	24139.000	26398.801	26576.000	26957.400	28262.199	25329.057	27890.869	27461.941	27714.221	27588.545	26613.953	26052.309	27153.145	27575.443	27195.305	27217.434	27814.088	28153.273	27549.332	26720.910	26338.867	26095.119	26258.434	26727.145	26642.662	26516.516	26881.781	26800.586	26396.383	26546.922	26917.580	26842.320	26892.588	27185.625
23405.400	25271.801	24753.199	25644.400	24274.400	25415.600	25195.199	26174.199	25705.600	26097.199	25294.000	27130.400	25279.199	25560.199	27523.199	25195.600	26451.801	25939.400	26551.000	26159.000	25437.600	27960.203	27176.107	26364.309	26761.926	26704.016	27533.807	26999.924	25839.869	27930.055	27982.061	27472.650	27429.803	27321.904	27093.432	26309.207	27151.855	27166.572	27041.377	26286.646	25724.643	26020.686	26564.914	27381.754	27701.896	28110.863	28071.262	27351.545	27504.178	27693.229
24203.400	24842.000	24823.199	25182.000	24108.400	24422.600	24595.199	27633.801	25949.801	26323.400	25692.000	26626.199	24339.199	25023.600	25290.199	24519.199	26399.801	24473.000	26557.000	27207.600	25747.199	26248.580	26651.641	25935.855	25942.557	26655.727	27326.803	27081.658	26183.369	27070.404	27916.189	26435.453	27050.926	26936.682	26668.598	26996.660	27498.969	28160.023	27415.148	27974.582	27942.012	27420.291	27540.932	27694.730	27430.025	27563.783	26990.803	26775.334	27729.291	28079.025
22711.801	24155.400	25166.600	24158.000	25085.600	24887.000	25138.600	24248.000	25939.801	25949.000	24809.600	25836.600	25097.801	25392.400	27207.199	27127.400	27791.000	26194.801	27057.801	26351.801	25512.600	26394.744	26390.963	27037.631	26347.568	25985.967	27237.992	26308.555	27338.861	27569.211	27790.891	27812.574	27075.252	28455.811	27561.445	26149.838	26790.359	27649.244	27657.627	27665.512	27362.686	26984.793	26870.465	27489.391	27428.711	26540.520	26179.186	26896.941	27014.355	27556.416
24254.000	22063.199	23851.801	24515.000	24147.400	24073.801	24432.000	24957.000	24806.400	25813.000	26130.600	26773.000	25031.400	25241.600	25410.600	25525.199	26832.600	24720.600	27803.600	27699.801	26633.400	27107.516	26461.543	26269.455	27724.398	27298.355	26952.631	28456.568	27847.822	27653.324	27911.801	27109.270	27497.941	26996.570	27338.152	27628.820	26587.730	26649.240	27377.648	26648.869	26983.838	27085.012	26657.330	27036.219	26982.811	27139.729	27811.428	28009.031	27313.404	27318.477
21726.400	20770.801	23683.801	23074.199	22976.600	23168.199	23693.600	23092.801	24272.801	24991.600	24089.400	24804.801	25494.199	23999.000	26495.801	26687.400	25864.600	26006.801	25907.400	27936.400	25441.199	27339.393	27441.363	28008.652	28332.605	27058.090	27457.076	28629.146	27934.812	26972.609	27187.221	27351.648	28177.348	27801.453	27828.273	27171.291	27361.818	26226.146	26922.082	27016.975	27319.994	26795.201	26387.969	26894.004	26797.854	26813.643	26889.062	26944.887	26933.398	27723.227
22162.600	21601.000	21504.000	23202.000	23409.400	23727.199	23035.400	22964.199	23688.400	23491.000	23590.400	24985.400	25656.199	25075.801	25694.801	24475.801	26746.801	24988.400	25791.000	25863.600	26484.000	26248.842	26892.523	27804.045	28348.199	28254.719	27515.037	26749.480	27942.965	28543.133	28343.672	28080.908	27652.041	28066.047	28093.945	27344.492	28056.359	28548.189	29042.004	28481.639	28096.203	27544.953	27607.400	27436.918	27547.490	28223.244	28268.125	27547.477	27494.576	27646.154
22250.400	21882.199	22243.199	23251.400	21360.600	22849.400	23110.199	23382.199	24785.400	23032.000	25051.000	24348.000	24852.600	24483.400	25190.801	25520.400	24831.600	24824.199	26038.400	26980.400	26541.801	26483.666	26529.615	26661.797	26559.041	27158.656	27578.438	26817.191	27002.111	27924.691	28062.539	28550.994	29305.949	28674.658	27366.238	27226.492	28170.686	27490.492	27984.750	27367.742	28133.432	27997.986	27575.420	27439.443	27859.783	27573.359	27822.334	28112.586	27757.027	27202.893
19544.400	21924.600	21839.199	21692.000	21819.199	20984.000	22973.199	21855.199	22396.000	23027.801	22349.600	23342.600	23590.400	23674.199	23786.600	25105.400	24320.801	24648.000	25437.600	25771.600	26528.600	25649.186	26716.812	26692.916	27619.084	27744.611	27727.477	26760.229	27539.623	30160.967	28780.896	28066.832	28681.926	27904.553	28644.209	27426.703	28315.805	28304.090	27630.182	28383.615	27772.500	27390.111	28394.779	29208.543	28816.721	28737.576	28540.725	28243.568	28260.701	27747.674
20038.600	20525.801	21030.600	19572.400	20211.000	20266.801	20748.400	21340.600	20281.801	22540.801	23014.600	21914.199	24021.000	22595.600	23086.801	23774.199	25081.000	22321.801	22522.801	26024.801	25092.199	25007.834	26142.707	26013.674	27033.371	26896.072	26349.369	28009.012	28109.496	26743.297	27474.389	28359.754	28970.785	28289.930	27742.178	27611.320	28999.131	27947.309	27940.143	28157.275	28598.422	28043.164	27761.660	28217.604	28442.039	28103.146	27872.416	28783.635	29121.738	30552.900
20155.199	18925.801	20221.199	19725.400	20291.600	19237.000	19868.801	20904.000	20394.600	21071.000	23272.199	21154.199	23039.199	22455.801	21184.801	21837.199	21696.000	22948.400	24446.801	24705.000	25682.000	24379.635	25112.686	25711.994	26774.268	26811.322	26380.197	27254.188	27528.725	25729.928	27874.404	26442.781	26431.484	27098.740	28057.105	28507.277	28709.633	28324.986	28519.977	27900.375	27526.814	28067.176	28378.193	28166.006	27829.773	27908.416	28547.496	29033.145	29210.867	28021.893
20269.400	19508.400	20449.600	20280.801	21615.000	19998.600	20418.199	19742.801	19814.801	20258.600	19628.199	19813.000	21419.400	22296.801	21974.600	22465.199	22714.199	23576.000	24041.801	22111.000	22920.000	24741.961	23999.674	24996.586	25915.705	26111.885	25964.643	25423.135	26359.932	27672.162	26717.504	27816.189	27796.893	27278.381	27705.205	27118.998	27991.520	27674.910	28091.951	27933.098	27996.455	27961.246	28661.967	28852.623	28824.068	28899.664	28466.977	28372.742	28937.252	28989.992
21013.801	19451.000	20846.199	19368.000	19225.400	19811.801	19973.400	19394.199	19912.801	20968.400	21497.000	20807.400	20896.801	20741.000	22123.600	21381.199	22004.600	21846.400	22612.400	22948.000	21898.400	23326.285	24005.646	23922.660	24641.354	24974.982	24523.438	24388.334	24638.115	25717.158	26445.723	27259.465	28163.789	27301.668	26864.186	26886.836	27142.469	27930.434	27817.020	27545.713	27254.748	27813.154	28294.426	28387.398	28332.281	28555.637	28697.066	28742.693	28648.580	29228.576
20519.600	18857.199	19741.199	19026.400	19425.000	20673.801	21225.400	20100.801	20988.199	19213.000	19802.801	19933.400	19705.801	19272.801	19802.199	19254.600	20950.400	20095.801	20355.199	20763.801	21199.600	22611.268	22533.514	23274.191	24302.793	24155.646	24961.066	24528.102	25295.678	24537.018	25108.875	25759.082	25893.918	25775.055	26665.359	26177.129	26920.055	26783.033	27136.512	27593.867	28156.207	27892.963	27740.932	27695.684	28171.479	28387.732	28838.018	28961.943	29130.428	29149.549
20054.600	20760.199	20357.199	20514.801	20263.199	20771.199	20482.801	21154.199	19673.400	20901.000	19648.801	20636.400	20629.400	20223.400	19251.600	20025.801	20245.000	20289.600	20360.400	20375.000	21546.199	21790.148	22445.025	21985.354	22449.273	23705.047	24155.672	23938.164	24388.455	24240.961	25151.533	24992.639	25835.391	26031.363	26407.441	25992.463	26977.625	25709.590	26728.408	27075.898	26897.020	26999.152	27331.346	27420.277	27661.432	27537.551	27455.764	28520.967	28946.385	28858.594
19580.600	19382.199	20142.600	18842.000	19473.000	20702.199	20963.000	20139.400	20771.000	21290.801	20761.000	20354.000	21551.400	21728.600	21500.600	20664.801	20979.600	20447.000	21190.801	21124.000	20327.600	20639.811	21140.158	21232.328	22862.748	21709.084	20928.840	22088.434	23895.828	23606.219	24483.258	24228.588	25550.396	26076.230	24956.023	25131.684	26153.781	25772.846	25965.225	26971.021	27188.021	26607.803	26402.545	27346.811	27874.887	27789.121	27479.244	27739.416	27757.947	28480.254
22164.600	21424.801	21520.199	20756.600	19854.600	19735.199	19786.000	19240.600	20392.199	21540.199	19845.000	20965.000	20316.199	20366.000	19685.400	21183.600	20814.600	20374.600	20390.199	21145.801	19893.600	19613.719	20106.756	21837.137	21525.666	21220.061	21343.656	21275.523	20618.195	20876.031	20765.121	21655.660	22208.660	22142.982	21546.664	24127.109	23422.107	24061.131	24307.465	24534.812	24927.838	26239.070	26192.848	26210.518	26439.420	26975.490	27011.158	27175.598	27061.809	27377.766
22119.801	22460.600	21981.400	21464.801	21590.801	21516.400	21522.000	18343.400	20462.400	19869.000	18964.000	20593.600	20350.400	20193.400	20289.199	20300.000	20934.199	20096.400	19729.400	19143.000	20643.400	21054.359	19987.912	19762.725	20587.984	20708.574	20801.213	20666.975	20644.121	20332.078	21277.561	21205.504	20869.619	21125.801	20919.748	21049.434	22560.494	21636.770	21814.582	22780.529	22951.744	23224.863	24182.473	25001.701	25328.719	25812.445	26527.787	26569.584	25818.924	25364.588
23838.600	23120.600	22301.400	22305.000	22189.199	22551.199	22677.801	21280.199	22256.199	21141.801	21176.199	20955.600	21345.199	19700.000	19418.400	20634.400	19953.400	20297.400	19576.199	21761.400	21022.801	20673.715	20289.471	20502.895	20497.070	21108.137	20487.494	19680.045	20465.098	20274.189	20438.855	21302.361	20824.012	19955.043	20584.320	20823.898	20500.172	21201.004	21632.395	22402.305	22558.127	22609.811	23155.111	23704.736	23775.725	23546.684	24365.398	25754.588	26356.998	26381.076
23076.000	25039.600	23655.801	24969.199	23164.199	22381.400	22877.199	23155.400	22048.000	23284.801	23544.801	21578.400	21915.400	21464.400	20786.199	20667.000	20687.000	20326.199	20910.400	20986.199	19916.600	20633.119	21088.521	21097.799	21818.961	20508.240	21210.344	21114.383	21356.738	21268.348	21420.096	20912.082	21626.877	20554.408	20486.348	20315.490	21406.824	20944.109	21307.564	21219.293	21109.102	21405.434	21704.348	22186.652	22596.859	23161.510	23899.586	23853.799	24937.748	25792.701
25101.801	25596.400	24191.000	24026.400	24144.801	23834.400	23842.600	24300.600	23724.801	23576.199	23198.000	23287.199	22886.199	22974.600	22045.000	23063.801	21761.000	20498.400	20995.000	20671.600	19481.000	20508.545	19723.643	20430.977	20056.928	19938.916	19896.904	21225.271	20795.900	21692.855	22586.221	22032.404	22900.496	21382.006	20885.633	20808.100	21163.283	20754.867	20836.752	21681.041	22173.879	21643.570	21222.195	21744.260	21632.475	22276.852	23157.887	23849.303	24046.541	25075.670
25703.801	25132.000	25220.801	25771.199	24665.400	25899.801	25832.199	24493.199	23981.400	23827.199	23104.400	24004.600	23546.801	23334.199	22666.400	22898.400	23205.801	22231.801	22242.600	21666.199	22881.801	20015.686	20644.453	21396.191	21836.051	20931.223	20412.627	20569.523	20041.035	19797.113	20239.537	20940.338	21247.193	21278.422	21956.920	21585.080	21695.479	22086.582	21798.676	21530.975	22026.465	21831.570	21631.338	21514.178	21856.125	22333.553	23417.566	23053.588	22972.625	23419.822
22639.199	24106.400	25244.801	24570.199	24978.801	24446.400	23935.000	24840.600	24176.600	23859.400	23362.000	24543.400	23411.801	23280.000	24111.600	23416.600	23251.801	22335.199	22072.801	22991.801	21741.000	22043.555	21284.742	20948.887	21628.688	21326.656	21129.232	21092.188	20335.975	20766.287	18814.453	19255.215	20105.674	20177.654	20986.123	21106.375	22143.967	21532.229	22212.318	22153.967	21528.934	21851.596	22488.518	22584.930	22795.199	23271.734	23077.561	22835.082	22881.494	23791.373
24230.400	24258.199	25300.801	25101.400	25241.801	25575.801	24304.400	24918.400	24046.000	24040.801	24649.801	24868.801	24128.000	23733.400	23011.000	24273.199	23792.199	22799.801	23266.199	23345.000	21904.801	22555.270	22648.555	21764.852	22122.633	22511.742	22196.955	22733.771	22455.176	21710.723	21719.174	21469.779	21547.688	20920.441	20036.857	20892.650	21072.926	20595.242	20835.395	21897.867	22216.604	22289.186	22742.557	22576.934	22278.646	22123.742	22521.711	22784.309	23437.617	23737.098
25419.199	26586.600	25902.801	24929.000	26555.801	24839.199	24563.000	25668.600	25281.600	25893.000	24742.801	24721.400	24920.199	23484.000	24620.801	23954.199	23173.400	24211.199	24799.000	23083.400	22801.000	23999.500	23266.844	21337.129	22890.432	23413.412	22378.760	22623.529	23549.422	22951.029	22472.600	22618.977	21301.436	21920.344	22119.488	21188.322	22299.895	22315.918	21662.678	20835.119	20884.773	21183.574	21472.166	21505.598	21520.676	21904.469	22363.803	22338.025	22730.227	23701.059
24177.000	24985.400	25564.600	26007.801	26521.199	26115.600	26311.000	26304.000	25469.400	25720.400	25253.600	25046.801	24630.400	24820.000	25279.199	25036.400	24306.400	24427.199	24105.199	22834.400	24281.000	23333.592	22997.594	22544.396	22900.080	23123.088	24294.137	23177.170	22135.342	22283.396	22573.723	22113.627	21562.467	21673.594	21456.691	21327.824	21223.373	21087.930	21395.869	21534.355	21742.754	22113.273	21634.281	21550.881	21256.078	20970.650	21799.525	22197.570	21529.643	21386.168
25986.199	25044.600	25155.600	26843.400	26004.199	26132.000	25055.600	24248.199	25242.000	25460.199	26403.600	25464.801	27072.199	27140.801	25243.801	24179.400	25355.400	24269.600	24093.400	24707.400	23218.400	24388.830	23383.117	23976.281	24517.936	24306.367	23764.449	21454.721	22392.109	22270.775	22767.834	22639.336	22514.820	22119.322	21720.711	21075.996	22549.213	21362.945	21019.668	21414.029	21387.893	22441.900	22541.576	22895.736	22264.688	22446.566	23297.484	22953.271	23258.771	23291.631
25498.400	24873.400	25190.400	24660.400	25054.000	26083.000	25990.600	25146.199	26026.801	26790.400	25078.000	26642.600	26576.600	25512.199	24766.199	25613.000	24044.199	24531.000	26699.400	23936.801	24862.400	22841.645	23891.916	24241.408	22939.268	23503.906	22877.988	23299.916	22779.650	22151.982	21747.662	21433.158	22296.359	21621.609	22720.789	22056.270	21462.834	22030.182	22511.828	22348.939	22297.697	21261.719	21295.152	21332.582	21332.787	21256.828	21700.338	22249.521	21963.188	22616.500
24763.400	25252.600	25978.600	25439.199	24979.600	23324.600	25014.400	24529.000	25633.000	24398.400	26084.801	25805.000	26074.400	26685.400	26206.801	27879.400	26306.199	24340.600	25088.400	25992.801	23691.801	24119.756	24178.074	22910.389	23947.918	23143.135	22336.926	23987.732	23276.357	23058.412	22026.438	22047.922	21730.436	21552.551	21243.988	21047.986	21679.332	21599.631	21553.459	21585.086	21602.875	21637.793	22540.350	23297.521	22679.986	22734.305	22634.016	22409.113	22586.479	23328.477
24214.000	25056.000	23501.000	24881.000	24248.600	25208.400	24521.199	25202.199	25307.801	26226.801	26353.801	23131.600	24500.199	23916.000	24685.199	25577.000	25785.400	24580.199	25061.199	24312.801	24546.600	24161.643	24503.951	25017.992	24089.277	23992.193	22836.713	23830.520	23838.594	22896.139	22265.740	22486.012	23155.197	22998.062	22396.514	22136.674	21189.055	20730.660	20765.766	20867.582	21476.854	21053.256	21239.367	21616.062	21781.875	21927.006	21927.998	22282.873	22522.057	22080.959
26814.801	24127.600	26143.801	25993.400	26875.199	24699.000	24592.199	24067.801	24390.400	26549.801	26421.199	26515.400	26218.400	24753.400	25363.600	25665.801	24098.199	26020.000	24207.400	24814.000	24390.801	24705.422	23970.766	23915.062	23783.084	24060.492	23331.643	24471.371	22811.977	22614.672	22064.053	21721.350	21339.805	21064.312	20238.814	19795.209	20776.537	20336.152	20562.125	20885.848	21085.889	21435.150	20971.146	22337.189	22571.225	22026.881	21700.744	21950.717	21584.588	21367.537
26304.400	24550.000	26266.000	26123.801	25059.000	24074.801	24926.000	25434.600	24576.801	24515.400	27374.000	26232.199	24031.600	25306.801	25032.000	25723.801	27125.000	25348.400	26632.801	25836.000	24610.801	25261.760	24375.930	24183.189	24043.482	24088.797	23792.967	23666.787	22860.059	21535.697	22514.988	22372.979	22183.816	22372.105	22019.162	20942.240	21055.488	21787.014	22154.205	21431.156	21813.252	21558.908	21319.584	20509.334	21005.088	21597.145	21890.494	22371.500	21857.072	21873.188
25664.801	26629.600	25682.801	26574.400	25052.000	25958.600	24340.199	26072.400	25128.600	25000.199	25594.000	26496.801	26631.801	26300.400	24723.600	26963.000	25065.000	26699.600	24208.600	25006.199	25100.801	24732.734	23530.211	24116.883	24305.064	23431.826	23258.992	23384.266	22277.221	23119.443	21805.805	22138.551	22132.637	21641.262	21888.355	21579.451	20709.619	22318.881	22259.912	21858.107	22301.104	22020.734	21965.387	21743.518	22026.861	22084.482	22962.047	22732.123	22159.174	22116.875
25235.600	25680.000	25908.600	26142.199	27671.000	25514.801	27089.600	26297.000	27192.801	27764.600	26018.000	27203.000	26830.600	26082.600	25109.199	24144.600	25501.199	26955.400	24901.199	25548.600	25758.801	24205.311	24551.217	23547.225	23046.867	23339.787	23625.922	24436.955	23738.771	22043.436	21749.600	21228.467	21412.855	21537.500	20514.965	22026.943	19724.111	20512.594	21023.502	21766.846	21685.674	21104.391	21228.615	21988.389	22440.553	22881.912	23719.938	23730.412	24131.701	25190.238
25552.199	26160.400	25542.000	25038.400	26298.600	27037.000	26564.600	27634.801	26485.600	26696.400	25523.801	26651.000	26021.801	25520.199	25413.801	26790.600	24501.600	25356.400	23588.600	25203.199	24188.801	23641.182	24391.930	23730.062	23082.426	22481.479	23700.803	23947.965	22610.273	23075.471	22799.766	22704.537	22573.377	21687.529	21866.480	21987.084	21293.764	21902.580	22106.045	22619.973	22479.137	21939.928	22618.949	22784.850	22988.420	22620.326	22412.076	23074.109	23364.789	23797.697
24036.801	26781.000	27075.801	25863.199	26957.400	27538.199	27095.400	24995.400	25078.000	24861.199	25783.199	26082.400	24984.600	26024.199	25909.600	24640.400	24884.199	25372.000	24782.000	24537.000	25124.199	23982.906	23376.730	23550.457	23716.998	22643.049	23500.871	23079.814	22132.982	23379.109	21928.160	22470.297	22325.211	22601.803	22035.410	21811.295	22082.254	21970.451	22269.752	22332.162	22403.432	21997.244	22480.348	23314.443	23275.131	22426.887	22822.629	24404.309	24483.957	22778.877
24716.000	27316.199	26085.600	26288.199	25327.000	26458.400	26604.000	26944.400	27094.801	25428.600	25362.801	24835.400	25080.600	26377.199	24956.000	24758.801	27011.801	24879.199	26472.600	24105.400	24981.400	25928.545	25693.646	25037.891	24599.209	25330.080	25060.367	24273.715	23867.146	23603.066	23849.857	23363.328	22575.779	21793.457	21465.596	22104.277	21610.486	21744.250	22573.029	22856.873	23004.906	23016.180	23499.924	23921.689	23644.574	23848.273	23831.041	23438.795	23992.354	24116.271
23490.000	23398.600	23602.000	26357.199	25194.801	25551.400	24528.199	25718.199	26565.000	25031.199	24594.400	26444.000	25133.000	25378.400	26188.400	24605.000	25751.400	26608.801	25052.801	25687.801	24552.600	26281.863	25566.686	25345.531	25125.865	24877.412	24560.320	25068.676	24306.189	24023.891	24325.176	22981.645	24214.770	23487.836	22701.293	21115.830	21963.268	21988.035	21616.062	21099.195	22114.975	21894.549	22449.930	22677.393	22619.137	22982.396	23175.027	22915.721	22711.877	22663.607
26374.600	24836.199	25136.600	25108.801	25193.400	23936.000	26777.400	24766.199	25191.801	24894.199	24787.400	25862.199	26298.000	25482.199	24443.600	25690.801	24740.000	25943.199	25248.400	26124.801	26311.199	25335.746	24893.926	25264.582	24540.553	24632.330	24547.330	25143.236	26167.850	24525.197	25320.656	25077.123	24383.168	24416.613	24725.227	23470.822	23341.580	23003.428	21904.945	21288.014	22052.762	21737.623	21810.488	21348.826	21630.820	21944.410	22267.508	23083.307	23166.787	23946.402
24287.000	24930.000	23789.600	25593.199	23496.199	24606.400	24867.801	24099.199	25002.400	24705.600	23133.600	23525.801	24272.600	25898.400	24570.801	25527.199	26693.600	25018.600	24907.199	25176.600	25311.600	25007.846	25217.326	26000.816	24657.467	24758.201	24694.260	25112.568	25302.240	24629.004	26060.898	25087.660	23969.129	23286.762	23229.900	22802.830	22987.965	22247.137	22383.912	23125.514	23049.021	21884.346	21599.506	22375.113	22650.232	22387.646	22497.463	22691.045	22473.410	22662.629
24740.400	26539.600	24807.801	24683.801	24640.600	23922.600	24488.400	24048.600	23805.801	25809.600	24582.600	23488.600	24716.199	26068.000	25214.000	25427.801	27101.000	26582.199	25145.400	26126.801	24291.400	26669.910	25190.588	26152.893	25400.666	24860.082	24090.059	24967.430	24599.748	25172.859	24989.691	24006.768	23806.502	22823.742	23675.652	23635.318	23825.676	22784.188	22004.158	22745.920	23106.248	22594.625	21805.836	21527.348	21972.051	22159.785	22274.666	22098.279	22223.771	22990.865
24531.400	23231.801	25105.400	23927.199	24747.199	24669.199	24272.000	25550.801	24939.801	24923.801	24437.000	25261.000	24103.000	23627.000	24995.600	25073.600	24882.000	24662.000	25756.400	26188.801	25691.801	26730.334	25878.502	25273.160	25886.738	24678.961	24780.951	24826.328	24041.662	23245.756	22809.924	23562.252	23347.221	22370.742	21794.281	22117.121	22097.078	21211.096	21334.639	20982.309	21616.371	21867.758	21873.844	22282.855	22112.156	22269.969	21917.088	22350.783	23588.709	23955.035
25141.000	24636.199	25874.000	26251.199	27170.199	25088.000	25077.400	25315.000	24599.400	24792.801	23676.400	24629.600	25748.199	25152.199	25058.400	24658.000	25244.199	24140.400	23951.801	24132.801	23740.801	25012.367	25153.477	23707.281	24416.205	23876.166	23190.547	23283.650	23428.025	22847.832	23861.863	23084.871	21400.705	21837.916	22271.078	21494.729	21535.100	21721.627	22178.801	22044.527	22446.357	21117.117	21403.439	21709.865	21752.277	22280.922	22825.768	22194.521	22801.096	23136.451
24349.400	23999.199	25600.600	25220.600	24481.199	24610.400	24428.600	23922.199	25400.400	25658.801	24974.199	24841.199	24745.600	25889.000	26095.600	23857.400	24186.600	24284.000	24566.801	24229.600	23990.199	23771.057	23727.031	24140.676	24131.133	23115.672	22875.742	23020.348	22251.643	22543.527	21746.908	21861.678	21042.770	21258.117	22066.447	21707.852	21356.516	21524.061	21387.123	21144.584	21854.842	21880.969	22500.859	22120.426	22231.695	22964.529	22827.826	22652.438	23411.365	23995.883
24295.400	25665.400	25437.000	25170.000	24006.600	26826.801	23959.000	25581.600	24426.000	24139.600	25494.000	25382.600	25163.000	25047.199	23942.600	24595.400	24958.199	26003.199	24233.801	24921.199	23546.600	24442.348	23876.115	23995.623	24210.602	23944.438	23590.156	23959.678	23198.545	22633.164	22779.924	21981.633	22118.646	22108.473	21365.279	21195.707	22094.775	22811.707	22270.332	22180.346	22318.918	22112.650	22228.941	23117.467	24165.904	23916.285	23793.545	23448.344	23350.635	23565.842
23908.199	25104.600	25569.199	24324.199	25466.199	24054.600	25693.000	25240.000	25581.000	24939.199	25204.199	26562.000	24764.801	24706.801	25540.199	26940.801	25141.801	24889.801	26083.199	24374.400	25827.600	24913.430	24721.680	25123.557	24375.436	23159.311	22650.326	23007.645	22449.121	23052.766	23259.742	22912.400	22814.785	23358.262	21962.896	22422.307	23114.971	22341.852	22829.885	22865.410	22459.225	22863.105	23593.979	24035.412	24597.232	24475.213	24149.229	24269.535	24206.555	24093.234
25883.600	25371.000	24638.199	24728.000	24789.199	25817.199	25153.801	24624.000	25519.000	24144.000	27150.000	24296.000	25220.000	24459.600	25524.400	23804.000	25368.000	25443.600	25117.199	27179.199	23870.000	23994.578	25053.352	24356.377	23937.551	23592.635	23147.443	23160.096	22989.227	23799.549	23192.336	23243.445	23023.695	22699.721	23602.273	23391.152	23416.871	24023.510	22871.602	22405.600	23801.879	24093.924	23550.982	23102.777	23020.854	23802.182	24764.414	24419.867	24343.285	24153.387
24079.400	25586.199	27275.400	25658.199	23498.000	25753.801	25056.801	25320.000	24516.801	25590.199	24523.400	24900.600	25448.400	24787.000	25754.199	24546.400	26216.199	26377.600	25260.199	25141.000	23652.600	24108.984	23838.654	23294.381	22520.963	21770.799	23183.586	23657.615	22676.607	22976.262	23303.816	23024.918	22688.457	23369.090	22227.787	23093.289	22891.309	22422.441	22694.611	23828.535	24073.701	23959.629	24401.428	24704.135	24403.783	24631.445	24702.225	24511.531	23922.314	24103.600
24918.801	24540.600	25540.600	25059.801	25284.400	25360.400	25170.801	25760.199	25013.400	25952.000	26934.199	26601.000	26642.600	25355.000	24308.400	24346.400	24698.600	24373.400	25756.400	25668.199	24347.801	24910.100	24859.984	23888.217	23393.355	23593.629	23310.311	23846.078	24127.072	24183.406	24351.533	24135.176	22927.072	22821.422	23207.541	22812.783	22437.027	22220.861	22316.453	23218.385	23473.969	23230.375	24000.227	24531.947	24510.094	24177.854	23492.828	23694.824	23582.691	23263.891
23493.600	25300.801	25293.400	25561.600	26196.801	23991.801	24092.400	26148.199	25616.600	25915.801	25458.400	25591.400	24487.801	26074.199	24245.000	25565.600	25653.600	25411.400	26251.400	24230.000	25250.400	25692.213	25863.271	25444.328	26409.871	26227.895	25549.580	26087.516	25384.879	24833.279	25103.100	24508.592	24197.332	24563.275	24279.891	24684.904	23447.699	23650.348	23304.693	24076.189	24441.459	24058.996	23649.693	23826.080	24278.961	24051.051	25083.738	24934.574	24680.719	24968.783
24462.400	25503.199	25417.199	23607.000	25205.400	24443.801	24403.400	25360.400	25165.600	23776.199	23930.000	23627.400	25157.199	23409.801	23947.000	24626.400	24808.000	26069.801	25550.801	24988.801	25835.600	25285.828	24613.055	25199.016	26466.525	26100.455	27213.041	26766.400	26542.689	26816.676	26260.352	25915.006	26090.201	26834.645	25437.404	25488.822	26145.564	25116.914	25187.314	25432.080	24339.275	23831.482	23472.750	24260.012	24121.883	24145.037	24220.428	24567.930	24567.428	24853.869
24159.000	24290.000	23669.000	24369.199	23753.000	24566.400	25001.801	24278.000	24581.000	23952.000	23028.199	24388.801	24140.199	24421.199	26115.600	25375.000	23751.199	25435.600	26484.400	24126.801	25817.400	25089.973	26558.699	26198.918	26474.676	26609.674	25205.723	25522.205	26234.637	26144.957	25709.131	25923.543	24425.152	25654.842	25646.203	25785.182	24716.609	25006.986	24368.920	23633.887	24308.283	24533.500	25154.814	25401.254	24557.861	24367.070	25024.400	24805.715	24967.707	24480.088
25221.400	24245.199	23791.199	24221.199	24981.801	25245.000	23357.000	25291.801	23710.801	24373.199	24415.400	25184.600	25022.801	23703.000	25461.801	24693.000	24095.400	25793.600	24703.199	25751.199	26067.000	25469.949	25843.191	25894.201	25208.336	26354.832	27122.322	27187.623	26247.309	27771.469	26254.605	26289.422	26967.334	26419.404	27090.256	27297.061	25809.107	26136.951	25879.463	24995.426	24980.891	24885.779	25275.867	25479.785	25785.707	25652.322	25180.799	24884.590	25194.607	24704.893
24521.199	25110.199	24934.600	26572.801	26752.000	24663.199	24848.600	24964.400	26021.400	24741.400	25709.400	25218.801	26545.801	25272.199	24504.801	26106.199	26246.400	24432.000	24782.000	24373.600	26876.199	25795.336	25853.488	24634.490	25941.359	26839.352	25488.633	26765.283	25978.621	26354.059	25925.775	26010.373	26163.186	26987.244	26653.762	25729.773	26381.496	25918.086	25711.793	25884.607	25299.365	25084.387	24521.205	24522.992	24773.738	24457.252	24492.318	24722.666	24831.812	24447.344
24411.199	25275.199	26374.000	24813.801	25402.000	25964.600	25403.600	25520.600	24701.199	26347.801	24940.000	25002.000	24979.801	26545.400	26691.199	25239.801	26850.400	26515.600	26441.199	25143.801	26699.801	25879.020	25489.715	26653.791	26370.035	26507.383	25644.732	26767.732	25600.635	27051.225	26748.457	25563.393	26905.160	26902.916	26840.898	25664.945	25877.916	25565.805	25725.721	26141.043	25912.041	25253.977	24670.477	24233.869	23777.098	23690.492	23078.062	22788.594	22401.459	22674.541
25378.000	24654.801	24959.000	25313.000	24266.400	25752.400	26750.199	25384.000	24209.600	24813.801	26007.600	24560.801	25557.801	27366.400	26041.600	25487.199	24905.600	26696.600	27207.600	26797.400	26227.199	26800.627	26339.869	26196.275	26232.113	26002.238	26964.953	25026.518	26568.660	26873.180	26431.391	26974.182	25956.250	26432.500	27153.451	25317.840	25246.482	24745.828	25176.211	24539.279	23246.018	22846.592	21727.863	21583.025	22256.510	22392.436	22294.311	21674.758	21386.000	22447.271
23800.600	25308.400	24830.199	25836.199	24162.600	23402.199	26148.801	25060.400	25075.400	25839.400	25513.600	25490.199	26918.199	26683.400	26400.400	25998.600	26877.600	27475.400	26472.400	26456.600	25701.199	25700.162	25489.270	26377.480	26043.715	26451.916	26487.592	27411.469	25934.008	26840.078	27716.590	26659.242	26161.650	26188.602	26844.377	25235.576	24513.648	25641.426	24716.557	24253.189	23766.092	23603.455	23161.391	23231.812	22831.586	22508.932	22429.150	22618.645	22914.475	22677.562
25482.400	25168.199	24806.000	23195.000	24850.400	24709.600	24577.000	26035.801	24652.400	25125.801	24972.600	23502.400	26462.801	25060.000	24350.199	25985.400	25666.199	26876.801	26350.600	27870.000	25734.400	27422.754	26997.414	26850.408	27732.455	27012.277	26260.102	26450.932	26780.438	26188.846	26210.449	26805.719	26441.711	25462.520	25934.141	24832.803	24624.342	24003.312	23792.699	23315.557	23263.805	22749.506	22751.320	21929.672	22255.418	22359.281	22478.332	21928.525	22589.639	23226.561
26035.000	26008.801	26208.600	25191.000	25212.801	25883.600	25891.801	26244.400	25677.199	24888.000	25030.199	25527.600	25751.801	25878.400	26208.000	26776.400	25100.400	25831.400	26341.000	26383.199	28447.000	26590.623	27996.525	27375.092	26689.359	27803.391	28385.930	27382.898	28010.256	27449.982	26992.826	26430.672	26721.705	26350.875	25965.479	24710.906	24156.139	23796.680	23670.537	23694.348	23157.766	23320.170	22846.734	22772.199	22619.529	21840.041	21369.229	21493.619	22186.832	22632.012
25134.801	24465.000	24243.000	24040.801	25294.199	24554.000	25497.000	24797.400	25153.400	24796.199	23966.600	26077.801	25271.400	24471.199	25419.400	25343.400	25368.400	24577.400	26991.400	26778.400	26340.801	26714.896	26254.512	27857.131	27664.195	26163.906	27286.439	26912.305	27022.824	27630.283	26295.699	26442.867	26253.428	26119.562	25851.316	25364.127	24935.031	23884.129	24091.361	23467.541	23721.689	23438.504	23286.031	23341.775	23179.016	22691.834	22655.402	23025.043	23237.043	23281.797
24729.199	24245.600	23579.801	24796.801	24565.000	24894.400	25549.600	25290.199	23844.199	25711.199	25702.199	24987.199	25987.801	26233.801	25465.000	26437.801	26888.400	25435.000	25621.400	26374.000	26497.199	25664.141	27013.668	26920.451	26756.512	26341.062	26419.701	27410.088	26751.561	27110.990	26267.568	25969.666	25661.760	25743.732	25832.332	26176.303	24851.379	25310.010	24827.430	24244.447	24308.002	24169.061	23477.895	22664.984	22973.203	23270.674	23679.014	24254.100	24281.322	24440.742
25059.199	25558.801	24763.400	24560.400	24643.400	25426.600	24433.199	23505.199	23919.801	24710.801	24772.000	24752.000	26050.600	25741.801	24936.000	24709.000	26360.400	24979.801	25713.600	25636.199	26180.000	26364.363	27043.246	27392.828	27759.490	26586.863	26682.949	26539.479	28133.740	27028.684	26768.707	26120.543	26651.797	26953.346	26586.709	25067.730	26232.662	25814.186	25098.854	24448.018	24540.938	24608.646	24239.271	24149.672	23987.891	23428.602	23197.863	22960.744	22820.467	23521.102
25033.400	25958.600	26330.801	25662.600	23736.600	24301.600	24667.400	23360.199	25164.600	24483.600	25460.199	25513.400	25046.199	24380.400	24475.600	26215.199	26077.000	26143.600	25943.600	24938.400	25358.000	25056.660	26075.572	25827.066	25899.578	25615.561	27789.082	27156.252	27287.898	26331.863	26742.920	27145.766	27179.320	26637.232	26172.924	26650.082	26638.447	25061.211	26723.861	27339.752	26007.781	25847.709	26555.354	26644.031	26456.039	26129.904	26054.436	25218.068	24561.809	25021.299
23248.400	25486.400	24993.000	24584.400	25669.600	25861.600	24973.000	25066.400	24574.801	24215.400	25924.400	25579.400	25290.199	24771.000	24998.199	24851.199	26005.000	26017.801	25123.801	26674.000	27480.400	25780.152	24637.412	25947.492	26257.234	25166.322	24125.701	26497.064	26056.564	26002.463	26393.117	27145.926	27138.451	26818.951	27011.307	27978.154	27715.363	27727.041	27334.023	26904.125	27594.734	27461.189	27426.791	27544.777	27231.361	26286.123	25645.639	26223.152	26602.693	26496.141
24122.600	25160.199	24888.400	25136.199	24549.600	23511.400	24804.801	24796.600	24384.199	24266.801	25078.801	26146.000	24806.000	24779.199	26422.400	25814.000	25532.400	26954.199	26252.000	25871.400	24959.801	26161.381	26439.385	27137.541	27330.207	26985.252	26743.771	26583.539	27243.291	26726.186	27721.918	27530.521	27021.055	27349.311	27953.441	26961.256	25801.879	27136.219	26309.865	25701.287	26568.840	27168.996	26898.791	26994.758	27685.129	28165.094	27934.395	27519.416	27250.939	26595.797
25268.199	24813.400	24812.801	24775.600	25448.801	24327.000	26431.801	23802.801	26182.400	23960.000	25852.600	25515.801	24832.199	25360.801	24456.600	26045.600	25300.801	26522.600	24668.600	26463.000	26730.801	25500.629	24699.219	26149.252	26276.445	25573.613	26503.666	27305.480	27186.660	25550.158	26553.877	26056.148	26427.980	27208.246	26397.125	27169.150	27024.186	26651.340	26887.143	26965.754	26330.826	25936.734	25948.838	27276.156	27948.406	27460.381	28187.328	27813.143	27182.293	27303.947
24680.801	25244.400	26568.801	24696.801	24627.000	25094.600	24804.199	25308.400	24324.000	23411.400	25378.600	25977.801	26048.000	26954.199	26664.600	26230.000	26956.600	25836.000	26553.000	27029.600	24950.199	26916.395	26891.230	26308.691	25922.016	26057.586	25642.557	25301.842	25852.521	25298.078	25858.961	26682.924	26681.334	26611.975	27084.057	26844.303	25643.646	26368.887	26591.770	26664.596	27561.250	27291.611	27295.432	27518.496	27929.764	28030.801	29061.559	28580.818	28101.891	27722.850
25801.600	24805.600	25540.600	25272.000	24606.199	24487.000	25916.600	23897.199	24364.600	25309.600	26072.801	24999.400	25780.000	26541.199	23299.801	25551.600	26433.801	23878.801	27054.600	25809.600	24588.000	25938.322	25188.729	24532.322	26019.461	28133.781	27038.982	27488.965	26498.979	27574.332	28020.387	27151.420	27064.387	27135.678	26339.793	26677.443	26031.355	26126.400	27338.303	27044.416	26708.971	27102.746	27644.936	27612.070	27673.922	27684.434	28257.588	28123.275	27853.871	27301.027
25739.000	25827.400	24297.600	26215.199	25800.801	26351.600	26423.000	24777.400	25509.801	25980.801	26964.801	26186.400	25247.000	25818.199	25893.801	26463.400	26621.400	27225.000	25677.199	27763.400	25059.199	26888.234	27146.584	26845.547	27281.779	27597.555	26781.471	27137.033	26898.559	27458.502	27107.359	27189.025	27166.988	27131.957	26304.469	27467.816	27270.531	26989.318	27220.947	27538.451	27364.475	27146.988	27060.246	27385.857	27271.545	27823.068	28562.088	27834.998	28005.883	29205.959
25325.400	26939.400	26323.199	25628.600	25918.400	26804.801	24975.000	25271.600	27048.400	25969.600	25516.199	25407.000	25081.400	25331.199	26042.801	25834.199	26536.600	26105.400	25823.600	26304.400	26684.400	25265.324	25143.701	26086.613	26345.824	27258.809	28007.840	27371.742	26627.473	25803.957	27034.557	27841.482	27324.602	28260.949	27666.762	26513.270	25873.322	25552.484	26493.949	27356.490	27135.982	26848.641	27089.604	27435.592	27301.150	27369.348	27927.211	28305.715	28640.797	29006.775
26490.000	27114.600	24752.600	25690.600	25925.000	24399.199	25123.000	25519.801	26519.400	25264.600	26532.000	25614.199	26224.801	25593.400	26383.000	26107.000	25212.600	26424.600	25824.400	24570.199	24943.801	27297.084	25844.881	26072.002	26830.334	26723.496	26688.568	26863.391	27524.697	28624.484	27215.957	26680.977	26670.262	25959.611	26620.893	26642.418	27229.229	26739.324	26831.582	27652.852	27986.855	27514.500	27080.633	26463.404	27506.699	27778.908	27766.422	28243.699	28391.689	28213.195
24988.400	25716.199	24842.000	25367.801	25236.199	26662.000	25155.199	26875.199	25680.600	26495.600	26590.000	26182.199	26365.199	24697.801	26984.801	26156.000	26224.801	25382.801	25110.400	24948.400	26113.801	24975.994	25512.150	26274.119	26772.760	26816.676	27531.648	27276.203	27199.395	26849.551	27582.773	27820.416	26776.967	25735.604	27112.072	26193.260	25677.256	25487.027	25177.049	25681.633	26030.896	26151.730	26517.867	26896.424	26887.252	27074.381	26768.102	27654.881	27363.990	27413.564
26141.600	25143.600	23870.400	25419.600	25351.600	25263.199	25462.801	25012.600	26113.400	24073.600	24462.801	24825.400	25539.000	24593.801	26437.600	24276.000	25226.400	24787.199	25395.801	25149.000	24854.000	25020.652	25743.148	26177.266	26925.652	26741.803	26387.066	27504.340	27366.168	27588.846	26625.387	27394.424	27318.834	27115.080	26598.691	27453.303	25206.535	26832.273	27795.664	26599.926	26935.492	26468.824	26789.051	27465.793	27431.488	27477.533	27511.779	28053.383	27445.441	27084.746
24893.400	25864.400	25759.801	24576.000	26020.000	24932.199	24951.400	24392.600	24359.000	26177.199	26230.400	26249.199	24144.600	26749.000	26383.801	25333.400	24750.000	25195.400	27374.000	26387.400	28796.199	27442.516	26746.432	27027.916	27661.637	27236.512	26252.566	27343.848	28620.051	28050.498	27410.283	27835.250	26563.510	26581.213	26821.787	26697.361	26242.654	26992.537	26654.105	27026.674	26791.758	25964.572	25739.238	26272.494	26302.174	26650.818	26993.189	27912.930	28380.627	28207.217
26410.400	24644.000	25392.600	23663.600	25318.000	27105.199	25739.400	25350.801	24643.801	25531.400	26600.801	25877.000	28114.199	26558.199	24974.801	26159.000	25760.199	27492.199	27991.199	26687.600	26669.400	27471.338	27437.090	27203.057	27237.332	27391.135	27031.855	26497.070	28560.035	27379.025	28654.906	27544.850	26169.162	26758.092	28091.740	25720.480	26400.211	25749.963	26219.008	27486.781	27542.529	26363.699	26556.230	26705.191	26299.375	26772.891	27495.430	27794.410	28435.221	28225.777
25489.000	26415.000	24904.801	24902.600	26297.801	25394.199	25093.600	25401.600	26354.600	24910.600	26097.000	25832.600	25629.801	23634.000	25844.600	26716.801	26097.400	25734.600	27212.199	24578.000	24886.600	25943.502	25885.619	26010.107	26169.234	26757.598	27150.594	26338.266	27183.469	26346.164	27105.910	28361.545	27674.123	27975.895	27500.271	27036.750	27011.256	26183.471	26026.254	26411.805	25995.549	26358.111	26603.574	26882.477	26796.314	27398.893	27581.273	27473.643	28019.688	28168.512
24842.199	26092.801	24128.000	25435.600	25335.000	24486.801	25721.600	26002.600	25874.600	24342.400	24599.000	25838.000	24896.400	25385.000	24870.199	25790.600	24519.600	26685.801	26798.199	26756.000	27356.801	25349.250	26295.252	26740.193	27554.467	27481.523	28194.076	28210.719	27058.656	27331.512	27188.588	27933.865	26860.588	26784.238	27809.096	26581.270	26948.840	25939.113	26840.803	27020.465	26577.184	26490.619	26062.354	27016.115	27495.641	27606.027	27299.264	27678.723	28052.924	28438.303
25469.199	25011.400	25044.400	26058.000	24794.400	26245.400	26271.199	25239.199	26050.400	25839.801	27965.400	26092.000	26689.801	26104.199	25600.600	26814.400	26177.600	26356.801	27457.400	26403.801	27250.199	27566.430	26695.863	27274.330	26456.691	26719.771	27123.643	27349.094	27569.049	26906.715	27652.994	28431.084	27140.264	27255.125	27666.689	26688.721	26135.672	27379.832	26805.516	26962.027	28344.750	28462.391	28358.039	28140.143	27722.705	28068.359	28474.723	27746.756	27130.045	28171.127
25023.600	24755.199	26310.600	26473.400	24881.801	25425.199	25608.400	26110.199	27297.199	25838.199	26685.000	26428.199	25501.801	25783.600	24905.600	25278.600	26832.400	24907.000	25459.801	26403.000	27893.000	26747.697	25646.455	26192.469	26862.270	26642.234	27087.787	28530.283	27394.350	27389.611	27455.443	27846.766	27055.025	27085.053	27462.215	26067.145	25280.904	25170.764	25881.920	26638.367	26819.201	27735.648	27984.996	27626.473	27646.320	28118.363	28261.344	27571.658	27735.434	28458.232
27026.400	25420.801	24874.199	25626.199	25647.600	27907.801	25833.000	25569.000	25534.600	24538.400	26441.199	25299.600	26226.801	25364.600	24747.000	25473.400	26113.801	25822.199	24030.801	27247.600	26743.600	27008.496	28093.641	27616.193	27201.512	27902.271	26781.984	27022.111	27700.639	28260.227	27202.150	26876.998	27224.043	26304.734	26152.730	26719.453	27081.811	27579.928	26321.037	26144.434	27426.369	27642.463	27867.740	27740.740	27757.768	27271.461	26790.660	26817.086	27009.609	27347.660
26353.199	27270.199	25129.199	25217.000	26738.400	26161.600	25561.000	26765.000	25866.000	25574.000	26067.199	24897.199	26618.801	26989.600	25549.801	26239.400	24390.199	24893.000	27155.199	27375.801	26563.600	27366.361	28052.350	27504.850	27873.855	27342.998	26988.807	27582.109	28187.771	28619.408	27988.746	26199.254	27568.137	26786.465	26341.314	27297.123	26941.496	26781.875	26770.301	27122.451	26763.855	26295.193	26615.682	27038.285	26973.098	26623.791	25562.227	26073.715	27280.242	26886.566
25900.600	26357.199	24356.000	25353.600	25197.801	25008.400	26179.801	26270.600	25727.400	26090.801	25608.801	26422.000	27976.801	27211.801	25847.801	27423.199	27190.400	26587.199	26006.000	25731.199	27573.600	27265.127	26560.578	27384.529	27668.715	28581.127	27672.688	26856.229	26796.414	26473.709	27014.133	26827.281	25746.537	26418.102	25557.932	26175.510	25993.988	25810.049	25892.877	25272.172	25651.342	26433.748	26283.576	26736.334	27061.547	26649.561	25754.867	25926.102	25970.080	26462.725
25590.400	25729.400	28185.400	25906.801	27033.199	26754.801	26232.600	26791.801	26992.600	26271.400	26401.000	27447.000	26288.199	26822.600	26178.199	26209.600	27470.000	25383.801	26878.199	24872.199	25615.000	27099.000	25955.201	25838.746	26174.242	26112.301	27584.859	28670.764	26917.182	28456.184	27117.965	27201.027	26948.168	27088.090	26600.400	26145.322	25817.615	26078.775	25591.193	26110.170	25987.396	25781.064	26314.711	27061.787	26777.783	26366.240	26163.357	26609.158	26758.746	26932.740
26608.801	27242.600	25623.400	28449.000	27113.199	26489.801	27699.199	25990.400	25704.000	27028.000	27347.801	27954.000	27097.600	27813.199	27116.400	25892.600	27851.801	26317.199	26098.199	26163.000	25689.801	25204.893	27051.504	26229.289	26838.129	26716.475	27336.834	26977.553	26682.939	27571.605	27568.434	26551.643	27218.740	26470.035	26435.955	24495.145	25354.363	26015.078	27285.451	26857.076	26187.750	25913.693	26038.635	26613.527	26383.168	26428.779	26537.098	27024.828	27204.053	27238.475
25671.801	25412.000	25777.000	25263.801	26208.801	27123.199	25290.000	26766.801	26861.801	26202.400	27742.199	26438.400	26989.400	26401.801	26148.400	25250.400	24941.600	25648.000	25327.199	25165.400	24745.400	26722.637	26008.838	26588.055	26719.396	26988.480	25519.332	27039.582	28077.018	26948.076	27022.314	26652.506	27233.145	26617.008	25650.781	25513.389	26339.369	25850.035	25793.012	25466.408	25396.900	25259.457	24919.080	25350.996	26023.814	26210.742	26674.408	27689.834	27349.188	27008.561
25341.600	26165.801	25830.199	25754.400	25848.400	26909.600	26283.199	27376.400	26784.199	25648.400	25154.600	26503.801	25701.199	26462.000	26644.400	25050.400	27579.600	25301.600	24695.400	27193.400	25678.400	26734.734	26723.221	27238.908	27788.775	26895.420	27727.375	27795.539	26900.451	27080.852	27588.527	26901.105	26994.480	26421.746	25955.887	25740.705	26303.350	26037.102	25697.730	26216.070	25825.729	26064.994	25742.070	26330.652	26599.195	26364.008	26406.920	25865.465	26748.713	26960.121
26084.801	26052.600	26748.801	27214.400	24580.600	26202.400	25298.000	26514.000	25787.199	26557.600	25391.000	26527.000	24960.400	26825.000	26762.199	25579.000	26175.400	25669.000	26982.199	26987.199	27114.199	26336.635	26813.617	26662.539	26446.000	27236.377	27525.047	27195.941	26719.492	27206.867	27328.529	27563.006	26320.658	26549.963	26299.389	26000.590	26044.117	26693.783	26381.559	26850.322	26845.914	26545.771	26204.125	26732.418	27595.410	27762.330	27466.156	27025.305	26880.496	26634.521
26025.801	25346.199	26250.199	26172.801	26268.400	27814.199	27682.400	26053.600	26606.000	26717.199	26851.600	24410.199	25735.400	26214.000	25786.400	25912.199	25357.400	26214.199	27025.801	27027.000	25706.000	26957.016	26393.977	26495.947	26909.924	27094.408	26407.967	26846.623	27884.898	27289.668	27194.184	27280.984	27654.912	27233.561	26536.010	26388.811	26149.826	27249.018	26781.438	26109.059	25921.348	26739.014	26940.439	27140.604	26929.650	26739.572	26590.709	26769.145	26505.969	25934.439
26030.400	26100.000	26805.600	26166.600	25465.600	25383.600	25478.199	26398.199	25811.801	26840.400	27880.801	27187.400	26636.199	26062.000	26698.600	26971.199	27119.199	26089.600	26337.600	26100.600	26839.199	27195.031	27018.162	27173.994	27393.268	27542.348	27437.936	26675.154	27881.225	28740.270	27341.930	27378.143	27689.594	26916.791	26562.324	26980.801	27458.223	26347.879	27314.521	27594.232	28379.570	27836.086	27255.994	26629.527	27203.408	27546.309	27253.816	26863.879	26596.930	26429.994
25841.801	26200.199	25594.400	25202.801	25763.600	28163.801	26964.801	26616.600	26394.199	28683.600	25964.400	25417.600	26125.000	25814.600	26299.000	27530.600	27624.801	26525.400	27095.400	27215.199	26746.801	26137.652	26079.189	27220.893	27894.137	26800.920	27865.402	28210.369	27210.029	27941.982	28333.336	27566.031	26824.436	27432.395	27930.688	26099.281	26491.430	27021.709	27358.471	26829.127	26790.480	27004.445	26377.951	27639.889	28191.037	27419.125	26481.316	25886.816	25680.820	26207.869
26551.400	25284.801	24970.801	26543.199	26151.000	27191.000	27447.801	25730.000	24732.600	25657.400	27100.801	26157.801	26056.000	24879.400	26685.400	25217.199	25061.801	26235.801	25497.199	25306.199	25338.600	26936.145	26769.062	27008.223	26190.510	26358.527	27531.869	24880.023	25866.852	26731.516	26117.346	27325.426	27542.416	27005.641	27411.994	27804.090	28009.203	27586.684	27538.176	26989.926	27457.955	26952.234	27342.680	27555.682	27276.490	27817.885	27997.639	27123.654	26594.367	26123.709
24747.801	28070.400	25763.600	26083.400	24964.199	25131.801	25363.000	26997.400	26573.199	25558.199	27116.400	25444.801	26443.400	24737.000	25245.801	25020.400	25524.400	26757.600	25776.600	27907.199	25944.000	25849.012	25524.711	25776.191	27112.531	26433.557	26251.184	28200.371	28412.869	25995.117	27228.600	27498.088	28442.846	27267.740	26855.775	26467.658	26184.418	27520.172	27345.355	27044.422	26559.127	26529.775	27016.102	27252.240	26611.471	26409.098	26856.934	26167.098	25573.289	25902.758
26375.801	25978.199	27101.801	26568.400	25391.000	26827.801	26651.801	25738.000	25122.801	26346.000	25262.801	27469.400	26814.801	24853.199	26154.000	24781.400	26525.801	26027.000	25971.199	26420.600	26879.400	26250.855	25517.889	25205.676	26788.416	26995.896	26532.465	26878.488	26522.049	26444.127	26798.355	26908.619	26521.094	26262.086	25904.213	26690.541	26710.051	26191.057	26377.135	26220.529	26594.545	26524.461	26209.578	26891.832	27192.990	26620.645	26142.215	26640.312	27033.215	26576.666
26568.000	27114.801	26386.000	25885.600	25166.400	24965.000	26261.801	25729.600	26359.199	25742.600	24791.801	27333.199	24996.400	25279.801	25554.600	25260.400	24620.600	24960.600	25685.000	26059.000	25688.199	24965.066	24778.758	26252.951	26883.254	26024.592	25858.521	25602.412	26205.625	26431.812	26471.811	26902.898	25758.994	25408.441	25821.652	27050.676	27504.162	26170.859	26410.928	26805.646	26244.703	26573.254	27330.980	27173.020	26339.133	26350.938	26910.781	26793.789	26636.914	25497.969
25404.600	25693.400	24769.199	26605.000	24576.000	25945.400	25159.600	25821.199	25700.199	25552.600	26553.000	26181.600	24584.801	25153.801	26936.199	24238.000	26098.000	26018.600	24654.400	24958.199	24855.801	25547.809	26069.896	25575.424	25755.354	25866.260	26392.975	26120.900	25993.516	26600.479	26507.633	26183.504	26778.281	27236.422	26786.426	26865.928	25708.586	25813.836	26645.883	26938.693	26748.160	27282.184	26707.812	26194.035	26011.047	26347.982	26677.514	26543.297	25778.650	25949.693
25363.600	26092.600	26859.000	27211.400	26136.000	26213.600	25166.400	26878.400	27023.000	25768.199	26517.400	24989.400	26118.000	24181.000	25975.801	25915.199	26660.400	25442.600	24907.600	25835.400	25216.400	25385.701	25605.633	25531.180	25530.143	26026.836	25420.055	27027.885	27277.479	27182.143	26795.029	26453.096	26332.471	26745.688	27900.463	27213.939	24670.404	25724.773	26782.529	26473.707	26729.691	26184.023	26268.127	26843.008	27047.545	27006.037	26428.775	25661.066	25260.291	25863.682
25217.801	26267.600	27032.000	25907.000	26315.199	27830.000	25653.000	25576.801	27154.801	24650.600	25215.400	25370.400	26278.000	24962.801	26711.000	25677.801	24961.199	25226.600	24749.000	25136.801	26517.801	24229.051	25115.018	25488.250	26180.020	26158.262	26327.592	25417.285	26129.629	26707.857	26774.162	27026.318	27468.012	26827.221	26532.949	26578.895	26686.391	26614.105	26871.625	26690.838	26553.432	26868.035	26574.445	26618.248	26256.674	26454.012	26990.881	26825.838	26092.748	24863.965
26103.000	26640.801	25297.600	26488.400	25613.000	24848.000	25054.600	26288.199	24757.199	25823.400	24735.801	24933.801	24957.801	25331.801	25027.000	24783.801	25146.000	24700.600	25208.400	24632.000	25601.801	24695.812	25687.025	26150.496	26892.992	25945.322	26382.531	26795.775	27285.072	28067.289	27473.090	27892.945	27885.828	27544.787	26953.668	26974.871	25592.613	26107.959	26027.730	25159.330	24586.680	24784.590	24952.650	25598.275	25134.219	25244.932	25504.709	25066.301	24937.316	25541.086
24427.000	24755.000	23957.199	26572.600	24690.199	23379.000	25480.000	26214.600	25552.400	25392.600	24130.000	23527.801	25054.000	25219.199	25535.000	25523.199	25796.400	26135.199	26607.400	25800.400	24131.400	25776.570	26497.033	26671.021	26876.482	26782.990	26828.531	26653.826	26742.566	26761.006	27053.799	27334.125	26699.652	25138.312	25947.383	26019.273	27456.631	26278.963	26402.844	26327.582	26375.891	26917.545	26616.600	26400.395	26690.441	27014.301	26856.160	26254.840	25961.613	25903.943
25687.400	24899.801	25081.199	25038.400	24781.801	24106.801	26043.400	25480.199	25772.400	25499.199	25149.400	25596.600	26049.600	24665.801	25528.400	25510.199	26241.801	24829.600	26329.199	26385.199	23732.600	26281.994	27725.799	26592.068	26728.822	27323.684	26907.221	26362.514	27322.752	27227.277	27160.088	27419.473	26953.711	26713.695	26858.207	26416.830	26819.990	26744.826	27168.824	27832.188	27277.664	26696.172	25962.992	26356.938	26787.994	26453.309	26302.469	27238.445	28352.645	27997.475
24588.600	24659.000	25107.199	23526.400	24784.801	25711.801	26440.199	25429.000	24870.199	25127.000	25756.000	24982.199	23961.400	25952.801	25956.400	26185.801	25041.400	27316.801	27935.199	25490.801	27676.000	27206.854	26345.949	26827.869	27267.268	26573.461	26969.391	26757.432	27841.295	27304.295	26998.297	26965.945	25954.553	25706.422	27064.775	26725.652	26299.361	26341.266	26410.195	26394.379	26171.102	26423.812	26311.646	26356.297	26537.168	26395.436	26803.980	26351.381	26198.312	27253.201
25797.000	25156.400	25595.199	23976.000	24732.600	25266.199	26080.400	24721.000	27308.801	25638.600	26595.400	25992.801	25588.801	24769.400	24582.600	24883.600	26644.400	25784.000	26267.600	26652.199	25834.199	25685.973	26480.012	26870.674	26600.049	27131.070	27245.830	28092.383	25876.615	27368.779	27198.748	27131.273	26619.896	27659.650	26141.707	26727.205	27489.641	27398.127	26515.150	26418.586	26683.832	26624.988	26142.953	26199.869	26026.674	26013.570	25268.957	25820.342	26441.424	27049.391
25280.199	25162.400	25141.600	24745.801	26109.000	26903.400	24531.600	24877.000	25603.400	26497.000	25491.000	24281.199	24775.199	25407.801	25134.000	25701.600	25743.400	25056.400	26126.801	27140.199	26068.801	26350.799	26298.648	27023.430	26415.113	25872.301	26169.871	25765.455	26515.697	27334.152	26774.246	27384.078	27108.428	25982.691	25838.201	25355.922	26407.660	26368.996	25869.760	25695.902	26911.637	27225.094	27115.102	27075.070	27332.898	27925.721	27733.514	27691.326	28361.424	28679.742
25017.801	24898.199	25283.600	24857.199	24481.000	26598.801	25238.600	24988.400	24778.000	24919.400	25748.000	24973.000	26463.000	25991.600	26587.400	25915.199	25177.400	25334.000	26704.199	27350.000	25367.199	26169.373	28013.912	27604.064	26701.510	26841.891	28054.586	28146.754	27705.277	27377.789	27697.932	26389.727	27817.420	28341.053	27593.889	26892.270	26768.908	25800.717	25537.738	25807.141	27508.305	27065.309	27102.428	27451.514	27362.324	27031.719	27315.082	27851.248	27780.904	27947.809
24912.801	26792.199	25011.400	25359.199	26428.199	25502.000	25464.801	25673.000	24379.199	26756.801	24537.199	26079.199	25600.801	26367.600	25968.400	27134.199	26244.199	26890.801	26352.199	24734.000	26176.000	26530.598	26371.219	26717.801	27036.641	27133.863	27070.699	27717.738	26840.848	26493.707	27995.531	27523.074	27779.898	26855.818	27146.600	27919.496	26261.379	26718.572	26818.949	27114.689	26457.477	27005.637	27060.066	26812.848	26537.447	26652.582	27513.865	28140.826	28596.434	27988.027
24146.199	26199.199	25029.801	25766.801	26303.199	27371.600	25687.801	26444.000	25661.000	25053.000	25864.400	25701.000	24748.400	24143.400	23995.600	25373.801	26012.600	26438.000	25087.600	25256.400	26775.600	27136.441	26593.971	27230.105	26818.770	26579.289	26803.000	27077.951	28270.676	27810.375	28010.715	28589.529	27871.762	27639.508	27204.377	27511.111	27182.953	27317.859	27000.705	27624.211	27561.008	27986.396	28562.881	27695.771	27056.301	27150.947	26906.273	27165.627	27922.516	29022.041
25746.600	23942.199	25022.600	25379.600	24456.801	25011.801	26081.000	25794.000	24882.199	25459.000	25085.801	25709.600	26665.600	26204.000	25524.000	26762.000	26305.199	26080.600	24244.600	26349.199	27330.199	25855.410	25699.131	26008.025	26186.504	25714.076	26099.781	26147.623	26365.771	26894.070	26966.650	27203.580	27841.586	27482.926	26266.059	25892.213	25614.965	26740.354	26756.791	26168.436	26575.252	27034.588	26791.676	26446.414	26669.049	27098.359	27404.457	27822.611	28458.262	28868.938
25226.199	26589.199	24713.000	23658.199	25489.400	25445.801	24568.801	25909.600	26367.400	26477.199	25101.801	25471.199	24918.400	25120.000	24970.199	26466.400	23560.801	24969.199	25413.000	25756.199	25475.000	25915.023	26489.660	26744.166	27285.754	26727.170	27445.156	26195.898	26112.025	25664.244	27282.420	27895.865	27826.029	27059.012	27151.195	27724.311	26826.414	26740.652	27393.141	27499.574	27045.777	27104.398	27353.234	27704.920	27900.932	27734.898	27154.559	27246.969	28235.615	28969.938
24602.000	25326.400	24563.600	24486.199	25179.600	25271.199	25346.000	26303.600	26091.400	24788.400	25396.199	25372.801	26487.000	26641.600	26087.000	25455.000	26508.801	25659.400	26246.000	27813.000	26006.199	25209.619	26769.924	26223.893	25996.766	25832.301	26049.074	27238.438	26597.047	28640.643	27806.291	27522.855	27895.971	27098.518	27576.963	26713.406	27759.789	26693.822	26349.465	26402.580	26673.611	26477.750	26547.656	27122.299	27518.500	27656.389	27679.398	27214.400	27117.793	26956.486
25496.801	24818.801	26315.801	25653.400	26038.600	26940.801	25567.600	26561.600	25177.000	26413.000	26211.199	25480.199	24888.400	26410.600	26600.000	26349.199	25690.400	24587.000	26226.801	25726.400	25897.199	25985.033	27081.438	26293.010	26706.545	26069.418	25344.652	27221.379	27772.432	26004.273	27262.543	26461.535	26094.389	26560.902	26684.344	27188.131	26320.639	26784.938	27357.711	27142.820	26841.203	26656.654	27279.410	28529.885	28416.547	28237.068	28099.174	28128.324	28322.031	27837.139
25984.801	25574.400	25286.400	25432.600	25874.199	25260.600	26199.000	24991.600	25926.400	26297.199	26634.199	26255.199	25655.801	26344.000	25995.600	25609.199	25390.600	26956.600	24964.801	27264.199	25431.400	26252.535	25669.352	26613.277	26228.076	26219.258	25983.215	26759.598	28192.961	26838.719	27530.385	26983.146	28093.680	28046.475	28154.115	29047.896	27185.480	27463.574	27748.844	28148.230	27537.801	27205.785	26902.730	27793.861	27748.799	27552.236	28077.844	28039.150	28639.436	27683.428
24750.600	26302.199	25453.000	25222.000	25185.600	25104.000	26175.000	26996.400	25851.600	26302.000	25509.000	25503.199	25336.199	26190.801	26698.400	25685.000	25339.199	25568.600	26306.199	25436.199	26426.801	26846.867	27343.883	27744.889	27079.877	26913.379	28521.248	27041.439	27911.129	26798.869	27943.270	27656.770	27784.871	27350.752	28032.326	27543.113	27869.838	27566.264	27975.379	28265.205	29353.973	28947.574	28375.699	28003.514	28429.289	28230.236	26940.182	26335.713	26930.889	26881.984
26752.000	26679.801	26923.400	25539.400	26138.400	25388.600	24567.199	26622.400	26910.600	28191.199	25348.000	24822.801	28130.199	26715.801	26116.199	25528.199	26635.000	26732.000	26575.199	26684.000	27453.400	27879.473	26564.500	26797.689	26390.961	26607.799	27884.455	27701.680	26228.256	28738.469	27316.605	27149.086	26598.387	27131.512	28230.393	27776.814	28871.508	28039.518	28111.137	27631.602	27877.326	28668.852	28491.064	27933.928	27651.533	27816.510	28384.176	28012.230	27566.426	27234.967
26081.600	25955.600	26323.000	27031.400	25889.000	26663.000	26170.600	25804.801	26649.801	26119.801	28575.400	25399.000	26300.199	24890.400	27228.199	26496.600	25992.000	25099.000	24650.199	25479.000	26138.199	25765.086	25540.084	26264.990	26715.750	26505.133	27453.281	27663.787	26947.213	27185.963	28379.225	27864.049	27217.055	28551.713	28275.068	27594.588	27829.803	27537.918	27868.949	27748.207	27971.014	27984.314	27644.816	27537.590	27949.984	27598.217	27661.271	27081.793	26946.859	27786.871
26021.600	25368.400	25540.199	26618.600	26675.199	24718.600	26093.000	25671.600	25098.801	25101.400	26711.801	25399.801	27196.000	25962.400	25168.199	27055.400	28078.199	27091.000	26523.400	26570.600	27457.199	25570.490	26133.061	26933.500	27063.094	26944.357	27444.193	27733.225	27188.811	27799.896	26966.732	27991.684	28157.508	27164.576	27537.859	26914.609	26754.379	27553.943	27960.102	28503.475	28560.797	27814.566	27778.979	28208.385	28218.158	28253.184	28539.332	28572.117	27665.439	27525.197
25855.199	26334.600	25109.400	26249.000	25326.400	26709.199	26219.400	24889.199	25054.199	26772.801	27000.400	27677.400	26587.801	26690.600	27727.000	28148.801	27599.000	26093.000	28500.199	26623.801	25619.000	25916.016	25810.623	25571.451	26461.484	26434.176	26631.602	26797.424	26751.779	26283.662	28107.740	28170.570	28067.586	27630.824	26724.311	28415.100	27865.154	28568.145	28145.986	28526.354	27970.484	27930.396	28085.490	29021.264	28648.863	27685.156	26932.428	27708.615	28135.398	28007.027
25379.400	25984.801	25793.400	27480.801	24909.000	25520.600	25553.000	26787.199	27123.000	27633.801	26122.801	25599.199	27632.600	27729.600	26430.600	27175.801	28178.199	26859.600	27487.600	24816.801	27239.400	27399.846	27209.730	27317.660	27911.271	28114.900	27456.422	27254.768	27508.902	28562.812	27788.260	28295.355	28241.109	28354.635	28008.148	28147.627	27993.945	28569.209	28459.914	27837.150	27966.926	27560.824	27309.988	27295.498	27901.527	27855.164	28144.988	28385.514	28547.475	27739.158
25298.400	28583.400	25643.199	25698.801	24986.801	27936.400	26842.400	26887.801	24876.600	25581.000	25152.199	26356.199	27031.199	26469.199	26376.600	27355.000	27113.400	26228.400	25936.600	26044.000	27421.801	28306.812	26939.254	27785.582	28249.359	27137.545	26047.441	27693.502	27480.988	27783.129	27323.449	26864.354	26762.994	27409.939	28278.717	26848.236	27220.023	27396.877	28293.787	28759.312	28819.678	27599.967	26970.523	27707.082	27704.678	27388.889	27126.650	27948.439	28072.375	27353.775
27276.199	25654.600	25502.600	24458.600	25838.400	25462.199	24852.801	25861.199	26259.400	25747.000	24734.000	25814.600	25891.600	25624.600	25477.600	25700.000	25728.600	25271.400	28040.400	26122.000	26216.400	27196.861	26777.545	26863.955	26656.732	26582.623	27158.162	26572.646	26609.219	28149.576	27661.672	26816.584	28205.168	27964.242	26690.812	28037.996	27803.336	26458.580	26380.551	26833.156	27831.188	27728.721	27734.143	27288.727	27284.041	27617.365	28234.828	28176.510	28069.756	28579.912
24531.400	26980.199	26992.000	26431.000	25200.400	24017.199	26192.400	25246.600	24703.400	24894.801	25769.801	25068.600	24673.400	24555.801	24116.199	25816.400	26059.000	26400.600	25920.801	25811.600	27735.400	27105.762	27105.131	25967.904	26608.018	26713.096	26725.893	28033.629	27458.516	26313.430	27729.369	27456.693	27655.162	28047.562	27154.637	27359.742	27326.477	26737.549	27267.527	27795.291	28985.980	28869.764	28061.479	26864.986	27099.297	27240.430	26701.463	26436.629	26642.426	25884.701
24331.000	25278.400	25724.600	24852.801	25351.000	24723.000	26489.199	25977.000	26717.600	25810.801	26330.199	25091.801	26168.199	26704.000	24394.199	25528.400	27364.400	26205.000	26264.400	24999.199	25396.400	25774.393	24780.830	26276.031	27895.131	27238.205	27884.750	27839.652	28604.551	28370.344	27856.025	28948.729	28047.686	28093.758	28381.512	28498.707	28165.404	28549.947	27907.568	27577.277	27843.678	27868.396	27593.057	26888.273	26864.055	27892.391	28449.771	28211.709	27666.691	27470.168
25870.400	24874.801	26236.600	25399.199	26837.400	26133.600	25469.600	26246.600	25373.000	25518.400	26044.801	27067.801	27184.400	26970.400	26328.400	26153.199	24841.400	25108.600	26200.000	26133.801	26063.000	27690.842	28168.551	27531.848	27704.527	27694.281	27621.959	28324.574	26413.051	28464.021	28222.980	27788.344	28260.994	28042.777	29272.967	29969.492	28084.246	28546.977	28032.141	28442.562	28389.436	28052.711	27849.346	27419.533	27200.568	27486.043	27872.127	26918.068	26508.889	26988.469
24300.600	24441.199	25223.000	25462.600	23688.199	25549.600	25227.400	23961.199	25108.199	25235.600	25677.801	25606.801	25466.600	25931.199	24959.400	25378.801	26126.400	27091.801	27224.801	27494.000	26463.400	26213.807	26619.715	26694.195	26910.334	27428.658	28248.055	28090.889	26350.756	28726.186	27964.209	28528.555	27899.598	27938.557	27724.684	27827.066	27927.912	26866.414	27444.359	28158.191	28495.240	27890.857	27292.555	27241.162	27697.627	27402.783	28365.088	28054.521	27427.734	27707.141
26374.400	26573.000	25102.600	25005.801	24999.400	25883.000	24839.199	25480.400	25429.801	23999.199	26101.801	26438.600	25540.400	25925.400	26932.600	26848.000	26528.400	26920.801	26464.400	27578.000	26273.199	27233.980	26754.219	27273.545	27301.016	26995.615	27691.355	28368.594	28042.959	28703.473	27591.512	28639.738	28072.570	28158.031	28467.219	28528.668	28293.045	27248.248	26878.889	27214.803	27881.893	28009.889	27884.146	27492.955	27328.119	27122.475	26758.844	26678.186	26640.180	26333.051
26191.199	26524.801	23901.199	25690.600	25933.199	24815.199	25630.600	26073.199	25524.600	25689.400	26076.199	27433.400	26008.199	26879.199	26192.600	27425.400	28751.400	26751.801	27672.600	26856.600	27905.199	26526.482	27122.750	26417.035	27187.785	27975.924	27195.793	28194.932	29692.531	29268.857	27240.482	27893.047	27683.096	28663.330	28693.809	27737.881	27629.793	27751.674	27449.945	26592.930	26950.824	27624.969	27318.254	26375.617	27276.496	27520.311	27375.066	27123.850	26461.592	25382.941
25958.600	26464.199	28004.199	24375.400	25757.400	27052.000	27001.199	29144.801	25093.400	25869.199	25400.600	26402.600	26684.600	26700.000	26631.400	25409.199	26200.000	26522.000	23983.400	26131.199	26732.400	26674.469	27432.668	28640.566	28593.430	27016.609	28204.744	28360.438	29151.789	28156.615	27435.496	27904.090	28569.307	27816.107	28373.799	28266.912	27275.100	27192.332	27023.768	27267.084	26549.904	26657.719	26854.803	27593.857	28125.764	27946.691	27283.826	27251.219	27228.111	27791.133
25574.000	25343.400	26882.199	24618.600	25929.000	26843.600	26173.400	25643.000	27643.801	26080.801	28500.400	25706.600	25768.801	26637.199	25998.600	26183.801	27455.199	24979.199	27819.600	26471.000	26991.400	26724.928	28169.656	27557.350	28040.244	28250.877	29140.730	28721.273	28822.285	28770.650	28867.160	28210.549	28025.143	29279.354	28019.969	27036.797	27212.486	27632.654	26637.264	26589.500	27113.322	27096.768	26407.725	26011.289	26224.613	26810.492	27990.941	27985.703	27845.389	27853.443
25040.199	25201.400	27643.600	24584.801	27661.400	27395.801	26044.400	26037.400	27454.000	26958.600	24949.801	26540.801	26403.000	24662.199	27551.400	26848.000	26782.801	25806.600	26969.600	27148.000	27584.000	26691.217	26136.816	26955.934	27548.768	27741.012	28552.037	28078.592	29165.148	27834.328	28881.178	28982.922	28066.293	29681.061	28744.395	27438.361	26731.316	26604.533	26851.986	26800.537	27653.836	27052.311	27271.293	27866.732	28209.381	27595.561	25961.967	26946.068	28076.961	29114.033
25465.801	25745.199	26348.600	26567.199	26060.199	26309.400	24663.600	25945.000	25741.801	27506.600	25906.400	26805.000	28241.400	27883.000	26397.801	28534.600	29058.000	27620.199	27600.600	27624.199	27982.000	28778.092	29305.770	29014.547	28739.203	29302.814	28592.312	28536.609	30984.578	30415.525	29687.312	29812.537	29604.479	27683.824	27864.785	28834.154	26943.605	28474.609	27976.219	27318.346	27290.859	26809.664	26586.395	26349.215	26994.652	27208.758	27707.072	27393.336	27646.670	27694.156
25172.400	25208.199	26552.400	24658.400	24913.199	24030.801	26926.400	27482.600	25491.600	27189.400	25265.199	25752.400	26469.400	25327.600	26139.801	27442.400	27093.199	27299.400	28694.801	27442.400	28191.199	27170.602	28900.506	28402.096	28846.992	27735.982	28317.797	29541.328	30591.574	29037.361	28662.523	28907.473	29557.568	28045.027	27625.791	27466.195	27808.293	28695.488	28548.963	28931.227	27917.379	26355.938	25241.191	25346.314	26177.328	27258.428	27492.348	26208.141	26467.436	27286.334
25587.801	25621.600	26691.600	25499.400	26725.199	26415.801	26544.600	24918.600	25745.000	25594.600	26821.801	27123.199	26455.400	26133.801	27000.000	26851.000	28106.400	26647.000	26572.801	26333.801	27044.400	28354.033	28286.537	28797.883	28503.363	28720.447	28847.277	28132.227	27573.527	29308.859	29795.076	28434.811	27509.580	28379.266	27821.117	28070.574	27651.203	27302.219	27246.969	26694.703	26702.738	26776.680	26837.418	26712.328	26965.332	27331.855	27702.607	27101.127	27718.525	28301.279
26022.000	26030.600	27659.000	26533.600	25432.600	27415.600	27735.801	27151.600	26812.199	27933.000	27717.400	27665.801	26048.400	27998.801	26593.400	25696.000	28372.801	26221.600	26985.801	28675.000	27406.600	26175.719	26972.172	27415.715	27526.098	27004.701	27986.213	28848.822	28861.486	28582.459	28849.811	28115.855	28501.025	28462.188	28120.516	27588.842	27633.033	27591.170	27718.150	27398.469	27216.008	26982.186	27018.479	27079.682	27058.639	26763.879	27268.809	27278.680	27292.848	27322.211
27272.400	26408.801	24898.801	26783.000	26718.801	26380.000	26840.801	27355.199	27290.199	28299.000	26217.801	26270.801	27752.801	26547.000	28133.199	26929.199	27108.199	28074.000	26973.600	27910.000	28360.000	27613.191	27721.539	27962.148	27799.768	27468.738	26604.295	27751.863	28060.340	27071.943	27184.254	28129.117	28768.207	27891.451	26654.992	26969.850	28006.912	28001.176	28080.205	28381.082	27688.615	27631.564	27927.023	28052.910	28066.172	27845.408	27977.221	28362.631	28076.809	28420.629
25363.801	25340.801	27002.600	25707.199	25705.801	27223.000	25476.000	26299.199	26372.000	27437.801	26210.000	26719.000	27367.199	26029.199	26423.600	26100.600	27771.400	26159.801	27365.000	26455.000	27942.400	28500.609	28452.834	27667.561	27050.725	28555.879	29037.355	27958.049	28755.783	28522.221	27870.484	27422.199	27606.689	27795.723	28576.125	27870.654	28256.477	27896.984	27772.852	27856.598	28549.682	28305.467	28029.330	27994.867	28090.871	28187.387	28232.814	29247.227	29503.557	29817.604
26607.400	26504.600	26444.400	26677.801	26969.400	26241.801	26118.400	26347.400	27324.400	25845.801	26114.199	25287.199	26362.199	27795.801	27332.801	26931.600	28002.600	26217.000	27416.199	27384.199	27955.000	27511.465	28901.256	27618.949	27714.469	28352.811	27326.971	28160.355	27386.684	28733.930	29116.627	26895.621	26426.379	27468.359	27233.816	26919.980	27764.092	28390.771	28587.016	27777.074	27674.287	28343.320	28140.904	27614.258	27970.607	28046.486	28264.676	28802.488	29023.137	29311.695
26601.600	25294.801	28164.400	26924.400	25626.400	27628.600	27526.199	26722.400	26848.600	27258.600	25986.801	26920.801	26479.600	25170.801	26881.400	26766.000	25724.600	26638.199	26773.199	27560.801	28558.199	27476.377	26880.568	26638.619	27479.287	26719.510	27914.918	27630.654	28600.293	27646.748	27084.291	26904.408	28306.021	27690.314	27862.857	27075.156	27186.158	28382.365	28249.953	28124.936	28020.744	28001.061	28328.943	28647.967	28674.934	28589.172	28703.734	29250.045	29117.854	28925.377
25471.000	25309.400	28447.199	26539.199	26745.600	26995.000	26683.600	26300.199	26446.000	25397.400	24339.400	24577.199	26379.199	26550.400	26185.801	25611.000	26179.199	27270.000	25607.199	26551.000	27262.801	26752.621	25788.084	26934.801	28682.307	29145.936	28379.414	29516.695	28075.955	26789.246	27941.547	28609.457	28444.312	27516.971	28015.211	28607.486	28252.850	28058.381	27587.404	28830.145	28162.629	28989.926	29645.398	29691.803	28928.648	28729.150	27945.137	27909.838	28960.953	28443.594
26444.400	26876.199	27274.801	26178.400	25851.600	26978.000	26817.400	27525.801	25654.199	26442.199	27338.199	25742.199	26483.600	26714.600	26766.801	28252.400	26696.000	27344.199	27701.400	26937.000	27054.000	27716.520	27439.467	27462.324	28274.137	28423.668	28655.762	28749.305	27771.387	28793.801	29564.281	29018.316	27907.754	28122.822	27659.947	27100.691	26412.717	27752.992	27680.988	27565.482	28132.639	28030.178	28539.949	28305.740	28065.734	28248.021	28722.008	28921.494	29132.178	28569.301
27372.199	28347.000	27973.400	27151.000	27092.000	26858.400	26468.199	25130.000	26656.000	26777.801	27290.600	27253.600	25949.199	27034.400	25958.801	26938.000	25880.199	26115.801	26777.400	27424.400	28284.400	26237.105	26606.365	27960.605	28167.379	27567.490	28602.727	28349.852	27738.307	28239.504	27868.787	28059.004	27611.523	27665.400	28340.670	27384.268	27008.828	27467.936	27637.701	27671.420	28419.711	28253.678	28344.688	28245.643	28053.258	28171.291	29107.281	28774.430	28851.902	28482.363
26272.600	27467.600	27780.400	26087.801	26400.801	25793.801	26375.400	26543.400	26334.199	25886.000	25507.199	27618.600	26975.000	25942.801	26111.600	27025.000	27847.801	26616.801	27046.199	28189.199	26007.400	27639.178	28043.676	27603.943	27306.955	27406.082	27967.379	28311.377	27705.930	29043.855	28243.225	28614.480	28453.564	27902.451	28730.549	28125.939	27336.545	27701.568	28309.832	27848.619	28258.188	28272.043	28276.004	28516.219	28112.051	28285.877	28971.145	29035.172	29018.104	28655.355
26642.199	25447.000	25750.199	27851.801	27314.600	27639.801	28006.600	26254.400	28023.400	26594.400	27194.600	27952.801	27152.000	27903.600	26901.199	25543.400	26987.000	27554.400	27288.000	26650.801	26334.000	27617.691	28516.428	26886.824	27472.365	27287.465	28875.346	28171.270	25847.244	27125.445	28412.736	26714.742	27908.734	27812.191	27175.367	26763.209	25881.643	27077.326	27470.338	27347.377	28459.953	28257.820	27733.920	27322.285	27808.035	28215.023	28976.352	28720.668	28598.578	28780.223
27244.199	27558.600	26709.600	27144.600	25630.801	27591.801	27369.000	29296.600	28845.400	28238.000	27171.600	27009.801	26646.199	26273.199	27417.400	27462.400	27485.600	26221.000	25883.400	27072.199	26896.600	25754.781	26878.785	26980.156	27259.516	26790.580	27128.504	28120.723	27644.818	28463.594	28349.479	27738.873	27863.051	27904.918	28338.580	27666.953	27351.545	27804.123	28482.957	27728.074	27938.273	27716.408	27935.008	28385.273	28576.055	28555.100	28912.410	28760.477	28480.646	28208.844
27748.000	28420.801	26778.600	27503.600	27949.400	26019.199	26646.600	27439.400	27690.000	27654.600	27841.000	28089.000	28368.199	28421.000	26987.600	27495.199	28328.000	27416.000	26141.199	28296.000	27048.600	26707.424	26081.863	26695.537	26124.574	26833.654	26361.406	27290.357	27292.898	28393.088	28770.381	28285.186	27307.334	27522.363	27797.301	29163.385	26889.197	27743.502	28165.100	28239.342	28198.010	28134.494	27914.434	27957.020	28193.701	27763.023	27524.174	29110.482	29091.379	28882.771
25794.199	26822.000	26743.400	27214.600	26364.801	27093.600	26887.199	25650.801	27828.000	26333.000	27639.400	25916.000	28341.600	26608.801	28386.000	25473.000	28327.400	26582.000	27385.199	26474.199	28499.000	27235.385	29047.240	28870.070	28072.350	27682.547	28916.021	28378.404	28885.826	27545.652	28437.293	29586.811	28552.242	27466.846	28167.803	27673.893	27725.092	27457.396	27120.293	26699.873	27190.904	27253.568	27370.262	27253.146	28103.104	28474.693	28623.705	28664.547	28819.533	29622.871
26447.000	25797.600	27273.199	26463.600	27323.400	27514.199	26997.400	26748.199	26140.199	25781.600	27564.801	26093.801	25874.000	26388.000	28704.400	29099.000	27897.801	26567.400	28157.199	27293.199	27491.801	29228.719	28617.463	28173.900	28152.992	28513.705	28255.689	27755.410	27481.395	28244.463	28469.211	29284.223	28937.715	27632.342	28295.789	27947.811	26815.529	26743.119	26634.854	27380.604	28058.967	28501.535	28436.070	27648.332	27778.018	28648.498	28877.699	29218.301	29809.654	29652.404
28164.400	26005.801	27516.199	26442.000	26445.199	26655.400	28932.600	26943.600	26168.801	26908.801	25737.400	24093.600	25782.600	26149.400	25774.000	25821.400	25960.801	26529.199	27245.600	27169.400	26595.400	27410.977	28197.188	26907.115	27355.047	28619.492	29023.760	29519.947	28741.104	29462.738	29581.816	28733.533	28147.973	29121.098	28069.453	28456.072	28523.426	28536.525	28530.684	28669.758	28989.027	29236.576	28647.596	28502.074	28677.252	28803.951	29012.236	29161.215	29243.031	29184.455
26508.600	25230.600	25024.801	25448.199	26494.400	25917.000	27192.600	27284.400	27090.000	27040.400	26314.801	26551.000	26322.801	28862.400	28049.400	26876.199	27837.199	27939.600	26422.801	29320.400	26186.600	26953.658	26890.342	28320.854	28301.148	27935.150	28638.137	27933.047	28538.102	27292.473	28480.848	28223.721	27959.432	27072.324	26491.125	26874.545	28119.850	27362.992	26980.439	27581.340	28588.291	29051.004	29224.072	29252.838	28652.533	28595.818	29228.846	29697.236	29486.586	30362.396
26836.199	26933.000	28225.000	26200.600	27825.600	26684.000	27100.600	25649.400	26555.199	27927.801	25082.400	26600.801	26963.801	26623.199	25159.801	26788.199	24792.199	26910.801	26264.000	25458.600	25712.199	26546.215	26864.533	27195.076	27646.889	26902.188	28177.074	28073.562	27216.027	27129.389	28422.873	28452.354	26890.914	26834.443	27407.434	26508.451	27620.059	28140.406	27813.850	27899.002	27506.369	27922.375	28199.244	28754.061	29098.377	29103.953	29160.668	29248.037	29334.805	29259.812
26251.400	27255.400	26717.400	26386.199	25492.600	25102.600	25647.600	26551.000	26648.600	26916.801	25917.600	26501.600	25938.000	26839.199	26910.000	25944.600	26371.000	27324.801	26258.400	25969.199	27048.199	27154.705	27655.047	28348.727	27748.912	27528.309	28372.930	27875.125	27437.061	28170.162	28855.092	27554.047	28022.355	28244.945	27981.766	27768.492	26772.154	26435.039	26707.264	27922.781	28833.410	28327.955	28211.457	28280.016	28313.070	28468.070	28510.600	28134.537	28393.928	28898.977
26782.400	25731.600	25984.199	28365.199	25889.199	27575.199	25806.600	25255.801	24907.400	26544.801	25660.199	26599.000	27076.199	27608.400	26158.600	28081.199	27767.400	26368.000	27141.400	26665.400	26852.801	26412.613	26596.037	27232.732	27048.262	27496.516	29093.355	28601.637	28777.123	29144.850	29582.209	28478.395	28483.779	28782.939	27359.627	26839.041	27433.535	27896.932	27337.949	27311.141	27250.555	27524.787	27573.158	27428.410	27932.688	28407.211	28722.658	29067.018	28779.555	29560.246
27012.199	26631.600	27601.400	27551.000	26274.600	26428.000	26961.000	25655.199	26895.600	25689.801	27574.199	25846.400	26022.199	26739.199	26570.000	26282.400	26727.199	26585.400	27213.600	27390.600	28052.199	27904.336	27533.969	28296.283	28113.146	26657.396	26827.582	27460.127	26996.953	28214.203	27151.160	27946.492	28190.844	28180.240	28407.947	29288.055	29181.369	28751.133	28657.631	28321.174	27758.115	27938.992	28118.887	28927.240	29720.475	30185.348	30418.344	29819.570	29287.221	29649.598
27472.400	26575.400	27509.400	26325.801	26572.801	24893.000	25814.600	26142.400	26652.600	26009.199	25811.600	26240.000	27273.801	29068.600	28324.199	26671.199	27219.000	27337.199	26026.199	26990.801	26810.400	27322.322	28188.201	28260.320	28474.453	27864.543	27596.623	27060.303	28100.320	28637.328	28359.473	28469.051	28629.832	28134.344	27726.115	27400.625	27006.438	26309.262	26974.223	27486.303	28126.805	28037.604	27524.785	27751.549	28723.418	29036.242	28203.990	28154.033	28807.957	28902.107
27312.000	28259.600	26309.400	26047.199	27745.199	27851.400	27196.801	26946.199	27887.199	29037.801	27203.199	27311.600	27481.000	26420.400	28107.400	27415.000	27737.600	26128.400	28383.199	27034.600	26340.400	25812.643	26474.359	26588.047	26242.336	27290.152	27194.408	26999.805	27911.338	28034.699	27450.551	27692.656	27012.201	26048.459	26569.916	27251.566	27862.180	27446.049	27240.232	27473.824	27308.111	27310.287	27594.162	28127.803	27796.811	27771.348	28456.709	28309.439	27768.293	28489.266
26135.600	26693.600	27839.000	26955.000	25896.199	27184.400	25957.600	27278.199	26813.400	27823.600	26681.199	28679.400	26623.801	27928.801	27832.600	27942.400	29103.600	28722.000	27345.199	27235.400	28384.600	27805.336	27879.916	28079.070	27339.191	28347.273	28660.957	27889.338	27924.332	27429.078	27888.545	27817.668	28177.646	27994.422	27340.840	27716.916	27547.809	26588.188	26720.789	27772.412	27575.539	27475.705	28151.781	28380.379	28483.830	28843.727	29978.986	29412.730	28607.578	29236.727
26043.400	26493.000	25978.801	26961.600	26317.199	27072.600	26930.801	26468.000	26297.600	25292.400	26786.199	26476.600	27401.000	26338.801	27088.400	26074.199	25095.600	27178.801	26290.400	27358.600	27129.199	26819.055	26861.314	27754.777	27277.557	27733.482	27535.678	27867.416	27614.455	28092.850	28478.348	28366.178	28175.434	26888.000	27651.078	27509.988	27022.336	27618.027	27987.389	28639.641	29660.027	28969.406	28893.982	29213.283	28602.510	28593.703	28354.914	28986.795	29596.650	29770.875
25604.801	25395.199	25815.600	26600.600	26894.400	26121.600	26472.199	26439.000	27662.199	27384.600	28505.801	27842.801	27049.400	26129.600	27711.000	26231.000	27014.801	27922.000	26457.600	26087.000	26654.199	26978.396	27533.977	26579.479	26486.459	27098.131	26260.305	26529.848	26398.691	28245.732	27170.145	27403.936	27554.613	27425.699	27651.141	27612.141	28261.957	27407.139	27393.316	27177.379	28073.785	26753.033	27091.104	28414.432	28016.123	28138.250	28343.996	28132.482	28768.883	28828.303
24919.000	26975.000	25767.199	24344.400	25681.199	26227.400	25762.000	25711.000	25618.801	26567.199	25472.600	26116.000	27355.801	26278.400	26862.000	26374.600	27825.600	28378.400	26888.400	26592.199	26742.400	26653.008	27038.408	26952.984	27242.418	27482.420	26654.285	28660.863	28684.467	27257.227	26165.219	27605.994	26608.172	27318.037	27738.438	27451.709	26649.596	26771.832	27684.760	28614.574	28156.146	28408.549	28274.947	28004.885	28631.109	28945.668	29274.783	29660.658	29902.348	30228.756
24995.600	25806.600	25963.801	27211.801	25744.600	27211.400	27577.600	26471.000	26464.000	26090.000	26613.600	27426.801	26657.199	26940.801	26535.000	26575.600	25904.600	27310.199	26414.199	26968.000	25398.600	27098.713	26020.936	26647.742	25829.391	26512.732	27124.184	28132.578	28614.367	28082.705	27764.139	27519.197	27125.721	27979.889	28410.471	27618.887	27667.953	27078.328	27325.602	29510.115	28618.736	28588.395	29370.760	29250.232	28778.381	29314.945	29777.623	28960.176	28703.275	28032.666
26102.600	26932.600	25771.801	25293.400	25791.400	27033.000	25652.801	26930.199	26467.801	25702.400	26625.600	26896.000	27238.600	26211.199	26790.199	26969.600	26821.400	25362.000	27870.801	26464.600	25323.801	26523.844	25618.514	25411.234	26172.338	26943.709	27479.172	28276.033	28091.791	26228.281	26395.920	26606.697	27277.684	27425.986	27579.152	27045.256	27096.254	28098.246	28146.615	27768.764	28074.543	28729.641	28871.256	28930.307	29430.668	29193.721	29587.676	28782.680	28115.547	28822.418
26727.000	26407.199	27821.199	26693.600	25661.801	27860.000	25178.801	26318.000	25617.600	25395.801	27620.199	26947.801	23958.600	26195.801	26455.400	26626.199	27481.000	26779.000	26601.000	26691.400	27261.801	26219.027	26167.375	26257.947	26955.699	26207.195	26765.764	26292.992	27042.750	27112.871	26833.482	27541.564	28446.502	27426.324	27472.275	26847.734	27273.283	28027.756	27526.531	28451.895	29147.512	28754.469	28296.658	28591.031	28532.457	28868.922	29501.707	28966.645	29062.420	28854.361
25594.600	25096.600	23832.199	26061.000	25818.600	26507.600	25290.600	24842.600	24894.400	24554.801	26435.199	26506.600	25781.801	26744.000	26459.400	25458.000	25817.600	26651.600	27076.400	28329.199	27060.400	26195.967	27094.779	27620.941	26980.047	27523.154	26855.734	27560.945	29736.225	27618.219	27532.805	27005.996	26669.041	27254.254	28306.496	27901.250	28041.047	28209.791	27746.373	27420.529	28055.471	27217.549	27158.129	27403.658	27583.924	27961.297	27832.635	28228.389	28584.559	28460.691
25634.199	26062.400	26503.600	24443.400	24622.600	24032.400	25954.000	27115.199	25971.600	25098.600	26309.801	26577.199	27307.600	26715.801	24765.801	25877.801	25488.801	24815.400	27832.400	26366.400	27424.801	26466.676	26245.137	26359.197	27135.914	26486.824	27271.438	28526.295	28113.652	27850.152	28268.275	27563.584	27975.500	28645.779	28952.605	28344.592	27620.328	27985.965	27253.746	27755.156	27292.113	27222.596	27321.922	27697.412	28124.367	28660.107	29054.031	29306.922	29268.965	29561.812
26742.600	26411.199	27347.000	26921.000	25874.400	24705.801	25801.801	26421.801	26567.000	25014.600	25692.400	26713.199	27134.000	26295.000	27016.199	27554.801	27335.199	27720.199	27938.000	27617.801	28020.400	28869.711	27228.857	27840.689	27871.496	27711.711	28344.252	27693.654	26631.869	27811.514	27674.629	27925.504	29153.135	28180.117	27276.482	27967.789	27204.271	27917.328	28287.619	29433.188	28684.314	28477.225	28529.094	28962.707	28776.303	28454.318	28156.152	28752.248	29529.137	29081.668
27639.600	26910.199	25836.199	26295.199	26726.400	27632.801	26035.199	27451.000	26140.400	27347.199	26452.400	26372.400	27407.600	27113.400	28036.199	26227.400	27584.199	28416.199	26646.400	27344.400	27150.000	27728.398	27747.680	26568.004	27619.402	29076.861	27498.238	27038.627	27525.238	26279.801	28087.461	29025.664	29147.910	28443.607	28200.363	27845.475	28336.197	28239.980	28213.770	27411.678	28626.889	29110.562	28685.113	28023.080	28980.074	28949.488	28582.305	28805.133	28934.795	29430.279
27548.801	25960.600	25797.199	26197.400	26297.400	26540.600	25657.199	25635.801	26302.199	25930.801	26153.199	27700.400	28707.000	26641.199	27376.400	25987.801	27033.199	26890.801	28140.400	27325.600	26264.000	26906.184	27603.221	28582.053	28182.393	27498.539	25825.391	26959.910	27623.555	26809.719	28558.758	28470.789	28000.660	27584.693	26934.996	27159.418	28302.312	28836.592	28700.910	27874.104	28448.914	28348.074	28472.477	28477.990	28320.729	28528.369	28110.699	29172.387	29075.355	28814.164
26801.600	26175.000	25452.400	25422.801	26074.801	26663.600	27585.400	25206.801	26999.199	26963.801	26783.199	26660.199	28018.801	26407.400	26773.199	25825.199	28434.400	26624.400	26857.600	27387.199	27253.600	27776.111	26999.170	26941.785	26560.332	27409.553	28127.469	27791.789	26216.711	26882.637	28652.721	27968.689	27721.111	27341.340	28144.150	28306.887	27130.205	27210.516	28013.291	29578.012	29288.258	28533.195	28406.469	28054.799	28290.285	28393.270	29090.934	28547.334	28634.859	28793.609
24837.199	26105.801	26139.199	26960.000	26838.801	26888.400	25689.600	26375.600	26045.199	26953.199	26554.400	27674.600	25860.801	26778.000	27304.801	26113.801	27608.400	27659.400	27370.600	26839.400	26266.199	27262.125	26609.756	26675.633	27286.654	27177.543	26556.852	26648.252	26728.373	25598.287	28168.645	27587.607	28192.922	28080.789	27600.648	27052.992	28283.920	28295.791	28267.180	27421.789	27814.832	27832.041	27312.117	27879.256	28138.508	28169.717	28603.658	28416.570	28136.334	28657.412
27016.400	26009.400	24849.600	24440.000	25880.000	24681.199	25180.801	25087.400	26632.600	25198.400	26051.801	25862.199	25925.801	26278.801	26525.199	25299.801	26008.199	26255.400	25685.199	27874.000	26335.199	26194.322	26365.801	26135.229	25539.752	26240.404	26363.377	26113.506	26368.988	28772.986	27729.398	27538.438	28349.537	27789.533	26952.977	28422.553	26493.465	26742.885	26739.676	26639.904	26267.053	26523.916	26637.922	26747.434	27160.857	27279.738	27482.850	27294.111	28306.143	29059.764
26336.400	26411.000	28120.600	26066.600	27440.400	24805.000	26210.000	25459.000	26733.000	26099.400	27194.400	26678.000	24818.199	26535.199	25837.600	26174.600	26817.000	27074.199	26519.199	25753.000	26999.000	25941.852	26292.082	27338.580	27527.180	27114.307	26436.947	27005.625	27304.324	27250.244	26450.121	27452.158	26512.873	26334.223	26843.119	26159.639	26920.082	28315.906	27758.879	26981.361	26492.707	27002.322	26579.379	26343.928	27037.404	27709.223	28095.018	28233.953	28312.391	28201.033
26539.600	26077.801	25282.199	25789.000	25663.600	26139.400	26013.400	24402.199	25874.801	26575.000	25130.801	25520.600	26815.000	26767.400	26990.600	27873.801	27226.199	25805.000	25323.600	26550.600	25966.400	26476.379	25585.174	26321.605	25993.410	25344.670	25437.938	26078.953	27599.416	26990.396	26087.652	27356.168	27162.684	27560.207	27005.285	26779.193	25624.217	27067.523	26119.305	25044.607	26157.900	26746.676	26404.779	26117.725	26586.250	26271.549	26977.828	27044.893	26979.670	27192.123
25835.199	26231.801	26246.400	26174.801	26414.199	28090.801	26371.000	26585.400	26382.801	26381.801	25611.400	27167.000	25602.400	25577.199	26362.801	26389.600	27069.600	26824.600	27241.400	26289.000	26207.801	26541.207	26668.104	27337.561	27424.223	27917.855	27391.250	27891.338	27316.160	27395.420	26526.572	28524.203	28846.990	27677.018	27174.561	27732.545	27726.145	26229.209	26931.955	26704.684	27127.242	27205.639	27696.869	26722.857	26660.064	27503.160	28246.623	28254.045	28517.654	27895.947
25075.400	24524.199	25420.400	26992.000	25763.000	25223.600	24664.600	26488.199	26367.801	26104.600	25960.600	25097.400	28165.400	26411.801	26434.199	27971.400	26942.400	27216.000	26162.000	27462.801	27511.600	27414.412	26186.240	26378.469	28325.344	27151.342	25937.316	28392.908	27193.629	28198.094	28811.613	27749.273	27293.934	27606.191	28144.453	27841.908	28202.816	26957.236	27356.229	27592.824	27961.010	27499.605	27641.605	28009.389	28113.051	28479.162	28890.178	28656.873	28745.314	28432.682
26719.000	25777.199	25111.000	24510.801	25040.199	25220.400	24460.400	25624.600	25548.600	26408.600	26312.600	26847.199	26722.000	26056.199	26836.801	27910.600	26931.801	25676.199	26765.199	26621.400	27008.000	25772.922	27175.217	28908.174	27511.914	27091.426	27719.938	27084.896	28669.715	27277.893	27818.898	26952.924	27072.877	26829.453	26486.170	25813.805	26085.008	26773.783	26097.611	25999.295	26904.947	27196.867	28173.664	28149.471	27081.908	27170.865	27729.471	28471.051	28008.773	27760.510
25262.400	27682.801	25488.400	24558.400	26100.801	26601.801	25559.000	24383.600	26521.600	26692.400	24523.000	27616.600	25697.199	25199.600	25975.400	25693.600	25325.801	24822.400	25587.400	27564.400	26922.400	25924.973	27009.275	27161.625	27721.809	27114.543	25001.672	26834.598	27556.043	27064.742	27731.543	27614.533	26939.438	26991.904	27117.004	26995.301	26250.344	27362.840	28334.830	28806.365	28289.898	27646.502	27302.064	27610.195	27611.713	27653.865	28007.410	27990.379	27788.166	28013.473
26829.000	24548.199	25374.000	26749.199	26589.400	26258.199	26704.600	26107.000	26474.199	26936.000	28152.199	25901.000	27523.199	26187.000	27941.000	27028.600	28179.400	27573.600	25442.801	26326.801	25478.600	26195.004	25755.676	25590.562	25580.670	25979.480	26466.490	26571.459	26912.230	27106.936	26674.131	27305.646	26556.391	26491.025	26278.439	28113.439	27060.479	26371.861	26805.939	27072.736	27041.791	27852.049	27790.617	26971.742	27221.004	28254.865	29740.068	29304.922	28812.881	28805.385
24944.600	25945.400	26434.000	25650.199	25709.199	26807.000	25047.600	26323.000	27776.600	26513.000	27355.600	26256.199	25336.000	25907.400	26243.000	25391.000	25167.600	27279.400	25420.600	26045.000	25554.199	27194.158	26515.293	25997.340	26501.992	27752.311	27146.174	27651.910	26765.066	26292.848	27779.932	27096.916	27512.018	27974.131	27622.559	27069.584	26927.705	26801.617	26079.756	26505.902	27518.330	27424.385	27139.980	26993.850	27612.057	27546.002	26760.307	26942.504	27129.500	27664.625
27135.000	26518.801	26984.801	25537.199	24049.199	26546.600	25381.600	25891.400	25982.400	26652.600	26247.400	25725.400	26445.000	26033.400	26090.600	24482.000	25888.000	26015.000	27115.600	25680.801	26845.600	27171.824	26010.305	26595.424	26653.723	26850.762	27178.994	27242.885	26874.551	27149.637	26372.531	27149.676	26479.557	26343.137	26997.709	26445.326	25821.020	25747.539	25696.588	26330.955	27037.332	27512.971	27522.381	27736.414	28001.324	28279.729	28293.371	28825.789	28191.990	27660.723
24713.600	24906.000	25567.400	26089.000	26357.400	26097.199	25682.400	26442.600	26363.400	26746.199	25457.600	27080.000	27008.600	27539.199	26057.199	26365.000	26395.199	25730.400	26651.199	25738.801	28567.600	26588.596	27817.285	26113.768	26069.754	26653.641	27100.861	27884.195	27385.344	27355.906	27741.811	27911.982	28379.713	27674.018	28116.871	27480.881	27199.988	27850.572	27729.430	27732.529	27065.760	27704.451	27335.105	27267.248	27101.385	27343.432	27529.605	26741.826	27050.742	28088.943
26122.400	26913.801	25063.801	25353.199	26633.199	27462.600	26219.199	26223.199	25875.000	27139.199	24692.000	26147.199	25388.801	25537.199	26105.600	27971.400	24720.600	25455.199	25545.600	27926.199	25739.801	26527.139	26933.227	26676.607	25934.410	26437.273	27183.693	29015.742	26424.051	26723.100	27195.738	27666.330	27661.756	27749.229	27111.986	27825.283	27669.080	27249.201	27032.783	26984.176	26603.678	26794.953	27210.092	27583.629	27112.570	27209.129	27186.539	27135.359	26918.971	27130.959
26877.600	25642.801	28261.000	27922.801	26305.600	24567.199	25977.801	25606.801	26126.199	25168.600	24451.400	25339.199	25993.801	27244.801	27622.801	27110.000	27506.801	26182.600	27435.000	25650.000	25550.000	26888.393	25474.854	25572.398	27325.826	27690.717	27010.107	28366.143	28865.812	27606.281	28146.881	27959.342	28248.846	27353.211	26215.062	26357.498	27728.527	27328.703	26847.924	27267.984	26693.672	26474.309	26488.555	26742.387	27247.361	27584.602	27631.018	27242.119	27062.764	27169.139
27144.400	25078.801	24158.400	26819.000	26125.600	26099.199	25408.400	26518.400	24536.199	25360.000	25168.000	25181.199	25986.199	26760.801	26330.600	26534.199	25883.199	26917.199	27611.000	27293.199	26781.600	27476.357	27125.898	26983.988	28507.410	26572.973	26679.115	28821.861	27784.453	27088.178	27123.264	27403.773	27975.424	27950.574	27356.896	27787.518	27067.926	27900.783	27485.955	27717.336	27475.922	26921.463	27279.025	27920.238	27511.889	27667.023	28236.537	28028.074	28365.955	28993.654
26739.199	27917.000	27049.000	26634.000	25900.801	28378.600	26237.801	27526.199	25996.400	26441.199	25961.400	26189.400	25972.801	25553.199	25804.199	25977.600	26117.000	26424.199	25327.400	26621.199	24944.000	26112.967	26576.896	26985.752	26365.830	27138.609	26889.084	26202.244	26517.512	28173.070	28997.686	28135.023	28432.943	28614.982	27626.084	27176.717	26704.990	28631.354	28140.994	28168.064	27979.941	27807.703	27669.264	28011.711	27931.123	27699.188	27760.914	28028.756	28157.629	28277.041
26049.400	25241.400	26472.199	26446.000	26835.199	25888.000	25545.199	25051.801	25987.199	26260.600	27199.199	26241.400	27287.199	25254.400	25150.400	26044.801	25588.801	25846.000	26401.199	27292.600	26274.199	26494.699	25796.887	27427.646	25728.498	25732.041	26042.107	26557.893	27857.906	27732.553	27201.857	27711.379	27613.758	27263.609	27801.682	28054.623	27811.982	27577.555	27920.779	27507.916	27145.588	27857.691	27354.682	27083.645	27060.754	27006.896	26635.398	26602.490	26555.926	27663.168
26981.400	26027.199	24852.199	26516.600	26281.199	25926.400	25735.600	24773.400	23751.400	25739.400	26447.400	25070.000	26777.000	25382.000	26198.000	25416.000	26669.801	27967.600	28249.801	27199.000	26738.801	26668.828	26616.355	26775.404	26354.258	27070.084	27240.822	27707.074	27644.057	27818.258	28064.365	28101.666	28706.842	28495.186	27896.893	26142.453	25706.264	26461.924	27195.975	27109.283	27076.205	26203.830	25421.982	25741.906	26043.826	25810.693	25198.219	25961.771	26061.660	25819.721
24979.801	26925.000	27098.400	27215.801	27030.801	28071.400	27685.000	26135.400	26493.199	26596.801	27325.801	25934.000	27922.400	27212.400	26837.400	25328.199	27071.600	26433.600	26580.400	26801.400	25999.600	25282.574	26064.863	28581.627	28022.480	27434.771	26401.855	27343.264	28212.963	27597.576	28067.723	28250.328	28264.396	27487.646	27667.350	26623.883	27625.893	26516.934	26562.217	25999.457	25624.869	25840.764	25794.531	25983.074	26224.961	26494.551	26705.826	26238.621	26401.412	26663.332
27536.000	25932.801	25648.000	26332.600	25653.199	27216.801	26148.000	26577.199	26816.400	27678.801	27019.400	26818.801	26770.801	28558.000	28953.199	28772.600	28195.801	26244.199	26817.199	28018.199	28620.801	29255.855	26597.328	27300.764	27719.809	26391.000	28354.820	28969.324	25876.812	28240.475	27142.057	27740.537	27566.348	27046.701	27269.684	27634.211	26891.322	27471.586	26880.922	27313.381	26944.375	26260.402	26180.533	26513.885	26541.221	26731.564	26753.035	26660.367	26060.131	26245.236
26313.199	26240.199	25210.199	27422.801	25345.000	26272.801	26663.600	26731.600	26162.000	25452.801	26406.199	26713.000	26685.400	26487.600	26323.199	27533.000	25980.600	26173.000	26416.199	27279.199	26835.400	27706.807	28090.826	28214.580	28565.719	28168.213	27482.059	27291.367	27215.703	27001.799	27059.615	26781.283	26844.645	26624.398	26546.072	26369.912	25278.869	26157.547	26571.584	25783.904	25217.758	25263.379	25526.320	25308.967	25815.010	26134.430	26069.871	26131.420	25907.189	25928.893
26959.801	26329.199	27172.199	26963.000	26407.400	25817.400	25536.400	27015.600	26440.400	26359.600	24830.000	24981.199	27189.199	27068.199	26363.199	24909.000	27377.600	25790.199	25152.000	26699.801	26554.600	26674.891	26484.232	26691.434	27059.279	26444.691	26778.115	26927.379	27277.125	27663.672	27187.682	26901.842	27081.178	26285.098	25899.104	26811.088	27764.332	27554.740	26643.324	26588.168	26489.910	26539.113	26911.076	27215.867	26615.707	26231.908	25493.211	26316.855	26931.748	26654.213
25804.801	27091.801	26409.600	26082.600	26631.600	25174.000	24899.199	25038.199	25943.199	25181.801	26071.400	25548.801	26154.199	25049.000	27256.199	26855.199	27155.801	26981.600	26818.400	27909.199	26747.000	27343.650	28165.729	27735.758	27484.129	27658.299	26643.096	26195.240	27352.781	28014.926	27040.070	26323.979	26768.529	26821.236	26439.783	27145.170	28008.154	26927.861	26255.023	25764.723	25738.176	25906.232	25817.057	26067.896	26362.568	26940.203	26809.844	25928.969	26395.174	26612.533
25769.600	27562.199	26462.000	25423.801	25674.600	26083.000	26030.801	25720.000	26010.400	27180.400	25766.400	26911.600	25748.199	25677.000	26249.199	26814.400	26023.400	26032.801	26351.801	27931.199	26714.000	26942.680	26987.369	27273.492	26630.080	26416.508	26397.174	27234.043	26954.404	26722.430	26866.270	26492.727	25824.371	25896.086	26049.549	26541.697	26825.398	26544.080	26691.209	27158.859	26704.578	26571.789	26358.064	27067.373	27688.158	27640.998	27607.018	27412.133	27237.811	26910.451
27227.199	25988.000	25836.801	25558.801	27092.600	26517.400	27771.600	26723.801	27918.801	26045.000	25632.801	28010.600	27640.400	26037.199	25590.199	26855.400	27214.400	26236.400	26869.199	26139.801	28081.400	27527.236	27176.031	26265.682	27596.102	27611.719	26368.178	26661.949	28311.170	25087.160	26214.924	24853.746	25636.744	26862.094	25712.779	25187.969	24611.199	26365.113	25855.914	25202.156	26225.918	25697.836	25833.777	26576.592	26405.992	26530.119	27016.504	27471.756	27271.018	26807.119
26506.199	24892.801	25972.801	25486.801	26408.000	26418.801	25351.600	26392.400	24749.199	25065.600	27545.199	26055.400	26549.600	24972.400	26967.801	25823.600	28244.801	25156.600	25709.400	28089.600	25750.600	25260.004	26305.125	27430.670	27531.736	26120.465	25799.850	25898.014	26675.275	25872.453	26136.688	26960.107	26058.486	26036.824	25940.525	26160.354	25491.785	26677.521	26045.801	25762.123	26559.920	26722.945	27105.420	27831.986	27503.578	27301.666	27105.324	27328.621	27819.705	28292.828
25766.000	26200.000	24250.400	25625.199	25353.199	26663.199	26594.400	27068.400	25370.400	25039.400	26161.801	25607.600	26203.600	28866.000	27756.000	26951.600	26144.000	25847.199	26387.199	26714.400	25232.600	26586.422	26127.223	27287.930	26330.023	26070.438	27007.604	27344.303	25359.445	25987.328	26320.125	26521.812	26433.395	24785.510	25421.738	25420.221	26136.420	26002.791	25574.641	26103.959	27288.076	27551.057	27934.658	27552.891	27457.543	28038.541	28144.688	27897.678	28306.518	28771.936
24996.199	25555.400	26819.199	26371.801	24996.199	24310.801	25785.400	25410.199	26537.199	26029.801	25910.199	26299.000	26047.199	25735.801	26295.199	27851.000	26372.600	27096.801	26200.400	25788.801	25872.801	25076.730	25597.879	24501.137	24912.754	24661.184	25050.312	25789.375	25160.887	25579.592	26391.008	26886.949	27753.016	27840.641	27339.479	27303.230	28682.980	27996.371	27595.340	27688.328	27726.182	27445.473	27177.330	26974.129	26812.777	26627.326	27130.547	28099.689	28265.531	28588.688
25939.801	25102.000	26432.801	24455.000	25483.000	25413.000	26024.400	25495.400	25474.000	24468.199	25065.801	26476.600	25930.000	26712.801	25828.801	25822.000	26103.400	25315.600	23962.400	24515.600	24570.600	23945.854	24573.566	25140.469	25824.066	25954.139	26561.947	27086.969	27289.791	27769.953	28141.021	27925.186	27772.135	27270.982	27666.834	28023.074	28114.350	27481.303	28153.715	27795.084	27379.348	26891.184	27394.812	27432.783	27827.035	28482.615	28713.133	28269.826	28425.699	28624.469
25671.801	24892.801	24145.600	24441.199	24662.801	22703.000	22952.400	22319.000	24249.000	23540.199	25165.600	23869.000	24728.000	24157.000	25416.199	25240.199	24676.400	25431.400	26155.199	25986.801	26743.400	25514.795	26933.299	26152.379	25762.248	26626.924	26839.141	27861.057	25784.758	27503.109	28103.555	27526.676	27367.658	27964.271	27056.154	27668.314	28205.518	27948.896	27940.256	26488.980	26701.754	27321.502	27183.723	27043.053	27407.385	27661.195	28012.730	28223.658	28104.994	28038.289
25708.600	24697.400	24463.801	25453.000	25688.199	26938.199	25474.000	26709.400	25029.000	24756.000	24533.400	24603.600	25367.000	24752.600	25749.801	24863.600	25935.600	25962.600	25756.801	26278.400	26721.400	25777.674	26841.498	26615.344	26421.559	26477.568	26876.441	26568.416	28255.686	28180.650	26873.135	27170.195	27542.525	27719.375	27989.947	26430.016	26861.809	27234.764	27208.018	27164.465	28418.021	28770.615	28465.234	28298.447	28566.617	28614.293	28892.762	28906.180	28603.545	28524.641
26046.000	24810.199	26271.199	24891.400	24105.600	23478.801	25669.199	23766.400	24822.600	24600.000	24864.600	24615.600	24472.000	26676.600	25378.199	25743.199	26356.801	25987.000	25644.600	25370.801	26204.600	26293.111	25772.021	26382.742	26860.791	26501.164	27759.012	27986.289	28359.105	27733.459	26953.703	27194.783	26685.293	26601.928	26663.752	26838.908	25715.816	26880.150	27028.424	27044.191	27969.355	28101.264	28097.746	27174.412	27552.344	27833.084	28019.348	28124.041	28577.490	28495.857
24916.000	25329.199	26774.000	25869.600	25364.600	25321.000	27030.400	25376.000	25599.400	24651.801	26008.199	25437.801	25990.000	26476.199	25976.400	26291.801	25599.000	25499.801	26905.600	27667.600	26919.400	25949.629	25978.490	27518.939	27945.273	26985.711	27877.576	27306.672	27901.484	28086.373	27865.617	28121.266	27006.654	28047.984	27876.400	26466.172	25710.020	26788.676	26790.602	27048.244	27129.967	26962.488	27358.225	27729.457	27558.510	27106.738	27294.574	27477.748	27391.967	27664.990
25615.600	26446.000	26600.400	25650.600	24327.801	26788.000	25636.199	25779.801	25637.600	27024.199	26983.600	25136.600	27834.000	26802.600	26189.199	25165.000	26154.199	25838.199	25926.000	26991.199	26643.600	27104.643	25350.309	25806.133	25861.924	26001.607	27327.822	29016.619	27070.891	27831.080	27628.309	26780.320	28214.404	27329.484	26412.785	25905.277	27452.275	26804.025	25675.256	25636.570	26135.863	25705.715	25936.260	26266.721	27149.486	27573.029	28350.219	28510.369	28580.137	29128.717
27351.199	26146.600	25259.801	26414.000	26655.600	26700.400	25726.600	26644.000	25476.600	26560.199	25859.400	26273.000	25965.199	27659.199	25167.000	25762.400	26370.801	26157.199	24674.400	25853.801	24736.801	26199.584	25564.463	26221.629	26123.633	27714.012	28036.867	26193.488	27171.072	26854.000	26573.293	28221.566	28156.152	27436.656	26449.227	27154.758	26547.400	27137.543	28091.625	27851.018	27259.012	27689.855	27609.557	27804.803	27183.061	26728.850	26773.797	26665.389	27225.227	27751.574
26048.400	24894.000	25147.000	26332.000	26059.000	25486.400	26521.400	24827.199	25487.600	27682.801	24853.801	25742.400	26386.400	25933.199	26103.600	25658.000	27063.000	25088.600	26204.199	27438.199	27359.199	24933.488	25071.963	25585.328	26669.268	26973.041	27034.365	26699.207	28138.510	27071.549	27661.051	27714.031	26987.324	27087.959	26536.385	26791.422	25010.830	26499.994	25803.297	26682.473	26857.514	26655.326	27566.916	27876.664	28374.502	28611.947	28882.783	28459.121	28447.791	28186.977
27325.400	26847.600	26306.199	26211.000	26181.801	25912.400	25047.400	26200.400	27112.199	25820.801	24832.400	26001.600	24251.400	25195.801	24445.600	26117.801	26190.400	24518.801	24270.000	26198.801	26056.600	26231.990	26774.842	26209.088	26195.432	27024.793	26370.910	27545.973	26327.793	26895.887	27525.660	27305.076	26523.568	27273.158	27259.084	27342.072	26482.900	27182.309	27572.535	26537.889	27065.383	27214.137	27510.641	27295.037	27443.590	27769.947	28800.627	28706.109	29057.279	29003.834
23869.199	25291.600	24868.000	24298.199	26378.199	27333.400	25922.000	24600.000	25944.400	25854.600	26205.600	26280.400	25060.400	26869.801	25149.000	25852.600	26864.199	27851.600	26860.600	26371.801	27444.000	27056.684	26707.586	26488.988	27227.201	27118.799	26538.633	26553.582	26952.871	26912.164	26507.342	27261.857	25981.766	26311.758	26075.996	26580.633	26075.814	27112.545	25967.342	26753.111	26732.080	26109.721	27069.098	27452.180	27471.650	28252.174	28578.010	28594.242	28879.320	28943.135
25142.000	25360.199	26141.400	25324.000	25201.400	25172.199	23948.000	24978.199	25894.199	26768.600	26092.600	26570.600	26246.199	25450.000	26158.000	25904.801	26387.801	26936.199	26635.199	25773.801	26105.600	25446.609	26750.572	26879.727	26285.635	27353.326	28357.990	28198.945	26984.762	27836.596	28219.363	29010.641	29033.820	27184.990	26651.195	25662.523	27112.459	26826.785	27174.090	27872.133	28324.891	27291.697	26445.027	27281.422	27687.682	27654.785	28350.707	28356.803	28633.934	28318.471
25806.801	24745.600	24940.000	27847.000	25870.199	25188.400	26292.600	24948.801	25728.400	25298.801	26463.400	26181.801	26487.400	26040.600	26536.600	25593.400	26012.000	25746.600	27271.600	27641.600	27357.199	27070.381	25400.303	27060.643	28069.266	27594.400	28027.324	28056.383	27719.910	27225.287	27401.203	28592.021	28295.676	27240.137	27398.180	26542.553	26119.805	25665.902	26240.389	26172.311	26186.432	26429.641	26262.980	27138.295	27565.469	27386.359	27394.740	27847.605	28019.580	28032.809
26429.600	26167.801	25488.801	25530.000	26226.801	25379.400	25480.000	26459.199	26433.400	26625.400	26431.400	26487.400	24407.400	25574.600	25743.801	25888.000	25626.000	25675.199	27311.600	27290.801	27590.801	26136.305	26045.729	26233.955	27056.930	27926.080	25896.537	26500.203	25935.861	27091.434	27543.266	27851.410	27552.281	27742.432	27815.889	27209.221	27830.514	26084.092	26938.387	27082.393	27215.129	26591.459	26949.855	27555.014	27525.074	27496.455	28141.469	27761.230	27495.973	28150.598
23953.600	25419.000	25042.400	24030.000	23802.801	25140.000	25211.199	25727.801	23483.801	26784.801	25973.000	24656.000	25551.000	24619.000	26793.199	26567.400	26487.000	26962.600	26370.801	27731.000	27250.199	26967.410	27142.250	27825.752	27554.250	27573.049	27661.797	26861.328	27317.045	27154.477	26741.602	26925.072	27632.869	27877.227	27968.414	28642.260	26792.250	27038.783	28277.334	29125.854	28328.229	28322.402	27518.947	27290.898	27411.273	27320.289	27500.359	27125.836	26950.268	27350.824
25349.400	26025.000	26501.199	25127.199	26878.801	25280.600	26455.801	25591.199	26663.199	26565.000	24700.000	27131.600	27965.400	25505.000	26664.000	25114.400	26958.801	26646.000	25985.000	27126.000	27253.801	26666.400	27152.625	27397.184	28092.145	27526.828	27139.010	27933.611	27632.951	27816.486	27493.184	27451.500	27599.648	27540.488	29170.535	27494.227	28205.295	26758.170	26729.564	27095.697	27607.979	27277.021	27194.117	27443.084	27231.531	27184.596	26360.074	27618.467	28532.725	28743.562
25813.801	26239.400	25283.400	26746.000	26675.199	25755.199	25640.400	26368.000	24870.400	26895.199	25787.000	24914.400	25879.199	24803.400	25220.600	25701.199	26529.801	25432.199	24704.000	25376.000	25145.199	26920.418	26851.494	26682.551	26496.049	26729.182	27391.676	27395.510	27907.123	27923.781	26862.268	27462.697	27079.328	27359.211	26932.439	27467.961	28485.973	27562.367	26812.209	26828.189	26834.498	26560.549	26836.949	27399.018	27871.730	28322.398	28427.184	28157.410	28665.992	29268.576
25559.400	25124.600	25324.600	24903.000	25367.199	24521.400	25036.000	25734.400	25523.199	24810.600	26126.600	25900.000	26691.199	26336.801	25503.000	25791.801	25048.600	26834.400	24776.199	26849.801	26217.600	26545.256	26561.537	26669.660	26625.510	27041.738	27778.123	26220.791	27570.770	26827.418	27083.588	27166.270	28067.889	27379.668	27169.490	27406.410	27646.932	26453.754	26859.559	27487.100	27460.438	27198.623	27390.549	27421.311	27345.477	27775.082	28366.359	28146.393	28464.805	28766.773
25257.000	25797.199	24342.000	25722.199	24375.600	25553.000	25516.000	25297.801	24940.000	25934.801	27081.600	26237.000	25428.801	25691.400	24399.600	26607.400	26931.000	24204.199	25069.600	25985.199	25538.600	24298.285	24130.182	25142.311	25060.719	26094.049	25619.555	26116.980	26395.711	26432.885	27460.943	27018.555	27631.158	26437.168	26362.336	27322.566	26687.729	28290.715	29275.881	27833.359	27054.891	26782.283	27280.521	27719.357	27533.055	28374.793	29086.922	28803.043	28772.373	28877.082
24681.000	25515.400	25411.400	23480.199	25357.400	25944.000	24089.400	25100.199	24172.199	24448.400	25236.400	25472.400	25930.400	26217.400	25246.600	26227.199	24667.000	26811.600	25684.600	24751.801	25980.199	26077.650	26718.500	26484.518	26733.191	25867.875	26183.953	26767.092	25740.746	27264.471	27298.174	27633.426	26834.215	26505.277	26536.615	27085.207	27709.340	27753.891	28254.930	28728.221	28590.625	27991.635	28697.902	28168.828	28129.641	28217.400	28317.357	28617.391	28651.674	28811.613
24619.801	25173.000	26375.199	25321.000	24732.000	25258.400	26068.600	24977.400	24092.400	26144.801	25604.600	25572.801	25878.000	25478.000	26392.199	26634.400	26495.801	25416.400	25822.000	27567.000	26126.400	26785.955	25771.555	27286.094	26232.861	26773.992	26764.570	26771.189	25997.941	27063.803	26747.697	25842.014	26342.482	27251.693	25538.014	26199.408	27274.621	27777.410	27690.205	26806.086	27457.500	27694.867	27861.908	27214.602	27125.754	27687.107	28427.887	28914.135	29022.781	28449.996
24946.400	24700.000	25511.000	25460.199	25445.801	25736.400	25074.801	24287.199	24719.400	25118.600	25934.801	26777.199	25884.400	24541.600	26433.199	25621.000	25917.199	25205.600	25975.600	25239.600	25424.600	24974.588	26167.117	27131.596	26992.395	26657.186	26620.076	25512.725	25972.799	26818.816	25305.352	26454.051	26402.100	26405.584	26202.961	26066.420	27094.881	26724.613	27149.549	28233.186	28440.297	28019.523	27903.555	28279.488	27801.447	27885.070	28786.932	28838.961	28359.627	28017.525
25574.000	26863.000	25191.400	27671.600	25313.000	25950.000	24522.400	26127.199	25827.199	25732.199	24642.400	25506.199	25952.600	24418.600	24827.000	24680.000	27084.801	26337.199	26114.199	26242.400	26501.000	25614.135	26395.336	26274.922	27464.180	27323.436	28102.547	28316.084	26482.436	25957.578	27281.041	27644.766	27132.617	26794.020	26425.738	26979.270	26822.746	26320.412	25884.561	25542.523	26042.326	26039.988	26497.154	27297.223	27992.283	28180.900	28471.244	29189.082	28398.154	27960.996
25778.801	24767.801	24414.000	26129.801	25624.000	26042.600	23516.000	25460.400	23999.801	24848.801	26708.000	25059.600	26989.801	25891.400	26448.400	26645.400	26764.400	24401.600	25937.801	26463.199	25616.600	26613.264	26335.316	26230.826	27356.793	26807.057	26118.430	25988.951	26619.326	27196.842	26716.119	26797.021	27727.471	27389.119	27097.412	27470.588	27075.820	26045.305	25753.578	26173.145	26574.758	26271.020	27354.895	26999.586	26517.088	27160.697	27725.818	26987.576	27355.316	27435.867
24575.000	24688.801	25625.400	25335.400	24786.199	24400.801	24059.400	24730.000	24778.600	25409.000	24865.600	26692.400	24749.199	26731.000	26799.801	24851.600	25340.600	26615.400	25670.400	26613.400	25061.801	25788.967	26540.986	27143.457	26868.291	26186.516	26485.895	27616.562	27243.311	26878.678	27505.248	27207.645	27159.748	26939.479	24987.805	25448.613	25275.465	26371.604	26491.453	27219.877	26141.244	26760.115	27037.105	27454.209	27496.266	27524.281	27801.596	27313.461	27033.119	27034.100
25449.000	25518.801	23966.199	25236.000	23665.000	24448.000	25479.801	25182.400	23005.400	23726.801	24758.400	24512.600	24172.801	25929.600	24245.400	24211.400	25561.801	26281.199	26025.801	25822.801	26822.801	25926.480	24797.141	25954.121	27127.275	27041.221	27282.000	28722.967	29003.576	27362.328	27785.062	27470.672	27825.477	27141.232	27154.873	27313.104	27344.902	26739.652	26646.979	26565.730	27389.633	26925.861	26534.314	26627.357	27207.908	27285.990	27833.109	27577.277	27213.840	26916.029
26113.400	24799.600	25469.000	24702.000	25367.199	24495.400	24669.000	24963.000	23943.400	25163.801	25596.600	24622.199	25714.400	25844.801	25347.199	24343.000	25256.801	25910.199	24915.801	26396.600	26519.801	26278.119	26062.473	26595.625	27268.896	27480.248	27369.170	27953.641	28103.408	27470.740	27111.463	26943.141	28068.721	26058.771	25894.180	26606.498	27558.643	27550.193	27399.924	26946.195	27485.541	27793.723	27909.395	27359.033	27043.740	26697.092	26640.150	26499.150	26446.002	26346.764
24524.801	25710.600	23131.199	23808.600	25399.199	26391.400	25665.000	24367.000	23496.000	26314.199	25287.801	24624.199	25233.600	25115.400	25176.000	24879.199	25002.000	25407.400	24873.600	24885.600	25085.400	26156.238	25354.971	26382.961	26498.920	26786.893	26461.451	27555.664	27327.971	26567.121	26632.250	27792.320	27984.256	27748.164	27927.031	27014.885	26844.160	26503.922	26701.965	28038.137	27405.613	27078.318	26648.828	26857.340	27584.227	27720.275	26469.018	26390.967	26502.615	26400.484
25080.199	25956.600	23394.199	26115.801	23758.801	25008.400	25280.600	24444.000	26874.801	25231.000	24865.199	23647.000	25111.400	24891.801	24021.801	24449.199	24043.801	25103.000	24941.199	25529.600	25838.801	25650.307	25360.539	26158.508	26269.223	26500.328	26100.709	27298.443	27571.652	27234.145	28072.389	28127.221	27337.865	26824.988	26777.121	28186.004	28316.572	26835.961	26615.963	26696.301	27505.451	27794.371	27772.096	27442.826	26467.318	25928.795	26108.898	25796.922	25541.664	26257.455
26087.400	25293.000	25602.600	26252.600	24008.400	24690.199	24100.199	24580.600	25012.400	24745.199	24964.400	25640.199	24876.000	25740.600	23630.801	25075.600	25122.600	24926.400	25048.400	25261.600	25313.600	24893.580	26389.344	26852.656	26857.088	26546.943	26891.986	25377.234	27239.004	26189.404	26246.438	26736.143	26776.494	26675.332	26378.703	25021.895	24997.855	25926.750	26221.072	26209.656	26066.383	26209.848	26075.074	25760.752	25302.156	24791.502	24639.057	24851.461	24865.953	24572.094
24750.801	24313.801	25001.400	24771.600	25056.000	25063.000	24305.600	23176.400	26278.400	24679.400	25764.199	24396.400	24289.000	24924.199	24754.600	26370.600	26300.400	25361.000	24999.000	26262.801	24999.400	25942.275	25866.234	26573.531	26695.459	27018.949	27230.168	26818.238	26403.410	26596.209	25778.494	25915.391	26407.561	26770.955	26225.701	25871.920	26387.484	27223.143	27076.623	26591.752	26627.035	27150.789	27160.199	26649.801	26444.232	26656.156	26421.059	25728.873	25478.365	25667.494
24848.600	24214.199	25636.199	25405.199	25023.400	26404.801	24084.400	24770.801	25708.199	24884.600	25823.801	25407.600	24339.801	24936.600	23587.400	25609.801	25301.801	25283.600	25029.199	26326.600	25896.400	26173.680	26821.414	26014.920	26942.404	26337.904	26900.436	25982.990	26486.621	26609.678	27317.027	27440.199	26886.475	26584.158	26397.758	26509.727	27480.955	27054.018	26575.480	26030.533	26327.324	26415.990	26573.238	26737.271	27117.271	26976.504	26620.451	25342.428	24946.537	25172.824
24743.199	24502.801	25276.400	25589.801	24657.400	25593.600	25248.199	24731.600	24821.400	25149.600	25139.801	25452.600	27010.600	25553.199	24073.801	26028.600	24799.000	25737.801	26565.199	25584.000	25052.600	25305.340	26411.291	26274.334	26958.195	27198.287	26443.492	28244.068	28538.709	27025.604	27619.320	27808.895	28530.727	28195.559	28072.650	27721.863	27173.959	27214.012	26331.066	26437.422	26832.301	26894.074	26038.389	25401.947	25699.412	25266.588	25895.182	26947.250	26380.279	25926.768
24033.600	25071.600	24235.600	25663.199	24775.600	24626.600	25800.199	24872.400	24745.199	24951.600	25150.801	25653.000	24863.600	26186.000	26182.000	25168.801	25900.000	24415.199	25870.199	26627.801	24827.000	26007.123	26435.580	26065.074	26680.295	27809.170	26880.930	27938.191	26356.717	26847.043	27581.404	27592.959	27204.943	26974.059	27621.891	26978.691	26446.838	26585.357	27281.062	26966.422	26108.762	26568.406	26864.615	27272.199	26791.080	26099.977	26697.961	26483.904	26021.525	24660.008
26519.400	24635.801	22677.801	24823.400	24295.600	23666.600	24325.400	24533.199	24437.400	23755.801	24341.600	23206.000	24390.000	24791.199	24253.199	26311.199	25442.801	26434.000	26626.801	25752.000	27810.199	26999.510	26915.908	26874.562	28097.346	26579.641	27464.930	28571.230	28377.727	28271.477	28119.670	27786.729	27300.164	26514.492	27308.139	27193.947	25971.855	26367.346	26732.783	27018.789	27066.398	26955.383	26398.766	25858.682	25958.326	25535.012	25027.285	25337.826	25327.746	26397.543
24947.600	25206.199	25003.600	26017.000	24773.801	25214.400	24886.199	25163.400	26064.199	23979.600	24739.000	25787.600	25377.801	25224.000	24597.000	25986.000	24687.600	25281.801	25466.600	24962.400	25486.000	25898.834	26223.391	27261.008	27064.400	26945.645	26426.264	29076.248	26786.707	27243.514	27727.662	27778.227	27111.609	26526.000	26775.260	25826.525	26488.496	27188.764	27114.412	27620.301	26574.557	26488.963	26766.012	26940.221	27516.117	27787.955	28043.566	27641.059	27133.746	26419.004
24660.000	24614.199	24300.600	24801.600	24910.801	23609.801	24656.801	25236.801	24355.801	24560.600	25568.400	24340.400	23633.801	23121.199	23624.600	24782.600	23710.199	24710.000	26223.801	24975.000	25665.801	25374.975	24343.879	25864.996	26028.957	26506.246	26015.623	27392.871	27735.510	27408.357	27368.377	27203.406	26639.713	25799.156	26938.674	27337.338	26534.584	27069.914	26982.145	26871.100	28463.691	27868.936	27129.713	27744.676	27204.412	27049.867	27180.158	27292.223	27227.406	26930.441
25308.600	24157.801	26430.600	27156.600	25301.600	26525.801	25035.400	25087.400	23381.600	24409.000	25568.199	24710.801	25167.199	25027.199	26241.400	24841.801	26303.199	24455.199	25806.199	25783.600	25092.600	24661.248	22890.311	24412.883	25737.619	25397.186	25303.674	24806.734	24832.582	26140.797	26589.279	26488.787	26449.844	27022.729	27671.627	26915.426	27621.312	27094.373	27564.635	27765.766	27738.900	27548.537	27525.828	27037.938	27576.404	27581.529	26971.150	26205.500	26382.461	27018.668
24656.199	25864.199	24067.199	24032.400	24701.199	26188.199	24402.199	24879.600	24938.199	27244.801	24928.000	26397.199	25815.199	25394.600	24847.000	25328.400	26026.600	24859.199	24366.600	24079.400	25750.400	25029.709	24803.598	26041.164	25359.613	25440.354	24673.000	23873.146	25071.205	25469.412	24588.658	24725.059	24458.053	24944.523	24422.543	25278.498	25091.363	25945.055	24938.713	25251.438	25645.172	26019.234	25837.080	25528.174	26096.568	26963.930	27076.254	27200.234	27087.600	26429.771
25606.400	24424.801	25500.000	26813.199	26036.400	25027.400	25393.000	25308.000	25508.600	24980.199	25147.801	25135.801	26100.801	25294.000	24927.000	25342.400	27699.600	26848.199	25513.000	26787.600	24997.000	25123.684	26181.279	26071.596	25361.336	25751.395	25622.996	25487.430	25338.420	24830.496	24949.471	24924.871	24589.020	24616.426	25109.746	26283.852	25139.932	25979.254	25392.135	25447.727	24965.602	25748.191	26403.803	26481.186	26725.213	26961.373	27493.369	26075.029	25080.387	25597.346
25278.000	25859.400	26093.000	24250.400	26814.000	24328.600	24379.000	25847.400	24498.801	25266.000	24523.801	25332.400	25478.801	25718.600	25334.600	25244.199	25359.600	25693.400	26061.000	25721.000	25615.000	26258.486	25177.801	24145.391	25898.307	26618.260	24703.047	25509.736	25048.574	26538.639	25239.350	25430.570	26602.314	25823.383	24488.533	25657.283	25224.818	25882.107	26082.203	26203.967	26615.885	26781.477	26013.762	25057.236	26034.066	25866.986	25969.244	26271.512	25640.883	25743.803
25862.801	26398.400	25626.801	24559.600	24816.400	26173.000	24781.600	25063.400	25294.400	25985.400	22608.400	24259.801	24255.000	25136.400	25098.600	23910.400	25200.600	24656.199	24681.199	25228.801	26101.600	26868.084	25099.248	25693.439	26410.125	24520.111	25115.607	25033.297	26686.633	26510.783	26523.066	26387.686	26948.303	27353.752	27265.715	26248.807	25995.965	26538.721	26282.174	25981.803	26379.582	26650.100	26810.549	27373.643	26986.539	25822.645	24788.402	24519.650	24949.027	24325.227
27190.199	25015.801	26300.600	25072.600	25672.199	24376.000	25947.600	25493.600	26314.400	27156.801	24642.000	25741.801	24223.000	23418.801	25028.600	26032.199	24712.000	24263.400	24400.199	23884.000	24209.600	26084.883	25042.645	25503.238	25451.023	26551.680	27001.113	28267.307	28647.117	27100.846	26281.742	26452.338	25675.068	25749.328	25872.197	26616.900	25794.434	26664.502	27374.555	26999.113	26758.758	26144.871	26020.260	26118.662	25283.348	24667.191	25102.555	24502.668	24440.088	24047.070
25862.400	26560.600	24939.801	25677.199	26761.801	24497.400	25497.600	26410.400	25176.000	24030.199	25315.400	24465.400	24396.400	24979.801	23613.600	22821.801	25182.400	27034.801	25459.600	25000.000	25183.000	25542.172	25682.775	25493.615	25977.775	26467.252	26493.777	25630.521	26145.410	26026.311	25178.438	25667.369	26326.871	26060.361	26148.207	26614.309	25932.031	25761.594	25823.938	25629.539	25527.305	25986.557	25904.979	25591.539	24842.971	23985.594	23774.164	23870.541	23051.875	22870.418
25819.400	26424.801	25215.000	26040.199	25338.199	24081.801	25031.000	25520.600	25917.400	24056.400	24931.000	23891.199	25529.400	23455.801	24840.000	24758.801	24796.400	25725.199	25807.000	26258.400	24572.000	25460.760	26083.641	25437.023	25465.094	27773.053	26577.865	28191.473	27877.701	25963.107	26619.637	25632.070	25955.904	26777.123	25518.270	26457.334	26116.900	26492.082	25100.412	25004.219	24731.953	25013.361	24605.695	24549.430	24259.953	24305.926	24410.514	23755.754	22871.262	21800.646
24006.199	24856.600	25295.199	23672.199	24620.400	24136.400	24451.600	24731.801	24276.199	23536.801	24319.600	24204.400	24459.000	24380.400	24066.600	23545.000	24347.801	24626.801	24476.400	24906.000	25638.400	24203.717	24961.621	25381.271	26842.303	26690.158	26765.438	27618.613	26184.832	26325.848	27765.818	26516.287	26645.330	26708.771	25957.680	25554.305	26219.072	26438.373	25170.250	24593.604	24665.674	24040.584	23771.803	23452.076	23022.943	22944.580	22123.184	21961.869	22001.363	21593.395
26350.199	26792.199	24523.000	25975.600	25584.400	25675.801	25647.400	25828.000	24658.199	25173.801	24045.600	25320.000	25261.400	25109.600	25401.000	24622.600	26124.801	25852.801	25450.400	25078.400	26708.400	25928.754	25970.459	26346.840	27059.180	26666.613	26388.822	25803.420	25999.531	26497.762	27243.266	26504.920	26428.629	27022.432	26370.555	25825.918	25158.977	25301.426	24293.902	23710.195	23190.145	22393.637	21657.271	21537.438	21685.828	20893.803	20420.889	20614.818	21150.723	22187.229
24172.199	25473.600	24498.199	26223.199	24341.801	25018.000	25950.400	24789.199	25321.199	25170.000	24366.600	25335.400	24225.400	24914.400	24410.801	26877.000	25962.801	25615.400	24852.600	25161.199	26844.600	25072.723	25605.008	25643.566	26203.734	26193.844	25857.268	27075.412	24530.965	25942.648	26676.092	26147.039	26801.078	25873.297	25137.801	24819.822	24527.260	24034.449	22815.912	24030.203	23326.197	21765.117	20822.502	20445.969	20382.074	20395.957	20488.898	20490.869	20334.895	20552.404
25047.801	26030.199	25047.600	25999.600	26095.600	24798.600	24745.000	25800.199	24630.199	24530.801	25749.600	25100.801	26751.801	25279.801	25495.801	25093.199	26647.000	25727.000	25872.801	25855.000	25432.199	25801.822	25368.359	25357.492	26837.785	26472.730	25356.443	26267.826	25560.609	25935.188	26094.938	24867.379	26152.883	26275.764	24832.408	25234.582	26193.432	24720.453	24105.109	23194.789	23116.492	22009.357	21316.547	21133.217	21046.238	20846.973	20185.172	20170.439	20386.816	21245.102
25762.000	24880.000	24967.199	23789.199	24067.400	25215.000	25062.000	25878.400	23297.801	23730.801	22520.000	24606.600	23550.000	24117.000	24395.000	23670.600	24761.400	24833.000	24709.600	27370.801	24833.600	26125.590	25491.156	26924.551	26286.381	25486.785	26956.602	25892.895	27078.156	25901.887	25681.596	25414.682	24523.066	24735.004	24470.834	24159.021	24975.900	24240.238	23365.383	22736.445	22220.797	21791.996	21185.109	21291.361	21008.557	20189.764	19563.248	19101.301	19489.953	19627.777
25447.801	25915.199	25397.400	26156.400	26013.000	25703.000	25890.400	24875.400	25714.801	24431.400	23724.600	24083.199	24294.600	24598.801	25102.000	24497.400	24094.600	26174.801	25265.600	25385.400	24951.400	24852.152	24653.229	24982.209	25383.293	25137.264	26261.674	26246.305	25705.586	27231.020	26917.564	25833.613	24675.311	25042.477	24803.480	24309.783	22873.227	22899.957	22280.766	20573.709	20180.301	19833.596	19276.518	18832.350	18891.766	18356.576	17930.613	18301.455	19292.332	19617.400
25843.600	25244.000	25586.199	24609.199	24325.199	24257.199	24352.801	23863.000	23277.199	24879.801	23664.000	22757.400	24649.801	23050.000	24239.400	23949.400	25409.801	24561.199	22949.000	23976.400	24857.600	25523.008	24991.070	26236.281	26134.416	25644.447	25419.654	25627.762	25747.908	25281.939	24966.287	24874.520	24733.475	24909.555	23643.557	22942.549	21296.805	22311.225	21688.932	22228.859	20945.982	20500.387	20533.775	20306.010	20011.605	20568.705	21167.822	20887.594	20953.543	21052.287
24981.199	25521.801	25181.600	25189.801	25761.600	24951.199	25699.000	24953.000	24537.400	24615.801	24500.400	24686.600	23161.000	24956.400	24138.199	23941.400	23327.801	24569.000	24941.600	25656.801	24402.600	25617.484	26107.971	26339.693	25298.992	26147.344	26014.859	25561.641	24423.801	24468.598	24289.629	23043.354	22506.754	22609.525	20903.408	18964.674	20646.936	20356.818	20284.008	19604.004	20548.180	20090.842	19613.736	19406.289	19178.152	19412.619	20084.820	20652.199	21551.971	21684.939
24292.000	25427.000	23674.600	22841.600	22923.199	24429.600	24412.000	23516.400	23901.400	24736.199	24988.199	24537.199	26059.600	24158.000	23793.600	24326.400	23406.199	23709.801	23878.600	24202.600	22143.801	23326.666	22597.277	23730.369	23580.352	24329.117	23873.334	23660.359	23342.426	23343.188	21612.912	21729.752	21442.818	21239.113	20396.053	20740.629	20503.918	19971.816	19455.184	19456.879	19161.566	18767.846	19887.324	20237.283	19625.031	20154.650	20946.361	21018.664	20936.389	21135.055
25338.801	25008.000	23918.600	25540.000	24900.199	24704.000	23963.801	24921.000	23842.400	25882.801	24284.199	24330.000	24505.400	24393.199	24166.801	24017.400	24744.400	24575.199	24663.801	24342.000	23024.000	24114.207	24396.836	23427.699	24337.705	25053.918	23514.324	23798.270	24327.969	23411.846	22159.477	22138.498	21681.795	21018.475	20877.918	19286.648	19144.051	18041.814	18132.654	18209.959	17898.033	18078.430	17781.281	17712.125	18055.590	18897.709	19376.934	20280.549	20869.139	20550.904
25379.400	24888.400	25764.199	25449.000	26161.801	24689.199	24670.000	24588.400	24266.000	25349.600	24384.000	24145.199	25279.600	24194.801	23634.801	24334.600	24510.600	25010.400	25549.801	24916.000	25080.600	23930.943	24325.725	25298.893	24141.807	24798.102	25235.594	24866.818	23404.410	23849.625	22904.924	23544.586	22848.537	21557.010	20692.881	20928.848	19774.912	19058.740	19068.615	18809.467	18877.865	18560.209	18558.293	18241.822	18298.369	18618.027	18973.951	20009.908	20606.568	20562.953
24871.600	25242.801	25195.000	25105.801	26303.000	24124.801	25282.000	26872.600	25047.801	24740.801	23942.600	25744.600	26745.600	24607.000	25450.199	26158.400	24481.199	25269.801	25043.600	24671.199	24565.400	24723.611	24976.600	25849.084	25133.920	25036.031	24864.400	25101.746	24020.168	23898.482	23761.012	22471.242	22497.453	22600.346	21561.934	21496.717	20757.330	20139.027	19864.559	20028.135	19970.170	19057.908	18299.715	19189.809	19956.971	20402.750	20591.057	20653.430	20438.156	21105.762
24383.199	23474.801	22204.801	23457.400	22888.000	23886.199	24240.801	24626.000	24224.801	24205.000	24277.600	24638.000	25246.400	25759.199	25088.400	25638.000	25064.600	24683.199	26697.400	26302.801	24602.400	26238.625	24662.988	25381.994	26167.922	25278.633	25767.111	25905.227	25557.225	23262.459	23517.637	22145.006	21772.150	22307.188	21316.680	20722.646	20218.428	19445.023	19555.029	19770.781	19417.148	18850.939	19315.291	19738.545	19623.527	19837.818	20067.537	20434.809	20540.393	20891.439
25813.199	24705.199	25707.199	25135.199	25262.801	25200.801	23866.000	24574.801	24184.000	25198.400	26192.801	23499.801	24163.000	23989.199	23302.801	22610.801	22808.199	23209.199	22313.600	22880.400	24833.400	25685.898	25172.488	25022.732	24528.051	25053.307	24687.893	24885.234	24752.508	24012.682	23838.324	22847.605	22617.732	22313.053	22111.818	21338.928	21046.287	20327.475	19858.305	20514.811	20314.020	19956.895	20123.783	20215.451	20588.207	21461.275	22360.355	21988.998	21544.230	21941.174
25383.801	24501.600	24009.199	23610.801	23838.400	23732.600	25784.199	23026.600	25056.600	25918.199	25759.801	25358.400	23913.600	24642.000	26372.600	25259.199	25368.801	24289.199	25042.199	25483.400	24319.801	24875.279	24773.305	23843.064	22635.035	22164.705	21380.336	20076.182	19842.377	20634.916	20312.178	20780.113	21090.361	21174.105	21050.375	21017.430	20903.869	20702.475	19920.688	20428.842	20809.139	21023.803	20619.436	20806.168	20863.023	21648.139	21731.904	21213.186	21394.129	21172.633
26160.600	24905.000	23385.600	22766.400	23343.400	24017.000	23161.600	23270.600	24470.600	25474.199	26485.400	24310.600	23604.000	25409.000	24953.400	27021.199	25944.000	24819.801	24349.199	25481.000	24164.199	24154.551	24052.912	24240.418	24486.406	24389.033	24719.455	23671.594	23201.490	22993.756	22708.184	22829.520	22972.992	22873.592	22642.002	21665.508	20972.934	20782.225	20454.914	19468.188	18624.584	18727.387	18757.314	18553.557	19560.475	20653.428	21206.936	21613.053	22138.475	22036.484
24729.801	24724.400	25356.400	25048.801	25432.000	26775.600	26653.600	23313.400	23759.000	24150.801	23423.801	23833.600	24569.600	22745.000	23773.400	24527.801	25544.600	25323.400	25703.000	28769.400	24951.199	24944.879	24541.572	26221.801	25840.010	25474.814	24980.236	25350.305	24861.645	23732.217	24006.004	23645.059	23204.779	22891.541	23118.041	22086.273	20206.691	19912.654	20370.121	20286.131	20260.654	21095.293	22101.246	22169.084	22049.277	22282.061	22563.785	22121.121	22124.672	22376.678
24849.199	26008.600	24631.400	25515.600	24549.600	24801.000	23190.600	23865.199	24522.199	23195.400	25277.801	22893.199	24215.600	25460.400	24102.600	24301.000	24948.000	23840.199	24639.000	25131.801	24730.000	24472.648	25512.666	24953.014	25496.666	25502.920	25998.004	25253.945	24257.199	24228.600	23946.566	22700.852	23108.514	22567.500	22612.723	21178.842	21129.932	20314.973	21053.328	21133.230	20637.363	20984.100	21193.336	21822.736	22185.498	22137.055	21722.006	21924.209	22261.889	22807.021
26567.400	24504.400	25296.199	25054.000	24632.400	24758.199	24387.600	23839.600	24625.000	24286.000	23948.400	25722.000	25016.000	25877.801	25605.199	24487.000	24561.000	25375.000	25040.000	25596.400	24966.801	25299.070	25702.607	25527.115	25435.248	24860.240	23755.736	24086.121	24013.871	23364.160	23468.098	23289.826	23359.654	21868.051	21446.107	20690.521	22146.234	21245.072	21563.312	21991.605	21926.984	21835.703	21116.156	21206.736	21481.473	21596.477	21954.910	22515.879	23046.096	22912.307
24571.400	25460.600	25105.199	26425.400	25359.801	25295.199	24140.199	24874.400	24817.199	25460.199	25199.600	24107.600	24214.801	26541.600	23546.801	25191.600	24049.000	24169.600	25158.600	24658.600	25515.400	25243.137	25466.252	26129.068	26213.426	25028.123	24914.990	25846.088	26748.906	25419.395	24876.045	24535.111	24371.297	22975.775	22458.787	22439.604	20123.262	20896.906	21230.309	20486.422	20757.074	21139.400	21671.438	21288.547	21461.605	21627.066	21415.600	21997.150	22741.145	22591.879
23378.600	25953.801	24308.400	26249.000	25543.199	26068.801	25320.000	23407.801	24375.600	23728.801	24372.801	23928.400	25304.199	24113.600	23748.801	25078.400	25169.000	24932.000	25736.600	25695.801	25259.000	25160.141	25555.074	25164.596	26242.756	26484.912	26865.246	26821.068	26361.668	25421.861	26513.439	26102.910	25920.674	25448.260	25110.465	24269.463	25641.498	23559.131	22595.488	22693.871	21950.104	21579.668	21556.809	21791.008	21279.729	20741.012	20193.518	20326.889	20194.668	20496.457
23403.199	25100.400	24009.400	23325.000	24842.199	24570.801	25572.199	24886.801	23497.199	24369.600	23612.600	23162.199	25088.000	24045.199	24721.400	24971.199	24463.801	25995.199	24649.400	24704.199	26255.600	25118.615	26438.248	27154.639	26560.930	26384.764	26372.750	25644.291	26967.500	26370.322	26390.008	26501.057	26454.062	25799.240	26201.562	25142.203	24652.766	24547.955	24261.848	23729.318	23479.248	23366.373	23021.643	22666.617	22800.559	22781.943	22476.990	22194.871	21989.320	21578.262
24992.600	23961.000	23582.400	25479.801	25252.600	24025.400	24922.600	24338.600	25094.000	23685.000	23923.600	24494.801	22947.400	25375.199	24626.801	24240.199	24059.801	26361.400	26066.400	24651.000	24979.400	26268.789	24584.238	24799.295	25829.654	25404.092	26449.529	26319.326	26728.631	26847.828	26819.428	26338.561	26496.818	25822.590	25450.156	25135.068	25326.377	25379.463	25269.914	25723.344	24646.027	23984.365	23339.098	22824.391	23208.902	23444.387	22912.957	22050.836	21700.748	21942.553
24022.199	23571.000	24205.199	25030.000	24576.400	25298.801	24446.000	25425.801	23808.199	24779.199	23216.400	24674.000	25266.000	24350.600	23201.199	23897.400	24191.400	24308.199	24357.600	24240.600	25635.400	25965.992	25468.979	25285.490	25724.910	25797.016	26811.514	25899.115	26032.826	27153.242	27458.789	25777.742	26525.445	26951.031	26530.021	26521.764	25618.189	25380.203	25105.117	24296.207	24732.230	24177.514	23924.490	23962.811	24094.047	23569.205	22900.686	22518.713	22795.146	23018.877
23140.000	24465.199	24176.801	23959.801	24013.199	24373.199	25048.600	23268.000	23906.801	24947.400	23968.000	24181.400	26015.000	23476.400	25183.600	24444.400	24822.000	24022.400	23947.199	23647.000	25482.199	26832.863	27342.490	25758.119	26188.109	26175.924	26275.947	26336.699	26940.535	27171.461	26889.295	26337.432	25981.270	27263.398	26992.592	26680.477	26195.176	25426.492	25045.773	25569.662	25344.721	25258.057	24584.082	23870.246	23936.797	23611.004	23980.330	23255.344	23331.656	23240.471
24461.199	25733.000	24536.000	23731.801	24421.600	23793.199	22642.600	23203.801	22980.400	23289.801	23676.199	23117.801	23799.801	24540.801	24098.199	24861.400	25868.600	24537.801	24793.199	26134.600	25085.600	24815.553	25673.104	24658.260	25017.785	25186.912	26015.158	26393.645	27639.145	27219.875	26511.457	26881.908	27165.646	26508.846	25156.121	25251.453	24629.635	25062.223	25221.295	24304.148	24482.256	25086.016	25092.182	24296.990	23778.576	23798.695	24149.141	24384.521	24348.559	23533.285
25844.199	25749.600	25413.000	24867.600	25445.600	24461.199	25820.000	23822.400	24620.801	23844.600	24511.000	23523.801	24525.801	25076.199	23717.000	25999.000	24217.400	24110.199	24247.400	21411.199	23300.199	25337.291	24667.799	24918.750	24197.309	25108.371	26580.338	26674.107	26587.912	27038.631	26919.500	26344.709	28078.646	27268.992	26039.406	25815.596	25997.346	25799.598	25981.270	25386.184	25509.238	25318.463	25056.713	24610.918	24272.762	24658.869	24504.859	23960.342	24042.441	23546.232
25614.000	24299.400	24181.199	22995.801	23991.000	25737.801	24947.199	24874.801	25076.400	25112.801	25431.000	26025.600	25416.199	25427.000	25096.600	26972.801	25166.600	25547.600	24210.801	25020.801	25311.199	26864.484	26228.752	26050.111	26253.809	26221.148	24748.500	25395.268	25509.613	24542.496	23919.436	24529.785	25447.723	25252.143	24433.939	25581.012	26949.461	27437.893	26442.604	25741.508	25502.184	25675.037	25645.447	25273.145	24713.594	24430.848	24459.049	24383.984	24415.889	23972.168
24495.600	23859.199	26602.000	26205.600	25774.199	26323.000	24629.600	23566.600	24649.600	24602.400	26047.600	26710.000	24240.400	25566.400	25350.199	24782.801	26018.400	24107.000	25654.000	23314.600	25000.400	25214.428	26209.760	25693.592	25787.408	25725.078	25470.254	25239.406	28111.176	26181.318	25900.551	25986.576	26428.881	26397.547	25676.447	25994.135	27941.584	25547.959	25774.604	25768.189	25814.221	25538.014	25662.604	25080.783	24280.648	23937.004	23903.723	23915.424	24263.223	24303.354
26539.801	25592.600	26486.600	24351.000	26094.801	25743.000	25423.400	25020.199	25827.000	25545.400	23806.199	25012.000	25833.600	24934.000	25455.199	25717.000	24997.199	26429.600	25955.801	25749.600	24945.801	24092.160	25134.420	25333.188	24914.693	24976.717	25657.398	25866.967	26830.041	26403.891	27018.859	27107.982	26213.068	25895.404	25783.100	25628.768	25986.928	26515.137	26162.734	26482.355	26547.982	26269.189	26401.328	25688.711	25535.273	25877.920	26001.453	25847.463	25086.248	24978.066
26301.199	26939.600	25788.000	25901.600	25741.801	25698.000	24570.400	26658.600	23978.801	25541.801	26526.400	25842.801	24089.400	24817.000	27476.600	26907.600	26645.000	26766.000	25356.801	24629.199	26472.000	26011.787	25035.812	26467.324	26445.721	26996.445	26254.072	25545.270	25921.096	26312.449	24328.660	24786.961	25609.824	26505.303	24982.498	26032.223	25706.795	26702.865	26155.162	25608.791	25623.783	25330.434	25428.023	25166.932	25086.629	25158.617	24680.641	24688.422	24986.223	25650.750
25020.000	24564.400	24826.000	24522.400	25874.000	26372.801	25816.000	26157.400	24340.400	23946.400	24364.400	23271.000	23570.000	24977.400	25090.801	25163.400	25276.199	27116.199	25980.199	25836.000	26876.000	25350.160	27193.721	26808.322	26618.625	26124.914	26597.404	25453.740	26219.016	25857.268	27144.311	26195.506	26145.119	26313.969	27324.674	26655.318	26369.131	25816.320	26105.760	25659.619	25696.293	26320.596	26598.430	25467.705	25195.320	25297.500	25798.361	26105.480	26117.990	26085.602
25953.801	26098.801	25161.000	25673.400	25829.801	25642.600	26217.600	25782.801	26192.801	25243.000	26082.000	23947.600	26632.000	25221.600	25228.600	25898.801	24983.600	24952.199	25394.600	25839.000	26848.600	26242.904	26013.729	25742.223	25334.109	25743.166	26016.291	25393.010	26319.297	26615.877	25912.119	26237.941	27352.137	27816.475	26988.533	25506.006	26788.061	27700.398	26807.900	26322.826	26292.418	26085.830	25648.727	26312.338	26440.441	26531.238	26623.303	26205.184	26565.260	26315.367
24705.199	26182.600	24648.400	25886.000	24663.199	26106.000	25431.400	25695.199	26076.801	25652.199	25393.199	26341.600	26156.400	23986.801	25713.000	25448.400	25336.600	25365.400	26020.801	26167.801	26286.199	27378.246	26564.811	26973.029	27884.973	26396.324	26434.607	26715.021	26980.500	27957.684	27246.139	27710.154	27292.180	27162.959	27034.754	27601.609	26608.377	26434.164	26928.080	27233.174	26654.297	26755.447	26733.457	27415.201	27526.762	27415.527	27458.609	26741.193	26434.059	26732.232
25220.400	25312.000	26198.600	24725.801	24716.000	26259.000	24596.600	25533.400	25712.400	25611.801	25845.600	24759.801	25830.600	26059.801	25846.600	25856.199	25764.600	25790.000	26786.600	26243.801	25141.199	26651.119	26231.312	25926.891	25601.123	26120.730	25104.416	26242.062	26617.234	27797.670	25672.082	27335.986	27954.666	28019.709	27305.963	26016.584	25671.678	26718.111	26395.715	26013.566	26284.203	26126.463	26165.939	26087.686	26843.232	27247.838	27762.152	27613.689	27550.262	27591.016
24534.801	25408.801	26046.801	25048.600	24258.600	23480.801	25386.000	25104.801	24498.000	24548.600	24889.000	24171.400	25549.400	24312.801	26198.801	26322.000	26706.000	25395.600	24740.000	27467.000	24158.000	25533.842	26036.316	26270.080	26881.236	27255.895	27794.885	27241.793	28204.727	26358.082	27752.826	27337.840	26807.893	27258.961	26940.893	27233.473	26915.143	27895.793	27434.502	27579.570	27652.516	28070.461	27734.361	27745.066	27670.047	27260.250	26734.740	27125.045	28013.947	28483.299
24163.801	24807.000	24112.000	24355.400	25213.600	24640.400	26032.600	24593.801	24809.400	24874.400	24816.400	25116.801	25123.400	25857.600	25951.801	26914.400	23956.400	26290.400	25923.400	26790.199	26666.000	25976.254	26744.291	26871.564	25931.984	27125.125	27262.473	28023.773	27429.135	26560.520	26554.580	27435.695	26893.994	26424.959	26471.951	25903.379	25305.447	26121.732	26611.887	27134.180	26545.996	26917.379	26925.348	27750.492	28309.967	28330.607	27642.141	27668.850	28509.801	28875.734
24426.000	25203.801	24261.199	26578.000	24993.801	25719.600	26074.000	25763.600	24357.000	24885.199	25267.000	25189.600	25526.801	24673.199	25621.801	24734.199	24067.199	27193.000	27651.801	25709.000	26961.000	26135.498	25616.969	26156.459	26469.418	26507.051	25910.164	25635.088	27663.660	27816.836	26650.875	27084.859	28204.469	27538.924	28010.305	27002.625	28269.217	27565.854	27285.299	27757.580	27897.867	27848.908	27670.941	27489.729	27451.539	27509.744	27211.859	26931.938	27582.527	28051.854
25242.400	25286.600	25083.801	24950.600	25051.400	24229.600	23910.000	26311.199	24116.000	24817.801	24274.000	25145.000	23317.199	24420.600	25241.199	26062.600	25729.801	26375.400	25514.000	24630.801	25442.000	25822.109	25518.029	25291.168	26469.156	25805.973	24927.121	26648.227	25573.670	28445.887	26069.770	26975.305	27288.674	27810.666	27474.004	26473.520	26663.258	26871.674	27199.598	27504.453	26711.074	27493.699	27295.955	27388.146	27450.438	26656.668	26079.609	26569.539	27289.211	27614.475
25403.801	24336.000	23650.801	24166.000	24614.000	25716.801	26349.199	24003.199	24805.600	25122.801	25392.199	24899.000	24086.600	25262.600	23532.400	23417.400	24849.801	25906.801	26664.801	25698.801	26165.000	25103.777	26653.256	26228.887	26064.846	27309.295	25863.557	26317.906	26723.531	27808.047	27348.545	26954.445	27859.010	27251.385	26941.646	26845.898	26688.871	27129.689	27117.787	26451.264	26469.775	27026.250	27351.174	27461.713	28024.510	28413.631	28594.104	27236.801	27476.811	28388.031
24591.400	26984.199	25418.400	25284.801	25374.400	25398.801	23792.801	25042.199	25927.801	25149.000	25836.199	25027.600	23610.199	25277.000	24829.600	25055.801	24708.400	25600.000	24835.199	27339.600	24692.600	25862.168	26870.867	26648.797	26264.117	27222.504	27603.018	27995.730	27508.332	26023.975	27043.305	27588.287	27024.850	26991.033	26675.109	27568.441	27434.578	26499.098	26235.938	25860.318	26607.787	26626.279	26252.844	25982.225	26743.945	27905.270	28204.623	28053.303	28488.764	28983.098
26591.600	25651.000	26494.600	24750.801	26463.400	26671.000	25799.600	26344.801	24433.801	24141.600	24667.600	24046.199	25720.801	25005.600	25509.600	25378.400	24707.400	25066.000	25373.400	25728.000	25786.600	25680.316	26110.346	25874.410	26346.855	27243.084	27286.248	27286.781	26868.859	27588.412	26920.635	26505.926	26635.521	27040.361	27092.551	27366.260	27196.676	27766.422	27987.625	26942.822	27171.930	27111.889	26737.818	26235.578	26665.971	27142.865	27219.105	28313.590	28447.080	28688.346
26232.801	25674.600	25720.000	25852.000	26099.400	25444.000	24597.400	24279.400	26525.600	26250.000	26201.000	26106.600	25215.199	25185.600	25053.801	27159.600	24252.801	27290.199	24701.000	25298.000	25824.801	24111.678	24991.506	25445.840	26331.404	26704.852	26834.904	29013.328	28230.129	27477.451	27380.945	27924.723	27450.168	27721.945	27994.541	27513.734	27256.670	26942.258	27068.195	26601.955	27072.502	27328.506	26972.785	27661.492	28002.115	28065.820	27843.283	27829.121	28275.971	27740.621
25987.801	25617.000	25279.600	26122.801	26243.600	25099.801	25097.000	25605.600	26038.199	25079.600	25894.600	24756.000	26029.400	26205.801	24890.801	25510.801	24893.801	25375.600	23719.801	24798.801	24393.400	25769.426	25810.498	25719.801	26782.717	26708.439	27353.318	26846.246	26229.803	25733.549	27287.131	26036.975	26522.338	28252.281	27122.201	26317.311	26829.893	27542.086	26923.631	27588.768	27885.482	27383.373	27261.582	27609.918	27367.189	27478.990	27705.521	28418.221	28431.373	28385.545
27764.400	25935.199	25959.199	24526.199	25284.400	25868.199	26436.600	25764.600	25475.000	24120.000	23037.600	22475.600	26916.600	24413.801	26030.400	24639.801	24185.400	26379.199	25309.400	25008.000	26280.000	25234.342	24733.268	26126.805	25421.025	25931.275	27230.518	27767.973	27337.387	27287.916	27950.750	28301.270	28270.025	27371.246	27153.570	26546.312	27237.174	27286.707	26618.281	26720.686	28110.877	27733.432	27291.191	27901.543	28012.672	28406.389	29195.662	28946.836	28782.832	28739.357
26774.400	26417.000	25294.600	24492.400	26928.199	26113.400	25548.801	26108.400	26198.400	24609.801	24156.600	23868.199	24757.801	25881.801	25431.000	24011.000	23091.199	24493.801	24731.600	26223.199	24718.400	25018.305	25279.025	25613.576	26461.893	26791.793	26558.615	27500.801	28440.395	27790.387	28051.219	28295.914	27219.605	26981.105	26884.361	26463.990	26515.180	26889.369	26672.020	27410.086	27291.029	28202.213	28247.617	28397.123	28797.371	28626.855	27259.000	27726.059	27388.078	26924.512
25261.600	25926.400	25168.199	25854.600	25218.600	27026.600	27466.801	25169.600	24768.801	25960.400	24914.000	25783.199	24658.199	23994.199	24858.600	25047.400	26695.400	26560.199	26732.000	26819.801	26879.000	26115.783	27525.484	27218.189	27577.418	27365.750	26890.303	26701.398	28586.297	27832.277	27487.646	27195.547	27999.826	27138.787	27474.385	27860.197	27713.018	27262.473	27702.639	27949.936	28082.836	27949.688	27487.754	27993.029	27844.742	27861.053	27923.754	27739.424	27672.857	28655.314
25433.600	26626.199	25312.801	24893.000	25300.400	24923.400	25473.600	25373.801	25786.600	25333.600	25334.801	25946.600	24832.600	25333.199	26413.600	25437.600	25974.000	26562.000	27848.600	26957.199	25299.801	27639.260	27281.010	27062.018	26788.312	26437.625	28002.029	29609.877	29270.023	28068.711	28051.451	27709.012	27910.434	28222.055	28630.252	28973.465	29654.979	29235.744	28393.307	28054.215	28016.053	27657.064	27242.613	27369.922	27880.457	27648.410	28067.611	27833.752	26907.088	26413.627
25957.000	25467.199	26175.199	25945.600	24953.600	24653.600	24781.801	26180.600	25295.000	25644.801	24842.199	23882.199	26262.000	23834.801	25456.199	26166.000	26263.400	26239.801	24974.400	26654.000	25468.801	26171.455	27413.734	28440.811	28225.371	29298.424	29349.643	28691.293	28383.277	29667.365	29694.311	28861.602	31029.348	30440.580	28737.848	27268.260	27602.016	27072.586	26872.213	26835.871	27358.670	27495.477	27147.172	26364.635	26668.963	27191.111	26767.748	26694.566	26438.920	25947.539
26351.801	25469.000	25984.801	25449.199	25767.199	25207.000	24630.000	22618.801	24506.000	24714.600	23844.400	23037.801	24179.199	23244.600	24401.199	24954.600	23945.400	25177.801	23799.801	26807.000	26296.199	25576.738	27118.012	26790.789	27139.658	27022.830	26615.920	28165.430	26839.717	27827.467	27971.414	28186.686	28115.982	28036.896	27743.768	27031.793	28600.668	28906.301	27448.777	27137.969	27229.504	27914.473	27234.232	27487.674	27633.834	27411.088	27921.256	28286.805	27568.941	27211.090
24473.400	25094.000	25253.000	26014.199	23867.000	25640.400	23800.000	26747.600	23441.000	25685.801	24534.000	24398.801	25544.400	23666.199	24818.000	26244.000	24468.199	23568.801	24242.801	26747.400	25370.199	26351.105	26682.285	26482.152	26482.959	26350.139	26831.709	27163.371	26970.393	26760.723	27312.881	26251.824	26510.672	28295.941	27833.361	27666.068	26815.764	27430.854	27033.168	27174.941	27176.391	27977.082	28137.574	28418.633	28251.967	28379.111	27467.166	28144.891	27991.225	27893.242
25145.600	24845.400	24208.000	24480.199	25699.000	24664.600	23529.600	24473.199	25462.600	25633.600	24598.000	23526.600	24950.400	25035.600	24018.801	24942.600	25408.400	25443.000	25126.400	25220.801	25475.400	26986.855	26565.785	26987.467	26981.752	26996.994	27248.965	28389.635	26312.055	26807.182	27117.668	26938.537	26725.291	27302.938	27817.012	27821.605	28406.434	28689.926	28968.051	27529.238	26501.982	26425.064	26680.852	27364.957	28052.650	28138.871	28021.465	28341.652	28639.504	28867.480
24767.600	25031.199	24093.600	23968.600	23945.600	23781.000	25363.000	24257.000	23791.600	24107.600	25621.801	24788.600	25931.400	23907.199	24555.801	24722.801	24309.400	24974.400	26206.199	24794.801	24104.801	24976.988	25949.062	25617.512	26467.066	26647.068	27054.889	28954.275	28963.316	26401.316	26958.479	28784.656	28362.850	26521.795	26671.229	27062.172	26731.174	27382.512	27537.752	27084.420	27693.246	27732.912	27598.043	27926.955	27954.150	28382.561	28441.867	28027.717	27626.496	28127.588
24751.199	24188.000	24708.801	23192.199	23969.600	23961.199	24417.000	24083.801	25154.801	24649.400	25466.801	23994.801	25804.801	25036.199	23796.000	23764.199	24428.000	26165.801	25424.400	25748.400	26780.801	27757.859	27455.926	25559.303	26230.006	27078.396	27011.828	27717.734	25948.266	27124.838	26846.125	27641.236	27314.719	26327.852	25794.463	26770.729	26616.434	27373.408	27171.824	27129.008	27508.318	27936.648	28065.773	28574.312	28901.602	29099.973	28531.662	27755.686	27821.254	27459.514
25797.199	26150.600	23903.400	24843.199	24061.199	25936.600	23539.400	23809.000	24397.600	24508.199	23858.801	24526.199	23657.199	24739.400	24913.400	26000.400	23348.199	24762.801	23833.400	25840.801	25421.000	27528.186	26423.119	26751.623	26496.082	27297.982	27052.498	26679.299	28494.299	27567.721	27413.072	26802.277	27323.139	28620.795	28217.967	26519.855	27704.414	27113.725	27238.691	27655.787	27554.057	27951.520	27897.756	28427.971	28562.707	28375.883	28524.158	28715.438	29207.342	29252.227
24991.600	23654.801	24232.400	23229.199	23483.400	24914.600	25033.000	23104.199	24286.600	23408.801	24773.600	24008.600	23858.199	23726.600	23056.400	24569.400	23836.199	25133.801	24009.000	24136.400	25756.400	27018.299	26025.787	26217.875	25973.684	27020.109	26341.605	26693.592	27266.082	28433.305	28015.744	28058.648	28159.912	27754.105	26619.518	26599.129	26621.014	27253.732	27160.523	26799.607	28088.906	27901.275	27487.629	27836.699	28436.916	28685.289	28663.002	29483.193	29620.131	29154.637
23983.199	24608.600	24319.000	24798.199	25149.600	24699.600	24691.199	23806.199	24402.600	26424.600	25339.801	24789.000	25130.600	24894.600	24175.000	25462.400	24320.801	22958.600	24053.801	25032.400	23951.199	25474.822	25731.834	26285.379	26221.578	26121.164	26453.807	26981.732	26424.377	27991.557	27582.066	27493.244	27440.561	26855.230	27937.295	28133.010	27392.742	28582.174	28100.381	28012.727	27816.096	27967.359	28045.070	28736.906	28460.332	28122.488	27473.719	27851.729	28587.414	28673.518
24491.000	24704.600	23883.000	24214.400	24401.600	25270.199	24695.400	25364.600	25139.600	24779.400	23167.199	25594.400	23240.400	23626.600	24615.801	23232.199	24735.000	23031.801	22715.600	23088.600	24233.000	24898.029	24540.730	25528.641	27347.688	27141.727	27129.695	26524.160	27491.660	27686.762	28661.568	26798.447	26998.553	26232.842	27188.807	27976.133	28827.969	27897.295	27784.000	27639.305	27858.180	27591.725	28021.225	28723.244	29050.631	29307.932	29453.020	29632.057	29711.348	29543.107
25243.000	24266.801	24071.600	23196.400	24426.801	23607.000	22746.600	24354.801	24027.400	24293.400	23728.400	23913.000	23332.400	23503.000	23606.600	23907.400	24536.801	24326.000	24240.000	23746.600	23216.801	24490.439	24723.268	25333.789	26037.561	25234.463	25664.346	27146.131	27313.898	27517.068	28043.273	29383.973	29066.914	28346.939	27670.848	27595.764	27572.102	29225.816	27979.322	27699.867	28098.045	28445.684	28908.590	28633.568	28700.189	28834.080	30439.697	30180.709	29511.012	28812.100
23445.600	25292.801	24213.199	22983.801	22840.801	24366.600	25043.000	22777.199	24157.400	24061.000	24552.400	23345.400	25057.000	23304.600	24023.000	24833.801	25247.801	25607.600	24991.400	24773.600	22979.600	25182.154	26182.115	25445.316	25766.865	26919.051	25932.361	25731.477	26295.828	26912.840	26287.570	25313.311	25491.176	26853.279	25823.422	26021.047	26334.164	27703.461	28109.398	28534.941	27986.949	28155.863	28694.701	29769.195	28865.637	29226.322	29107.428	29030.582	29135.000	29882.533
24728.000	23163.199	23572.801	24622.600	23345.600	25149.801	24597.000	24170.600	23311.400	22345.000	24615.199	22988.400	24307.400	25433.400	22451.400	25541.199	24736.400	24518.199	25318.400	25274.000	24335.801	25504.135	26378.062	25506.750	26804.725	25912.889	25981.322	27192.686	26011.666	27216.713	26481.848	27065.178	27050.840	26166.074	27210.822	26790.721	26986.932	26942.057	26566.770	26670.318	26491.760	26544.951	27450.811	28521.326	28023.721	27900.545	27997.930	28221.895	29217.713	28705.143
23773.801	24664.199	23450.801	25150.199	25835.199	24759.801	24312.400	23926.801	24540.400	22747.600	23715.600	24306.600	22863.400	23874.801	24338.199	23414.600	24805.199	24245.400	25025.000	23712.801	24186.199	24560.650	25672.568	26367.877	26257.773	26573.168	26511.166	26870.338	26039.596	25828.070	26463.650	26674.285	26173.395	26786.018	26466.646	25858.693	25118.045	26313.158	26473.938	26779.436	26675.533	27448.410	28620.590	28912.244	29059.469	29260.287	28937.475	28552.883	28084.154	28103.896
23973.000	24503.801	24399.400	24787.000	24884.801	24519.000	23071.400	23162.000	24864.600	24764.600	24457.801	23178.801	25293.199	25161.600	24813.600	24223.600	24922.600	24079.199	25574.199	23850.199	26215.801	24203.430	26331.242	26039.236	26639.492	26844.242	27413.771	28724.135	27309.637	27589.664	27590.287	27209.463	26768.357	25851.391	26302.551	26194.652	25718.803	26359.164	26522.008	26587.152	27291.844	28396.689	28772.912	28405.744	28330.988	28373.590	28568.291	28434.047	28714.352	29117.803
24028.801	24855.000	24174.801	25457.000	24973.600	22992.801	24346.400	24634.199	23661.199	25039.199	23748.400	25731.600	24641.600	24401.801	24647.400	25326.000	25252.801	22185.600	23967.801	24893.801	24576.000	24114.811	24620.139	25775.305	25699.869	26301.719	26402.279	26098.424	27569.943	27063.904	26539.916	26973.365	28621.799	28281.213	27305.523	26020.359	26133.361	27512.285	27175.570	27389.809	27844.631	27448.578	27821.422	28059.750	28466.572	28631.885	28800.588	28946.453	28869.463	28288.447
26197.000	25392.400	25328.600	25087.400	24657.600	24894.400	24310.400	25982.801	24748.000	25446.199	25145.801	24144.801	24328.000	24780.600	22671.600	24376.199	26461.400	24688.801	26386.400	23979.400	25218.600	25070.391	25628.807	25725.463	25200.357	23947.941	25977.812	26929.400	25332.395	26102.055	26036.594	25300.445	25979.410	26878.566	25823.736	27295.188	27395.557	26868.590	26229.510	26726.791	26833.301	27569.037	28643.875	28138.699	28028.195	27550.635	27238.859	27585.148	28066.807	27782.611
23984.199	25523.600	24771.600	24341.400	24468.600	24025.600	25733.199	25259.801	25287.000	25267.801	25423.600	25527.199	24202.600	25698.400	24072.199	25047.801	26085.199	25881.400	25159.600	24144.000	25400.199	24100.646	25594.604	25585.250	26273.832	25962.275	26209.732	25469.152	27715.070	27046.383	26139.891	26195.920	25809.645	25814.969	27087.752	26655.811	26305.273	25978.148	26201.686	26516.443	26373.547	26479.752	26851.797	26914.732	26758.098	26304.324	26195.723	26425.094	26664.734	26810.867
24303.801	26203.801	25178.801	25763.000	25024.600	24783.199	24334.000	25840.600	25369.000	25070.600	25614.801	24177.400	24948.000	25206.801	25070.000	26211.400	25638.199	25105.801	24702.199	24685.600	24700.801	23481.131	23712.596	23603.789	25591.096	25966.523	26784.379	26371.314	26347.180	27719.051	28360.182	27534.193	27291.627	27204.145	27131.266	26468.955	27233.473	27280.240	26700.242	25883.145	26082.020	26485.957	26772.768	26542.727	26196.885	26929.002	27295.648	27270.824	27936.293	28266.783
24377.199	24142.199	25335.801	24439.400	24080.400	24746.000	22657.199	23633.600	24135.801	23820.000	24710.801	24829.600	23989.600	23491.801	24353.400	25676.801	26154.400	23353.199	25054.000	25401.801	25412.199	26627.768	26384.607	26057.111	26522.643	26996.320	26441.826	26477.994	24682.998	27614.172	26794.881	25681.377	26774.152	26830.354	26164.523	27046.412	27879.795	26180.273	26564.303	26398.320	26278.668	26208.275	26584.832	27037.730	27404.701	27256.939	26810.668	26644.795	27010.826	28430.215
22251.000	24433.801	23521.000	23760.600	23890.199	23813.199	24269.801	22849.400	24366.600	24018.801	24486.400	23634.600	23279.400	22659.600	22120.400	23846.000	24347.000	25262.400	25254.400	25355.400	25057.000	25687.645	26059.164	26228.908	26534.760	26162.992	27525.256	26387.498	25404.391	26378.359	26614.930	26702.266	27255.238	27846.664	26213.035	25747.893	25331.025	25808.174	26574.893	26843.041	26950.705	27298.311	27318.223	27153.645	27275.072	27658.125	28146.658	28196.602	28720.891	28928.096
24511.400	24826.199	24137.000	22621.400	23272.400	24191.600	24229.801	24306.600	23010.199	24147.199	23643.801	24512.000	24602.000	23099.199	23405.400	24108.199	24052.400	24431.199	24473.199	24278.801	25247.600	26754.518	26731.539	24544.963	25016.318	26084.232	24548.420	25854.010	25185.889	26595.520	28160.340	26836.082	26582.986	26074.867	26442.418	26079.771	26320.100	25439.182	26417.203	27194.775	26664.742	26680.484	26707.205	26398.732	26965.996	27474.979	27523.033	27055.193	27911.043	28196.238
24271.000	23439.801	24424.199	24229.000	25767.600	22687.801	24483.199	23495.400	26590.400	24095.199	23904.199	24558.801	25222.000	24709.000	26161.801	26062.400	24983.801	24125.400	26213.801	25687.400	24932.000	25504.615	25245.393	25726.334	25988.465	25791.641	25620.656	24228.686	25169.969	26218.102	26188.564	25312.572	25957.732	26420.217	25957.566	24651.939	26982.656	26492.127	27599.438	27240.158	27047.701	27552.609	27512.768	26761.420	27216.645	28287.506	28309.559	28130.660	28950.633	29248.508
25909.600	24624.600	24240.199	25466.600	25246.400	26829.199	25780.000	24762.199	26773.000	26689.600	24264.400	25369.000	25583.199	23282.600	26105.400	25820.000	25109.600	25860.801	26925.000	27127.400	25309.801	25330.906	25892.086	26524.809	26990.984	26668.973	26841.895	26278.238	26398.875	26861.445	27060.123	27629.557	26570.078	25550.656	25141.033	26313.979	24857.600	24912.484	25552.449	25307.562	25462.703	26224.744	26583.090	26705.076	26273.480	26129.752	26373.441	27034.328	26540.215	26266.451
25122.400	26309.400	27642.199	25971.400	25605.000	26840.801	26547.801	26204.801	26311.400	25071.801	25331.400	26091.000	26363.600	25406.600	26391.199	26454.400	26511.199	25614.801	24778.000	24705.801	25530.801	25273.908	25721.422	25737.145	26536.279	27916.012	27497.943	27340.008	26949.572	27654.705	26969.172	27382.592	26488.814	26037.961	26135.533	26321.273	26176.859	25418.977	25397.039	25925.861	26004.561	26188.256	26671.123	26689.314	26400.172	26712.445	27050.957	26841.139	27286.668	27591.846
24744.199	25744.400	24895.600	26228.801	25322.801	24670.400	25267.801	25131.600	23301.600	24288.600	23854.000	26165.400	25371.199	25749.000	25469.801	25791.000	25855.600	25110.199	25088.199	26877.801	25084.199	26970.459	26344.049	25800.287	26304.951	26068.543	26556.400	27209.648	25876.107	26796.801	26371.260	27384.049	26474.113	26633.713	27303.371	27089.639	26688.535	25991.680	26022.416	26073.387	26948.020	27034.982	26880.789	26989.484	26821.535	26397.354	26507.367	26684.742	27011.441	27234.562
24185.000	25067.600	25978.600	24868.400	24997.801	23716.199	24483.600	24654.600	24267.801	25057.801	24833.199	25025.199	23702.000	25481.400	23714.000	25716.000	25706.400	25374.600	26379.600	24942.600	26149.400	25336.838	26601.064	26305.057	26336.266	26045.906	25140.111	27077.123	26354.830	27062.291	26769.396	27148.305	27159.031	27260.654	27096.922	26908.590	26702.213	26489.115	25671.662	25932.562	26799.027	26515.832	26733.717	26558.873	26878.943	26912.971	27312.457	26796.861	27178.447	27413.854
24124.801	24687.400	25258.000	24493.801	24020.600	24269.600	25632.600	24584.199	25307.801	24575.801	23912.400	25066.000	24708.600	23697.000	25492.000	25440.600	25670.600	24842.801	25277.400	26700.600	25759.400	24797.684	25478.266	25136.791	26279.418	26686.217	26799.941	25564.756	25377.498	25886.330	26492.189	26638.482	27287.068	26374.383	25730.820	26161.387	26657.938	26352.037	26669.004	26714.191	26404.580	25979.791	25463.525	25630.951	26197.598	26320.941	26738.492	26307.471	26506.162	26848.865
24139.801	25640.199	24965.199	24731.801	23741.600	24656.000	23556.801	24645.199	23399.199	24861.000	23872.199	24030.801	24296.801	24617.000	24845.199	23821.400	24553.199	25212.600	24629.000	24479.000	24926.199	24653.604	23987.572	24492.102	26064.480	26874.578	25697.184	25225.941	26998.102	26438.113	26656.717	27290.734	27670.557	28430.855	27768.430	27343.809	28198.977	27443.947	27321.670	27128.621	26943.645	27152.531	27733.438	27805.922	27004.799	26415.887	26639.768	26992.078	27384.076	27287.170
23671.801	24204.000	23527.199	24510.801	24092.199	24274.400	23871.400	22711.600	24359.400	24188.600	23903.600	24109.600	24379.801	24535.600	23784.199	25639.400	26475.199	25400.400	26243.000	25974.600	25620.801	25507.523	27280.389	26494.811	26803.498	26758.268	26892.010	27874.656	26694.385	26496.418	27172.871	26676.664	26753.119	26027.951	26949.090	28414.467	27001.996	26521.742	26321.391	26332.613	26621.654	26521.521	26065.303	25432.982	26167.664	26490.498	27149.318	27407.168	27426.943	27396.959
24116.000	24995.801	25219.199	25891.600	25280.400	24424.000	24849.000	24947.600	23221.400	23996.000	25436.600	24668.000	25702.000	24306.000	25354.199	23904.801	24543.199	25326.801	25657.000	26038.400	28117.600	25342.844	26191.525	25641.924	26132.121	26334.342	26272.281	26477.240	27237.184	26957.672	27394.949	26614.344	25844.744	26957.551	26261.381	26497.250	25463.309	25892.863	26329.705	25494.541	25372.062	26250.213	26385.473	26267.945	26434.646	26512.195	27329.484	27840.400	27530.803	27635.412
24848.400	26891.400	24697.600	24621.400	24855.801	24733.199	25271.801	25948.400	24916.199	24265.400	25528.400	25288.801	23999.199	23956.000	24415.801	25821.000	24309.801	23848.199	25151.199	25210.199	25454.600	26403.498	26214.094	25555.881	26038.307	26286.703	26631.283	26840.525	26737.320	26784.373	25038.551	25708.719	26329.488	26995.156	26761.633	26259.500	25489.104	25993.105	26489.336	26292.385	26393.469	26712.018	26961.328	27434.504	28041.961	27495.996	27067.004	26946.197	27479.617	27752.621
23333.801	23661.600	22747.801	23145.000	25059.801	24723.199	25976.600	23652.199	25233.199	25687.400	25093.600	24572.600	25040.000	25069.400	22562.400	23640.801	24474.400	24984.600	24470.600	24967.000	24456.000	25531.902	25815.752	27109.510	26265.877	26351.783	26984.594	26665.469	25078.490	26441.750	26599.133	26332.988	26295.695	25559.793	26932.650	25808.783	25704.715	26104.434	25838.750	25503.494	26254.838	26380.369	26202.740	25526.561	25925.084	26763.791	27315.885	27955.844	27910.545	27792.100
24702.000	24612.199	23965.199	25942.000	24317.000	25702.199	23440.400	24600.600	24680.199	23975.600	24555.199	22127.600	24354.600	23555.600	23138.801	24780.000	23224.000	24351.600	25186.600	24783.801	25069.801	24367.160	26212.055	26095.461	26544.320	26478.973	27649.693	26594.184	25189.125	25919.420	26663.441	25683.436	25914.162	25548.529	26296.291	26954.838	25184.209	27419.934	26697.842	26441.621	25877.471	26413.863	26889.332	26517.107	26403.523	26570.887	26655.566	27083.082	27358.736	27599.730
23960.600	24780.400	24195.000	23784.400	23876.000	23661.400	24227.199	24518.801	24744.801	22899.600	23709.801	24783.400	25374.000	25098.801	24073.400	27303.400	26268.400	26574.801	24417.000	24539.600	23298.600	25087.891	24367.535	25024.158	25557.582	26031.098	25915.451	26143.264	27017.887	27202.748	25250.064	25044.795	25075.359	26490.727	24894.283	25234.943	26758.508	25887.447	26223.973	26399.055	26774.939	26487.840	26722.770	27825.535	27779.699	27183.016	26765.186	26378.291	26753.178	27811.582
[truncated: 403 more columns]
