# Supplementary material for: Oscillatory signatures underlie growth regimes in Arabidopsis pollen tubes: computational methods to estimate tip location, periodicity, and synchronization in growing cells
Source: J Exp Bot. 2017 Mar 28;68(12):3267–81. doi: 10.1093/jxb/erx032 (PMC5853864; doi:10.1093/jxb/erx032)
Supplement: supplementary_dataset_S1 [file erx032_suppl_supplementary_dataset_s1.zip › CHUKNORRIS-master/data/ratio_kymo/Arab_Col-0_Kymo_260713-A_YFP.txt]

31131.000	31903.000	31842.000	33136.398	33902.000	33482.398	32273.600	33077.000	34474.801	33474.000	36669.000	34232.602	36370.000	35556.000	36715.398	36889.602	37279.199	36480.000	36623.000	36991.000	38245.801	35858.574	38648.848	39102.684	39227.219	38874.023	37683.703	39841.164	37261.332	38991.879	39796.340	38551.211	39035.746	38473.508	37128.832	37715.902	37126.633	37005.734	37466.199	38313.707	36644.613	36367.855	36683.434	37943.898	37357.484	36820.148	36767.645	35526.773	34790.520	34599.164
28583.600	31112.400	30322.600	29865.400	30017.199	32615.000	34091.398	32884.000	33615.000	35495.199	34198.801	35466.000	35200.398	34398.602	37063.801	36986.602	37389.000	36378.602	35298.199	38557.602	36731.602	39206.883	38539.977	37929.586	37854.879	37805.191	39720.020	40107.855	38148.371	39882.418	38899.531	38433.227	38293.227	37827.625	38732.766	38758.211	37752.934	37133.734	37123.766	36738.266	37342.684	37496.359	37098.887	37002.703	36990.051	36832.598	37031.090	36696.258	36025.016	35340.262
29720.199	30121.600	30443.400	30355.000	31107.199	31833.000	32834.199	31515.199	32828.398	33744.602	34327.602	35381.000	37460.801	35981.000	35946.398	36027.000	35977.398	35943.199	35316.398	36445.398	37073.000	36806.594	35853.414	36336.301	37240.457	36978.488	38821.723	38792.984	37563.305	38427.320	38543.984	39126.281	38826.211	37869.125	38355.227	38557.664	37609.930	37851.699	38111.035	38129.902	37972.566	37746.379	39024.152	38292.246	38006.992	37687.957	37686.625	37109.816	37817.477	37937.652
27708.000	27355.000	28560.000	27394.801	29993.199	31564.801	30616.801	31620.801	33177.801	33503.801	33133.000	34257.602	35753.000	33906.801	36372.199	35381.000	35746.398	36387.199	35199.602	36539.000	37613.398	37441.746	36659.312	37714.246	38635.887	38447.648	38624.078	38276.824	38537.719	37436.191	38343.289	37777.609	37789.453	38042.957	37873.773	37771.742	37443.438	38076.328	37912.938	37145.266	37168.211	36887.477	37191.742	36889.367	37127.840	37048.613	37527.973	38006.902	37639.613	38276.012
26476.000	27834.000	27518.000	29374.600	30420.400	32023.400	31255.000	31317.801	31321.199	31879.400	35036.398	33277.801	34503.398	36606.199	35847.801	37543.199	33999.000	35142.000	35654.000	36172.602	37915.000	36476.504	37153.531	37124.414	36314.301	36812.246	36618.094	37139.984	39026.871	38145.594	39094.555	39090.168	39763.684	40379.559	38934.242	38764.016	38699.207	38817.020	38262.484	36736.328	37338.406	37871.184	38348.062	37751.145	38102.922	38370.379	39081.715	38536.340	37906.703	37241.039
26666.801	28955.400	28223.000	30802.801	28909.000	31300.400	29815.000	31899.000	32777.398	31671.000	33651.000	34338.801	35679.602	34338.398	33522.199	34858.000	35767.398	34765.602	36181.199	36065.602	36384.199	37339.574	37406.090	37826.984	37369.707	37525.473	37099.609	37978.008	39722.402	37905.812	37753.828	38675.109	38080.621	38723.035	38335.328	38621.738	38760.242	39652.660	38460.527	39329.020	39897.051	39180.195	38768.832	38090.793	38661.973	39483.582	39718.734	39005.539	39230.621	39130.758
26836.400	29596.199	28594.199	29108.000	31233.199	30671.400	31994.199	31941.400	31192.600	32045.199	32657.400	33634.398	33217.801	35099.398	34472.801	33763.000	33827.398	34816.398	34039.000	35521.000	34948.199	36247.887	36495.707	35190.434	36138.305	37228.992	36632.676	36873.945	38727.449	36612.773	38279.023	38094.012	38512.016	38457.598	38722.168	39341.805	37863.816	38363.750	38507.363	37207.383	37333.172	38803.195	39260.129	38430.477	39159.695	40190.695	40397.750	39431.168	39604.621	40247.168
28397.801	28066.199	27308.801	29655.801	29666.801	31209.400	31481.199	31241.199	31235.801	32351.801	32460.600	31599.801	33762.199	31851.199	33434.602	33478.398	34150.801	34627.398	35019.199	36690.398	37262.801	34937.227	34934.809	35690.660	36154.777	36915.867	37367.492	38101.816	37279.570	37398.254	37487.195	38054.145	37699.645	37395.969	36939.051	37349.723	37504.387	37295.773	37292.199	38637.996	39528.996	38941.492	38741.371	38977.613	39221.355	38913.773	39345.152	38776.234	38667.832	38915.410
26467.199	27719.199	27598.000	27601.600	27556.600	27168.400	27267.801	29718.600	28318.400	29043.199	29822.400	32176.600	29898.000	31672.600	32247.801	32950.199	32882.398	32668.801	34339.199	34688.398	34059.602	35067.801	34199.383	35037.996	35831.023	35428.902	35738.539	35649.223	36962.961	35800.289	37093.902	36317.863	36628.340	37728.090	37030.223	36769.945	36654.715	37078.305	37172.496	38080.973	38223.668	38400.047	38536.973	39115.461	38632.988	37854.535	36933.543	37537.215	38406.988	38765.402
23902.801	26794.000	24981.400	25136.199	26543.000	26642.199	27354.400	27941.199	28927.600	27588.000	29108.400	30307.801	30762.600	30808.600	30748.801	32389.199	31716.000	31041.600	32977.801	34107.801	32722.000	35159.281	35604.355	35628.855	36170.426	36190.824	35414.504	35478.199	36388.855	34855.621	36124.445	36426.133	37426.293	36194.711	37081.555	36849.215	37181.805	36992.867	36253.234	36852.566	36946.895	36537.285	36757.836	36604.582	37804.406	38187.531	38933.191	38797.672	38776.871	39609.316
24576.199	26221.801	25266.199	25062.400	25946.801	25529.000	25436.801	25736.600	26246.000	26537.801	26963.199	27619.400	29470.199	31237.801	31609.199	31810.600	33440.398	32325.400	33177.199	32987.602	31883.801	33824.723	33832.441	34153.707	34494.008	34831.637	34883.980	33888.738	34293.184	36343.363	35964.500	35782.488	37604.344	37739.320	36873.172	36880.254	37202.379	37178.391	36591.332	37023.441	36136.223	35934.344	36916.551	37555.387	37449.742	37832.191	37879.039	38768.227	38924.137	39427.535
27423.801	27112.801	26860.000	26819.199	25590.000	25316.801	25386.199	24218.801	24854.000	25827.600	25757.000	25626.801	27763.400	28365.000	29140.600	30005.000	31680.600	30298.600	32173.801	33616.398	32726.801	33925.059	34827.816	34291.582	35803.105	36164.562	36558.438	35365.680	35500.461	35563.863	37436.109	37635.688	36932.520	36796.355	36218.414	38053.098	36522.027	36723.145	37629.070	37250.914	36868.656	37192.348	37307.469	36911.457	37262.871	37292.137	38047.344	38595.484	39246.688	39252.305
27219.600	26721.400	27391.801	25576.000	25625.000	24659.199	23273.400	25080.801	26204.600	26991.400	26269.000	29457.600	28015.600	28268.801	28936.801	29923.199	31479.801	30863.000	30767.801	32152.600	33459.602	33505.895	32323.234	32749.250	34433.496	35225.828	35282.996	36256.438	37357.441	36985.520	37007.789	36410.051	36274.922	36596.488	36235.195	37537.660	36677.227	37753.562	38358.195	37914.320	38152.617	38452.566	38202.621	37764.926	38104.434	38727.422	38608.883	38585.305	38683.023	38761.945
27290.801	26574.600	26881.600	26721.000	26259.801	26593.400	27567.000	27811.199	26646.801	26441.801	27922.400	26216.600	27303.801	27986.000	28810.400	28305.600	30494.400	31430.801	31784.801	33719.199	33963.398	34001.617	34469.543	35161.141	35338.820	36173.848	36363.160	35954.473	35037.074	37411.516	38227.215	38609.000	37380.508	36049.652	37126.566	35789.227	38342.664	37228.172	36977.133	37357.605	37343.871	37085.699	37428.285	38747.160	39084.520	39002.410	39269.219	39519.953	39474.449	39205.020
24841.199	25160.199	26378.600	25104.199	26518.400	26929.801	28339.801	28849.801	30458.801	29663.000	31067.600	30496.600	29660.199	32577.000	32073.000	31896.199	33322.801	31368.000	31898.199	32986.602	31866.600	35557.184	35269.316	35100.809	36700.141	36153.719	37417.246	39227.625	38565.281	38629.809	38518.953	38435.344	37893.703	39002.277	39298.398	37648.941	39150.809	39473.250	39306.383	38764.492	38892.691	38840.863	39648.547	39548.195	39543.859	39277.949	39583.805	39959.547	40106.492	40483.824
24056.000	25234.400	24690.199	26734.000	25493.801	24997.400	27705.000	26759.801	27620.000	30116.801	28352.000	31819.000	30300.400	31929.600	31087.000	33463.398	35132.602	33638.398	35420.000	34182.000	32495.801	32682.623	34088.605	35143.461	36767.352	35021.141	36619.223	37928.730	37682.598	36943.910	38193.324	38588.473	38703.457	38473.922	39027.316	38506.062	39069.305	39121.668	39306.781	39901.629	39750.566	38941.016	38502.984	37397.965	38191.789	38058.918	38173.996	39087.414	39625.652	39426.598
25848.400	25800.600	24611.000	25604.199	25997.801	25542.801	25540.199	27878.600	27601.400	27994.000	29268.199	31268.600	29803.400	32091.400	33059.398	32518.600	33058.801	33038.398	34345.000	33440.000	33164.000	35640.902	33925.422	34707.750	33831.844	34508.723	35635.223	35762.852	36963.961	37364.117	37450.461	38471.859	38554.582	39194.523	39238.609	38422.594	39679.422	38420.363	39334.840	39925.406	39701.016	39896.672	39672.305	39761.449	39825.211	39149.484	39415.574	40128.328	41334.648	41071.629
24598.400	24852.801	23961.000	27552.600	26116.600	26618.000	28466.000	26674.000	28091.199	29053.801	29833.801	30021.600	32297.600	31221.400	32604.600	33034.199	32158.400	33074.000	33044.801	33941.398	34204.602	34760.297	34935.828	34995.227	35693.336	36296.273	37004.133	37171.449	36362.027	36713.570	38228.512	38424.879	37443.699	38114.652	39920.656	38871.387	39376.180	38464.734	38058.781	39566.676	40493.410	40570.457	40524.207	40125.457	40121.391	40037.137	40398.816	40502.035	39733.641	40631.219
25916.000	25182.801	25724.199	25091.400	25613.000	26146.801	26797.600	29995.801	29909.199	31648.199	30966.801	31940.400	31315.400	29770.400	32028.400	32383.000	31377.000	33732.199	32246.400	33364.000	33087.602	34226.691	34228.867	34347.227	34631.855	35003.715	36544.445	35679.457	35266.430	36338.406	38241.664	37663.445	37222.410	37066.699	37270.738	37437.523	37636.973	37234.055	38199.297	38979.043	40011.613	39182.305	39159.332	40443.184	40351.688	40119.863	40542.898	40616.594	41192.805	41636.973
26661.801	26386.199	25687.801	25703.400	25720.199	26292.600	27551.400	28096.199	26335.199	28927.199	31311.199	31150.400	30957.600	31801.000	34527.199	33364.801	33169.801	33889.000	33863.199	35239.199	32819.602	34377.379	34847.922	35108.586	35423.699	34426.691	35597.199	36520.875	39233.312	38635.520	38432.809	37828.078	36892.664	36866.234	37086.754	38166.758	37586.543	39317.059	39177.211	39347.422	39053.516	39068.609	39473.113	40461.430	40402.391	40400.477	40610.398	40108.934	39689.035	39349.605
24350.199	25474.600	25776.400	26171.000	25998.199	25099.199	26782.000	26776.600	27702.199	25892.801	27565.801	30270.801	31074.199	32173.801	34176.398	32754.600	33651.199	33874.199	33860.398	35917.199	35774.602	34935.801	34763.793	35653.078	35890.922	34624.598	37072.289	36650.746	38095.691	37119.879	38041.078	38537.211	38960.441	39636.508	38171.207	38634.520	39078.188	38963.137	38089.797	38293.535	38926.715	38237.492	38757.000	39648.359	39620.688	39792.070	40414.434	40389.184	40041.203	39756.066
24760.199	25239.600	25412.000	25496.199	25359.600	25148.000	25987.400	27172.600	28624.400	30916.801	30627.801	30118.000	31259.600	31416.600	32521.600	33946.199	34143.602	33804.199	35614.000	35408.801	34677.398	34763.020	35293.281	36243.480	35513.395	35051.395	36789.859	38127.379	36429.492	36216.219	38368.383	37718.902	38085.070	37636.391	38206.449	37780.316	37885.723	37636.270	38237.266	38153.148	38165.199	39076.297	40007.562	40063.480	39830.758	40033.309	41070.148	40449.191	40442.703	40267.961
26046.801	26662.400	25490.600	26653.801	26474.801	25467.600	26059.600	26120.400	27301.199	28658.600	30870.000	30991.600	31146.199	32602.400	31363.000	33249.199	33407.199	35190.000	33748.398	34960.801	36884.199	36450.484	35925.051	36890.887	37134.227	36293.617	37933.133	36759.215	36257.984	36112.719	37012.980	36035.859	37610.844	38140.902	37364.469	38171.574	37909.402	38812.496	39760.270	39370.859	39448.949	39701.230	40245.594	41073.281	41011.738	40486.391	39676.551	40447.754	41453.777	41648.660
26005.000	27099.801	27402.600	25063.199	26652.801	26728.400	27974.199	29610.000	29820.199	28881.400	30960.801	31894.000	32195.199	31811.600	33113.801	33600.801	33566.000	33041.602	34949.398	35997.398	36045.398	35483.762	35422.957	37387.734	37520.500	37307.066	38381.004	39376.965	38208.188	38851.609	37960.066	38561.270	37068.879	38121.043	38012.023	39428.211	38176.004	37869.074	37979.902	38563.863	38799.988	38350.488	38522.660	39348.848	39591.359	39471.062	40581.707	41264.340	41182.898	40752.156
27417.801	26901.000	28082.600	27226.400	27977.000	27184.400	27761.400	30542.801	29465.600	29726.199	31499.801	31482.400	31859.600	32609.000	34225.398	33344.000	35809.398	35370.000	35626.199	36313.398	36566.000	36864.398	36498.527	37208.168	37704.387	37116.984	38228.691	37781.746	38153.016	39750.988	39047.027	38893.312	38840.539	38062.000	36470.316	37887.949	38064.781	37217.871	37080.930	36222.578	37745.219	38127.500	39075.391	39121.340	39323.102	39505.445	39598.945	39048.184	39260.395	40287.801
26946.199	25909.199	27831.000	28214.000	28136.000	28929.801	28981.199	28660.000	31050.801	31333.199	34400.801	32964.602	35264.801	35302.000	35017.199	34003.199	35965.801	37046.000	36282.199	36699.801	37113.398	38442.387	38262.008	37772.742	38111.039	38186.000	38204.938	38764.043	39356.277	38721.844	38915.184	39591.285	39311.258	37977.809	38412.855	37947.875	37774.961	37290.145	36822.238	37331.750	37738.645	37497.695	37338.625	37057.723	38771.137	39224.828	39138.508	39084.641	39671.609	40328.742
28412.000	27141.199	29016.801	28815.801	29604.600	31876.400	30770.600	31007.199	33679.398	32486.000	34924.801	35070.602	33726.801	34296.801	35530.199	35833.801	35184.801	37008.000	38066.801	35561.199	36635.398	38401.277	37220.770	37125.238	37772.684	37720.879	37779.445	39688.059	39365.793	39553.715	39373.730	39480.660	38640.676	37982.301	37598.707	38662.207	38867.742	39701.645	39287.871	38067.316	38677.707	38297.371	37958.395	38899.188	38909.789	38635.340	39307.332	38458.902	38590.121	38631.754
29281.400	31061.801	28827.801	30276.199	31926.199	31857.199	33036.801	34126.602	35025.801	34952.801	35266.602	35951.602	35567.602	37257.801	37570.199	39628.398	37446.199	37690.602	35962.000	37944.801	37492.398	36880.434	37233.711	38016.254	37750.637	38076.352	36118.297	38517.785	37734.027	38117.344	38738.418	38080.617	38212.465	38251.977	38552.684	38432.672	37072.617	37314.398	36791.059	36369.828	37847.105	38474.629	38225.848	38074.340	38320.039	38443.934	39223.781	39276.250	39180.688	39343.973
31491.400	32503.199	31441.199	33274.398	33324.801	34843.199	33692.801	35353.801	35758.602	37978.801	37762.199	36521.199	36670.000	37431.398	37423.602	36940.199	36875.602	37567.801	37628.801	38183.000	39604.602	37224.504	37845.090	37041.723	37397.020	37212.945	38116.547	37480.969	37609.496	37686.570	38696.383	38019.793	37949.516	38831.438	36650.203	36234.348	38992.195	38249.945	38071.945	37754.039	37646.547	37122.551	36459.637	36219.441	36334.094	37413.184	37688.281	37457.152	38341.277	37787.926
32943.602	33045.000	32562.000	33294.801	35568.602	35420.398	37975.000	35596.602	37005.000	36373.801	37082.199	36415.398	35998.000	37248.801	39025.000	36333.801	39247.602	39332.000	39342.000	39144.602	38297.398	38183.383	38451.008	38785.367	38859.152	37798.012	37277.973	38225.281	37068.199	37547.930	37666.098	37971.699	37375.180	36729.809	37052.309	36047.160	38284.145	38134.363	38273.266	38068.555	37110.852	37381.258	37067.020	36370.664	36598.051	37704.645	38570.965	39488.020	38603.367	38414.406
32822.398	33522.000	35663.602	34983.602	35601.000	36444.000	36174.398	36046.602	36066.398	37574.398	36289.000	37944.199	38990.602	36335.000	37387.199	39362.801	37219.602	37904.801	38084.602	39337.199	37601.000	39001.461	38146.301	39341.598	39101.043	38210.301	37373.582	38596.727	38092.164	39343.949	37031.621	38275.270	38678.676	39109.172	38165.512	38310.426	37607.531	38115.180	37509.957	36876.086	37679.844	37690.504	37564.141	37137.672	37699.027	38539.430	38666.215	37898.898	38416.535	38500.059
36057.398	35059.199	36278.801	36427.398	35603.398	37036.602	34770.000	36114.199	34911.602	34895.398	35355.199	37069.602	37556.602	36804.199	39006.398	38603.801	36959.398	38315.398	36795.398	37761.801	38014.199	37068.691	38475.660	37952.465	38588.875	38527.379	37796.672	37773.914	38909.988	39302.949	37888.867	37573.945	38064.855	38499.578	37722.375	37538.926	37113.293	38112.402	38278.426	38024.168	38496.066	37955.566	37471.527	37638.777	38340.941	39018.578	39430.914	39235.492	39491.852	40034.250
37464.199	37494.398	36046.398	36140.801	36588.801	37837.000	37417.801	37613.602	36242.199	37709.602	38563.398	35136.801	37257.000	36320.801	36958.199	38393.398	37278.801	36688.602	36299.398	35283.000	37299.602	36384.578	35602.172	36229.031	36424.082	36662.953	36884.016	37509.934	38558.832	39036.285	39163.352	37923.887	39231.551	40009.559	38266.910	38437.199	36592.250	37731.344	37831.863	37702.496	38421.766	38359.812	37773.246	38277.039	39440.027	39367.078	39592.137	40216.121	40058.250	38864.523
38519.602	36178.199	36596.199	37639.199	35252.000	36695.000	36225.000	35568.398	37717.199	38856.398	37099.801	38969.000	37648.801	37718.801	38179.000	38318.398	37228.000	38524.398	37133.801	37578.000	37965.000	37554.090	36726.902	37303.375	37688.230	37520.926	36864.371	37845.121	37844.328	38496.895	39117.859	38925.691	38670.125	38065.242	36821.031	38125.062	39436.086	38724.867	37930.094	37676.484	37847.656	38840.656	38501.707	38267.484	38752.953	39573.543	39324.633	38118.410	38592.832	40627.863
35950.199	34506.000	33113.602	36273.199	35880.199	35351.398	37053.398	35982.199	35693.000	37398.000	36865.000	36720.000	36539.199	37319.602	37990.199	38318.000	38589.000	38624.199	36427.000	38986.801	38858.602	37949.551	38156.262	37728.930	38375.176	38448.223	37626.605	38572.633	38351.297	37623.895	37856.590	38075.461	37786.734	38262.535	38114.398	38060.000	38316.551	38176.715	37370.086	37221.172	38126.621	38646.766	39197.652	38358.508	38293.477	38747.328	38411.059	39122.473	40428.773	40140.070
35401.199	35494.199	34863.801	35227.199	37190.602	35834.801	37012.000	36876.602	36362.602	37141.801	36688.398	38717.801	37435.000	36230.199	37332.199	35788.000	34668.000	38397.602	38059.199	36205.602	36748.398	36376.406	37669.551	37885.555	38448.219	38793.109	38280.898	38216.801	39021.180	38181.016	37563.707	36721.848	38483.637	38813.723	38474.410	39110.375	38564.559	37323.043	36955.410	36811.066	38056.500	38066.820	37678.113	38084.496	38169.008	38635.039	38521.004	38795.914	38973.055	39388.016
35126.398	35997.398	34747.801	36452.000	37847.199	36111.602	34930.000	37619.000	39331.602	37568.602	39010.000	37646.398	37735.602	38210.000	36921.000	39563.199	39169.199	37085.801	35882.199	36862.602	37199.000	38511.547	38571.309	37422.402	37537.758	37791.227	37262.016	38313.328	39182.074	38230.512	38026.398	37736.270	37640.320	38399.219	38571.781	37533.930	37148.355	37325.508	37662.254	38065.082	37946.828	37281.176	38093.031	37685.375	37316.910	37027.703	36696.258	37639.527	38213.090	39337.586
34751.000	34376.199	35354.801	36494.199	36488.199	35732.602	37091.199	38468.000	36721.398	37739.199	38453.199	36878.801	37266.398	38768.398	38968.602	38753.000	37966.801	38450.398	37882.801	39589.398	38201.199	38363.172	37806.410	36827.062	37979.039	37784.348	39053.730	40004.016	39126.176	39242.934	38156.598	37791.207	38802.461	38572.340	37586.680	38033.008	37972.656	37187.996	36791.793	37579.082	38272.555	38399.883	38111.832	37903.957	37820.621	37790.340	37783.336	38635.227	39350.141	38858.949
34595.199	35328.602	36560.602	35408.000	35087.199	37687.199	37203.398	38731.000	38607.602	36247.602	39022.000	37356.398	39976.000	37151.398	38819.199	38657.602	39384.602	36907.602	38850.398	38599.398	38308.000	37228.512	37639.207	39258.344	38261.543	38697.301	38456.652	39772.496	39172.824	39166.461	38736.977	38700.590	38436.320	38853.934	38993.820	38555.719	37623.215	37881.934	37489.133	37338.539	38129.301	37025.957	36965.719	37225.527	37791.344	38223.785	38675.359	38973.617	39788.750	40082.750
35970.398	34487.398	36172.602	37439.199	34237.602	37462.199	37969.398	37060.199	38596.398	37199.199	36871.398	38216.199	36855.602	35938.199	35592.199	36902.199	38596.602	38357.199	39252.602	39000.602	37309.801	38918.859	38146.727	39204.277	38584.289	37814.945	36916.258	36624.480	39310.262	39056.184	38049.117	38577.648	38011.645	38275.066	38348.773	37577.773	36703.418	38278.145	38983.934	36955.766	38118.543	37399.359	36673.344	36905.879	37213.770	37315.867	37016.191	36973.652	38127.184	39323.965
36029.199	35713.398	36389.000	37511.602	36235.398	36871.000	36182.000	36637.602	37620.398	36413.199	37857.000	37175.801	37576.398	38395.398	39843.801	38516.602	36629.602	36670.199	38067.000	38525.602	39875.398	39363.082	38865.723	37350.660	36778.594	38781.984	38789.703	38013.078	38241.738	39054.531	39513.773	38345.613	38929.617	40009.777	39405.090	39400.289	38362.309	38066.027	38562.383	37996.113	38737.895	38109.492	38074.906	38729.020	38144.059	37980.879	38877.191	38716.852	38923.164	39072.191
35590.801	36492.801	34431.398	37283.000	33740.801	37467.602	38117.199	38008.000	36302.000	35294.000	36160.801	37151.000	36816.801	35463.801	39225.199	37390.602	38075.602	37858.398	37221.602	38914.199	39307.199	39162.910	37877.781	38872.859	40064.465	39311.262	39177.109	39420.414	39053.809	38232.957	38307.207	37855.047	38319.180	39974.082	40134.465	39989.230	40536.055	39588.629	39400.434	38889.637	37529.516	37569.543	37917.129	37978.699	38503.078	38529.871	38384.141	38088.391	38682.734	38682.789
35676.199	35898.602	35455.602	36742.398	35795.398	36672.801	35118.801	38600.602	38388.199	36906.199	37356.000	35724.000	36803.398	37584.000	38193.000	37790.801	36933.199	37178.801	38741.000	37221.398	35958.199	36530.867	38732.930	37729.785	38121.484	38003.148	39663.668	38960.332	37568.070	38343.867	38730.871	39548.113	38880.371	38463.309	38216.941	38527.699	39419.441	38564.562	37812.695	37517.801	38920.691	38678.988	37886.629	37569.809	38350.031	38595.859	38790.230	39127.367	39016.590	39291.328
36539.199	37094.602	36418.398	35223.000	35249.000	36488.602	35935.602	36781.199	35748.000	37482.602	35863.602	36529.602	37031.602	35926.199	36728.000	36297.398	37975.801	36784.199	38180.602	35966.398	36664.602	39001.227	38185.820	38561.504	36903.578	37221.918	38426.746	38292.027	37713.977	38561.609	38938.645	38653.164	38532.309	39059.965	38805.555	37583.840	38658.773	37557.766	38340.590	37910.449	38139.805	38801.258	39026.328	39384.594	39413.746	39044.574	39102.035	38993.535	38746.887	39490.180
35097.801	33647.602	34804.801	34039.199	36550.398	35098.801	36960.398	37163.199	35483.199	35680.199	37181.602	36950.000	37415.801	37418.398	38406.801	37658.801	36956.000	38179.602	37563.602	37842.602	37441.199	37351.531	37478.320	38580.539	37616.871	38107.359	38515.836	38178.492	38972.691	38177.277	39011.629	38793.160	38230.699	37494.652	38172.652	39462.367	38445.688	39116.699	38837.195	39858.414	40128.586	39733.609	39361.469	38940.102	38361.594	37765.855	37853.574	38068.711	38967.195	39383.184
33161.199	34082.000	32708.199	33733.000	35642.199	35088.000	36012.801	35217.602	34814.199	36806.000	37407.801	36655.602	39064.199	36850.199	37130.199	38599.000	36072.602	35981.398	36972.801	36975.000	38215.398	39569.941	38728.703	37480.641	39706.930	40474.418	39066.863	38836.191	40769.668	38702.051	39281.918	38185.973	38148.559	39075.562	38680.078	37840.480	37563.648	37571.723	37979.398	37627.281	38414.723	38390.684	37722.402	37886.855	38022.062	38161.340	39472.074	39701.230	39579.980	39487.773
31493.199	33657.000	32614.000	32392.600	31517.801	34725.602	31878.801	35562.000	36502.199	34458.398	35232.398	35745.801	36080.398	36639.801	37439.000	37017.199	39066.000	38499.801	38058.398	38234.000	37713.000	39549.918	39755.309	40159.289	40309.879	40590.316	40182.562	38930.238	39877.121	39480.230	38804.062	39975.582	39586.348	37885.695	38616.172	38522.562	38672.152	37490.090	38007.336	38212.270	38488.566	38652.188	38207.953	39169.523	39393.406	39377.105	39444.953	39536.879	38973.133	38555.375
31313.600	31933.199	30823.600	30310.801	33264.801	32630.801	33934.801	33039.000	35676.398	35111.199	33737.199	35787.199	34761.801	37472.000	35949.801	37856.602	37609.801	36131.199	37519.398	38456.801	39280.801	39784.492	39294.816	38490.504	38682.895	40491.445	39939.398	40408.477	40054.621	39970.582	39694.695	39428.438	39790.020	40204.844	39748.875	39679.891	39706.953	39260.883	38904.082	39428.816	39712.203	39412.750	39972.355	39899.984	40295.094	39892.195	39299.539	40020.879	39651.156	37972.238
30921.600	31299.400	32248.801	32799.398	33222.199	32592.400	33028.398	33547.398	35593.602	34033.000	35509.199	37038.398	35373.000	34806.398	35341.602	36706.199	34964.602	35962.602	36627.398	37927.801	36005.000	39393.449	39298.758	40124.434	40905.270	40036.820	40315.961	39116.785	41103.281	41095.645	39791.141	39392.160	39233.734	39823.434	39949.074	39293.277	39377.391	38432.227	38065.199	38194.355	38548.547	39692.883	39823.160	39370.883	39953.715	40428.566	40788.730	40193.406	39934.609	39876.699
30361.801	30431.400	30210.000	30204.199	30381.801	29974.400	31095.801	32167.600	33004.199	31710.801	32204.600	33386.199	33155.199	34030.199	34970.801	34723.000	36429.602	36161.602	36602.801	35898.000	37707.199	39442.488	38547.602	37752.902	38195.551	39770.840	39890.516	40154.609	39500.234	40092.219	41471.473	39833.230	40053.754	40708.855	40082.086	39788.652	38824.680	39483.566	39900.156	39332.934	38885.094	39519.895	40805.625	41243.484	41230.160	41196.000	40623.895	40737.758	40621.812	41473.297
28686.600	29178.600	28439.400	28246.400	28487.801	29844.199	30435.000	29961.000	31674.199	31445.600	33138.398	31046.000	32122.801	31685.600	32371.199	33697.000	34767.000	33871.801	33912.801	35277.199	35411.602	37380.152	36741.379	37947.828	38942.066	38018.445	38385.453	40027.027	40365.566	40550.637	38682.703	39432.523	39494.004	40203.184	39828.195	39958.465	39877.316	39659.539	39343.789	39620.305	39838.328	39648.145	38834.297	38350.672	39302.105	39804.047	40537.887	39263.859	38753.434	40016.270
27527.801	26534.000	28391.199	27219.400	29231.600	27024.199	28574.199	29811.400	29670.000	30088.801	30255.000	29567.000	30708.801	31381.600	31187.801	32121.801	32004.000	33711.602	31889.400	36487.801	35092.199	36821.945	37626.176	36234.086	37130.270	37634.758	37966.840	38471.973	39292.109	38121.129	37657.902	37616.461	39293.090	39889.738	38547.441	38948.445	40046.641	40257.246	39257.801	39094.426	38084.949	37624.305	38183.887	38850.562	39476.738	40022.672	40108.180	39770.020	40034.734	41336.359
28675.600	28328.600	30376.199	28187.000	28004.000	29855.801	27084.000	27844.000	28604.801	29962.801	28592.801	29510.199	30656.400	30563.801	30649.600	31350.600	31433.000	32211.000	31413.000	33294.199	34770.602	35508.641	34187.230	35862.691	35864.746	37397.012	37575.203	38402.078	37409.152	39018.273	40343.309	38797.234	38376.492	38435.367	39552.547	39325.660	38958.613	38822.629	38820.734	38807.121	38025.289	40128.770	40387.980	40566.398	40578.703	40130.891	41182.605	41634.258	41812.441	41187.785
30394.801	27574.400	27287.000	26516.199	29424.801	27997.000	27629.000	27486.600	29235.400	28794.199	30283.199	30380.400	28848.400	29112.801	29986.600	29636.400	30085.400	32092.801	29640.199	32216.600	33075.801	34687.957	33168.871	34150.707	34681.824	35497.984	35044.863	35648.547	34641.777	36704.570	37743.223	37068.910	37520.129	38111.934	38105.824	39684.238	39321.891	38089.855	38479.184	37218.414	38373.660	38476.535	38586.426	39145.285	39980.273	39990.477	40858.117	41911.629	41716.316	42589.395
28600.600	28920.400	29185.801	28342.801	29699.199	28546.801	28650.199	28551.801	28776.600	28544.000	27865.600	27382.199	28345.801	26946.400	28736.199	28042.199	28206.801	29421.600	29088.400	30647.199	30322.000	31587.742	32273.859	31794.824	33352.539	34360.949	35234.199	35936.355	36493.016	37650.789	36687.621	37116.246	36271.145	37642.703	37276.957	37179.484	37670.500	39093.941	39182.684	38349.258	38193.270	38299.035	38679.488	39821.312	40775.602	41354.289	40997.137	41211.805	41408.898	41495.160
27723.400	30057.400	29491.400	28754.000	28877.801	30284.400	29613.801	27467.801	28491.199	29902.600	28544.801	28828.801	29087.801	25943.400	28095.801	28918.000	29588.400	29117.400	28655.801	30022.600	31119.199	30153.725	32295.611	30980.221	32434.146	32954.547	33592.953	34749.707	34645.016	34511.930	36059.879	35742.590	35752.270	36216.406	36800.629	38396.645	37556.383	37846.406	37965.988	37562.355	37775.000	37944.965	38320.727	38302.922	38796.539	39053.906	39693.266	40556.375	40930.203	41629.129
29044.600	27848.400	29210.000	29505.400	27911.199	27979.600	28509.400	29004.801	29920.000	29839.000	28730.000	30539.000	29388.199	29282.801	30216.801	27897.199	31252.801	28899.400	30124.199	29476.600	28662.801	28289.607	29580.148	29419.520	30436.695	30155.629	30573.924	31545.438	31548.203	33086.043	33810.410	35251.008	33674.262	34832.336	36573.484	36200.227	36948.180	37835.879	38601.094	38339.414	37380.371	37437.738	38134.414	38471.133	38231.699	38453.262	39417.180	39702.746	39006.871	38568.039
31030.600	31055.801	31312.199	28520.400	29123.801	28124.400	30037.400	27352.199	27561.000	29387.600	29460.400	28174.000	28957.400	29736.000	27728.400	27784.000	27660.199	29073.400	28079.000	28413.199	29114.400	29581.826	28961.291	30294.336	28845.279	29952.908	30553.811	32008.451	30500.043	30409.641	29922.303	29810.359	30477.008	31709.195	33660.508	33839.320	33498.898	32803.785	33667.707	33581.035	34880.598	35902.219	36241.324	37167.953	37386.715	37762.684	38154.281	38379.930	37847.746	38097.512
32108.400	32316.600	31989.400	31430.000	31069.600	29113.600	29888.199	28958.600	28385.000	28760.600	27637.400	29136.600	29497.000	28981.400	28406.801	28126.000	28340.600	28713.801	28842.600	28125.801	27855.801	29365.805	29061.258	28760.535	29474.895	29129.473	28719.004	29995.984	28996.535	30475.535	30123.922	30298.799	30584.234	30243.340	29718.084	29995.709	30728.318	30758.480	31430.699	31389.209	32609.711	32988.391	33945.164	34880.348	35723.320	36459.281	37090.500	37768.961	38494.770	39062.781
33016.602	34453.199	33383.000	34354.801	32038.400	31384.199	32542.801	29642.000	31000.400	30355.000	30755.199	28493.801	30835.000	29974.199	29396.199	27716.000	27262.600	29376.801	28169.600	27865.000	28453.199	29550.787	29467.709	28104.975	28337.346	28216.105	29221.303	28806.729	30175.092	28357.723	29276.732	28618.762	28500.027	29589.650	29798.090	29925.475	30895.143	30195.295	29588.752	29973.432	30266.979	30959.670	30826.674	30771.998	32261.707	32915.715	33937.684	35374.949	36938.027	38156.043
34837.000	34405.000	33348.398	35345.199	33334.398	34012.602	33560.199	33118.398	32307.600	30145.600	32158.400	32711.600	32216.600	30254.199	29443.400	30097.000	29537.199	29224.400	29047.199	28982.000	27303.801	29916.000	29207.711	29030.891	28499.838	30062.090	29853.275	29922.137	30435.029	31244.328	31127.020	30189.375	30644.170	29287.154	29636.176	29186.789	29348.350	29615.434	29120.049	28865.213	29552.562	30371.990	30797.619	31471.770	32171.111	32208.184	32824.559	33635.176	34343.090	36000.547
33960.000	34788.398	34291.000	36578.199	33965.000	34082.801	31103.400	33445.602	34027.801	32239.199	33018.398	31424.600	32323.400	30142.600	32057.801	29951.801	28999.199	28521.600	30087.801	30276.000	29932.400	27673.893	28220.408	27305.936	27471.711	26788.982	27354.891	28768.141	30287.543	30726.371	29276.893	31192.107	30390.449	31040.936	31842.938	30448.949	30131.027	29980.318	29778.047	29016.799	29323.418	30411.713	30498.475	30730.250	31059.434	31231.160	32121.682	33255.469	33174.453	34145.281
34778.398	35966.398	36131.801	38451.000	35263.000	33807.199	35161.199	36186.602	34159.801	35471.602	32378.400	33237.199	32632.000	31908.801	30651.801	33093.000	30264.801	29212.801	30266.801	28763.000	30346.600	29685.838	30633.359	30056.873	28892.459	28886.750	28270.244	27372.219	28740.236	27544.303	27926.223	28304.656	28954.844	29763.938	29964.953	30153.814	30110.488	31300.072	31133.016	31062.096	31073.574	31024.379	31254.668	31806.494	31196.219	31178.424	31083.980	31517.070	32492.453	32709.221
35571.199	34900.000	36348.801	36598.602	35615.398	34291.199	35357.000	35420.000	32765.600	35516.801	33074.199	34713.801	33366.602	33583.602	33382.000	32449.199	32901.801	31728.199	32676.000	30523.199	30795.000	29544.473	30020.924	30945.812	31385.785	30788.109	30533.453	29384.775	27561.674	27559.131	27154.828	26507.098	27171.350	28673.896	29112.666	29011.512	31035.115	31136.852	30236.389	31136.070	30976.406	30864.445	31336.156	32307.160	32919.492	32982.145	33717.145	33325.188	33225.266	33859.246
35307.199	35256.199	35979.199	36214.000	37448.000	35851.801	35770.602	34901.398	33839.602	33425.199	33391.199	34400.801	34251.602	33020.398	33835.000	34059.000	33906.801	32879.801	31761.400	31385.801	30565.400	31954.320	32282.629	32312.555	31709.621	31691.018	32663.766	31389.154	32451.912	30747.592	30328.014	30950.105	29559.660	28232.320	28607.590	29232.428	28589.975	28967.000	29343.725	28787.887	29915.465	30613.223	31262.648	31579.557	31768.979	31870.887	32440.021	33497.504	34419.520	35291.023
35724.199	36079.398	34593.801	35191.199	36275.801	36402.000	37129.398	34416.199	35672.000	34776.199	34960.398	34548.602	33776.801	32669.801	34771.398	34814.398	33044.398	33483.398	33347.199	33322.801	33182.602	30707.494	31912.184	31098.445	31783.221	31202.707	30535.078	31513.186	31647.604	30573.316	32230.889	31426.453	31065.621	31182.922	30094.912	30340.953	30337.906	30037.328	29767.766	30191.105	29499.875	28863.771	29589.275	30653.191	30593.996	31475.064	31236.361	32139.826	33224.605	34036.363
34101.199	34967.398	34643.602	34856.000	34341.801	37290.199	36518.801	35586.199	36895.602	36853.602	35961.398	34596.801	35732.801	34055.398	35099.801	34550.602	32902.199	34053.801	33307.602	32480.199	33838.199	33886.621	32100.027	32033.066	32102.305	30950.602	32573.719	31679.369	31697.354	32234.883	30778.070	30998.473	31343.883	31839.383	31301.057	30015.545	30535.850	30124.721	30055.480	30450.588	30556.432	30894.707	31504.617	31338.459	29786.510	29008.494	29574.795	30489.811	30844.105	31706.568
34985.000	36313.000	36545.199	37389.602	35309.000	35241.602	36093.801	37191.801	36024.199	36837.199	36546.000	36842.801	35824.199	36614.398	36041.398	34091.398	33763.199	33160.199	34474.000	35212.000	34209.801	32819.488	32179.268	32189.918	32706.131	32680.691	33016.633	31466.164	32007.500	32205.975	30662.209	31136.811	31267.441	31470.635	29956.877	30512.393	29232.826	28519.457	28783.250	29377.719	29360.461	29813.654	30496.285	30568.869	30775.998	31581.162	32862.184	32624.465	32201.377	32541.572
35551.398	35591.398	36088.602	34633.602	34952.602	37133.199	35287.801	34563.398	35065.602	35776.000	34463.398	37860.398	36479.199	36487.199	35394.801	35838.000	34700.801	34670.801	35370.602	35086.000	35631.199	34594.957	32520.365	32786.238	33124.742	33900.199	34150.859	33141.762	32746.221	32176.152	31636.795	31079.557	31183.123	31294.260	31398.684	30645.191	30340.711	30568.945	31347.154	30702.947	30173.592	29761.164	30069.260	30695.408	30702.594	30850.854	30988.635	31512.291	32352.125	32609.258
37815.602	36295.199	35309.398	35271.199	35726.398	36147.398	35154.000	36521.398	34937.000	37782.602	36057.801	36078.000	37190.602	36409.398	35709.602	34998.398	38066.199	36803.199	36854.000	36208.199	34466.398	33730.918	33971.125	32929.195	32736.510	32035.432	33206.258	33368.148	32341.467	31083.223	31027.189	31910.021	31049.783	30911.832	30524.904	30419.314	30852.322	30212.881	30864.449	30991.582	31055.324	30916.715	30887.533	31500.842	31681.043	31237.691	30581.682	31329.611	31995.863	31627.131
34369.398	34246.000	34458.602	35171.199	37749.602	34452.398	36275.199	35302.199	35399.000	35165.602	37896.602	35110.000	36352.801	36264.801	35347.000	38483.602	35356.000	35389.398	35555.602	33058.801	35320.398	34365.848	35040.332	34930.312	34411.555	33539.730	32987.652	32602.098	30192.434	31142.568	31830.801	32666.309	31623.699	31204.324	30393.246	29649.941	29832.646	29893.770	29871.965	30392.500	31100.514	30791.330	29559.537	29257.816	30216.514	30333.828	30128.148	30616.854	30887.711	30909.082
36722.398	35265.602	35200.199	34361.602	36244.398	36397.602	35314.000	35228.000	35262.000	35905.199	36177.199	35330.398	36021.801	35461.602	37078.801	39189.199	35912.801	35232.199	34456.398	36531.398	33989.602	34798.211	35484.445	35432.477	33810.535	33076.016	31991.488	32253.426	33261.832	32142.154	32264.477	31245.844	30010.244	29727.258	29302.145	28674.441	28447.947	29209.434	28613.426	29354.400	29347.518	30641.252	30706.072	30557.846	31021.203	31094.596	31025.869	31139.262	30336.881	29716.225
36469.398	36415.398	36257.398	35564.602	36781.801	33670.602	35938.602	34133.398	35160.801	37086.801	37000.199	36392.602	36435.398	34947.398	37081.398	36085.801	37708.801	35671.398	37364.398	36351.000	36124.000	36371.605	36019.180	34042.094	33472.727	32725.811	33074.637	33845.707	31629.934	32427.170	30672.045	30244.695	29789.135	30255.850	30246.139	31567.541	31978.611	30246.061	30564.230	29714.881	30515.094	30704.197	30868.953	31109.188	30679.521	30512.611	29931.998	29725.570	29990.051	29860.076
37176.801	36911.398	35920.801	35738.801	35695.602	36710.801	36985.000	38838.602	35929.199	37147.801	38410.000	39220.398	37520.602	35815.199	35581.199	37826.398	37187.199	34501.398	35218.000	36466.801	33403.602	34740.289	33712.270	32703.727	32937.566	32775.754	31400.010	31274.945	32195.461	30721.762	30961.516	30516.670	30359.797	29570.289	29374.633	30223.426	31046.332	30939.168	30323.631	30459.729	30710.965	31279.660	31177.143	30379.166	30409.627	31002.484	31111.852	32155.758	33070.836	32197.953
36790.801	35455.398	36551.000	36724.000	36835.602	38155.199	36603.199	38389.801	40819.398	36861.801	38372.000	36960.000	36794.000	37343.398	35969.398	36825.398	37955.000	34685.398	36373.602	35369.000	33907.000	33688.180	33998.926	33617.090	32841.324	32730.645	31550.213	31275.252	32861.223	31225.947	31042.789	29990.387	29855.883	30251.418	29302.711	28785.959	30477.053	30170.207	30266.180	30678.650	30539.535	30064.721	30441.148	31211.100	31276.020	31857.918	32898.859	33915.797	34150.699	34012.727
34887.000	37902.000	34929.199	35027.199	38182.801	38810.801	37433.398	39608.801	36970.801	36446.602	38930.000	37262.801	35049.602	37360.398	35579.199	36189.199	36963.801	36338.398	34796.199	36788.801	34792.398	35593.898	33270.715	34016.008	33088.078	32445.807	32195.062	32876.734	31787.498	30251.887	31542.730	31203.965	31165.719	31199.809	31390.521	30450.297	30232.100	29986.926	30067.328	30546.074	31562.197	31168.305	30895.814	31179.043	31832.861	32051.924	32868.109	33892.316	33812.840	33074.195
35489.602	36314.199	36609.398	35670.199	37664.000	37977.000	37726.199	35288.398	35515.398	35883.398	39172.602	35896.602	36328.801	36171.801	35568.801	35536.801	34729.000	34463.000	35203.801	34173.602	33640.000	35564.070	33624.266	33086.004	34112.570	33509.328	33091.012	32499.166	31867.309	31640.492	32892.070	32172.256	31312.801	30974.303	30918.164	30604.828	30012.490	30170.119	30576.127	31560.775	31051.346	30930.396	31434.266	32099.908	32169.785	32363.318	33145.684	33224.801	33064.406	33528.777
35652.398	37947.398	36790.801	36840.398	36865.199	35695.602	36336.801	36237.199	39355.199	39303.000	38526.000	36986.398	35550.398	36847.398	36239.398	34442.602	37663.398	36502.801	38164.398	36077.000	34528.000	36518.516	35564.633	33809.426	33955.832	34837.035	35051.598	35397.492	34043.969	33101.012	34344.035	31766.625	32072.639	31508.811	31228.008	30097.646	30388.521	30613.506	32006.666	32552.607	32490.590	32062.389	32433.031	32765.941	33299.266	33570.824	34146.789	34354.195	34633.152	34596.836
34621.801	35856.000	34693.602	35188.801	36464.000	36482.398	37422.398	35354.398	36857.000	35751.000	36748.398	35932.000	36759.000	37676.398	37884.000	37423.000	38444.000	36782.000	36298.000	36362.398	36885.602	35327.363	35583.539	36464.160	35512.391	35307.480	35280.129	33589.711	34282.547	35118.430	33927.176	32933.359	34279.652	31933.451	31579.383	31188.730	30248.004	31005.471	32029.490	32901.414	32870.691	32735.037	32820.723	32372.070	32034.492	31378.764	31549.527	33073.383	33402.605	33616.660
36215.000	37054.199	38187.199	36099.398	36629.000	36088.602	36251.000	35533.199	34457.602	35314.000	34382.199	36716.000	35721.602	35950.602	36002.398	34486.398	36237.398	37489.398	35076.602	37298.801	37714.398	35067.852	35887.020	35872.809	36721.703	35653.504	35073.277	36181.645	36399.262	33471.258	34543.098	33752.066	33245.602	33810.207	32065.496	33385.348	31696.590	31361.701	31700.275	30692.553	31300.779	31103.699	30664.152	31217.256	31587.096	31816.945	32915.074	33456.750	33688.527	34326.398
35438.801	36367.801	34019.602	35732.199	34372.602	34766.199	35678.398	35707.199	35204.199	33680.602	35355.801	34430.000	35890.602	35719.602	35502.000	36600.000	36306.398	34624.602	35766.602	35252.602	35684.000	37167.355	36847.234	36555.934	37853.230	36307.945	36306.348	36284.414	35570.738	33388.250	34678.152	35071.938	34577.191	34088.254	33780.453	32337.045	32271.586	31431.650	31152.936	30388.561	31189.508	30887.467	30755.412	30679.150	31748.178	32345.943	32506.898	31959.646	32078.695	32360.973
33986.398	35686.000	35033.801	34919.000	35450.000	36285.801	36397.801	36321.199	36119.398	34916.398	34902.801	33980.602	35038.801	35740.398	35614.000	35292.801	35917.602	37540.398	38525.398	37354.602	34182.602	37094.844	36328.727	35650.742	35845.789	35957.660	33940.844	34180.250	33668.352	33919.371	34744.801	32484.148	32935.289	32090.436	32024.543	30915.195	30618.758	31347.305	30678.998	30349.215	31074.051	30979.975	31273.307	30842.426	31563.303	31713.492	31815.100	32709.145	32797.922	32414.895
36789.801	35043.801	34707.199	35694.199	34658.000	36017.602	36334.602	36040.398	35196.801	35865.602	36389.199	35140.398	35938.199	34501.000	36495.801	35217.602	36972.801	34515.199	37766.000	35157.199	36993.199	35307.711	36441.062	35042.094	35269.070	34768.758	33363.418	32914.410	33057.027	33170.691	31665.561	31882.758	31664.449	31731.707	31862.117	31960.787	30335.139	30623.809	30642.508	30404.391	31096.514	31335.781	31446.068	31529.730	31721.355	31255.262	31078.564	32314.338	32610.781	32591.010
34655.602	36709.000	36768.199	36500.000	35626.000	38106.398	35316.199	38209.000	35788.801	36942.398	35711.199	35435.602	37644.199	33347.602	34725.398	34673.602	34702.199	34096.000	34000.199	34094.000	34436.000	34599.195	34183.949	34410.086	33901.355	32899.398	33778.160	32469.383	32151.107	31499.754	31595.117	31790.363	31036.604	30906.531	31270.980	31123.508	29453.326	30395.719	30561.686	29136.688	29139.375	30036.031	31308.664	31329.309	30698.184	30981.693	31838.834	31456.838	31593.762	33198.141
36979.602	34458.398	36225.398	36329.398	36377.398	35512.801	34796.199	35937.199	36062.199	36620.398	35123.602	34690.398	37394.602	37329.602	35371.000	34906.199	35576.801	36224.199	34786.000	35362.801	36420.000	35211.906	33836.645	32983.895	33405.305	32665.160	32424.812	32265.475	32859.945	30992.752	31780.318	31507.693	30387.480	29768.818	30600.354	30104.447	29676.930	30372.562	30934.838	30989.318	30123.682	30586.557	30851.178	31099.516	31688.119	31808.867	32700.014	33699.953	33334.371	33794.523
35995.199	34971.602	34731.398	35585.801	34105.801	35301.000	35837.602	35687.000	36071.801	37969.801	36356.398	34673.801	36024.602	36885.801	34388.801	35819.398	35206.000	36246.000	35185.000	35995.801	36806.602	34761.055	34444.363	34105.355	33692.066	33122.480	32060.729	32414.172	31286.799	32254.973	31307.283	29952.223	29702.668	29216.109	29062.174	29197.334	30878.732	30784.018	31610.418	32124.037	31835.805	31899.189	32192.117	32636.381	32012.848	32024.814	32378.529	32841.824	33108.047	32802.742
37604.398	35233.199	34905.801	35361.000	35858.398	34037.398	36320.801	33223.199	34503.602	36595.602	36401.398	35638.602	36007.398	35010.398	36926.602	35828.602	35360.602	35113.398	35397.000	36010.199	34057.801	34585.047	34640.176	33719.574	34095.340	33079.531	34041.785	33404.312	31823.105	32120.102	33178.672	32406.465	31639.141	31599.543	31538.834	32501.557	30841.234	31258.064	31340.389	32575.107	33069.109	32444.127	32462.018	32880.141	33281.977	32863.410	32456.451	32682.623	33209.746	33266.176
36505.199	36851.801	36270.602	36062.801	35143.199	34945.199	36218.398	35895.398	34404.602	34634.801	35377.801	35242.000	36143.398	36416.801	35795.000	36124.199	35313.801	37370.398	35534.602	34891.602	34251.602	34628.902	34673.969	33439.359	33708.031	32505.973	32548.033	33470.293	32290.682	32515.168	33438.125	32935.234	31439.557	30702.256	31805.564	30697.426	32561.961	32049.203	31832.531	32469.648	32079.221	31592.752	31645.996	32115.670	32640.477	32731.500	32961.605	32545.787	33186.074	33120.156
35518.000	37469.398	34711.602	36437.398	34101.602	34703.000	34824.801	34466.602	34811.199	37445.199	36343.398	34725.801	36241.602	35253.602	36746.199	35821.199	37110.801	36178.602	34060.801	35588.602	36074.000	33809.930	34843.559	33755.242	32124.568	31799.615	32292.730	32245.033	30901.869	33302.840	32678.186	32074.713	31853.902	31335.746	31399.293	31296.934	31979.150	32036.430	32194.250	32594.535	32404.693	33556.648	33337.191	32621.996	33224.395	34113.520	34346.859	33704.285	33520.578	34078.055
34804.000	35546.602	35780.801	36101.199	36976.801	36732.602	35048.199	34476.801	33921.398	35907.398	37787.801	37386.000	36786.199	35330.398	36097.801	36866.199	35781.199	34090.398	36175.199	34196.398	36580.199	34677.984	34848.512	33651.480	33541.094	31650.229	32108.426	32418.043	32929.402	32361.730	33725.785	32386.217	32304.975	32809.023	32502.406	31699.553	31186.797	31431.281	32070.697	32172.150	32723.762	32280.164	32250.756	32315.541	32887.184	32803.438	33010.430	34244.953	34264.469	33445.961
32639.000	34262.602	34417.602	34646.398	36279.398	35967.602	35119.602	32740.600	35101.000	33969.000	35613.801	35330.398	34635.199	36767.199	34962.398	36557.398	36224.801	35961.801	36370.199	34828.602	35774.801	34391.930	34301.195	33855.062	34807.914	35284.070	35689.262	33638.684	34421.594	34971.871	34335.902	34227.387	33875.836	33745.934	32829.285	32694.424	33698.426	34118.844	33435.035	32063.893	31696.703	32037.248	31767.742	32137.756	33060.152	33171.465	32975.883	33186.406	34136.602	35030.445
37519.602	34255.000	34701.199	35216.199	34744.801	32530.400	33472.801	33376.000	33112.801	34451.602	34454.199	34345.000	34263.398	34215.398	33545.000	35770.602	35226.801	33955.398	35195.199	35453.398	34028.398	34473.859	35030.633	35559.641	35364.789	36157.914	36922.113	36103.852	36419.273	37332.605	37210.309	35485.398	36410.379	36111.441	35314.422	36006.836	36797.406	34049.742	35223.867	35277.879	34653.734	33908.031	34146.648	33837.086	33389.055	32891.199	32700.861	32887.352	32866.777	34038.785
34331.199	34452.199	34572.398	35171.398	35638.602	35449.199	33185.199	34293.000	35084.199	34270.398	33656.398	33491.602	34685.602	35545.602	33680.398	36405.801	34557.602	34837.199	36209.398	36349.398	37002.398	35617.340	35134.059	36426.047	35408.625	36733.465	36076.180	35875.574	37795.918	36354.098	35436.676	36908.070	36466.879	35724.629	35686.359	36797.379	35362.539	34954.062	34900.172	34096.770	34698.512	33877.043	33688.723	33697.898	34083.426	33852.820	33798.312	34158.590	34535.598	34507.969
35449.398	34336.801	32802.398	34117.398	35521.602	35527.801	35143.801	33977.801	34599.199	33745.398	34552.801	34639.602	35180.199	34463.801	36108.199	35243.398	35226.398	34240.398	37645.602	35825.199	32986.398	36377.777	35681.672	36406.000	36243.176	35411.152	37042.195	36581.062	35616.949	35738.375	36009.184	37866.051	37568.535	36442.688	36670.383	36809.246	36644.375	36066.168	36043.316	35643.656	35213.750	34041.434	34296.266	34366.195	34048.164	34397.227	34111.711	33920.133	34084.543	33824.902
34221.801	34578.000	34326.000	33897.000	34937.602	35551.398	36164.602	34902.000	36287.000	34461.000	34304.398	35434.602	33565.801	36784.199	36475.602	35079.000	35982.199	35342.801	36382.602	34618.199	35498.398	35475.828	35944.164	34456.500	36368.930	36141.176	36071.184	36598.488	37418.551	36542.953	38559.691	35968.070	36647.871	36007.652	36474.359	37096.258	36387.422	35762.934	34754.406	34994.191	34615.996	34361.496	33990.215	34313.066	33877.676	34131.129	34249.688	34061.457	33522.492	33380.168
32695.000	32767.600	35335.199	33445.000	35012.199	34931.398	34262.602	34636.801	34342.801	34844.602	34416.398	35499.199	35192.602	35773.801	35154.602	37352.398	35206.801	35273.398	35009.602	35716.000	34057.000	37177.312	35706.773	35904.984	35732.887	35421.008	34837.980	36152.832	36373.695	37057.285	34980.957	34647.164	36345.965	36840.426	36166.805	35271.137	35094.199	34441.871	34015.734	33336.379	33464.344	33588.145	33361.520	32468.912	31620.768	31476.334	30996.998	30855.477	30389.662	30252.121
34612.000	34656.199	32165.400	33848.398	34119.398	34280.398	34899.000	35076.000	36688.199	35810.000	35810.801	35856.398	35143.801	35698.000	36114.602	35107.602	35784.398	36649.801	36532.000	36692.000	36242.398	36175.266	36415.070	35631.000	36891.004	36157.426	35483.711	36591.871	36562.090	36674.977	35852.336	36065.250	36108.285	36323.953	36075.363	34827.168	35679.188	34847.082	33203.977	33085.312	31206.883	30015.652	30670.111	30297.947	30195.984	30062.334	30150.199	30413.371	30881.818	31127.633
33784.602	34019.398	34054.199	34594.398	35452.000	34215.000	34730.602	35172.199	36260.199	36772.801	34041.398	35860.199	35107.000	37039.000	36339.602	36107.000	34296.602	35869.199	36864.199	35034.602	33966.398	35358.070	34918.352	35621.754	37736.066	37509.484	36820.562	37030.062	37919.277	36787.359	36667.312	36792.469	36379.117	36566.418	35415.109	34624.328	33472.477	32377.328	32831.031	32445.842	32839.465	31753.188	30823.861	30695.646	31366.674	31871.889	31601.527	31130.873	30627.117	31064.789
35273.000	33134.000	35662.199	33436.199	34648.000	35031.000	34587.398	35380.801	34459.000	35441.602	33985.398	35933.199	37383.602	34042.602	35614.602	34213.398	35291.199	35315.602	36811.398	37145.602	36530.000	36382.387	36855.555	36117.715	36448.957	37145.102	37363.004	38159.180	38554.270	36342.871	37792.578	36758.688	35502.137	35638.410	34136.164	33273.723	34233.094	32781.941	32420.205	30858.154	31735.137	30737.727	30373.098	30001.533	29959.660	29906.697	30154.744	30267.758	31236.371	32623.637
35591.199	32616.801	33598.801	34651.199	32880.199	34289.801	34466.801	34576.000	35351.199	35227.801	36055.398	33984.000	35612.000	35671.199	34432.602	35835.801	35913.602	35812.000	36636.000	36036.000	35433.801	35924.082	37410.840	35548.098	36543.641	37726.195	36782.668	36510.938	36791.117	36759.484	36060.207	36302.789	34907.891	34637.617	34303.539	34145.840	32553.609	32572.812	31394.145	32210.719	31531.961	31564.973	32231.184	31711.117	30625.332	29931.154	29905.590	30710.711	31281.570	32411.123
34625.000	33094.398	35548.602	31950.801	33699.199	35763.602	33135.398	35467.199	35479.000	34246.801	35913.000	36395.801	34959.602	38137.199	36344.602	36178.801	36123.801	36795.000	36951.398	38463.199	36929.602	38106.852	37273.582	36989.930	36224.527	37178.375	37763.121	37050.027	36494.457	36730.258	37260.566	36115.539	35168.316	34412.871	35254.457	33285.543	32844.461	32158.141	32658.008	32876.445	32428.797	31818.918	31792.475	31283.689	30671.637	31167.662	31676.814	31555.916	31566.246	31760.541
35580.000	34776.199	33501.602	33629.602	32630.600	32607.801	34820.398	35862.398	32719.400	35153.801	36417.602	35082.000	36395.602	35161.602	35131.801	35550.398	35562.602	34950.801	34617.602	37908.801	34899.199	37286.312	37151.023	36961.371	36733.488	35187.215	35928.996	37437.875	37087.234	37333.484	37892.180	37961.730	36618.574	35135.855	35849.547	36103.773	36315.508	33332.715	33410.363	34366.480	34222.297	33587.793	32614.756	32154.910	32747.379	33154.012	33499.820	33499.664	33025.809	32696.965
36062.801	36346.602	34698.602	35340.398	34278.801	34791.398	33073.199	34739.000	32845.398	33384.801	33776.000	34445.000	36400.199	36412.199	35649.398	35457.602	36337.000	35601.398	37485.602	36273.000	35669.199	36967.078	38491.195	37117.617	37027.461	37092.422	36382.746	36467.672	37572.586	37991.082	37908.652	38082.105	37119.066	35782.301	35482.203	35851.617	35772.012	35947.602	35138.000	34652.035	34338.051	34463.055	33836.996	32771.680	32359.977	32023.953	31467.465	32525.699	33024.551	34459.230
36465.801	34801.199	35378.199	36151.801	34212.602	33882.199	34682.602	36924.801	33112.602	34647.398	34020.801	34209.398	35962.801	35907.801	36595.398	34908.801	37910.199	34276.801	37112.801	35957.000	35295.602	33925.805	35223.062	36219.988	36724.504	37717.562	37314.645	37797.059	36800.375	36973.750	36454.336	36141.898	36954.797	37055.059	36917.281	38435.738	37291.355	35938.809	36570.828	35827.328	36966.883	36729.680	37007.730	36711.746	35918.789	36576.785	36283.688	36390.078	36271.449	36076.074
35025.801	35153.199	34201.602	35679.398	35051.602	35059.398	35044.000	33603.398	36787.199	32769.398	35378.801	34785.602	36369.398	34204.398	36202.602	34676.000	33857.602	35574.398	36564.801	37351.602	36556.199	36019.570	37104.430	36029.359	37281.988	35825.895	35832.801	36329.125	37558.055	36327.504	37337.922	37095.234	37693.879	38175.504	36922.406	36910.180	38472.875	38439.430	38846.539	38507.539	36633.258	36640.133	36620.086	37249.531	37473.508	37128.191	35768.234	36502.578	36728.812	36575.297
34195.199	33930.398	33724.000	33554.602	36037.398	33831.398	34404.398	34357.602	34670.801	35018.000	35632.000	33841.801	37994.000	34059.000	34652.199	35821.398	36579.602	37134.801	35313.000	35825.602	35445.602	34582.211	37806.984	36386.594	36977.344	36210.039	36273.566	36629.004	36326.367	36686.551	36971.141	36652.957	36184.406	35170.031	35406.988	37239.855	36467.957	36228.215	36239.648	35830.633	36478.039	37298.254	38237.012	38748.680	38710.172	38615.598	38208.777	38004.434	38039.746	38443.863
35159.000	33095.000	34416.398	35302.000	35622.199	36455.602	34650.398	35972.398	33890.801	36749.199	36108.000	36284.801	35216.000	35764.000	35853.602	35171.398	36499.602	37197.602	36059.199	36887.602	35797.398	36395.426	35658.410	36035.449	35769.555	36572.727	36567.234	36774.906	38421.855	37971.969	36960.664	36810.906	36860.512	36628.195	36136.457	35553.371	36184.887	36943.461	36782.277	36358.566	36989.484	36514.648	36400.469	36686.176	37187.883	37630.551	38022.602	38193.059	38311.594	38858.328
34507.602	34494.398	33154.801	33790.602	35034.000	34844.801	35754.398	33057.398	33501.602	36840.602	34428.801	35901.199	35845.398	35964.199	37584.602	36092.000	37900.602	35665.000	37181.199	36224.602	38168.398	36159.859	37303.988	36131.590	36092.492	36579.652	37748.371	36162.566	35854.574	37657.797	36975.793	36671.383	38141.887	36145.652	36093.695	36200.395	35207.098	36034.387	36312.844	37326.637	37023.086	37495.586	38910.145	39551.363	39291.258	39066.867	39398.535	39307.754	39057.078	39272.559
34882.000	34379.000	35954.199	34096.199	33608.602	35625.199	34419.801	32446.400	34509.801	35246.000	35946.000	34520.398	35816.398	36519.199	35907.398	35002.602	34972.398	36651.199	36506.602	35246.000	36405.000	34998.719	35249.691	36976.863	37420.598	36974.582	37218.043	39703.406	40531.453	37964.547	38953.816	37240.559	37370.875	37329.465	37982.145	36393.340	38336.781	38491.199	37539.945	37551.246	38365.617	37518.426	38381.633	39516.230	39619.914	38871.324	38460.672	38817.031	39527.641	40157.793
32990.000	36190.000	35820.602	35755.398	35576.801	36648.602	34249.602	34297.801	34825.801	35285.199	34630.398	35465.801	34122.000	35253.801	35192.602	36405.602	35828.801	36052.199	37695.000	37549.000	35006.199	36115.035	37238.496	37358.164	37653.434	37173.074	37324.359	36939.719	37093.230	37153.074	37631.629	37317.871	37610.609	37234.266	37312.074	37298.930	36297.980	37091.441	36974.742	36576.746	35786.480	35918.188	36334.133	37906.242	37808.637	38034.160	38654.211	38863.855	39598.398	40699.227
36177.602	35249.000	35843.602	34118.801	36953.199	34672.398	35184.199	34892.398	34166.199	34457.602	36935.000	34951.000	35611.602	35190.199	35118.398	33585.199	34909.398	33728.199	36240.398	35525.398	38042.398	33784.777	35544.086	36599.820	36665.824	38423.352	38145.660	36540.266	37581.418	37622.719	38049.352	36924.320	36588.590	36676.203	35345.793	35495.875	37728.383	37419.160	36800.887	36287.348	36493.262	36159.828	36030.602	36266.504	37174.934	37725.672	38017.215	37895.438	38710.934	40070.895
35979.398	35236.199	36654.602	35232.602	35471.602	35026.000	37359.398	35219.801	35087.801	35563.199	38386.801	35148.602	35353.000	36953.602	35273.199	35435.602	33535.801	34870.801	34886.602	36680.199	33087.602	36779.629	36985.051	37278.973	36964.426	36859.672	38265.289	36848.688	36946.137	35198.895	37062.848	37158.203	37613.703	37681.953	37627.125	36494.625	36156.945	37622.016	37975.496	38418.172	38039.832	37168.676	36947.609	37079.148	36724.215	36759.516	37595.262	38494.074	38163.453	38189.816
35658.199	35462.801	35442.398	34257.398	35075.000	34946.398	34377.602	36621.398	33232.199	34810.000	36767.398	36556.000	36427.602	35111.602	36286.398	35250.199	35059.398	36861.398	35433.398	34631.398	34440.199	36126.605	36733.668	36463.453	35607.367	37544.332	38035.410	37915.227	39010.465	38236.543	38160.785	38260.496	38586.457	38279.973	36174.348	36528.551	35809.422	36473.055	37077.172	36931.480	37252.277	37430.094	37958.500	37460.734	36836.875	37436.441	38451.312	37957.309	37569.449	36934.824
33612.398	34241.000	35937.199	36639.801	33771.199	34747.000	34817.199	34446.801	35042.801	32681.801	36245.801	35617.000	34455.801	34370.398	34833.602	34424.199	36111.000	35725.000	35390.000	36083.199	36251.602	35075.355	36381.477	36868.375	37252.332	37412.055	36805.188	36769.254	38188.730	37299.051	35797.227	36946.594	38015.578	37561.352	37351.855	37505.277	36263.949	37010.414	36587.305	35881.691	36236.375	36694.035	37761.969	37833.133	37130.719	36924.082	36409.352	36775.344	36904.102	37311.488
34028.801	34492.199	34464.398	36292.398	35144.000	34756.398	34758.602	34116.602	32665.801	35391.398	33555.602	34620.000	34645.801	34785.602	35961.801	36167.199	36060.000	35278.602	35046.801	34915.000	35075.801	37904.961	37568.477	36785.129	36913.531	36996.105	36605.168	36907.031	38089.895	38064.023	37279.098	35927.887	36241.953	36583.348	35918.305	35477.027	34711.586	36706.434	36587.410	36704.535	35539.051	35006.938	35252.348	36305.398	36689.316	36675.531	37371.426	37733.297	37996.691	38342.059
35186.801	35540.602	32742.400	36364.000	33765.602	33962.199	36048.000	34296.602	35115.801	34904.602	34442.801	34256.000	34645.199	34560.199	34631.801	34528.199	35123.000	34698.398	36769.199	37968.000	36322.801	35298.469	36737.625	36987.266	37965.805	36722.590	36671.590	37474.191	36965.562	35975.594	37793.621	37340.152	37703.270	36466.066	35897.793	36252.375	35242.984	37191.348	36879.051	35963.379	35744.102	35755.988	35904.047	37463.562	37836.633	37800.711	37345.781	37920.527	38086.516	37960.664
36536.199	36048.602	35179.602	34924.398	35860.199	32905.398	34297.398	34933.801	35328.000	36401.000	34090.199	35055.398	34921.398	34933.801	35242.398	35508.801	34311.602	34983.199	33850.398	35082.602	35025.602	34822.777	35520.590	35243.754	37357.559	37431.695	37283.402	39034.832	37563.270	35843.246	39004.941	37581.234	36607.418	38014.012	36870.453	37525.703	37110.617	37167.512	35882.254	35693.488	36458.895	37047.422	37275.359	37246.859	37676.031	38149.145	38096.430	37784.746	38182.715	38542.375
34573.398	33650.801	34368.602	35445.602	34987.000	34424.398	34522.801	36070.801	34936.199	33355.000	34764.398	34717.000	34786.398	34371.000	34387.199	37096.801	36735.398	35253.398	34857.602	37424.199	36244.602	36571.859	36268.641	35664.078	35486.008	36912.988	38046.348	37218.828	36668.121	38542.738	38589.520	38046.668	37234.809	37827.973	36991.996	36133.527	36386.273	36012.949	36132.777	37584.379	37900.984	37149.367	37440.016	37499.125	37468.809	37677.578	37478.301	37819.434	38599.359	38655.012
33304.602	34793.199	34229.398	33965.801	36043.199	35481.000	34719.801	35647.801	35067.801	34065.000	34479.199	35162.398	36386.801	33916.801	34934.801	36192.000	36590.199	38524.602	35470.000	35803.602	36447.602	35676.941	36496.406	35618.660	37680.270	36837.812	37499.500	37569.266	37825.988	38262.418	38953.102	37473.766	37060.281	37590.125	37605.309	36620.012	37053.641	36362.055	37113.758	36648.723	37638.645	37537.812	37642.754	38000.086	37804.574	37706.285	37893.836	37972.855	37742.848	38272.355
34854.602	34474.602	34687.398	33249.602	33869.199	34751.602	35927.199	35063.000	34800.801	34155.000	36237.000	35645.801	36683.398	35057.398	34640.199	36212.398	34404.398	37073.199	35307.398	33768.602	37763.199	36548.035	37823.668	36387.324	37690.082	37941.742	37024.590	36792.176	36809.699	36054.812	38103.301	37217.301	37305.801	36041.953	35927.316	36094.414	36150.570	35920.309	35419.402	36547.090	37773.188	38281.344	39091.711	39767.668	39483.500	40149.234	39698.270	38970.734	38239.660	37865.215
34282.199	34310.602	36409.602	34814.199	34221.000	36158.602	35503.801	35229.199	35902.602	38061.199	33362.602	33705.801	35391.801	36178.199	33804.602	35767.199	36169.801	34300.199	35143.801	35378.000	35640.398	35731.355	37487.246	36014.160	38143.965	37640.359	36899.098	37947.547	38439.141	37924.633	37468.434	37598.676	37518.500	36917.902	37442.301	36805.801	37580.930	36693.914	36779.492	37293.285	38084.508	38069.633	37859.422	37318.719	36484.062	36397.594	37200.645	36975.816	37040.426	37649.949
35395.000	35758.801	35767.801	35243.398	34671.199	36676.398	35100.199	35167.398	37200.398	34984.801	36132.602	35899.602	36002.602	36240.801	35482.398	34856.801	35547.398	35117.602	36044.000	35711.602	36195.602	36971.648	36902.414	37907.086	37623.602	37040.512	37374.461	36892.098	38746.625	38747.051	37267.801	35518.590	37442.312	37014.984	35774.148	36332.492	37032.270	36619.496	37455.676	38693.840	37551.414	37123.059	37045.734	36631.234	36781.035	37535.453	37742.551	37014.383	36982.035	37361.652
35843.398	35727.398	36253.602	37371.000	34826.398	35070.602	36077.801	35975.199	37636.801	35163.199	35700.398	36751.199	38112.801	36660.398	35419.000	36159.000	36592.199	38372.801	35792.199	36312.000	36061.398	37814.039	36683.621	36867.934	36400.113	37631.914	38261.160	37779.527	37128.328	35206.027	37284.789	36810.145	36921.055	37245.738	36573.410	35651.484	35546.816	36526.305	35440.977	36200.305	36176.070	36328.922	36778.613	36586.906	36155.762	36104.984	36106.738	36464.363	36841.602	37832.352
34038.801	36353.602	36198.199	34652.199	35907.199	36206.602	37971.398	36074.801	35581.398	36500.398	36276.199	37176.602	37155.602	36336.801	37756.199	37191.398	36913.801	36445.801	34424.602	34041.398	36163.398	34897.824	34435.090	35695.582	37244.867	38368.867	37834.863	37422.227	36680.184	36764.770	37797.441	38313.898	36629.797	36911.559	36702.770	35165.258	36391.918	34712.719	34871.492	35274.234	36357.766	36087.629	36122.523	36300.141	37035.461	37270.746	37352.422	37023.312	36811.109	37300.098
35851.199	37408.398	35257.398	36178.602	36295.000	36735.398	35720.801	35877.801	37569.602	35775.000	36765.801	37975.398	35647.801	34671.199	35448.602	35220.398	35578.000	36530.000	34840.801	35212.602	36662.398	35225.145	35232.488	35523.086	36816.777	36686.652	37431.211	35507.480	36306.246	37805.160	37198.648	36040.012	36132.121	36454.023	36489.250	35504.551	35567.438	36547.113	36811.090	36723.602	36056.344	34467.770	34669.109	35822.676	36508.684	37513.258	38174.090	37973.547	37577.855	37413.336
34575.000	37563.199	36088.000	36322.801	36109.199	37395.199	35310.199	37481.602	34009.602	35168.199	34479.801	36245.398	36683.000	34838.199	36289.000	35820.602	35365.398	35642.000	36762.398	36015.801	36809.199	35731.781	35217.414	36192.621	36798.570	36222.438	36421.668	35480.902	37880.453	35822.383	37499.871	37121.812	37302.586	37459.066	36420.883	35324.266	34923.375	35860.152	35088.430	36314.066	35502.598	34985.496	35544.062	36336.898	36197.512	36632.008	37159.855	37077.551	37076.262	36612.707
33830.602	34067.000	35348.000	39559.199	35307.398	35516.398	37235.000	36162.000	36825.199	37431.801	36770.000	36265.398	35646.199	35334.602	35707.199	36691.602	35576.000	34815.199	35665.199	36587.398	35983.602	36819.559	37787.035	37481.301	37154.973	36829.160	37334.355	37313.656	38221.902	38755.355	37311.180	37570.938	37698.738	36086.250	35750.047	35804.430	36305.418	35873.805	35909.336	35759.027	36221.301	36281.730	36365.570	37255.793	37290.988	37068.629	36675.539	36450.156	36152.309	34913.004
37272.398	35147.000	35129.199	36601.398	35641.199	33901.199	35303.199	35900.398	34340.602	34192.398	34747.801	34995.199	35691.000	37187.000	35959.398	36497.801	35994.801	37644.602	35692.602	37529.199	37591.602	35860.832	38136.922	37282.934	37442.398	37449.234	36398.773	36381.848	39020.617	38131.949	37953.734	37013.875	37609.910	36498.227	37623.316	36858.250	35228.902	35939.172	36178.879	36002.887	35565.504	36370.164	37393.641	38289.195	37509.129	36653.473	36725.828	36934.855	35954.305	35196.945
36310.801	33695.602	34831.602	37514.602	35637.801	36959.602	36123.000	35857.602	33862.398	35190.199	35295.602	36333.398	36697.602	36060.398	34565.602	36388.801	37213.602	33544.398	36751.398	36223.000	36105.199	37989.062	35647.785	36064.457	36082.500	36681.660	36220.273	36122.340	37106.316	38029.484	36579.898	37460.699	37308.668	37456.180	37378.363	35972.887	35488.438	35597.332	36191.555	36854.977	36331.484	36353.938	36605.773	37396.500	37284.785	36829.516	36782.586	36737.883	35623.348	36323.625
35158.398	35321.602	35491.602	36423.000	34667.602	33601.000	35297.000	34517.801	35134.602	35373.000	36051.199	35948.199	35263.398	37254.801	34758.398	36160.199	36638.398	35682.398	36619.000	36043.000	35006.801	36406.914	36450.184	37813.648	37573.996	36450.242	37142.402	36898.133	37858.719	36994.309	36511.793	37319.367	38757.082	37786.617	36810.168	37025.859	37320.043	37946.180	37592.023	37502.383	37108.719	36649.387	36153.129	36426.234	36891.785	37235.363	36121.555	36551.664	36442.016	35459.895
35154.000	35269.199	37760.398	35086.398	33489.000	36450.801	34773.801	35121.398	37104.602	36298.398	35970.602	34425.398	35208.602	35283.602	36221.602	36442.602	37044.398	35383.801	34824.602	35844.000	35462.000	37466.273	35340.012	36106.145	36395.688	36426.973	36192.668	38751.738	38344.602	36097.523	36693.211	36858.918	37146.055	37534.188	36910.598	36829.117	36018.699	37090.363	37097.512	37175.152	37756.973	37569.406	37544.902	37432.211	37870.191	37723.988	36490.562	35319.418	34636.152	34277.059
36559.801	37407.602	36461.000	35219.801	35277.199	36615.801	34425.801	34433.602	34720.000	33714.602	34377.602	34257.000	36042.000	34320.602	35567.801	36019.602	34160.199	37278.602	34894.199	34471.801	34390.602	36436.930	35970.207	37138.949	36269.469	36880.637	36954.754	36355.426	36739.852	37850.305	38362.102	38278.207	38590.789	39481.656	37054.430	37966.738	38440.445	38007.457	36447.207	36461.574	37170.938	37078.207	37191.379	36819.527	37450.688	37324.750	37307.844	37527.000	38129.621	36484.996
37078.801	36520.000	34995.398	34845.398	36493.199	35835.602	34470.000	34381.801	34819.602	36306.199	36867.398	35160.801	35460.000	35864.801	36689.000	34643.602	35160.199	37532.398	35882.199	35098.199	37185.602	35016.352	36795.301	36842.500	36878.645	37704.484	36554.410	35769.426	38942.008	38230.082	37366.941	38504.477	37386.414	36089.336	36226.391	37025.734	36618.406	37798.016	38264.844	37277.887	36176.469	37031.004	36936.719	36373.727	36550.434	36811.762	37188.277	37373.895	37177.711	35675.211
34799.199	35105.602	35375.199	36959.199	34490.602	35121.602	34458.602	35715.199	34760.000	36583.398	36086.602	35939.602	36189.602	34775.801	35671.199	37021.602	35255.602	34787.801	35024.199	35024.602	34035.398	34534.402	36225.918	35496.402	36126.180	36423.387	36822.078	36674.906	35796.648	36536.461	35420.125	35737.648	36029.711	35753.809	35759.211	36623.031	35520.492	36231.207	36136.141	36478.543	36569.816	37008.625	37493.434	37465.230	36943.391	36601.285	37153.398	37469.688	37057.141	36620.551
37495.602	35797.801	35664.398	36690.199	35542.000	34414.000	35219.398	34686.602	34835.602	34520.398	33401.000	34230.602	35000.602	34153.602	35712.801	34397.602	35790.398	34405.602	34725.602	33735.602	34855.000	36091.418	35423.125	34827.500	35701.715	35995.777	36332.309	35306.965	35380.934	35807.055	36031.418	36341.273	35264.672	35970.094	35699.777	36125.938	35045.977	35762.742	36829.297	37421.875	37702.375	37236.359	36820.547	37006.684	36521.820	36079.762	35712.027	35615.199	35412.562	33914.883
34081.801	34051.000	34888.000	35222.398	34824.199	35136.801	34892.000	35391.000	33425.199	34837.801	37548.801	35112.199	35525.602	33470.801	34865.199	35605.801	34020.000	35457.801	35347.000	34316.000	34319.199	36214.805	35863.777	36214.383	36005.035	37702.406	38777.301	37801.637	38002.262	35627.523	36052.312	36651.656	36510.211	36716.117	36567.117	37105.148	37866.281	37343.684	37026.344	36840.066	35788.336	36742.938	37188.699	36978.242	36864.633	36319.926	36355.504	35863.090	35640.879	35493.430
34571.801	33717.801	34240.199	36439.602	36119.801	35538.398	34072.602	35302.000	36141.000	36793.199	35988.602	35787.801	35630.801	35591.000	34439.801	36408.602	36295.602	35752.602	35135.000	33982.602	36920.000	34975.066	34501.598	34965.551	34078.957	36012.723	36433.383	35697.297	35991.668	36387.750	36686.617	37162.789	36230.621	36670.699	35985.840	35173.113	36736.883	35874.027	36572.375	36644.312	35694.484	35803.902	36471.703	36503.285	35958.344	35670.945	35211.309	34717.887	33965.375	32790.898
36843.199	34370.602	34970.602	36093.398	36000.000	35656.801	38886.398	33136.801	35928.398	33428.602	34757.199	34204.398	34855.199	35113.000	34205.000	35147.000	32866.398	34573.602	34434.000	33856.398	33423.602	34956.746	35913.160	35728.504	36543.953	35782.676	37103.254	36133.352	36136.078	37331.230	37314.301	37504.609	36362.711	36524.875	37138.402	37066.754	36652.941	37689.855	37460.008	37906.043	36400.836	37109.312	36336.656	36208.066	35691.273	35031.773	34646.812	34582.336	33828.320	33337.031
36322.398	35693.801	36268.398	34263.801	35551.398	35223.801	33591.398	34854.398	34893.000	34711.602	34350.398	34254.000	34970.801	32335.199	34942.801	35475.199	35216.199	36392.801	34409.398	32704.801	35432.602	34610.996	36266.008	34790.820	36674.414	37227.488	36036.758	35980.691	38033.469	37917.332	38096.574	37278.379	36941.918	37498.863	36506.949	35926.215	34282.355	33968.004	34510.586	34873.555	35816.527	35957.422	35343.227	34724.164	35530.742	35767.238	35850.582	35113.566	34645.023	35888.629
35022.801	35100.199	34955.398	32702.801	35769.801	33758.801	34566.000	34710.602	34634.801	34958.398	35264.602	34248.602	33426.199	36245.801	34537.602	34101.398	35309.398	36941.199	36447.199	36119.000	32882.000	37143.492	36739.051	37271.703	36831.941	36222.203	38187.117	37643.008	36037.562	36033.348	35824.656	35903.184	34895.270	35186.648	35716.680	35797.238	35373.035	36547.070	36711.125	36711.570	37203.863	36481.695	36462.762	36322.367	36595.812	36336.895	37082.480	36680.863	35970.141	35561.578
35025.199	34917.602	34879.801	32823.801	36412.398	35179.398	32713.400	34172.801	34796.000	35364.801	35543.398	34448.199	33785.801	35468.602	35117.801	35854.801	35437.199	34673.199	36805.000	35621.000	34967.000	35941.227	35336.324	34698.898	35787.574	36015.219	36355.180	37038.793	37364.527	37234.012	36332.938	36811.887	37344.711	37199.070	37041.867	37366.309	37968.859	36583.051	36883.156	35414.078	36585.512	36547.457	36565.477	37091.777	37140.234	37555.863	37949.793	37490.609	36791.086	36351.539
34676.801	34707.398	35019.199	34858.199	33921.602	33575.199	34734.602	33402.602	35765.199	36840.398	36005.602	34199.602	35382.000	35541.602	35355.398	35189.398	36463.602	36084.801	36724.398	36701.199	37161.801	36219.586	36573.449	35218.340	36728.613	36688.473	36047.090	37019.980	35952.855	36936.262	36828.762	36735.023	36067.059	35890.656	36982.395	36608.426	35583.883	37084.844	36507.527	35436.766	35284.477	36100.098	36357.719	35691.418	36060.660	36695.863	37349.184	37854.660	37832.590	37317.031
35211.602	34442.602	32980.398	33759.000	32032.199	36384.199	35711.602	35746.398	34624.398	35135.000	35335.000	35658.801	35609.801	34657.801	35967.000	37139.602	34650.801	36808.398	36314.398	34792.398	36392.398	37006.492	37590.508	38059.086	36960.238	37553.426	36816.523	38497.695	36747.453	37769.883	36666.996	36554.895	36050.902	36414.020	35810.953	35287.828	36673.941	36941.457	36250.199	35869.660	35753.969	36581.742	36037.543	36038.684	35503.418	35223.410	35596.566	35741.516	36626.668	37277.617
34975.602	34711.398	35316.199	33869.199	34770.398	35716.398	34769.801	32970.199	35317.602	35206.000	33695.000	35352.602	34818.199	35990.000	35290.801	37107.801	36420.602	36005.000	37476.602	36600.602	34568.000	35845.883	35630.543	35453.738	36742.629	36689.461	36271.215	36418.754	37365.148	37370.531	37701.496	36697.184	35876.633	35874.473	35000.539	35662.527	36887.965	36398.559	37017.301	37547.672	37440.438	37618.496	37241.758	36819.082	37312.930	38238.293	37731.047	37747.898	38055.270	38812.348
35025.398	33246.602	33238.000	34513.000	34777.602	33991.000	34500.398	35694.000	37073.000	36545.602	35925.398	35976.602	35306.000	34397.199	34783.000	36117.602	35207.602	34962.199	35811.000	36188.000	36566.801	35621.117	36122.090	37144.781	37184.340	37011.703	36393.480	35727.637	38435.711	38640.477	36700.621	37811.516	37772.246	38187.812	38084.590	35723.320	35705.152	37200.250	37208.605	37246.039	36475.652	37698.012	37579.711	38524.930	38507.398	38523.629	38119.230	37807.211	38012.621	38122.664
34238.801	34635.801	33987.398	34637.398	35855.199	35530.199	33949.602	36094.602	33990.000	35748.801	34724.199	36091.398	35909.199	34094.000	34788.000	35061.000	36330.000	35215.801	34901.000	34271.801	36947.398	36672.359	36338.062	36724.906	37340.117	37906.914	37609.641	36881.191	36296.477	35273.109	36203.652	36447.773	37458.297	37711.785	37150.875	36513.590	35103.758	37106.383	36765.883	36901.812	36906.344	36523.082	37019.297	37493.191	37929.438	37460.148	36853.273	37254.148	36912.938	37477.254
34703.602	35460.398	33780.000	35539.801	35058.000	33798.000	34476.801	34739.199	35750.000	34241.398	34328.000	34579.801	34352.398	34492.801	35227.199	36196.602	34742.000	34725.398	36944.801	34982.602	35622.801	37087.172	36037.445	37185.434	37349.926	36813.922	36727.242	37916.527	39310.082	36480.293	37565.520	35999.410	36316.117	36371.344	35482.129	36210.801	36998.430	37475.566	37668.793	36598.902	37142.168	36694.832	36500.113	36687.496	36451.648	37040.965	36949.148	37064.973	37889.414	39163.551
35013.000	35490.602	37069.801	32811.000	32862.199	34029.801	34204.602	34662.602	34622.801	35067.199	34695.398	34074.398	36547.398	36199.199	36128.602	35193.602	36414.801	34296.000	36070.398	36009.000	36237.199	34252.750	34697.984	35229.227	34414.301	36409.000	36285.574	34959.266	35623.031	36805.055	37542.809	36790.770	35698.668	35336.406	35624.684	34438.680	36181.242	36273.066	36539.281	36584.531	36981.574	36531.090	36371.230	36801.645	37759.578	37802.531	37943.461	38045.473	37822.863	37905.344
33581.000	34488.398	34074.000	35294.398	34596.398	35865.602	34717.602	34109.602	34603.000	34294.801	34636.199	35790.801	35556.398	33467.801	34917.000	34079.801	33246.398	33991.602	33596.398	34765.801	36903.199	35979.336	35960.805	35933.133	36413.238	38209.785	36594.277	36260.852	37087.312	35643.887	36593.016	35875.219	36461.492	36418.219	36858.219	35981.348	37918.293	36973.523	36455.020	36507.660	35804.348	36524.809	36671.578	36666.371	36692.457	36756.691	36363.828	36858.426	37186.262	37172.164
34099.000	34355.801	35829.000	34358.398	35830.000	35403.801	35000.801	36516.801	35552.000	37093.801	36590.801	37153.398	35726.398	36950.801	35504.199	36295.398	35789.199	36125.398	36258.602	35368.199	34789.801	35199.672	34558.320	34137.062	33861.758	34993.477	35957.289	35993.070	37585.988	35404.859	35676.254	35766.742	36479.117	35705.242	36272.965	35778.438	36149.961	35318.039	36350.199	36003.754	36799.227	36135.121	36051.617	35589.305	35916.367	36621.223	37078.824	37580.816	38014.695	37911.535
33483.602	35298.398	35701.199	34675.801	36336.398	34214.000	36346.199	35015.398	34465.801	33997.000	35191.602	34737.000	33650.398	36521.000	34899.000	35901.000	36311.199	35604.602	36977.398	36951.199	37087.000	35861.113	37655.223	36537.926	34839.848	36163.418	36202.289	35706.492	35574.336	35573.215	36602.762	36522.609	36824.426	36156.547	36314.684	36510.707	36458.574	36314.074	36846.184	37207.742	37155.863	36783.887	36783.039	36228.629	36250.770	36489.117	36911.391	37691.863	38448.609	38744.191
35313.398	35875.398	33408.000	34834.602	36066.801	36649.398	35944.000	35721.398	34063.199	36109.000	35522.398	36478.199	35681.000	34808.602	35748.199	36095.801	35456.199	34827.801	36242.602	36257.801	35345.199	35572.152	36647.520	36407.852	36479.500	36011.887	37669.883	38455.887	37586.715	37303.332	37428.590	36492.691	36477.531	37615.961	37467.008	37349.305	36878.535	37036.199	36836.430	36790.516	37315.664	36949.160	36777.348	37153.523	37394.895	37053.082	37048.727	36790.055	36787.598	37156.309
36755.199	34210.000	35572.398	35376.199	35891.199	35642.199	37706.199	35443.398	35978.000	34967.801	35064.199	36184.199	37645.602	35068.602	34925.000	36632.199	34951.801	35291.602	36923.000	34359.801	36846.602	37781.512	36643.270	36399.832	37362.434	37764.016	37352.879	37857.754	36680.590	35344.648	36575.984	37770.277	37052.754	37581.566	37956.949	38651.039	37635.438	37421.344	37705.270	37893.566	38222.758	38011.867	37407.477	36688.059	36662.391	37054.969	37528.156	36962.117	36258.109	36687.812
33767.000	35363.801	35105.602	36190.199	34244.801	34549.398	37937.801	35442.801	35509.199	35093.801	34599.398	35048.602	34352.000	36174.398	36919.000	35789.000	36856.000	37060.199	38219.602	36556.199	36344.602	36948.012	35721.160	35925.043	36975.871	36765.836	36144.324	36934.914	37228.789	37723.258	37862.801	37729.270	37494.047	38051.250	38980.445	39222.273	38713.000	38423.668	36819.555	37695.113	38046.016	37898.727	37589.602	37074.375	36676.203	36777.363	36836.371	36870.625	36941.246	36838.562
34833.801	35715.199	36240.199	35955.398	34999.398	34381.398	36538.801	35616.801	35830.602	36565.000	33387.801	35647.398	34875.199	36223.602	35698.398	35309.398	35585.000	35223.398	35282.000	35086.801	35455.398	35537.973	35570.312	35710.766	36166.531	36430.844	37070.746	36980.934	37114.043	37865.672	36869.125	37107.344	39099.355	38508.547	38075.090	37596.824	37627.312	37728.699	37833.379	37377.480	38167.660	37898.699	37536.949	36807.887	37051.094	37362.309	38020.566	37288.387	36920.078	37658.996
36071.199	37272.801	34541.000	34800.000	35929.801	35272.398	35195.199	34149.000	34729.199	35958.602	35197.801	34017.199	34336.199	35880.398	37008.398	36493.398	36541.602	35988.199	35319.000	36169.602	38355.602	36525.426	36024.234	37025.457	37251.820	36824.828	36555.297	37478.926	37033.195	37000.426	37418.812	36630.758	38769.922	37245.539	37239.434	35753.090	36320.660	36848.023	36639.926	37677.422	37192.199	37690.422	38100.699	37553.582	38074.617	38035.121	38227.965	37744.453	37504.520	38348.559
34483.000	33539.801	35215.199	33872.801	35761.801	34556.398	34717.000	34994.000	35662.398	35627.602	35994.602	37973.000	36958.602	36698.398	37232.000	37170.199	37949.398	35153.602	35123.199	36450.398	34900.398	37351.457	36161.164	35232.957	36051.352	37176.129	36668.191	37061.523	36454.887	36498.574	37132.777	38052.566	37581.094	37063.191	39030.297	37843.797	39316.016	38112.695	37360.473	37275.129	38263.707	38287.539	37999.426	38312.352	37807.914	37260.340	37895.188	37343.672	37596.684	37228.090
34048.398	34558.000	35215.199	36220.199	33565.602	36201.398	34764.398	35418.000	35616.000	35785.602	38066.801	36006.199	38941.199	37656.398	38043.801	36672.199	36866.199	37546.801	35499.199	35304.398	37125.398	37166.980	38174.320	37258.262	38249.680	39189.422	38794.141	37507.043	37243.652	38519.727	37884.898	37144.105	38205.793	37854.871	39473.492	38105.039	36475.445	37696.594	38136.738	37378.102	36776.320	35419.141	35555.133	36043.770	36285.027	36343.598	36435.227	36910.492	37451.875	37501.742
33939.199	35375.398	35145.398	34782.398	35510.801	35129.199	35614.199	36975.398	35261.602	34527.801	34059.199	36471.199	36714.602	35425.398	36655.000	34913.801	37182.398	37319.199	36900.398	36775.398	35491.398	36245.512	37308.965	38108.297	37022.289	37887.242	38131.551	38226.789	36618.535	36609.098	37845.027	37012.434	36921.723	36756.285	37320.852	36891.523	37402.531	36433.152	37139.301	37209.277	37159.715	37309.590	37566.555	38206.535	37498.402	36283.168	36300.254	37015.645	37377.324	37722.320
35222.398	35442.000	36316.801	36189.398	35118.199	34871.602	35679.801	35857.199	36101.398	35169.801	35955.000	34320.398	35845.000	34906.199	33715.801	33540.199	34427.801	34220.199	34167.398	36675.602	36149.398	35770.488	35323.391	35895.914	35816.043	36014.520	36655.316	37327.602	37593.328	36140.449	38865.957	38233.363	37064.324	37154.207	37471.418	36720.156	38637.730	38248.648	38655.949	37999.945	36585.582	36936.629	37334.148	38487.961	38122.289	38076.574	38134.383	37066.711	36789.195	36751.082
33404.398	34810.199	34261.801	34271.801	35144.602	33695.602	34280.000	34081.602	33559.602	34660.398	34667.000	33405.000	35587.801	33506.199	35659.000	38015.199	33677.000	35182.199	36227.602	36205.801	36060.000	36659.586	35319.738	35862.883	36274.941	35906.539	35526.594	36547.445	38020.301	37056.859	37395.855	36993.621	36607.352	37280.824	37069.844	37095.105	36579.723	38855.047	38138.434	37172.039	38001.684	37529.945	37080.746	36624.816	37066.734	36637.141	36728.242	36333.777	35881.543	35468.004
33189.199	34632.801	34535.801	35342.199	34381.000	37532.398	35356.199	36103.000	34204.801	35517.199	34240.199	35195.398	33967.398	36136.801	34320.602	34640.801	34768.602	33467.199	34368.602	34315.000	33798.199	35447.109	35310.355	37693.797	37282.008	37389.422	37928.398	37518.617	39530.102	38192.141	37474.125	38243.531	37787.969	36699.480	38225.512	38801.977	36781.691	37239.145	36532.906	36518.145	36747.656	36176.367	36736.223	37223.188	36868.309	36517.656	35881.492	35797.105	35846.453	35280.070
33842.801	33920.398	34785.199	35488.398	34642.801	34224.398	33926.000	34375.602	34785.398	35142.398	33953.398	34687.000	33188.602	33994.199	36528.602	36143.398	34232.602	34847.000	34740.199	36255.801	34880.602	37748.340	36789.609	36841.883	36313.145	36304.426	37184.156	36599.363	37661.598	38565.531	37658.520	37637.223	37671.648	37513.211	37693.578	37508.238	36313.906	37159.766	38584.770	37632.836	36443.746	36861.258	37004.812	36547.551	35829.578	35810.582	35812.977	35345.773	35272.094	36253.336
35250.000	33805.199	34342.199	33738.602	33127.801	33174.000	34716.398	34752.801	32141.000	34421.801	34170.602	34873.398	35816.000	34493.602	34829.398	35127.801	32312.199	35082.398	34911.602	36419.000	38304.199	36808.129	36272.613	36769.777	37241.035	36553.523	36679.957	36583.426	37739.520	38206.406	38665.781	38633.441	38172.156	38055.773	37765.312	37581.699	37795.832	36802.969	37395.180	37513.078	36243.539	35723.480	36706.492	37032.156	36405.883	36217.664	35890.965	36158.574	35460.445	34723.195
33747.000	33675.000	35088.000	34153.000	33982.602	34976.602	34880.398	33737.602	36171.000	35865.000	36405.602	35346.398	36235.199	36545.199	34752.199	35964.602	36814.398	35640.801	34280.398	35845.000	37339.801	36470.875	36720.047	38058.371	37027.559	37707.277	37564.531	38549.938	38584.562	39353.781	39636.418	38370.312	38578.109	38492.629	38279.934	36934.004	35873.941	36876.535	36543.824	36320.055	36238.836	35971.145	35598.746	35212.883	35675.762	36021.695	36840.555	36028.133	35695.938	35216.727
34508.199	35403.000	33884.398	34774.398	34305.199	33604.000	35169.000	35660.801	35325.000	36598.199	36157.398	37186.602	34333.000	35959.801	36974.602	36374.199	36672.801	36961.199	36082.199	36790.602	34880.000	36749.164	34981.512	35922.719	37926.652	37837.812	39826.945	38226.926	37602.625	38181.016	37227.941	37982.355	38023.969	37680.648	35290.754	38348.262	35303.871	35375.328	35759.922	35365.398	35678.949	34955.355	35205.363	35443.375	36098.129	36027.633	35879.270	34809.801	34672.297	35956.773
35984.000	34603.398	35586.398	35322.801	34726.398	35619.398	35454.199	35323.398	34193.801	35967.398	35807.000	34231.602	36171.602	33000.199	34022.398	35358.602	34762.199	36191.000	35052.000	35490.000	33602.602	36005.465	36312.062	37330.527	37000.891	37117.062	37725.188	38684.863	38657.328	38022.559	38527.977	37957.426	38443.145	37900.391	37098.965	37031.051	37409.473	35936.430	35859.004	37086.305	37067.191	35895.570	35323.801	35168.422	35658.676	36164.719	36749.859	36018.113	35408.078	34390.820
33772.602	34419.801	34114.398	34835.199	36896.199	36574.602	36885.602	34995.801	34441.398	34462.000	33547.801	34615.199	34545.602	35638.602	35717.398	35238.398	35290.398	37018.602	34472.000	36336.801	36222.199	37787.309	38101.441	37099.457	38578.730	39107.340	38466.629	38476.207	39505.039	39377.426	39075.676	37669.957	37802.840	37218.879	36390.520	36116.980	35454.898	35820.098	35780.699	36048.699	36919.676	35954.578	35670.719	35684.102	35694.309	35822.965	36267.285	36419.402	36748.656	36229.801
33038.801	37382.801	37214.000	35542.801	36592.801	34820.801	37040.000	34617.602	35704.398	33128.199	34580.602	35154.199	35433.602	36010.199	34153.398	37112.602	35353.000	36277.602	37487.602	36200.000	35759.199	37956.676	38549.895	38103.531	36079.945	37707.945	38655.992	38687.945	40547.402	38956.207	37873.285	37903.777	37781.543	37814.277	39082.629	35786.258	35741.953	36213.836	35407.055	34833.887	35491.555	36212.836	36159.785	35801.074	36016.809	35914.559	36080.680	36471.238	36036.699	35813.949
32904.398	35306.000	35296.398	35932.602	33793.801	35143.602	37049.000	36461.801	35500.602	36075.602	38258.801	36611.199	36747.000	36157.199	36813.398	37142.199	37109.199	36017.199	37035.000	36520.398	36071.602	37290.918	37638.895	38865.488	38956.051	39858.020	39929.375	39080.141	40602.887	39501.160	39422.824	37444.566	37492.262	36943.992	37197.566	36044.016	37313.098	35702.066	35287.863	33574.980	34091.816	35129.543	35767.469	36310.152	36569.320	36878.648	36673.309	36765.422	36785.426	37508.801
34505.602	36655.000	36046.000	36179.000	35462.801	35479.801	36792.602	35205.199	36725.398	36842.199	35491.602	34798.398	35241.398	36553.398	37819.398	36842.801	37609.398	37585.602	36999.602	37992.199	37551.398	39120.273	38253.801	38868.660	39289.941	39391.836	38895.531	38210.512	40524.590	39607.184	38756.980	39212.168	38943.453	38802.363	37622.398	35648.551	37164.500	35347.273	35605.559	35913.086	36191.039	36748.648	36351.711	36358.141	36402.582	36268.613	36894.277	37000.875	37112.371	36700.594
35194.398	35650.801	36238.199	37080.398	36146.602	35596.199	35463.602	33873.199	36413.199	36116.398	36436.398	36647.398	35272.801	38396.000	37393.398	37112.000	37561.602	36490.602	36729.199	37159.398	37386.199	38023.941	37554.887	37555.543	38480.312	38179.965	37840.617	37803.539	38337.031	39358.934	40532.766	38118.016	37432.656	38055.137	37838.996	37371.664	35795.137	37013.191	36792.453	35412.930	35914.363	35336.328	35325.453	35845.965	36439.777	37001.156	37181.883	37164.145	37237.141	38222.160
35826.199	36306.801	37159.801	38445.602	35811.398	37426.602	36824.000	37185.602	35450.398	36598.199	36019.398	36652.801	36729.398	35940.801	34463.000	35593.801	36468.801	36698.602	36899.199	36258.000	36458.000	36530.586	37760.133	37999.734	37170.938	37189.461	37364.992	38692.590	38849.137	37731.176	39026.941	39390.242	39436.914	38090.750	37830.441	38248.215	36315.664	36474.926	35478.777	35223.332	35478.715	35582.641	36184.812	36372.656	36379.051	36167.164	37089.125	37084.219	36406.348	36214.891
36722.199	36955.602	35183.398	35845.602	36804.602	36340.000	37091.000	37752.801	36990.602	36075.199	34504.801	36346.602	38031.199	38175.000	36711.602	35575.398	36008.398	37135.602	36105.000	38074.801	37149.398	38511.504	36212.055	36292.660	37270.035	37454.598	36215.844	38362.141	38851.098	37582.914	38815.703	38014.840	37956.273	38768.469	36800.320	37443.227	37349.062	37195.844	37326.016	37943.711	37890.453	37569.348	37908.043	38085.355	38151.773	38451.945	38868.305	38708.266	38663.766	39144.375
33570.602	36362.801	33984.398	36738.199	34766.000	34838.000	36954.801	35947.000	37001.000	35832.000	36598.199	34338.000	37265.199	36699.602	36184.801	37199.000	37524.602	37654.602	38211.602	37991.199	37888.000	36569.176	38229.238	37964.105	37760.555	37515.895	37120.879	37093.215	37983.523	38183.383	37523.805	37618.418	38567.609	38234.066	38083.355	36642.379	37262.637	36842.164	37524.809	37871.672	39113.488	37912.547	37428.836	37730.195	38100.879	38466.133	38987.207	38888.883	38515.562	38659.496
34817.602	34203.801	35432.398	37017.801	36835.801	36232.199	35024.199	37289.602	35666.602	36287.398	36245.398	37577.602	36004.801	35571.602	35883.398	36518.602	37986.199	35343.199	36091.199	38567.199	36576.000	37084.840	37762.508	37254.750	38151.984	37058.406	37137.945	37631.148	38687.012	37512.418	37545.070	36987.965	37793.129	38124.750	38923.297	37884.793	36956.727	37398.734	37664.695	36569.043	37183.152	37833.277	38285.914	38835.891	39174.312	38914.930	38903.367	39051.988	39013.488	38969.363
36450.000	36079.801	35451.000	36550.199	35907.602	36254.801	36650.199	34825.398	37804.801	36538.000	36160.801	36785.199	35858.199	34214.801	35327.801	34788.398	36445.398	35944.398	33961.000	36408.602	38340.602	38444.379	35817.906	35786.613	36752.895	36632.328	37390.543	36492.043	37104.387	36354.234	37230.734	36675.262	37483.051	37096.379	36667.207	37756.840	37282.262	37822.027	37881.660	38551.609	38415.309	38052.051	37991.613	38308.316	38335.605	38110.156	38166.020	37679.070	37571.055	39182.832
35214.000	35393.000	34691.398	36407.602	35397.398	36264.000	35127.398	35541.602	35304.398	34614.000	35917.398	35298.602	35801.602	36492.398	37121.801	38661.199	36601.199	37179.602	36591.602	35807.000	36641.801	38611.859	37195.410	38122.656	37620.680	38840.438	38695.395	39542.469	38391.648	37530.227	37028.410	37602.406	38082.848	38469.578	37955.730	38239.695	39411.465	39065.180	37926.852	39171.902	38920.520	38131.543	36974.395	37159.473	38399.816	38407.082	38223.285	37620.500	37975.562	38631.270
34078.000	36410.801	35050.801	34843.801	33799.199	35233.000	35429.602	35409.602	37327.801	36201.199	36414.602	36066.801	35258.801	33954.801	35371.801	35431.398	36005.801	36462.000	35948.199	37670.801	35796.801	37751.953	36950.363	37276.363	36161.539	37812.695	36482.391	38070.066	37976.781	37189.219	36768.789	36435.684	36759.980	36930.984	37931.027	38158.594	39251.113	38434.453	37891.754	36764.027	37646.711	37312.777	37423.816	37500.242	37922.410	37730.133	37020.258	37606.273	37728.895	37878.418
35369.801	36869.000	34526.801	36397.199	35805.000	37784.801	33388.602	37596.398	35685.801	34835.602	35768.199	36275.602	35835.199	35998.199	34796.199	36962.000	34878.801	36017.602	35769.000	37361.398	36825.199	36003.410	37887.672	36699.559	36375.199	37354.770	37280.688	36644.355	38990.934	37743.043	37703.676	37916.902	38226.102	37005.781	36889.996	37400.824	35473.730	37155.000	36792.484	36224.074	36944.965	37658.086	37324.152	36846.570	36991.922	37110.008	37478.516	38185.867	38437.801	38321.879
35277.602	37033.398	36447.000	36588.801	36059.398	35900.199	36185.398	37017.199	33911.199	36373.801	35524.801	35392.000	36050.398	35400.199	34228.199	36632.000	35772.602	32843.000	35650.000	33324.801	35240.199	35152.984	36446.719	35472.211	37104.652	36608.723	37002.691	37267.797	36337.109	36760.723	37911.855	37357.414	36577.496	36431.457	37072.406	37109.035	37299.789	37791.973	37741.180	38133.051	37660.254	37238.523	37538.855	37191.445	37013.820	37090.910	36840.312	37681.590	38734.414	39290.602
36668.398	36588.199	37143.000	36142.801	36369.398	37113.199	37257.000	35832.801	35834.801	37143.398	36592.398	36001.801	36167.000	35702.199	36515.199	36782.398	34683.801	36547.199	35641.398	35301.199	35781.199	36137.648	37979.762	36551.383	36621.191	37635.477	35489.969	37649.742	36494.023	36379.500	37002.461	36808.066	36841.375	36874.758	36854.262	36714.469	38172.578	36683.320	36445.531	37051.016	37940.660	37183.414	37021.484	36934.527	37487.848	38352.820	38724.414	38318.984	38336.090	38446.070
36027.801	33036.801	35864.398	35942.398	38533.801	34764.801	36105.801	37629.000	35736.602	36321.398	35126.801	35407.801	37835.801	35950.398	36843.000	36190.602	37912.801	34461.801	35477.199	36860.199	33883.398	36676.156	35986.543	36403.449	35430.867	37100.711	36708.445	35376.938	35431.605	37535.410	38337.219	37134.844	36529.320	36351.465	36320.883	37597.004	36657.590	36822.102	37751.922	36715.516	37153.145	36772.812	36944.879	36844.766	36911.820	37249.883	37249.234	38187.922	37823.094	37770.246
35833.199	35532.199	34957.199	37741.000	35625.398	34796.199	37866.199	36679.199	36704.398	38063.000	36109.000	36906.602	37252.199	38635.602	36298.801	36475.602	36782.398	37677.801	34299.199	36064.199	36197.199	38906.016	35256.352	36122.277	37238.594	36587.062	37470.711	37819.797	39124.961	38189.852	37089.246	36792.891	37910.230	38029.199	37329.102	37229.766	37318.801	36925.047	36879.160	37193.340	38105.926	37967.191	36443.148	36455.973	37526.664	37528.270	37042.523	37338.770	37289.633	37529.961
35012.199	37607.602	35393.000	35471.398	34104.602	33618.398	37144.000	36730.199	35777.000	36302.199	36326.398	37626.000	36038.199	35971.801	36492.000	36996.398	35360.398	39117.602	35886.801	36760.602	37030.801	36838.777	36863.559	36904.074	37707.793	37274.496	37032.602	38694.281	38133.273	38889.820	38588.703	38185.535	37680.668	36547.727	35898.738	36515.492	37049.719	36588.688	36068.613	35501.805	35761.070	36100.828	36868.496	36874.023	36851.008	37515.895	37914.848	38535.168	39382.570	39230.758
36863.398	35266.199	35867.602	37139.602	35309.199	34775.398	35725.801	34655.000	37200.000	34656.398	37357.801	34394.199	35873.398	35149.602	34742.398	36095.000	35430.801	38730.000	36680.602	37660.199	37469.199	36346.570	37270.285	37171.895	36525.188	36230.547	36148.391	36831.590	38320.180	35509.266	36813.500	37234.168	37198.305	36429.820	36555.559	36397.066	35102.648	36121.992	36427.707	37650.789	38369.766	37224.973	36704.934	37367.582	38059.141	38120.367	38229.469	37797.602	37768.082	38782.480
34535.602	34858.602	34227.398	35390.000	35712.199	34672.398	34462.199	32923.801	32553.000	34620.801	33078.602	35266.199	36262.000	36283.199	35100.801	36864.602	35874.199	36688.801	36672.801	37737.000	35269.199	35228.699	36777.695	36864.211	36835.477	36990.094	37694.324	38216.484	38273.062	37220.918	37758.793	36616.590	37028.582	37203.254	37260.098	37220.910	37630.660	36744.969	36878.824	37177.621	38394.320	37919.031	36839.492	37408.988	37636.199	38052.789	38081.219	37752.441	38103.648	38758.082
39041.602	34646.602	35782.602	34083.199	35660.199	34430.602	34949.801	35890.602	34861.602	36694.398	36355.602	35625.398	35732.801	36359.801	36309.602	37204.398	35538.398	37795.199	35684.398	36786.000	35788.398	36265.699	36264.566	35136.453	36571.809	36023.477	35798.742	36190.859	37204.438	37785.438	37278.832	36125.539	36670.164	36679.430	36077.109	35060.359	36713.367	36942.855	36500.305	36262.859	35854.078	37380.559	38351.203	39600.172	38601.078	38451.352	38590.273	39177.051	39159.355	39456.172
35082.801	35211.398	37315.199	35903.801	36087.199	36070.602	37666.398	35730.801	34935.602	34424.602	34032.602	35261.398	34295.000	36369.801	34835.602	34769.000	35927.199	34504.398	35994.602	37548.199	36598.801	35949.754	35695.582	35784.125	36397.703	36621.895	37403.547	37477.410	36548.734	36724.164	37281.348	36250.648	36576.340	35788.477	36230.121	35104.109	36145.742	35910.816	35938.098	35552.133	35339.613	35913.379	36147.934	36745.055	37557.508	38384.543	38781.023	38595.473	38312.102	37584.527
34259.000	34193.199	33570.602	35485.199	35268.000	34970.199	33951.398	35218.398	34630.801	34139.801	34891.000	34320.199	34589.000	35169.398	34990.801	34552.398	35486.398	35697.398	34842.801	36314.000	36815.199	35808.172	37047.336	36769.766	36075.594	36955.629	37962.887	36698.805	36102.773	37162.906	36760.953	36507.020	36931.867	36681.918	35761.156	36710.402	36586.996	37142.266	37800.488	37887.777	37749.984	36794.887	36286.609	36811.805	36959.203	36905.887	36321.207	37405.613	38830.227	39908.598
34210.801	34424.199	34016.602	37048.000	35864.199	34188.199	34830.000	34626.801	35935.398	36217.398	35192.199	36626.000	35396.801	35076.602	36029.602	35168.199	34080.801	36599.398	35875.602	35281.801	35348.398	36104.195	36896.586	36082.055	37183.828	37058.801	37526.992	35596.660	36888.461	39074.375	37929.102	36791.055	36945.281	36479.348	36616.605	36165.387	36452.039	37123.121	36857.023	36754.668	37458.395	37046.477	37070.656	37148.895	37567.152	38484.277	38201.367	37318.215	38214.223	39904.754
35340.801	36142.801	34163.602	34788.398	36768.199	35392.398	35342.602	35866.801	33503.602	34733.801	34960.801	35217.199	35836.000	35892.398	35607.199	36831.199	35540.398	35647.801	35028.801	36641.398	37219.000	37438.500	36962.387	35322.137	35800.090	35878.168	36928.039	36552.094	37287.957	36255.164	36036.500	36866.848	36381.234	35487.102	35060.535	35978.570	35327.855	36044.875	36397.359	36390.648	36464.043	36765.828	36563.680	37327.492	37924.805	37508.262	37632.332	37900.859	38220.488	37585.945
35804.398	35189.801	35326.199	34427.398	35656.398	34683.398	34325.801	35674.398	34092.602	36456.199	35655.398	35144.801	36388.801	33494.602	34763.000	34969.000	36169.000	33712.398	35127.398	37549.199	35473.199	36465.070	36255.957	36072.684	35587.305	36200.496	35530.680	36283.785	36649.953	37537.609	35262.773	35881.516	36931.102	35890.645	35090.301	35584.133	35373.152	35372.773	35085.219	35179.492	35043.184	34152.738	34483.770	36123.703	36982.430	37794.328	38738.566	38498.871	38855.059	39429.602
34972.199	34330.801	36204.398	35845.398	36383.398	36780.398	36508.199	36703.000	37459.398	37355.199	35027.199	35546.398	35821.801	35789.801	33638.199	35259.801	35277.602	34753.602	34366.000	35661.199	34042.000	35626.930	36225.434	36157.520	34205.414	36414.773	37653.895	37283.355	36987.480	34146.273	35220.543	35947.371	35230.250	33846.484	34670.539	34608.441	35897.359	35978.090	36264.074	37278.984	37017.766	36171.895	35530.770	35310.586	35684.387	35777.852	36786.750	37264.730	37183.773	37116.203
34787.000	33717.602	32458.000	34332.602	36112.398	36029.801	36531.398	33982.602	35080.000	36569.398	35446.000	35228.000	35264.602	35998.398	34872.398	35940.602	36160.000	35404.398	36916.199	36667.602	35965.199	36668.059	35309.066	37177.473	35736.957	37233.352	36438.000	35472.410	36984.605	37063.363	36423.598	35768.352	36425.230	35895.289	34771.441	35543.402	35426.402	34890.926	36010.391	37009.168	36472.621	36679.207	37144.902	36591.160	37221.012	37711.684	37698.742	37327.508	37151.391	37195.902
35634.801	36573.199	35626.000	35392.000	34356.000	34067.602	33552.801	35850.398	35991.398	34807.602	35028.199	34580.602	36350.602	35052.398	34371.199	34830.199	35799.000	34826.199	35551.199	35074.398	35366.602	35053.715	34812.965	35767.250	36601.645	36895.852	35682.703	35258.852	35769.152	35513.402	36994.402	36861.516	36761.453	36079.496	36238.418	35704.723	35962.262	36457.062	37025.137	36799.824	36055.754	36180.734	36825.426	37683.898	37693.262	37980.199	38603.957	38045.684	38018.188	38584.949
34963.801	35388.199	33970.602	34224.801	35131.199	34179.398	34789.801	34149.801	35824.000	34538.602	34191.801	34617.199	36924.199	34748.801	33590.602	34084.199	33930.199	35157.801	35378.000	33871.602	35077.199	35302.598	33826.734	34576.023	35846.609	35186.398	35716.625	36331.375	37893.781	36788.648	35780.121	36520.027	36488.375	35990.035	36511.008	34568.742	36409.152	35987.148	35554.285	36180.305	35948.902	35607.422	36857.344	38157.934	38054.043	38367.426	38761.188	38207.402	38668.773	38515.637
35063.398	34021.199	33153.801	34233.398	33907.801	34605.801	34683.398	34899.801	34064.602	34157.602	34951.801	32857.000	35329.398	35824.602	33856.801	34864.199	34487.801	35320.398	36992.801	35432.602	34303.398	35675.789	35874.027	35219.496	37039.172	36909.719	36790.039	36280.633	37086.012	37330.008	36350.590	36147.418	35451.922	36531.348	36461.223	35768.918	35056.656	35874.805	36548.059	36345.984	36775.090	37931.559	38708.980	38461.766	37858.430	38003.805	38797.984	39506.496	39227.484	39225.074
33193.199	33489.000	34031.199	32842.602	34723.602	35798.602	35875.602	33409.602	34272.000	34827.199	33460.199	35353.801	33629.602	36956.199	34286.801	36144.602	33819.398	36603.000	35033.801	35918.000	34519.199	37088.211	34589.383	35737.609	35387.227	35573.207	34674.383	36289.297	36425.754	35319.457	36753.637	37820.672	36544.270	37129.723	37235.988	37149.066	37525.121	37563.816	37111.289	38038.598	37160.988	37251.090	38212.918	38529.789	38033.586	37730.410	36835.082	37240.625	38130.645	38249.414
34733.398	34150.398	34271.199	34670.398	36103.602	35321.398	34339.398	35918.398	35831.801	34042.000	34443.199	35293.199	36275.801	34886.000	34731.602	34682.199	35090.000	34540.602	34029.602	36069.801	33876.199	33445.207	33531.129	34935.750	36429.895	36911.680	35601.652	34627.566	36605.238	36839.469	35940.535	35413.402	35592.527	35605.137	36849.059	36622.617	36347.707	37106.016	37460.594	37633.449	37264.668	37222.180	37028.129	36650.348	37471.523	37106.039	36570.211	36575.754	37117.004	38566.559
35380.801	33879.199	35725.000	35275.801	35233.801	34920.000	35880.398	35062.199	35624.801	33937.398	34053.801	35094.398	35120.199	34037.000	32102.199	34153.199	34518.801	36193.801	34438.000	35427.801	36378.199	34423.871	35107.734	33726.086	34828.457	35926.000	34963.738	36250.113	36514.535	36001.809	36214.211	36609.750	35966.512	35783.754	36164.688	37148.922	36101.707	37222.020	36870.254	36460.000	36822.266	36770.508	36759.129	36461.613	36577.766	36462.352	37218.777	37905.734	38407.020	40621.590
33001.000	32891.000	34410.602	33791.000	32909.199	34545.398	33020.199	32393.801	33089.801	32961.398	33582.000	34489.199	33956.199	34002.199	35049.000	35216.602	35584.801	34657.000	33386.602	35435.000	34767.398	36051.484	36243.730	36197.703	36042.160	35888.605	36353.121	35492.250	35495.848	36149.258	36297.906	36604.570	38351.508	38419.926	36663.641	38815.156	37305.250	36815.711	36732.406	36045.797	35791.590	36584.688	37010.297	37306.746	37268.121	37949.297	38947.953	38387.461	38400.363	39095.516
35960.000	34909.398	33951.000	33401.199	33321.602	34572.000	33416.602	32913.602	34408.199	35493.398	36662.602	33972.398	34928.801	34808.602	34092.801	34479.398	34206.398	34463.199	33612.398	34278.000	33664.398	35525.625	35834.410	35965.195	35827.211	36350.445	37127.605	36914.520	37665.398	37359.504	37029.457	37510.992	38312.062	37721.512	36745.523	35961.680	35935.492	36515.195	36826.145	36354.277	36647.879	36762.203	37069.055	36862.059	36646.379	36415.672	35804.527	37120.066	37571.914	37895.570
33041.000	35455.199	35407.398	36397.602	34790.000	34318.199	34477.000	33988.801	33871.000	35586.199	34913.602	35816.801	35392.602	35744.398	35252.801	36313.000	33919.398	35466.398	34566.602	35503.801	37006.199	36460.645	34933.281	36331.395	36618.289	36583.469	35601.520	38312.906	37074.465	36617.707	37824.672	37764.172	38114.965	36879.863	36897.094	37104.637	36800.617	36731.406	37448.871	38171.926	38328.992	37417.785	37426.246	37808.262	37687.148	37578.387	38360.688	38102.477	38887.535	39174.020
37185.398	35674.801	35227.000	35689.000	34608.000	34811.199	35024.199	33515.199	36200.000	35240.199	34114.602	36315.199	35180.000	35133.398	34377.602	35032.000	35833.398	34669.398	34650.398	33991.199	35123.199	35263.449	35337.785	35779.672	35922.781	37745.102	37524.391	38093.129	36505.250	37777.648	37488.359	37152.812	37213.254	37775.125	37635.988	37955.879	36992.719	37483.051	37606.426	37377.395	36857.102	36702.609	36882.598	37387.219	37188.391	36715.117	36719.551	36639.047	37170.320	37708.438
35514.801	34043.602	34824.398	35202.000	34293.199	35864.398	34036.000	34973.801	36519.398	35476.398	36697.398	36121.199	34133.000	36963.000	35461.199	35079.398	36003.801	36258.398	35319.199	37496.602	36381.398	36613.090	36466.184	36861.051	37256.457	36370.578	35121.168	35552.266	36501.805	36190.016	36123.113	37917.543	37773.285	36416.812	36927.902	37103.414	36050.309	37047.469	36652.945	36606.074	37525.875	37158.293	37092.387	37080.539	37818.520	37040.934	37481.438	38025.277	37865.789	38234.098
32612.199	34934.398	35320.398	35755.801	36628.199	35342.801	35350.398	37363.199	33671.801	35142.801	33511.000	36104.199	35773.000	35694.801	37083.000	37081.398	34696.000	35030.398	35939.602	35819.398	37842.398	35522.555	34374.863	36548.637	37758.945	37616.531	35637.211	36035.699	35598.219	35313.141	36622.141	37452.051	37685.059	37311.879	36927.355	36754.590	37105.883	38083.219	37118.301	36129.172	36352.422	36717.098	37157.336	36815.762	37656.152	38310.133	38521.574	37347.145	37334.492	37828.219
34889.199	34466.398	34465.199	33853.398	34246.398	35435.000	34196.000	34513.602	34797.000	35645.801	35972.199	34457.801	35238.199	35704.199	35922.000	34516.199	36495.000	35687.199	36724.801	35223.602	35760.602	37187.719	36305.121	34443.867	35633.004	36445.797	35436.766	35317.566	36323.574	35566.828	35831.805	36696.855	36255.645	36372.445	35691.176	35973.145	36367.504	36379.043	35071.738	34574.656	35086.859	35790.965	35735.230	36398.465	36926.629	37178.793	37212.324	36407.402	36630.520	37142.480
33063.398	35307.602	34776.199	34035.801	32692.600	34190.602	33135.000	33138.000	35311.199	33733.602	32721.801	33504.000	32665.000	33956.801	33828.398	33286.199	35643.602	35949.602	37054.801	34830.199	34586.801	35768.598	34430.082	35519.160	34475.832	35951.305	35249.391	35788.383	34771.539	35939.137	35894.043	36764.672	35782.973	35700.309	35520.832	35099.809	34282.109	35184.969	35787.492	35845.844	35745.020	36192.566	35868.453	35994.559	35962.492	36087.938	35608.633	36115.727	37130.977	37255.305
34733.602	33478.398	35801.000	33993.199	32991.801	33632.602	33708.000	33829.801	33998.199	35419.602	34674.602	34039.801	34054.801	34009.000	35484.602	35579.398	34937.602	34595.801	36094.398	35734.398	34657.801	34321.828	35215.207	35295.754	36459.480	35187.258	34852.973	35296.883	36748.914	34736.211	34907.703	35554.352	35302.676	34457.039	35036.316	35604.242	34574.699	34623.121	34677.688	35351.672	35055.750	35353.414	35513.254	35262.371	35380.074	35750.043	36264.324	36119.750	36627.336	37429.730
35543.801	35127.801	33631.602	33928.602	35387.602	34373.801	35760.801	34410.801	33135.801	35181.801	33570.801	35421.199	34706.398	36446.801	34349.801	34945.602	34104.801	35019.199	35310.801	36511.199	35190.602	33096.477	33591.047	35218.828	35063.523	34734.078	34858.934	37275.363	36382.754	34509.656	35997.934	36881.191	35589.375	34763.562	35044.918	34496.426	36123.664	35092.207	36045.133	36086.301	35113.059	34371.211	34103.852	33431.508	33669.750	34795.215	36083.852	35622.344	36040.398	36887.496
33747.602	34101.398	33687.199	34526.199	33401.199	35036.801	35249.199	33575.801	35236.801	34366.602	36030.199	35283.199	35341.602	35766.602	34920.199	34162.801	35412.801	36492.602	34910.801	35487.801	34029.398	36323.828	36526.527	35476.176	37034.312	35812.402	36627.777	36986.770	35896.188	36554.121	36719.848	36175.223	36368.336	36754.621	35970.129	35109.770	35727.402	35290.020	34993.773	34626.762	34676.230	35357.711	35453.523	35570.176	36138.754	36543.648	36498.203	36753.562	37322.449	37920.477
33740.199	33955.398	34963.602	33300.199	34115.602	34610.801	33975.801	33723.398	34363.000	34360.398	34825.398	36401.199	36128.199	34441.801	36068.000	36677.199	35518.801	35084.602	35164.199	36023.000	36217.602	36557.332	37857.875	35962.695	37437.938	37603.707	36951.312	37317.457	36040.566	37941.215	37454.938	36506.566	37668.750	37954.863	37969.613	36693.473	35082.832	35669.816	35546.785	36389.977	37164.656	36978.918	36964.410	36841.719	37269.117	36776.977	37373.883	36937.602	37011.129	36846.328
34362.602	33150.000	31754.000	32695.199	33849.199	33819.801	33950.199	35304.199	35665.602	36559.398	33818.199	34808.199	34583.801	33185.000	33795.000	35490.801	34602.199	33826.199	35154.801	34818.199	36260.801	37071.645	35444.113	34670.805	36168.727	37098.371	35968.957	36536.980	36314.668	37249.074	37185.398	37367.812	36978.816	35929.730	35870.613	35524.746	35164.750	35925.738	35983.367	35191.062	36147.312	36254.957	36494.539	38031.543	38085.504	37781.281	37831.090	37580.613	37805.715	38238.707
34196.801	32425.801	33772.000	34845.602	35072.398	34518.000	34983.602	34382.199	34032.801	33016.199	34334.199	34997.398	33275.398	35614.801	35584.801	34320.801	35977.801	33849.398	35867.602	35593.199	35819.801	36909.309	36620.379	35079.473	36487.605	34672.168	35803.363	35541.672	36355.637	37151.699	37361.859	35946.754	36011.129	35674.543	35511.551	37226.984	37245.230	35964.492	36956.547	37048.574	38010.832	37795.844	37010.477	36354.637	36714.320	37215.980	36727.426	36827.109	36708.117	37197.496
35343.398	35625.602	33582.398	35408.398	36059.398	36222.000	36731.398	35635.602	34382.398	35555.602	37321.199	35335.801	33966.602	35709.000	35173.199	36244.199	35748.602	34107.000	34621.602	34935.000	33529.602	33806.188	33876.727	34183.223	35221.477	34860.742	35195.926	34777.035	35742.406	37065.203	36088.148	35477.828	35001.582	35466.281	36198.730	37217.734	39018.461	37433.223	36557.953	36139.969	36049.102	36327.000	36821.734	36875.047	36987.324	37349.555	37366.461	37012.973	36399.465	36898.422
34498.199	36510.398	32892.801	34453.199	36430.398	34287.602	36455.199	36372.801	35981.398	34442.801	35274.602	34297.000	34821.602	33390.602	35121.199	34221.602	34366.602	34870.398	34644.000	33931.000	33757.199	35247.367	34703.090	35922.832	35502.152	35667.883	36192.094	36398.656	36055.703	35361.457	37071.852	36293.984	35419.508	35328.500	35534.883	35425.684	35607.289	35397.602	35293.203	36709.422	34880.656	35015.238	34875.758	35463.699	35524.871	35754.695	35911.824	36638.887	36712.801	36536.207
36014.801	35012.801	35050.199	34476.801	34964.398	32838.602	33353.801	33153.801	32228.000	34838.000	36869.801	34239.602	34528.398	33588.801	34302.801	35105.602	33456.199	32777.199	33732.602	35048.000	36645.000	34252.402	35883.633	35215.363	35645.719	35097.719	36669.965	36084.598	36070.055	37036.539	36451.484	36098.379	35352.391	35432.918	35964.266	34906.523	36222.059	35769.777	35405.051	35460.281	35505.445	35322.676	36181.914	36883.031	37489.434	37798.480	37920.398	37311.656	37292.695	37135.961
32404.600	33366.602	34106.398	33528.199	34241.398	32831.801	32113.600	34677.602	36207.000	34255.398	36222.602	34593.199	34281.398	35003.602	34135.602	33705.801	35770.199	36007.602	35488.398	35039.602	34603.602	35021.910	36095.234	36379.934	35486.773	34316.773	36357.637	36430.160	37017.340	36334.375	36730.754	36581.387	35644.352	36005.207	36649.535	35426.594	36319.605	36783.645	35902.023	36197.617	36691.129	36956.590	37173.668	36632.781	35774.219	35731.367	35467.660	35861.555	36079.039	35945.094
36873.801	35578.801	34125.398	32889.000	35832.602	35909.602	37095.801	36066.199	32928.398	37213.000	35680.602	35243.199	34832.199	34806.000	36779.000	35321.000	34167.602	35123.000	33568.199	34292.602	34255.000	35599.527	35039.871	36961.469	37000.852	36784.863	35133.398	36502.910	38364.371	37095.910	37022.242	37104.871	37415.531	36724.578	36708.309	36755.852	36514.805	37068.105	37453.441	37080.484	35322.395	35613.504	35717.285	36280.336	36078.598	36284.684	36547.176	35925.816	36560.379	37108.152
33985.199	34970.602	34952.199	35284.199	34369.199	33661.398	35108.000	34048.398	34124.199	35988.602	34610.199	35031.801	35880.602	36534.398	36278.602	37292.801	36032.398	36456.199	35306.398	36660.000	35630.801	36187.645	36311.832	37317.770	36287.148	35806.523	36646.699	37381.660	36933.105	36959.664	37792.828	36886.438	37349.246	35827.770	36196.430	36392.707	34795.672	36926.387	36651.742	36191.816	36624.590	36266.566	36117.184	35989.898	36025.695	35628.559	34931.426	35181.324	35890.680	36217.207
35304.602	35898.199	35533.000	35079.398	33695.199	35516.602	35640.199	34493.000	33214.602	35235.602	34879.199	32476.801	33923.602	34117.398	34670.000	34368.000	36496.199	36681.000	36768.602	34867.398	35652.000	38381.062	37514.438	36892.570	36922.512	36344.574	36788.855	38247.602	38229.242	37307.500	37060.492	37371.977	36536.211	37289.594	37204.820	36821.629	36155.402	37325.676	36463.141	36495.324	36845.578	36238.961	35516.410	36652.094	36898.293	37270.734	37217.664	37957.664	39420.145	39920.355
34191.602	36616.602	35436.000	35860.602	35096.602	35545.801	34255.602	35594.000	35639.000	33653.000	34996.602	33710.000	35953.398	33728.602	34613.602	34169.000	35155.602	34090.199	33719.602	35527.398	35347.801	36428.602	36448.891	35375.770	34994.930	36491.324	37322.352	37301.141	37260.148	37461.301	37285.324	38263.211	38043.789	37239.781	36834.309	36617.094	37645.191	37132.160	36662.875	36053.281	36151.504	37168.645	37603.316	36288.828	36182.312	37048.754	37957.980	37852.309	36862.340	36378.215
35143.801	34796.602	36298.602	35311.801	35345.199	35350.199	35740.602	34718.000	34534.199	34221.199	34518.602	35360.000	34811.602	36344.000	34373.801	35002.398	34294.199	35586.398	34434.000	35097.801	35800.000	35794.656	35356.898	35541.266	35662.520	36813.277	37244.176	36611.707	36371.348	36940.117	38254.348	37856.957	37542.961	37522.340	36890.199	36605.148	35972.051	37589.691	37026.254	36559.023	35864.898	35811.559	35263.594	35688.551	35456.020	35745.051	36248.387	35974.605	35865.371	35717.715
33248.199	36018.801	35574.398	34822.000	34345.602	36705.602	35913.801	34481.000	33837.801	33849.000	34240.398	34162.000	35227.801	36647.000	35027.801	36309.398	35721.000	36546.602	37399.602	35657.398	36613.398	35839.211	37383.633	36462.508	36276.301	37472.398	37849.496	38257.781	36712.691	36895.387	38222.914	38490.648	37003.645	37185.387	36235.766	36401.457	34757.004	35065.840	35149.891	35186.633	35646.930	35985.441	35687.875	34827.215	34867.582	36084.008	37086.266	35864.469	34971.625	35670.180
35123.199	36823.000	37080.000	37783.199	36227.398	36109.199	36096.398	36053.801	35934.398	36006.199	35887.801	35323.398	34459.602	35570.602	34942.000	36143.602	35118.801	35937.199	35403.000	36996.398	36542.801	36170.438	36122.250	36679.641	38346.262	36836.906	36151.379	36770.652	37017.531	38368.105	36570.449	37406.906	37803.758	36614.629	37421.953	37618.840	36610.977	35446.348	35402.145	35217.527	35384.098	35229.176	35008.484	34094.309	34742.406	35510.781	36719.961	36105.500	34793.137	35185.969
35099.000	33915.000	36144.398	35259.398	33042.602	36045.602	35554.602	34141.801	35570.199	35596.199	36033.199	36323.000	36459.602	37517.602	36765.199	38198.000	35634.602	37306.801	36581.801	36712.398	35991.398	36046.926	36796.941	37913.742	36576.637	37480.812	37756.906	37319.977	36391.008	37361.871	36069.688	35851.895	35464.141	35868.258	37226.867	36255.617	36399.801	35677.883	35051.250	34906.430	34788.945	34912.395	34640.945	34879.027	35380.215	35038.684	34843.070	34454.023	34270.586	34475.438
36525.801	34218.398	35093.801	34793.602	37721.602	36120.801	37946.801	35497.000	34790.000	36436.801	37308.199	34964.602	34660.000	34220.199	35639.801	37438.199	36743.801	38093.000	35952.398	37054.000	37627.199	36725.941	37523.184	36685.492	37362.969	35996.973	36564.836	37356.879	37140.336	36156.371	36740.578	36313.445	36228.758	34913.668	35320.945	34775.191	35788.312	34559.445	33904.098	34042.281	35176.633	34377.129	33929.426	33931.559	34258.840	34272.070	33579.781	34398.855	34974.367	34227.766
37856.801	38631.000	36864.398	35429.398	36907.801	34669.199	34945.398	35523.602	35211.000	35242.000	35193.000	34595.801	34818.000	35030.801	34869.000	35731.602	34599.602	35026.801	35316.000	34026.398	34077.602	35214.934	34999.949	35995.188	36504.344	37040.652	37134.766	36727.629	36902.207	36008.117	35511.406	35835.266	35626.113	36027.965	35636.781	35271.883	36935.109	34531.926	34714.059	35457.918	35823.207	35799.340	35280.980	34757.336	34787.941	35281.273	35297.988	34608.367	34678.699	35186.168
35253.199	34988.000	35648.801	34914.602	32226.801	35450.801	34332.199	35742.602	35252.801	34895.602	35329.199	35193.602	35605.199	35721.398	35944.602	36586.801	35743.602	36544.602	36076.000	37109.398	36657.602	36693.699	35916.047	36360.621	35752.227	34830.938	35695.246	35787.137	36410.414	36608.145	36728.758	36420.008	36176.074	34958.836	35577.031	35183.781	35613.938	36545.719	35515.590	34740.750	35187.629	34991.301	34785.152	34624.719	34337.355	34535.676	34969.535	34318.105	33511.414	33442.707
36653.199	35089.000	36142.801	37099.801	34077.398	35523.000	34516.000	34453.398	34638.801	36118.199	35578.000	34418.602	34498.000	35568.199	36267.602	35186.602	35820.398	35548.398	34853.801	36627.398	37909.199	36787.266	35632.785	35967.555	36195.988	36228.105	36560.762	36458.668	36667.914	37183.633	36548.555	35993.492	34811.734	34790.984	35288.676	34610.527	35100.367	35005.074	34824.457	35032.527	35173.031	36110.062	36083.520	35387.156	35564.430	35626.785	35268.672	35727.945	36206.402	36441.914
37022.801	35473.602	37707.801	35304.199	36864.602	34732.000	35187.199	34954.000	36344.398	35757.000	36453.398	35670.199	35516.000	35464.000	34042.602	36591.199	36464.398	34404.398	35499.199	35239.801	36519.000	36170.172	36000.410	36568.508	37538.176	36604.656	36145.551	34522.152	34161.590	35814.340	34688.543	34178.887	35004.195	35330.109	34881.598	34270.258	34836.434	35007.043	34524.508	34515.992	35360.723	35290.820	35819.957	36446.254	36792.359	36889.906	37752.133	37438.820	36937.523	37364.988
33583.602	33579.000	35271.801	34962.398	34947.000	34535.602	35277.398	34167.801	36369.199	34663.199	34412.000	35092.000	35262.000	35922.000	35349.199	35552.801	36255.199	34161.602	36739.801	36541.199	36882.602	34287.246	34309.645	34548.656	35939.176	35605.488	36176.098	35893.199	36519.156	36286.766	36129.336	35250.141	35226.336	35279.328	35767.652	34716.934	35903.781	34681.871	35403.051	35193.801	35473.418	35219.809	35434.746	36240.391	36157.750	36393.770	37035.762	36576.523	36940.188	36988.219
34474.199	36465.000	35516.398	34193.199	33904.602	35046.602	36915.602	36313.199	34633.801	35479.602	36950.199	35175.602	36656.398	35292.801	35126.199	36349.199	35257.801	34238.398	34643.602	36542.801	36442.801	37077.805	34784.660	35170.512	35031.035	35524.598	35418.953	35121.164	36220.477	35386.797	34907.688	33488.434	34645.547	34475.852	35342.465	35313.387	35065.727	35897.871	34996.848	35276.340	35401.805	36522.340	37081.391	36445.246	36472.195	36711.297	36605.711	37171.609	37651.664	37129.199
33590.602	33323.398	35248.602	33053.602	34413.000	32810.801	34447.398	34825.398	36923.398	35097.000	34624.602	37062.398	37180.000	34494.801	35355.801	33780.398	37008.398	35079.602	36217.398	35247.602	34344.000	32090.771	33241.785	33772.637	33950.051	33917.602	33834.988	34143.105	35687.766	36221.977	36671.500	36393.676	36131.613	35890.145	36126.242	35530.984	35491.164	36142.719	36959.031	36691.594	36480.637	35895.172	35524.918	35394.914	36242.027	36551.645	36370.516	37099.004	37348.961	37998.453
35289.398	32865.398	32944.199	32364.199	33541.000	33576.398	33061.000	31975.600	33557.199	35764.602	35222.398	35379.000	34592.000	34263.602	34189.000	33500.602	32369.600	32977.398	30282.000	30074.400	31692.801	32064.402	33421.051	34832.293	34181.418	35071.137	35677.289	34945.066	36666.199	35474.055	35106.859	34620.020	35098.113	35060.918	37092.004	36686.059	36620.531	35570.855	36368.672	35676.156	35118.863	34638.828	35028.289	35337.219	35787.375	36441.113	36409.867	36044.977	36346.547	36409.250
31917.000	31797.000	32142.000	31673.801	31378.400	30115.199	31619.199	32539.801	33369.801	32828.602	32284.600	33104.602	33651.602	33966.602	34602.199	35977.398	32850.199	35238.801	34543.398	34186.000	36468.398	33592.215	36296.676	36234.555	35907.844	34992.746	34838.520	36522.348	34800.496	36170.910	37277.730	37239.125	36022.277	36234.996	37626.348	35719.328	34912.477	36804.105	36253.621	36023.699	35429.086	35312.504	36287.066	36841.250	37621.953	37706.684	37711.020	36780.102	36614.352	36742.297
32256.000	33855.801	35933.602	33600.398	34641.602	34693.801	33722.000	33116.602	33098.801	33233.398	33089.398	33988.199	32524.199	33027.000	33538.199	33584.398	33726.602	33165.801	36118.199	34040.602	33722.801	34562.062	37240.320	36774.113	36816.609	35120.621	36498.750	36439.586	35365.551	36450.496	35653.859	36749.562	36402.461	34880.609	34503.180	34768.320	37649.000	36987.719	35541.105	35454.734	35745.488	36100.543	36012.789	36360.488	37098.090	36883.680	37500.609	37905.840	37961.594	37224.070
32329.400	33882.000	32295.000	31584.000	33523.199	32207.600	35092.801	33400.398	32588.000	32648.801	32479.801	33083.199	33523.398	33346.398	32556.199	35935.602	33054.199	35957.398	33293.801	34874.602	35076.801	34671.918	34800.832	34416.453	35829.391	35053.844	35027.785	35864.023	36160.336	36775.781	35731.508	35450.309	35500.906	36071.184	36725.246	36551.035	37104.566	35937.211	36416.746	35979.234	35700.996	35739.840	35438.715	35884.812	36436.914	36746.137	36475.609	35968.754	36505.207	36428.172
33739.602	34181.000	34807.602	34295.398	33303.602	33314.602	35839.801	34680.199	34003.801	33105.000	34422.801	33775.398	33916.602	35417.199	33332.398	34767.199	33551.398	34125.602	35258.398	35954.602	35204.000	34888.227	35162.785	34650.871	35270.188	35906.684	35980.531	35098.375	35691.305	35989.914	35969.656	35307.535	36569.820	36382.688	35191.434	35123.070	35604.207	35350.188	35609.859	36199.160	35876.754	35382.590	35677.555	35941.227	36254.691	36480.125	37063.312	37293.648	37049.562	36435.824
34471.000	34472.199	32804.801	33379.801	33789.398	33792.602	36262.000	36916.602	35327.000	34119.801	34376.801	35834.602	35122.000	36826.801	34767.398	34912.398	33606.398	35615.199	34653.801	32697.199	33994.801	34293.219	36018.570	34899.301	36011.812	36227.594	36548.391	36460.184	36342.766	35341.203	36584.359	36157.129	35237.168	34775.375	35340.914	35381.457	33964.500	34109.168	34237.969	33900.363	33940.133	34059.098	34417.746	34626.816	35885.504	35437.395	35000.824	34828.230	35133.969	36325.840
32676.000	32655.400	34303.000	31980.199	32390.801	34931.398	34865.398	33541.199	34336.801	36410.398	34136.602	35145.801	34476.602	35826.000	34342.199	33998.801	33962.801	33376.398	32928.801	34409.602	32458.801	34901.695	34893.773	35039.820	36796.129	36390.910	37261.816	36631.379	36314.605	36448.980	35911.750	36241.008	36843.770	35961.180	37342.484	37077.258	37308.527	36164.309	35954.906	35608.227	35419.441	35924.449	36187.465	35537.855	34849.207	34830.352	35111.176	35182.645	35301.047	36058.105
33697.199	35169.398	33938.801	33083.398	33833.602	32684.000	33801.199	33060.398	32802.801	33456.000	33932.000	35412.000	35254.602	34336.801	33428.801	34956.199	33643.398	34599.000	35842.199	34154.199	35624.000	35081.812	35742.637	34691.000	35805.949	35287.602	35644.523	36674.113	35254.730	35697.926	35824.027	36205.684	36525.062	35424.895	35491.008	36401.555	35749.492	36449.609	35592.430	35114.668	35351.074	36152.488	36482.223	37046.938	37111.961	36827.684	37612.406	37523.035	37092.488	36783.926
33916.000	35311.801	35987.000	34061.000	34881.000	34827.801	35342.000	35270.000	35689.801	32730.400	34407.801	34077.398	33560.801	34856.801	33020.000	32911.199	34142.199	32150.199	32333.600	33947.602	34709.000	35573.910	33506.656	35271.914	35522.258	35744.059	34720.766	36895.828	36525.875	34226.484	35034.000	35725.680	35920.129	34723.469	34924.453	35375.297	35924.176	36376.445	36183.133	36031.172	35941.211	36030.914	36608.438	35891.898	36176.363	36722.656	36486.848	36921.508	36702.555	36394.660
34033.199	34419.000	33893.602	33891.000	34484.602	34035.199	33822.199	34047.398	34464.000	33735.000	34340.398	34364.801	34725.398	36461.199	36907.000	37031.801	34718.398	35069.602	35241.199	36764.801	36606.000	36055.578	37564.988	35939.773	34765.320	36998.992	37915.102	36753.973	36393.332	37659.594	36434.500	36097.371	35662.648	36086.914	35641.535	33824.859	35064.480	35200.543	35814.641	35756.898	36136.141	35852.758	36145.141	36440.727	37186.621	37141.566	37167.984	37094.098	37586.527	37907.289
33478.602	32725.400	32765.600	33809.199	32658.801	32210.199	33664.602	33188.199	34956.000	35057.398	34315.398	33507.000	34398.801	35048.398	33935.000	34411.801	36359.801	36561.000	35935.602	35635.602	35473.602	35347.309	34844.176	34834.875	35663.520	35136.258	36611.465	36949.566	38404.887	36429.184	35703.559	36364.844	35825.281	34608.898	35452.430	34993.191	34878.156	36754.348	36548.938	36487.793	36273.141	36364.672	35962.863	35821.711	36194.109	36648.594	36660.641	36569.656	36500.164	36816.703
34396.398	35379.398	34621.801	34282.000	32153.600	35011.801	33287.602	34200.000	34158.199	32995.199	34747.602	35682.602	34194.000	36416.398	35299.000	33523.398	36969.801	36490.199	36029.602	35255.801	36360.000	36614.727	37515.520	36977.176	36700.777	35362.785	36994.227	36480.035	36279.730	36746.008	37362.840	36336.875	36044.883	35979.504	35710.844	34738.113	35971.414	35166.863	34789.062	35256.176	35184.746	35398.879	35790.723	36109.160	37025.441	36848.629	36779.625	37378.602	37082.980	36692.516
32713.600	32114.801	32070.801	34111.801	33240.602	33862.398	34953.398	33843.602	33913.199	35178.602	34249.801	33048.199	34925.398	34344.398	35336.199	34175.199	34835.000	34970.398	35896.801	36648.398	35330.398	35267.086	36244.645	35664.730	36066.227	37081.031	35643.961	36268.918	36835.195	37391.652	37589.234	36495.496	36877.688	36059.461	35222.938	34640.270	35896.055	36411.676	36193.637	35552.258	36967.332	36443.609	36725.090	36360.230	35670.137	36051.445	37163.535	37510.043	37850.656	39456.656
32452.801	31995.000	34730.398	32881.199	33224.398	32768.602	32821.000	33139.000	33176.000	32951.602	33941.602	33674.801	35602.000	33939.602	34871.199	33995.199	36101.000	36317.801	35932.000	35991.398	37309.801	34518.008	36036.137	36050.938	36291.879	35977.359	36327.004	37585.086	36457.965	36110.367	35407.477	36083.379	35885.023	36114.344	36338.902	36781.805	36795.531	36361.172	36424.812	36911.301	36085.871	36343.047	36297.438	36211.699	35911.402	35478.621	35330.984	36122.648	36913.934	37196.457
35509.000	34487.801	33797.801	35349.000	34639.000	34119.398	34768.602	34350.602	33308.000	35399.199	35693.398	34332.199	34013.398	34359.602	36170.398	36040.398	35474.199	34621.602	35042.602	33736.602	37159.199	35666.672	35658.801	35304.770	34863.984	35578.398	35008.027	35508.219	34724.066	36367.246	35937.559	35593.184	35981.293	36790.219	36004.426	36893.867	37034.695	36963.570	37180.898	36376.977	36063.152	35124.465	35326.699	36252.059	36066.625	36107.555	36381.809	37396.488	37528.070	37541.906
33640.398	34782.000	34803.398	33753.801	33133.602	33936.398	33898.398	33762.000	32842.602	33723.602	34667.602	33280.801	33360.398	34864.602	33788.398	35147.199	33622.000	33515.000	36208.801	33892.000	34558.602	35247.578	34800.824	34583.586	35160.180	36075.961	35130.270	35180.980	34610.309	35170.941	36283.328	34703.934	34539.172	35569.789	35991.574	37169.410	35436.863	35239.160	34868.895	35358.020	34625.145	34901.441	35551.125	36095.844	35450.855	35930.945	36044.562	36911.180	37571.828	38262.777
35122.801	32304.000	34229.801	33185.602	32078.400	34918.000	33739.602	32923.000	33141.000	35503.199	34080.199	34107.398	32970.199	33427.398	33348.199	33568.199	33251.801	32712.400	36509.000	32988.801	34696.398	33384.844	34360.859	35164.016	35588.062	35707.395	35500.395	34757.152	36369.637	34913.422	35478.457	34638.594	34935.629	35205.992	35294.719	33962.152	35089.375	35205.172	35351.023	35768.375	35587.188	36301.074	36327.824	35741.062	36284.750	36201.590	36651.203	36835.957	37586.582	38314.047
33522.398	32838.398	33517.398	33052.801	34179.602	33119.801	34705.801	32684.000	33501.801	33846.199	31390.000	32990.398	33797.000	34239.398	33352.398	34352.199	34213.000	33879.398	33125.801	33834.199	33835.199	33480.598	34966.941	33287.770	33371.738	35007.668	36233.277	35014.484	35705.234	34469.164	34617.660	35006.742	35281.855	35409.688	35833.457	36021.613	36657.863	35362.293	35379.324	35402.250	35388.121	36432.910	37135.566	36974.414	37896.438	37768.684	37487.133	37986.082	38027.148	37462.418
32780.398	34698.801	32794.000	31701.600	32351.600	32085.801	32921.199	32353.199	34165.801	32746.801	31855.199	34247.602	33848.801	34001.000	33670.398	34490.801	34020.602	33322.199	34022.199	32962.801	33834.801	34124.941	34405.723	34295.262	34149.777	33975.605	33486.465	34643.613	33244.355	36051.328	35564.836	33773.562	34272.551	35290.121	35248.965	35252.680	36376.000	35767.211	36190.500	36963.340	36974.863	36797.523	36048.141	35679.121	37901.605	38016.098	38384.672	38893.223	38480.766	38596.281
32596.000	32221.400	33470.602	32772.000	34405.000	33605.000	33573.602	34737.602	31893.000	34323.199	33812.000	34596.000	34382.199	34906.602	33796.602	34862.801	34915.199	33791.801	34431.602	35608.801	34930.398	35799.711	33947.691	34484.480	33958.699	34390.094	35094.996	35225.590	36206.879	34987.676	34828.043	35427.254	35600.629	35390.527	34521.930	34741.160	34882.734	35698.703	35864.844	35616.680	35640.973	36662.262	37094.965	37250.539	37775.371	37492.473	36027.535	36237.883	37382.066	38399.348
33522.000	32792.000	32960.801	32123.000	32369.600	32099.600	32289.000	34662.801	31898.199	33828.398	33762.199	33812.000	34197.398	36288.801	34594.199	35808.801	35938.000	34684.602	34515.602	32956.801	35280.000	34286.234	33701.328	35215.395	33947.207	35188.895	35919.883	33962.141	35125.441	35471.609	34518.297	34076.816	34511.879	34555.238	35484.340	36044.500	37615.090	36849.789	35799.746	35945.043	37570.758	37817.004	37085.973	37134.418	37469.688	37205.590	37301.441	37300.875	37259.926	36249.699
33094.602	34099.199	32747.400	34154.602	31931.600	33875.398	33836.398	33010.801	33094.801	33847.000	31910.199	31683.199	32959.602	33141.602	33683.000	35055.199	33570.602	33269.602	32405.600	34643.801	33019.199	33563.480	35860.254	35851.453	35848.789	34258.180	35188.297	35086.641	35110.105	36393.801	35016.098	35526.969	35337.418	35222.758	34537.797	34362.562	34200.715	33933.285	34549.879	34886.973	34648.703	34447.422	34059.469	34728.637	35050.754	36446.645	37850.363	38353.387	37790.676	37261.945
34098.199	32509.801	32070.801	32996.000	31424.199	34123.000	33612.602	33625.000	33818.199	32193.199	32984.398	34038.199	33039.199	33657.000	34660.602	33240.602	34011.602	33018.000	36045.398	33396.602	33186.801	32997.961	34197.066	33402.906	34304.516	34714.641	33946.727	33095.879	35402.762	34751.055	34577.785	35627.438	35570.191	36001.457	35617.586	35845.996	33658.730	34795.742	34751.789	33756.660	34170.992	34488.875	34468.586	35014.199	35078.707	35191.117	36265.574	36760.500	36487.074	36231.328
32556.000	32272.400	31391.000	32881.602	31437.199	32611.000	32553.600	31832.600	32605.400	34207.398	33690.000	33465.602	35099.000	32326.000	34058.602	34906.000	34413.398	35897.000	35155.000	33892.801	33740.602	35600.812	35465.668	36023.172	34920.820	34639.148	35740.551	35595.297	35990.367	35508.465	36044.898	35214.625	33857.961	33880.805	35527.020	33925.051	35565.723	35534.594	34757.320	34716.156	34660.633	35045.031	35884.965	36680.477	36287.746	36128.895	35979.656	35657.199	35812.898	35430.172
32299.000	31998.199	33751.199	34043.602	31344.199	35238.801	32463.400	31958.400	31265.400	32630.400	32299.400	32845.199	32530.801	31835.199	33012.801	32937.000	32030.000	34594.000	33152.398	33133.602	32732.801	34278.137	34228.395	34207.312	35199.316	35553.680	34448.055	34989.664	35204.098	36151.152	35773.820	35046.711	35775.988	36038.262	35779.590	34854.711	37488.484	36305.449	35523.887	36815.414	36679.770	35949.301	36469.926	35673.672	35022.738	34763.609	34481.668	34232.547	34402.836	34410.777
30852.600	32386.600	32472.400	31506.400	31784.400	32822.398	32978.199	31837.801	32207.400	32229.199	31530.801	31595.000	32353.400	30375.600	31833.000	32038.400	31453.199	34040.398	33122.801	34905.602	33770.602	34072.891	35215.434	34982.059	35292.543	34889.043	35931.242	36981.348	36827.914	35852.758	35468.816	34632.523	34170.695	34301.824	34687.105	34555.094	34853.504	34724.973	35649.691	36022.309	35643.555	35509.062	35392.234	36107.754	35668.176	34679.059	34260.465	34013.816	34568.457	34353.133
31129.000	32280.199	32103.801	31708.000	32701.000	32932.199	31877.801	31946.600	30713.600	32195.600	32858.801	31512.199	32010.000	31436.600	31305.600	30749.199	32531.400	33037.199	32258.600	32061.199	33321.398	34752.059	34722.785	34539.023	33770.395	34813.566	34788.000	35162.879	34122.664	35546.492	34747.926	34877.246	34264.199	35250.961	34380.426	34516.871	34643.227	34810.812	34781.277	33997.914	34597.301	35605.559	34939.023	34937.090	34437.707	33956.738	33578.348	33396.844	33763.129	33472.090
31735.199	33123.199	31319.199	31031.600	31286.000	30988.199	32081.199	32751.199	32222.801	33332.000	32672.600	31762.400	31905.801	30379.400	32227.400	32002.000	32325.000	32654.199	32699.600	31804.199	34882.000	32764.721	32299.684	33567.941	34278.887	34428.305	33959.754	34637.418	34954.219	35678.719	34995.281	34736.371	35167.324	35453.309	33476.340	34597.332	33774.469	34141.840	34515.371	34828.023	34798.059	34254.051	33703.422	33216.660	33118.574	32844.617	32163.182	32062.803	32873.156	32719.943
31540.600	31205.801	32293.199	32957.602	30563.801	32847.199	32126.199	33125.801	33358.199	32756.801	32522.801	33322.199	31703.199	33917.199	33647.602	32808.199	34541.199	33310.398	33515.000	35410.801	33399.801	34180.605	33594.852	33715.074	33997.352	34636.637	34070.777	35039.551	35488.078	33868.859	33831.898	34563.703	34354.902	34309.875	33813.527	33261.254	32465.482	34338.445	33782.000	34041.523	33665.871	33340.512	32690.574	31711.188	31920.461	31640.410	31931.133	31354.971	31033.203	30989.244
34230.602	32220.400	32795.602	31589.600	32456.801	33014.398	31110.801	31972.000	31170.000	33582.801	30968.801	32143.801	32229.000	32423.801	32078.801	31825.600	34551.398	32317.199	35106.398	33627.801	34153.602	35195.176	32291.111	34367.984	34255.984	35070.277	34612.484	35778.020	34966.121	36607.336	35311.336	35400.262	34566.211	35159.699	35750.559	34788.816	34602.910	34921.176	35074.281	35094.457	35925.203	35084.160	34000.891	33951.512	33929.602	33960.297	33460.996	32294.059	32376.018	31533.475
31826.199	32866.000	32880.398	33867.602	32016.199	33124.000	32497.600	32156.199	33119.398	33663.000	31702.000	31221.199	33186.199	32433.801	32684.199	33192.801	31418.199	32503.199	32739.000	33235.398	34699.199	34177.574	34415.273	33858.051	34569.215	34614.719	34109.809	34470.254	34646.930	36368.543	35969.492	34599.637	34474.871	35553.176	34766.004	35401.305	35530.547	35196.457	34548.266	34672.004	34328.773	34152.883	34518.512	34723.301	34561.086	33959.348	33180.785	32866.988	33072.223	32752.557
33192.199	33388.801	31978.000	32262.600	31412.600	33095.398	33071.000	31249.199	32962.398	31577.400	30763.199	31875.801	33755.801	34611.398	33396.602	32249.600	33332.199	32742.801	32823.000	33089.602	33279.398	33288.609	34057.492	34614.543	35379.449	35597.898	34722.926	34116.094	34117.734	35115.324	37003.211	37127.629	35048.148	35673.535	35713.141	35560.766	34545.930	34226.617	34986.715	35335.281	34808.902	33605.109	33120.188	33633.074	33655.832	33774.121	34363.234	34549.020	34226.078	32969.516
32242.000	31497.801	33387.602	32097.600	33249.000	32119.801	32100.199	33005.801	33106.801	32989.398	33875.801	30761.400	32741.801	32671.000	33194.000	33163.801	33302.199	34056.398	34651.199	33825.801	31748.000	34051.020	34718.473	35132.652	34570.984	35774.820	35729.023	36932.758	35105.426	34561.234	34501.984	34272.879	34611.504	34240.496	34227.344	34617.801	34592.309	35340.520	34817.402	33731.230	34374.953	34097.000	34903.277	34125.680	34134.023	34527.957	34831.395	33761.035	32858.816	31811.600
32113.400	30817.600	31178.199	31655.400	32004.199	31256.600	33495.199	31492.199	31163.400	32060.000	32927.199	31319.600	32926.199	31503.000	32098.400	32036.000	32993.801	33643.000	32493.600	33188.602	33692.602	33627.480	34547.887	34754.816	34003.035	33929.219	35233.734	34733.621	34194.102	36348.676	35401.828	34774.730	35151.656	35229.004	35020.266	35141.938	35471.371	36159.109	35421.145	35645.773	35570.062	34891.176	34953.352	34446.328	33591.496	33498.867	33664.395	33448.148	32893.137	32233.303
30894.199	32628.600	31846.400	30679.801	32225.000	31615.000	30783.801	32541.199	32362.000	31994.600	32467.801	31799.400	31090.400	31081.801	30760.400	32522.400	31256.000	32331.000	33503.602	35067.602	32707.600	32931.750	32992.531	32891.020	34211.562	34674.523	34844.977	34867.223	35484.328	35149.746	35389.586	35459.164	35310.051	34990.953	35568.074	33821.164	33234.727	34670.645	34337.676	34177.207	35144.316	34905.066	34155.996	34110.418	34044.426	33979.996	33328.656	33923.984	34311.914	34244.594
33280.000	32914.199	32256.400	31637.600	31694.600	31747.801	31948.000	31775.199	32545.000	33240.602	29459.000	32525.801	29184.801	31489.000	31781.000	31266.199	32083.199	32351.801	31790.600	31884.801	32945.801	32097.316	32076.619	33096.055	33388.340	33379.566	33120.180	33561.090	34296.965	34469.605	35053.035	35001.176	34714.039	33425.629	33445.285	34726.277	33788.809	34632.656	35147.180	34552.883	35091.023	34587.789	34357.105	33993.707	33819.055	34289.250	34322.020	34250.910	34083.926	33933.195
34361.000	34262.199	33468.398	32801.602	32794.602	32502.199	31710.801	33349.199	29858.000	32266.801	33793.398	35226.398	33014.801	33218.602	33964.199	33444.602	33584.801	31835.600	33678.199	31144.600	31050.199	31578.033	31374.094	31949.855	32262.695	32456.357	32876.551	33019.242	32982.668	32318.246	32551.242	32247.545	32649.104	33040.387	33617.414	34226.516	34496.414	34859.195	34242.133	34261.418	34409.680	34217.828	34041.734	34363.965	33959.910	33759.406	34348.930	34301.434	33819.723	33498.309
33032.801	31390.801	33464.602	33218.398	32458.801	31554.600	30784.199	32965.199	32963.000	34353.602	32202.400	32214.199	34873.602	32112.600	32353.801	32126.199	31025.000	31713.199	31837.000	31946.801	31445.801	30831.832	31448.266	31998.418	32194.439	31811.855	32068.588	32510.887	33309.461	32278.559	31685.314	31345.021	32235.961	31391.051	31585.781	31950.816	31419.293	32089.346	32332.562	32750.949	32666.154	33145.281	32878.066	33322.359	33232.703	33017.949	33758.895	34534.633	34445.664	34818.027
31991.400	30912.400	32678.000	32970.000	32201.600	33065.000	32432.000	32858.398	32372.000	32024.801	31765.600	32869.602	32834.199	34951.199	33339.199	33886.602	33581.602	33955.398	33795.602	34252.398	33567.602	33167.938	33337.652	33106.043	33085.910	32386.746	32036.314	31353.904	31000.764	32592.980	31611.191	31949.404	32567.646	32112.512	31842.010	32944.066	33130.656	32790.953	32418.578	32413.455	32799.867	33439.793	33380.215	33203.895	33053.324	33333.652	33749.078	32669.268	32677.428	32426.482
32799.602	32948.602	32209.400	31453.199	31479.600	31500.199	31340.400	31825.000	31796.400	31923.000	32767.199	33572.000	31609.199	30749.801	32629.400	33019.000	33888.199	33609.602	31413.000	33337.000	31818.400	30864.486	32891.934	32983.152	32857.816	32686.490	32659.084	32816.160	32674.453	33216.867	32885.684	32682.168	32478.316	33215.672	31879.898	32865.492	31870.223	31207.023	32100.850	33446.906	33809.156	33716.340	33491.051	32964.027	33173.523	32974.758	33006.688	33491.766	32936.430	32192.797
32075.400	33256.000	33006.801	32726.600	33682.000	33152.602	32199.600	31642.000	30087.199	31126.400	30851.600	31365.000	32514.400	33533.801	32889.000	30826.801	32370.801	32172.801	30600.600	33468.801	33289.801	33542.328	32461.002	33053.172	33359.934	32943.297	33046.504	33049.270	32279.275	33125.340	34652.871	34160.203	33956.891	33092.938	32761.025	33738.957	33012.703	33902.953	33274.363	32349.637	32662.096	32996.012	32886.098	32642.166	32313.582	31789.740	31669.027	30952.549	30293.047	29788.020
31851.600	31660.199	34868.801	33078.801	33263.801	33202.801	32969.801	31966.000	32385.400	31716.801	31892.600	30599.199	31615.199	29388.400	33177.602	31361.199	30728.400	30889.400	31456.801	32387.600	32174.801	31852.152	31793.594	31410.586	32413.357	33317.449	33248.797	33636.020	34371.902	34291.078	33338.039	33602.812	33352.535	33850.023	34209.953	34077.125	32663.615	34634.570	34101.797	33653.941	33579.230	33734.609	33098.250	32981.512	32439.322	31781.645	30648.830	30659.029	30592.656	31122.682
32466.400	33972.398	32468.600	31775.199	33051.602	31632.801	31833.400	31831.801	33120.000	32318.199	30949.600	30699.199	30379.801	30726.400	31162.199	31762.400	31935.199	32385.600	31326.000	32479.600	31909.600	32360.850	33164.961	33197.945	32891.340	32441.988	33707.336	33901.492	33411.648	33023.137	33703.816	33013.434	33224.445	32901.262	32561.795	32603.104	32494.510	31926.480	32428.479	32796.078	32423.973	32398.336	32201.754	31926.223	31291.287	30450.459	29897.576	29022.760	28670.176	29038.256
32178.000	32340.801	31471.400	31998.000	32023.600	32701.400	29095.000	30982.801	30633.801	29530.600	32247.400	32118.000	31306.400	30814.000	32676.400	32778.602	32278.000	32794.398	32923.199	34285.801	30677.199	32039.881	32153.455	33283.895	32900.301	33525.812	34591.469	34835.145	34088.418	34362.414	34462.039	34906.539	34556.121	33593.652	33547.582	32581.438	32184.771	32284.402	32318.654	33049.359	32063.760	31637.484	30817.777	29877.781	30103.580	29871.248	29579.875	29278.188	28891.357	28867.727
32931.000	30430.400	32195.199	31217.400	32271.400	30308.801	30024.600	31286.801	31662.400	31112.801	30297.600	30202.801	31344.000	30598.199	31995.000	32868.398	32005.600	31514.801	32342.400	32487.000	31962.600	32806.938	32479.949	32167.623	33351.043	33485.340	34124.551	34746.520	33663.887	35016.461	34205.105	33569.586	34668.047	34139.023	33774.812	33391.875	31929.574	32032.809	30855.264	29822.533	29748.398	29668.982	28917.262	28907.467	28732.588	27935.402	26992.125	26912.576	27458.934	26483.105
31476.400	32376.801	32485.801	30841.801	32334.199	32063.400	30375.400	30162.199	32093.199	31470.199	31757.600	31349.801	31087.000	31868.600	31203.199	33784.602	31179.000	30999.400	32902.398	32598.600	33420.801	31895.062	32777.160	33120.699	33110.207	32995.098	32289.738	34176.508	32960.891	33426.324	33459.137	33876.262	33609.844	32955.055	31986.514	31435.061	31316.111	30329.861	29531.139	28965.168	28362.865	28178.604	27145.365	26575.051	25851.295	25241.160	24849.273	25345.758	25646.697	26491.594
33314.398	32315.801	31945.199	32288.199	31792.400	33145.602	31985.600	29889.199	31238.400	33024.000	31557.400	31229.400	31142.400	31702.400	29197.801	32028.000	32821.398	31699.000	31203.000	32594.600	32260.600	31315.205	32283.088	31561.357	31757.801	30900.742	31518.617	33536.848	33290.133	31588.037	31484.117	31888.758	32264.227	31590.426	31313.338	31206.238	30660.930	28963.297	28853.762	28134.121	27436.867	27094.895	27187.268	26088.902	24776.713	24399.553	24289.279	24956.322	25047.203	25274.498
33512.000	32482.400	32880.801	32568.801	31886.600	31633.600	32267.801	31138.600	32215.600	31404.199	30488.400	31068.400	30735.199	29762.199	32409.600	31718.600	31789.000	32699.400	31994.199	31431.600	31137.801	31902.488	32536.570	31462.285	31781.424	32700.584	32096.961	33861.465	31733.373	32442.227	31948.166	32759.344	32029.539	32505.676	31944.682	32820.051	31214.961	29581.215	29515.676	29774.547	28431.375	27960.074	26714.363	26197.459	25856.867	25208.287	25663.824	25580.096	25544.656	25957.375
32580.400	31021.801	31739.000	32135.600	30099.600	30554.400	31284.400	31289.199	30859.801	31652.199	31402.600	30913.801	30794.600	29747.801	31156.801	30248.400	30144.400	31141.600	31152.600	30958.801	32547.600	31355.955	32451.164	33196.309	32243.266	32514.764	33401.293	33170.500	30989.469	32785.754	32202.816	31980.814	31447.025	31034.586	30800.857	29673.119	28469.330	28846.326	27834.008	27240.766	26813.896	26802.707	25982.818	24964.963	24679.430	24116.203	24643.629	24533.689	24469.010	24985.164
32884.801	32331.600	31097.199	31354.600	31643.600	31660.801	32333.000	32478.199	31817.600	33405.801	32318.400	29279.199	30837.600	31486.400	30766.600	31031.000	30938.199	33110.801	33310.398	31204.400	33583.398	31942.035	32336.875	32469.186	31844.092	32874.660	31615.291	32831.695	32752.305	31650.090	33055.543	31907.139	31751.863	30459.609	30056.783	30487.973	28796.381	28344.838	27816.551	26944.732	25148.619	24473.568	24479.977	24140.850	23636.854	23281.178	22883.020	23893.764	24184.166	23912.854
31878.199	32515.400	31888.000	32083.199	31839.000	32996.000	31559.000	32548.600	30400.801	29895.000	30243.600	31331.199	31549.000	31841.400	32116.801	31417.801	30203.801	30085.199	31924.199	32624.000	28637.801	31899.332	32033.764	32735.475	32983.348	32307.006	33037.426	33296.344	30955.293	31370.855	31627.195	31329.242	31045.711	30085.047	29213.275	27770.537	28150.395	26874.926	27084.494	25992.736	25540.254	25983.789	25614.543	24730.152	24869.227	24888.789	24740.293	25512.107	26053.865	26097.238
31408.000	32938.398	31435.600	31472.199	31664.600	32465.801	31134.600	31607.400	30921.600	30202.199	31011.000	30367.400	32562.000	31672.600	31449.600	31279.600	31073.801	31256.400	31552.400	30088.801	30645.600	32111.941	31728.102	30522.025	32238.441	31746.533	31972.877	31072.408	31848.633	31621.244	29448.145	28694.248	28679.027	27612.092	26223.002	25672.848	22655.848	23604.258	23876.930	23225.805	24037.137	24230.785	24738.801	24612.922	24617.457	25286.775	25882.666	26546.107	27767.836	28398.801
31015.801	30684.400	31129.199	29183.199	29238.199	28562.801	28920.400	31065.400	30714.400	31912.199	31618.400	31959.000	32903.000	30612.600	32396.199	31315.400	32532.801	30054.600	31852.801	31290.600	31362.600	29524.652	29539.756	29740.143	28769.451	29419.287	29936.850	27789.422	30214.033	29208.045	27558.738	27055.324	27139.121	26621.408	25826.430	25016.340	25795.363	24177.816	24365.109	24726.607	24515.271	24511.877	24456.148	24955.584	25389.750	25949.820	26805.203	26922.250	26980.670	26846.541
32227.600	30047.600	31095.000	30893.801	30694.000	33053.602	31492.000	31777.801	31882.801	32643.600	30183.400	31149.199	31809.199	30688.600	31542.400	31810.199	30028.000	31602.000	30340.600	30762.801	33140.801	31292.746	30798.000	30479.580	31164.205	30469.514	29669.869	29201.711	28785.619	27348.344	27964.225	26188.352	26040.178	25188.973	24932.061	24171.236	23265.443	23731.240	22815.629	22549.043	22241.674	22597.762	22268.105	22092.953	23186.900	23779.771	23999.004	24454.900	25713.023	26655.326
32874.199	32293.000	33180.602	32430.801	32026.199	32611.400	31598.801	31076.801	32594.801	32366.600	31816.199	30631.400	31735.600	31163.600	30316.801	31256.801	30024.600	32527.600	30417.199	32510.400	30619.801	31183.449	33104.633	31945.611	31755.807	30966.279	30690.566	30082.674	29891.205	29260.930	28947.615	28576.361	28116.488	27686.611	26818.633	25919.184	25007.582	24162.211	23874.193	23478.336	22846.549	22826.988	22748.822	23224.844	23251.963	23436.035	24309.111	25290.277	25774.178	26037.521
29584.801	31539.801	32748.000	32313.000	32669.600	31394.400	31689.000	32081.000	31075.801	32250.400	33007.602	31879.600	33063.602	32100.801	32354.400	30860.199	31082.600	31756.600	31442.400	32956.801	32601.199	32430.902	32151.881	30601.525	31048.850	30856.701	31649.631	31581.133	30366.904	31165.387	30473.848	30354.248	29206.951	28366.209	27301.033	25629.131	24944.986	24928.277	24634.816	24017.129	24092.760	23578.811	23312.488	24003.355	24463.498	24673.770	24957.277	25479.537	25939.158	26409.115
31845.801	29246.199	30048.801	29562.000	30849.000	30358.400	30212.801	30432.600	30591.000	30391.400	30739.199	31938.199	31077.801	30796.400	31591.801	31549.000	31157.801	30435.400	32230.600	32381.600	33175.801	30797.752	30981.529	31897.207	32375.934	31628.156	30920.260	30688.039	30318.619	28536.422	28809.420	27853.525	27132.748	26193.146	26429.154	24581.141	26370.160	25367.375	24212.648	24008.934	23544.811	24226.836	24798.471	25371.918	25910.357	25627.475	26133.783	26236.363	25562.584	25583.111
32142.400	32309.801	31355.801	30967.400	32934.000	30657.600	31291.199	32611.801	32207.199	32442.000	32741.600	30735.000	31259.801	29369.801	30818.600	29363.400	27861.000	26385.801	27980.000	28743.000	29133.199	31174.881	32251.723	30977.260	30168.779	31844.945	30812.742	28932.750	29612.674	27962.172	27666.012	27803.229	27673.531	27177.770	26685.332	25084.693	23838.867	24912.432	24713.703	25230.945	25408.113	25502.797	25945.049	26116.115	26167.531	25775.377	26843.135	27083.434	26317.217	25895.145
30439.600	30298.199	29648.199	30047.400	30453.199	30550.400	30216.801	30811.000	33093.398	32832.199	30907.400	32284.400	32721.199	32791.398	32396.400	31517.801	31193.000	32662.199	31657.600	31345.199	31523.000	30306.594	31032.654	29399.170	28805.734	27787.635	26928.246	26199.869	24600.941	24944.537	25415.482	24859.732	25452.588	24992.453	26048.416	26269.574	24462.107	24187.248	24870.721	25501.014	26198.355	26269.143	26097.783	26245.514	26151.213	25915.230	25995.732	25955.789	26324.969	26750.760
32841.602	31649.199	31733.199	30556.801	32573.600	31098.000	29884.600	29833.600	31494.199	29833.801	30997.400	31934.199	31687.801	31178.000	32908.199	31958.400	33466.199	32760.801	31204.199	31333.000	32518.000	31806.633	30202.707	30712.670	29669.045	29555.980	29586.680	31199.725	31087.494	29529.240	29719.521	29987.344	28893.090	28558.230	27841.904	27752.244	26423.818	26529.797	25738.219	24908.400	23778.104	23725.912	23991.496	24233.799	24815.805	25368.531	26290.482	26998.293	27670.021	27384.773
30136.801	31093.000	32460.400	33193.602	31849.801	33217.801	31638.801	29825.400	29749.801	29827.801	29192.600	30136.199	32005.199	28188.600	30684.400	30831.801	31611.000	32767.000	31856.801	33340.801	32368.400	32900.094	33182.262	33685.270	32322.543	31770.020	31971.135	31994.920	30791.707	29822.502	30890.686	30496.064	29267.086	27412.217	27829.162	26712.293	27337.502	26343.211	24847.773	25687.607	26260.797	25891.756	26068.418	26615.938	27333.795	27800.441	28335.553	27996.213	28187.369	28870.488
32501.600	30008.400	31484.400	30040.000	31626.199	31212.199	32006.400	31098.400	30254.199	32270.600	30978.801	30468.600	29965.000	30276.000	30850.000	31800.600	31954.199	31189.000	31834.600	31520.000	30766.000	32237.199	31328.697	32175.576	32205.182	31440.211	30470.863	31605.777	30735.939	31064.604	28824.322	28341.496	28218.113	27623.873	26893.146	25679.498	25729.365	26245.457	25810.199	25640.043	25779.635	27020.090	28171.500	28146.291	28113.186	28352.172	28089.900	28027.787	28229.084	28455.414
30910.801	31624.801	34305.398	30831.199	31468.000	30521.199	31461.400	30513.400	30719.801	30489.600	29858.000	30730.400	32387.199	30612.400	31240.400	31422.000	31672.400	31094.000	31909.600	30673.000	31477.199	31620.291	31192.648	31264.238	32666.344	31447.029	31281.873	30847.826	29285.221	28933.215	27780.453	27819.191	28034.219	26996.328	26649.102	26272.580	28051.551	27417.078	26679.107	26439.656	26551.697	26439.734	26728.701	26567.307	26675.854	27279.037	27520.818	27816.812	28122.430	28333.045
31611.000	31730.400	29294.000	30798.600	32686.199	31859.600	31008.600	32171.600	32478.400	30795.400	32136.199	31825.199	29343.801	31485.400	30039.000	30673.801	30933.400	30478.000	31128.199	32635.400	32505.600	32376.805	32244.590	31459.439	32020.795	33020.992	33318.738	31581.070	31373.279	31253.143	31242.818	31259.449	30197.178	29095.467	27585.070	27757.680	26309.467	26944.461	26490.154	25304.242	25190.084	25174.760	25595.633	26338.957	27226.725	27567.463	27414.330	27549.369	27505.014	28704.072
30542.400	31872.000	30953.801	29546.801	30316.199	31728.400	33734.801	31681.801	30284.801	29633.199	30702.400	30237.400	29877.000	30402.801	31309.199	31790.199	30631.000	31041.400	32094.000	31585.400	31655.199	31411.803	31831.494	33415.547	34669.574	33272.559	32439.549	32296.449	33708.938	33315.359	33261.141	31875.984	31685.654	31202.648	31567.174	31106.752	30172.256	29115.713	28724.016	28089.098	27510.680	27751.191	27219.955	27027.207	25927.547	25221.766	24935.658	25159.695	25172.719	25212.406
30948.000	32018.000	30320.400	30818.801	30523.199	30413.801	30694.600	30739.400	29125.801	28660.801	30993.000	29422.801	30655.000	30466.600	31129.801	30946.801	30756.199	29303.600	32510.801	31545.000	30389.000	32388.166	32563.381	32247.604	32271.867	33049.465	32323.303	32703.916	33105.289	32651.713	33662.059	32837.715	31687.830	30989.822	30842.805	31166.340	29544.107	29797.271	30035.676	28927.510	28835.934	28721.438	28733.969	28040.055	27892.730	27986.199	28171.939	27841.270	27828.631	27256.639
32099.801	30938.400	30666.199	30624.400	29521.199	32085.600	29876.400	30255.600	28783.600	30129.000	31357.199	30820.000	32134.000	32076.000	29547.600	31443.000	30925.600	30269.000	31799.600	31728.801	30928.000	31248.973	31682.043	31245.428	30968.797	31834.986	32307.213	32751.203	33798.789	33752.094	32440.141	33001.219	32975.770	31079.209	30316.322	30651.039	30346.371	30215.014	30379.928	30267.793	30188.863	28688.629	27164.906	27985.961	28739.074	28099.467	26983.885	27065.867	26648.393	26491.258
32032.801	29818.400	29701.400	28769.199	31751.600	32360.600	31848.000	30700.400	30887.400	31096.000	30127.801	30453.199	30968.199	30307.801	29108.400	30925.000	30382.400	31863.600	30054.000	31606.199	30384.801	30684.848	31056.537	31727.156	32747.047	32597.330	33369.848	33821.180	34776.891	33133.422	33628.223	33847.422	33557.180	33437.641	31328.990	32951.797	32756.602	31233.848	30438.723	30399.674	30684.027	30084.477	28996.109	28567.764	28920.434	28782.961	27985.400	28120.582	27919.395	27810.846
29616.801	29747.801	28097.600	28204.801	29768.199	30725.801	30328.801	28968.000	30164.801	28960.199	30520.000	28766.801	29856.600	29449.199	30188.600	28581.600	30403.400	30607.400	30812.199	31125.000	32703.000	32456.279	32313.957	32932.711	33597.289	33975.102	32742.965	33534.855	34669.598	33003.723	32525.330	33296.047	33595.441	32751.699	32838.520	33687.617	32947.723	32461.775	32389.098	32546.564	31725.430	30756.061	30320.186	30415.449	29624.562	28675.184	28631.797	27930.852	28217.447	28229.916
30737.801	30601.000	31905.600	29688.199	30027.801	28491.000	28510.199	27645.199	29432.000	28198.801	28372.801	29153.199	29534.801	29387.199	30643.600	30759.600	30656.400	32528.199	30974.400	31883.600	30238.199	30067.357	31711.168	31116.271	30979.838	31347.783	32097.264	33275.418	33146.891	33374.023	32593.273	33648.770	32639.500	33399.418	32296.898	32147.598	32063.746	30332.100	30749.426	31653.902	31377.277	30710.195	29845.887	29813.293	30151.314	30201.504	30665.236	29944.637	28473.137	27920.727
29884.801	30978.600	31662.000	30456.600	30920.801	29827.000	29341.600	30882.400	29205.199	30573.000	29417.000	30362.600	30360.801	31763.000	30998.600	31189.400	29747.600	30628.400	29251.400	30030.000	30586.000	30513.137	29998.873	30836.914	31427.713	31796.602	33337.426	33858.906	33223.398	32947.137	33059.039	32771.559	32871.184	32836.902	31798.607	32423.541	30312.826	32366.588	32552.768	32505.793	32244.176	31585.428	31098.396	31435.512	30843.162	29503.004	28404.041	29133.746	29581.453	28431.203
29619.600	31457.199	30392.801	29576.000	30071.199	30647.400	31211.000	30959.199	30833.600	30076.801	30810.199	30229.000	31083.801	31615.801	30398.600	31418.600	32216.801	33049.602	31925.801	30299.600	31462.600	33486.305	32627.188	32867.125	32578.391	32718.537	32381.959	32995.734	30713.826	28792.176	29767.451	30094.031	30039.506	29990.719	29879.840	32510.176	32805.527	32350.289	31666.525	32429.314	33257.066	33180.535	32594.498	32375.529	31461.529	31149.084	30235.561	28958.287	28936.729	28927.889
30132.400	30729.000	32110.000	30254.199	31581.600	32898.801	32158.600	30500.000	31632.199	29138.199	32150.000	31489.000	30182.000	30895.600	31621.000	31356.400	31854.400	31371.199	31838.400	31049.199	31579.801	31693.426	31956.709	32043.973	31368.576	31866.217	32326.131	32775.941	33034.086	32831.836	31196.227	32291.387	32546.875	32438.742	32137.094	31974.352	32150.641	32689.080	32379.648	32222.477	32299.643	31894.029	31149.416	29598.908	28783.410	28423.055	28565.260	28870.539	28950.361	28828.045
33211.199	30514.801	30241.801	32370.000	30591.000	30416.400	32631.801	32298.000	32014.801	31719.600	32198.801	32032.000	31162.199	31143.801	31830.600	31604.801	30140.600	31297.600	33891.602	32567.000	30132.600	31037.406	31668.484	30707.027	31676.158	32239.379	30338.256	31206.264	33701.059	32799.840	32650.930	32345.039	32047.863	31941.738	31906.262	31209.635	30788.195	32073.316	32820.504	32639.758	32866.965	32603.504	31850.197	30745.477	31681.580	32573.654	32418.109	32202.031	31474.377	30697.697
31438.600	34406.000	32787.602	30505.400	31518.199	32983.199	32017.801	32113.801	30933.400	33486.801	33103.602	33115.801	31724.801	30849.000	30519.199	32033.400	31715.000	32997.602	31420.400	31068.600	32831.602	32467.406	30705.330	31305.398	31773.758	32052.254	32697.863	33327.703	34076.703	31433.666	31525.770	31018.230	30974.207	30975.023	31601.529	30772.473	30849.488	31474.574	32126.172	32015.703	33062.926	33062.195	32414.943	32290.393	31961.615	32171.844	31441.182	30909.219	30540.801	30315.443
31360.400	33129.398	32210.600	31071.000	30715.600	31756.801	31472.600	31045.199	29582.600	31642.801	29977.400	31072.600	30584.000	29333.199	29570.600	31980.000	32364.000	31247.000	31608.000	31024.801	30701.400	31804.398	33095.133	32183.633	32333.332	31220.217	32898.125	31773.637	31367.432	31074.502	32989.668	32605.648	33035.629	32196.631	32568.199	32801.445	33396.832	32375.221	31795.428	31936.559	31145.961	30870.936	31064.436	31472.729	31933.244	32286.564	31989.822	31397.406	30776.084	30333.049
33069.602	33043.801	32817.199	32170.400	33253.801	31463.000	29255.600	31374.801	32036.600	30567.000	31707.600	31926.000	32366.199	33171.801	29943.199	32197.199	33961.199	32913.602	32436.400	31856.000	32703.600	32017.869	31376.127	31543.279	32140.355	32294.365	32581.441	31203.891	33842.617	34245.934	32775.355	32258.764	33259.367	32786.555	32438.648	31888.547	33610.102	32404.082	32459.090	32521.250	32263.174	32646.010	32433.133	32285.221	32499.875	32589.855	32876.543	32568.422	32115.650	31264.768
31687.600	32307.199	31660.400	29669.400	31737.400	31467.400	31552.000	30729.400	31224.801	29190.000	31682.801	30817.000	31571.000	32269.000	31905.801	30875.000	32482.000	31628.600	32318.400	32666.000	31174.000	32481.670	32539.881	32356.268	32176.846	32576.541	33158.715	33502.855	33052.797	33183.664	33232.203	32289.713	32800.859	32891.797	34006.898	33773.215	33418.980	32369.789	32523.195	32614.947	33024.035	32861.648	33051.828	33047.230	33887.258	34631.336	34450.672	34308.609	33542.223	32226.078
31404.801	31660.199	30430.000	32134.000	31083.600	31839.400	31912.000	33793.398	30659.801	31880.600	31419.801	31582.400	32429.801	32929.398	30781.400	31856.400	31872.801	31439.000	31684.000	32588.199	31976.801	33547.926	32728.947	31471.189	32874.523	33155.895	33108.742	31871.584	33702.055	33174.406	34199.852	33526.594	33592.355	32895.051	32524.906	33572.125	32959.629	32826.023	33258.461	33540.895	32767.553	32802.113	32496.992	32542.104	33666.531	33820.004	33403.926	33453.633	33626.867	33814.160
30008.400	29788.199	30734.000	31770.400	31130.000	30980.801	30700.400	29326.600	31461.801	30343.000	30095.600	30129.600	29174.000	33322.000	33259.801	32331.000	31126.000	30736.199	32173.000	31507.801	31723.000	32190.178	32522.666	32692.762	32781.480	32890.824	32701.090	32347.316	33112.027	32256.971	33473.508	34157.027	33851.348	32652.807	33257.535	32418.258	32429.713	32623.545	33801.477	34177.340	34120.266	33988.730	34378.539	34056.598	34267.418	34102.734	34736.633	34397.535	33604.699	33858.719
30563.000	29713.600	30394.801	30645.801	30651.600	29291.400	31179.600	32262.801	30674.000	31279.199	29034.400	30415.000	31805.199	31981.199	31799.000	31875.801	30819.000	31763.600	33094.000	30046.801	33921.000	30913.598	31456.248	32371.551	32529.279	32633.736	33703.551	33786.125	34655.836	32664.275	32175.734	31531.793	31941.779	31143.014	30715.225	30985.596	32242.529	32618.717	32690.096	32468.164	32613.779	33205.594	33816.609	34232.148	34103.371	33922.863	33825.176	34438.348	34659.918	34389.078
31383.400	32383.600	30317.199	31499.801	31535.600	30067.000	28840.600	29731.199	30916.000	29047.801	29941.801	30074.801	30794.600	30249.801	29973.199	29306.801	31568.400	30343.600	30996.199	31291.199	29826.400	32226.488	31657.320	31507.865	31990.439	32268.119	32334.920	31956.314	33648.246	31962.500	33538.754	32279.510	32468.117	33746.020	34367.562	32906.789	32598.768	32751.434	33400.012	34320.629	33573.730	33976.031	33387.781	33566.434	34110.520	34364.590	34369.484	33512.824	33381.160	33386.727
32166.801	31282.600	32895.199	33135.801	29718.000	31534.400	31539.199	31145.199	30010.400	31632.801	29588.801	28132.199	31342.400	29759.600	32508.600	31445.801	29052.600	30756.400	31657.801	31303.400	31542.400	33413.652	33140.219	31941.939	31162.736	31322.564	32240.100	34736.957	31924.154	32438.146	31751.670	32454.018	33164.719	32906.566	31573.266	32008.914	31909.082	31871.328	32447.982	32623.289	32407.816	32201.736	33223.469	33495.062	33754.773	33874.535	34783.746	34828.223	34843.570	35253.867
30813.600	30827.801	29859.801	30738.000	30581.600	29337.600	30093.801	31377.801	28282.000	30208.199	30417.801	31193.600	29318.801	29093.600	29867.400	30380.600	31414.400	31698.400	32037.400	29900.600	32222.199	33225.703	32868.348	31797.703	32333.609	33883.852	33693.059	34788.961	31396.002	32046.441	32897.434	32682.152	32977.281	33274.203	34542.586	33585.094	31783.090	32159.424	33512.656	33561.363	33786.055	34029.152	33600.320	34318.809	34466.121	33839.227	33520.770	34220.551	34223.051	34634.516
31244.000	30598.400	30975.000	30234.000	33022.398	30138.400	31624.400	30209.801	31486.801	30965.600	30850.000	28991.400	31567.801	30237.000	29844.199	30573.600	29708.199	29005.400	30247.400	30157.199	32779.000	32627.209	33596.035	33300.801	33190.648	32159.689	33082.289	34535.641	34048.277	33646.781	33925.902	32879.172	32590.180	33608.488	32657.461	31789.279	34040.883	33252.984	32928.980	32469.117	32588.119	32464.570	33108.414	33942.750	34179.086	34280.020	33854.277	33551.734	34382.914	34873.785
30074.199	33294.602	32504.801	31828.801	29535.000	32280.600	31486.600	31222.400	30017.600	31330.199	30528.801	30667.199	29883.000	30177.400	29667.600	30989.801	30645.199	29910.199	32113.400	30849.000	31177.000	31932.348	32051.166	30820.709	30802.836	32588.057	32616.793	32458.889	35163.484	32411.807	32969.133	33094.746	33115.211	32498.717	32231.488	32121.705	32842.758	32453.596	32653.523	32767.670	33736.781	33971.324	34201.758	34098.965	33427.531	33420.090	33709.453	34588.586	34648.363	35442.180
31279.400	31548.801	31074.801	29411.000	31055.600	30865.801	31803.400	29775.199	31390.199	30386.600	30499.000	31331.000	31280.801	30187.400	32367.000	30701.199	30945.801	30712.801	28050.400	32131.199	31855.199	30979.973	30426.219	30028.326	31234.902	32064.025	33019.238	34024.742	33588.953	33733.867	33834.211	32819.773	33545.406	32401.338	33317.918	33101.004	31896.441	32133.664	32799.801	32329.090	31847.682	32816.141	32408.873	32371.088	33778.211	33732.742	33334.281	33730.324	33983.305	33708.277
32123.600	32190.000	34151.199	31447.600	32609.400	32190.801	31585.199	30347.600	31244.600	31829.600	30665.801	30924.400	31380.801	30317.400	30902.801	31632.000	29916.600	30549.400	31256.400	31130.400	31405.600	31012.338	31678.973	31776.674	32934.719	33944.340	32563.533	32286.311	31980.852	33405.488	32961.977	32757.893	31588.598	31175.781	32140.418	31564.379	32854.730	32534.252	32694.850	33555.137	33737.277	33187.219	33362.793	33202.086	33224.059	33805.234	34649.199	35480.715	35132.012	34825.422
31761.801	30814.000	30218.801	30704.400	30888.801	30482.199	30006.801	31870.600	30250.801	29933.000	30415.400	31003.199	30570.199	30515.199	30863.199	30818.801	31587.000	30683.000	31892.199	30821.600	31463.400	31357.527	31315.752	32121.561	32587.648	32505.824	33404.930	33034.234	32004.125	33731.609	33596.863	33206.066	33879.324	32573.639	32041.658	31723.621	31075.088	31537.719	32480.234	32807.973	32272.299	33231.852	33610.523	34094.246	33438.641	33898.812	34428.277	33902.785	34043.520	33345.160
30109.400	29583.000	32777.199	31746.801	31774.600	33004.199	31334.000	30852.400	30163.000	29050.600	30235.000	31691.000	28916.000	29452.199	30156.801	29420.400	29831.600	30036.801	31881.801	31861.600	31868.600	31344.041	31250.059	31381.938	32321.365	33226.383	33410.266	33350.465	34285.160	33892.219	35604.074	34972.055	33444.387	33528.152	33019.055	33185.223	32263.545	33526.566	32671.250	32602.641	33250.027	32983.297	33060.461	33013.703	33786.945	33892.277	34391.129	34137.168	33587.059	32548.918
31786.801	31042.801	30806.600	31008.801	31895.199	33554.199	32108.801	32701.199	32102.801	31247.199	31534.000	32079.400	29494.600	29766.199	30072.600	29572.000	30865.400	31553.400	32008.600	33937.801	32935.000	32382.057	31607.158	31534.303	32276.812	33441.578	33582.062	33355.977	33743.520	33909.934	32747.936	32895.168	33024.613	32987.449	34263.004	33672.695	32617.914	32993.664	32875.074	33166.078	32907.301	33943.469	33811.789	33121.719	33163.629	32647.104	32605.117	33355.797	33365.625	32949.555
30905.400	29619.199	29252.199	32938.398	29471.199	31258.400	30037.801	30342.199	31190.801	29364.199	30355.801	30388.000	30883.801	29859.801	30385.400	32236.600	32788.199	31682.600	33631.000	32693.400	33201.602	32523.350	33126.762	32700.717	33276.043	33936.430	34361.629	34377.996	33842.516	34591.098	34734.543	34312.680	33892.652	34158.836	33541.852	34040.312	34708.438	35106.016	34161.902	33495.863	33874.344	33604.414	33620.438	34042.766	33552.227	33260.625	32737.654	32498.746	32606.514	32199.951
30259.400	31437.600	31593.801	29527.400	31798.400	30792.199	30568.801	30582.400	31615.000	30590.199	28832.600	30546.000	30557.199	30605.600	29547.801	30078.199	30649.400	31398.801	32821.602	33287.199	32157.000	32085.432	33052.875	32726.018	33575.840	33154.648	33635.105	34937.695	34268.254	35094.410	34331.008	35136.434	35382.414	34439.668	34078.375	33944.418	33426.188	33996.102	33308.266	33931.930	32823.488	32754.027	33381.305	33415.738	33088.973	33215.656	33483.422	33194.551	31922.240	31327.453
31151.400	30731.801	30685.400	32065.000	30464.199	31657.400	30829.801	29552.199	28785.600	30606.000	30481.801	31428.000	30100.600	30048.000	29693.199	32925.199	31616.199	32132.000	30653.600	31374.600	31524.600	32536.115	31501.619	31735.918	32938.102	33584.297	34280.742	32690.094	33279.715	34106.148	33842.402	34562.555	33853.566	33564.336	33064.625	33687.645	32521.098	32374.514	32557.617	32647.617	32439.865	32558.500	32826.141	33263.809	33125.312	33157.164	33184.363	33788.559	33268.207	32674.109
29854.400	30200.400	29915.199	30398.400	29711.199	30431.000	31169.801	30157.600	30110.000	31092.400	29498.000	29341.199	29706.801	30320.400	29402.000	29705.801	32289.199	30694.199	30573.400	31734.000	33154.602	32327.664	31915.301	32173.371	32866.129	32713.811	32371.363	31453.236	31766.078	33241.512	32974.590	32858.586	33283.875	33345.789	32803.312	33327.727	32421.408	33958.875	33158.934	33226.062	33631.008	33029.883	32772.719	32761.311	33070.168	32965.684	32871.840	33652.949	34003.023	33492.520
31111.801	29713.400	29296.801	30470.199	29636.000	30439.600	30379.600	29165.000	31533.400	29292.600	31172.000	29109.199	29442.000	30555.400	31489.400	30838.801	31369.600	32208.600	30484.199	31376.801	32121.801	31211.859	31926.760	31811.375	32370.516	33705.383	32590.064	32715.643	33680.383	33593.098	33124.453	32969.508	32815.320	32172.875	31819.348	32936.512	34759.996	34981.336	34568.965	33897.164	32787.078	32683.328	33471.551	33753.320	33560.625	34129.586	34077.270	34262.426	34556.711	35231.105
29931.199	29950.199	29647.000	29481.801	27126.199	27868.801	28386.400	29122.199	29599.600	30783.801	27504.400	29032.801	29587.199	30196.199	29879.600	28095.600	29904.000	30263.000	30035.000	29950.000	31348.199	30551.396	30667.520	31078.979	31010.854	31121.367	34233.609	34181.328	33332.738	32436.025	32860.445	33830.688	33601.613	31396.662	32765.943	32738.381	32638.512	32602.699	32572.443	32289.977	32634.256	32696.588	33512.797	33607.875	32811.090	32813.828	32832.117	32246.006	32448.365	33408.805
29985.801	29653.600	27744.801	29713.000	29656.000	28566.400	30660.000	28775.600	29912.600	29272.199	28978.801	29280.400	29909.199	29326.000	28696.000	29460.000	29822.000	29938.801	30209.600	31208.801	31200.400	30420.656	33064.559	32399.932	32424.188	33467.527	31451.973	31744.621	33025.461	32907.457	32298.174	32295.963	31538.855	31973.035	31747.457	31804.789	31767.869	31847.848	32467.268	32326.420	32586.996	33348.023	33579.680	32480.145	33080.129	33282.949	32939.180	32630.055	32352.225	31480.025
29181.199	29727.000	29807.600	28778.199	28921.199	29005.801	29017.000	29594.600	27856.600	30545.199	29263.801	28379.801	28813.600	28023.801	28891.400	29306.000	28167.600	28381.199	29834.400	31550.600	31924.199	32792.879	31952.641	31106.566	31826.926	31749.168	31464.357	31399.928	32436.648	33418.109	32023.389	32465.227	33275.742	33303.199	32450.172	32955.176	33563.168	33092.328	33228.301	32847.812	33671.406	33836.273	33995.949	33367.848	33142.488	33610.461	34312.656	34487.398	33806.832	32935.273
28841.199	29837.000	30504.199	28887.400	29314.199	30416.199	28762.400	29359.199	29682.400	28446.000	29978.400	29630.000	29096.199	28992.600	30238.400	30209.400	29873.801	29391.199	29750.801	29941.000	31081.199	33659.488	34224.645	33204.520	33445.473	31928.268	31611.432	33092.184	31955.666	32612.910	32478.025	33056.027	32463.686	32872.578	32883.254	32509.197	32404.166	33639.180	33781.906	32712.836	33536.230	34153.492	34444.977	34474.980	34819.316	34795.195	34849.766	34768.160	34769.691	34292.480
29099.000	29550.199	30831.600	29343.199	29601.600	29662.199	29845.199	29213.199	28950.400	27957.801	30269.600	29340.801	30099.600	32497.400	31870.801	30144.600	29046.600	29940.400	29272.000	30215.400	29879.400	30310.428	31273.109	31708.607	31155.861	31896.096	32089.084	33500.234	32508.053	32702.715	32667.693	33078.156	33203.504	33715.281	32914.191	33351.031	34052.555	33299.281	34140.449	34233.781	34313.473	34737.473	34433.707	33727.891	33904.980	34417.504	33836.953	34032.008	35116.410	35323.918
29409.600	30349.400	30717.400	29974.600	28742.199	30641.400	29302.400	30109.400	30592.000	30682.801	29554.801	28866.199	29508.199	28965.801	29931.600	28890.801	29726.199	28936.801	28477.000	28787.000	29265.199	31501.996	31659.828	32558.701	33128.863	32391.186	32281.123	32781.016	32846.723	33461.785	33345.039	32526.127	32148.826	31500.645	32650.727	33582.254	33098.418	33349.848	33298.742	34262.258	34836.426	34089.082	33717.082	34170.020	34214.980	34338.805	34912.602	34881.637	33773.141	34097.918
28739.199	29417.400	28407.199	27740.199	29429.400	27436.000	30306.000	29189.600	29124.400	31417.400	28936.199	29969.600	27968.400	29514.199	28964.600	29442.801	28985.199	29770.000	29470.600	28598.801	29291.000	30804.326	30665.098	30711.178	31124.846	32077.959	33429.254	31998.320	33335.375	33583.637	33902.082	32400.939	32170.066	32973.652	33882.758	33462.051	32720.943	33506.031	32705.264	33596.168	33011.176	32938.812	33685.320	34220.984	34574.320	35181.848	36174.211	36644.480	36501.566	36428.809
28901.400	29698.801	29726.801	30689.400	29172.600	29464.199	28532.600	28287.600	27839.199	30795.600	27313.400	29510.801	27951.000	28696.000	28334.400	30257.600	28927.600	30948.801	29473.600	30244.199	29728.600	30205.066	30184.508	30739.359	30909.568	32151.643	31400.936	32183.172	31470.422	32026.018	31718.846	30239.643	31208.873	32122.707	32893.391	32301.604	31145.529	31983.174	32459.504	33122.020	34352.246	34308.117	34676.867	33641.559	33706.270	34445.352	34675.484	34880.891	34594.129	35148.527
28373.199	30343.600	28785.199	28272.400	29021.199	29954.801	28015.400	28632.801	29338.400	26634.600	28221.400	28063.000	28007.400	28890.000	28944.400	29361.199	30571.600	30283.199	30303.400	29488.600	29086.199	29323.053	30281.799	30032.402	30952.998	31680.613	32350.068	33143.488	33220.188	32659.645	32504.832	32193.477	32526.324	31691.152	31859.635	31324.262	31831.449	31332.264	31285.133	31535.066	31513.711	32747.744	32790.805	33080.664	33418.406	33896.258	33220.129	33755.305	34937.059	34735.848
29640.801	29910.801	31048.801	30703.199	29458.600	27639.801	28480.199	28505.600	28774.199	28816.199	30116.600	28615.801	29256.000	28742.600	28987.199	29504.600	29634.801	29118.600	30179.400	31258.600	29614.600	30276.992	30855.404	31219.975	32713.994	32236.029	31660.875	32121.326	30793.338	32996.770	32576.277	32828.918	32584.258	32588.875	32151.514	31839.203	30742.889	32181.113	32604.174	31429.412	31666.902	32529.164	33668.242	33810.703	34103.176	34286.223	34082.910	34681.441	35201.895	35925.547
30362.600	28404.600	30669.801	29713.600	30777.801	29592.000	27671.000	29139.000	28972.199	28496.600	29228.400	30295.400	30660.199	30428.199	29609.600	29391.801	29955.000	29286.400	29951.000	28524.199	29299.600	30525.707	30656.770	30981.621	31916.768	32262.059	32879.789	32463.355	31052.906	32457.318	32396.287	31289.287	31554.045	32507.092	32116.133	32264.832	32491.816	31664.879	31734.041	32440.449	31828.947	32557.594	33163.984	33270.613	33312.039	33585.449	33856.020	33907.688	34144.621	34422.719
29305.000	29393.199	28825.801	29348.000	29599.801	30187.000	28390.600	30170.199	29343.400	29360.400	28174.400	29014.199	30661.400	29759.400	30065.801	29802.801	30085.400	28412.199	30396.000	29448.400	31165.199	30903.938	29899.322	31400.842	31526.688	30665.967	30056.654	31366.496	30900.037	32500.906	31443.332	32379.162	31146.887	32315.482	31882.953	31400.168	32048.959	33139.043	32370.514	32813.215	32659.086	32841.371	32456.801	32702.197	33269.020	33872.484	33848.555	33663.352	34385.770	35073.438
29938.199	28933.199	29678.199	30974.600	28194.801	29373.400	28796.000	29797.199	30593.400	28839.000	30204.199	28815.600	29636.801	29890.801	31560.600	30432.199	30736.400	31067.199	30699.000	30692.000	30180.801	30463.777	29712.969	31254.867	32003.564	32278.178	31345.240	31407.275	30875.674	31205.723	31967.564	30966.779	31377.906	32407.496	31646.441	29151.066	31657.588	31232.539	30973.299	30881.607	32233.695	32400.186	32628.004	32533.562	32484.326	33105.086	32508.881	32236.109	32351.311	32614.383
30896.801	31513.400	31388.199	30767.000	31555.000	30447.000	28870.000	31181.600	30333.000	29776.400	30525.400	29246.600	30709.000	30042.600	30745.199	30968.801	29641.801	30845.600	30008.000	29426.199	29920.400	29606.406	31295.037	30394.611	30253.439	30648.205	30692.678	30057.842	31898.396	32662.836	30622.387	31638.879	30849.676	32043.766	31187.645	30775.494	31608.684	31594.076	32235.318	32155.764	33043.012	32127.207	30871.129	30007.154	30240.100	30704.760	31092.330	31128.201	31261.572	31378.027
29898.000	30323.400	28493.000	30884.199	28784.000	29217.400	29434.400	30246.199	30506.000	30734.199	30034.801	31126.199	31707.600	31238.400	30310.600	29610.600	30989.199	29330.199	30795.600	29939.801	30576.600	29889.500	30390.148	31019.592	31262.043	31248.859	30868.656	30340.773	32107.836	33045.727	33016.422	32714.881	32357.141	31751.281	31973.998	32731.660	32139.795	31907.082	31981.773	31374.477	31371.604	31211.559	30981.699	30646.285	31900.004	32126.404	31925.049	32427.914	32380.166	32493.252
30547.000	29765.400	28394.000	29159.600	28139.000	28848.199	28346.801	28514.199	29515.600	28807.000	29347.400	28488.801	28918.199	29020.000	30721.801	29874.801	30152.600	30261.000	32108.801	31012.000	29274.000	30569.508	32651.930	32161.662	32919.176	32787.004	33283.375	32102.279	31422.307	32580.166	33260.555	32358.359	32911.320	32272.395	32460.684	32273.086	32786.184	33902.395	32590.693	31968.035	31877.641	32498.219	32664.512	32489.424	33272.512	33661.887	34153.887	33375.035	33309.324	33330.035
30270.400	29496.600	30410.801	28433.199	28917.000	28904.801	29371.400	27631.801	28742.600	28181.199	28578.801	27301.801	29283.600	28955.400	27629.801	28646.000	29208.000	28167.600	29076.199	30494.801	31589.600	30996.518	29558.967	31478.309	31626.670	31932.131	31368.098	31494.863	32436.098	31755.586	31480.084	31798.873	32458.070	32270.033	31044.881	31856.572	32757.207	32236.689	31362.691	30959.475	31931.232	32318.045	32759.623	32879.492	32526.201	32108.490	31566.918	32021.674	33232.234	33546.059
30388.000	30106.801	31331.600	31006.801	30000.801	29316.600	30616.801	28712.801	29201.400	29323.600	27986.600	29372.000	29534.801	29520.199	28468.600	30355.600	27415.801	31072.000	29927.400	29203.600	30050.000	30409.824	30733.598	30324.816	31247.602	31179.928	30600.297	32215.797	30201.562	31164.650	31508.928	32352.871	31393.432	30763.107	30589.496	30744.379	30589.533	30405.693	30053.627	31092.535	32019.291	31557.588	32313.211	32639.293	32899.410	32853.652	32425.869	32456.932	32488.967	33039.949
30359.400	31104.000	30526.801	30182.801	30467.000	29809.600	30817.400	31055.801	29993.801	30089.600	30709.000	29843.400	29635.000	29987.199	30029.199	30485.000	30520.000	30522.400	29078.801	28460.199	31098.801	30166.717	30213.051	31258.191	31776.799	31688.381	30913.740	30284.492	31662.686	31922.672	31217.404	30713.697	31392.721	31170.824	30362.521	30393.730	31427.977	32476.496	31890.703	31525.664	32149.750	32868.539	33794.945	34122.852	33401.938	32719.834	32827.629	32293.225	32250.660	32725.018
31011.000	30076.600	31609.801	31074.199	30419.600	31779.000	31273.600	29260.600	31281.801	30010.199	30657.600	30740.400	30146.199	29304.199	30357.000	30915.600	31456.400	31301.600	29993.600	31491.600	30872.600	30395.352	31603.564	31424.674	32396.611	32577.818	31165.137	30625.639	31399.492	31339.828	32180.520	30849.105	30361.580	30406.033	29957.740	29475.539	30048.162	29685.379	30728.105	31115.510	31800.594	31267.701	30889.467	30869.625	31048.994	31523.961	31790.475	31821.533	31848.512	33067.984
29848.801	32075.801	33469.801	31973.801	33978.602	31769.199	32827.602	30928.000	30015.199	28953.199	31002.000	31715.000	30860.199	30933.199	29223.801	30898.600	29949.801	32031.801	29142.400	30765.400	32622.199	29974.559	29872.633	30755.604	32513.906	31805.791	30761.633	31323.039	31055.695	31519.572	31035.719	30718.271	30691.336	29942.625	28581.174	30122.596	30825.418	29367.730	30575.109	30873.180	31332.656	30889.803	30855.424	30904.920	31909.283	32451.250	33129.094	32604.814	31882.213	31463.246
31011.400	31328.400	31655.199	30369.600	30475.199	29903.199	30045.199	29911.801	30602.801	29193.199	30914.400	32214.801	29219.801	30576.801	28857.199	30343.801	28907.600	29115.000	29096.801	29914.600	32322.400	31786.387	30882.365	31211.377	32528.561	31724.170	32392.938	31413.988	31571.111	31217.252	31156.768	31386.383	31178.361	30698.176	30034.139	32001.773	32687.098	30718.307	30783.867	29793.760	31807.785	31692.174	31250.076	30799.322	30862.096	30610.449	31234.039	31759.635	31202.609	31455.416
28851.000	28185.000	30087.000	29644.400	29079.199	29070.600	29338.400	29626.600	29095.199	29796.199	30391.000	31522.000	30020.199	28660.000	29143.000	29254.199	29889.000	30239.600	29811.199	29813.000	30912.000	31283.744	30265.840	31313.184	31314.188	30963.898	32024.811	31960.699	30346.637	31628.768	32130.973	32091.145	32274.141	31851.982	30937.174	31701.465	30134.416	31024.473	30240.674	30170.139	30702.891	31062.848	32004.859	32243.656	32082.109	32017.270	31852.047	31496.812	31057.896	31011.121
32423.801	27960.801	28842.000	30275.600	28487.600	28681.600	29349.000	29370.801	28539.400	28932.199	28451.199	30468.400	29024.801	29392.400	31177.600	30370.000	29292.000	31285.801	29525.600	31091.600	31116.801	29992.586	29576.957	30623.537	31203.070	31339.418	31162.582	31119.904	30687.014	30933.686	31295.990	30995.432	29871.012	30039.514	29931.068	30951.869	30520.770	30736.061	31012.900	31059.775	30293.791	30581.660	30259.344	30017.498	30817.617	31210.395	31706.660	31599.662	31088.150	31340.012
31751.801	28313.000	29352.199	26358.400	27078.199	28130.199	28034.000	27761.600	27836.000	28532.199	29189.000	28776.199	29442.199	29215.400	30037.600	30667.000	29133.000	29751.199	29962.801	29337.199	28330.400	32260.186	32074.775	30395.252	30216.871	29958.133	31378.082	30038.559	29641.117	32245.027	32152.225	31383.771	32178.080	32310.428	32143.623	32445.291	31346.740	30996.557	31241.895	31258.691	30978.629	31678.982	31523.590	31618.525	31785.178	32161.369	32917.836	32217.994	31572.256	31202.250
28773.801	29905.600	29147.199	30053.600	28746.400	29242.801	28813.400	29855.000	29540.400	29046.400	30363.000	30659.000	28622.600	30171.801	31465.000	28708.199	29630.000	30267.600	30589.801	32388.199	30707.600	29204.748	31090.766	31364.779	31853.082	32035.770	32778.309	32228.863	30599.863	30510.604	32028.131	32437.834	31960.850	32031.904	32510.820	32252.479	31269.266	30284.912	30538.564	30505.447	30276.965	30250.691	30395.000	30640.652	30954.043	30999.297	32200.061	32656.959	31988.908	32271.756
28694.400	29677.000	28319.400	29402.400	28047.000	29812.801	29233.000	28667.600	29122.000	29091.600	30276.400	29354.400	30307.199	29834.801	30051.000	29973.199	29171.801	29420.600	31924.199	31405.000	30944.400	29947.543	30875.787	30886.150	30808.494	31628.582	30878.125	30628.893	31631.227	32032.102	31074.053	31505.090	30870.660	30917.387	30234.439	30402.764	30563.168	30840.650	31547.316	31342.627	30571.180	31026.266	32730.816	32558.084	32096.086	32632.076	32461.562	32598.855	32846.234	32683.484
30505.801	29648.600	28200.199	29731.199	29567.801	29438.801	27996.600	30233.000	29527.600	29763.801	30286.801	28929.199	29220.400	28710.801	27109.600	31009.801	28834.400	30622.000	28171.600	29549.199	30373.600	31231.064	30372.559	31007.658	29297.277	30782.826	31242.766	31297.105	31084.867	32423.334	30046.676	29726.070	29180.645	29557.439	30699.010	30081.047	30486.492	30888.820	30802.105	31073.738	31194.859	31479.703	31429.252	32781.305	32594.807	31762.807	31770.973	31455.104	31479.895	31575.410
30331.400	29771.400	29555.400	29195.801	30453.801	28900.400	29546.600	28517.199	27912.600	29066.801	28097.400	27605.400	29655.000	28021.000	29216.801	28668.801	26291.400	29486.000	28453.199	30837.199	29228.801	28954.686	29995.766	29456.723	30774.348	30316.975	30240.697	30069.848	30194.338	29470.133	30731.482	29947.127	31059.568	31421.580	31017.143	31006.158	30733.730	30878.875	31178.980	30365.533	29871.848	30767.350	30656.443	31220.395	31897.877	32240.539	32105.004	31916.061	31639.406	32255.576
29463.400	27720.400	29452.199	28751.199	28288.600	29617.600	29558.199	29134.400	28279.000	28262.600	28053.801	28121.600	27950.600	27251.801	29300.199	30541.199	29876.801	29884.600	28564.000	29614.400	29785.600	29575.746	30575.449	30787.838	30094.561	30475.326	31157.656	30584.820	30372.939	31109.561	30214.141	29834.660	30573.516	30714.686	30864.246	29371.129	30325.637	30947.109	31274.180	31598.920	30979.295	31078.895	31218.732	31339.689	32086.789	31950.438	31083.693	32139.438	33793.004	33660.973
30616.801	29065.400	28334.400	29391.400	29260.400	29249.400	27284.600	30015.400	28397.600	30283.000	28731.000	28988.000	31115.600	30328.000	29941.801	29769.600	27937.400	29156.400	28259.000	29389.600	29325.000	29253.955	29280.658	30228.523	30665.715	29511.686	29392.766	30898.115	31463.596	30364.025	31051.941	30103.291	28723.820	29890.869	29467.453	29955.166	28402.535	30217.508	30145.570	31623.342	31565.311	31062.242	31173.084	31014.314	31157.004	32002.766	33298.188	33473.594	32706.740	33465.281
[truncated: 403 more columns]
