# Supplementary material for: Oscillatory signatures underlie growth regimes in Arabidopsis pollen tubes: computational methods to estimate tip location, periodicity, and synchronization in growing cells
Source: J Exp Bot. 2017 Mar 28;68(12):3267–81. doi: 10.1093/jxb/erx032 (PMC5853864; doi:10.1093/jxb/erx032)
Supplement: supplementary_dataset_S1 [file erx032_suppl_supplementary_dataset_s1.zip › CHUKNORRIS-master/data/ratio_kymo/Arab_Col-0_Kymo_300713-A_CFP.txt]

14556.800	14183.867	23584.523	23502.113	24510.580	25190.268	25584.959	24607.188	24892.043	23840.840	25382.328	24627.025	25614.525	24574.500	24670.078	24783.553	24629.678	24481.068	26151.855	25749.207	25839.686	25112.193	25444.305	26117.592	26763.668	26332.787	25583.662	25375.783	26089.619	26871.459	26714.238	26788.518	27658.752	27717.662	26905.801	28303.199	27474.561	26497.748	26356.621	26215.988	26279.119	26227.043	26101.688	25825.418	26403.006	27156.402	26719.900	27085.820	27294.057	26187.373
14752.400	14186.588	22642.223	22902.252	23308.057	24200.537	24668.643	24922.070	25333.008	25643.588	23852.611	24645.980	23695.039	25301.238	25504.914	25898.117	25281.572	25059.658	26613.791	25922.312	24247.811	27089.207	26882.557	26705.547	25858.551	25786.707	26123.436	26227.992	26303.230	26885.721	26649.482	27220.037	25675.270	25729.637	26224.234	26101.012	26126.750	26609.090	25833.307	26067.783	26162.469	26748.018	25938.066	26747.408	27470.486	27520.152	26552.066	26555.684	26816.133	26414.990
13939.800	14159.187	23038.662	22728.246	22922.730	23302.852	23230.969	23741.066	24464.252	24948.900	24920.754	24730.992	25360.531	25173.059	25934.568	25810.092	25443.604	25812.850	26401.355	26795.988	28056.102	27136.660	27393.658	26301.719	26357.814	26345.547	26898.854	27027.398	27498.992	27699.189	27512.158	27153.447	27134.074	27253.217	26418.594	26585.707	26575.865	25988.146	25723.967	25932.725	25328.617	25788.059	26661.725	25725.613	26454.264	26195.373	26208.129	25990.387	25911.229	26195.826
13351.200	13928.819	23597.248	22869.600	23261.707	22723.717	22603.984	22844.496	23921.730	24489.516	24375.340	23742.760	25315.627	24776.156	25215.854	26240.180	26553.016	26641.756	27409.480	26523.436	26221.525	26149.059	26617.729	26434.191	27163.535	27978.941	26755.264	26803.412	27368.807	27652.754	27276.299	26958.965	28363.939	27490.051	26582.543	27095.256	27082.785	27347.383	25990.078	26496.977	25973.215	24952.047	24735.889	25536.498	26822.943	24982.367	25631.453	25388.658	25374.479	25406.973
13891.800	13882.969	22143.943	23297.092	23102.852	22910.494	23435.811	24113.697	24004.688	25095.816	24716.342	24967.549	25333.236	25725.783	25231.301	25294.334	25774.475	26134.965	26118.137	26330.631	26702.896	26205.174	26873.295	27011.936	26206.418	26518.252	25993.936	26581.236	27259.490	27618.641	28203.627	27173.254	27737.180	28812.443	27378.115	27321.705	26545.637	26442.039	26925.785	27181.166	27402.350	26509.713	25185.035	25298.250	25232.896	25597.434	26627.779	26321.750	26450.959	26056.756
12806.200	12704.403	21899.547	22151.740	21565.740	22039.041	23456.113	23338.514	23134.127	23520.646	23567.324	24111.260	24221.443	25264.713	25990.287	25973.670	26236.498	26494.613	26863.506	26763.424	26765.434	27016.766	26545.352	25944.307	26231.264	27405.504	27277.191	26530.863	26280.201	26272.008	26805.053	26942.402	26109.119	26269.674	25778.328	25887.443	26379.256	26953.977	26256.117	26130.428	25790.098	26006.594	27248.646	25476.502	26295.861	25767.715	26283.934	25521.043	26241.838	26767.205
12982.000	13262.477	23236.467	22636.779	22203.480	22131.660	22257.705	23273.451	23586.529	22931.654	24008.170	23208.180	23894.332	24555.938	24333.410	25481.260	26317.902	25635.639	25994.996	26552.256	26352.219	25506.523	26352.816	26540.652	26701.092	27335.070	26994.637	25987.639	26400.748	26456.604	26777.311	26252.262	27023.354	25910.914	27514.514	26750.424	26866.027	27122.850	26724.660	27278.809	26940.645	26842.803	27097.143	26299.857	26006.713	25953.221	25605.873	25371.912	26625.742	26878.863
14754.200	14107.025	23023.670	23057.500	22847.477	23729.908	23637.832	23696.199	24155.531	25057.236	24613.227	23238.068	24684.223	25617.365	25450.301	25287.014	24801.174	25502.811	26650.361	25468.895	25685.344	26355.797	26314.906	25611.520	26198.721	25995.078	25519.938	26448.750	26435.920	25382.732	25802.783	26020.836	26702.105	24816.736	26066.594	26597.859	26810.814	25926.787	25680.572	26417.115	26051.609	26335.646	24979.518	25236.459	27106.143	25778.230	25918.510	26512.104	26602.514	26506.234
13747.800	13956.891	22893.844	22941.584	23140.732	23257.268	23815.396	23892.250	24489.312	23541.648	24058.195	23705.469	23869.262	23922.953	24531.738	24384.900	24081.389	24021.211	25888.367	26023.047	26055.162	25692.529	25807.838	26902.221	25959.264	25537.064	25553.592	26040.289	25389.662	25630.125	24881.195	25428.975	26979.996	25273.898	26616.475	26558.902	25534.463	26216.930	26101.477	25721.729	25451.771	25892.127	26177.096	27570.434	26737.779	26174.662	25369.529	25911.615	26607.160	26126.312
13883.800	13270.764	22654.973	22004.197	22840.484	23133.219	22745.074	22767.432	23208.914	23085.420	23215.434	22909.928	23593.822	24617.125	24623.871	24856.041	25346.385	25599.844	25290.264	25447.709	26418.232	24688.072	26566.441	25643.922	25568.676	26092.131	26219.422	25871.590	25482.268	26014.768	25451.664	27285.279	26049.246	24845.834	26813.006	26367.195	26231.604	25335.008	26132.424	26352.986	26562.975	26317.896	25369.742	24719.594	26674.232	25966.744	25854.543	25316.145	26765.002	26428.914
13760.800	13530.288	23967.359	24216.225	23789.580	24089.602	23643.066	22733.234	24220.809	23991.883	23018.062	24012.143	24649.375	25023.094	25117.674	25194.881	25608.885	26028.340	26526.330	25978.357	25278.629	25201.062	25752.977	25261.086	25231.568	26005.281	26332.727	26411.145	26490.918	26119.551	25298.943	26305.096	25240.420	26453.998	25401.861	25784.973	25059.730	25450.701	26003.316	25686.812	25556.254	25581.879	26773.852	25770.748	25603.934	25270.414	25137.189	25744.471	25563.648	25526.219
13085.000	13225.617	21820.914	22553.646	23158.539	23917.943	24150.406	23484.279	24714.777	24166.104	25084.453	24680.002	24204.195	24631.697	24942.590	24596.912	24816.723	25133.164	25626.678	25414.752	25465.631	25859.883	25190.600	25077.697	25217.867	24825.211	25506.324	26006.102	26050.580	26006.432	26955.086	27486.031	26100.783	26623.600	25877.902	26940.373	26421.676	25544.758	25827.779	25304.572	24912.797	26017.951	25278.430	25680.227	25584.846	25501.514	24927.102	25156.711	25620.795	25361.713
12425.200	12999.794	20903.561	21623.250	21773.062	22776.852	23190.865	22977.887	24196.703	24453.195	25368.834	24340.271	25009.238	25045.635	24840.951	26064.973	25774.391	25424.826	25943.205	25965.154	25836.625	25496.477	26300.717	26330.650	26647.883	26669.744	26796.365	25397.057	25517.197	25633.508	25661.426	26039.260	26337.484	26559.557	25940.012	26609.006	26580.086	25775.082	25489.693	25834.609	26590.129	26205.188	26246.096	26892.232	26242.463	25821.273	25675.111	26361.062	25703.893	25892.830
12456.600	12576.094	21271.422	21449.520	21150.188	21334.350	22443.896	22776.830	22975.570	23624.547	23056.703	23248.625	24103.875	23994.994	25164.420	25821.660	25337.391	24941.791	25377.008	25745.984	25782.326	25681.311	24733.832	25409.924	25384.754	25710.193	26064.322	27050.467	27097.879	26956.824	26661.807	25993.242	25852.789	26050.945	26623.340	25768.916	26173.100	26769.975	26441.105	25973.010	26353.240	26667.227	26533.039	25582.707	26255.512	25619.861	25560.840	25191.955	25330.070	25830.086
14223.400	13443.259	21205.793	22143.777	21676.949	22220.307	22799.176	22690.428	23628.588	23592.861	23616.248	23683.986	24017.582	23579.145	24486.969	24763.479	25468.529	25553.672	25795.527	25893.750	25453.064	25234.785	26166.643	25813.625	25428.990	26501.176	26187.928	25576.061	27290.137	27432.326	27815.715	26734.500	27371.963	26619.279	27142.979	27169.920	27187.496	26963.693	26377.223	26802.938	26346.582	25384.184	26848.812	26759.611	26589.762	26831.590	25079.484	26451.455	26596.361	26227.035
12939.400	13205.978	21245.904	20804.920	21762.889	22532.984	22288.725	22414.863	21845.271	22647.926	21894.018	22270.928	22245.934	22352.500	23419.148	24430.830	23997.385	24365.691	24250.154	24140.172	23978.035	24477.279	24158.926	24138.381	24436.746	23638.486	23955.248	24293.098	23857.232	24807.883	26106.334	26187.242	25242.227	25680.240	25505.814	26077.475	25135.730	24851.395	24938.240	26397.752	25698.912	25736.143	25771.523	24740.102	24636.191	25185.410	25263.271	25066.600	25428.297	24631.354
11630.400	12470.853	21062.080	21446.617	22858.602	22626.355	22346.342	21412.959	21984.869	22235.137	23686.338	21918.566	22154.340	22693.820	23650.889	22734.584	22227.447	23095.162	24333.760	24550.305	24966.574	23774.295	23727.994	25811.998	25065.398	24474.289	24329.424	24895.139	25115.248	25721.828	25164.592	26246.070	24991.340	24578.645	25694.717	24925.180	24805.439	24561.660	24572.682	24885.871	25316.543	25049.627	24460.006	25213.549	25689.154	24928.529	24552.197	24899.643	24759.543	24669.467
13022.200	12517.301	20827.471	21869.064	21318.387	21981.754	22371.783	22424.639	21579.275	21303.771	22631.461	23025.518	22534.395	22103.086	22450.496	23129.299	23945.732	23690.723	22740.314	24072.828	24388.055	24491.805	24574.922	24586.965	24601.078	25151.072	25452.121	25663.285	26553.840	25671.908	24665.270	25431.162	25344.734	24976.758	24450.357	24933.369	25133.307	25425.742	25891.842	25844.691	26842.637	25079.248	23604.514	26186.904	24728.396	25050.410	25382.584	24437.768	23658.348	23618.045
12940.200	12635.114	20409.074	21586.783	21960.945	21923.969	21522.355	21721.449	22689.873	22409.234	22794.123	23089.357	23439.666	23170.596	23453.707	23893.090	22951.367	23045.260	24158.709	23244.789	22454.773	23493.898	23716.074	24256.107	23912.760	24600.623	24272.939	23965.811	24996.098	25405.543	25107.283	24530.494	24876.234	24733.219	24672.732	25303.355	25341.945	25149.443	24363.912	24370.570	24538.123	25223.840	24289.084	25222.408	25776.486	24480.611	24439.379	25490.346	25665.039	23598.451
11855.600	12140.847	21075.947	21055.453	21455.732	21953.783	22017.154	22705.820	22554.711	22293.078	22889.602	23212.070	23425.410	22910.799	23125.520	23014.973	23031.422	23064.746	23190.346	22657.396	23260.133	23540.699	22787.654	22083.695	23117.170	23307.250	23228.480	24158.400	24574.469	24082.375	24450.656	25451.912	24753.088	24766.436	25011.801	24481.422	23721.023	24344.338	24868.188	24753.104	24715.637	24218.367	24597.547	24067.363	26289.330	24762.379	24634.381	24158.797	23799.201	24728.561
12657.600	12422.577	20334.236	20750.607	21097.254	21548.658	22189.305	22394.990	22074.715	23655.990	22307.719	22533.830	23005.963	22975.697	22790.502	22776.541	22864.400	23783.660	22861.727	24131.836	23314.885	23600.340	24094.918	23991.117	22537.871	22123.723	23197.580	23737.795	24241.148	24003.281	24043.525	24351.791	25464.840	25459.119	25079.354	25459.701	24482.857	24608.652	24925.742	24893.982	25523.008	25409.178	24491.596	23820.371	24586.881	25459.186	25732.723	25087.205	24440.701	24439.834
12721.800	12323.157	20243.268	21434.072	21846.584	21247.230	21536.934	22604.416	23586.547	23159.971	22242.654	22780.613	23769.895	23036.996	23208.504	22433.115	22844.492	23943.826	22692.127	23162.930	24796.740	23987.016	23965.730	23775.475	24124.365	24068.613	24026.082	24161.895	23156.395	23467.039	23687.197	23205.902	24131.588	24702.445	24317.988	24961.600	24125.787	23788.018	23764.396	23940.590	24227.146	24071.062	25202.840	24519.301	25353.799	23638.594	25722.652	25910.209	24956.402	25240.852
11578.400	12043.729	20089.947	20397.783	21234.939	22270.285	22772.023	23472.375	22718.832	21729.783	23101.830	23120.615	23776.676	22570.020	23110.766	22501.496	22557.648	23181.516	23382.379	24033.580	23489.838	23962.139	24700.371	23901.012	23784.164	25356.732	24874.270	24404.254	23977.555	23555.037	23508.324	22850.061	24184.072	24651.168	23953.980	24009.426	23369.457	23352.746	23860.623	24497.348	24290.146	24325.820	24481.586	25157.746	25392.266	25576.369	24981.338	24942.484	23935.699	23776.955
11473.200	12292.947	20632.111	20253.729	21137.195	22227.396	22719.230	22738.473	22596.607	22249.328	22151.488	22489.512	22718.232	22375.488	22345.438	22230.076	23642.508	23237.459	22901.895	22799.113	23614.283	23454.986	23650.160	24686.805	25048.492	24421.682	25268.193	24790.766	23971.068	23959.877	24692.846	24579.266	23156.971	24806.844	24147.033	23509.891	23970.082	23835.980	23903.660	23828.643	24541.441	23398.654	24052.160	23454.264	23712.893	24759.098	24363.273	24566.885	24486.664	24589.006
11887.800	12636.313	21428.752	21949.441	21109.879	21035.678	21834.730	21228.045	22262.203	22715.562	22194.406	22019.980	22051.182	22047.029	21986.344	22150.787	23028.434	23254.088	23121.725	24588.580	23156.291	24311.824	24880.604	24668.139	24474.695	24270.836	24435.994	23671.658	23426.750	24114.852	24034.426	24271.650	24423.885	25011.365	24801.570	24885.268	24393.670	23999.242	24266.971	24311.957	24375.525	24260.576	24223.904	23371.268	24203.926	24612.633	25449.908	24521.695	24719.418	24388.014
12649.600	12449.946	21839.332	20854.109	20925.469	21420.605	22338.361	22379.016	22210.984	21974.814	22825.984	21057.662	22639.025	22902.594	22918.383	22122.631	21915.396	22923.430	23897.627	24119.105	23453.352	24536.984	24219.348	25106.436	24082.029	24714.607	24974.475	24751.814	24046.598	24276.588	24254.545	24322.289	23555.129	23913.967	25215.348	24951.719	24469.793	24224.143	24132.064	24662.854	24013.742	23855.301	24336.863	23508.764	25338.998	24442.006	23611.002	24041.557	24298.812	23551.939
12701.600	12582.709	21090.680	20728.340	20846.250	21055.430	21360.707	20370.389	20750.559	22498.148	22579.984	22293.893	21647.152	22067.715	21833.232	22638.217	23536.971	22987.414	23028.629	23058.779	23699.613	23434.291	24507.881	24631.498	24879.287	24339.096	23903.092	24521.379	24664.971	24515.938	23897.648	23882.326	23754.689	23060.135	23587.930	24309.510	24328.498	24456.986	24203.988	24571.873	24548.512	24441.334	24119.750	23440.000	24145.361	23895.762	24560.979	24808.723	24742.377	24080.256
12244.600	12010.864	18856.344	19118.619	20285.082	20486.869	20603.447	20470.664	20808.502	21297.033	21187.447	21098.910	22082.441	22137.354	22143.771	22236.637	22129.496	22040.789	23339.445	23656.652	23464.676	23611.570	22519.322	24000.113	23489.662	24584.023	24631.938	24656.689	24593.104	24245.846	25413.129	24470.307	23750.996	23936.434	23866.521	23564.510	23794.596	24480.604	24889.117	25113.184	23880.354	24498.689	24853.541	24006.654	24189.051	24297.805	24456.016	25022.902	24093.992	24064.781
12588.000	12692.042	21175.254	20409.416	19792.812	19445.926	19734.176	21056.730	21656.883	20877.961	21458.770	21298.986	21639.678	21886.816	22069.195	21779.889	21853.686	22118.520	23017.863	23679.508	23327.582	22751.885	24004.799	23868.080	24096.375	23249.891	24089.439	25604.768	24020.340	23144.453	23882.715	23287.791	23967.898	24648.273	23840.621	23951.934	23976.516	24375.129	24622.730	23839.998	24428.912	23960.686	24035.338	24903.941	24487.900	23063.295	22795.748	23626.738	23621.027	23939.186
11749.800	12124.812	20584.164	19803.189	19832.439	20727.438	20162.992	20524.328	20641.035	20296.418	21225.250	21745.639	21514.326	22608.387	22144.314	22144.209	21918.293	21961.480	24067.094	23079.137	22830.795	23368.164	23651.621	23642.990	23984.051	24354.994	24469.033	23730.758	23579.607	23802.305	23223.383	23561.445	23033.363	23668.121	23651.637	23550.092	23364.082	23040.055	23962.518	24908.523	24476.402	24059.420	23421.436	22904.738	24109.387	23587.959	23282.104	24301.605	23021.125	22882.119
11588.400	11518.633	19331.699	19889.545	19763.783	20490.260	20575.588	20050.732	20516.629	19845.451	21435.496	21062.883	21809.939	22032.275	22192.002	22605.838	22785.402	22834.801	22976.682	23162.594	23570.795	24137.375	23996.902	24685.254	23834.320	24748.359	24054.922	24076.174	24587.787	25344.146	23403.752	23770.660	23791.877	22506.395	22856.424	23611.455	23943.510	23168.498	23332.180	24143.721	23656.951	24260.232	24471.250	23799.814	24334.502	23160.373	23299.408	22695.748	23413.004	23961.234
11416.000	11757.846	20235.686	19429.277	19395.250	21010.738	20481.986	21495.211	21202.531	20792.977	20868.092	21706.725	21886.975	21840.174	21712.113	21828.549	21857.074	22656.633	21925.334	23339.295	23787.010	23429.885	24168.342	24189.461	24065.135	24067.549	23520.328	24055.555	25226.059	24733.150	24636.516	23695.338	23780.463	23218.352	22787.482	22459.324	23382.316	24238.971	23151.502	23114.076	23411.586	23219.619	24409.549	23447.564	22359.771	23857.605	22983.920	22813.230	23680.469	23004.266
11517.400	11609.092	19745.227	20799.588	20363.584	20583.088	21055.014	20376.312	20395.666	21760.588	21450.316	21013.803	21835.359	22131.082	21938.383	22751.496	22495.082	22925.072	22731.848	23004.252	23634.318	22574.059	23271.104	23965.736	23821.920	24631.252	24249.400	23918.891	24157.701	24130.891	23585.199	24389.244	25075.273	23192.568	23702.508	23581.301	23299.439	23325.836	23281.113	23280.182	23037.709	23455.922	23193.098	22226.141	23267.510	23854.143	23427.572	23305.250	22737.818	23171.559
12755.200	12384.476	20078.855	19510.514	19988.938	20713.240	20788.408	19602.670	21054.402	20573.803	21878.344	20801.477	20538.420	22138.391	21401.920	22388.260	22785.418	22885.434	23059.750	23176.303	22208.598	23970.420	23628.934	23512.348	23111.645	22756.654	23692.619	23544.953	23860.729	24661.941	23831.979	24688.045	23595.082	24139.434	25100.785	24478.752	24074.725	24106.555	23199.926	22782.270	23301.176	23461.133	24165.986	24192.023	23682.592	23688.680	24210.768	24233.361	23953.535	23600.066
11500.600	11833.159	19337.262	20208.502	20761.959	20367.002	21165.287	20902.729	21030.021	21956.295	22167.400	21945.406	21379.049	22071.676	21743.244	21370.479	22389.932	22864.969	22957.771	22563.244	22849.484	23426.965	23642.162	22814.148	23654.164	23596.730	23413.062	23578.617	23870.174	22860.896	24167.895	24223.355	23196.768	24679.982	23944.752	24588.568	24923.793	24892.598	24306.676	23738.062	23606.350	24249.607	24056.000	23210.070	23443.666	22502.844	22643.189	23067.350	24248.861	23002.402
11765.600	12530.976	21151.066	20470.895	20792.480	20798.645	21203.314	21255.861	21377.799	20890.730	21726.592	21824.088	21455.979	21951.318	23268.125	23044.723	22043.891	21774.523	22661.967	22286.004	21678.959	22867.625	23491.166	23907.207	23466.195	23967.682	24073.570	23692.096	23319.145	23420.285	24280.418	23630.283	25410.432	24076.414	24750.176	25138.123	24630.934	24059.971	24192.352	23965.453	24069.654	24151.539	24724.416	24278.029	24783.314	23156.797	23491.244	23675.264	23500.875	23544.131
11988.800	11742.056	20846.518	21373.219	21655.932	21577.170	21785.703	22199.312	21526.371	21588.559	22233.992	22847.645	22456.594	22400.008	21903.736	22725.641	23484.443	23461.689	22849.314	21832.893	23116.051	22635.875	23558.586	23071.137	23237.543	22754.969	22649.145	23719.010	24445.387	24400.330	25327.273	23785.920	23617.846	24093.773	25149.141	25424.777	25512.658	25396.490	24728.615	24700.918	23995.701	24290.150	23079.143	24253.301	24511.465	22894.348	24641.072	24799.506	24518.811	24269.434
11922.000	11843.475	21043.477	20821.834	21076.840	21230.262	21360.756	21268.467	22028.029	22834.764	22709.410	22983.148	22688.361	22894.619	22993.236	23165.268	23581.195	23654.518	24229.021	23144.348	23379.240	24174.090	24374.139	23118.781	24033.986	24740.752	23852.904	23665.100	24682.473	24505.732	25022.297	24182.312	24820.178	25051.316	24422.053	24813.057	25572.600	24745.887	24086.020	23983.775	24575.201	24264.732	24161.104	23930.482	25588.852	23383.137	23410.305	23960.691	24172.961	24213.271
11938.200	12192.598	21034.254	20827.336	21224.914	21453.713	21154.230	21067.457	21090.125	20502.707	22333.254	22055.643	22474.742	22127.666	22127.203	21634.689	21992.836	22790.553	23097.654	23666.346	22638.768	24282.035	24648.324	23213.010	22977.312	22950.604	24375.406	24372.535	24116.660	24288.625	24288.279	24217.809	24861.693	23587.814	24291.254	24172.346	24385.254	25008.410	25107.066	24864.355	25250.289	24027.564	23698.369	24285.855	24305.195	24225.602	25590.186	24580.330	23320.812	23668.393
12569.200	12521.460	20385.020	20680.951	20602.605	20918.488	21398.559	20852.279	20856.080	21641.963	21400.152	21831.955	21481.113	21788.627	21429.502	21804.705	22010.598	21850.064	23392.080	22896.664	22461.115	24370.943	23179.375	22566.285	23436.672	23050.789	23829.512	23926.014	24417.918	24623.859	24537.309	23923.783	24172.141	24218.312	23496.219	23415.193	23185.850	23619.098	24359.543	23855.010	23808.750	24384.697	24109.455	24332.295	24956.842	25042.158	24049.904	24331.957	24409.559	24852.914
11432.800	12106.902	20641.025	20022.760	19922.871	20466.951	20671.752	21439.088	22329.574	22191.211	21395.135	21538.973	20914.094	21464.371	21878.586	22158.363	22081.584	22516.090	22430.885	22568.490	23340.689	23925.486	23942.420	23017.982	23801.580	23519.164	23641.137	23452.379	24096.211	24312.645	23000.799	24379.740	25403.188	24249.377	24257.180	24095.020	24152.621	24608.076	23845.750	23412.873	23180.629	23991.051	23644.797	22701.832	23499.025	23324.453	24175.049	24253.004	25355.598	24501.426
11846.200	12040.955	20776.545	20476.936	20666.611	20400.955	21142.707	20645.746	20613.756	19926.930	20863.631	21475.502	20303.750	21347.561	21045.150	21236.359	21872.891	22431.887	22782.445	23036.803	21908.021	22230.801	23244.184	23930.496	23881.334	23787.465	25139.670	25186.867	24991.086	25420.375	25804.154	23927.826	22872.807	24229.270	24114.543	24117.113	25095.574	24829.297	23721.131	23450.443	23853.426	23945.998	23412.922	23874.549	23950.094	23719.580	23836.670	23959.439	23475.945	23784.672
12069.000	11929.279	19383.064	19701.982	19488.082	19291.223	19507.910	20493.625	20965.980	21222.805	21223.537	22028.383	21111.699	21631.229	21679.949	21956.980	21673.391	22399.635	23044.451	23628.562	23763.453	24550.787	23751.801	24154.244	23841.662	24741.896	24551.516	24538.797	24147.729	23561.693	23889.834	24064.551	23562.137	24455.113	24244.156	24280.209	23978.232	24660.770	25413.898	24580.246	23587.742	23763.652	23522.109	24882.102	24193.828	24164.570	24314.475	24904.934	24199.238	23441.729
11885.800	11503.478	19074.037	19341.264	18917.414	19487.605	20455.475	21404.455	21054.262	21341.404	21827.738	21904.443	22582.605	21846.910	21774.068	21970.793	22604.406	23284.549	22483.625	23562.188	24644.264	23505.668	23000.191	22988.854	23595.463	22968.137	24040.506	23965.162	23551.779	23767.357	24512.795	24116.832	24665.357	23878.658	24611.854	24739.723	24375.371	23888.369	23500.529	23895.668	24563.301	23959.324	24491.188	23156.662	23152.523	24690.951	24287.262	23900.336	24726.297	24528.406
11968.000	11961.741	19715.662	19523.434	20237.160	20102.865	20413.982	20590.809	20458.145	21100.559	21191.119	22238.412	21945.553	22635.615	22834.900	22893.021	21888.336	21503.492	23157.812	22678.105	23532.902	23432.271	24135.705	23962.941	23635.500	24101.447	24172.598	23989.328	24418.389	23878.627	23384.363	24515.338	25264.682	24779.238	23948.812	22553.338	23700.812	23501.301	24005.162	24033.783	23884.457	23883.918	24049.541	23557.211	23501.215	23237.754	23870.332	23524.895	23932.318	24640.963
11693.600	11892.300	20436.166	20422.170	20582.742	20014.344	20168.256	20578.828	20706.762	20694.205	22150.588	21337.529	21591.197	21862.889	22157.541	21395.568	21817.605	22747.395	22026.605	22600.494	23694.678	23903.371	23969.760	24165.562	23611.068	23856.742	24304.127	24124.203	23961.670	24458.371	24088.836	25163.986	24874.605	24407.658	25119.289	24135.176	24172.535	23961.750	24115.795	24044.848	23536.494	23138.756	24225.598	23675.877	23811.514	23522.695	24470.977	23479.701	23475.205	24150.572
11075.000	11765.100	20366.564	20197.576	20203.543	20292.301	20465.625	20523.762	20638.812	21914.783	21197.180	21418.832	21867.793	21233.104	21267.227	21970.242	22129.725	21938.438	22571.066	23060.609	22887.453	23571.230	24609.016	24077.551	23569.705	23879.693	23896.041	23965.295	24769.590	25130.756	26200.535	24388.359	24007.654	23794.738	24071.533	23349.201	24490.848	24134.363	23661.926	23747.916	23800.197	24105.967	24018.971	23412.598	23323.641	24006.240	24341.764	23426.582	24284.461	23473.592
12740.600	12329.408	19985.328	19996.658	19937.877	19841.004	20723.705	21991.674	22348.949	22065.457	21817.246	21921.252	22798.494	22945.504	22299.377	22186.121	22687.641	22711.730	23468.719	23569.961	23272.312	23155.941	22798.051	23316.463	24044.490	23925.477	24400.672	24604.410	24283.148	24381.525	24477.510	24495.502	25616.150	24485.738	25042.311	25150.965	24161.568	24267.754	24433.156	24067.260	23562.988	24344.459	23949.490	24227.605	24279.908	23952.434	23475.195	25362.592	24087.910	23492.221
12223.800	12264.272	20103.016	20439.371	20296.307	20054.107	21336.984	21413.527	21122.938	21851.262	21618.932	22022.686	22312.131	22572.357	22816.199	22209.637	22791.352	23106.100	22984.279	21794.088	22281.709	23239.883	23152.438	22983.305	22903.086	23749.086	24107.367	23433.035	23641.311	23837.512	23372.904	23988.977	24249.854	24062.578	25653.678	25013.762	24090.771	23895.459	23900.174	24929.875	24379.301	24167.045	24432.496	23749.816	24058.867	23778.039	23840.293	24495.066	24386.678	23966.154
12783.200	12646.285	20563.500	20141.891	20088.045	19435.414	20573.465	21291.398	20819.709	21367.289	21668.914	21785.203	23142.902	22990.730	22269.152	22225.545	22273.703	22510.371	23444.201	22676.312	24013.805	23207.168	23378.494	24453.871	24393.293	23951.234	23573.408	24568.406	25424.488	24175.697	24212.777	25840.305	24022.594	24127.387	24576.684	24172.506	24490.252	25210.297	25341.924	25244.355	24872.441	24526.484	23479.094	24331.219	24711.828	24408.498	24811.396	23928.496	23188.943	24051.357
12180.200	12265.009	21406.176	21216.990	21542.273	21922.652	21402.111	21321.244	21475.355	23030.625	21189.449	21037.469	21525.230	22110.021	23082.787	23175.051	23229.814	23440.480	23411.188	23168.336	22836.846	22309.025	23075.033	23325.119	22323.822	23102.129	23746.943	23356.018	23996.055	24591.113	24650.311	24209.486	23996.963	24817.320	24706.533	24495.738	24813.287	24258.873	24265.174	25031.959	25042.465	25503.176	25042.143	24610.158	24656.471	24279.682	24559.881	25246.271	24879.062	24301.344
12411.600	12109.197	22466.176	20882.758	21145.586	21199.957	21051.160	21048.465	21514.928	21424.676	21416.055	21240.230	23013.865	22741.209	23249.594	22977.035	23317.984	23465.371	24419.732	23670.010	24722.754	23625.332	23554.961	24389.344	24386.672	23936.959	23959.748	24373.646	24758.674	24059.111	24726.240	23706.906	24528.367	24082.068	24437.205	24151.865	25385.166	24922.100	25174.779	24465.891	25273.311	24959.148	25242.299	25239.688	25874.684	24713.135	24022.516	24103.992	23861.057	24251.469
12150.000	11878.689	20351.904	20545.145	21178.791	21087.471	21579.684	22501.248	22558.730	22567.553	22593.854	21983.361	22806.266	23042.656	22097.748	22955.848	23228.760	23775.215	22792.639	23487.498	22855.584	24047.443	24472.291	23289.412	23890.039	23869.047	24320.113	23791.248	24304.574	24936.705	25166.877	24686.252	24493.156	25854.234	24958.627	24118.119	24751.309	25261.133	25153.475	24734.211	24892.871	24126.115	24793.162	24961.033	25170.684	25461.252	25037.092	25288.719	24763.348	24183.170
11751.600	11913.809	20629.602	21130.422	21584.393	21639.412	21555.166	22349.824	22567.504	21621.451	23236.133	22201.744	23647.549	23449.244	22238.910	22499.205	23467.791	24118.789	23446.822	24245.582	24899.035	24419.201	24300.371	25141.096	24935.170	24559.756	24781.615	25536.992	25042.920	24560.822	24316.764	24446.674	24541.289	23870.037	25487.576	25513.594	25159.760	24984.768	24929.350	24384.756	24485.111	24546.477	25021.506	24635.135	24297.750	24684.875	25166.182	25462.818	24759.650	25463.455
13412.600	12927.886	21391.256	21133.156	21507.521	21614.477	21673.463	21655.838	23003.109	22665.279	23248.979	23824.064	23403.217	23636.270	22568.744	23207.047	23895.395	23674.143	23080.143	23334.449	23785.527	24025.346	24395.586	24621.791	24143.172	25752.490	25815.480	25743.180	25603.557	25093.598	26008.994	25171.799	23628.646	25037.406	25251.279	24853.088	25164.627	25705.113	25398.008	25088.643	24984.299	25021.984	25026.828	24048.070	24823.666	24802.793	25032.629	25107.797	26188.887	25199.328
12322.800	12453.177	21517.783	21792.982	20995.744	21318.691	22609.328	22044.926	22544.742	22272.121	23154.842	22913.758	22597.590	22738.568	23938.328	24118.930	23542.312	23353.422	23985.676	24571.662	23546.967	24848.756	24695.238	24596.555	24095.312	23767.859	23899.412	24447.275	24994.865	25314.719	25738.646	24309.512	25460.295	24822.146	24532.613	24425.078	24244.180	25689.010	25705.807	25415.252	25331.615	25863.418	25981.260	25005.523	24703.639	24274.336	25163.883	24747.842	24780.324	24493.623
13175.400	12622.530	20447.578	21425.127	20888.715	21033.516	21333.494	21490.514	22135.574	23646.652	22988.535	22394.084	22361.580	22674.641	22801.664	23230.486	22892.051	23446.936	23206.689	23548.203	25474.787	24746.254	24489.914	23978.605	24462.885	23995.051	24305.822	23848.877	24012.273	23996.131	24793.533	23994.133	25493.051	23995.064	24870.848	23800.146	24368.076	24998.998	24689.832	24594.930	25495.354	25210.266	25558.062	26090.182	26327.059	24800.258	25954.688	25287.162	24578.135	23922.248
13125.400	13035.313	21646.053	21078.668	21486.082	21393.451	22148.137	22038.695	22306.561	21512.840	22676.922	21806.178	22864.652	23210.369	22396.742	23012.369	24233.521	24368.389	23023.713	23964.463	23964.324	23518.557	24326.816	25000.938	25434.344	24348.625	25183.365	25212.305	25386.643	24841.355	24796.768	24712.041	24815.273	25352.428	25587.705	25054.686	24053.010	24519.871	24277.123	24236.277	23855.297	23842.541	24799.871	25134.539	24855.201	24457.531	24723.271	24254.998	24466.422	24377.859
11841.200	11653.105	21083.928	21795.090	21531.664	22017.619	21232.383	20091.684	21650.764	21828.250	22108.746	21628.682	22550.998	22774.826	22568.510	23839.215	23500.098	23147.262	24129.535	24094.906	24630.311	25360.330	24847.549	24720.664	24126.904	23838.969	24420.838	24132.898	25048.762	25922.611	25285.303	25004.092	25356.295	24209.617	25175.018	24363.779	23864.139	23749.363	24019.879	23619.717	23014.285	23402.594	23937.006	23957.211	24610.291	24116.367	24502.430	24884.281	24601.562	23710.658
12001.000	11693.882	19406.404	19912.092	20228.873	19491.396	20380.869	20815.535	20772.955	22352.896	22413.973	22545.887	21433.959	22026.691	22979.799	23011.688	23992.082	23893.514	22094.855	23965.297	23432.922	22723.139	22559.332	24687.918	24577.408	23089.160	23479.158	24375.650	24514.584	23870.783	24435.258	24765.418	25293.529	26313.273	26075.529	24724.730	24559.137	24178.340	23935.074	23973.721	24201.789	24394.184	24426.318	25104.902	24423.775	23926.275	24606.756	24389.299	24130.686	23545.627
12335.000	12616.077	20442.025	21124.383	21460.672	21777.367	21406.805	21386.453	21175.918	20841.531	21280.533	21175.416	21802.316	21439.621	21493.365	22662.031	23223.979	22872.330	23386.973	23093.471	22983.658	22617.869	23014.162	23351.643	24538.127	25194.748	24478.814	24429.100	24755.498	25101.660	25095.846	25782.256	25892.916	25469.270	25790.746	25763.127	25036.145	24800.541	24113.529	24205.684	23720.639	24168.037	23966.250	24384.807	24726.744	23830.414	23842.854	24327.506	24693.400	24212.527
12480.800	12593.599	20446.938	21137.043	21323.018	21207.662	20878.045	21555.840	21407.660	21111.330	21634.953	21021.918	20616.176	21967.762	23087.025	22462.951	22136.064	22950.209	24135.699	24123.562	24015.260	23742.887	23765.064	24554.867	24774.783	24457.613	24957.824	25650.779	25662.717	25578.055	25615.941	25780.748	24456.053	25209.113	25275.637	24521.516	25117.557	24754.396	25301.555	25091.414	23980.348	24603.791	24481.830	25552.139	24987.027	23829.105	23928.686	24233.455	24495.912	24478.555
12441.000	12403.353	20586.025	21679.539	21801.947	21473.975	21816.223	20792.695	21702.889	22010.311	21351.102	21082.479	21480.256	21029.943	21565.965	22145.582	22557.029	23421.418	23351.320	24682.680	24868.953	24118.240	23929.199	23793.455	23877.746	24226.867	24932.523	25236.273	24366.549	25222.697	26114.801	26291.916	25203.572	25246.236	25160.768	25925.096	25816.549	25439.014	25482.625	24584.605	23667.365	24751.709	24705.156	24284.049	24617.723	24405.896	23805.354	24271.357	24369.867	24175.336
13598.400	13155.181	20725.359	22195.377	21448.412	21304.082	20780.453	20859.707	21461.842	20813.412	20856.648	20407.279	20926.121	21545.920	21858.527	22758.451	23924.316	24156.770	24698.814	24042.326	24230.031	23208.297	23835.434	24966.574	24641.123	24591.361	24573.744	24685.482	24455.314	24928.535	24853.369	25626.654	23842.947	25174.232	25818.787	25061.924	24816.898	25902.924	25668.064	25184.605	24680.217	24358.074	22806.107	24355.150	24928.631	24321.133	24439.285	23970.705	23578.688	23671.791
11798.200	12823.851	21714.232	21658.045	21368.635	21750.230	21689.648	20977.076	21154.912	20871.842	22135.641	21554.377	20078.568	21706.025	21932.688	22390.279	22630.340	22851.957	24502.287	23488.523	23185.283	24367.094	24076.770	24312.645	24607.047	25475.688	25482.441	25552.170	25459.205	25261.689	26010.803	25543.232	25152.609	26247.439	26296.881	24791.512	24635.555	24515.264	24567.320	24206.975	23859.064	24412.939	24115.918	23964.840	24434.773	24964.994	24830.814	25210.781	24423.240	24569.871
12384.600	12117.059	19671.527	21116.293	21878.850	21689.146	21195.307	21337.229	21887.332	21079.736	20333.074	20063.184	22368.229	21962.414	21631.090	22054.949	22659.316	22930.422	25423.953	24228.523	24755.672	24739.617	24861.557	25363.271	24671.215	24540.482	24772.646	24863.691	25856.861	25302.732	24806.859	24746.719	24327.398	24691.908	24286.457	24229.660	24697.053	24197.223	24557.668	24467.750	25284.662	24719.793	23489.232	23722.662	24610.260	24627.576	25755.465	25700.082	24710.551	23866.551
12042.600	12069.607	20202.240	20722.680	21474.455	22448.057	22422.586	21894.096	21495.062	21033.223	21773.104	21235.619	20793.191	22100.715	21745.650	21962.701	22594.840	23279.127	24253.258	24102.600	24673.523	22864.037	23797.391	25663.127	24925.016	24790.627	24881.615	24735.514	25161.396	25256.832	25818.102	25630.182	24375.805	24669.246	25501.031	24781.547	25030.209	25376.793	25046.984	24473.342	24079.900	25542.176	24856.105	25234.443	24393.441	25046.748	23658.607	23820.977	24643.252	24128.615
12565.400	11991.572	21580.223	21329.791	20238.900	21072.588	21011.484	20868.779	21399.467	20258.711	21521.664	21454.439	22841.348	22998.447	23788.287	23190.480	23257.252	23531.580	23757.832	24615.514	24321.350	24427.523	24425.861	24468.271	24118.785	24561.982	25219.656	24917.588	24260.945	24130.568	24093.213	23811.973	25951.527	24547.770	24699.578	25398.035	24196.230	23441.018	24560.459	25407.418	26128.725	25125.604	24870.648	25066.688	24991.049	24996.934	24260.324	24718.104	24821.781	24426.445
12235.800	11903.463	19532.820	19937.213	20266.197	20606.744	21041.078	20663.070	21260.463	21001.320	21639.271	21526.447	21393.811	23266.182	23457.240	23184.887	23342.377	23340.066	23836.756	23565.230	24402.678	23552.562	24473.752	24603.615	24515.002	24038.219	24223.371	24963.855	24282.713	24911.602	24585.279	25687.535	25652.867	25866.695	24457.672	24143.549	24402.455	24679.973	24259.744	23797.523	24664.625	25275.096	25332.221	24688.643	24637.906	24101.855	23397.420	23497.400	24193.023	24465.816
12707.000	12712.630	21386.541	21263.383	20946.359	21794.518	22149.625	21651.350	21746.486	21051.734	21880.594	20807.471	22466.064	21360.160	21645.172	22552.113	23124.963	22924.227	23340.182	25031.670	25150.404	24178.824	24152.869	24677.350	24584.264	24098.922	24297.816	23925.771	24399.109	24972.926	25001.350	24785.303	25627.449	24327.281	24948.424	25137.551	25601.523	25550.006	25119.447	24336.791	25843.432	25716.445	24712.633	24767.301	24583.854	24450.656	24076.193	24351.881	24346.721	24266.441
12492.200	12841.801	20341.428	20424.869	21543.570	21511.932	20900.039	21564.832	21837.406	22151.574	22398.357	22091.811	21704.117	22495.861	21931.963	22578.842	22764.650	22531.496	23362.754	23573.189	23213.438	24215.865	24274.158	24560.324	24036.988	23770.092	24484.238	24221.645	23550.809	24273.766	25697.855	24147.441	24077.656	25735.631	25193.264	24919.398	25527.840	25163.172	24871.592	24504.898	24763.029	25306.211	25569.010	24434.480	24690.387	23906.789	25275.338	24803.250	25338.684	25044.758
12075.600	12426.051	20058.486	21499.668	22062.924	21666.734	21218.906	20766.232	21624.746	21843.041	21591.605	21738.953	22104.494	23255.188	23358.924	22694.023	23826.004	23992.490	23466.018	23608.670	24949.299	23632.086	24388.883	23454.967	24505.709	24102.525	24464.123	25157.285	24840.109	25565.889	24849.842	25056.191	25171.736	25477.283	25105.928	26238.600	25458.146	25071.236	24769.662	24975.965	24545.051	24197.717	25055.973	24423.438	25027.717	24937.936	24518.676	24032.389	24184.561	24388.465
12675.800	12319.721	20535.504	20646.947	22049.328	22750.285	22244.143	21672.549	21640.930	22013.527	22599.592	22395.586	22641.168	22641.008	22320.723	22801.098	23838.020	23782.502	23927.326	24513.164	24159.857	23867.768	23990.537	23749.936	23823.043	24407.162	24294.703	23689.920	24817.127	24779.842	24974.322	25071.709	24894.094	25010.504	26133.875	25476.189	24765.529	25374.359	25683.043	25312.193	25169.490	25086.000	24352.148	24863.238	25287.945	24445.676	25314.566	25149.088	25070.098	25435.441
12050.600	12228.861	21431.863	20781.334	21297.072	21531.555	21598.215	21919.381	22038.246	22491.160	21796.498	23330.611	23505.902	24181.109	23836.773	23633.564	24663.094	24077.584	24327.609	23944.926	23715.400	24921.406	24418.217	24576.531	24507.744	24487.535	24018.576	23831.949	23858.705	24621.656	25031.412	24803.938	25050.574	24735.969	24749.934	25233.061	25813.596	25996.906	24783.506	23991.348	24858.877	25431.902	25061.377	23542.922	23489.506	24478.068	23465.613	23367.199	24640.350	25243.244
12469.800	12408.103	20829.691	21662.467	21530.936	21665.742	21736.588	22186.732	21745.074	21512.021	22721.791	21797.197	23209.379	22580.117	22211.205	23212.381	23534.184	22953.387	23515.047	23836.467	24593.029	24780.957	24678.750	24044.094	24635.277	24353.662	24152.951	24389.494	24420.787	24751.025	24821.719	24806.260	24397.707	24488.148	24835.922	24522.186	25080.027	25417.721	24312.164	24780.426	24623.113	24179.152	25326.588	25124.746	25779.629	24534.867	25175.277	24758.959	24434.461	24582.328
12487.600	12709.201	21236.912	20967.158	21299.623	22026.219	22208.021	21764.350	22196.908	22151.299	24250.732	23195.488	22763.871	23066.975	23076.584	23433.469	23209.801	23271.025	24389.139	24250.775	25215.062	25693.729	24850.920	24424.938	23899.484	24038.881	24694.547	24565.875	24657.363	24076.299	25012.418	24805.422	24932.070	24277.641	23978.068	24636.172	24084.473	24376.104	24871.332	24689.461	25126.938	24927.078	24525.447	24190.973	25191.371	24657.910	25095.230	24526.332	24762.947	24209.262
12350.200	12713.586	21267.330	21893.611	21586.582	21784.510	22103.545	22213.367	21765.744	22432.422	22539.367	22571.592	22661.391	23627.789	24352.320	23907.918	23366.996	23294.162	24206.098	24204.602	25910.770	23422.555	24422.018	24818.020	24539.520	24125.586	25068.320	25287.230	24507.635	23469.244	24510.811	24329.783	24278.842	24954.512	24911.076	24572.080	24189.049	24149.330	24249.061	23979.256	23642.936	23416.787	25112.529	24688.072	25523.008	25518.910	24360.318	23989.344	23958.867	24179.127
12063.600	12214.356	20911.033	21323.221	21418.422	21667.090	22491.434	21585.414	22425.246	22759.111	22228.773	22637.439	23448.273	23654.408	22887.639	22563.312	22655.717	23336.986	23916.795	24083.631	23333.908	23743.705	24075.715	24326.797	24915.094	24882.338	24334.010	24969.631	25025.418	24849.807	24802.697	24976.639	23989.502	24565.287	24731.330	24649.633	24692.373	24966.617	25008.420	24786.279	24866.887	23568.779	23534.602	23167.568	23520.557	23093.955	23396.672	23478.902	23966.965	24288.447
13205.800	13295.970	20619.346	20622.113	21439.393	21681.564	21469.439	21993.637	22260.914	22937.217	22032.156	22569.713	24221.832	23083.547	22849.852	22703.018	23275.004	23395.359	23504.289	23806.629	25444.543	23594.035	23885.523	24443.359	24680.035	24005.773	24490.605	24520.238	25082.410	23922.709	24367.975	25447.910	24773.154	25383.547	24958.031	24559.180	24968.809	25580.652	25000.449	24810.664	25341.375	24491.174	24574.998	24381.561	23858.670	24893.182	24810.139	24809.359	24842.338	23399.592
12758.400	12427.657	20963.863	21586.074	21699.824	22159.900	21736.572	21439.109	21749.270	22454.961	22684.383	23030.133	23356.893	23232.688	23549.471	23006.373	23761.867	23277.590	23774.764	23879.631	23311.227	23471.656	24382.779	23799.574	24180.461	24381.414	24801.711	24296.994	24072.078	24460.537	23900.438	25451.451	24534.918	25953.104	25030.373	24868.201	24079.064	24677.230	25260.717	24450.170	25105.689	25026.170	24837.850	24574.375	24868.959	24778.510	24970.678	24259.650	24796.023	24894.334
13157.400	12918.491	21649.701	21468.818	22243.646	22160.191	22522.783	22414.518	22690.902	22726.006	23090.529	23110.262	22687.953	23363.508	24101.781	23710.682	23871.504	24157.988	23645.449	23315.715	24483.602	24139.047	24267.160	23586.211	23498.035	24693.186	24607.734	24585.318	24108.660	24786.146	24268.982	24489.248	25225.107	25560.430	25025.191	25701.371	24517.586	24065.371	24731.828	24615.428	24578.416	23661.242	23818.887	24034.664	24295.115	24405.562	25211.875	24674.982	24482.225	23733.004
13315.800	12915.852	20556.893	21167.537	22154.689	21880.576	21942.910	21595.178	22389.398	22273.561	22022.240	22952.617	23099.555	23020.770	22818.469	23196.912	23817.266	23552.719	24026.811	24140.203	25977.188	25274.262	24897.057	24677.770	24625.746	25037.162	24620.439	24390.682	24695.277	24559.119	24463.998	23767.320	24189.221	24903.562	25091.104	24808.975	24364.785	24014.693	24519.248	24839.242	24967.379	24281.537	23885.234	24169.080	23797.996	24969.791	24505.615	24394.830	23859.064	24243.043
12058.000	12578.062	21776.760	21325.078	21733.529	22017.113	22215.262	21493.344	22419.154	23071.609	23580.986	22185.678	22869.504	22994.652	22356.383	22659.023	23733.965	23342.910	23132.041	23779.631	23750.900	23980.723	23923.242	24467.492	24606.092	24315.705	24143.346	24520.957	24564.988	23955.191	24466.197	25061.699	24140.934	24691.922	24176.262	24853.406	24321.852	25005.438	24803.301	25024.420	26176.029	24884.535	24881.545	23574.107	23788.668	22873.961	25382.346	24421.186	25594.428	24999.535
13093.200	13845.991	22720.395	21521.809	22424.734	22645.748	22599.625	21943.682	22612.859	22369.881	23044.992	22567.115	20975.002	22223.467	23178.717	23424.361	24260.816	23502.650	23406.322	22513.447	24627.070	24382.379	23544.193	22944.465	24029.910	24199.084	24135.812	24227.053	24578.459	24401.174	24176.771	24558.730	24263.754	25334.615	24835.414	23882.459	24353.566	24793.855	25220.734	24180.436	23895.240	24593.039	24881.529	24085.699	24606.209	25288.158	25673.244	24909.480	24015.137	23417.906
13166.800	13198.484	21090.596	21247.885	21828.865	21739.875	21939.254	21816.664	22675.568	23478.750	23091.637	23323.643	21958.762	22658.635	22639.908	22338.072	23063.498	23945.969	22682.154	22929.807	24171.244	23255.551	23395.277	23892.398	24130.760	23308.090	24423.656	24878.779	24447.543	25162.412	23406.441	23379.457	24138.113	23589.768	24669.334	24753.926	24814.639	25246.090	25282.494	25042.301	25339.312	24958.975	24582.980	25386.498	25576.014	25014.799	25326.201	24287.547	24825.658	24853.074
12261.600	12365.476	22118.525	20758.758	21615.037	21826.043	21147.750	21017.721	21187.988	21254.809	21657.268	21725.598	21894.916	22138.402	21688.086	22036.914	22847.982	23198.428	23322.014	23574.811	22886.066	23663.346	23899.016	23225.711	23056.871	23316.082	23782.734	23504.047	23533.660	24178.438	23884.309	24164.465	24313.971	24322.742	25526.969	25111.656	23773.295	24101.219	24421.115	24104.223	25034.578	25609.826	24870.965	24531.850	26100.305	25991.709	25263.055	24960.057	24540.627	23327.885
11604.400	12070.038	20048.652	20380.232	20832.078	20750.518	21458.150	21178.287	22031.848	22430.428	22223.420	22572.600	23113.801	23950.553	23466.600	23535.041	23783.799	23918.020	23913.357	24792.432	24679.559	24316.578	25093.426	25334.234	23708.891	24394.928	24863.070	24495.207	25039.332	25180.715	25812.234	24929.482	24248.918	24970.461	24548.896	24443.646	24771.053	25796.598	25358.076	24341.123	24690.969	25058.162	25830.305	25140.465	24965.584	25097.248	24227.635	25326.379	25736.051	25238.934
12455.200	12133.088	21658.543	21804.299	22117.271	21279.746	21603.736	22288.955	21643.574	21797.391	22316.057	22515.678	21239.832	22540.000	22243.633	22350.238	22665.713	23676.521	23703.057	24605.020	23746.334	24254.400	25257.910	25022.027	24771.498	24543.281	24900.502	24833.744	24601.961	24707.969	25263.410	25062.686	24636.006	25417.895	25712.697	25302.363	24584.434	24653.043	25165.131	25545.666	25113.020	24824.367	24779.238	25183.730	24833.938	25276.557	24891.406	24484.676	24231.436	24053.090
12039.000	12264.369	20719.303	20856.100	21056.244	21029.852	21111.939	21783.439	22107.223	22129.402	21579.107	21887.971	22356.180	21861.125	23029.008	23003.939	22245.113	22628.191	23739.367	22533.385	24261.643	24146.604	24635.439	23877.391	23671.035	23310.736	23837.953	24493.416	24187.945	24444.363	24709.160	24201.443	24517.938	24426.869	25027.211	24668.145	24292.717	24526.242	24530.070	24604.656	24402.600	25114.217	24966.893	24981.131	25012.027	25026.344	24848.893	24670.957	24131.715	24599.016
13257.800	12852.338	21415.135	20864.668	20977.252	21272.010	22012.303	22087.664	22213.957	20986.355	21848.418	21407.430	21924.447	21923.250	22685.074	23000.010	23808.178	23400.520	24120.896	24272.588	23839.109	24006.857	23724.957	24076.223	23958.061	24673.139	24837.703	24113.455	24950.980	24862.586	25768.328	24754.488	24971.469	25645.957	25065.189	24884.043	24893.367	23905.916	24141.170	24724.914	25891.775	25854.631	24711.043	25055.352	25723.393	26307.586	25492.582	24653.168	24566.186	24777.109
12872.000	12726.600	21299.525	21478.656	21011.424	21150.074	21236.936	21601.324	21107.328	22987.039	22390.166	21548.887	23405.764	22946.529	22474.307	22140.934	22009.467	22500.326	23506.496	23834.641	24155.346	24005.533	24851.756	25525.318	24889.217	24541.939	24722.840	25355.961	24717.449	24811.949	24774.969	26294.607	25608.002	25542.840	25063.773	25271.602	25520.770	25499.170	26079.092	25231.291	24348.344	25806.938	24673.098	24566.332	25619.201	25929.467	24456.305	25511.207	26092.713	25349.096
12228.800	12993.337	21491.754	20733.574	20573.260	21064.561	20735.486	21589.787	21815.439	22536.107	22682.477	23359.504	22802.658	22510.727	22835.055	22873.725	23164.375	23517.928	23976.027	23591.668	22489.977	22973.311	23892.717	24261.754	23772.930	24995.033	25321.326	24813.654	24164.211	24678.180	25031.291	24416.414	25515.705	24245.609	25133.754	25186.471	24711.320	23853.096	24084.924	24638.791	24576.910	24326.580	24436.682	23774.053	25315.807	24756.197	23987.662	24753.297	24528.539	25234.508
12635.400	12868.140	20900.646	21081.350	21589.045	21896.109	21869.947	21319.338	21985.812	21976.369	23081.213	23421.961	23061.951	23183.664	23069.775	22904.826	23816.965	24352.258	22979.777	23496.656	23260.443	24045.479	23306.625	23765.773	23911.861	24671.637	24776.762	24906.727	24693.168	25619.725	23898.326	24898.746	26297.070	24069.676	25153.441	24608.219	24438.289	24767.273	24275.807	24990.510	24032.410	24564.850	25081.934	24789.752	24140.164	24183.072	25285.332	24748.896	24370.092	24884.250
12860.800	12931.777	21325.828	21776.635	21462.246	21067.299	21234.562	21235.645	22318.436	22518.559	23912.379	22972.469	22971.176	23034.938	23229.365	24172.453	24165.586	23354.586	24146.115	23617.967	22878.984	25180.074	25137.816	23824.604	24650.826	24840.594	23929.131	23703.406	25318.133	25751.961	25216.898	25634.600	25075.260	24444.184	24380.361	25034.232	25402.840	25126.752	24949.133	25389.834	25421.961	24429.707	25252.371	24921.717	26196.840	25587.637	25258.006	25242.398	23981.633	24550.961
13055.800	13045.003	21964.529	22190.053	22027.156	22265.061	22478.754	22265.914	22671.875	21132.426	21977.846	22486.742	23434.832	23452.979	22934.898	23373.990	23181.418	23215.564	22534.980	22932.771	24496.266	24896.406	24142.209	24773.906	25319.350	24898.277	25114.809	24979.781	24737.812	24587.936	24698.477	24914.258	25183.945	25581.361	25155.604	25473.400	24661.449	24532.635	25198.912	25616.959	26373.199	25150.660	24735.123	24034.566	24486.750	23835.234	24784.221	24353.166	24043.410	24566.164
12763.000	12839.522	21899.361	21297.395	21541.051	22333.672	22601.117	22543.373	22817.318	22740.473	23312.277	22738.412	23178.500	22620.205	23814.012	23129.203	22905.090	23210.492	23589.312	23497.084	24927.100	23854.348	24202.885	24400.297	24028.393	24577.041	25377.094	25424.635	24535.934	25076.918	23638.711	24743.939	25544.484	24516.730	24748.219	25105.527	25099.242	24849.992	25212.893	24330.133	24457.109	24822.342	24158.941	24428.664	25790.617	24266.354	23573.988	24423.354	24763.215	24494.584
12534.400	12501.421	20048.066	21051.441	21360.453	21596.480	21643.762	22655.305	22667.465	22113.068	22250.068	22916.195	22350.045	23042.820	23038.830	23857.135	24501.002	24491.453	23037.104	24102.623	24527.672	23843.057	23544.609	24717.191	24373.391	25371.205	25235.119	24722.932	24975.027	24866.553	25028.822	24504.006	24241.027	25773.793	25543.762	25781.234	26147.508	26291.326	26017.580	25489.645	24415.221	25056.566	24905.238	24573.754	24357.041	24580.514	24581.547	24831.611	25321.404	25837.441
12540.800	12992.111	20178.748	20528.529	21013.719	21128.051	21750.377	21365.311	22386.830	23186.605	23368.859	22983.406	22671.643	22315.029	22458.158	23415.018	23048.949	23253.332	23520.340	24350.809	24531.223	24717.439	24999.559	25342.398	25188.238	25560.094	24678.922	24329.406	24618.297	24825.393	25080.902	24918.242	25396.160	25445.803	25634.104	24213.760	25279.389	25894.432	25334.320	24965.502	24255.266	24854.834	23732.764	25503.482	25927.898	24770.434	24833.332	24971.393	25285.203	25582.197
12824.600	12903.847	21279.041	22243.779	22142.490	21699.602	21641.072	22105.232	21024.146	21343.895	21199.984	22853.512	22167.281	22253.668	22632.109	23050.422	23909.859	24046.670	24162.148	24394.461	25251.934	23592.596	23785.057	24839.072	24395.955	24502.850	25320.547	24987.059	25009.088	26228.672	25728.992	26529.203	25690.908	24486.643	25319.594	24779.576	25186.242	25626.547	24604.527	24305.230	24256.605	24502.051	25077.928	24993.504	25521.668	25518.059	24274.375	24260.832	24186.809	24649.516
12569.000	12539.495	21736.748	21340.664	21523.604	21625.914	21493.197	21425.258	22097.186	22569.678	21609.889	22159.930	22071.986	22169.811	22426.871	23011.773	22740.506	22663.490	23756.350	24414.781	24474.576	24068.354	24212.525	24697.289	24262.035	25015.820	24967.896	24826.516	25261.002	25140.684	25621.244	24355.482	23999.586	24668.689	25883.146	24676.807	25311.088	25093.232	25206.943	25416.104	23340.834	24096.604	25757.074	25833.965	25572.662	24330.645	24870.078	25700.309	25629.932	25312.260
12744.600	12559.471	21079.406	20639.229	21538.500	21358.969	21757.584	22433.580	22092.049	21530.734	21839.898	22582.789	21951.045	22020.725	22413.480	22491.246	23239.762	23901.652	23424.865	23800.660	24615.262	24326.287	24921.297	24620.510	24309.980	24163.195	24568.885	25489.703	24295.160	24615.975	24426.443	24399.232	27286.240	24618.930	24321.191	24395.287	24280.957	25188.797	24983.303	25047.035	25212.646	25167.520	24299.656	25337.082	23874.256	23543.734	25391.115	25699.029	25122.938	24664.252
12178.000	12596.959	21297.418	21587.154	21297.574	21204.947	22018.543	22256.830	22519.664	22227.648	22610.084	22904.549	22002.914	21785.047	21610.465	22481.867	23226.846	23635.037	23152.318	23299.500	24632.904	24458.395	24219.680	23942.396	24408.225	25232.902	23768.184	24355.412	25648.398	25009.736	24322.770	24529.945	24901.537	25544.227	24678.152	24111.770	25023.674	25228.508	24947.918	24556.371	24612.535	24736.422	24781.549	24750.309	25120.713	24044.639	23544.521	24624.432	24616.148	24518.525
12871.400	12901.228	21729.064	21131.191	21313.137	21386.955	21551.143	22260.082	21907.492	21551.459	22702.533	22138.373	22030.787	22752.607	23088.432	22587.729	23695.721	24716.363	24820.061	23563.049	23924.414	23887.096	23848.230	23369.688	24149.986	24262.357	24365.424	24679.588	24116.408	24502.088	25619.084	24041.551	24063.674	24596.373	24708.092	24266.062	25014.801	25173.170	25086.195	25242.947	25253.016	25029.875	24850.039	24724.818	25277.564	24736.309	24444.561	24169.654	24611.088	24606.691
12859.000	13237.062	21098.682	21020.814	21777.271	21447.943	20391.129	21034.557	21806.205	21060.576	21932.438	21793.027	23141.717	23206.998	22357.590	22556.090	22716.221	23042.143	23484.227	23669.268	25423.191	24629.785	23852.430	24637.428	24644.846	24911.219	24868.656	24429.744	24445.244	24603.609	25275.580	24821.373	25379.477	24357.303	24799.520	24573.162	24687.822	25643.301	25339.676	24276.633	24147.902	24927.576	24972.184	25438.693	24999.973	24833.129	25431.744	24839.172	24509.520	24954.191
12542.000	11964.989	20289.574	20644.652	21076.672	21255.986	21028.791	20893.707	21371.955	21667.605	21188.699	21732.121	21775.592	21849.896	22037.562	22980.955	22657.404	23258.502	24378.875	24569.340	24614.895	24169.408	23872.232	23356.354	23482.934	24040.543	24276.363	24198.246	24533.170	24135.078	24664.771	25310.441	25900.178	24526.059	24757.426	25080.318	24086.260	24695.605	24069.299	23829.453	24368.605	23671.754	23401.076	24001.293	23998.014	24413.773	24446.422	24342.205	24840.484	24003.430
13040.800	12851.952	20551.689	20739.438	20673.650	20725.547	21679.729	21411.988	21364.797	22184.971	22239.277	22127.107	22493.293	22809.252	21911.074	22556.262	23764.479	23500.406	23313.799	23060.695	23454.699	24233.166	24377.229	24277.900	24121.500	23711.881	24657.568	24707.080	25133.607	25813.615	26641.854	25879.475	25080.203	26090.342	25053.852	25396.750	25338.971	25354.688	24969.447	24886.836	24973.578	24792.982	25394.430	24697.109	24834.266	24438.293	24590.191	24397.570	23693.637	23763.473
12764.200	12466.476	21199.850	21638.738	21040.012	21264.109	20781.969	21631.334	21373.201	22180.521	22711.223	23641.756	22923.994	22395.381	21878.240	22396.014	22656.828	22571.805	22850.312	23515.463	23568.559	22991.082	23201.248	23410.338	23887.320	24862.715	24838.861	25107.717	25461.549	26317.777	25577.396	25544.543	25157.043	25429.459	25457.369	25400.834	24268.666	24568.385	24673.037	25708.607	26362.619	24447.994	24566.162	24638.248	25766.322	25489.324	25547.844	25633.654	25823.684	24148.461
13101.400	12623.227	19855.029	20857.148	21146.727	21158.803	21766.957	22041.529	21927.469	21117.592	21976.066	22678.723	22586.014	22199.439	22404.709	22984.676	23309.053	22759.793	23079.930	23862.475	24599.951	24381.295	23201.936	23187.217	23579.170	24238.482	25027.119	24424.377	24490.004	25022.312	25246.477	24858.068	26187.430	25658.404	25019.121	25043.557	25236.301	25497.229	24817.193	24131.945	24081.314	24461.619	25142.543	25323.273	24064.197	25111.459	24858.637	25139.547	25712.150	24163.125
13236.400	13179.457	20775.670	21264.988	21446.340	21931.688	21877.504	21048.627	20907.955	22206.236	22186.342	22007.498	21710.543	22689.641	22627.250	22438.244	22671.443	23170.191	23359.539	24082.438	24526.793	23362.852	24190.785	23610.672	24109.168	24031.812	25030.770	25265.398	25126.914	25424.730	25751.811	24667.494	24124.084	24653.654	25294.662	25152.562	25941.756	25911.219	25415.213	25635.996	24626.121	24198.828	23584.572	24680.758	24990.520	23827.312	24819.559	25795.207	24068.887	24196.766
11656.200	12128.808	20934.066	20656.363	21413.641	21985.592	21706.797	21507.869	22196.832	22598.135	23069.955	22119.838	22463.582	22659.572	22371.869	22700.088	23767.363	23417.494	23798.535	22974.885	23542.459	23755.906	24272.031	23982.883	23838.920	24743.141	24444.434	23906.098	24115.934	24128.139	24468.992	24817.809	24653.025	24700.912	25229.961	25125.117	25438.436	25100.953	24731.494	24238.824	24419.631	25080.922	23649.289	25195.891	24133.617	24372.262	23821.586	24715.787	24697.244	24558.383
12995.800	12528.606	20600.367	21945.908	21297.434	21000.691	21846.844	22761.867	22249.959	22666.264	23078.729	21869.938	22797.258	22353.562	22262.746	21905.639	21834.318	22551.484	23477.033	23447.264	24072.035	23741.102	23058.627	22695.178	24048.008	24621.635	24296.023	24429.164	24654.104	25491.469	23814.064	25065.986	24418.688	23339.010	25041.105	25384.377	24633.711	24854.627	24477.965	24261.914	23886.771	23516.594	24769.117	23217.109	24293.184	24447.250	23467.768	23130.037	25254.520	25259.193
12658.800	12558.907	20327.287	21114.717	20987.773	21726.467	22559.842	22125.498	21277.561	23322.051	21709.084	22653.334	23698.414	23019.236	23194.980	23071.059	22492.248	22550.945	22337.174	22348.783	23506.525	22703.209	22981.910	24036.348	23932.643	22660.250	23413.879	24902.352	24118.154	23240.775	23539.426	24150.516	24524.896	25171.631	24653.711	24799.852	24202.332	23933.016	23868.543	23093.648	23906.432	24666.918	24838.256	24269.238	24171.799	24493.686	23412.055	23877.639	24919.180	24436.523
12153.200	12605.938	21103.174	20747.379	20534.301	21172.896	21496.518	21612.035	21934.215	21559.795	22641.223	22524.832	21658.963	22020.127	21888.121	22751.223	22618.820	22628.928	22784.021	22770.109	24464.963	23208.961	23489.682	24211.230	23363.061	22818.541	23693.062	24410.418	24604.803	23366.305	24333.920	24299.992	24123.211	23719.117	24299.594	24414.764	24209.703	24204.797	23926.785	24278.211	23635.119	23676.164	24388.000	24711.244	24894.406	24164.770	24595.414	23815.648	23931.664	24183.941
12370.800	12252.193	21647.850	21316.875	21641.955	21551.314	21648.783	21408.045	21568.990	21955.855	22474.182	22599.137	21539.152	21558.941	22400.795	22691.807	22281.568	22808.898	23617.502	23414.182	22869.016	23198.828	23761.318	24272.793	24039.117	23735.439	24118.234	23920.420	24239.217	24628.068	25332.479	24005.805	24201.281	24409.854	24670.068	24773.781	24699.889	24911.381	24816.006	24895.797	24907.113	24824.342	26128.475	25119.732	24905.162	25145.639	23751.205	24091.139	24903.020	24939.588
11388.800	11982.613	20330.730	20079.453	20448.211	20961.213	21585.561	22054.432	22297.916	21829.652	21651.430	20440.889	21878.131	21355.398	21990.184	21727.066	21989.873	22273.525	22483.502	23218.766	22654.801	23366.973	22869.904	23185.131	23532.426	23220.932	23136.404	23667.672	24485.629	24104.752	24969.812	24548.760	25019.137	24454.229	24842.189	24552.029	24601.424	25072.926	24742.650	24618.174	26292.986	24693.311	24825.646	23898.664	25033.943	24180.473	24479.627	25345.479	25395.418	23905.693
13274.200	13038.419	21135.980	20649.818	20994.115	21971.010	22141.348	21614.158	21795.363	22036.965	22563.512	22040.914	21638.164	21791.900	22092.869	22739.873	22772.092	22671.732	22840.832	22776.773	22807.041	22357.406	23388.225	23463.559	23471.994	24304.906	23774.924	23755.293	23504.225	24039.076	24736.703	23561.580	24668.438	24693.232	25234.709	24902.549	24781.252	25447.746	25246.873	25009.420	24402.375	24467.885	24543.545	24644.027	24724.836	23879.730	24546.883	24582.115	24100.432	24140.705
13819.000	13059.686	20736.688	21295.285	21581.205	21376.377	20890.299	20949.391	21178.336	21089.240	22029.793	21107.986	22639.027	22033.924	22337.908	23357.229	22786.947	22080.451	23428.441	24242.967	23110.234	23791.154	24168.473	23363.072	23752.121	24444.707	23354.650	23588.152	24440.514	24435.348	22932.605	24451.529	24917.049	23796.516	25755.930	25145.842	24250.539	24524.346	24392.059	24486.424	24292.162	25325.682	25204.629	24976.531	24498.018	24564.164	24441.547	23836.287	25116.795	24717.252
11911.200	12584.254	21172.998	20413.986	21092.939	21599.498	21840.686	21011.320	20835.520	21025.271	20593.051	21045.631	21314.604	21869.453	21234.729	21867.836	22049.770	22467.711	22538.480	21519.889	23328.469	22271.943	23126.814	23531.723	24149.033	24518.268	24367.861	24088.861	24905.850	24025.863	24065.992	23971.836	24209.680	25377.254	25346.365	25486.402	25464.506	24581.668	24076.301	24248.535	24599.312	24956.018	25241.520	24229.475	24595.045	24417.182	24801.156	24751.016	24528.238	24267.861
12425.400	12190.979	20341.926	21146.912	21577.586	21170.746	21114.875	21093.906	21235.514	21384.744	21531.193	21614.438	21895.141	21735.873	22580.934	22042.760	21963.232	21854.045	22874.705	23574.633	24166.455	24050.406	23812.846	24013.410	23975.424	24471.869	24593.682	24105.365	24730.783	24259.318	23160.189	24370.527	24271.062	25281.543	24906.107	24758.016	25434.260	25455.133	25007.939	24905.006	25523.877	25604.963	25349.498	24550.516	24347.752	24303.613	26162.568	25380.680	25383.879	24501.332
12377.200	12856.234	20932.840	20420.172	21056.006	22153.307	21461.344	21227.148	21578.625	21722.676	21348.248	21410.684	21930.094	22593.615	22616.730	22311.008	23297.865	22745.229	22349.176	23053.170	23193.830	23403.035	24735.033	24531.949	23108.400	23607.109	23274.977	24057.875	25225.139	25904.229	25743.953	25836.287	24897.629	26024.926	25417.598	25145.150	25191.010	25730.799	25559.141	25251.291	24754.096	25149.791	24018.682	24124.387	24368.914	23590.320	24585.447	25069.463	24711.469	25127.863
13259.000	12654.352	19417.436	20660.924	20995.877	20960.305	21881.682	21729.725	21527.324	21194.121	21200.865	22181.102	22262.420	23257.461	22750.742	22334.898	22923.975	23083.434	23040.924	23535.438	23272.195	23773.275	23572.689	23986.490	24586.523	24477.195	24176.230	24256.064	24270.086	24848.492	25500.941	24662.363	24613.377	24261.146	24728.924	24887.867	24527.951	24906.445	24369.381	24494.201	24208.201	24274.145	24525.973	24184.830	24764.158	25259.961	24323.641	24771.949	25393.629	23973.939
12681.400	12175.893	20781.182	20878.990	21191.939	21122.047	21553.619	21699.887	21484.285	21908.906	21958.885	22844.980	22267.047	22215.461	23193.846	22980.873	23011.756	23119.357	24379.684	24287.553	25386.588	24275.141	23028.855	24146.225	24111.674	23569.029	24265.992	24429.723	24843.311	24917.084	25384.320	25186.719	25113.916	24539.977	25223.740	24846.309	24554.332	23864.338	24509.141	25145.939	25054.711	25033.777	24937.838	23899.748	24623.164	25823.975	24491.900	24705.980	25117.391	24602.686
12058.000	12025.322	20459.580	20984.309	20917.396	20744.881	21270.053	21391.793	22372.348	23102.867	22396.557	21656.693	22723.291	23166.666	22729.234	22548.543	22744.656	23492.812	23166.916	23258.059	23045.920	24010.613	24438.881	25252.832	25487.896	24390.281	24069.074	24369.303	23855.721	24499.934	25118.801	25164.217	25407.643	26136.955	25626.266	26092.438	25861.795	25482.096	25097.789	25109.660	24752.273	24651.074	25024.174	26227.090	24737.145	25960.102	24621.779	25565.973	24482.758	24867.404
13047.200	12641.313	20936.916	21285.311	21451.637	22227.592	21583.291	20837.355	21627.428	22146.006	22500.543	23208.447	21417.691	23135.377	23435.795	22898.646	23334.354	23379.127	22168.527	23761.033	24188.744	24290.914	24502.543	23823.658	24873.820	25423.230	24295.324	24225.537	25067.430	24540.514	25062.582	25889.701	24353.188	25706.916	25269.842	25487.896	24932.186	24334.988	24549.635	25153.201	25973.754	24799.777	24564.926	25292.426	25545.391	25284.762	25581.631	24676.576	25739.061	25396.291
12811.600	12786.830	21057.264	20997.900	20852.229	21972.479	21949.756	22188.701	21875.871	21184.100	22557.529	21239.930	22356.211	21822.896	22091.574	22890.518	23630.584	22907.246	22997.283	23301.939	23815.658	23783.730	24374.338	24576.031	24467.906	24661.660	24326.211	25100.260	25127.357	24996.447	24411.285	24712.006	25067.318	26246.254	25378.791	25351.352	25122.467	24976.598	24473.975	24229.861	24994.264	25313.305	24176.031	24864.840	25205.758	25875.109	25321.281	25269.910	25419.299	26124.123
12006.800	12095.115	20107.215	20195.365	20666.762	21013.203	21298.025	20994.527	21626.619	22655.727	22143.184	22246.713	22703.418	22595.213	22674.428	22383.803	22768.092	22640.361	23993.002	24730.324	24064.564	25483.781	25299.119	24288.121	24573.859	24008.393	23679.109	25215.811	25106.199	25415.176	25671.477	25188.387	24047.375	24719.930	24603.820	24675.566	24911.881	24517.582	25057.574	24754.459	23989.676	24463.691	25332.467	25127.752	25094.461	25618.971	25889.699	25216.969	24484.770	24545.115
12732.000	12622.282	20863.002	21357.820	21887.436	22543.869	22072.645	22409.223	22874.506	22490.588	22813.930	22754.570	22514.039	22580.600	22201.396	21623.672	23111.086	23238.482	23075.631	23930.213	23740.322	25335.020	24714.854	24938.562	25165.277	25692.396	25216.133	25251.430	25046.455	25072.152	24934.287	25847.717	25249.861	25237.135	26318.652	26518.250	26277.512	25901.533	25452.039	24904.074	25039.033	25195.996	25756.262	25656.734	24784.803	24927.111	26138.131	25465.590	24658.111	24488.295
11942.000	11702.746	19801.771	20770.482	20887.678	20607.289	20685.947	21022.402	21705.990	22262.572	22202.041	21687.107	22272.340	22518.047	21659.598	21893.820	22530.867	23181.662	24007.951	23482.867	23586.357	24219.375	24278.768	24400.887	25157.535	25246.232	24271.367	24804.156	25196.693	24957.828	24527.809	25033.025	25058.902	24014.199	24528.514	24997.268	25203.885	24712.248	25055.355	26216.840	26881.383	25616.805	25616.576	24979.748	26051.439	25424.701	25295.436	25135.916	24556.156	25176.008
13217.200	12775.641	21100.277	20234.244	20261.715	21010.361	21261.055	20934.203	21629.193	21398.936	22883.543	22411.953	21723.107	21916.551	22753.109	22959.020	22375.748	21595.123	23504.025	24114.213	23209.738	24263.602	24411.951	23316.115	23817.219	23673.770	23643.207	25091.674	24713.922	23653.811	24594.426	25308.635	24321.346	26165.062	25497.018	24637.564	25362.600	26185.479	25741.578	25543.027	24920.846	25656.061	24251.773	25350.760	25702.977	24616.328	24999.947	25796.684	26046.771	25511.781
12891.800	12822.854	21112.904	21040.969	20694.297	20182.117	20161.205	21797.260	23122.469	22103.584	22199.258	22362.902	23029.756	23042.443	22797.979	22965.824	24006.059	24371.098	23227.930	23845.908	24660.133	25084.611	24418.676	24702.229	24777.037	25576.123	25059.232	24448.461	25110.516	24890.250	24938.889	25671.420	25608.762	25919.623	26152.740	26004.979	25675.166	25928.914	26454.730	26184.131	25261.982	26432.473	27052.512	26052.730	26019.527	26771.615	27346.020	25816.629	26367.613	26609.076
13513.200	13264.033	21815.236	21534.660	22252.600	22895.666	21463.188	21179.148	22025.695	22146.844	22838.697	22938.355	24291.992	22968.814	24168.891	24642.373	23704.537	24006.527	24546.387	23787.529	24130.783	24502.125	24504.898	25617.309	24967.283	25575.498	25923.537	25008.793	26337.984	26193.141	24840.371	25260.717	24794.242	25445.154	25689.869	26614.674	26399.697	25433.428	25930.816	25561.305	24844.529	25300.611	25185.430	25695.807	24838.254	24828.570	26800.557	26843.398	26236.344	25838.666
12276.800	12898.804	21454.322	21502.875	21317.043	21521.535	21652.293	22294.506	22521.100	21834.055	21913.213	23745.166	23529.742	24027.482	24364.707	24430.982	23593.889	23679.248	24151.764	24590.648	24109.418	24833.160	23664.273	23966.277	24535.338	25453.062	25680.326	25414.291	25345.863	25652.180	24851.947	25428.375	24647.430	25854.066	25719.617	25843.092	25564.471	25888.873	26366.318	26357.193	26687.082	25609.795	26695.297	25417.092	24539.727	24989.455	24648.408	25524.705	25123.129	25856.066
12726.000	11965.572	20914.596	21309.820	21592.098	21810.908	21642.371	21249.090	21429.869	22441.467	22026.115	23056.324	23149.447	22898.816	22430.221	22486.400	22937.992	24177.916	23325.959	23592.727	24039.711	24372.900	24376.230	23718.244	24627.033	24345.482	23753.355	24285.928	24135.965	24774.059	24736.664	24232.963	23640.305	24206.051	25799.209	25077.662	24760.678	24768.516	24724.975	25568.680	24645.740	24401.893	24803.289	23685.098	23660.090	24179.965	25065.713	24617.033	25501.027	25399.848
13683.000	12598.053	21277.404	21512.617	21500.623	21455.459	21523.684	22383.383	22220.590	21952.348	21671.629	21487.771	23394.807	22689.117	22526.025	23627.107	23642.369	23208.648	24607.340	23401.674	22726.199	24200.861	23805.732	25240.641	25305.074	24432.324	24745.686	25035.395	24467.963	25339.303	26166.994	26351.127	25216.225	24459.283	24954.312	26135.387	25506.916	25231.402	25769.199	26050.441	26118.998	24762.230	25843.738	25087.453	24302.723	24541.148	25220.758	25473.525	24227.301	24060.506
12692.800	12629.133	20722.863	20808.975	20934.535	20583.846	20879.975	20542.775	22181.711	22154.623	22675.350	22902.074	21951.289	22559.596	22111.836	22790.363	23365.477	23768.410	25518.320	24464.184	24019.473	24570.367	24871.957	25172.422	24819.428	25617.342	25780.092	25867.578	25034.232	24627.098	24613.805	25312.107	24683.420	25942.154	24779.141	25846.588	25928.793	26130.070	25627.031	25600.811	25832.799	26660.459	25651.475	25604.393	25422.182	25628.355	25853.100	25420.188	24429.887	24859.262
12840.600	12645.487	21657.133	21782.920	22079.213	22083.211	22676.771	22206.021	22721.604	22419.354	22840.674	22192.703	22547.129	23672.564	24424.088	24052.959	23743.260	24441.510	23987.047	24506.303	24155.051	25124.520	24112.080	25079.555	24985.287	25282.318	25136.223	23685.490	24796.264	26187.715	25406.439	25931.537	25914.404	26271.990	25670.660	25959.812	25919.986	25795.814	26150.639	26496.006	26333.293	25943.311	26423.367	25110.896	24733.186	24094.307	25293.285	25853.369	24884.354	24233.186
12824.600	12841.589	21853.924	21112.049	22295.240	23399.135	23063.861	22932.980	23227.238	22408.107	22407.422	23196.883	22594.262	23692.518	23745.463	24084.328	23351.176	22933.633	24369.666	25024.926	24407.014	24648.578	23295.072	23461.162	24267.180	24122.156	24482.318	25005.242	24035.295	25436.689	25518.527	25483.207	25932.490	25904.551	25527.045	26670.848	26361.168	26390.762	26396.154	25393.967	25123.158	25180.963	25761.363	24377.000	25272.631	24956.604	25611.947	24847.377	24032.625	24742.010
12641.800	12503.669	21285.305	22039.717	22069.994	22764.225	22087.518	22737.064	23243.408	23330.836	24019.887	22280.637	22392.809	23666.820	23474.461	23054.873	23311.342	23980.824	24715.900	23124.678	22607.984	23981.006	23592.518	24383.316	24792.244	25053.381	24576.590	24979.525	25015.438	25118.148	26103.965	27237.035	25999.438	26919.838	25484.525	26479.166	25921.480	25641.498	25685.416	25654.129	24591.385	25577.346	25198.002	25378.221	25287.170	26277.617	26492.635	25658.336	25836.846	25980.000
12724.000	12802.177	20903.617	21276.896	21513.615	21658.242	22232.061	22343.297	22377.943	22301.156	22406.713	22653.469	23123.475	24023.641	23619.445	23341.449	24081.852	23992.918	24401.982	24713.711	25375.430	24016.867	24460.750	25235.139	25447.748	25405.443	25816.488	25908.180	26220.936	25860.957	26252.527	26211.205	25395.564	26932.525	25688.633	26211.061	26285.197	26637.891	25800.445	25931.871	25643.342	25721.660	25979.701	25427.348	26681.879	26127.514	26939.932	26664.416	26869.486	26493.691
12328.600	12497.874	21500.553	21746.543	22416.543	22459.619	22275.293	22115.828	22712.537	22809.838	21875.527	23324.293	23372.801	23521.809	23612.564	23682.412	23797.520	23801.021	24458.035	24355.539	25133.309	24223.494	25013.432	25340.811	25603.566	24758.385	25451.506	25845.045	25404.250	25316.273	25898.459	27034.074	26621.961	26124.146	26190.217	26465.289	26252.396	26791.924	26227.283	26505.744	26786.973	25883.688	25623.947	25662.777	25164.771	26057.621	26188.627	26035.676	25646.830	25740.900
12541.600	12462.621	20632.477	20470.055	21102.703	21308.221	21775.949	21806.373	21697.100	22506.115	22699.865	22827.275	22714.541	23805.006	24285.941	23460.332	23978.197	23770.119	23774.348	23713.707	24836.314	24211.793	23878.469	24369.279	25121.828	25643.176	25786.072	26357.705	25617.350	26463.004	27205.146	26397.791	26243.242	25542.455	26222.486	25232.545	25429.025	25434.545	25404.543	26023.721	25790.143	25277.473	25597.451	25731.982	26387.656	26425.490	27153.199	26867.443	25871.277	25970.186
13666.000	12813.543	20698.561	20407.309	21228.363	21539.715	21868.604	22477.303	22423.477	22603.805	22959.803	22625.609	22375.133	23335.498	22990.262	22833.996	23299.559	22964.984	23726.736	23748.514	24883.447	24328.275	24669.154	24393.742	24470.662	25234.982	25371.271	25056.838	25135.047	24713.377	25139.164	26081.396	27564.389	25580.814	26012.176	26809.070	26759.877	25922.186	26074.719	26742.893	26491.854	26289.238	25372.520	25236.414	25670.043	25471.209	25167.334	27052.838	26750.189	25450.598
13276.400	12592.350	21826.129	20684.984	20657.992	20254.568	20916.627	21524.654	21987.779	22417.125	22767.158	21489.162	22006.924	22879.861	23953.352	23274.834	22520.990	22674.953	23349.615	22924.793	23661.131	23898.781	24736.840	24558.834	23282.105	23870.947	24219.525	24198.098	25102.461	25691.504	26300.502	26060.746	27487.891	27598.035	25626.344	26579.537	27400.375	27070.840	26087.965	26734.377	26452.666	25712.064	25957.752	26085.391	26557.307	24326.908	25466.967	25782.721	27078.176	26740.279
12300.200	12454.018	22426.377	21363.799	21222.135	21915.260	21980.857	21918.977	22442.969	22162.402	22493.010	22506.191	21437.078	22732.572	23353.875	23504.658	23148.379	23441.115	23180.166	24687.268	23782.334	23141.514	24049.391	23756.816	24637.990	24489.838	24791.926	24089.025	24766.289	25550.195	25294.941	26925.518	25966.518	25133.498	26890.959	27919.215	26810.188	27505.658	27298.209	27907.078	27301.264	26814.064	28000.938	26044.752	27199.021	25903.248	26523.568	26953.271	25769.467	25550.004
13246.000	13088.258	21607.902	21363.639	21914.941	22007.143	21698.404	21877.490	21816.559	21593.527	21638.643	21638.646	22433.582	22330.385	22532.293	22756.928	23323.084	23909.824	22885.189	23221.074	22941.188	24172.812	23625.316	24279.746	24404.730	24147.369	25401.398	25835.467	25256.332	25419.016	24487.789	25468.881	25827.887	25221.775	26148.039	26907.799	27163.045	26703.535	26752.982	26763.734	27406.242	26544.350	27074.289	26138.008	27033.256	26221.498	25468.924	26102.633	25712.936	24964.383
12766.400	12905.853	21785.719	21169.252	20581.547	21748.432	22758.549	23148.965	23185.695	22803.715	22070.744	21809.098	22591.771	22026.773	22143.775	22570.715	22527.301	22841.875	23541.021	23576.180	23390.041	23243.775	23038.658	25358.242	24563.783	23772.873	24600.604	24945.771	24719.500	25341.480	26158.104	25728.787	25186.807	24932.795	25833.443	24736.805	25572.260	26602.713	26723.898	26973.590	27121.193	26465.447	27244.902	26890.707	26357.520	25989.303	26371.250	25761.951	25471.441	25880.615
12433.400	12704.354	21284.842	21503.592	21012.602	21194.791	22075.783	22060.752	21874.477	22452.604	22968.229	22877.281	22630.324	22088.477	22188.615	22092.373	22611.600	23460.273	23222.473	23570.688	24123.457	23331.645	23713.600	23910.674	23959.324	24261.955	24692.678	24787.408	24626.018	25372.377	25132.385	24916.848	25877.592	26372.512	26430.994	25982.674	26504.295	26558.664	25648.146	25555.512	26019.365	26599.451	25907.314	25022.908	25132.699	26868.643	26587.182	26593.553	26822.271	26318.707
12674.800	12478.616	21476.812	21124.371	21079.557	21324.943	21829.537	21675.990	22203.553	22386.562	22003.537	22254.070	23320.557	22841.254	22026.898	22985.906	23591.951	22576.881	23279.764	22779.674	24862.801	24139.986	25217.879	24320.332	24843.391	25272.002	25188.389	25586.035	24865.689	25579.020	26176.799	25433.299	25440.973	26000.227	26177.307	26322.232	27158.314	26977.961	26960.100	27108.219	27026.330	26458.562	26453.377	26744.174	26220.260	26798.609	26472.662	26509.133	26408.744	25811.416
12915.200	12491.101	20894.844	20910.932	21779.984	22130.371	22017.139	21569.580	22032.182	22540.949	22022.414	22214.252	22525.020	22625.672	23497.779	23747.676	23729.561	23202.584	22436.203	22578.672	23803.908	23182.311	23493.420	24335.193	23809.270	23589.678	24512.742	24552.289	25060.908	25198.109	25897.406	26272.877	26079.561	25623.594	26233.211	26674.805	26125.043	26229.029	26682.758	26350.387	25917.045	25785.895	26592.977	26355.639	26410.627	26021.344	26607.576	25449.250	26396.521	27263.955
12622.800	12598.842	21438.834	21302.447	21203.090	20760.084	20916.131	21773.961	22430.416	22258.146	22968.566	21913.500	21975.283	22050.516	22350.986	22528.426	23255.623	22685.422	23834.518	23365.670	23214.014	23593.795	24661.842	24076.355	24951.244	24628.502	23848.838	23774.328	25662.699	24827.883	25565.268	25716.607	26214.162	26203.105	25743.180	26125.516	27043.826	25765.881	26020.178	26475.664	26817.879	26251.125	25855.262	26032.732	25355.555	25436.715	26347.740	26693.828	25788.227	25516.281
11556.000	11763.251	21558.295	21242.904	21327.670	21336.117	21528.693	21282.398	21638.500	21971.738	21280.707	22629.031	22069.701	23153.631	22959.918	23142.047	23915.852	23566.885	23044.879	23377.713	24484.547	24286.490	23215.008	23788.857	24646.312	24992.113	24735.568	24636.023	24415.912	24613.201	24687.004	25135.082	26189.441	25782.408	25965.807	26571.666	26075.893	25780.564	25660.273	25931.877	26422.381	26239.535	27188.549	26606.430	26139.936	27056.936	26689.012	26345.314	27276.240	25650.885
11782.400	11991.046	20411.266	20322.998	21276.471	21489.910	21695.795	21348.549	22230.201	22543.965	22295.889	21939.367	23377.006	23673.047	23719.166	23074.486	23147.482	23318.414	24307.258	24631.299	24162.258	24375.141	24054.125	24480.842	24512.230	24625.711	25196.486	25475.555	25550.953	25965.824	24898.576	26354.373	25854.631	25341.834	26310.182	26044.203	26129.256	26302.623	26524.283	26407.283	26283.861	26116.758	26614.639	26816.201	27921.045	24742.467	25144.352	25989.123	26108.439	26957.348
11855.600	11900.826	20940.428	20434.914	20979.885	21033.928	21335.531	21801.617	21962.078	22236.602	22391.436	22147.771	23164.350	22559.744	23164.209	22966.387	22890.240	22952.516	23745.648	23592.449	23974.600	23918.752	25016.109	24819.141	25171.041	24878.129	25753.258	25602.518	26137.076	26588.531	26658.504	25363.664	24922.086	25897.857	24725.986	24859.578	25255.406	25103.664	24753.711	24957.133	25865.229	25710.639	26039.615	25953.570	26776.135	27396.035	26517.152	26419.158	25548.090	25296.373
12471.400	12796.011	20889.070	20447.383	21474.693	21448.037	21347.094	21504.539	22281.111	22974.387	21633.254	22779.850	22576.283	23253.414	23626.678	23114.988	23290.883	23103.256	23937.445	24938.537	24461.090	24206.484	23637.693	23924.260	24386.129	25202.562	25154.494	25275.277	25584.670	25579.514	25187.566	26566.184	24753.762	26257.512	26710.316	26587.508	26078.191	26171.102	26152.611	25989.111	26366.906	25833.889	25539.895	26131.871	25676.879	25708.543	24639.016	25123.730	24868.361	25875.713
11379.800	12086.024	20848.961	21468.389	21859.285	21438.080	21935.662	22894.730	22282.205	21674.803	21981.207	21506.938	23649.443	22701.422	23091.467	23734.557	23589.674	24081.471	24114.572	24438.053	23611.695	24572.053	25102.732	24874.990	25067.139	25841.898	25344.508	25312.537	25516.918	25591.697	25818.096	25402.980	26184.797	26328.068	25503.879	26868.992	25827.465	26009.193	26510.607	26193.367	25962.840	25477.109	25408.473	25117.266	25858.936	25759.443	25978.623	24967.592	24626.967	24981.596
11584.400	11921.983	20259.330	20977.672	21865.041	21494.436	21356.094	21659.201	21948.289	22250.822	21651.475	22201.652	21993.182	22417.545	23257.332	23800.094	23306.883	24504.105	22755.914	24152.875	25017.854	24003.562	24769.107	24633.680	25801.658	25332.287	24872.451	25033.389	24784.260	25193.172	26041.602	25283.982	26942.506	26358.852	26236.652	26737.459	26033.012	26162.209	26005.143	25556.984	25619.213	25687.654	26267.678	25858.664	25704.369	25864.018	25471.445	25599.018	24512.789	25221.891
12645.400	12289.968	19613.963	20437.941	20966.422	21282.113	21379.863	21606.621	21934.096	21669.418	22803.336	20880.008	22404.146	23090.398	21590.223	22248.299	22534.951	22378.895	23499.643	24332.104	25551.691	24587.607	24662.047	24159.049	24432.549	24438.561	24798.529	25493.459	25597.414	26175.531	25756.562	25129.062	25798.627	26267.312	26256.215	25153.111	25071.613	25044.949	24834.189	25819.180	25976.154	25179.391	24635.457	24890.506	25092.883	25039.939	25436.488	26000.576	25942.494	25878.859
11837.200	12528.929	21682.287	21678.309	21166.160	20752.027	20876.053	21957.799	21483.900	22366.229	22284.227	22058.805	21825.727	21778.830	22487.371	23215.219	23284.088	23353.154	23739.080	24256.258	24215.797	24500.652	23590.838	25264.172	24574.826	24257.895	25157.023	25678.035	25913.367	26063.953	26254.264	25017.834	25378.564	26111.922	25669.051	26084.145	26011.166	25773.646	25231.312	25975.162	25962.867	25657.348	26070.277	24309.023	26566.172	24531.152	25834.805	25076.486	25361.793	25121.797
12652.400	13031.138	22027.762	21310.260	21651.301	21585.301	21312.119	21908.562	21597.998	21990.504	21998.986	21961.857	22174.277	22731.875	23333.664	22764.441	22666.137	22997.002	23051.486	24107.824	24164.357	25176.373	24765.254	24290.326	25099.436	26223.820	26089.828	24949.906	25533.223	26248.189	26082.865	25928.961	24740.117	26890.725	26494.570	25586.461	25302.994	25597.387	25070.238	25339.385	24761.814	25174.014	25514.557	26241.049	25764.240	24366.623	25681.721	25091.961	24961.215	25142.432
12344.600	12737.567	20938.352	20241.568	20136.797	20866.984	21093.154	22121.365	23136.846	23314.316	21367.502	23162.074	23599.229	22661.674	22325.525	23387.285	23280.877	22996.598	23600.947	23465.600	23806.291	24879.594	24452.869	24077.590	25097.000	24719.740	24087.955	24404.473	24653.955	25220.658	25101.969	25645.283	25160.828	25875.520	25383.285	25716.830	25386.982	25473.545	25420.139	25338.914	25161.225	24721.033	24857.846	25898.602	25192.307	24646.699	25934.486	25562.354	24933.238	25567.449
12496.200	13269.650	21876.238	20701.375	20870.904	21004.902	21899.264	21707.996	21535.869	22122.189	22193.861	21608.021	22475.574	23004.125	23456.410	22787.832	22640.033	23340.621	24367.145	23916.295	24044.746	23744.520	23918.248	24135.857	24535.949	25075.311	24970.396	24984.832	25247.262	25347.842	25579.734	25723.438	25621.562	24907.631	24680.271	25031.297	25184.812	24408.172	25285.189	26023.416	25636.926	25605.773	25397.383	25540.736	26545.584	25777.305	25144.230	26124.043	26238.211	25930.875
13513.400	13577.912	21156.666	20947.328	21268.857	21195.213	21750.904	21850.041	21218.611	21712.756	22296.461	21700.652	20462.951	22556.486	23258.631	23485.773	24108.188	24210.076	23853.516	24157.980	24190.371	24693.039	24511.980	25321.494	25490.809	24458.488	24855.660	25547.471	25478.307	25813.078	25130.498	26229.146	25745.408	26164.252	25753.615	24636.006	25133.600	25708.812	25923.221	25059.939	25274.350	26029.951	26273.824	25757.307	25548.779	25940.961	26121.031	25843.090	25511.904	24227.828
12576.600	12759.532	21851.863	21183.189	21622.303	21788.395	21158.623	20846.480	22262.553	22425.471	22164.021	22456.756	22915.381	22850.377	23314.760	23992.543	23786.906	23178.551	22540.811	23028.213	23946.254	24895.945	24735.104	25122.736	24534.352	25074.213	25171.572	24882.793	24627.229	25382.334	25405.432	26862.488	25235.205	25335.594	25351.918	24872.701	24567.773	25926.670	25262.412	24640.373	25509.795	24832.713	24523.561	24838.230	25397.326	26262.102	26119.342	25405.730	25024.361	25279.787
13458.600	13395.639	21568.463	20843.430	20864.342	21046.771	21990.764	22853.994	22766.828	22340.918	22206.590	22177.789	22197.252	22234.246	23294.701	23502.090	23458.023	23588.057	23355.857	22250.020	22818.496	23991.285	23873.041	24028.486	24979.504	24719.180	24607.926	24799.246	24468.117	24872.549	25200.264	24823.473	24741.459	24905.246	24541.287	24546.207	25239.609	25181.227	24900.584	24902.588	25452.184	25296.020	25211.705	24366.459	25466.840	25053.496	24897.014	24939.246	25042.566	24563.078
13212.000	12735.513	20261.693	20905.123	21839.736	22200.008	22245.281	22312.100	23427.906	22181.457	21567.857	22947.117	22385.178	22437.840	21608.385	22493.605	23103.086	22995.146	24558.502	25047.631	24999.688	23579.064	25007.820	25201.348	24874.104	24099.734	24340.426	25058.039	24876.799	25087.660	24945.043	25768.605	25847.031	25250.418	24555.477	24162.430	24092.930	24809.531	25178.004	25680.672	25039.555	25665.641	25430.508	25813.770	25831.838	24878.002	25552.436	25379.326	25410.447	25184.406
13612.600	13054.077	21498.207	21584.105	22025.117	21678.406	21803.385	21587.961	22034.637	22834.367	22996.008	22531.928	22513.852	22766.840	23399.080	22542.418	22841.670	22961.963	22417.037	23772.109	24497.797	24656.924	25116.758	25517.658	23583.070	24516.822	25475.912	24615.793	25159.982	25113.938	24789.930	25933.174	26338.748	25411.908	25213.896	25533.816	25232.459	24972.975	24859.244	24225.387	24601.551	25505.137	25975.732	26572.344	25028.820	26200.291	25840.463	25019.787	25885.506	24964.336
13288.200	12706.169	20739.924	20697.779	20677.184	21204.693	21972.852	22188.938	22361.025	21973.719	22009.033	22133.006	23545.719	22795.215	22412.025	22670.150	23773.816	23432.145	24660.793	23710.379	24059.029	24326.141	24621.174	25131.488	25625.008	25493.926	25164.219	26231.148	25719.359	24326.348	24833.268	25407.707	26081.768	25579.213	25711.615	25681.705	25218.064	25781.227	25886.986	25202.080	26005.475	24960.486	25302.193	26933.346	25360.348	25701.145	25856.047	25257.574	24991.693	24614.408
14087.800	13106.412	20586.145	20616.105	21324.400	21676.504	22600.479	23617.854	22705.236	22195.328	22099.580	22175.084	22578.641	22578.738	22637.645	23040.105	23018.127	23142.838	23988.994	22947.967	21863.102	23525.320	24489.680	23685.990	23948.430	24737.301	24900.408	25071.582	25262.527	24929.676	24771.562	24844.260	24928.857	25068.488	25084.547	25851.557	25351.613	25059.547	24705.982	24195.791	24589.807	25461.623	26200.703	25230.510	25348.344	26266.900	24614.184	25699.305	24890.377	25273.561
12272.800	12517.539	21492.402	21927.090	21959.973	21609.225	21758.393	21507.305	22751.570	23417.793	23186.332	22238.717	23415.275	23603.535	22973.250	23317.195	23825.025	23503.000	23717.354	23841.854	24998.354	23826.211	23692.604	24781.355	24950.158	24708.148	25069.342	24628.855	24943.547	24972.998	25732.105	25582.527	25793.961	24591.812	24993.844	25606.771	26022.400	26582.020	25866.727	25325.875	24689.156	25055.646	24926.084	24286.729	24948.199	24308.402	25130.266	25363.086	25190.863	25331.762
14042.600	13764.475	22641.670	22055.867	21915.592	23059.078	23026.791	23094.547	23695.139	23116.066	23102.496	23506.121	23482.348	23722.117	23258.506	23048.441	23119.133	23257.217	23356.311	23653.592	23455.020	23310.420	23171.295	22845.225	23470.514	23961.891	23974.564	24730.188	25440.812	25052.562	25016.820	23757.400	25167.836	26244.059	24653.250	24801.020	24734.215	24990.855	25546.793	25835.574	24945.314	25846.314	25256.320	25096.791	25059.412	25060.223	25284.092	24904.771	23483.707	23427.223
[truncated: 223 more columns]
