# Supplementary material for: Oscillatory signatures underlie growth regimes in Arabidopsis pollen tubes: computational methods to estimate tip location, periodicity, and synchronization in growing cells
Source: J Exp Bot. 2017 Mar 28;68(12):3267–81. doi: 10.1093/jxb/erx032 (PMC5853864; doi:10.1093/jxb/erx032)
Supplement: supplementary_dataset_S1 [file erx032_suppl_supplementary_dataset_s1.zip › CHUKNORRIS-master/data/ratio_kymo/Arab_Col-0_Kymo_300713-A_YFP.txt]

22162.600	22017.955	33490.270	35323.516	35690.898	36385.512	36899.586	36932.027	36781.488	37284.711	36145.164	37138.223	37525.832	38266.949	39043.332	37895.137	37236.703	37595.266	38477.301	38975.055	38166.551	39455.852	39387.523	38006.609	38599.582	38283.832	38456.734	38831.953	39429.703	39975.332	40479.340	40058.207	40857.410	40371.730	40757.664	40083.840	40699.926	41976.242	41624.551	41599.457	41600.492	40603.938	40466.777	40645.348	40825.738	39443.535	40630.680	41863.230	41148.664	41065.305
21603.000	21333.713	34809.250	35966.133	35937.527	35152.113	35818.246	37196.734	37010.723	37215.273	37868.410	38582.379	38827.438	37817.387	37637.625	37377.016	38565.758	38778.328	38874.066	38779.227	39186.609	40654.523	41824.375	39520.227	39824.363	41137.801	40135.504	39565.961	39116.762	39643.590	39543.906	39995.125	40027.215	40613.934	39852.266	39642.934	39880.730	40047.703	39245.426	39282.250	39037.152	39207.180	40571.602	41338.852	40628.312	39687.961	40957.973	41073.664	41111.020	41019.176
21670.199	21379.941	35057.961	34782.887	34939.672	35841.859	36208.113	36342.418	36965.441	37072.598	37562.625	38420.152	37775.750	37784.797	38245.309	38605.219	39983.859	40328.809	40321.586	39500.832	40011.324	40727.512	39318.883	39627.012	39643.051	38905.672	40225.547	40564.371	41340.188	40362.625	41380.273	40519.074	39219.461	38648.344	39643.312	40578.609	39881.590	38385.836	38091.672	38822.242	39383.023	39979.719	38979.238	38774.844	38988.801	38109.105	40045.629	38961.094	39456.918	39958.102
21378.199	21451.760	35668.555	34810.195	33929.180	34582.867	35208.699	36006.297	37321.543	36865.395	37703.461	36901.629	36381.594	37645.293	38999.410	39090.863	39321.113	39417.469	38782.328	39342.965	39943.359	40499.691	39826.410	38981.703	39895.328	40765.691	40902.648	40768.863	41133.223	40835.609	39321.625	41078.629	41883.984	41560.633	40231.020	40925.773	40788.816	39901.977	38956.742	38362.840	38522.605	37943.887	38463.082	39701.742	39955.168	38352.996	37845.262	38442.562	39019.199	39471.367
19995.400	19741.059	34029.820	34420.207	35059.004	36474.773	35171.867	35318.812	35299.328	35525.422	37307.652	37224.668	37067.355	38270.016	38328.215	38584.562	38496.363	38987.285	40124.102	39740.961	39376.844	39847.656	39835.203	39504.793	40142.461	40602.363	40030.621	40489.066	40534.133	41212.605	40345.660	41961.168	40658.852	41924.039	41116.398	41697.180	41286.105	41652.750	42012.246	41048.277	40733.023	40377.234	40161.738	38838.699	39434.188	39679.660	39502.000	39143.406	39736.598	39357.148
20244.199	19813.408	31892.486	31904.836	33228.234	33964.133	35010.816	35276.027	34995.066	34932.668	36028.320	37736.844	35677.832	37206.527	38163.102	38884.348	40010.723	39765.160	39781.199	39996.824	40793.695	40556.355	40437.676	38732.227	38742.328	37933.691	38996.422	39020.477	39611.531	40177.578	40317.016	40542.453	40531.578	39571.238	40253.332	41096.578	40959.504	39996.008	39530.051	40128.707	39652.691	39792.594	40934.578	40721.625	40103.789	40037.965	39670.645	40636.457	40079.355	39678.359
20476.600	20445.615	33319.336	33812.625	33934.594	34358.207	34534.793	34377.750	34927.141	36204.328	36644.887	34541.902	36724.035	38035.281	36731.309	37772.078	37832.496	39528.141	38382.098	39485.648	39541.484	39110.730	39437.984	40023.176	40039.969	39807.621	39145.297	39544.234	39810.496	39039.020	39770.945	40774.066	39913.445	40484.484	39436.777	38449.090	39315.621	39221.180	39871.891	39966.641	39858.895	40447.926	39842.895	40208.020	39177.246	38836.539	38350.656	41038.953	40748.434	40548.059
20750.000	20964.857	34502.422	34814.621	33881.609	34268.242	35079.383	35246.285	34668.562	36050.922	37291.453	36100.250	38132.078	38610.469	38850.293	38069.035	38618.934	38732.773	37973.102	38582.230	38976.820	39054.090	38909.562	39001.750	38629.633	39294.980	39467.590	38315.305	38312.637	38969.191	41172.551	37874.777	39717.238	39821.395	37636.445	37933.426	38514.582	40344.660	40044.980	40103.352	38572.297	38552.539	39002.020	40084.164	39370.348	40043.906	39643.625	39865.203	39294.965	40299.859
21107.400	20724.752	34910.305	35651.000	35426.836	35324.328	35678.449	35791.457	35212.355	35265.855	35375.918	36255.711	37860.395	37064.211	36722.633	36255.758	37819.285	38112.727	38345.242	39150.578	37820.234	38323.664	39221.023	40136.402	40254.832	38985.117	38965.785	39599.223	39179.988	39309.203	39692.941	39723.707	39743.820	39523.180	40094.434	39362.238	39538.160	39475.867	38750.262	39915.891	39330.977	38460.559	39720.121	39341.914	38730.375	37625.867	38814.969	39512.879	38704.742	39102.289
20964.400	20128.557	34593.641	34601.289	35586.809	35807.652	36424.469	36348.945	34764.383	35953.918	35784.699	36792.070	35896.188	36631.090	36806.781	37975.941	38352.980	38859.496	37800.523	38410.766	38998.348	38232.453	39477.387	39093.316	39397.738	39223.996	39299.828	39909.824	39548.051	38640.219	38469.930	38155.742	38910.453	38108.250	38321.500	39992.199	40464.945	40297.922	39695.777	39746.402	39482.488	39243.875	38248.750	38181.793	38786.137	38504.555	39383.602	38484.500	39071.371	39155.383
21572.801	20531.209	36280.957	36000.531	35350.180	34965.695	35479.773	35346.777	35409.332	35750.188	37040.016	36243.102	36783.168	37485.441	38900.594	38111.785	38777.160	38208.156	39141.512	37617.633	38255.617	37741.598	38359.078	38232.672	39394.371	39495.652	39806.609	39978.168	39380.887	38758.578	39211.688	40140.008	39287.984	37368.379	39355.250	38550.055	38638.762	38561.723	38775.770	40422.148	39479.828	38484.785	39036.043	38973.215	38047.348	37522.668	37569.086	37985.629	37581.129	38059.133
19456.000	19841.293	33879.246	33434.398	34009.883	36304.402	37438.688	36805.969	36434.508	35790.719	35931.633	36875.188	37153.535	36418.652	37232.824	37505.266	37382.141	37192.691	38373.324	38431.316	38846.344	39443.793	37549.105	38566.871	39073.875	38815.797	39042.852	38845.652	39996.809	41097.930	40196.492	40134.945	39709.066	39687.484	39320.301	39619.625	39740.828	38861.930	38441.199	38620.492	38468.703	38375.570	37419.613	39323.453	39243.125	36260.172	36764.059	37717.996	38477.652	38054.988
19633.199	20043.443	32038.941	32294.951	33103.906	33916.160	34938.594	35586.555	35368.207	35957.445	36043.105	35889.234	36895.449	36291.062	37966.152	38453.441	37596.477	37276.832	37191.016	38179.195	38048.445	38579.418	38716.723	39448.637	39441.871	40618.379	39490.840	38374.000	38896.855	39438.555	38763.152	40101.062	40336.383	39507.496	39537.723	40210.164	39595.664	39805.207	40060.445	39058.156	38646.801	38205.539	38201.820	38723.762	39937.969	37437.645	38078.188	38003.992	39097.379	38814.262
20038.801	19743.725	31071.363	32167.369	32694.168	31968.395	33259.145	35320.328	35538.520	35697.781	35813.883	36044.234	36708.379	37120.086	37670.332	38268.688	38796.629	38136.660	38400.023	38993.035	38942.254	38295.508	38471.039	39688.449	39014.043	39647.652	39713.965	40162.633	40738.359	40096.801	40327.117	40656.766	39878.887	39769.340	39166.852	39015.535	39637.164	39257.781	39304.016	38814.395	39877.938	39617.617	39076.867	39492.562	39795.105	39353.391	38553.309	38736.551	39211.363	38262.652
20765.000	20139.898	32710.672	33087.488	34139.785	34508.996	34808.703	34260.383	33815.109	35079.883	35616.633	35903.812	36554.684	36255.668	36344.910	37098.016	37605.836	37975.062	36979.844	37907.742	38298.562	38169.836	39091.789	39173.320	39516.809	39037.648	38870.297	39970.676	39867.176	40472.250	40997.988	42227.320	39674.031	41323.480	41007.848	40539.785	40913.801	41570.996	40317.449	39237.219	39635.398	41016.797	39594.809	39345.219	39616.742	37988.320	39241.488	39024.641	38324.770	39205.684
18103.801	18535.500	31641.254	31622.914	32714.812	32414.584	32430.154	32240.365	32702.896	32604.182	33778.332	33707.234	34501.695	34144.926	34772.211	36432.891	36644.562	37213.043	37955.902	36371.617	37268.848	37818.703	36851.004	38101.902	37264.484	36455.629	36354.801	36558.488	37358.223	38267.996	38031.617	38210.816	37373.117	39268.598	39875.723	38198.148	37745.352	37938.359	38483.758	38651.469	38504.863	39968.277	39203.051	38454.129	39474.543	38182.785	38966.934	37769.801	38037.973	37223.066
21294.000	20629.736	32289.586	32870.203	31641.254	31910.809	33394.695	33405.789	32985.562	33128.410	34384.238	32827.863	33760.191	34271.219	34333.129	34723.414	34952.656	35673.254	37230.176	36103.918	36613.645	36509.758	35887.934	36054.852	37256.430	36690.699	36249.938	36516.293	37001.191	37171.961	37877.121	38007.684	39149.398	38893.473	38248.188	38702.035	38139.816	37582.309	38300.434	37632.469	37312.465	37881.270	38817.574	39065.449	38728.070	38697.348	37991.441	37265.676	37860.844	37334.223
18178.400	18334.133	31776.908	32791.160	33547.258	33099.223	33590.742	33902.715	34474.719	34252.141	34068.414	34489.188	34618.602	34313.125	34090.727	34711.434	35460.199	34681.191	34063.863	34644.258	35315.891	37265.941	37076.230	36915.520	37759.777	38483.617	37748.605	37030.164	36771.770	37352.574	37636.707	37248.113	37945.711	36889.992	37080.176	38164.828	37695.133	37171.504	38251.762	38952.328	38537.480	38239.484	37529.234	37667.180	38740.172	37472.305	38016.320	38408.883	38129.859	36846.102
18306.801	19141.941	33029.938	32419.754	32355.373	33430.965	33477.602	33542.621	34154.812	35210.270	33560.902	34977.918	34891.766	34567.590	33669.945	34352.230	35049.758	35704.164	35390.461	36265.246	34493.949	34457.328	35457.488	35819.262	36504.090	37331.332	38082.992	37614.453	37439.477	37063.047	37921.434	37903.031	38104.547	38670.215	37672.359	38984.816	37412.789	37109.453	37288.484	37035.242	38716.918	37028.531	37070.836	38540.492	37410.000	38512.855	37224.445	37601.887	37094.988	37187.328
19049.801	19192.725	32355.324	32277.469	32847.832	32991.820	33107.770	33404.027	34020.559	35417.289	35141.590	35483.477	33911.543	35379.977	34579.500	34862.293	34966.484	33433.891	35266.738	34891.980	34723.270	36310.477	34607.559	33503.637	34053.094	35388.508	36596.047	37141.750	37209.523	37101.008	37450.480	38311.523	35662.582	36676.742	36937.473	37135.336	37797.531	38333.207	36830.180	36380.777	36841.895	38002.453	38902.273	38088.883	36744.211	36830.625	37771.176	36925.984	35685.207	35578.820
18554.801	18053.256	30542.604	31787.215	33682.957	34473.953	33762.961	33985.227	34904.996	36010.375	34443.477	34805.609	33212.805	35503.340	35539.621	35028.781	34746.793	33803.992	34980.793	35352.625	35430.648	35105.629	33990.961	34823.883	35043.254	34267.559	33483.117	34956.648	35654.703	34676.371	36004.801	36456.648	37628.348	36551.746	36789.617	37060.727	36778.625	36428.910	36719.238	37473.363	37414.133	36282.078	37113.684	38453.809	39156.695	37478.766	37775.629	37566.492	36054.918	37329.395
19146.000	19530.107	31546.721	32154.750	33293.168	34817.824	34008.168	33866.555	34218.695	34341.242	34310.234	34892.777	35398.629	35457.418	35060.090	35070.512	35106.320	34963.766	35431.035	35444.883	36578.566	35349.391	35950.633	36236.285	35595.520	35783.586	35394.730	36202.848	36284.082	35479.082	34696.770	34399.496	35138.836	36529.703	35173.562	34349.828	35020.223	34497.598	34739.926	35414.828	35636.812	36515.652	37322.219	36825.039	36967.051	37641.953	38038.148	37493.562	37035.688	36366.754
18769.000	18830.518	30655.361	30923.307	31870.340	32404.867	32679.363	33267.086	34286.270	35075.785	34916.453	34307.035	35648.688	33734.215	33318.820	33304.371	33642.660	34529.000	34751.055	35560.422	36141.664	35587.496	36668.840	35741.688	36274.270	35781.539	36038.203	35973.520	35739.625	36169.316	36720.934	35134.438	35913.316	35762.215	36064.625	35373.684	35897.957	36023.660	35520.383	35409.797	35682.770	34882.973	34370.148	36029.227	36280.062	36884.793	36498.223	36186.996	35548.793	35748.770
18531.199	18362.441	29789.465	31054.727	32199.189	32153.975	32550.928	33293.809	34268.562	33789.273	33773.367	33727.578	33229.980	33295.699	33708.375	33389.477	33703.234	34143.129	35138.234	35041.953	35434.180	36022.746	36050.191	36206.133	36440.566	36783.320	36443.953	35206.363	35280.891	36164.602	35361.578	35456.492	35832.477	36052.641	36237.113	36169.520	35384.719	35174.121	35500.375	35559.230	35435.797	35800.695	34828.133	35956.980	34884.766	35137.207	36086.867	36305.973	36395.836	35828.184
18070.199	18688.139	31530.156	32310.189	33526.836	33664.422	32313.248	33251.809	34354.492	33642.762	33676.797	33321.406	32779.375	32610.137	33308.285	34483.188	34851.930	34540.902	35019.047	36189.375	36283.477	36614.266	35841.074	36552.309	36112.105	35486.309	35546.375	35497.484	36679.426	36892.637	35932.898	35887.297	35935.242	35589.762	35956.344	36414.969	35770.289	36164.875	36005.539	36340.406	35660.594	36112.152	36401.484	36119.320	36300.895	35605.367	36159.730	36539.574	35037.109	34845.238
18030.400	17978.645	30897.072	31136.898	31103.148	32259.713	32522.219	30921.023	30968.373	31735.537	31378.469	33092.930	33129.152	34268.207	33983.836	33898.691	33794.535	34393.629	35398.504	35624.852	35255.691	35773.496	36013.781	34925.477	35014.137	36407.438	36030.953	35602.312	35502.941	35904.410	35489.906	35715.180	36133.273	37092.152	36248.562	36426.750	36090.664	35618.078	34592.742	34430.480	34985.793	35306.922	35033.918	37029.355	36047.215	35906.570	34283.633	35538.777	36955.754	36150.449
19807.600	19034.145	31797.322	30403.102	30329.736	30999.016	31212.176	31555.512	32087.104	32782.008	32587.568	32044.264	32049.248	32742.246	33235.281	33490.578	33115.234	33471.820	34720.016	35809.676	34365.582	36243.957	35886.637	36243.023	35278.363	36231.719	35968.812	36240.402	35630.199	35654.145	34553.539	35219.004	35072.586	35934.816	36410.852	36526.707	35716.031	35928.441	35161.520	35731.484	36104.652	36366.277	36228.512	35815.367	35347.938	35482.953	36286.379	35573.168	35191.191	35806.504
18620.199	17920.055	29264.693	29243.643	30426.766	31175.525	30744.754	30846.496	30974.754	31464.516	32176.174	32813.832	34169.371	32502.160	32855.516	32821.867	32537.018	33433.406	33761.180	33307.762	33649.852	35531.121	35122.160	35855.023	36001.117	35212.930	35210.887	36159.906	36411.910	36173.855	35122.293	34721.926	35392.969	35037.094	34543.715	35609.637	35365.504	35170.184	35409.016	35183.418	34220.492	36034.094	35437.625	35879.324	36220.492	37068.988	35563.555	35422.688	36245.133	35976.855
18010.400	17937.664	30095.062	29862.479	29706.723	29327.381	29867.121	29274.260	30945.131	32042.695	33729.156	32565.016	32218.664	33185.668	32437.826	32703.830	32912.633	33560.266	36222.203	34976.777	36046.465	35795.230	36802.629	35560.438	35392.898	33989.547	35758.902	36380.168	36777.477	36007.473	35561.609	34964.262	35162.328	34768.664	34972.551	34716.918	35929.344	36396.090	35495.625	34601.270	34677.418	34056.617	35721.230	33870.520	34561.469	34651.359	35064.684	35441.051	34930.703	35324.754
17210.600	17744.131	28909.305	29277.537	28842.109	29746.625	30170.041	31009.012	31335.805	31230.441	30850.500	30698.047	33688.230	32108.760	32190.676	33827.957	34470.832	35183.637	35595.742	36283.152	35156.973	35348.543	36491.895	35715.391	35804.578	36586.516	36294.102	35647.848	36333.324	35922.117	34885.371	33368.078	35634.207	34706.641	35752.234	35752.234	35807.898	37114.289	36362.402	34997.902	35504.406	35170.648	34981.562	35120.070	34808.230	35418.102	34936.449	33803.043	34067.285	34704.031
17666.801	17861.949	30201.510	30253.779	29621.990	29900.250	29972.818	29094.762	31320.064	31309.506	32164.266	32400.609	33462.289	33190.344	33063.473	33988.902	34233.043	34806.602	36083.762	35520.953	35214.410	35922.824	35824.234	35904.230	36521.215	36839.234	37183.449	37226.207	37083.465	37371.047	34441.465	36210.039	36336.078	34649.766	34196.633	35398.242	35248.668	35544.594	35560.453	35816.180	36528.539	36282.242	35646.414	35425.281	33749.582	33348.691	33747.277	34165.805	33468.160	35222.410
18647.801	18334.270	30143.439	30200.264	29466.158	30801.393	30779.879	31051.727	31060.178	32106.518	31584.035	32861.426	33970.246	33779.785	33025.141	32832.629	32755.643	33192.492	34600.715	34243.742	33813.840	35228.258	34469.453	35071.715	35807.180	36084.895	36744.410	37385.805	35759.289	35952.148	38893.820	36634.750	35876.203	34757.793	34484.645	33857.180	33648.840	34756.637	35003.574	34612.793	34416.477	35052.598	35738.707	35764.191	35773.797	33886.055	34311.160	35822.395	34394.188	34202.383
17734.801	18165.285	31030.107	30861.865	30813.609	30869.838	30767.070	31447.760	31045.771	32413.514	31947.963	32394.547	32637.234	33115.996	32826.992	33618.652	34284.254	33720.008	33978.059	34097.977	35437.531	34140.406	35559.332	35678.547	36158.297	36229.496	35609.328	36235.883	36006.602	37138.305	36733.750	35450.297	35619.789	36482.098	35688.684	33427.594	34752.723	35816.676	34508.684	34390.715	34067.883	35249.805	34749.562	34823.422	34312.930	35808.727	36231.770	34205.031	34257.895	34453.496
18360.000	18363.311	30317.416	30749.566	31286.229	32188.627	32340.504	31497.072	31435.746	32617.348	33706.980	32851.613	32344.428	31521.250	30956.590	32560.709	33891.035	34608.141	34140.824	34199.152	36283.191	35678.418	35690.402	34861.984	34748.438	35069.938	35489.496	36092.332	37051.328	35904.117	36760.926	36530.746	35925.414	35790.645	36749.285	37608.836	36419.555	34884.383	34695.152	34524.777	32599.764	33310.402	34532.059	33633.645	34934.184	36400.527	35699.688	36395.855	35516.953	34877.809
18457.000	18310.812	31266.197	30904.246	29887.693	30748.604	31438.201	31546.971	32643.279	32286.402	32040.357	32715.064	32568.789	32678.262	33105.500	33627.559	33226.152	34017.949	34917.133	34140.145	34668.215	35031.770	34307.094	35976.645	34652.973	34945.789	35021.168	34941.270	34811.113	35528.227	35179.906	35463.016	36818.363	37147.875	36152.992	36422.738	37657.047	37973.027	36563.469	35749.801	35743.738	34036.840	34660.852	34129.766	33745.109	34866.422	35031.238	33540.984	34197.352	34362.199
17105.600	17793.783	31627.977	31746.406	31831.781	32648.570	32954.105	32300.242	32437.783	32925.047	32421.766	33646.379	34250.809	34208.246	34923.336	33638.941	34062.426	33639.379	32780.016	33960.348	32509.988	35364.184	35510.137	35019.906	35370.586	34561.996	35685.309	35629.418	35370.082	35585.992	36274.328	35995.051	35752.816	35739.238	36157.109	35751.062	35405.594	36158.207	36825.746	36041.871	35870.629	35999.895	34298.973	34099.547	35059.035	33942.902	33325.113	35059.734	35490.016	34297.582
19155.199	18367.979	31533.033	31251.758	31326.711	31890.230	33098.266	32993.934	33629.727	31941.295	32645.877	33836.637	34138.449	33156.715	34138.012	34657.254	34717.234	35128.938	34316.188	34411.375	36244.391	35007.625	34313.941	34599.473	34163.402	34576.863	34839.273	34301.098	34750.793	35158.414	36309.453	35330.371	37011.824	37890.898	37501.504	36884.344	36595.875	36636.848	36000.484	35373.828	35306.332	35646.141	36075.250	34150.016	34309.707	37152.086	36555.539	36129.922	36228.055	35316.309
18224.000	18293.867	31763.213	32073.836	31394.141	30992.330	31963.227	32413.789	32032.375	31919.436	32255.971	33609.605	33591.660	34230.676	34156.340	34777.379	35110.660	34530.320	33315.594	33715.004	35206.066	35609.480	34807.383	35691.145	34767.586	35840.652	34652.098	34695.426	36196.957	35468.891	36325.465	35644.199	36013.289	36872.977	36389.984	37484.188	36923.324	36190.254	35399.148	35663.117	36409.848	35820.898	36137.031	35023.883	35648.215	34522.824	35562.949	35751.141	35370.965	35463.891
18140.600	18465.422	32001.652	31126.551	30729.018	31688.539	30516.055	30550.281	31389.729	31233.105	31362.104	32286.947	32537.934	33125.465	33053.930	32716.420	33241.848	33466.867	32786.270	33993.941	34849.938	34841.871	34944.379	36207.863	35733.492	36484.332	35929.699	36016.664	35429.840	35384.539	35149.781	36403.152	36739.078	35816.523	34953.426	35754.629	37298.539	37480.914	35866.652	35096.340	35734.641	36310.828	37074.398	35807.969	36165.500	35412.695	34905.797	35659.852	35199.184	34081.480
18182.801	17807.574	28968.434	30528.758	31130.305	30932.018	31260.977	31627.623	31356.152	30842.490	31273.953	31371.982	31510.129	32521.967	33202.016	32974.004	32979.836	33640.816	32620.217	34439.035	34037.254	34320.293	35516.633	36083.762	35643.531	35841.059	35668.789	35223.355	35888.414	36780.145	35420.832	36203.230	35246.418	35430.703	36296.066	35905.363	35416.184	35790.379	34443.512	34922.141	35953.035	36705.879	35880.355	35114.668	35999.637	35367.062	35808.758	36960.238	36099.082	35769.332
17544.801	17918.494	30741.945	30675.984	29489.832	29810.850	31146.848	31673.801	31808.469	33013.566	31855.449	31539.393	31936.127	32564.244	31041.729	32248.469	32559.221	32697.379	34053.352	33972.258	35194.438	35592.238	36077.504	36754.270	34713.434	35996.172	35715.062	36118.332	37115.508	36589.066	36655.324	37165.945	35210.926	36090.117	36971.125	36321.238	35560.438	35847.406	35444.977	34951.430	33898.988	34085.312	35163.305	35946.141	35177.727	35761.340	35340.277	36189.145	36294.250	35221.227
17765.000	18086.549	30237.613	30308.686	30655.299	31369.074	31263.328	31833.531	31595.113	31453.115	32472.053	32175.135	33486.887	32487.682	32506.352	33682.801	33800.438	33520.473	34214.328	34778.047	35100.105	33773.668	35867.871	37003.078	36390.598	36458.664	37223.117	36497.688	36008.492	37338.238	36469.375	35217.117	37509.688	36750.977	36373.480	37189.078	36595.664	35889.352	36292.527	36297.215	36029.820	35713.957	35570.957	33844.371	35756.430	36552.695	35298.113	36179.414	35758.938	36679.234
17852.801	17953.729	29622.303	31106.832	30748.248	30989.291	30536.736	30970.934	31028.795	30925.947	31501.857	33181.039	33579.312	32841.109	32584.670	32784.520	34050.074	34224.656	34700.887	35260.281	35184.531	35068.297	35116.574	36130.188	35858.688	36555.109	36464.660	35501.777	36673.301	37197.371	36189.289	35795.473	37533.941	36046.641	35863.004	35035.676	36048.699	35928.305	35969.215	35927.234	35841.750	35431.922	36555.055	34434.152	34983.363	35384.352	35994.500	35525.832	35689.398	35647.875
17380.400	17399.045	29336.688	30361.869	30478.973	30414.664	31279.377	31779.281	32212.688	31146.348	32003.414	33696.980	32732.455	33777.059	33609.141	32216.457	33321.922	33852.176	34225.797	34303.840	34603.742	33984.867	35410.473	35491.402	35134.973	36192.746	36102.840	36559.543	36854.598	36346.363	35941.895	36088.094	36435.160	36258.344	35482.695	36094.242	35222.992	35543.270	35351.684	36067.316	35173.488	35793.480	34595.840	35828.258	35403.590	36231.602	36903.840	36373.027	36176.902	36001.078
17013.000	17356.875	30279.324	30161.475	30493.412	30597.186	30704.527	30676.691	30955.789	31396.975	31422.645	32271.676	33394.199	32378.172	32494.445	33205.059	33241.082	33363.312	33964.660	34067.133	34487.152	34422.691	35815.078	36310.215	35594.824	34829.656	35857.160	35980.953	35694.852	35634.316	35345.215	36950.457	36821.859	36834.777	36813.559	35967.242	35136.754	35384.008	35645.730	34837.129	34831.566	34838.895	34837.316	35239.555	34705.090	34269.109	34784.426	35367.531	34834.570	35029.062
18916.000	18673.240	30055.127	30692.033	30538.314	30476.910	30647.611	30145.453	31858.078	32364.320	31547.881	32071.535	32425.346	32339.340	32461.816	33174.117	33012.914	33394.398	34119.992	35801.172	33901.723	35743.574	35594.293	35737.602	35898.309	36329.281	36322.789	36215.434	36479.875	36346.992	35031.523	35578.070	36284.520	36403.434	35290.637	35566.801	35743.531	36069.297	35424.309	35635.277	34098.609	34307.809	35062.953	34571.348	34551.023	34507.543	33636.367	34451.895	34436.098	34092.879
17805.600	18110.113	30825.350	30047.152	31096.406	30993.254	30669.328	30104.645	31893.301	32575.760	32924.988	32578.221	31968.939	32680.926	32957.754	33278.379	33513.707	34501.043	34530.086	34267.191	34518.133	35809.957	36475.844	36829.562	36798.309	35615.500	36139.832	37174.074	36016.008	35472.594	39286.461	36105.090	37021.742	36609.355	36332.000	36140.680	36043.660	35231.246	35813.414	36298.445	35377.293	36263.535	34286.062	35387.824	34728.594	33974.281	36136.477	35197.945	35337.148	34612.844
17753.400	17467.729	29856.684	30653.080	30501.844	30824.648	31824.725	32125.312	32214.301	32970.508	32416.164	32620.416	32751.430	34462.016	33438.715	33688.113	33185.059	33618.590	32852.008	33897.734	34084.090	35022.062	35345.211	34940.578	35672.664	36052.598	35947.395	35826.113	36090.352	37012.648	37002.703	37401.738	37076.691	36998.895	36402.488	36361.090	35751.980	35974.762	36240.996	35178.961	36889.555	35371.527	35119.109	33860.234	34630.312	34749.297	35472.770	36118.367	37275.121	35582.676
17787.000	18234.572	31142.949	30149.100	30821.875	31605.096	31553.326	33953.332	33592.105	33516.988	34355.965	33006.148	33559.426	34067.426	34046.789	34831.379	34159.078	33506.465	32095.160	34633.164	33311.941	35256.035	34238.922	34963.387	34820.352	35858.895	36530.797	37125.473	36771.238	36911.395	35315.977	37706.910	37268.902	36388.578	37045.148	35058.395	35474.121	35900.871	35199.480	35898.184	36864.867	37221.078	37420.840	36393.141	35842.773	36104.629	35683.371	35555.160	35290.461	35509.961
18546.600	18338.758	30176.455	30902.549	31436.092	30687.984	31050.381	30392.027	30811.896	32142.447	32878.660	33001.824	34042.129	33098.750	33723.492	34059.570	33677.852	33437.195	33156.441	33877.613	33888.270	34877.188	35238.723	35076.410	34916.480	35438.902	36960.605	37597.043	37287.387	36459.918	36062.742	36489.461	35837.578	37095.930	37040.180	37680.852	36623.281	36962.379	36584.344	36546.473	36082.387	36483.113	36302.383	37763.973	36599.090	36256.742	36516.027	36545.070	35936.449	35460.734
18444.600	17920.730	30114.834	31295.381	31891.912	31669.723	31038.328	30980.176	32234.916	31219.223	32709.084	33082.559	33456.422	33778.031	33827.797	34715.922	34526.703	34584.719	33949.176	33731.848	32922.371	34348.680	33212.117	35049.051	34795.461	35591.805	36468.906	35501.855	35976.617	36566.367	34781.383	35451.531	35613.969	36038.590	36131.230	36005.793	37270.773	37242.602	36252.785	36718.871	35666.629	36937.598	37089.469	36179.957	36269.703	35561.211	36654.504	35718.246	35840.023	36820.746
18440.199	18877.699	30588.973	31395.061	31717.334	32023.289	31496.619	31712.188	31925.344	30759.693	32215.420	33158.895	32564.320	33823.398	34299.078	34378.504	35227.039	34612.508	35882.195	34936.047	35477.410	34966.426	35055.922	35808.727	34976.805	35334.781	35294.805	35596.441	36068.535	36244.617	36386.855	36234.008	37126.770	37091.930	35358.285	36587.828	36630.574	36007.414	36325.766	36401.211	37560.246	36973.469	37764.812	38322.703	37183.461	36300.863	35823.645	36882.883	36082.105	35358.562
18622.801	17950.266	30405.816	31390.951	31365.234	30770.334	31610.270	31466.902	32561.457	33592.531	33053.430	32535.389	33411.824	33930.523	33549.051	33945.434	35186.902	34761.715	35425.070	36140.090	34736.301	36037.777	36067.750	35955.848	35791.430	35938.492	35296.516	35841.355	35252.105	35457.277	36906.258	37847.453	35588.852	36553.918	36855.355	36755.922	36147.055	37095.480	37228.871	37231.742	37568.922	36796.457	36016.180	35908.645	36032.598	36811.340	37649.641	37624.551	36825.988	35971.914
18744.199	18415.889	30970.553	32609.314	32597.055	32046.881	31882.092	32255.998	32780.637	32277.453	33879.477	33770.734	34698.160	34136.254	33817.152	34133.844	34489.805	33858.977	33916.707	34222.762	34714.895	35188.449	34959.875	35937.707	36939.109	36888.691	35815.859	36090.062	36699.766	35623.152	35194.391	35685.262	35170.375	35635.641	36518.164	35401.859	35936.496	35461.215	35730.105	36027.809	36087.441	36045.500	36643.492	36404.578	36115.750	35653.172	35908.656	35553.418	35406.473	35781.113
17586.801	18308.645	30067.330	32239.523	33373.359	33073.465	32197.748	32955.512	33382.406	33009.492	34687.004	33669.289	33736.492	34261.770	33317.496	33459.645	33975.418	35121.914	33721.074	35167.848	34061.371	34913.992	35474.262	34987.531	35771.254	35746.633	34956.805	35125.289	36320.758	36131.629	37059.801	35855.516	36938.184	36656.840	36301.391	36583.441	36914.227	36215.121	35943.512	35558.219	36396.191	36207.543	35685.758	35252.422	36358.316	35754.656	36068.633	36471.535	35666.773	35934.160
17879.801	17798.180	30522.150	31134.648	31801.557	32185.723	32267.094	32290.518	32688.182	33330.473	33517.691	32918.133	33362.355	33722.148	33839.500	33173.590	33388.410	34573.469	35735.043	35137.074	34782.191	35325.906	35474.988	35618.809	36046.754	36292.723	35417.840	36234.445	35841.211	35907.445	36547.941	36425.922	36531.805	35561.137	34973.562	34683.035	35999.238	36868.832	36228.508	35780.609	35992.223	36688.738	35667.914	36454.473	36457.727	35156.105	34904.863	35805.062	34742.293	35608.789
17097.400	17828.969	31137.688	31133.609	31975.914	31746.637	32242.064	32042.682	33116.801	33766.789	32759.850	32475.877	33598.301	34136.820	32979.816	33156.516	33377.082	33895.492	33506.340	35997.898	35313.781	36482.477	34986.016	34979.953	35724.637	36264.027	36900.340	36376.102	35479.375	35213.312	34213.543	35241.898	35323.469	36110.691	36073.750	36184.148	35559.004	35708.699	34850.730	34841.379	35647.797	35823.133	35881.184	36147.734	36249.270	36612.113	37166.191	35824.309	34139.156	34593.004
18493.801	18523.279	31955.533	31165.545	31791.762	31760.490	30723.512	31012.502	32386.387	31673.906	31750.859	32334.568	33432.074	33950.293	33608.164	34612.840	34175.020	33670.223	34763.988	34709.855	35235.523	34501.293	34520.441	36411.195	35987.824	34605.441	35314.398	38008.980	37461.758	36029.281	36772.375	36537.684	36565.582	36634.496	34841.934	35237.199	35666.410	35633.250	35279.688	34663.227	34912.348	34584.453	34657.156	35251.715	35413.684	33584.129	34360.988	34744.477	34540.531	33665.406
16896.600	17351.572	30039.967	30706.480	30895.402	30927.324	31286.064	31529.492	30829.033	31861.402	31255.867	31682.938	33327.652	33966.199	33662.242	33527.684	34172.785	34102.312	34950.594	33456.348	34463.910	35632.051	34573.676	35165.492	35155.500	35543.879	36776.633	36525.742	36598.438	36479.504	36714.539	36330.422	35914.461	37228.980	35433.945	36453.648	35932.039	36110.055	34915.324	34808.168	34472.996	35605.238	35916.020	36438.305	37544.797	34756.902	35322.730	35376.457	34706.801	34370.594
17820.801	18415.713	29415.576	28470.010	29458.904	30360.875	31667.549	31241.943	31189.135	32840.465	33053.594	32517.959	31426.738	33100.094	33383.215	33256.773	34083.941	34680.703	34217.934	34545.871	34445.652	34975.688	36006.516	36860.059	35442.707	35967.066	36160.402	36939.141	36026.723	36936.719	36390.023	36364.414	36918.254	36225.328	35894.348	36755.820	36596.770	35427.641	35832.496	35650.535	35093.508	35616.297	36212.176	35403.164	34804.340	34727.781	35480.996	36523.887	35126.941	33996.492
18307.000	18228.506	30713.523	29777.541	30754.131	30589.477	30309.398	30373.512	31197.701	30326.359	30218.389	30002.475	30331.305	30818.350	33484.254	34082.820	32945.340	34513.895	34876.000	34317.961	33266.660	33956.535	33903.035	34116.617	35649.246	35587.004	35215.164	35905.094	36751.020	36180.902	35081.590	36446.082	36658.785	38010.184	36509.543	36956.895	35903.266	35521.566	35760.293	35479.590	36473.406	35878.973	34443.617	35187.086	34800.473	34471.035	34123.867	35214.273	34556.734	34759.125
18134.400	17239.672	30237.168	31203.727	31382.697	30848.975	31396.797	31127.115	30484.580	29860.809	31411.826	31239.039	31042.475	31230.162	31668.645	33266.332	33342.395	33487.805	33578.488	34579.820	33474.051	35085.551	35461.137	35908.137	35893.254	35913.410	35272.801	35673.141	35773.301	36365.961	39439.016	38257.637	37198.219	36528.652	37091.672	36584.074	35112.594	36160.672	36869.602	36293.777	36194.625	35799.488	34717.160	33911.473	34471.715	34881.016	34565.953	35031.902	35313.660	35395.480
18506.400	18712.246	31038.572	30765.596	31532.695	30695.406	30426.436	30504.393	30650.969	29437.420	30848.178	31719.279	31232.193	30566.119	31011.350	32268.043	32709.836	33973.172	35784.242	35330.027	35402.637	34302.105	34786.711	35781.055	35844.727	35862.824	35027.477	34967.980	35285.496	36174.746	37040.172	36188.566	37512.504	36382.988	36639.805	35603.977	35995.121	36538.000	35752.430	35333.223	35171.191	35488.141	35407.027	34107.582	33545.496	34452.359	34966.551	35937.879	34944.090	34478.625
19617.600	19058.416	31068.637	31349.957	31534.160	31729.041	31231.732	30959.307	30871.986	30050.902	31289.963	30088.137	30583.734	31329.438	32551.094	32974.957	33242.773	33427.387	34805.277	34453.285	34439.258	35631.570	34204.523	34803.527	35079.359	35686.422	35691.523	35767.230	36491.930	36161.707	36225.191	36775.781	35978.000	36049.742	35842.770	36507.688	36751.316	36969.703	36770.297	35128.129	35292.094	35445.348	35268.191	33624.039	34848.375	35198.387	34929.797	35508.797	34542.395	34275.762
17887.199	18440.029	30549.670	31391.430	30934.936	31620.961	31134.629	30886.922	30944.100	31827.846	30529.809	30162.918	30976.996	31554.572	31289.775	31964.842	33301.551	33704.785	34542.547	35279.078	34329.043	34624.188	33843.828	35992.273	36271.805	36664.426	36881.363	36770.973	35838.625	37655.742	37232.691	35771.445	35859.031	36438.578	35009.828	36789.996	35886.672	34667.156	36118.449	35537.863	34642.391	34773.258	34196.383	34103.230	35883.375	34080.746	34574.172	33895.695	35182.641	35768.750
17918.801	17711.889	30249.807	30024.244	31137.150	31138.074	31398.469	30889.273	30034.248	29368.570	29441.902	31044.035	29828.131	31612.713	33104.738	33098.629	33292.406	35052.691	34294.406	34558.867	35815.391	36118.945	35523.270	36000.090	35566.262	35913.902	36491.793	36735.621	35871.809	35595.734	36963.062	35481.027	37639.086	37979.316	35893.699	35574.969	35015.105	35710.980	35357.004	35996.227	35029.484	35337.102	35974.773	35166.371	35647.629	36129.996	35930.879	34976.023	35738.277	34742.555
18428.000	18155.484	29627.129	29958.779	29447.250	29900.762	30411.707	30490.029	30378.309	30366.477	31548.361	30570.840	30778.000	31946.689	32761.410	33705.680	34215.551	34068.039	34105.145	34445.824	34948.578	34197.500	35641.602	35588.641	35600.414	35048.133	35715.938	36137.922	36284.051	35831.418	35602.062	35989.965	35358.957	35798.020	35842.551	35538.172	35372.930	35394.305	35675.969	35991.188	35379.480	34816.770	34564.164	34338.270	36029.727	35497.980	34710.141	35039.121	34998.156	35006.516
18223.199	17706.445	29864.131	29159.215	29794.162	30569.082	30228.088	30174.486	29969.910	30947.293	32113.396	30910.238	31769.779	32755.654	33851.375	34007.301	33837.656	34058.148	35759.215	35002.551	34902.457	35567.324	34683.391	35381.410	34740.633	35473.410	35631.355	36345.660	36117.066	35785.473	36053.742	35969.031	36619.957	36082.406	36272.355	34859.414	35149.641	34018.492	34521.914	35303.258	34846.711	35025.391	35466.676	34382.570	35923.898	34862.383	36293.410	35549.059	35060.156	34292.664
16830.600	16985.061	28317.734	29736.512	30069.182	29811.605	30095.445	30088.939	29771.625	30734.412	31200.646	31531.504	32843.980	32338.488	33323.656	32968.512	33781.219	34401.121	35220.023	36462.398	35129.844	36058.453	35337.934	35537.809	35517.992	35841.086	35157.527	34813.105	35019.344	34557.090	36302.352	36373.379	35085.797	35871.168	36085.277	34475.043	35494.422	36134.270	35951.148	35245.277	35592.164	35593.750	34814.168	34569.703	34159.520	33830.844	34828.359	34580.734	35733.938	35892.734
18292.199	18381.668	30623.465	31139.225	30534.180	29742.748	30431.330	30317.793	31430.191	32399.824	31870.209	32304.434	31383.279	31618.119	31546.975	32009.156	33531.750	34116.500	35632.918	35921.941	36232.270	34456.207	34526.301	34418.691	35303.723	36731.266	35192.680	34746.867	36178.617	35570.871	35416.953	35824.555	34874.051	35642.352	36154.648	36197.223	36394.887	36966.047	36546.520	35566.020	35940.668	35589.230	33711.500	35095.715	34801.625	34372.926	35085.867	33825.184	35313.637	34899.520
19981.000	19106.676	30415.100	30496.107	31165.658	30916.496	30988.225	31372.594	31970.141	32641.205	32050.504	31925.818	31075.359	31912.873	32370.605	32438.771	32214.783	32704.715	34472.621	34748.133	35143.613	35970.980	36095.012	35153.895	34569.953	34410.672	33957.055	34179.289	34084.910	34484.059	35301.320	36540.570	37284.133	36076.309	36119.617	37642.078	35823.793	35713.492	36561.668	36841.887	36746.953	35281.035	35623.953	35615.754	35572.773	35362.824	35520.629	36295.422	35535.809	34985.957
18153.600	18214.885	30619.188	31217.205	31370.727	31490.025	31154.031	31139.297	30842.328	31373.586	32042.342	30944.590	32206.750	32807.238	33138.207	33314.785	33263.094	33601.496	33406.363	34961.805	35591.281	34612.590	34677.805	35217.895	35071.859	35202.727	36096.215	34872.465	35035.176	35161.344	35054.113	35765.242	36066.941	35127.672	35072.531	38297.926	38230.262	36754.293	36092.277	36054.887	35735.574	35499.715	36345.207	35578.668	35747.543	36016.160	34321.309	34255.793	35028.785	34828.699
17018.000	18029.578	30239.686	29984.674	31570.924	31881.557	31297.309	31150.842	31526.271	30837.113	31439.531	32325.580	32374.002	32485.215	32952.734	33828.148	34422.730	33905.523	34269.523	34431.113	33838.699	33310.605	35411.023	34959.141	34607.414	34704.398	35608.047	34656.992	35373.492	35749.684	35263.246	35796.398	35844.188	35853.758	36213.551	36165.621	35881.316	35733.137	36396.027	35979.551	34327.117	33823.875	35094.379	37232.418	35930.621	34434.168	34793.648	35628.176	36770.203	35994.113
17357.600	18024.887	28533.920	30285.010	31766.459	32276.900	31874.879	31956.797	32338.590	31423.691	32056.564	32664.600	33526.805	33766.816	33846.379	33542.672	34141.789	34792.574	35356.730	34748.621	34789.125	35290.898	35719.910	34500.078	34949.012	34808.832	34871.691	35090.820	35381.891	35445.461	35874.398	35556.484	36250.527	33862.367	34454.102	35711.785	36544.297	36786.828	35599.234	35958.031	36351.977	35669.098	34988.391	35524.660	36054.152	34643.539	34693.398	35027.867	35293.047	35061.656
19252.000	19051.967	30636.938	31536.375	31261.139	31512.143	31414.461	31624.645	30988.600	31792.564	33450.383	32109.674	33276.164	33363.656	32541.158	32739.701	34396.059	34760.941	35023.758	35228.465	34281.004	34138.961	35395.469	35320.363	35617.867	35413.816	35053.715	34610.594	35290.305	35074.723	34444.812	34545.965	34949.480	35014.797	35380.664	34656.590	36172.941	35774.055	36214.227	37206.566	36661.684	34956.070	35172.980	36727.758	35999.309	35872.664	35604.004	34391.754	34049.137	35622.582
17341.801	17693.088	30745.744	30667.764	31685.154	31070.197	31655.693	32146.416	32846.578	33184.730	33255.520	33864.707	33103.090	33055.480	32916.785	34692.352	33973.703	33298.055	34077.914	35135.910	33475.605	34533.855	34389.105	35826.629	36243.027	36193.555	35439.898	35970.410	35271.230	34862.020	33854.914	34997.844	35222.766	35457.234	34817.168	34432.531	34851.562	35746.750	35142.023	34618.863	35109.164	35865.602	36504.742	34913.336	36979.617	35007.941	35937.180	35675.512	35337.910	34541.188
18453.600	18291.023	30678.814	31365.760	31088.555	32077.068	32027.492	31882.295	32929.465	32250.012	32215.352	32703.791	32424.219	32635.078	33501.094	32899.816	33309.094	34097.363	34195.148	34094.203	36881.824	35928.316	35460.922	34321.164	35202.641	36168.633	35230.289	34944.879	35055.492	35476.031	35070.223	35755.172	35560.637	35540.090	35148.887	34953.738	34398.129	34237.844	34151.227	34552.777	33363.355	33242.383	34494.195	35889.805	34213.770	34651.922	34369.648	35023.090	34489.324	34851.680
20055.600	18984.535	30805.986	31046.934	31083.045	31437.797	32494.908	33509.793	33917.988	31961.492	33190.004	34028.160	32979.477	33052.258	33502.883	32960.480	33408.270	33775.801	34648.004	34674.875	34953.453	34184.188	35380.266	36539.156	34530.137	34765.992	35422.227	37083.887	36475.609	36542.449	36743.684	36106.984	35406.199	36110.578	35977.387	34943.512	36457.887	36081.402	34828.207	34969.285	34088.359	33941.711	33718.469	32914.848	33072.320	33146.949	32993.551	33891.879	35165.844	34940.684
17840.600	18652.410	30966.834	30587.023	32420.838	32683.080	32159.109	32535.865	33177.758	32544.012	30776.406	32424.059	32681.535	32859.871	32315.732	33051.262	33611.246	34546.480	33764.352	35688.121	34068.801	34196.426	34865.320	33927.977	34182.879	35255.059	35628.914	35653.527	34653.945	36252.211	37060.969	36480.223	35302.191	35572.789	35225.129	34355.645	35512.164	36163.402	34743.117	34696.234	34714.926	35889.570	35182.562	35294.938	34526.867	34514.273	34003.828	33623.898	33164.371	33077.840
19052.400	18078.518	30106.320	30157.479	30307.697	31282.100	31950.863	31322.117	31960.438	31903.203	32533.816	32570.172	33960.957	34397.434	34014.023	33893.293	34043.465	33725.695	33861.434	34100.730	34478.484	36022.496	35635.328	35753.043	34602.203	35031.992	35454.582	35152.250	35763.586	35309.871	35930.922	37565.434	36867.852	35776.930	35593.203	35490.230	35836.172	36239.750	35239.488	33848.391	33988.625	34820.195	36009.207	34996.121	35910.160	36360.473	35822.508	35405.613	35386.953	33430.492
19099.801	18143.252	29668.299	31092.006	31191.836	31331.363	31982.318	32737.652	32124.520	32491.689	33801.742	33676.211	33674.086	33347.613	35072.500	34000.855	33249.312	32810.219	33715.043	34567.582	36310.000	35361.973	34042.648	34948.984	35653.684	34812.242	35226.121	35129.836	34285.148	34502.129	33955.047	36008.258	35905.984	36383.918	35139.625	36398.504	35274.191	35470.629	35676.949	34677.668	33949.703	34614.996	35574.754	35469.738	34794.133	34388.926	34698.086	34397.301	34246.590	33144.340
17873.199	18245.609	29920.654	30983.047	30958.621	30559.268	31034.197	31509.736	31804.760	32333.676	31469.600	31995.184	34185.605	33075.234	32845.949	32949.566	34326.691	34917.469	34574.652	35547.121	33171.508	34258.594	35085.148	35687.215	34995.988	35594.832	34864.922	34764.926	34668.352	35247.891	34571.656	35321.738	37102.941	34716.699	34415.691	36197.453	35394.922	35775.820	35864.285	35160.980	35909.902	34910.488	35183.730	34823.801	35177.043	34613.918	35155.715	34999.672	35233.949	35125.324
19307.000	18673.193	31596.057	31475.068	31629.766	31496.096	32573.295	32198.535	32593.934	32885.309	33018.887	32868.328	32809.391	32986.672	33740.789	33168.582	32678.695	32796.957	34384.156	34125.879	34261.391	35678.922	34477.496	34009.719	35020.645	35901.391	34954.480	34393.938	34214.773	34916.367	34347.855	34894.359	37015.301	34828.695	34882.723	34446.766	34737.367	35187.621	34919.504	34895.633	35452.832	35288.746	34411.656	35417.152	34729.520	34045.562	33454.289	33483.609	33740.148	33588.918
18927.000	18791.498	31150.771	31817.523	33333.637	32464.574	31110.227	32019.441	31990.646	31866.623	31840.496	32650.273	31698.861	32307.768	32721.678	33162.348	33854.688	33361.363	33470.668	33989.527	33036.027	34361.746	34589.016	34419.934	34280.461	35141.480	34741.980	35210.559	35434.102	34622.223	36406.609	35088.762	35461.484	35107.387	34723.105	34189.723	34989.102	34990.961	34000.859	34519.094	34756.449	35523.949	36292.910	36765.105	34986.902	35659.949	34570.629	33898.086	34005.410	33526.645
19840.600	19749.721	32087.832	30880.195	31389.578	32235.959	32034.840	32391.867	31885.160	32395.896	32166.123	32192.223	31462.602	32857.184	33213.074	32836.777	32980.562	32761.172	32739.236	34189.902	34407.621	33904.711	34317.184	33774.672	34172.879	34566.488	34116.219	34006.344	35216.715	36047.504	35304.383	34364.508	34379.586	35568.793	36013.762	35915.137	34773.035	35669.500	35143.762	34292.301	35495.277	34558.898	36288.234	35652.824	36265.238	35789.023	34681.617	35138.617	35071.508	34088.480
18061.000	18460.158	30353.355	30778.027	31286.898	31161.348	31732.652	31939.645	31260.244	33241.906	33753.152	33365.590	32845.910	34437.336	34294.320	33450.887	33644.129	33622.938	34934.227	34709.289	34777.504	34212.582	35012.750	34791.320	35546.184	35886.629	35665.695	35681.168	35250.000	35641.188	35029.516	35321.664	34985.016	35398.961	36460.145	36085.664	35360.930	34643.117	34435.234	35912.105	35673.051	36397.242	36929.750	35825.688	36083.445	34774.555	35132.715	35508.879	34194.453	34122.117
17634.000	17786.379	30234.855	30920.154	30194.139	29666.141	30337.309	31418.703	31344.242	31577.084	33650.434	32153.207	32828.324	32967.359	34328.172	33699.797	33767.965	33444.703	34865.324	34889.234	35447.434	35751.242	35182.410	34697.629	35090.988	34903.543	36372.762	36703.738	35630.195	35262.262	36821.703	33994.832	35119.996	34257.129	34200.312	34722.551	34400.801	34227.234	35434.398	35413.078	35407.855	35409.281	36182.195	35699.656	35302.062	35386.316	35334.668	35200.211	35091.387	33580.125
17476.400	17251.365	29998.258	30868.291	30270.506	30686.982	30833.785	30531.619	30647.711	31018.607	31490.312	32887.266	33499.449	33828.363	33180.410	33371.289	33563.094	34438.719	33977.066	35921.336	35469.219	36401.816	35152.703	35943.117	34737.590	35923.062	35914.133	36257.004	36967.812	35726.609	36472.941	36104.691	36059.012	35178.078	35295.969	35639.699	35631.117	35356.781	34736.871	34904.625	34906.281	35954.738	36639.398	37081.188	36064.508	36536.590	36578.531	35650.258	34606.703	34234.875
18051.400	18039.105	31296.297	30727.641	30744.076	30762.279	30955.943	31616.857	31884.988	32311.992	31801.592	30601.857	32247.916	31854.223	32336.078	33129.500	33646.156	34804.492	34353.027	34663.508	34128.012	35503.793	35740.125	35423.559	34899.684	34930.469	35762.016	36236.266	35506.324	35211.090	36888.176	37058.211	37042.863	36708.840	36267.242	35806.016	35263.336	35491.812	36199.812	36327.168	35460.137	35251.566	35793.633	36178.316	35895.270	35611.445	35651.234	36179.898	35410.133	34142.508
18551.000	17470.322	29708.779	30874.096	30745.709	30092.260	30783.715	31000.068	31724.686	31506.584	31874.602	31039.840	32615.920	31955.238	32558.738	33667.082	33696.348	33108.148	34782.457	34001.355	34090.949	34133.797	35247.016	35220.105	35435.828	36061.406	35823.605	36057.445	36652.355	36601.250	34941.418	36632.855	36493.230	36854.473	36222.961	35939.836	35750.258	35749.289	35710.734	35592.750	35441.012	35106.000	35457.637	36081.430	35766.262	35406.738	34720.594	35894.676	34864.062	33983.148
19296.000	18840.291	30350.238	30044.781	31539.340	31462.939	31392.404	30985.723	30583.221	31241.221	32211.162	31466.496	31784.729	31258.309	33097.887	32885.594	33017.047	33096.535	33948.344	34900.703	35368.457	34592.328	35605.555	36283.109	35574.191	35135.977	35021.566	34974.844	36125.582	35875.492	36869.402	36233.965	36644.969	35453.082	36185.516	35819.543	35918.754	34446.395	35506.207	36717.535	36301.418	35743.902	36313.598	34764.250	36459.594	36289.273	36498.219	34486.598	34776.246	34544.434
18818.400	18911.389	31113.982	31596.705	30287.697	30468.670	31080.648	31724.758	32252.438	32771.938	33977.859	31629.791	33584.508	32792.152	33606.746	34127.371	33484.016	33744.848	33495.832	34728.559	34360.816	35431.371	35695.957	35694.137	35248.508	36959.172	36656.191	36580.246	36155.668	36200.082	36494.703	37120.551	37139.516	35276.832	36446.105	35993.074	35194.477	36206.020	36671.797	36281.098	36651.801	34909.688	35108.246	36488.777	34958.543	35125.719	34957.809	34937.320	34968.836	35341.695
17297.400	17661.629	31365.529	31525.334	31328.713	31758.580	31478.002	30976.100	31766.926	33211.504	33750.121	34161.562	33680.590	33322.453	33924.031	34111.172	34631.215	35368.070	34750.129	33429.277	33271.340	35091.469	35571.566	34636.777	34886.285	35621.738	35835.457	36304.359	35735.758	35089.223	35497.715	35085.031	35065.586	36738.391	35734.426	35663.297	35305.988	35818.363	35065.551	35008.023	35730.785	35786.977	35766.637	35931.734	36584.688	35655.648	35506.340	34947.363	34967.645	34520.691
17956.801	18526.268	30409.479	30527.418	30273.068	30418.406	31415.523	32426.670	33133.832	32875.754	33316.234	33160.988	33307.457	33516.367	32975.492	33910.520	34212.336	33995.645	34371.668	35401.938	37125.719	35348.219	35217.910	34869.570	35637.266	35852.508	34689.383	34893.852	34889.395	35368.363	37208.758	36076.539	36621.062	35631.898	35141.137	35799.984	35737.012	35257.977	35647.375	35242.062	35104.496	35070.148	35060.078	36106.137	36114.738	34521.824	35058.328	36315.355	34806.430	34055.672
18774.801	18999.078	31176.701	31858.967	31731.221	31500.611	30849.369	31955.705	32437.828	31671.113	32892.629	32590.336	32467.125	32741.375	31467.941	32658.566	33480.699	33355.992	34164.105	33738.047	32997.438	36047.793	34686.277	34919.125	35128.410	35982.250	35081.781	35171.406	35264.703	36318.008	37267.668	34630.441	36932.691	35715.359	35220.875	34875.344	35107.062	35231.680	36009.418	36194.895	36697.047	35375.621	34750.340	34769.816	34916.984	34602.738	35456.141	35181.645	34305.285	33852.219
17023.600	17584.174	29652.451	31241.195	32241.328	32981.238	31830.818	32036.127	32485.578	31709.783	33463.258	33259.082	33656.480	34775.941	32908.297	32890.008	32982.820	33593.391	32465.645	33355.301	32547.305	35310.242	34592.863	35213.203	35207.023	35176.535	35437.336	36450.637	36517.707	35805.715	36406.250	36372.746	34815.676	35894.297	35646.426	35625.914	35951.691	36017.070	36401.734	35085.238	35164.383	35102.383	35766.777	35340.340	35633.441	34865.461	34289.578	35086.641	36038.188	35512.754
18954.000	18147.373	29829.223	29900.746	30025.938	30749.480	31306.395	32085.035	32431.076	32343.957	31915.855	33393.301	33108.656	33314.176	32831.207	33332.977	33562.973	33476.824	33714.258	33669.332	35658.449	35182.570	34821.066	34938.879	35248.652	34076.184	33910.633	34428.742	34798.914	36145.652	35754.637	35929.176	36272.418	36274.609	36364.434	36194.633	36026.016	36059.645	36050.023	35839.258	35622.215	34312.125	35494.395	35564.102	33780.594	34139.973	33397.824	34873.887	35960.137	35375.105
17948.000	17867.604	30736.373	29579.803	29705.689	29956.748	29958.949	30509.465	31512.508	32499.701	33049.000	32365.959	32084.828	31925.787	32985.914	33103.855	33087.723	33559.559	33869.965	33468.648	36062.891	34914.477	34448.426	35457.715	35108.219	35352.395	34820.461	34917.449	35313.777	36060.781	35241.383	36380.656	36903.227	35682.527	34599.789	35861.535	35676.633	35714.891	35797.848	36194.062	35508.832	35931.703	35296.055	35168.824	35650.738	35326.645	35515.633	35208.586	34881.695	34643.074
17027.000	17853.039	31836.268	31094.838	30802.213	30977.031	30424.607	29740.137	30283.426	31119.672	31800.990	30940.281	32949.852	33174.465	32886.645	32976.449	33298.992	33529.477	33119.477	34702.781	33957.473	34270.113	33804.684	33789.496	34617.688	35509.535	35488.434	35471.109	35367.148	35490.438	36428.438	36208.277	36655.113	36081.625	36398.723	35748.605	34695.926	34788.164	34292.465	33983.664	35132.332	34963.918	36032.184	35165.207	33868.793	33677.316	35465.309	36019.395	34600.617	34507.074
18205.801	18407.336	30059.268	30822.678	30198.598	30303.354	30195.225	29574.332	30204.512	30996.518	32374.979	31560.629	31972.967	32302.652	31623.096	32668.848	33109.320	34142.629	33581.152	33957.918	33742.105	34070.207	33716.109	34712.902	35635.109	35746.914	36035.379	35735.555	34944.578	35017.730	36376.523	35197.090	34921.480	35381.707	36051.543	35178.996	34702.797	34965.309	35781.605	35663.637	34775.391	35323.492	34444.758	33621.102	34139.176	35373.141	37204.625	35645.176	35163.738	35424.879
18974.199	18785.043	31274.801	29251.023	30176.775	29864.129	30082.689	31500.918	32190.629	31484.506	31787.553	31950.375	30908.549	31420.057	31914.531	33039.965	33179.359	33766.617	34702.734	34445.305	33803.078	33902.855	35127.848	35946.211	35505.168	33848.344	34215.668	36067.559	36185.039	34543.109	35152.277	35527.816	33593.660	34588.766	35245.906	35404.348	34644.883	35206.746	35448.086	35329.262	35741.613	35070.633	34853.777	33646.355	33756.070	35139.441	35989.980	35835.789	34468.684	35030.398
18230.199	18129.859	30198.016	29805.197	29921.865	31136.615	30817.748	29965.418	30670.000	31686.584	31525.922	31290.732	30589.121	31606.520	32298.986	32079.959	32627.947	33485.840	32734.553	33048.840	33680.777	33452.883	33058.102	33575.062	34887.473	34565.039	34889.230	34810.410	34888.664	35861.957	35591.230	36192.121	35250.641	35687.316	35146.230	35173.613	34393.906	36095.754	36625.828	36271.457	35744.824	34716.863	34492.320	35151.305	34100.754	33966.641	34521.227	34018.824	33446.746	34793.887
17459.801	18254.455	30828.232	29565.572	29593.621	30642.002	31544.014	31113.133	31359.607	31018.172	31510.883	31948.338	32489.316	31906.410	32416.500	32343.154	32550.305	33197.047	33066.719	34154.988	32710.139	34335.758	34100.887	34262.902	34683.719	33676.648	33396.801	33837.754	33530.562	34514.539	35295.961	36160.262	36051.863	35003.055	35283.773	36164.129	35492.172	35041.086	35186.555	35078.473	35030.598	35544.703	34383.754	37164.008	35445.656	34932.371	33959.395	34625.355	33668.520	34551.773
18344.400	17931.834	29095.453	30438.957	30606.012	29991.691	30293.336	29470.826	29972.377	31172.330	31925.580	31672.340	32044.768	31861.719	32022.799	33035.551	33332.012	32996.168	33679.758	35587.363	36055.699	34591.914	34672.969	35328.105	34677.672	34307.586	35170.918	34929.254	34404.711	34857.012	34516.680	34570.531	34691.406	35788.672	35832.781	36131.043	35647.062	35033.781	35584.344	35614.676	35284.602	34587.180	35415.797	34100.582	35426.285	34259.031	34792.020	35259.465	35602.395	35248.852
17133.400	17315.332	28688.750	29585.320	30150.959	29575.598	29536.234	30953.857	31259.295	31707.979	31943.443	31974.312	32670.273	33025.121	32994.297	33577.203	33301.980	33755.773	34270.043	34356.457	33953.188	33752.512	35179.023	34936.066	34536.477	33894.125	33724.379	34283.605	33855.930	34473.480	33867.887	35481.652	35531.785	36022.137	35113.746	34746.551	35210.398	33719.020	34098.816	34780.367	34819.168	34467.785	35394.234	34918.559	35270.516	34973.852	33974.125	34889.934	34734.363	34522.613
17776.199	17014.605	29096.152	29341.166	29963.125	30059.547	30424.654	30865.055	31471.650	30795.859	31151.945	29935.299	32701.141	32739.518	33054.418	33010.668	33371.422	32972.961	33717.172	33183.746	33422.652	33996.215	34378.570	34865.406	35627.250	35356.711	35614.473	35245.504	35579.988	36633.156	36681.445	35945.156	35748.930	35573.148	36056.301	35956.250	35795.176	35437.355	35260.961	35309.680	35029.453	34864.891	35566.160	34532.238	34364.910	34004.406	34597.434	35465.539	35423.633	34052.656
18187.801	17654.961	29705.768	30038.086	31051.648	30978.562	30954.660	30638.789	30458.070	29553.215	31183.846	32435.795	32335.102	32667.855	32679.160	32592.432	32946.504	33172.508	32894.309	33880.180	33309.062	34025.062	33827.359	34754.680	34735.941	34755.918	34902.324	36148.770	35972.074	35605.973	35423.746	34400.500	35775.211	35414.504	36695.711	36187.270	35194.520	35527.633	35807.680	35234.516	34962.762	34462.523	35243.441	34520.191	34549.625	33250.492	33895.355	34513.824	34430.082	33926.176
17617.600	17741.629	30542.834	30793.574	30696.043	30509.260	31337.227	30845.359	31071.225	33253.047	32664.730	32118.180	31096.930	31856.428	32552.547	33485.145	33016.496	33059.414	33423.066	33494.105	35144.047	33669.605	34166.125	35446.430	35409.215	34666.836	35013.746	35360.695	36295.500	36613.102	35614.637	35563.379	36547.160	36862.574	36395.348	35949.551	36120.473	35755.609	35185.145	35016.812	34058.949	34570.852	33814.875	34195.066	34812.910	35279.539	35880.871	35512.227	34710.004	34764.180
18793.000	19035.096	30724.693	31168.607	30697.812	29801.918	30462.676	30991.094	31124.584	32220.029	31919.256	31232.232	30408.857	31383.992	31550.537	31609.045	31566.033	32478.289	31788.578	33717.836	33771.723	33414.684	34110.539	33708.488	34077.004	34339.461	35029.449	35141.070	34270.402	34997.121	35293.254	36474.914	35527.598	35913.250	36024.176	35323.816	36361.656	35400.172	34638.285	36062.910	35464.469	34356.312	35389.273	34480.523	34759.562	33072.422	34250.473	34372.770	34979.617	33753.031
17005.600	16952.430	30180.838	30626.781	31336.244	31291.422	31140.178	30741.010	30498.283	30672.885	31988.328	31759.049	33474.250	32170.584	32095.125	31928.869	31562.553	32426.641	33860.203	33965.996	35002.488	34659.145	34663.262	34283.004	34618.402	34792.664	34198.559	33844.215	34199.105	34975.109	35058.883	35567.039	35987.148	35252.617	34805.492	34985.492	35128.234	35207.371	34867.000	34316.148	34040.480	34121.047	35061.164	35124.121	35082.914	34111.203	34646.152	34988.934	35322.457	34797.379
18913.801	18499.373	29759.994	30604.932	31059.277	31038.242	30572.340	31876.154	31900.988	31541.223	31862.094	31981.701	32349.434	32134.949	32553.834	32180.035	32943.117	33722.648	32187.318	33178.812	33764.988	34432.113	33871.918	34988.438	34463.102	34826.270	34188.949	33637.047	35221.590	34948.809	35159.359	34566.816	33309.371	35038.480	35648.930	35765.438	35342.270	35695.555	35501.910	33926.039	34736.324	34980.410	33793.387	33539.289	34203.547	36575.273	36702.484	35783.613	34071.227	33152.082
18107.199	17507.104	29955.186	29693.059	30082.379	31551.660	31533.773	31082.412	31534.980	30701.166	31979.912	33388.859	32972.180	32462.760	31871.379	32999.262	32812.164	32396.490	31318.146	32876.723	34122.129	32980.613	33398.457	33814.480	33045.047	33263.914	34026.789	34630.082	35756.953	35665.578	35543.184	35006.016	34008.215	34482.230	35090.801	34426.594	34266.578	34097.012	33884.434	34199.434	34398.719	35014.090	33773.250	33421.492	33935.746	33227.148	33555.043	34173.730	34756.074	34364.457
17896.199	17853.412	30221.949	29969.932	30587.654	30372.846	30478.080	30592.393	30666.664	31686.871	31740.020	32451.738	32744.621	32497.199	32896.637	32617.012	32795.965	32874.379	33304.641	33086.836	33459.262	34227.191	33002.051	34190.051	34266.633	33452.113	34927.637	34233.762	34575.184	34460.965	33790.008	35089.844	35175.031	35493.047	35652.703	34562.316	34250.672	34970.242	35551.109	34318.027	34731.188	34240.676	33836.324	33634.969	33697.473	34881.980	34661.641	34301.422	33634.191	34249.762
17352.000	17603.584	29248.359	29773.061	29506.502	30263.789	31560.912	31019.332	30895.572	31603.975	32507.943	32717.344	32299.846	31688.527	31244.320	31293.912	31274.914	32188.133	31611.605	32238.139	33499.047	33873.680	33425.602	33625.570	35174.730	35834.809	34958.965	34855.105	35006.930	34948.574	34940.172	35169.613	35093.387	36295.074	35215.691	35087.734	35786.871	36076.469	35033.145	34917.477	36138.496	35539.801	35368.254	34129.336	35761.668	35674.562	35602.023	35218.039	34876.148	34635.699
17817.000	17866.240	29372.396	30591.461	30446.342	30605.225	31003.229	31276.170	30741.488	31091.383	32496.375	32295.084	32329.785	32164.133	31737.352	30912.600	30721.754	31603.822	32660.914	32151.324	33266.461	33157.602	34419.512	34494.277	34728.297	35778.137	35947.945	35622.379	34760.297	35962.461	36268.695	35080.285	36082.172	35384.129	34321.605	34886.352	35859.516	35950.457	35669.359	36130.738	36045.656	36129.910	37170.406	35621.523	35770.508	36829.941	36556.805	33987.668	32404.369	33680.445
17680.600	17849.129	29315.051	30284.773	30998.502	31493.025	31258.389	31303.871	30711.254	30810.475	31869.582	31766.777	31644.984	31616.018	31995.910	32075.520	32560.430	33002.957	33943.434	34097.660	34803.297	33119.621	33393.391	34463.191	34304.754	33788.453	34086.367	33951.398	34296.883	35836.332	35151.277	35763.934	35145.699	35978.988	34888.711	34871.855	35108.078	36095.562	36728.238	36145.797	34698.789	36058.910	35721.949	36026.828	34836.934	34224.352	34894.199	34880.402	35648.789	35435.684
17776.600	18099.471	30840.473	29746.566	29633.543	29286.566	30188.596	29951.889	31208.229	32090.572	32182.275	31510.268	32745.600	31707.633	31922.236	32463.021	32646.594	32928.305	33301.574	33791.945	33141.816	33493.082	35302.562	33887.660	34475.164	35269.609	34992.621	34206.969	33442.406	33749.266	35986.672	35440.934	35646.324	36065.230	34875.508	35653.465	36430.844	36705.012	35930.613	36798.984	35440.250	36114.727	36180.312	34645.793	35327.695	36075.629	35394.434	34507.199	33534.145	33729.957
17087.801	17499.312	29200.775	30435.758	29887.627	30126.340	31330.736	31589.721	30851.312	30615.211	30836.818	30385.652	30508.887	30522.527	32030.244	32570.490	32152.693	32113.965	32564.172	32741.340	33612.996	33462.207	33294.129	34306.316	34879.789	34577.570	34659.395	34806.879	34180.824	34320.820	35203.254	36118.750	36498.816	36916.734	36800.543	35019.129	35643.844	35004.707	35064.520	36906.184	36218.133	34579.809	34598.117	36067.680	35083.168	34240.602	35283.098	35184.531	35620.609	35194.492
17829.801	17699.168	29590.406	29621.781	30200.549	30444.367	31318.115	31199.893	30704.889	31016.010	31407.465	30513.773	30276.328	31610.961	31791.129	31659.982	31333.676	31729.744	33051.859	34722.484	33690.418	34898.082	35480.895	35532.082	34653.793	34802.301	34880.188	34640.750	35679.934	35413.383	35182.422	35658.906	35608.270	35368.297	36471.316	36182.984	35665.379	35778.695	35852.160	34976.098	34993.012	35914.828	36659.883	36226.406	35806.152	34775.086	35392.059	35276.801	35883.465	35355.383
17813.199	17863.105	28045.289	30056.311	30256.457	30649.701	30579.934	30717.066	31176.500	30969.594	30197.652	30498.018	31091.555	31665.572	31995.814	32272.025	32404.133	33470.992	35123.867	32940.281	33103.703	34518.250	34746.086	34604.707	34767.488	35604.812	35971.391	35592.523	36070.461	37164.234	36108.094	36032.145	36111.910	35480.891	35983.391	34949.164	34883.914	35704.914	35853.488	35201.258	34564.938	34438.938	34559.145	35279.523	34916.684	33947.926	35730.246	34864.293	34112.559	34416.762
18099.600	18343.869	29427.281	30462.352	30249.701	30685.967	31221.900	30966.889	31838.402	32204.646	30920.953	32747.006	32256.883	32959.379	32671.996	33201.363	33901.613	33132.578	33942.461	33718.844	34558.035	33771.055	34018.301	33958.121	34382.855	34515.180	34748.184	34437.043	34956.793	34349.914	33883.281	35381.625	36038.480	37343.234	35938.648	34535.195	35305.258	34735.500	34844.621	34252.391	34725.215	34143.762	34802.664	34873.320	35522.637	35273.605	35972.824	35504.438	36928.719	35994.996
17416.600	17442.756	28432.980	29880.123	29934.936	30563.271	31051.906	31105.090	31561.055	32679.932	31708.863	31959.588	34335.508	33006.320	34436.445	33994.508	34138.477	33041.707	34113.203	34655.266	34310.160	34240.113	34167.227	35601.742	35193.949	35007.680	34998.203	35752.676	35829.055	36527.938	35620.145	35208.949	35982.074	35036.574	36300.898	36288.555	35557.172	35558.637	35153.926	34342.637	34459.965	34415.008	34430.125	34653.973	35364.551	34807.227	34153.895	34642.992	34577.098	35005.195
19019.400	18456.012	29240.109	29560.846	30326.098	30848.006	30377.832	29834.967	32095.816	32927.922	32924.895	32485.092	32713.738	33514.473	33003.629	32510.480	33272.172	34143.398	33823.383	34749.910	34763.957	34710.430	33927.648	34430.230	34921.145	35884.250	35346.492	34873.039	34395.320	34655.574	36361.773	36447.215	36400.910	35160.586	37092.719	36318.102	35495.473	35592.688	35521.242	35156.676	35306.738	35895.750	36443.562	36452.211	35402.973	36801.504	35566.078	35459.215	36162.418	35441.328
18075.199	18960.352	30520.096	30569.604	30325.482	29506.576	30684.789	31835.484	31339.578	32071.645	31925.072	32221.062	32015.668	31709.195	33519.141	33884.957	33190.578	32063.553	34601.066	34405.387	34850.430	34179.066	34581.309	33580.859	33401.602	34083.656	34807.578	34282.164	34236.199	34904.969	35707.352	35670.695	36439.137	38089.000	35589.203	34725.488	35466.512	36206.312	35844.457	34107.094	34943.922	36647.602	35047.820	35841.066	37485.242	35557.969	35076.547	33774.297	34344.547	33988.340
18452.600	17795.770	29294.494	30388.318	30952.824	31472.574	31314.217	31056.770	30965.193	30185.158	30869.936	29621.201	32273.697	32139.762	32247.779	32702.229	33213.781	33705.719	32318.693	33934.199	35100.004	34557.055	36508.922	34230.902	35096.648	35222.344	35417.441	35441.980	35763.719	35783.945	36378.965	35299.914	35334.594	36828.711	35863.137	35771.531	34878.809	34836.289	35055.734	35347.070	34830.418	34508.125	34903.801	36399.238	34077.598	37860.270	35953.059	36837.371	35751.613	35150.430
17528.400	17738.732	28980.430	29645.299	30329.551	30298.910	31181.561	30745.348	29921.338	30893.812	30315.838	32072.641	31835.209	32200.047	32250.680	33608.730	33238.375	32590.658	32752.490	35320.336	33702.156	33864.113	35069.641	34429.305	34767.375	34874.441	35383.680	36122.020	36555.320	36564.598	36080.336	35689.152	35272.777	34021.359	35152.785	35904.898	36391.242	35612.691	34957.941	35314.754	34859.926	35540.062	35235.441	36023.797	35733.758	34205.438	35192.180	34741.238	34468.562	34888.922
17505.801	17805.117	30551.625	28701.543	30193.102	29944.891	29378.879	31004.541	30918.736	30930.824	30771.123	31138.252	31297.600	31679.535	31598.918	32073.123	32950.301	33600.188	33546.332	34396.809	35034.965	33223.941	34474.559	34290.535	34669.555	34860.648	35104.320	36216.211	35911.324	35027.070	34624.363	35435.902	36765.984	35157.559	36583.996	35169.523	34654.582	35254.973	35271.125	35716.555	35733.500	34999.898	36878.312	34895.180	35459.195	35087.941	35553.590	34452.883	33528.148	34553.379
17486.801	17185.789	28007.141	29208.193	30239.635	31578.934	31618.855	31012.859	31344.055	31545.777	31789.586	30957.889	31316.260	31844.725	32788.680	32454.914	32140.174	32744.596	34040.496	34288.039	33655.277	34422.859	35030.273	34858.312	34522.105	34568.461	34479.348	35965.070	35455.910	34303.816	35117.195	35967.293	35850.680	35812.688	36520.543	36585.312	36364.457	35611.129	35753.082	36663.754	37272.445	37321.840	35860.480	36219.949	35307.770	36633.168	35464.367	34795.395	32952.090	33243.039
18710.801	18245.936	28130.557	28406.887	28862.371	30127.285	30346.303	30857.691	31170.637	31238.113	30630.521	30797.381	32219.205	31481.588	31594.287	31123.646	31515.535	32398.344	34047.418	34438.352	33651.168	33765.152	34260.121	34811.387	34477.609	34923.465	34812.398	34672.652	35083.637	35168.938	34198.840	36319.125	36274.547	34729.348	35563.777	36015.395	36380.711	36940.680	36347.895	35980.480	35131.855	36156.871	36289.297	36579.766	36398.125	35090.176	36034.539	35789.750	34628.719	35694.145
16697.400	17378.418	29878.469	29650.385	29437.613	29787.387	30295.084	30591.094	30630.344	31890.879	31959.246	31622.207	32526.398	32980.930	32457.252	32299.203	32847.668	32406.014	32842.645	33050.051	35413.434	34311.352	34119.230	34402.020	34816.688	34751.105	34176.938	33886.246	34154.152	35873.871	35080.668	34921.426	35692.195	36742.973	34973.426	35409.383	36746.875	36530.340	36316.340	34951.797	35478.980	36095.102	36192.465	35413.527	36635.742	37043.551	35940.781	36129.473	35927.426	36736.328
18954.000	18522.062	30074.551	29381.191	30318.234	29530.180	29472.492	29490.449	30250.191	31138.920	32214.438	32164.801	32536.904	32160.900	32287.348	31946.822	32611.662	33110.246	32981.285	33412.016	34371.895	34773.953	34046.414	34853.234	35287.281	35407.895	33780.555	33494.293	34250.469	35907.121	34772.129	35193.664	36568.168	35561.836	34604.133	35619.773	35398.000	35714.848	36113.938	36074.816	33876.043	34414.953	33977.574	33878.676	34662.469	34030.488	35620.746	35668.953	34916.410	35257.539
17983.400	17766.562	29320.346	30677.693	30286.014	30295.990	30526.416	30053.572	31463.789	31897.506	31323.188	32167.490	32197.307	32777.555	33287.266	33085.410	32922.141	33691.812	34237.660	33553.574	31954.543	33133.898	34223.668	34087.801	34176.547	35530.711	35580.355	35130.699	35535.254	34565.289	34622.578	36399.043	35002.051	35064.137	35985.887	35364.617	36102.387	36121.633	35623.902	36592.242	36669.621	35752.117	35138.500	34336.109	35142.297	35317.371	34432.637	34525.680	34208.188	34270.805
18247.801	18257.131	30587.701	31025.578	31317.783	31136.029	31506.213	32299.498	31763.230	30698.182	32139.656	33552.621	31376.082	32830.504	31962.420	32474.412	33454.379	34132.773	33648.168	34881.953	35025.742	35449.875	35591.891	33596.785	34850.547	35676.867	36485.910	36500.941	36340.809	35650.941	35399.547	34719.867	34394.121	35992.133	37512.082	38102.766	36479.859	36004.332	35816.930	35734.918	35752.641	35250.660	35598.562	35064.492	34571.977	34328.660	34527.906	34809.906	36022.383	35973.516
19432.600	19242.330	30282.623	29678.367	29979.111	29730.986	31060.510	31082.932	31121.277	31109.455	31001.006	31567.645	32612.814	31613.451	32586.178	31874.496	32333.531	32738.713	33457.352	33366.957	36135.176	34650.762	35542.641	34659.688	35711.195	35993.547	34821.406	35501.234	36609.570	37210.641	35316.898	35141.895	34161.258	35916.688	36456.125	36932.992	36848.789	37082.645	36221.863	35533.742	34853.516	34961.258	35329.484	35668.891	35460.926	34719.699	35420.223	35165.441	35288.047	34997.805
18376.199	18194.621	29788.152	30116.627	29987.469	30507.889	31465.695	30908.311	30783.885	30347.523	31875.453	30611.193	32111.633	32929.090	33100.320	32799.609	32815.102	33197.082	34433.840	35484.195	33146.250	34815.945	35658.504	35520.961	34841.023	35250.562	34925.801	35995.273	35914.977	35097.742	35867.195	35181.402	35167.477	34808.793	36235.605	35669.742	35916.605	35951.668	36346.445	35794.977	35552.859	34366.145	34446.781	34381.598	34785.523	34307.855	34235.836	34629.020	34440.652	34329.723
17167.199	18373.908	29586.893	29626.293	30736.703	30605.852	30938.371	30809.354	31200.863	31120.826	31292.828	31625.668	32452.180	33714.367	33854.367	33647.551	34183.305	34102.152	33320.398	32841.309	33479.762	33085.422	33632.508	34430.188	34510.914	33888.516	33252.949	33747.840	34700.363	35246.473	35789.855	35346.438	36319.871	34983.727	34816.934	35548.871	36309.996	36387.199	35404.086	34781.633	36047.324	35655.969	34541.383	34341.008	34346.637	33614.387	33587.660	33305.055	34214.320	33257.902
18474.801	18205.537	30001.926	30060.621	30803.605	31972.412	31568.768	31416.066	31526.098	31631.576	32024.047	31668.389	32758.871	32369.521	33941.371	33330.105	32642.107	33676.539	35412.816	33854.602	33642.609	33556.527	33553.180	33144.840	33752.172	34556.438	34341.016	35133.000	35835.754	36186.516	36229.875	35982.707	36567.293	36810.574	37055.211	36087.863	35774.180	35497.273	35130.777	34604.223	34493.410	35022.410	34389.453	35352.020	35963.785	36816.582	34764.984	34671.039	34901.680	34486.945
17591.000	17789.195	29807.254	29441.145	30102.023	31364.217	31509.283	30936.422	31760.307	30961.393	31693.725	32725.793	32862.824	33133.742	32805.406	33101.574	32485.801	33220.855	34467.070	32950.012	34094.609	32399.463	32891.281	33614.469	33897.031	33894.957	34507.770	34368.027	34343.363	35595.941	35506.770	37121.324	36484.750	36105.141	36709.656	37236.676	37283.281	37016.633	35678.875	35407.152	35983.609	35412.125	35647.250	36655.234	36288.645	36313.855	36034.844	34726.707	35689.602	34850.000
16970.000	16785.584	30135.861	29962.678	29749.752	29904.342	30326.291	30372.521	30373.906	29975.227	31038.412	30564.896	31701.709	32776.961	31797.812	31866.752	31967.951	31811.455	32995.406	33831.648	31042.762	35087.664	34175.625	33707.992	34902.906	34815.344	34982.684	35737.766	36370.137	36846.809	36622.941	36280.098	36521.613	35774.746	36510.887	36559.762	36550.160	36133.707	35646.660	35208.059	36153.211	36347.387	36439.164	35158.758	35732.105	36219.492	35938.703	35115.957	35121.922	35780.004
17504.801	17122.436	28220.641	28540.990	29709.713	29468.281	30513.102	30031.408	29476.865	30545.654	32031.541	30230.396	30583.316	32109.363	31755.949	32188.719	32224.648	32538.852	33028.504	33592.242	34203.469	34146.652	33337.352	34511.168	34134.570	34603.547	35252.250	35123.844	35805.293	35543.531	35769.371	35652.113	36495.465	36392.820	37027.895	35302.961	35101.992	35931.402	36311.203	35614.602	35744.465	34923.750	35720.801	34649.445	35211.094	34353.516	35213.719	35248.836	35638.613	35884.719
18058.400	17630.221	30567.873	30047.600	29092.510	29378.453	30229.158	30370.473	31732.500	30770.273	31019.516	30202.391	31854.436	32417.117	32067.588	32469.607	32429.746	32081.045	32983.703	32618.623	33480.266	33695.617	33499.371	34884.598	35053.141	35082.477	34158.531	34271.250	34937.297	34901.352	34885.598	36179.449	34561.797	35636.527	34794.637	35811.660	34925.125	35592.039	36686.121	35759.750	34464.098	34861.414	34483.984	34346.723	35728.090	36098.219	35891.875	35903.465	35529.730	35691.285
18098.000	17530.936	30152.182	29363.346	29235.674	30186.584	30812.650	29720.205	30548.584	31541.322	31948.758	31664.707	30733.816	31602.514	31919.145	31612.697	31684.602	33158.414	31643.428	32837.543	33233.801	33309.812	33049.535	32959.207	34576.145	35520.566	35403.734	35329.715	35560.840	36114.691	35718.352	36053.977	37364.008	37101.609	36226.582	36183.234	35675.520	35068.969	35429.492	36123.398	35913.844	35354.289	36462.414	34485.992	33878.164	35248.039	35103.191	35851.375	35736.000	35077.094
19246.199	18614.686	30074.525	29838.025	29606.252	30256.404	30880.879	30695.930	30475.387	29350.311	31374.438	30018.799	30097.141	30101.746	30961.555	32002.113	31602.615	30708.010	32542.617	32655.305	33134.547	32429.848	32407.438	33700.426	33358.648	32933.285	33147.113	33482.805	33808.051	34559.910	34886.199	34757.520	36295.605	36069.227	36147.328	37140.512	36953.988	37333.832	36890.969	36235.293	36194.152	35589.734	36315.594	34038.617	34577.793	34194.898	35667.469	36537.387	35014.086	34677.141
17479.801	17410.729	29191.490	30527.531	30878.174	30671.004	29293.840	29548.131	30474.236	30501.461	30186.035	31395.643	31192.688	31015.619	30846.865	31650.752	31708.039	31333.164	30646.311	32585.633	32653.480	32038.432	32765.943	33336.852	33363.254	33836.941	34330.211	34047.992	34302.762	34334.484	34787.328	34680.699	35733.496	35363.410	35313.027	34548.730	36399.652	36597.312	36024.652	36087.379	36644.438	35176.844	34479.117	34837.082	34812.395	34790.770	34268.363	34210.867	35534.664	35868.598
16855.199	17047.518	28406.686	29434.148	29688.180	29272.188	29823.871	30099.662	30418.078	31071.307	31038.281	30481.047	30579.586	32384.201	32514.213	32078.670	31681.072	32313.584	32882.824	32619.592	31653.357	32762.697	32107.047	32869.020	32453.764	33271.492	34285.293	34710.586	35676.289	35998.035	35341.418	35659.281	35393.086	35357.406	37200.750	36712.957	36709.762	36220.691	35630.598	35127.805	35511.012	34883.945	36643.766	34718.730	36327.668	34282.645	34531.887	33395.305	34576.219	35148.445
16888.400	17544.676	30102.408	29845.723	29639.533	30038.850	30272.100	30451.838	31142.037	32058.793	31198.709	29933.775	30073.283	31567.330	30798.336	30891.123	31122.912	31889.982	31727.949	32233.088	33511.020	31107.811	32395.586	32037.740	33471.480	34968.992	35150.797	35477.656	34932.855	35473.512	35866.020	36121.758	36074.375	36155.859	35532.578	36300.508	36488.129	36457.066	36373.402	36049.000	35926.805	35112.863	35423.977	36137.219	35577.066	35960.145	35489.160	35040.613	35600.223	35020.328
17268.400	17463.117	29336.738	29599.859	29399.381	30304.535	30652.955	31359.494	30070.783	30810.746	30651.891	31343.486	31199.131	31044.361	30581.826	30600.350	31204.480	32496.328	33400.664	32007.203	33771.336	31612.131	33110.363	33662.910	33733.594	33210.000	34640.039	34827.930	34435.223	35372.871	34450.984	35429.301	36946.246	36219.391	35465.320	36955.395	35466.246	36304.391	36674.895	35851.484	35654.738	35371.707	34963.672	36080.414	35799.188	35677.441	35965.727	35572.133	35928.711	35269.891
16374.200	16546.199	28554.541	29035.424	28640.473	29588.062	30940.480	30080.053	30416.592	30506.875	30978.820	30533.385	31867.734	31381.369	30510.562	31155.678	32322.502	32082.732	32771.129	32044.742	33238.594	33193.711	33666.641	34084.582	34494.852	33689.125	33786.848	34052.828	34049.680	34378.531	34639.023	33803.262	35288.945	35890.477	35768.523	35776.438	35889.129	36814.211	36705.074	36278.023	34884.023	34960.859	37364.273	35472.805	35324.871	35616.215	34783.449	34675.930	35466.555	35796.086
17025.199	16732.570	27498.842	28053.047	28250.842	28994.129	29678.098	30405.609	29602.262	29573.764	30377.258	29963.184	30925.980	30487.443	29849.898	31403.908	31092.561	30598.516	31781.205	32013.760	31696.381	31439.381	32957.539	33241.730	33343.750	33471.211	33392.680	33516.215	34115.328	34783.070	34995.484	35517.926	37100.621	37607.484	35972.703	35866.000	35536.461	36595.297	36423.746	36181.766	36691.699	35990.582	34534.113	34125.895	34894.969	34214.387	36178.848	35546.371	35763.316	35320.555
17985.801	17719.037	29583.539	28750.246	28534.039	29118.455	29165.428	29043.342	30472.201	29843.549	30919.682	30422.953	30907.441	30225.537	31597.670	30929.773	31488.529	31705.412	31149.752	31677.273	32240.121	32996.480	32938.309	33537.340	33538.750	33506.367	34249.016	34865.285	34258.109	33323.207	33348.438	35753.586	36358.457	36068.555	36523.203	36505.598	36233.730	35653.137	36364.867	36927.293	35863.469	36016.027	35534.125	35301.926	35914.270	34601.801	35179.773	35172.227	34761.434	35691.090
16508.199	16943.518	28276.537	29190.281	29082.418	29827.742	30029.104	30219.207	29769.260	30372.648	31352.416	31592.930	31984.703	30867.033	30357.512	31531.984	31831.068	32646.191	32262.236	32748.912	32009.283	32886.520	33777.797	33410.160	34113.484	34473.828	34479.410	34634.984	33700.160	33992.059	33818.820	35168.715	35593.668	35862.148	36008.730	35407.859	35754.605	35577.449	35109.785	36070.301	36227.535	35833.180	36279.039	36418.125	36864.230	36103.953	36184.832	36030.438	35164.984	35109.355
17783.400	17036.291	27527.527	28492.199	29734.750	29821.811	29811.596	30433.516	30151.879	30246.279	30879.158	30708.188	31133.852	32069.910	31682.732	31940.506	32488.260	32115.959	31753.490	32510.418	32180.773	33712.621	34269.289	34050.328	33391.250	33296.043	34256.590	35514.344	35442.699	34973.070	34276.945	34297.703	35344.586	35804.660	34619.777	34571.625	35184.758	35266.035	35407.250	35470.703	36297.113	36091.844	37159.738	36099.699	36612.293	36042.461	34992.258	36176.852	35492.324	35218.793
16629.801	16971.238	27920.439	28545.699	29328.709	30201.002	30914.428	32160.121	31137.320	30991.334	31059.754	31367.438	31828.928	30913.738	31380.074	31488.045	31563.873	32534.018	33107.629	33984.512	34420.160	33182.926	34131.352	33568.145	34272.914	35338.383	35419.398	36438.223	36362.461	35251.758	36479.594	35372.707	35244.652	34910.551	36444.359	35412.988	34384.441	34124.844	33998.520	33663.754	34629.969	35146.863	35642.031	36102.578	36802.320	36994.766	35837.773	36350.062	34795.742	35407.477
16754.600	17782.383	28742.172	29204.615	28796.787	29442.004	30847.158	30249.184	30682.545	32372.336	31813.383	32132.572	31710.037	31828.041	32713.500	32239.605	32548.729	33558.273	33319.758	33072.781	34226.125	33393.109	33046.156	34850.363	34676.266	34801.422	35011.969	35379.402	34953.102	35263.270	34848.105	36234.902	33583.520	34842.500	34284.363	34321.266	35066.543	35271.340	35532.664	35385.918	35244.719	35828.621	35413.844	35967.348	34504.754	34386.531	35334.277	34265.637	34611.422	34342.535
16707.000	16303.878	28532.320	29458.783	28632.014	29240.533	29362.158	28596.090	29492.840	30222.748	31337.814	30262.963	31639.154	32312.242	32928.516	32871.727	31760.729	32889.430	32890.973	34337.230	33904.496	33470.941	34108.871	33544.789	34419.293	34738.715	34912.035	34513.793	35113.457	34560.945	34113.812	35919.426	35253.441	35176.809	35667.434	36129.922	35970.223	35842.668	35568.375	35950.672	36000.020	35689.777	35733.926	33491.738	36918.680	35930.918	35536.633	34840.625	34454.012	34491.828
17344.199	17407.516	28272.303	28734.789	29305.082	29494.611	29427.051	28837.092	29887.400	30264.381	29849.977	30656.750	29618.102	30346.217	31458.338	33099.723	32651.307	32781.645	33769.871	33871.277	34675.535	33121.348	32650.740	34472.746	34431.422	35576.445	34408.191	34542.441	34933.168	35467.465	35446.973	35296.203	35555.875	36087.734	35124.852	36495.820	35672.855	36245.242	35823.312	34841.312	34344.031	34042.465	35510.832	35618.500	35879.488	35189.516	34423.613	35710.750	35179.820	33984.242
17254.199	17278.238	29062.273	29434.557	29758.150	30017.924	29705.676	31304.424	30445.723	29838.611	30357.635	30171.645	30107.678	30709.057	31181.971	32176.209	31861.215	31314.488	33179.988	33865.262	33258.172	34419.922	35001.660	34042.527	34118.324	34009.566	34668.188	35034.730	34604.094	35221.188	35355.262	34763.473	36927.922	35899.816	34886.875	33465.320	34979.504	35640.449	35152.414	34210.078	35030.410	35123.918	33438.152	35981.289	35919.305	35549.273	34981.055	35497.223	35311.098	35044.926
18508.400	18730.658	29102.666	28863.062	29531.062	29916.805	30074.838	29762.568	32468.166	30953.197	29438.910	29144.111	30327.723	30829.666	31941.312	31745.043	32234.203	32615.479	32952.812	33270.840	33069.797	33383.281	34788.457	35250.684	34882.102	35716.934	35770.637	36102.512	35380.680	35971.457	37551.668	35974.684	36091.137	34601.906	36468.934	36629.578	36019.789	34689.812	35852.594	35638.680	36437.598	35582.531	33539.191	35387.410	36042.262	35641.664	35033.078	34421.926	35625.273	35307.172
17309.600	17208.055	29246.113	28105.752	29100.246	29331.498	30091.055	30851.746	29896.793	29369.861	29907.107	29242.781	30105.266	30795.533	30975.523	31480.363	31603.918	32493.258	32651.727	33764.426	35419.488	33507.512	33978.719	34705.957	34815.910	35216.988	34328.527	34494.137	34890.879	35992.297	35419.715	35541.129	36229.648	35192.434	35677.051	35642.836	36080.039	36121.973	35043.004	35212.422	35172.121	34752.438	35582.773	34651.906	34424.711	34184.434	35091.047	35050.820	34168.762	34684.477
18876.801	18200.641	29463.385	28541.777	28029.535	28643.949	29963.480	30125.918	30533.508	31215.793	31778.170	30766.766	31608.689	31563.506	32955.812	32003.943	32856.875	33490.672	31717.250	33129.781	32615.982	35172.059	34912.703	33831.121	33530.059	33931.344	34416.918	34945.039	34918.957	35671.219	35621.656	35255.504	33216.141	34705.203	34346.504	34230.285	34847.707	34239.500	34635.539	34492.055	34521.285	34747.770	34126.289	33338.312	33451.379	34479.188	34862.125	34216.738	34309.730	34840.047
17008.400	18010.201	29034.141	28677.904	29911.773	30415.262	30011.260	30357.006	30553.248	29960.529	30450.236	31855.123	32732.705	32845.555	32667.221	31646.199	32058.031	33266.578	32726.945	33578.391	33441.938	32921.293	32010.467	33917.488	34672.195	34788.414	34248.109	33485.027	33849.480	34421.430	34231.781	35354.410	34864.094	34804.988	34649.930	35551.676	35820.055	35930.887	34917.797	34285.621	35523.844	36666.520	35841.473	34755.355	34966.809	34456.758	34991.172	34579.273	33056.656	34053.234
17096.600	17340.412	28089.033	28067.377	30469.184	30312.598	29588.434	29985.811	29013.799	30616.947	30222.822	30902.234	30505.041	30873.971	32321.936	31476.520	31706.377	32769.320	32833.621	33541.105	31731.736	33696.504	32777.875	33144.824	32970.895	33860.262	34155.355	33956.672	34466.309	33963.621	34274.230	33696.438	33746.605	33725.223	34312.891	34635.699	33801.164	34527.500	34899.168	34626.590	34160.305	34941.859	34949.379	33806.980	34098.277	35091.234	35374.430	34955.176	34833.508	35195.270
18652.400	18172.340	29324.369	29440.910	28608.781	29474.963	31041.742	30479.877	29686.197	30687.795	30866.039	32047.686	30272.990	31165.959	31614.172	32751.193	32785.695	31860.193	32564.244	32734.277	32163.938	32957.238	33957.484	33666.039	34177.957	33808.531	34072.469	35766.250	35544.324	34523.426	34824.344	34615.383	35619.234	34943.316	34538.078	34480.168	34314.125	33805.824	33127.641	33939.324	34475.543	34938.793	34387.848	33231.055	33903.930	34157.020	33875.715	33696.375	34277.957	34549.938
18698.199	18432.422	30243.410	30926.230	30195.746	30159.477	30117.713	31397.354	31370.477	30199.635	30668.621	31779.826	30714.582	31622.463	32158.893	32342.885	32976.578	33655.090	31247.365	32330.391	33491.969	33655.227	33950.055	33875.262	34838.965	34515.215	34560.184	34247.746	34400.758	34838.977	34243.793	35642.922	34989.496	34257.180	34769.352	34067.109	34719.336	34296.711	33832.207	34062.586	35160.387	35230.383	35266.258	34052.801	34951.305	34753.699	33776.488	33792.176	34289.379	33934.270
17137.600	17273.193	30245.219	29569.869	29549.057	29478.234	30437.969	29864.111	30560.584	30960.842	30879.436	30964.443	30515.572	29722.729	29546.615	30058.914	31180.877	31238.301	34341.488	34479.902	33683.297	33514.625	33591.184	33642.738	34824.098	34986.758	34273.000	34443.582	34786.715	34742.168	32986.262	34073.668	35211.922	34184.223	34615.570	34267.879	33876.574	34409.496	33908.980	34187.617	34401.113	33773.195	34740.758	34903.605	34475.273	34514.285	34760.359	34380.430	33263.047	33394.449
18014.199	17919.277	29683.482	29751.271	30377.115	30255.506	29826.852	30601.965	30619.342	30199.398	30895.805	30080.441	31300.496	31503.186	30563.842	30366.633	31340.646	31474.377	33415.039	34200.953	34250.738	33660.395	33989.328	33053.664	32332.658	32345.832	32901.461	33575.977	33850.594	33919.711	32912.203	35108.988	34827.953	35975.438	34884.738	34810.367	34682.348	34472.805	34720.520	33759.238	34177.746	34571.922	35310.887	34600.938	35179.898	35939.023	35048.715	33346.250	33920.395	33986.086
18038.600	18133.256	29307.506	30406.508	30200.084	30071.576	30541.100	31129.629	31181.344	31274.455	30445.057	30642.674	30480.855	31556.307	31793.230	31419.727	32039.754	31801.201	33596.812	32748.889	32376.371	32369.188	33370.328	34181.895	33568.883	33389.754	33898.547	34397.863	34322.422	34593.652	35328.660	34968.273	34900.250	34805.730	33719.328	34359.250	34586.824	34004.465	34232.211	34258.887	34852.172	35137.965	34612.789	34602.812	34295.484	35850.715	35282.777	34724.895	35267.406	33890.969
17462.199	17587.531	28380.273	29330.393	29802.629	30122.465	29591.818	29829.709	31255.686	31269.400	31323.879	31380.348	31812.840	31234.854	31458.600	31507.650	32361.992	33466.426	32692.143	32424.949	32080.781	33675.988	33599.648	33293.855	32532.035	31592.109	33612.027	32958.688	33313.324	33662.051	34847.824	34608.441	35233.273	33262.668	34272.723	33353.832	34722.625	33976.301	33887.969	34599.141	34174.305	33757.621	34812.770	35674.895	34741.027	34576.680	33552.734	34123.652	34119.027	33767.637
19320.801	18318.557	29674.193	29770.385	30435.781	30436.490	29662.631	30490.934	30805.154	30271.234	31558.480	31656.648	32911.602	32764.285	31809.631	32257.762	32742.049	32621.732	32896.855	32470.334	32463.381	32997.656	32756.143	32270.939	33054.484	32760.422	33509.465	34299.730	34287.719	34339.680	34647.066	35974.395	34749.285	35545.934	35563.703	35308.164	35264.641	35884.832	35109.980	34561.227	33841.641	33922.086	33330.098	34473.219	34415.848	34934.367	34630.758	34508.602	34286.906	34025.531
18110.400	18723.562	30383.398	30852.863	30647.248	30269.689	31106.717	31867.986	31219.908	31659.172	31274.102	32727.613	31912.209	32846.098	32930.289	31056.123	31594.592	31754.779	32423.977	32592.881	32931.312	32319.033	32133.551	32797.992	33505.086	33143.695	32813.355	33406.207	34161.766	34462.109	33658.648	34723.539	33461.492	35540.230	34674.082	34168.383	34728.336	34179.598	34840.305	34912.379	34775.996	34631.355	34071.559	33241.492	34923.785	33680.844	32741.137	33204.934	34160.316	34368.219
[truncated: 223 more columns]
