# Supplementary material for: Oscillatory signatures underlie growth regimes in Arabidopsis pollen tubes: computational methods to estimate tip location, periodicity, and synchronization in growing cells
Source: J Exp Bot. 2017 Mar 28;68(12):3267–81. doi: 10.1093/jxb/erx032 (PMC5853864; doi:10.1093/jxb/erx032)
Supplement: supplementary_dataset_S1 [file erx032_suppl_supplementary_dataset_s1.zip › CHUKNORRIS-master/out_exs/kymo/KymoTimeSeries_Arab_Col-0_Kymo_190815-A.txt.csv]

time	tip.loc.raw	tip.loc.smth	growth.raw	growth.smth	tip.fluo	shank.fluo
0	71.2798437801639	71.3226107919534	NA	NA	1374.29017482165	0
0.0666666666666667	72.7527354346196	72.6509293819922	4.77219989116142	4.30378012641612	1092.72631687799	0
0.133333333333333	73.7679907407515	73.8463489846296	3.28944851222871	3.87318461635688	1001.99923484752	0
0.2	74.964880463356	74.9081289469116	3.87794783592265	3.44018937517304	781.609145811444	0
0.266666666666667	75.7625244891803	75.8351434178469	2.58438339419536	3.003546353134	788.274500467444	0
0.333333333333333	76.6554099931864	76.6357621171775	2.89296778357536	2.59402139882406	686.452403074853	0
0.4	77.2469206496576	77.3051231420782	1.91650694869029	2.16874377725973	560.652356496422	0
0.466666666666667	77.9790340952131	77.8301413370274	2.3720629379824	1.70106997701736	422.55251054538	0
0.533333333333333	78.0249355345753	78.1706236900146	0.148721627463561	1.10316997380797	184.0416423472	0
0.6	78.4830559255582	78.2839787864431	1.48431968731289	0.367272892885386	-93.1496451330217	0
0.666666666666667	78.3379166047682	78.2602818171615	-0.470254447285409	-0.0767786781085146	-115.114174646454	0
0.733333333333333	78.218676134589	78.3320942168021	-0.386341627430505	0.232673682895957	-21.3166865176052	0
0.8	78.4275126545345	78.6761159267215	0.676634710190499	1.11463756459468	153.412948111585	0
0.866666666666667	79.3361278979497	79.3571303987827	2.94393246958522	2.20650119078199	-104.17983199815	0
0.933333333333333	80.5652657204801	80.3482070519326	3.98243235689301	3.21110916881554	-45.4607862765479	0
1	81.3642627499808	81.5083361257499	2.58876715451988	3.75884256187875	96.5378932555453	0
1.06666666666667	82.6413900707285	82.6838917218951	4.13791933889613	3.80882481817788	215.112211687599	0
1.13333333333333	83.7999359061995	83.7484456784503	3.75371283638855	3.44917717487189	260.564064554098	0
1.2	84.7741433445069	84.6207406676907	3.15645255847223	2.82625408333368	368.055320075264	0
1.26666666666667	85.2584753670907	85.2245064856263	1.56924592414394	1.9562139291936	115.408902596745	0
1.33333333333333	85.4407582319908	85.5634491014955	0.590600310216495	1.09818119321096	113.610295133647	0
1.4	85.8268243442984	85.7276622619816	1.25086231126508	0.532054088451516	13.7088253099397	0
1.46666666666667	85.7985399363324	85.840712670574	-0.0916420757824471	0.366285697898003	-61.0352753704712	0
1.53333333333333	85.9645112765838	85.9581220625959	0.537750627812829	0.38040889574809	-101.770984830857	0
1.6	85.994199527613	86.0838933624971	0.0961905567877855	0.407501652877103	-11.3248653336878	0
1.66666666666667	86.5156617397599	86.2996345992581	1.68954851806223	0.699006137671536	-250.947004974846	0
1.73333333333333	86.4457500425204	86.6750938207648	-0.226515367201407	1.21649576232555	-193.72198950703	0
1.8	87.3016540862244	87.2370395078978	2.77314707558579	1.82071582717018	-112.39198829694	0
1.86666666666667	87.9558001984561	88.0252197024792	2.11944714069911	2.55372038222801	-145.485358837021	0
1.93333333333333	89.1050185314747	89.0803948585517	3.72349153256515	3.41878966435307	-54.0290330263096	0
2	90.0959976052207	90.2659026183405	3.21079300949779	3.84107003737882	140.801336770858	0
2.06666666666667	91.5822120766465	91.4294958162204	4.8153660979233	3.77006639658786	30.3966242725712	0
2.13333333333333	92.5995617262656	92.4587590222758	3.29623422910864	3.33483440214697	36.5553533240294	0
2.2	93.0644392005108	93.2128398132033	1.5062127789814	2.44323759830167	87.4645048755554	3.34452638859618
2.26666666666667	93.9427014271228	93.697644379559	2.84558805772962	1.57077697588815	144.949355430011	-42.7256122551361
2.33333333333333	93.8296028562957	94.0268590584898	-0.366441744549809	1.06666247324418	177.303560730492	28.833187211706
2.4	94.2708263569667	94.2724417122959	1.42957340786765	0.795692955567389	24.3038468392319	27.6094307978912
2.46666666666667	94.5569832595901	94.4628500753245	0.927154373794783	0.616927094788365	19.6874804773242	17.3643400589156
2.53333333333333	94.6441726711865	94.6745196330011	0.282495524549744	0.685813811932805	37.1083160974105	0
2.6	94.9171493170098	94.9357105882997	0.884450064977211	0.846264180177716	-14.5459452942591	11.2663117575727
2.66666666666667	95.2442663233013	95.2960138685856	1.05986596984151	1.16739019449522	-29.2314326975939	-149.305161970952
2.73333333333333	95.8214016276515	95.792121693009	1.8699305059362	1.60739976939601	-59.0674388731362	65.9810020609317
2.8	96.4561762574242	96.4110013308877	2.05668313073061	2.00518302319936	-27.527461821406	-19.7509719177818
2.86666666666667	97.2783472117463	97.2332723926812	2.66385115759357	2.66417550790333	-117.675790706766	60.59449956219
2.93333333333333	98.0024586566027	98.3092997031954	2.34613628767532	3.48635108263955	39.8489193142541	118.303361128129
3	99.6279246475378	99.5955581378403	5.2665439454153	4.16750433967644	107.397465102356	-22.7237333760825
3.06666666666667	101.07360977032	100.968235771506	4.68405015720327	4.44750435930677	21.1621170469731	-42.3782869033848
3.13333333333333	102.230713220424	102.188651108841	3.74903947750938	3.95417132168647	155.24337338494	-176.5617814927
3.2	103.196258698126	103.047994556614	3.12838762420724	2.78429081699766	37.9636034351277	-124.366422383089
3.26666666666667	103.651997163887	103.588597825977	1.4766021995755	1.75156594540649	35.1095919635569	-84.2840293955982
3.33333333333333	103.829116869644	103.992266653515	0.573871566164776	1.30789547826905	-35.7764703587242	47.897977868691
3.4	104.310853299185	104.389893568828	1.56083614817929	1.28831955577869	-87.4174963373505	52.5727005692534
3.46666666666667	104.896785725068	104.860373917903	1.8984333644427	1.52436621108919	-51.949266981697	120.523647343165
3.53333333333333	105.470918619193	105.371768758855	1.86020263375467	1.65693002397483	21.2069508066685	-17.7499399963678
3.6	105.903755192395	105.8992374702	1.4023995867408	1.70900970160077	9.61205347531203	-17.5617075747709
3.66666666666667	106.494792615807	106.508639569881	1.91497366364042	1.97447560041332	-10.4061628487879	-32.2202941423583
3.73333333333333	107.079614599143	107.29454067358	1.89483550727199	2.54633607990694	119.724689756215	67.9647645899209
3.8	108.463249661719	108.330980119183	4.4830066590816	3.35808556898155	-18.0155346738742	26.4213375506034
3.86666666666667	109.287973188028	109.495190229936	2.67212154443563	3.77206520725372	185.32847196639	94.781518058615
3.93333333333333	110.852060114918	110.573234879571	5.06767448894989	3.49288730375354	167.677378485076	120.47302682393
4	111.652319467066	111.492257797761	2.59285710640505	2.97765355441852	160.369821735666	-1.14694974146995
4.06666666666667	112.047023370524	112.308785443697	1.27884893598712	2.64556671991124	172.557677474603	16.2565200158874
4.13333333333333	113.037161559375	113.062250159566	3.20806852478001	2.44124150217441	31.4474327049488	37.3030077307687
4.2	113.903050857861	113.809675755301	2.80549951076865	2.42167462612074	34.2956063322797	-63.4215284473477
4.26666666666667	114.71701994749	114.608817399754	2.63727694374833	2.58923571000189	95.6492728477521	-74.6769280445742
4.33333333333333	115.269581848261	115.429918202295	1.79031216229725	2.66038384334996	65.0009460335106	-10.8675208196286
4.4	116.209170669885	116.28918321052	3.0442875134277	2.784036671213	-0.0835800164333245	24.0592017770109
4.46666666666667	117.355795776271	117.219541676045	3.71508942381966	3.0143809658281	25.8929937401183	-20.6450388442686
4.53333333333333	118.152167651059	118.173993644551	2.58026159812247	3.09244442145283	159.930103845938	-76.8368621101208
4.6	119.125255104401	119.108873643911	3.15282378366346	3.02903083040374	90.5675995836491	-68.0304672429471
4.66666666666667	119.955269835358	120.017921825643	2.68926515860931	2.94533519882632	170.085198431074	-127.808193400539
4.73333333333333	120.846904435404	120.886509057597	2.88891482847648	2.8142408718612	119.578460077741	33.9553891099039
4.8	121.902929324907	121.691997654674	3.42154281851049	2.60979996978975	64.9958790701435	-25.6920802921124
4.86666666666667	122.297583419325	122.43938076159	1.27868755365086	2.42153696145241	-4.81621178037118	-33.8374286571225
4.93333333333333	123.11434902856	123.144662495062	2.64633772599995	2.2851276273663	53.2978353479975	36.3750021104799
5	123.772494931836	123.782118342328	2.13240654767708	2.06537033171366	-72.134242403543	-62.3618052068802
5.06666666666667	124.475363981255	124.327841629011	2.27731048036859	1.76815490904443	-57.6542878887758	-50.9582156760201
5.13333333333333	124.909365706602	124.808463787553	1.40617470416066	1.55722588674041	-49.4147721003263	51.2887731513276
5.2	125.095593121403	125.317661038311	0.603380734731812	1.64980978559784	-3.66121458628115	135.0082213843
5.26666666666667	125.903652867625	125.971686210007	2.61813054701156	2.11905529082274	-86.7620655519688	104.310963225022
5.33333333333333	126.907509294683	126.838962966643	3.25251590465412	2.80999490431383	76.2370825175266	19.7275295044627
5.4	127.821439450715	127.872705931065	2.96115289807745	3.34934891333065	131.869583009066	142.437717804726
5.46666666666667	128.965632082025	128.920019500959	3.70720815348972	3.39331796004066	182.872393330756	-36.8093616490615
5.53333333333333	129.907388963252	129.886504613626	3.05131207206863	3.1314320612273	85.5355881853328	-106.653085291871
5.6	130.812239021612	130.759273067828	2.93173319093766	2.82778811975322	149.236690320586	-16.7295747444351
5.66666666666667	131.459867323962	131.513063894944	2.09832929980899	2.44229810946222	108.306488474822	-116.759422846771
5.73333333333333	132.177010430679	132.138743986792	2.32355872576852	2.02721663687013	67.1623395360667	-60.6039345853439
5.8	132.77074110171	132.682982724316	1.92369984248558	1.76334493859055	-102.296122088488	141.680186841261
5.86666666666667	133.186188727733	133.238507956199	1.34605903271355	1.79991341733197	-29.1599454244173	68.726740272665
5.93333333333333	133.774686884721	133.861709904171	1.9067463871018	2.01918739867021	42.5973856355491	109.366026045978
6	134.666275914608	134.618829317444	2.88876718020563	2.4530827985106	79.9965542610995	34.7241549139754
6.06666666666667	135.667166885659	135.581297958428	3.24290776491436	3.11841860863188	44.9553966715063	-24.826442313881
6.13333333333333	136.616372163845	136.820113811931	3.07544503463408	4.01378938048103	125.890379889116	-78.4827077250182
6.2	138.324130573225	138.351563677331	5.53317310931662	4.96192972434416	87.5028453503305	-154.330744633628
6.26666666666667	139.852938396853	140.069234755354	4.95336945351948	5.56529036388786	244.017174302901	-6.39973650242722
6.33333333333333	142.167029956314	141.751480524591	7.4977052485759	5.45051161948747	240.728094773405	0.0450170999673585
6.4	143.016544556888	143.112011776184	2.75244514566756	4.40814982631655	352.406312906629	-150.948106309807
6.46666666666667	144.356628355825	144.086399218531	4.34189965031539	3.15703577534166	250.451523030273	-77.8996212899696
6.53333333333333	144.513646288963	144.797474667191	0.508741400743924	2.30389938624461	136.717330786061	-181.789886702862
6.6	145.261595201363	145.356281496397	2.4233701831029	1.81054586156926	-78.0475327497113	-109.132768624745
6.66666666666667	146.03260404119	145.784221559504	2.49808483222614	1.38653479120783	-151.661478787695	-46.1693937426914
6.73333333333333	146.201045341468	146.125820344694	0.545753350168225	1.10678723759065	-71.0848875526395	56.1407750590448
6.8	146.310655544623	146.431693279846	0.355139360033797	0.991034733223552	-100.787818691721	-4.88906755493031
6.86666666666667	146.775900219331	146.834119612658	1.50740251619486	1.30386976926253	-12.0931404876622	39.1087386754196
6.93333333333333	147.572280901432	147.603250107283	2.58029013400024	2.49199895432544	-86.8687947573604	106.160074206424
7	148.547217245846	148.745696705106	3.15881422956608	3.70155096832631	-38.9251605816256	1.24140509765429
7.06666666666667	150.172398388795	150.113070050496	5.26562103195721	4.43031835390489	-6.57827607379134	-8.78394807378603
7.13333333333333	151.777002846503	151.592516091936	5.19895213966765	4.79343624263095	112.246795458033	143.437666912456
7.2	152.613225373335	152.909495177377	2.70937854760908	4.26703989338984	121.987979141651	111.490624298396
7.26666666666667	154.297271926639	153.795212322146	5.45634619768046	2.86974214911368	122.346503141616	222.620099078106
7.33333333333333	154.518709018089	154.431448656792	0.717460826479635	2.06141908521602	107.695399501851	125.36830545041
7.4	154.520509779053	155.018678457229	0.0058345033370915	1.90263688523985	173.526533028387	292.788089180537
7.46666666666667	155.222559741846	155.445013034699	2.2746566225007	1.38133298403045	88.2061181013651	279.559335280123
7.53333333333333	156.74769004477	155.769848278229	4.94145420921067	1.0524730105764	-128.911768987321	443.45146722238
7.6	155.760684639689	156.135008300083	-3.1979182395762	1.18312613916639	255.350562795669	56.3907828673708
7.66666666666667	156.290227093189	156.605454319896	1.71572866973023	1.52425498356048	213.78043480254	-88.4955165545889
7.73333333333333	157.192376191962	157.357794168639	2.922982025157	2.43759690906347	15.9024560608542	-298.70475760127
7.8	158.897475396808	158.573218178096	5.52455723078368	3.93799931454496	-93.7698114527905	-278.033837991472
7.86666666666667	159.990873758168	160.068341547984	3.54263365217186	4.8442311160292	73.9013004380891	-251.705280201126
7.93333333333333	161.426174780432	161.569671197825	4.65040545345761	4.8643395934078	153.975694627043	-201.930700224388
8	163.155203427383	163.0173652839	5.60208912572119	4.69055924045886	207.459457663906	-215.553572253232
8.06666666666667	164.389675389975	164.371237083993	3.99971508271071	4.38657306360849	281.235991793925	-179.0495427494
8.13333333333333	165.495003293827	165.484458320451	3.58128562036384	3.606860183771	181.85180474847	-213.3055091724
8.2	166.441030059199	166.316054804398	3.06514658636951	2.69439007151346	201.97974330953	-110.712536687847
8.26666666666667	166.926828181517	166.979919913679	1.57399611806938	2.15093689523655	216.782936569953	-35.9066954202378
8.33333333333333	167.332860126507	167.489841544504	1.31555202843934	1.65215679222736	91.9612814624957	-32.9840521740578
8.4	168.239839855546	167.900564921851	2.93863336866001	1.3307523677957	98.0322173084241	57.7644730058678
8.46666666666667	168.302178252595	168.40552010916	0.201977715544328	1.63606541094251	85.7802205446188	26.9479223872606
8.53333333333333	168.939608432981	169.143692159841	2.06528717048735	2.39169294581734	45.834720947943	81.9956308326906
8.6	170.098995558201	170.224093896811	3.7564386328408	3.50052431622131	77.7533435480576	98.9678205130989
8.66666666666667	171.794226983342	171.69664186253	5.49258541731834	4.77108633243666	86.9578777152881	91.5218432767875
8.73333333333333	173.234841646642	173.362441238572	4.66762176199757	5.3972249601628	218.149721551321	71.0976241295404
8.8	175.201259507793	174.945998348544	6.37123516490543	5.13075829100801	199.99346134652	90.4763372623381
8.86666666666667	176.211266689456	176.277260692754	3.27244447873751	4.31331795174987	304.853002818209	9.89142791687646
8.93333333333333	177.50137505838	177.329484736832	4.17997820759124	3.40922799951747	329.66253795086	59.2759166218892
9	178.02745545929	178.159716021786	1.70451154663697	2.68996679810862	182.748327603722	74.7654502849229
9.06666666666667	178.817465052641	178.873438653084	2.55964767265848	2.3124763135792	199.342302612788	7.30566092604287
9.13333333333333	179.595832341319	179.516426627359	2.52192636102978	2.08329453939902	-54.1778948100445	119.566847136532
9.2	180.093845656902	180.073439086854	1.61357360076844	1.80473206602457	-132.712823871251	58.9918776261207
9.26666666666667	180.76593460213	180.584083421737	2.17758229640541	1.65449836855309	-38.5099804058532	19.6143864905516
9.33333333333333	181.083697085287	181.233510365459	1.02955711844155	2.10415693562355	79.7651937348607	40.3379620626082
9.4	182.040136778121	182.260698803593	3.0988846900151	3.32811211051138	10.5838695298796	-34.0556766225146
9.46666666666667	183.567261605009	183.72632674278	4.94791650873991	4.74866530115348	24.2392861624294	62.5692682617774
9.53333333333333	185.683197523543	185.508295120502	6.85567681070502	5.77361496515584	165.534580243385	7.88704907315756
9.6	187.382772790736	187.323428167842	5.50665955678358	5.88106919117568	332.631291068361	-90.7384003123814
9.66666666666667	188.991298380189	188.92011201197	5.21165668886711	5.17328918533525	335.20971986868	-113.15718953614
9.73333333333333	190.180710356078	190.188130247763	3.85371977953062	4.10840571235198	399.384140792348	-91.3078686410967
9.8	191.163879047639	191.116170345758	3.18548720719884	3.00686940634731	349.39053477627	-57.4574821251106
9.86666666666667	191.970279954915	191.803437808788	2.61275587399527	2.22676101283308	84.330720333264	-32.7241317064623
9.93333333333333	192.261548426589	192.451394393186	0.943715964861625	2.09939294053854	70.0515241890873	-29.754603062297
10	192.974959474373	193.169572443882	2.31146677645062	2.32691196599428	69.2546279361613	12.8372688690741
10.0666666666667	194.03257396264	193.935028123575	3.42669315188935	2.48009247677318	100.954652222673	-9.94488607606154
10.1333333333333	195.096840191145	194.769881059809	3.4482449299483	2.7049410453089	-97.7493820233979	62.0881805593125
10.2	195.415311116674	195.682661742657	1.03185248660312	2.95742858082203	13.1994759918722	41.6354332850192
10.2666666666667	196.557151946363	196.69276279936	3.69958826684919	3.27274863583929	-18.7778362823881	21.2649294467867
10.3333333333333	197.960334056738	197.88162940034	4.54633950443853	3.85195275337407	115.100317010544	37.6777025165685
10.4	199.269294225545	199.232555331196	4.241058435101	4.37702838542045	266.946956514738	1.70149600032794
10.4666666666667	200.597660826714	200.595011670246	4.30393568348635	4.41438715010364	275.695677322439	-34.443842579588
10.5333333333333	201.876535929898	201.877632652081	4.14358219069036	4.15571891618725	361.995332164211	-58.4831928228735
10.6	203.043670925996	203.079389464281	3.78154189719405	3.89371730842065	367.300294377729	-50.8329726768454
10.6666666666667	204.244116064134	204.181372401762	3.88946745691569	3.57044785907805	209.858805172682	18.4463426313649
10.7333333333333	205.05331407923	205.097188703162	2.62181856206734	2.96726404867874	275.159277619465	42.3849938486382
10.8	205.94445643674	205.776643890899	2.88731995232322	2.20144907682702	202.966008541079	-2.71239806340737
10.8666666666667	206.397155878071	206.315074402971	1.46675569660142	1.74452616615444	182.850937263829	-41.1371796784586
10.9333333333333	206.599000850156	206.854398439885	0.653981948300132	1.74742120540769	-29.3428368589867	-59.8294499896064
11	207.541167871361	207.513799670041	3.05264093421043	2.13647383312886	13.9062110647798	-24.6254483871952
11.0666666666667	208.447247995164	208.414814451432	2.93571862880471	2.91930681301757	117.588205633385	30.7908140161636
11.1333333333333	209.498981119332	209.565492820915	3.40763740869978	3.72822208137092	163.434700024455	-12.3024912814147
11.2	210.842642372146	210.871454162014	4.35349067600266	4.23134217034853	159.694546009966	62.8593202266406
11.2666666666667	212.355543254532	212.301852971318	4.90183062984924	4.63452218051975	80.5167942091969	10.778276656889
11.3333333333333	213.721759878664	213.788301635046	4.42657055273898	4.81612488590065	145.595541620723	-21.01841455237
11.4	215.293220273993	215.186753783368	5.09156468153375	4.5310143280586	217.051946637436	-100.005222849769
11.4666666666667	216.568415617993	216.470823507709	4.13165969365982	4.16041287232973	225.42175042151	-29.9573145787407
11.5333333333333	217.653807626005	217.723930758097	3.51669289919347	4.06009380651062	204.7800885725	29.4060766556782
11.6	218.751750474144	218.96078625891	3.55735788476957	4.00743779659879	231.417392229831	51.2882123351266
11.6666666666667	220.351362879039	220.160783552174	5.18277778371938	3.88801643011743	123.675604214296	84.3587502499582
11.7333333333333	221.483883103725	221.343421313918	3.669389310907	3.83177118344555	155.941709237127	-0.800477604498994
11.8	222.38766899828	222.525470496394	2.92828527786337	3.82986417425348	257.093339913413	53.7359398902846
11.8666666666667	223.617062454693	223.720085665175	3.98326061603939	3.87057823376939	111.227618922461	62.534047476194
11.9333333333333	225.132455422952	225.019463078354	4.90990504041322	4.210010105625	187.799914077183	57.315659508228
12	226.535039399135	226.546423146654	4.54440153709585	4.94738268745283	265.631822166783	96.622602295594
12.0666666666667	227.950028329603	228.215065598968	4.58459384948335	5.4064365869909	533.857823855399	33.657049623386
12.1333333333333	229.908297741446	229.864007123678	6.34483401803014	5.34260516783117	494.07482121011	-74.6221059951741
12.2	231.740658832154	231.369721535039	5.93688841347495	4.87854631281328	395.671620539041	-206.03546701755
12.2666666666667	232.353991245163	232.543844616452	1.9872098981304	3.80418344036117	288.356138212322	13.3548577425561
12.3333333333333	233.671450276476	233.367150139944	4.26859492809445	2.66752718553061	170.934510410897	84.7942133254217
12.4	233.842658355999	234.073105229322	0.554717773022756	2.28730931464342	114.861140876128	-109.521901016837
12.4666666666667	234.760868035757	234.896013135891	2.97501864481968	2.66623889834762	128.739659403235	-82.2312935851596
12.5333333333333	236.003222011371	235.91080513784	4.02525297042435	3.28794739694889	85.9706894943978	1.46128610550299
12.6	237.132508476043	237.176579852439	3.65891186055357	4.10113665656716	38.8156895303045	-65.4998833679799
12.6666666666667	238.677927753748	238.670111972766	5.00719091356786	4.83907543403609	117.315781782996	-60.4519159876793
12.7333333333333	240.091147620791	240.283186616585	4.57886204683583	5.22639572053962	247.043536711906	30.3473600200266
12.8	242.099511700165	241.924241300266	6.50714179281961	5.31705163727436	202.538196642846	23.9592071008599
12.8666666666667	243.513790061477	243.47339598227	4.582291590495	5.01929370194377	307.122039525581	45.8916721130267
12.9333333333333	244.828150436083	244.806803371006	4.25855521529047	4.32026794105812	398.79263623378	-3.92244471586866
13	245.832948111187	245.866213946067	3.25556556808809	3.43251251082085	363.09480422038	32.6431816246459
13.0666666666667	246.880247358511	246.727344685164	3.39327155461531	2.79008167842065	189.597148954721	-53.4120461310674
13.1333333333333	247.268788424771	247.445623644445	1.25888121404356	2.32723891192787	138.838665217145	38.3821993268376
13.2	248.254268654914	248.068148079132	3.19297664074768	2.01699224139706	126.636136819628	38.8068618705514
13.2666666666667	248.682506305938	248.730649400694	1.38749898230937	2.14651819439081	84.6056979217819	74.7767350541044
13.3333333333333	249.516014345738	249.5976614843	2.70058355261981	2.80913735813729	211.707506555875	68.6518390271385
13.4	250.647041150818	250.793424733706	3.66455060002389	3.87429803910225	267.0594793614	66.9193466001088
13.4666666666667	252.251283440542	252.324020598612	5.19777870779283	4.95916274480765	299.924457422961	62.40939776479
13.5333333333333	254.092000683096	254.040354546631	5.96396252093864	5.5609580345947	316.217190471313	26.1524443534151
13.6	255.902116049961	255.719693484143	5.86481180106505	5.44109342365887	372.241322015453	-32.9689922744275
13.6666666666667	257.0478300606	257.159685054856	3.71213745446223	4.66560292893073	399.270606413393	-19.6670751285353
13.7333333333333	258.48496810768	258.285373714529	4.65635745244076	3.64725489680316	320.866377234647	-26.8170079061421
13.8	259.077491832315	259.145272227835	1.91978931081447	2.78608924098153	277.871234393051	-183.409002630768
13.8666666666667	259.833430302787	259.833771409903	2.44925651903685	2.23075180838121	131.757140673311	-150.73572590048
13.9333333333333	260.494679920312	260.444869744309	2.14246264702191	1.97997143654192	99.382248619007	-183.088251375191
14	261.017209281283	261.078963159624	1.69300610266269	2.05447598158073	45.8160182473456	-78.3394308866049
14.0666666666667	262.011324043451	261.862471681617	3.22095270583675	2.53858406493568	146.183857396412	-47.9714696061007
14.1333333333333	262.841466105031	262.998152354741	2.68967771250223	3.67962923021884	179.107253403605	38.4841637488162
14.2	264.424583714726	264.676356690137	5.12933430088076	5.43741728897428	86.8995358492211	116.213447368476
14.2666666666667	266.697367643814	266.852569642359	7.36386765870913	7.05097566566958	76.2806643384142	97.596157473605
14.3333333333333	269.428985665433	269.294292855866	8.85049975402401	7.911234487951	341.115223966191	3.04767960704992
14.4	271.750073594023	271.556300491215	7.52037363147636	7.32895224069053	442.367615597265	3.3420426356384
14.4666666666667	273.364203912711	273.24446230439	5.22981612928696	5.46967972608577	454.749696586778	0.0966322164499768
14.5333333333333	274.572124564149	274.30139939857	3.91368827699253	3.42449838082126	245.696223629815	-48.4836606714601
14.6	274.597149933963	274.895552631809	0.0810827237308259	1.92506895291119	277.656616246815	-61.8183224867561
14.6666666666667	275.525358096278	275.325090675993	3.00741393827146	1.39171228345481	143.20622139426	130.03625484863
14.7333333333333	275.761649118487	275.92118894584	0.765587874066423	1.93137091237073	-40.0397741572376	74.3830634908942
14.8	276.886001385858	276.966331422419	3.6429249576801	3.38628357210788	129.095516828128	-18.8258870559126
14.8666666666667	278.399315889537	278.597039737102	4.90317077152601	5.28352918444543	109.55778445686	23.2272542815652
14.9333333333333	280.654553114189	280.801081020183	7.30701596785339	7.14114004205099	380.058146861598	57.667728111895
15	283.335049115479	283.306509136446	8.68486333459713	8.11763971068341	537.453760174081	5.98690191134386
15.0666666666667	285.846775322078	285.64796523165	8.13804565563075	7.58636691903646	537.713267002771	-153.867656249283
15.1333333333333	287.660929540014	287.420315425822	5.87789776335175	5.74245184847069	560.424297702967	-142.558339118313
15.2	288.673650612954	288.506485952945	3.28123754346628	3.51921531746176	534.825013456352	-135.767369416282
15.2666666666667	288.967929088854	289.118301857583	0.953468441763996	1.98229637916179	353.149586612497	30.3198066132319
15.3333333333333	289.329761918919	289.521489998159	1.17234596790187	1.30633804241496	314.139485106418	113.768376388622
15.4	290.121133592418	289.921796536371	2.56406084094039	1.29700159024609	142.20424908474	235.68285326857
15.4666666666667	290.650180173413	290.563564740333	1.71412203240067	2.07934245796765	32.17322445454	292.456983061078
15.5333333333333	291.344480264781	291.671723417201	2.24954687633463	3.59045738438422	28.512859383288	359.823688004995
15.6	292.893158626979	293.28691513791	5.01775041576847	5.23325509412456	-142.643024225038	554.400583506014
15.6666666666667	295.513358848043	295.290792149805	8.48950374045222	6.49260359995682	402.994989562241	-20.3957897586461
15.7333333333333	297.545335142914	297.308301950104	6.58364586688318	6.53677412067575	452.362464872759	-239.70110302037
15.8	298.977454784534	298.880489965986	4.64009771336267	5.09392218740502	414.794344922631	-400.525583651624
15.8666666666667	300.145035643453	299.912907919888	3.78298650209632	3.34505585141983	326.337191113374	-294.010973218373
15.9333333333333	300.300576623199	300.631048866235	0.503956040737362	2.32679174712206	306.865384420661	-284.550815508453
16	301.276062935322	301.273553797749	3.16059613648922	2.08172947071057	208.238222449249	-205.054080146868
16.0666666666667	302.014956794357	301.937618087448	2.39403162004569	2.15158224397525	106.831381138148	-120.585955377515
16.1333333333333	302.758440598377	302.669366296322	2.40890313818395	2.37087956346275	89.4234340961021	8.04216253161
16.2	303.702589469743	303.605970375225	3.05906217035157	3.03461688433092	132.544499567243	3.03771656612498
16.2666666666667	304.503986910177	304.976876596469	2.59654453635357	4.44176494586162	109.491579368737	119.272029912393
16.3333333333333	306.713841460934	306.867766562145	7.15997515139926	6.12652319748126	127.109909642876	0.0140269081184883
16.4	309.27251210184	309.0876892224	8.29014660861679	7.19259603760099	164.64210152034	61.8608792648262
16.4666666666667	311.466916013045	311.296666311957	7.10991475478661	7.15713215868516	304.461493815441	27.7063736587651
16.5333333333333	313.210849877944	313.128508229325	5.65038234488565	5.93520628095229	564.601817309332	-47.1941190134062
16.6	314.411564581708	314.448336795522	3.8903408552019	4.27627227087827	410.715866333141	-34.1462832397967
16.6666666666667	315.469834561992	315.335458390443	3.42881695979148	2.87429259709509	338.67693904786	-69.2084831511982
16.7333333333333	315.935733213821	315.92112887614	1.50952141579832	1.8975846727392	353.152220679962	4.76422725331999
16.8	316.50110989004	316.429945525488	1.83183230385972	1.64857662903635	163.433285060433	80.4055549098054
16.8666666666667	316.900592657487	317.130433227848	1.2943325556657	2.26959486589061	224.172186743974	92.7455164163282
16.9333333333333	318.17382788908	318.254259027829	4.12530888830116	3.64121919228054	181.34293428428	117.008567282773
17	319.857658414252	319.921931781861	5.45564626199895	5.40329474418957	109.775661846028	131.875093622938
17.0666666666667	321.997585312808	322.083091862386	6.93340808978368	7.00220404526216	82.6424817124498	-21.0202309548489
17.1333333333333	324.392498725457	324.457991027137	7.75956975016711	7.69472316667722	222.017573894522	-10.8891051963104
17.2	326.894496018134	326.705481312542	8.10652377021517	7.28191572200665	424.418682332045	35.4472006319858
17.2666666666667	328.750950428485	328.555369594338	6.01495127507978	5.99367688067346	481.575969574658	54.3354624997463
17.3333333333333	329.829482831397	329.85505105804	3.49446763461388	4.21099523570605	424.908104904413	-99.8114643081147
17.4	330.735689986027	330.649148418029	2.93613021135259	2.57289212240927	205.477741214724	-69.1470517764878
17.4666666666667	331.015268565823	331.115787272007	0.905840469691088	1.51191968630317	196.840503981073	-169.067856750486
17.5333333333333	331.561765312545	331.42216029699	1.77066093581013	0.992655034778362	77.0060216940167	-32.45222135412
17.6	331.76705574339	331.746871764988	0.665145307037666	1.05207197525412	102.396881176967	-34.0754845901272
17.6666666666667	332.43182563809	332.407956628408	2.1538684189928	2.14192884026257	201.115912223465	44.8844704088929
17.7333333333333	333.358096106905	333.779874952737	3.00113577064175	4.44504418111313	171.466443227636	182.3983704006
17.8	335.747778788684	336.030618504831	7.74262207230044	7.29245637439743	171.423780436458	72.8509429947831
17.8666666666667	338.816163012871	338.876139852838	9.94162932243334	9.21954892349236	269.010495833954	160.482948250762
17.9333333333333	342.318335787192	341.793176920646	11.347113334428	9.45126135747559	632.045985295274	-15.4150532504761
18	344.357405686479	344.275505864668	6.60662929416007	8.04279790753787	703.541187134077	-49.2458434949665
18.0666666666667	345.924579462816	346.007596100523	5.07767594598072	5.61200873806689	711.302464797436	-103.742510012851
18.1333333333333	347.28271180305	347.049424339985	4.40037730313627	3.37554537424919	487.592691140419	-127.510257265435
18.2	347.663115663071	347.689665927244	1.23251649494976	2.07439618779387	550.458183358192	-154.21209552211
18.2666666666667	348.06825321642	348.137870359789	1.31265418073954	1.45219177373897	430.370232488082	-14.2491791914097
18.3333333333333	348.697682956645	348.563145044542	2.03936557635251	1.37789890936678	438.429300403454	56.9488746285262
18.4	349.517248958643	349.398866520077	2.65541105735956	2.70775513088465	266.482013146864	162.575549770807
18.4666666666667	350.859273024957	351.213276231824	4.3481861573632	5.87872556866415	306.661872466842	213.375253171791
18.5333333333333	353.464388813448	354.272520066499	8.44062986214237	9.91201426846914	324.029250997922	116.266783062359
18.6	358.45418084163	358.362092925404	16.167030956944	13.2503019438798	483.969097130809	46.8196113599311
18.6666666666667	363.358305104148	362.849870891038	15.8894655971669	14.540494851992	869.824069466081	-94.1273134336701
18.7333333333333	367.053818595117	366.903419336605	11.9735413165218	13.1335820881559	960.386932719287	-231.981174956695
18.8	370.097247392251	369.944051484415	9.86077321471936	9.851712012179	856.668436676699	-111.15931121281
18.8666666666667	372.009088670017	371.985607295214	6.19440588862766	6.61468369965903	702.214721664076	-270.050810377259
18.9333333333333	373.311107920183	373.311585494117	4.21856971294222	4.29619720998749	705.207652500945	-262.362037371466
19	374.068927623778	374.140118825856	2.4553517538615	2.6844653940374	488.58178168393	-221.93939681857
19.0666666666667	374.763646038583	374.675268427848	2.25090225305743	1.73389594859306	374.815668310628	-199.400668570191
19.1333333333333	375.090042095119	375.112517626354	1.05753007749382	1.41669658539494	363.303106219543	-111.593688889763
19.2	375.740403898075	375.689112909224	2.10718589917498	1.86818082499961	139.572831831447	29.471421084596
19.2666666666667	376.429476720247	376.691552898465	2.23261041436643	3.24792661638116	35.925991311523	56.7058551720306
19.3333333333333	378.093498814594	378.297661115934	5.39146653014731	5.20382435286918	-102.091907569625	178.533275831422
19.4	380.328112301501	380.410323461117	7.24019462446097	6.84507036430207	-37.8421021475042	134.336438269892
19.4666666666667	382.938882463314	382.706223326457	8.45895015044782	7.43876377759879	219.178755715025	58.9534656408615
19.5333333333333	384.963617108542	384.815750087984	6.56018276996598	6.83491100741143	335.659015709986	33.3256775738603
19.6	386.531747982676	386.509019428085	5.08077696294472	5.48622822058296	526.797316988406	-17.2386252607343
19.6666666666667	387.730331510474	387.751401620561	3.88343580031889	4.02534439364934	450.808243557161	-99.4539727302948
19.7333333333333	388.753403587882	388.679737976276	3.31477501531394	3.00782928757852	422.442307461299	73.2769925945852
19.8	389.42044194723	389.449811693167	2.16121829209435	2.49505501427427	277.680047148878	-46.2122606969619
19.8666666666667	390.024312012539	390.130251144946	1.95655169287316	2.20463811299418	155.202537507577	19.1572351063269
19.9333333333333	390.981303339971	390.800860357852	3.10067199769749	2.1727879326073	92.0585778662413	54.4004277345456
20	391.556765841499	391.605304304877	1.8645105896613	2.60641528168442	122.424224965826	83.5484154591367
20.0666666666667	392.609104960388	392.694525460422	3.40960084432423	3.52909941760907	165.612465584443	72.795657655268
20.1333333333333	393.978950166509	394.172476552336	4.43832723458137	4.78859257477708	231.823614581256	211.484298801706
20.2	396.095446003539	396.076229331635	6.85749095838983	6.16819898373657	308.930451739288	171.771494628306
20.2666666666667	398.240272591614	398.279298692812	6.94928318672054	7.13799099467016	388.195628092772	164.655602773219
20.3333333333333	400.519419735598	400.483922237133	7.38448460859912	7.14302658069413	511.185680075477	-0.805634027891194
20.4	402.529609506092	402.392550101531	6.51305707038439	6.18399436183522	526.759442511771	-41.1859283187368
20.4666666666667	404.103886874001	403.900755485595	5.10069173184866	4.8866171166801	382.115397942852	-233.159131732016
20.5333333333333	404.820871673158	405.020918726865	2.32304580595035	3.62935242514105	365.48575047116	-292.403324950867
20.6	405.784166621815	405.792750156222	3.12109586284277	2.50075003957783	283.13915597822	-285.511941194262
20.6666666666667	406.474706168119	406.331415633052	2.23736263135569	1.74528745690561	272.783728212258	-121.156404768353
20.7333333333333	406.723372045158	406.749627124642	0.805682663588312	1.35501401519145	274.16587371693	-141.184928585426
20.8	406.977515199183	407.110211643001	0.823429156047332	1.16830141175921	206.868254018045	51.3907743519211
20.8666666666667	407.441646460727	407.484436842793	1.50379503416079	1.21249750605314	158.594590490211	68.6003171295133
20.9333333333333	407.869951912079	407.864432793817	1.38771865679589	1.23119486123384	125.956255167577	26.1318101462278
21	408.339749618484	408.157589395324	1.52215443450151	0.949833545170968	115.947623702449	23.6569681090236
21.0666666666667	408.358092861375	408.353310882619	0.0594324921750543	0.634141728988241	26.0280938681346	54.0172883521695
21.1333333333333	408.346064402231	408.50612961213	-0.038972460222562	0.495135892807708	-8.82763921431292	150.647573525078
21.2	408.691593482694	408.674124047049	1.11952147681079	0.544305497022243	19.6340018330042	121.663478470329
21.2666666666667	409.046920289389	408.988642377119	1.15126631555388	1.01904599431128	-20.949354496703	93.6680977408448
21.3333333333333	409.241102266498	409.412821162287	0.629153683655405	1.374348171697	104.054517497355	210.505522640328
21.4	409.719167523363	409.731523822788	1.54894147161215	1.03260331277875	-22.8906286610599	154.792115038503
21.4666666666667	410.419603896393	409.905613118795	2.26942855778164	0.564052974940005	-46.3153697977471	25.1507978418232
21.5333333333333	409.670352017243	409.986881467176	-2.4275918227371	0.263311155387368	-98.1621150651439	18.2475997322524
21.6	410.01257236583	410.097084209052	1.10880111605005	0.357059197936492	-145.306892663807	132.980469126659
21.6666666666667	410.293697922774	410.376154096129	0.910852708137114	0.904192294596418	-195.266676140702	45.7610591782402
21.7333333333333	410.767235993678	410.753626704389	1.53427329402734	1.22301917768959	-249.819719315882	60.4378736812751
21.8	411.672200840308	410.931580164431	2.93210510734218	0.576572947557192	-212.321988788295	-86.0428422811117
21.8666666666667	411.330325386804	411.182268739975	-1.10768364873537	0.812236249222152	-188.616863151007	-103.819321351611
21.9333333333333	412.013048738478	412.505350474517	2.21203799661336	4.28681260463389	-170.386519871737	-176.098834258873
22	413.848745626936	415.832229026101	5.94769646823826	10.7791563715805	-265.887947247864	-234.641353061319
22.0666666666667	420.568449168005	420.47279566367	21.7719805868367	15.035533357623	85.1009054422957	-318.675110950242
22.1333333333333	426.186402573571	424.85654929085	18.2022870110556	14.2034538108894	306.973488659619	-411.092601532969
22.2	430.033856306992	427.582492225648	12.4658308928141	8.8321123535483	297.902973796005	-361.125100725417
22.2666666666667	425.321022222501	427.985994904072	-15.269681403268	1.30735715165016	172.70380734801	-387.913187641961
22.3333333333333	429.662104499988	427.42054058084	14.0651977417858	-1.83208388181382	137.322196286948	-239.871079455691
22.4	424.242738158395	427.777104438682	-17.5588607534546	1.15527438725035	199.357740424751	-110.65145965968
22.4666666666667	429.941846708797	428.908845828347	18.4652313845832	3.66686586908515	123.919133229636	-138.974541571724
22.5333333333333	430.415229077065	429.513402772474	1.53376881421715	1.95877719466569	167.93512791775	-90.1002518260859
22.6	431.833377302475	429.737750568825	4.59483003144259	0.726891571482336	59.3847839674516	57.1598166297778
22.6666666666667	425.846550963098	429.4927945294	-19.3974430629348	-0.79366271181403	78.4385362959316	-22.6523315302753
22.7333333333333	430.022291045163	428.972344739449	13.5294855564326	-1.68626824888679	127.208303345443	126.141533964187
22.8	430.086948063302	429.138957660668	0.209490096566918	0.53982936361975	144.861744317396	263.81904650224
22.8666666666667	428.862793312124	429.739588432766	-3.96628710106757	1.94605631484314	189.714684924663	411.193707207215
22.9333333333333	429.925909504687	429.900145871689	3.44451878934592	0.520209473815932	268.372492455138	702.566742595097
23	430.507860178841	430.085833647011	1.88553240522082	0.601632291487051	314.837756827518	747.736397062227
23.0666666666667	429.413145519249	429.880711858355	-3.54689848608372	-0.664598902803604	538.207061247896	1035.70160426441
23.1333333333333	430.014152022967	429.190548944651	1.94727369318234	-2.23614233381939	622.545316013837	1148.88796735074
23.2	429.912048723753	428.363013089575	-0.330816833621656	-2.68123354870088	782.777951160372	1314.14668150892
23.2666666666667	423.360132109456	427.326378427061	-21.2283474205717	-3.35871807587388	48.7594342555876	985.709239306052
23.3333333333333	427.931370777538	426.051362737061	14.8109092805972	-4.13107761092738	-334.498303924678	-39.4208177208217
