# Supplementary material for: Oscillatory signatures underlie growth regimes in Arabidopsis pollen tubes: computational methods to estimate tip location, periodicity, and synchronization in growing cells
Source: J Exp Bot. 2017 Mar 28;68(12):3267–81. doi: 10.1093/jxb/erx032 (PMC5853864; doi:10.1093/jxb/erx032)
Supplement: supplementary_dataset_S1 [file erx032_suppl_supplementary_dataset_s1.zip › CHUKNORRIS-master/out_exs/kymo/OscillationAnalysisTbl_Arab_Col-0_Kymo_190815-A.txt.csv]

fl.nm	var.nm	time	raw	smth	osc	trend	per	phs	amp	env	sig	pwr	per.1	phs.1	sig.1	pwr.1	per.2	phs.2	sig.2	pwr.2	per.3	phs.3	sig.3	pwr.3	per.4	phs.4	sig.4	pwr.4	per.5	phs.5	sig.5	pwr.5	phs.tot	amp.tot	env.tot
GROWTH.RAW_Arab_Col-0_Kymo_190815-A.txt	growth.raw	0.0666666666666667	4.65820490388976	2.39607357175553	1.9880711818199	0.408002389933796	NA	NA	NA	NA	1.53016606103396	3.90174560106396	NA	NA	NA	NA	NA	NA	NA	NA	NA	NA	NA	NA	NA	NA	NA	NA	NA	NA	NA	NA	0	0	0
GROWTH.RAW_Arab_Col-0_Kymo_190815-A.txt	growth.raw	0.133333333333333	3.76727910054514	4.29136287326554	3.80555186687681	0.485811006387571	NA	NA	NA	NA	1.45553148655763	3.82960342006802	NA	NA	NA	NA	NA	NA	NA	NA	NA	NA	NA	NA	NA	NA	NA	NA	NA	NA	NA	NA	0	0	0
GROWTH.RAW_Arab_Col-0_Kymo_190815-A.txt	growth.raw	0.2	3.33457275985937	3.73277426417189	3.14326622213196	0.589508042039388	NA	NA	NA	NA	1.36713429089263	3.75483696952219	NA	NA	NA	NA	NA	NA	NA	NA	NA	NA	NA	NA	NA	NA	NA	NA	NA	NA	NA	NA	0	0	0
GROWTH.RAW_Arab_Col-0_Kymo_190815-A.txt	growth.raw	0.266666666666667	2.9036909095632	2.78722343083268	2.07416868866832	0.713054742163931	NA	NA	NA	NA	1.29529331832672	3.67696083880051	NA	NA	NA	NA	NA	NA	NA	NA	NA	NA	NA	NA	NA	NA	NA	NA	NA	NA	NA	NA	0	0	0
GROWTH.RAW_Arab_Col-0_Kymo_190815-A.txt	growth.raw	0.333333333333333	2.476383345305	2.39306795359443	1.54239856591387	0.850669387679798	NA	NA	NA	NA	1.22453337942517	3.59591410725088	NA	NA	NA	NA	NA	NA	NA	NA	NA	NA	NA	NA	NA	NA	NA	NA	NA	NA	NA	NA	0	0	0
GROWTH.RAW_Arab_Col-0_Kymo_190815-A.txt	growth.raw	0.4	2.05356880928143	2.09227039413359	1.09524156558545	0.997028828547109	NA	NA	NA	NA	1.143128431806	3.51224885818683	NA	NA	NA	NA	NA	NA	NA	NA	NA	NA	NA	NA	NA	NA	NA	NA	NA	NA	NA	NA	0	0	0
GROWTH.RAW_Arab_Col-0_Kymo_190815-A.txt	growth.raw	0.466666666666667	1.62253795944188	1.62486585390569	0.47760948525126	1.14725636865324	NA	NA	NA	NA	1.07638163944361	3.42545104435968	NA	NA	NA	NA	NA	NA	NA	NA	NA	NA	NA	NA	NA	NA	NA	NA	NA	NA	NA	NA	0	0	0
GROWTH.RAW_Arab_Col-0_Kymo_190815-A.txt	growth.raw	0.533333333333333	1.11102709161651	1.0347266528613	-0.262222657188448	1.29694931004817	NA	NA	NA	NA	3.60543890276806	3.33819595793706	NA	NA	NA	NA	NA	NA	NA	NA	NA	NA	NA	NA	NA	NA	NA	NA	NA	NA	NA	NA	0	0	0
GROWTH.RAW_Arab_Col-0_Kymo_190815-A.txt	growth.raw	0.6	0.41655828661078	0.502621860913005	-0.939600463658615	1.44222232456942	NA	NA	NA	NA	3.50260040928706	3.31479300809185	NA	NA	NA	NA	NA	NA	NA	NA	NA	NA	NA	NA	NA	NA	NA	NA	NA	NA	NA	NA	0	0	0
GROWTH.RAW_Arab_Col-0_Kymo_190815-A.txt	growth.raw	0.666666666666667	0.326872095535819	0.31695040295128	-1.26259652942804	1.57954693237665	NA	NA	NA	NA	3.40828014007019	3.29374643692224	NA	NA	NA	NA	NA	NA	NA	NA	NA	NA	NA	NA	NA	NA	NA	NA	NA	NA	NA	NA	0	0	0
GROWTH.RAW_Arab_Col-0_Kymo_190815-A.txt	growth.raw	0.733333333333333	0.619624907912897	0.595501574519971	-1.11003302523966	1.70553459975685	NA	NA	NA	NA	3.28380979338435	3.27671493786529	NA	NA	NA	NA	NA	NA	NA	NA	NA	NA	NA	NA	NA	NA	NA	NA	NA	NA	NA	NA	0	0	0
GROWTH.RAW_Arab_Col-0_Kymo_190815-A.txt	growth.raw	0.8	1.23168239821026	1.23415460897851	-0.582802138637131	1.81695674761304	NA	NA	NA	NA	3.20906638399671	3.26180338587743	NA	NA	NA	NA	NA	NA	NA	NA	NA	NA	NA	NA	NA	NA	NA	NA	NA	NA	NA	NA	0	0	0
GROWTH.RAW_Arab_Col-0_Kymo_190815-A.txt	growth.raw	0.866666666666667	2.06703840932961	2.08240279212541	0.171461032006891	1.91094176011627	NA	NA	NA	NA	3.10415701713842	3.25042953452577	NA	NA	NA	NA	NA	NA	NA	NA	NA	NA	NA	NA	NA	NA	NA	NA	NA	NA	NA	NA	0	0	0
GROWTH.RAW_Arab_Col-0_Kymo_190815-A.txt	growth.raw	0.933333333333333	2.94179262753914	2.94919999843685	0.96382757633323	1.98537242210169	NA	NA	NA	NA	3.04474345153243	3.24082097391817	NA	NA	NA	NA	NA	NA	NA	NA	NA	NA	NA	NA	NA	NA	NA	NA	NA	NA	NA	NA	0	0	0
GROWTH.RAW_Arab_Col-0_Kymo_190815-A.txt	growth.raw	1	3.58038313109617	3.55865073630151	1.51925423925144	2.03939649704833	NA	NA	NA	NA	2.95424697393399	3.23380027665324	NA	NA	NA	NA	NA	NA	NA	NA	NA	NA	NA	NA	NA	NA	NA	NA	NA	NA	NA	NA	0	0	0
GROWTH.RAW_Arab_Col-0_Kymo_190815-A.txt	growth.raw	1.06666666666667	3.70089698369709	3.69147427012777	1.61791097863389	2.07356329149218	NA	NA	NA	NA	2.90623595224745	3.22839833518505	NA	NA	NA	NA	NA	NA	NA	NA	NA	NA	NA	NA	NA	NA	NA	NA	NA	NA	NA	NA	0	0	0
GROWTH.RAW_Arab_Col-0_Kymo_190815-A.txt	growth.raw	1.13333333333333	3.33841953068652	3.3513514738951	1.26162994606476	2.08972152782857	NA	NA	NA	NA	2.86116468493505	3.22407324335116	NA	NA	NA	NA	NA	NA	NA	NA	NA	NA	NA	NA	NA	NA	NA	NA	NA	NA	NA	NA	0	0	0
GROWTH.RAW_Arab_Col-0_Kymo_190815-A.txt	growth.raw	1.2	2.71123102462425	2.72192658989304	0.631239012341379	2.0906875775497	NA	NA	NA	NA	2.78395841256109	3.22101825497279	NA	NA	NA	NA	NA	NA	NA	NA	NA	NA	NA	NA	NA	NA	NA	NA	NA	NA	NA	NA	0	0	0
GROWTH.RAW_Arab_Col-0_Kymo_190815-A.txt	growth.raw	1.26666666666667	2.00103794584243	1.99435441882537	-0.0852666805416648	2.0796210993648	NA	NA	NA	NA	2.74525744628493	3.2190071485626	NA	NA	NA	NA	NA	NA	NA	NA	NA	NA	NA	NA	NA	NA	NA	NA	NA	NA	NA	NA	0	0	0
GROWTH.RAW_Arab_Col-0_Kymo_190815-A.txt	growth.raw	1.33333333333333	1.29982230762856	1.29306960627274	-0.766597771920112	2.05966737819035	0.901257094479097	1.5291668395635	0.221686202566343	5.32675901511739	2.70793312083235	3.21742929484163	0.901257094479097	-1.61548334206579	2.70793312083235	3.21742929484163	NA	NA	NA	NA	NA	NA	NA	NA	NA	NA	NA	NA	NA	NA	NA	NA	1.5291668395635	0.221686202566343	5.32675901511739
GROWTH.RAW_Arab_Col-0_Kymo_190815-A.txt	growth.raw	1.4	0.717626551310417	0.720612131395734	-1.31317146095615	2.03378359234916	0.90752583331372	1.98803682110008	-2.15760640419169	5.3242782202742	2.6715748266589	3.21608518894721	0.90752583331372	-1.58331737438353	2.6715748266589	3.21608518894721	NA	NA	NA	NA	NA	NA	NA	NA	NA	NA	NA	NA	NA	NA	NA	NA	1.98803682110008	-2.15760640419169	5.3242782202742
GROWTH.RAW_Arab_Col-0_Kymo_190815-A.txt	growth.raw	1.46666666666667	0.365022411309369	0.373123288413341	-1.631426581647	2.00454987005747	0.90752583331372	2.4470113711157	-4.08886607510387	5.3218146456604	2.66910309209821	3.21474979314092	0.90752583331372	-1.58331737438353	2.66910309209821	3.21474979314092	NA	NA	NA	NA	NA	NA	NA	NA	NA	NA	NA	NA	NA	NA	NA	NA	2.4470113711157	-4.08886607510387	5.3218146456604
GROWTH.RAW_Arab_Col-0_Kymo_190815-A.txt	growth.raw	1.53333333333333	0.291099179870059	0.289234245184922	-1.68488238093256	1.97411662611458	0.913838174675099	2.90070203101033	-5.16664659400364	5.32026451647632	2.6342113162447	3.21390921916347	0.913838174675099	-1.54320619112333	2.6342113162447	3.21390921916347	NA	NA	NA	NA	NA	NA	NA	NA	NA	NA	NA	NA	NA	NA	NA	NA	2.90070203101033	-5.16664659400364	5.32026451647632
GROWTH.RAW_Arab_Col-0_Kymo_190815-A.txt	growth.raw	1.6	0.442577606710302	0.434794732297438	-1.50937963301753	1.94417436531214	0.920194421842792	-2.93106568741528	-5.20049889378427	5.31791349067169	2.59901844916346	3.2126338829838	0.920194421842792	-1.4932845504079	2.59901844916346	3.2126338829838	NA	NA	NA	NA	NA	NA	NA	NA	NA	NA	NA	NA	NA	NA	NA	NA	-2.93106568741528	-5.20049889378427	5.31791349067169
GROWTH.RAW_Arab_Col-0_Kymo_190815-A.txt	growth.raw	1.66666666666667	0.772696022800304	0.766529174977907	-1.14940067964031	1.91592985461557	0.926594880205833	-2.48181665558476	-4.19867598999508	5.31390831324451	2.56272531950642	3.21045993763672	0.926594880205833	-1.43125303204864	2.56272531950642	3.21045993763672	NA	NA	NA	NA	NA	NA	NA	NA	NA	NA	NA	NA	NA	NA	NA	NA	-2.48181665558476	-4.19867598999508	5.31390831324451
GROWTH.RAW_Arab_Col-0_Kymo_190815-A.txt	growth.raw	1.73333333333333	1.26316465865932	1.27710361704323	-0.613183214395295	1.89028683143611	0.926594880205833	-2.03200217602465	-2.36244072374415	5.30851810242864	2.55752890928197	3.20753163075972	0.926594880205833	-1.43125303204864	2.55752890928197	3.20753163075972	NA	NA	NA	NA	NA	NA	NA	NA	NA	NA	NA	NA	NA	NA	NA	NA	-2.03200217602465	-2.36244072374415	5.30851810242864
GROWTH.RAW_Arab_Col-0_Kymo_190815-A.txt	growth.raw	1.8	1.94411802948648	1.94408108681776	0.0759325355727278	1.86814855124286	0.933039857277404	-1.58696846404263	-0.0857385668938275	5.30185361466526	2.51930689693999	3.20390694164719	0.933039857277404	-1.35440210986586	2.51930689693999	3.20390694164719	NA	NA	NA	NA	NA	NA	NA	NA	NA	NA	NA	NA	NA	NA	NA	NA	-1.58696846404263	-0.0857385668938275	5.30185361466526
GROWTH.RAW_Arab_Col-0_Kymo_190815-A.txt	growth.raw	1.86666666666667	2.6707220488764	2.66511992278334	0.814599693631716	1.85052022914963	0.933039857277404	-1.14082512363976	2.20557033999411	5.29110895908623	2.50910606607072	3.1980535209339	0.933039857277404	-1.35440210986586	2.50910606607072	3.1980535209339	NA	NA	NA	NA	NA	NA	NA	NA	NA	NA	NA	NA	NA	NA	NA	NA	-1.14082512363976	2.20557033999411	5.29110895908623
GROWTH.RAW_Arab_Col-0_Kymo_190815-A.txt	growth.raw	1.93333333333333	3.2639064380861	3.27375071524506	1.43528288964723	1.83846782559595	0.939529662709611	-0.6996581537456	4.03881994224479	5.27907282041743	2.4665914085639	3.19148240023374	0.939529662709611	-1.25982972453477	2.4665914085639	3.19148240023374	NA	NA	NA	NA	NA	NA	NA	NA	NA	NA	NA	NA	NA	NA	NA	NA	-0.6996581537456	4.03881994224479	5.27907282041743
GROWTH.RAW_Arab_Col-0_Kymo_190815-A.txt	growth.raw	2	3.61141662230669	3.60176719912692	1.76882440310217	1.8329427960229	0.939529662709611	-0.256755517004501	5.08909088692242	5.26157051565151	2.4502629845641	3.18190024829439	0.939529662709611	-1.25982972453477	2.4502629845641	3.18190024829439	NA	NA	NA	NA	NA	NA	NA	NA	NA	NA	NA	NA	NA	NA	NA	NA	-0.256755517004501	5.08909088692242	5.26157051565151
GROWTH.RAW_Arab_Col-0_Kymo_190815-A.txt	growth.raw	2.06666666666667	3.5583186371513	3.54929234053005	1.71481707705612	1.834475263472	0.94606460830836	0.18080982852005	5.15543434764805	5.240868965644	2.40076435880754	3.17052534353349	0.94606460830836	-1.14505198023177	2.40076435880754	3.17052534353349	NA	NA	NA	NA	NA	NA	NA	NA	NA	NA	NA	NA	NA	NA	NA	NA	0.18080982852005	5.15543434764805	5.240868965644
GROWTH.RAW_Arab_Col-0_Kymo_190815-A.txt	growth.raw	2.13333333333333	3.12987775187442	3.14319969219269	1.30013224297565	1.84306744921496	0.94606460830836	0.620904389512425	4.2413862462322	5.21469535886086	2.37684475488989	3.15607921306619	0.94606460830836	-1.14505198023177	2.37684475488989	3.15607921306619	NA	NA	NA	NA	NA	NA	NA	NA	NA	NA	NA	NA	NA	NA	NA	NA	0.620904389512425	4.2413862462322	5.21469535886086
GROWTH.RAW_Arab_Col-0_Kymo_190815-A.txt	growth.raw	2.2	2.51635353597329	2.51540654605945	0.65718217312422	1.85822437293292	0.94606460830836	1.06003325264061	2.53324902670973	5.18213137141077	2.34725227800124	3.1380044454274	0.94606460830836	-1.14505198023177	2.34725227800124	3.1380044454274	NA	NA	NA	NA	NA	NA	NA	NA	NA	NA	NA	NA	NA	NA	NA	NA	1.06003325264061	2.53324902670973	5.18213137141077
GROWTH.RAW_Arab_Col-0_Kymo_190815-A.txt	growth.raw	2.26666666666667	1.82624397183696	1.82077606990557	-0.0582884014358213	1.87906447133882	0.952645008048339	1.49272907084806	0.401235181710113	5.14483340300384	2.28481690588597	3.11716198911814	0.952645008048339	-1.00921509507311	2.28481690588597	3.11716198911814	NA	NA	NA	NA	NA	NA	NA	NA	NA	NA	NA	NA	NA	NA	NA	NA	1.49272907084806	0.401235181710113	5.14483340300384
GROWTH.RAW_Arab_Col-0_Kymo_190815-A.txt	growth.raw	2.33333333333333	1.20319675644959	1.20161496546017	-0.702953570012258	1.90456853546961	0.952645008048339	1.92970109338726	-1.79163226883566	5.10074700715491	2.24582720234713	3.09233035843677	0.952645008048339	-1.00921509507311	2.24582720234713	3.09233035843677	NA	NA	NA	NA	NA	NA	NA	NA	NA	NA	NA	NA	NA	NA	NA	NA	1.92970109338726	-1.79163226883566	5.10074700715491
GROWTH.RAW_Arab_Col-0_Kymo_190815-A.txt	growth.raw	2.4	0.77381649257137	0.783255350270618	-1.15046657935497	1.93372192962259	0.952645008048339	2.36608508163716	-3.6056322612139	5.04943988771527	2.20087401993765	3.06315999616227	0.952645008048339	-1.00921509507311	2.20087401993765	3.06315999616227	NA	NA	NA	NA	NA	NA	NA	NA	NA	NA	NA	NA	NA	NA	NA	NA	2.36608508163716	-3.6056322612139	5.04943988771527
GROWTH.RAW_Arab_Col-0_Kymo_190815-A.txt	growth.raw	2.46666666666667	0.623245753521417	0.626731341202242	-1.3388483745844	1.96557971578353	0.952645008048339	2.80201493476527	-4.70579591703856	4.99079312843946	2.15004677356772	3.02945147528361	0.952645008048339	-1.00921509507311	2.15004677356772	3.02945147528361	NA	NA	NA	NA	NA	NA	NA	NA	NA	NA	NA	NA	NA	NA	NA	NA	2.80201493476527	-4.70579591703856	4.99079312843946
GROWTH.RAW_Arab_Col-0_Kymo_190815-A.txt	growth.raw	2.53333333333333	0.692652748790309	0.688475882419278	-1.3108931141538	1.99936899656993	0.952645008048339	-3.04556139652195	-4.90200562993346	4.92469596319805	2.0934742247196	2.99098258519928	0.952645008048339	-1.00921509507311	2.0934742247196	2.99098258519928	NA	NA	NA	NA	NA	NA	NA	NA	NA	NA	NA	NA	NA	NA	NA	NA	-3.04556139652195	-4.90200562993346	4.92469596319805
GROWTH.RAW_Arab_Col-0_Kymo_190815-A.txt	growth.raw	2.6	0.882834256568657	0.872709839814006	-1.16183614460577	2.03454598441669	0.952645008048339	-2.61014172715334	-4.18195653180233	4.8510487259127	2.03132795270781	2.94750660763286	0.952645008048339	-1.00921509507311	2.03132795270781	2.94750660763286	NA	NA	NA	NA	NA	NA	NA	NA	NA	NA	NA	NA	NA	NA	NA	NA	-2.61014172715334	-4.18195653180233	4.8510487259127
GROWTH.RAW_Arab_Col-0_Kymo_190815-A.txt	growth.raw	2.66666666666667	1.14867384068715	1.1415929373977	-0.929216329149093	2.07080926654383	0.952645008048339	-2.17478221284842	-2.70888253404379	4.76976675447475	1.96382622559401	2.89875070434498	0.952645008048339	-1.00921509507311	1.96382622559401	2.89875070434498	NA	NA	NA	NA	NA	NA	NA	NA	NA	NA	NA	NA	NA	NA	NA	NA	-2.17478221284842	-2.70888253404379	4.76976675447475
GROWTH.RAW_Arab_Col-0_Kymo_190815-A.txt	growth.raw	2.73333333333333	1.53688167585037	1.5528436210412	-0.555248806741939	2.10809242778033	0.952645008048339	-1.73935653973758	-0.785263227091545	4.6807851694055	1.89123801652908	2.84441437087399	0.952645008048339	-1.00921509507311	1.89123801652908	2.84441437087399	NA	NA	NA	NA	NA	NA	NA	NA	NA	NA	NA	NA	NA	NA	NA	NA	-1.73935653973758	-0.785263227091545	4.6807851694055
GROWTH.RAW_Arab_Col-0_Kymo_190815-A.txt	growth.raw	2.8	2.15539547213069	2.16093342624231	0.0144929384202425	2.14644048781944	0.952645008048339	-1.30374133825626	1.20969776449241	4.58406436067496	1.81388681563202	2.78416786599627	0.952645008048339	-1.00921509507311	1.81388681563202	2.78416786599627	NA	NA	NA	NA	NA	NA	NA	NA	NA	NA	NA	NA	NA	NA	NA	NA	-1.30374133825626	1.20969776449241	4.58406436067496
GROWTH.RAW_Arab_Col-0_Kymo_190815-A.txt	growth.raw	2.86666666666667	2.8997221527377	2.89492547574011	0.709120982890772	2.18580449284686	0.952645008048339	-0.86781598115148	2.89603332332236	4.47959594994738	1.73215382700676	2.71765048662398	0.952645008048339	-1.00921509507311	1.73215382700676	2.71765048662398	NA	NA	NA	NA	NA	NA	NA	NA	NA	NA	NA	NA	NA	NA	NA	NA	-0.86781598115148	2.89603332332236	4.47959594994738
GROWTH.RAW_Arab_Col-0_Kymo_190815-A.txt	growth.raw	2.93333333333333	3.56139822197377	3.56114081503941	1.3351819254549	2.22595888958212	0.952645008048339	-0.43146207480728	3.96715898946605	4.36740895088559	1.64648011779252	2.64446852042106	0.952645008048339	-1.00921509507311	1.64648011779252	2.64446852042106	NA	NA	NA	NA	NA	NA	NA	NA	NA	NA	NA	NA	NA	NA	NA	NA	-0.43146207480728	3.96715898946605	4.36740895088559
GROWTH.RAW_Arab_Col-0_Kymo_190815-A.txt	growth.raw	3	3.95610542786005	3.95163544380965	1.68512460894023	2.26651083486702	0.94606460830836	0.0212523165021033	4.24821127437734	4.24917083054162	1.57816103053783	2.56527595812342	0.94606460830836	-1.14505198023177	1.57816103053783	2.56527595812342	NA	NA	NA	NA	NA	NA	NA	NA	NA	NA	NA	NA	NA	NA	NA	NA	0.0212523165021033	4.24821127437734	4.24917083054162
GROWTH.RAW_Arab_Col-0_Kymo_190815-A.txt	growth.raw	3.06666666666667	3.94765461352742	3.9459202862928	1.63894725942182	2.30697302686844	0.94606460830836	0.460270605902939	3.69457489553309	4.12372092499669	1.48635129264518	2.4788066680999	0.94606460830836	-1.14505198023177	1.48635129264518	2.4788066680999	NA	NA	NA	NA	NA	NA	NA	NA	NA	NA	NA	NA	NA	NA	NA	NA	0.460270605902939	3.69457489553309	4.12372092499669
GROWTH.RAW_Arab_Col-0_Kymo_190815-A.txt	growth.raw	3.13333333333333	3.55365473495976	3.55482556120436	1.20791437476038	2.34691118644122	0.939529662709611	0.918273468772296	2.42451094955849	3.99298314131349	1.41116196384508	2.38584722801206	0.939529662709611	-1.25982972453477	1.41116196384508	2.38584722801206	NA	NA	NA	NA	NA	NA	NA	NA	NA	NA	NA	NA	NA	NA	NA	NA	0.918273468772296	2.42451094955849	3.99298314131349
GROWTH.RAW_Arab_Col-0_Kymo_190815-A.txt	growth.raw	3.2	2.9098970115468	2.90846610074591	0.522455864433671	2.38601023630921	0.933039857277404	1.37975289251668	0.732382212618819	3.85700921809982	1.33329719070756	2.2858784542966	0.933039857277404	-1.35440210986586	1.33329719070756	2.2858784542966	NA	NA	NA	NA	NA	NA	NA	NA	NA	NA	NA	NA	NA	NA	NA	NA	1.37975289251668	0.732382212618819	3.85700921809982
GROWTH.RAW_Arab_Col-0_Kymo_190815-A.txt	growth.raw	3.26666666666667	2.20364410393584	2.20458022157907	-0.219489214343248	2.42406943591907	0.926594880205833	1.84504669524237	-1.0067620069317	3.71738404226079	1.25414804862167	2.1794887473027	0.926594880205833	-1.43125303204864	1.25414804862167	2.1794887473027	NA	NA	NA	NA	NA	NA	NA	NA	NA	NA	NA	NA	NA	NA	NA	NA	1.84504669524237	-1.0067620069317	3.71738404226079
GROWTH.RAW_Arab_Col-0_Kymo_190815-A.txt	growth.raw	3.33333333333333	1.62877599193622	1.63679177236997	-0.824189758950463	2.46098153131702	0.920194421842792	2.31451802969573	-2.42081424176513	3.57562963951822	1.17498381204115	2.06730788881299	0.920194421842792	-1.4932845504079	1.17498381204115	2.06730788881299	NA	NA	NA	NA	NA	NA	NA	NA	NA	NA	NA	NA	NA	NA	NA	NA	2.31451802969573	-2.42081424176513	3.57562963951822
GROWTH.RAW_Arab_Col-0_Kymo_190815-A.txt	growth.raw	3.4	1.32787133534003	1.32437909523242	-1.17228998658576	2.49666908181469	0.90752583331372	2.80844473618189	-3.24487867257275	3.43367010546764	1.11112519254758	1.95041614060058	0.90752583331372	-1.58331737438353	1.11112519254758	1.95041614060058	NA	NA	NA	NA	NA	NA	NA	NA	NA	NA	NA	NA	NA	NA	NA	NA	2.80844473618189	-3.24487867257275	3.43367010546764
GROWTH.RAW_Arab_Col-0_Kymo_190815-A.txt	growth.raw	3.46666666666667	1.28599629007699	1.28516585042423	-1.24586434724761	2.53103019766837	0.901257094479097	-2.99521129950979	-3.25872900236007	3.29395666105077	1.03549402354508	1.83055641337094	0.901257094479097	-1.61548334206579	1.03549402354508	1.83055641337094	NA	NA	NA	NA	NA	NA	NA	NA	NA	NA	NA	NA	NA	NA	NA	NA	-2.99521129950979	-3.25872900236007	3.29395666105077
GROWTH.RAW_Arab_Col-0_Kymo_190815-A.txt	growth.raw	3.53333333333333	1.4794697356725	1.47293099470529	-1.09096653228331	2.56389752698525	NA	NA	NA	NA	0.976462417290325	1.7095170178743	NA	NA	NA	NA	NA	NA	NA	NA	NA	NA	NA	NA	NA	NA	NA	NA	NA	NA	NA	NA	0	0	0
GROWTH.RAW_Arab_Col-0_Kymo_190815-A.txt	growth.raw	3.6	1.82245679043206	1.82879040549318	-0.766186271440913	2.5949766769309	NA	NA	NA	NA	0.920961908734578	1.5886840959977	NA	NA	NA	NA	NA	NA	NA	NA	NA	NA	NA	NA	NA	NA	NA	NA	NA	NA	NA	NA	0	0	0
GROWTH.RAW_Arab_Col-0_Kymo_190815-A.txt	growth.raw	3.66666666666667	2.28093916075947	2.28512206779343	-0.338678520528612	2.62380058831902	NA	NA	NA	NA	0.869505252115991	1.46927648380067	NA	NA	NA	NA	NA	NA	NA	NA	NA	NA	NA	NA	NA	NA	NA	NA	NA	NA	NA	NA	0	0	0
GROWTH.RAW_Arab_Col-0_Kymo_190815-A.txt	growth.raw	3.73333333333333	2.75288267984962	2.74540938623496	0.0956731294504551	2.64973625678162	NA	NA	NA	NA	0.812147207133339	1.35257416346273	NA	NA	NA	NA	NA	NA	NA	NA	NA	NA	NA	NA	NA	NA	NA	NA	NA	NA	NA	NA	0	0	0
GROWTH.RAW_Arab_Col-0_Kymo_190815-A.txt	growth.raw	3.8	3.10832474816695	3.10720608297842	0.435172831738972	2.67203325123663	NA	NA	NA	NA	0.769992971328724	1.23914518124563	NA	NA	NA	NA	NA	NA	NA	NA	NA	NA	NA	NA	NA	NA	NA	NA	NA	NA	NA	NA	0	0	0
GROWTH.RAW_Arab_Col-0_Kymo_190815-A.txt	growth.raw	3.86666666666667	3.30248418958362	3.30895950171291	0.619030881535266	2.68992862017482	NA	NA	NA	NA	0.722775069890596	1.12956303877508	NA	NA	NA	NA	NA	NA	NA	NA	NA	NA	NA	NA	NA	NA	NA	NA	NA	NA	NA	NA	0	0	0
GROWTH.RAW_Arab_Col-0_Kymo_190815-A.txt	growth.raw	3.93333333333333	3.32149168213695	3.32696934378543	0.624180617693356	2.70278872608914	NA	NA	NA	NA	0.68046275674923	1.02423785886946	NA	NA	NA	NA	NA	NA	NA	NA	NA	NA	NA	NA	NA	NA	NA	NA	NA	NA	NA	NA	0	0	0
GROWTH.RAW_Arab_Col-0_Kymo_190815-A.txt	growth.raw	4	3.16914383298223	3.15446839646657	0.444264444785999	2.71020395167744	NA	NA	NA	NA	0.643014457460319	0.924267453309462	NA	NA	NA	NA	NA	NA	NA	NA	NA	NA	NA	NA	NA	NA	NA	NA	NA	NA	NA	NA	0	0	0
GROWTH.RAW_Arab_Col-0_Kymo_190815-A.txt	growth.raw	4.06666666666667	2.85244868278841	2.84434410396997	0.13230971558674	2.71203438837989	NA	NA	NA	NA	0.610309047290796	0.830640416118621	NA	NA	NA	NA	NA	NA	NA	NA	NA	NA	NA	NA	NA	NA	NA	NA	NA	NA	NA	NA	0	0	0
GROWTH.RAW_Arab_Col-0_Kymo_190815-A.txt	growth.raw	4.13333333333333	2.53302629820305	2.54915139587769	-0.159263179275963	2.70841457515013	NA	NA	NA	NA	0.582150627604491	0.744166909951811	NA	NA	NA	NA	NA	NA	NA	NA	NA	NA	NA	NA	NA	NA	NA	NA	NA	NA	NA	NA	0	0	0
GROWTH.RAW_Arab_Col-0_Kymo_190815-A.txt	growth.raw	4.2	2.42741674988511	2.43399040576663	-0.265717713822656	2.69970811958568	NA	NA	NA	NA	0.551770124610068	0.666841765381766	NA	NA	NA	NA	NA	NA	NA	NA	NA	NA	NA	NA	NA	NA	NA	NA	NA	NA	NA	NA	0	0	0
GROWTH.RAW_Arab_Col-0_Kymo_190815-A.txt	growth.raw	4.26666666666667	2.52069150937814	2.52697221460656	-0.159484923561527	2.68645713816447	NA	NA	NA	NA	0.533520570564631	0.599982401183076	NA	NA	NA	NA	NA	NA	NA	NA	NA	NA	NA	NA	NA	NA	NA	NA	NA	NA	NA	NA	0	0	0
GROWTH.RAW_Arab_Col-0_Kymo_190815-A.txt	growth.raw	4.33333333333333	2.72653756299434	2.70227715702764	0.0329436256541725	2.66933353136996	NA	NA	NA	NA	0.513621232617307	0.545143347462736	NA	NA	NA	NA	NA	NA	NA	NA	NA	NA	NA	NA	NA	NA	NA	NA	NA	NA	NA	NA	0	0	0
GROWTH.RAW_Arab_Col-0_Kymo_190815-A.txt	growth.raw	4.4	2.84588922539228	2.83689536364214	0.187816962462628	2.64907840117618	NA	NA	NA	NA	0.498789455543772	0.502869470897975	NA	NA	NA	NA	NA	NA	NA	NA	NA	NA	NA	NA	NA	NA	NA	NA	NA	NA	NA	NA	0	0	0
GROWTH.RAW_Arab_Col-0_Kymo_190815-A.txt	growth.raw	4.46666666666667	2.89866176238377	2.93056428858078	0.304110805914983	2.62645348266268	NA	NA	NA	NA	0.495762005502876	0.475740678106724	NA	NA	NA	NA	NA	NA	NA	NA	NA	NA	NA	NA	NA	NA	NA	NA	NA	NA	NA	NA	0	0	0
GROWTH.RAW_Arab_Col-0_Kymo_190815-A.txt	growth.raw	4.53333333333333	3.01787126912723	3.0169228164801	0.414701878211876	2.60222093826526	NA	NA	NA	NA	0.491871767637511	0.46437521844885	NA	NA	NA	NA	NA	NA	NA	NA	NA	NA	NA	NA	NA	NA	NA	NA	NA	NA	NA	NA	0	0	0
GROWTH.RAW_Arab_Col-0_Kymo_190815-A.txt	growth.raw	4.6	3.06387487617735	3.04282484563677	0.465667847534249	2.57715699809965	NA	NA	NA	NA	0.493376206766698	0.468781111410362	NA	NA	NA	NA	NA	NA	NA	NA	NA	NA	NA	NA	NA	NA	NA	NA	NA	NA	NA	NA	0	0	0
GROWTH.RAW_Arab_Col-0_Kymo_190815-A.txt	growth.raw	4.66666666666667	2.95580416048739	2.94813135870448	0.396030069860454	2.55210128884118	NA	NA	NA	NA	0.500410486539957	0.489204991306193	NA	NA	NA	NA	NA	NA	NA	NA	NA	NA	NA	NA	NA	NA	NA	NA	NA	NA	NA	NA	0	0	0
GROWTH.RAW_Arab_Col-0_Kymo_190815-A.txt	growth.raw	4.73333333333333	2.76226639997719	2.78587771700991	0.257866343551482	2.52801137345551	NA	NA	NA	NA	0.513120189573491	0.525389760447177	NA	NA	NA	NA	NA	NA	NA	NA	NA	NA	NA	NA	NA	NA	NA	NA	NA	NA	NA	NA	0	0	0
GROWTH.RAW_Arab_Col-0_Kymo_190815-A.txt	growth.raw	4.8	2.62464413048048	2.63639345036824	0.130406832702186	2.50598661766296	NA	NA	NA	NA	0.53166647007812	0.576614453254466	NA	NA	NA	NA	NA	NA	NA	NA	NA	NA	NA	NA	NA	NA	NA	NA	NA	NA	NA	NA	0	0	0
GROWTH.RAW_Arab_Col-0_Kymo_190815-A.txt	growth.raw	4.86666666666667	2.4948059936244	2.46971101611807	-0.0175436855313078	2.48725470164603	NA	NA	NA	NA	0.556227019790526	0.641766796603385	NA	NA	NA	NA	NA	NA	NA	NA	NA	NA	NA	NA	NA	NA	NA	NA	NA	NA	NA	NA	0	0	0
GROWTH.RAW_Arab_Col-0_Kymo_190815-A.txt	growth.raw	4.93333333333333	2.22265236802158	2.21617254619976	-0.256944498960018	2.4731170451562	NA	NA	NA	NA	0.579880410556911	0.720193906278577	NA	NA	NA	NA	NA	NA	NA	NA	NA	NA	NA	NA	NA	NA	NA	NA	NA	NA	NA	NA	0	0	0
GROWTH.RAW_Arab_Col-0_Kymo_190815-A.txt	growth.raw	5	1.9123170384992	1.92333600370038	-0.541519011207231	2.46485501490385	NA	NA	NA	NA	0.617238863035062	0.81026740488366	NA	NA	NA	NA	NA	NA	NA	NA	NA	NA	NA	NA	NA	NA	NA	NA	NA	NA	NA	NA	0	0	0
GROWTH.RAW_Arab_Col-0_Kymo_190815-A.txt	growth.raw	5.06666666666667	1.72712525374789	1.7350286163249	-0.728581829545093	2.46361044586614	NA	NA	NA	NA	0.661234503684075	0.909600511559539	NA	NA	NA	NA	NA	NA	NA	NA	NA	NA	NA	NA	NA	NA	NA	NA	NA	NA	NA	NA	0	0	0
GROWTH.RAW_Arab_Col-0_Kymo_190815-A.txt	growth.raw	5.13333333333333	1.74622604217225	1.74391116122279	-0.726337032611369	2.47024819383031	NA	NA	NA	NA	0.712035910665136	1.01638850771376	NA	NA	NA	NA	NA	NA	NA	NA	NA	NA	NA	NA	NA	NA	NA	NA	NA	NA	NA	NA	0	0	0
GROWTH.RAW_Arab_Col-0_Kymo_190815-A.txt	growth.raw	5.2	1.95231510823589	1.93997106320165	-0.545254363098979	2.48522542629689	NA	NA	NA	NA	0.760507829932246	1.12973752229496	NA	NA	NA	NA	NA	NA	NA	NA	NA	NA	NA	NA	NA	NA	NA	NA	NA	NA	NA	NA	0	0	0
GROWTH.RAW_Arab_Col-0_Kymo_190815-A.txt	growth.raw	5.26666666666667	2.26341683715063	2.27201226333476	-0.236493114046796	2.50850537737803	NA	NA	NA	NA	0.825538380911928	1.24810971121025	NA	NA	NA	NA	NA	NA	NA	NA	NA	NA	NA	NA	NA	NA	NA	NA	NA	NA	NA	NA	0	0	0
GROWTH.RAW_Arab_Col-0_Kymo_190815-A.txt	growth.raw	5.33333333333333	2.67130869206204	2.67703488664589	0.137498196816545	2.53953668982605	NA	NA	NA	NA	0.897628925580251	1.36889358748769	NA	NA	NA	NA	NA	NA	NA	NA	NA	NA	NA	NA	NA	NA	NA	NA	NA	NA	NA	NA	0	0	0
GROWTH.RAW_Arab_Col-0_Kymo_190815-A.txt	growth.raw	5.4	3.04767032722108	3.04662615148681	0.469316521280284	2.57730963020341	NA	NA	NA	NA	0.964905327742129	1.49148783731907	NA	NA	NA	NA	NA	NA	NA	NA	NA	NA	NA	NA	NA	NA	NA	NA	NA	NA	NA	NA	0	0	0
GROWTH.RAW_Arab_Col-0_Kymo_190815-A.txt	growth.raw	5.46666666666667	3.24055405945109	3.23537470047382	0.614893283986461	2.62048141648431	0.82359707767737	0.117287728154393	3.03560315734102	3.05660301113263	1.05098575084547	1.61477164328534	0.82359707767737	-1.70488728149089	1.05098575084547	1.61477164328534	NA	NA	NA	NA	NA	NA	NA	NA	NA	NA	NA	NA	NA	NA	NA	NA	0.117287728154393	3.03560315734102	3.05660301113263
GROWTH.RAW_Arab_Col-0_Kymo_190815-A.txt	growth.raw	5.53333333333333	3.15870254791963	3.15007800967101	0.482544301002004	2.6675337086659	0.82359707767737	0.627469342263628	2.58108189999578	3.18842666527985	1.14359334616601	1.73660266475236	0.82359707767737	-1.70488728149089	1.14359334616601	1.73660266475236	NA	NA	NA	NA	NA	NA	NA	NA	NA	NA	NA	NA	NA	NA	NA	NA	0.627469342263628	2.58108189999578	3.18842666527985
GROWTH.RAW_Arab_Col-0_Kymo_190815-A.txt	growth.raw	5.6	2.82409844204699	2.8285573670796	0.111635543666917	2.7169218234094	0.829325648377722	1.1554465535473	1.34132550984755	3.32414449869628	1.22734010574631	1.85687945961723	0.829325648377722	-1.70883313884171	1.22734010574631	1.85687945961723	NA	NA	NA	NA	NA	NA	NA	NA	NA	NA	NA	NA	NA	NA	NA	NA	1.1554465535473	1.34132550984755	3.32414449869628
GROWTH.RAW_Arab_Col-0_Kymo_190815-A.txt	growth.raw	5.66666666666667	2.40921517880096	2.41718939929376	-0.349992837283323	2.76718223657358	0.829325648377722	1.66174126354277	-0.314460110194985	3.46246885644947	1.33160951369865	1.97451545587386	0.829325648377722	-1.70883313884171	1.33160951369865	1.97451545587386	NA	NA	NA	NA	NA	NA	NA	NA	NA	NA	NA	NA	NA	NA	NA	NA	1.66174126354277	-0.314460110194985	3.46246885644947
GROWTH.RAW_Arab_Col-0_Kymo_190815-A.txt	growth.raw	5.73333333333333	2.06814890665555	2.06953938717716	-0.747443118354645	2.81698250552804	0.829325648377722	2.16653553886266	-2.02091140719959	3.60156223763798	1.44074455179912	2.08815893705404	0.829325648377722	-1.70883313884171	1.44074455179912	2.08815893705404	NA	NA	NA	NA	NA	NA	NA	NA	NA	NA	NA	NA	NA	NA	NA	NA	2.16653553886266	-2.02091140719959	3.60156223763798
GROWTH.RAW_Arab_Col-0_Kymo_190815-A.txt	growth.raw	5.8	1.87212521990671	1.8709505819502	-0.994176019508001	2.86512660145424	0.835094064438334	2.68789963701395	-3.36227010346164	3.7406993326353	1.53461795092199	2.1975292875796	0.835094064438334	-1.71177187311965	1.53461795092199	2.1975292875796	NA	NA	NA	NA	NA	NA	NA	NA	NA	NA	NA	NA	NA	NA	NA	NA	2.68789963701395	-3.36227010346164	3.7406993326353
GROWTH.RAW_Arab_Col-0_Kymo_190815-A.txt	growth.raw	5.86666666666667	1.86276729164422	1.85256491218355	-1.05796107819371	2.91052599037318	0.835094064438334	-3.09384682912978	-3.87504116042858	3.87946225519157	1.65058438115079	2.30262664567835	0.835094064438334	-1.71177187311965	1.65058438115079	2.30262664567835	NA	NA	NA	NA	NA	NA	NA	NA	NA	NA	NA	NA	NA	NA	NA	NA	-3.09384682912978	-3.87504116042858	3.87946225519157
GROWTH.RAW_Arab_Col-0_Kymo_190815-A.txt	growth.raw	5.93333333333333	2.06189907982733	2.05545398184838	-0.896685417802253	2.95213939964658	0.835094064438334	-2.59346956481365	-3.4274778345436	4.01577216291452	1.76861294497081	2.40226810538345	0.835094064438334	-1.71177187311965	1.76861294497081	2.40226810538345	NA	NA	NA	NA	NA	NA	NA	NA	NA	NA	NA	NA	NA	NA	NA	NA	-2.59346956481365	-3.4274778345436	4.01577216291452
GROWTH.RAW_Arab_Col-0_Kymo_190815-A.txt	growth.raw	6	2.5277808994241	2.54449322476894	-0.44440941628116	2.98890264104624	0.835094064438334	-2.09399625166809	-2.07289911225977	4.14866457522126	1.88760585426216	2.49620730279802	0.835094064438334	-1.71177187311965	1.88760585426216	2.49620730279802	NA	NA	NA	NA	NA	NA	NA	NA	NA	NA	NA	NA	NA	NA	NA	NA	-2.09399625166809	-2.07289911225977	4.14866457522126
GROWTH.RAW_Arab_Col-0_Kymo_190815-A.txt	growth.raw	6.06666666666667	3.30825793144248	3.31589299956715	0.296209871912218	3.01968312765138	0.835094064438334	-1.59527729415916	-0.104700404572267	4.27723553080521	2.00641608720501	2.58427057245349	0.835094064438334	-1.71177187311965	2.00641608720501	2.58427057245349	NA	NA	NA	NA	NA	NA	NA	NA	NA	NA	NA	NA	NA	NA	NA	NA	-1.59527729415916	-0.104700404572267	4.27723553080521
GROWTH.RAW_Arab_Col-0_Kymo_190815-A.txt	growth.raw	6.13333333333333	4.18959845133622	4.19131059752351	1.14800881892076	3.04330177859954	0.835094064438334	-1.09717054965742	2.00720961049619	4.4006566782766	2.12387838730121	2.66635091197907	0.835094064438334	-1.71177187311965	2.12387838730121	2.66635091197907	NA	NA	NA	NA	NA	NA	NA	NA	NA	NA	NA	NA	NA	NA	NA	NA	-1.09717054965742	2.00720961049619	4.4006566782766
GROWTH.RAW_Arab_Col-0_Kymo_190815-A.txt	growth.raw	6.2	4.89072421128444	4.86614256198227	1.80749265856194	3.05864990341742	0.840902603005603	-0.586862861552669	3.76221767431403	4.5181927973531	2.21063454874662	2.74240493394448	0.840902603005603	-1.71357815166108	2.21063454874662	2.74240493394448	NA	NA	NA	NA	NA	NA	NA	NA	NA	NA	NA	NA	NA	NA	NA	NA	-0.586862861552669	3.76221767431403	4.5181927973531
GROWTH.RAW_Arab_Col-0_Kymo_190815-A.txt	growth.raw	6.26666666666667	5.1163401043743	5.11276527221922	2.04789214204919	3.06487313016728	0.840902603005603	-0.0905446374140723	4.61053151272714	4.62949562081915	2.32089124630978	2.8126233099534	0.840902603005603	-1.71357815166108	2.32089124630978	2.8126233099534	NA	NA	NA	NA	NA	NA	NA	NA	NA	NA	NA	NA	NA	NA	NA	NA	-0.0905446374140723	4.61053151272714	4.62949562081915
GROWTH.RAW_Arab_Col-0_Kymo_190815-A.txt	growth.raw	6.33333333333333	4.88478954173632	4.9100587815855	1.84849912375176	3.06155965783095	0.840902603005603	0.405562269915343	4.3496105950598	4.73359660502318	2.42644205667086	2.87678679736149	0.840902603005603	-1.71357815166108	2.42644205667086	2.87678679736149	NA	NA	NA	NA	NA	NA	NA	NA	NA	NA	NA	NA	NA	NA	NA	NA	0.405562269915343	4.3496105950598	4.73359660502318
GROWTH.RAW_Arab_Col-0_Kymo_190815-A.txt	growth.raw	6.4	4.3563911317442	4.35505502858856	1.3061780078611	3.04887702072444	0.840902603005603	0.901577970224709	2.99645943420365	4.83009224175735	2.52637773149485	2.93501474821683	0.840902603005603	-1.71357815166108	2.52637773149485	2.93501474821683	NA	NA	NA	NA	NA	NA	NA	NA	NA	NA	NA	NA	NA	NA	NA	NA	0.901577970224709	2.99645943420365	4.83009224175735
GROWTH.RAW_Arab_Col-0_Kymo_190815-A.txt	growth.raw	6.46666666666667	3.56159601839312	3.54270908382936	0.515091822641853	3.02761726118411	0.840902603005603	1.39761450089626	0.847578511883987	4.91870399107903	2.61992470434913	2.98746973818741	0.840902603005603	-1.71357815166108	2.61992470434913	2.98746973818741	NA	NA	NA	NA	NA	NA	NA	NA	NA	NA	NA	NA	NA	NA	NA	NA	1.39761450089626	0.847578511883987	4.91870399107903
GROWTH.RAW_Arab_Col-0_Kymo_190815-A.txt	growth.raw	6.53333333333333	2.60097593786654	2.60311165089968	-0.396029498987378	2.99914114988326	0.835094064438334	1.88568927092368	-1.54835312849354	4.9992887741253	2.74101313641303	3.03435899415054	0.835094064438334	-1.71177187311965	2.74101313641303	3.03435899415054	NA	NA	NA	NA	NA	NA	NA	NA	NA	NA	NA	NA	NA	NA	NA	NA	1.88568927092368	-1.54835312849354	4.9992887741253
GROWTH.RAW_Arab_Col-0_Kymo_190815-A.txt	growth.raw	6.6	1.74201964277322	1.75347952149364	-1.21176351385454	2.96524303534404	0.835094064438334	2.38289673814336	-3.68108721559762	5.07222784079495	2.82157875480247	3.07615236988155	0.835094064438334	-1.71177187311965	2.82157875480247	3.07615236988155	NA	NA	NA	NA	NA	NA	NA	NA	NA	NA	NA	NA	NA	NA	NA	NA	2.38289673814336	-3.68108721559762	5.07222784079495
GROWTH.RAW_Arab_Col-0_Kymo_190815-A.txt	growth.raw	6.66666666666667	1.20370152925091	1.20653901076082	-1.72142269800025	2.92796170875669	0.835094064438334	2.88036879618648	-4.96303286831548	5.13731832125237	2.89446046986954	3.11294420537168	0.835094064438334	-1.71177187311965	2.89446046986954	3.11294420537168	NA	NA	NA	NA	NA	NA	NA	NA	NA	NA	NA	NA	NA	NA	NA	NA	2.88036879618648	-4.96303286831548	5.13731832125237
GROWTH.RAW_Arab_Col-0_Kymo_190815-A.txt	growth.raw	6.73333333333333	1.05989995805368	1.05480378783186	-1.834562807808	2.88936659563539	0.835094064438334	-2.90500726552441	-5.05004472737147	5.1947498195831	2.95953815226871	3.14502180690235	0.835094064438334	-1.71177187311965	2.95953815226871	3.14502180690235	NA	NA	NA	NA	NA	NA	NA	NA	NA	NA	NA	NA	NA	NA	NA	NA	-2.90500726552441	-5.05004472737147	5.1947498195831
GROWTH.RAW_Arab_Col-0_Kymo_190815-A.txt	growth.raw	6.8	1.27641070645694	1.27225467999106	-1.57909913490082	2.85135381488754	0.835094064438334	-2.40679785108907	-3.89148204136507	5.24480874516224	3.01685183676833	3.1726935965725	0.835094064438334	-1.71177187311965	3.01685183676833	3.1726935965725	NA	NA	NA	NA	NA	NA	NA	NA	NA	NA	NA	NA	NA	NA	NA	NA	-2.40679785108907	-3.89148204136507	5.24480874516224
GROWTH.RAW_Arab_Col-0_Kymo_190815-A.txt	growth.raw	6.86666666666667	1.82278976151889	1.80204738284834	-1.01343321141614	2.81548059426046	0.835094064438334	-1.90813515376734	-1.75016205096689	5.2878647846873	3.06658743793641	3.19628383908113	0.835094064438334	-1.71177187311965	3.06658743793641	3.19628383908113	NA	NA	NA	NA	NA	NA	NA	NA	NA	NA	NA	NA	NA	NA	NA	NA	-1.90813515376734	-1.75016205096689	5.2878647846873
GROWTH.RAW_Arab_Col-0_Kymo_190815-A.txt	growth.raw	6.93333333333333	2.55444851361392	2.59514532584548	-0.187732277297313	2.78287760313918	0.835094064438334	-1.40897601690757	0.857833571627579	5.32435567731069	3.10905774688099	3.21612716499165	0.835094064438334	-1.71177187311965	3.10905774688099	3.21612716499165	NA	NA	NA	NA	NA	NA	NA	NA	NA	NA	NA	NA	NA	NA	NA	NA	-1.40897601690757	0.857833571627579	5.32435567731069
GROWTH.RAW_Arab_Col-0_Kymo_190815-A.txt	growth.raw	7	3.47091023020116	3.49225176817563	0.737975379900848	2.75427638827154	0.835094064438334	-0.909287134667862	3.28948076941437	5.35477091233635	3.14468001605259	3.23256297629806	0.835094064438334	-1.71177187311965	3.14468001605259	3.23256297629806	NA	NA	NA	NA	NA	NA	NA	NA	NA	NA	NA	NA	NA	NA	NA	NA	-0.909287134667862	3.28948076941437	5.35477091233635
GROWTH.RAW_Arab_Col-0_Kymo_190815-A.txt	growth.raw	7.06666666666667	4.20364104833473	4.1423613090501	1.41222025114664	2.73014105790047	0.835094064438334	-0.409044726843698	4.93582149908796	5.37963501223633	3.17395154623067	3.2459298558541	0.835094064438334	-1.71177187311965	3.17395154623067	3.2459298558541	NA	NA	NA	NA	NA	NA	NA	NA	NA	NA	NA	NA	NA	NA	NA	NA	-0.409044726843698	4.93582149908796	5.37963501223633
GROWTH.RAW_Arab_Col-0_Kymo_190815-A.txt	growth.raw	7.13333333333333	4.26992130576781	4.25444625332781	1.54359734099108	2.71084891233383	0.835094064438334	0.091766013663076	5.37677246229261	5.39949107336578	3.19742469346099	3.25656013259348	0.835094064438334	-1.71177187311965	3.19742469346099	3.25656013259348	NA	NA	NA	NA	NA	NA	NA	NA	NA	NA	NA	NA	NA	NA	NA	NA	0.091766013663076	5.37677246229261	5.39949107336578
GROWTH.RAW_Arab_Col-0_Kymo_190815-A.txt	growth.raw	7.2	3.82343471250738	3.88557937728069	1.18873928992128	2.69684008735639	0.835094064438334	0.593151692600328	4.48993117513781	5.4148852096413	3.21568262074491	3.2647747752074	0.835094064438334	-1.71177187311965	3.21568262074491	3.2647747752074	NA	NA	NA	NA	NA	NA	NA	NA	NA	NA	NA	NA	NA	NA	NA	NA	0.593151692600328	4.48993117513781	5.4148852096413
GROWTH.RAW_Arab_Col-0_Kymo_190815-A.txt	growth.raw	7.26666666666667	3.27628926993066	3.27504510888158	0.586378238301435	2.68866687057679	0.829325648377722	1.09359161815586	2.49270928935409	5.42721604915288	3.27159366673449	3.27133794899038	0.829325648377722	-1.70883313884171	3.27159366673449	3.27133794899038	NA	NA	NA	NA	NA	NA	NA	NA	NA	NA	NA	NA	NA	NA	NA	NA	1.09359161815586	2.49270928935409	5.42721604915288
GROWTH.RAW_Arab_Col-0_Kymo_190815-A.txt	growth.raw	7.33333333333333	2.58102614553309	2.541306219156	-0.145632388372845	2.68693860752504	0.829325648377722	1.59642901002449	-0.139331684887783	5.43629952544407	3.28255409732294	3.27616316018958	0.829325648377722	-1.70883313884171	3.28255409732294	3.27616316018958	NA	NA	NA	NA	NA	NA	NA	NA	NA	NA	NA	NA	NA	NA	NA	NA	1.59642901002449	-0.139331684887783	5.43629952544407
GROWTH.RAW_Arab_Col-0_Kymo_190815-A.txt	growth.raw	7.4	1.77214761298109	1.76732768841294	-0.924876334870207	2.69220402327895	0.829325648377722	2.09978263155676	-2.74658379422952	5.44246063770505	3.28999873664869	3.27943140286514	0.829325648377722	-1.70883313884171	3.28999873664869	3.27943140286514	NA	NA	NA	NA	NA	NA	NA	NA	NA	NA	NA	NA	NA	NA	NA	NA	2.09978263155676	-2.74658379422952	5.44246063770505
GROWTH.RAW_Arab_Col-0_Kymo_190815-A.txt	growth.raw	7.46666666666667	1.16105422310096	1.19066323723511	-1.51414646212495	2.70480969935562	0.829325648377722	2.60364025751075	-4.67691838243606	5.44613209801635	3.29443907157964	3.28137721823844	0.829325648377722	-1.70883313884171	3.29443907157964	3.28137721823844	NA	NA	NA	NA	NA	NA	NA	NA	NA	NA	NA	NA	NA	NA	NA	NA	2.60364025751075	-4.67691838243606	5.44613209801635
GROWTH.RAW_Arab_Col-0_Kymo_190815-A.txt	growth.raw	7.53333333333333	1.04988934774724	1.06004513879838	-1.6647225693038	2.72476770809763	0.829325648377722	3.10798742164804	-5.44462683921686	5.44770262666288	3.29633941364659	3.28220917281197	0.829325648377722	-1.70883313884171	3.29633941364659	3.28220917281197	NA	NA	NA	NA	NA	NA	NA	NA	NA	NA	NA	NA	NA	NA	NA	NA	3.10798742164804	-5.44462683921686	5.44770262666288
GROWTH.RAW_Arab_Col-0_Kymo_190815-A.txt	growth.raw	7.6	1.3961540038008	1.3873335576443	-1.36432358557553	2.75165714321533	0.829325648377722	-2.67037698340156	-4.85382826421232	5.44751434304896	3.29611156127849	3.28210944617527	0.829325648377722	-1.70883313884171	3.29611156127849	3.28210944617527	NA	NA	NA	NA	NA	NA	NA	NA	NA	NA	NA	NA	NA	NA	NA	NA	-2.67037698340156	-4.85382826421232	5.44751434304896
GROWTH.RAW_Arab_Col-0_Kymo_190815-A.txt	growth.raw	7.66666666666667	2.0163444165496	1.98539363079071	-0.799183431677985	2.78457706246448	0.829325648377722	-2.16509879268258	-3.04930683960481	5.44586221743228	3.2941125708282	3.28123423051036	0.829325648377722	-1.70883313884171	3.2941125708282	3.28123423051036	NA	NA	NA	NA	NA	NA	NA	NA	NA	NA	NA	NA	NA	NA	NA	NA	-2.16509879268258	-3.04930683960481	5.44586221743228
GROWTH.RAW_Arab_Col-0_Kymo_190815-A.txt	growth.raw	7.73333333333333	2.7134676505724	2.71379363982975	-0.108386637562368	2.82218027738835	0.829325648377722	-1.65938000129878	-0.481530173153184	5.4429952188874	3.29064508318515	3.27971480399469	0.829325648377722	-1.70883313884171	3.29064508318515	3.27971480399469	NA	NA	NA	NA	NA	NA	NA	NA	NA	NA	NA	NA	NA	NA	NA	NA	-1.65938000129878	-0.481530173153184	5.4429952188874
GROWTH.RAW_Arab_Col-0_Kymo_190815-A.txt	growth.raw	7.8	3.49887454464101	3.54950618901592	0.68669422208826	2.86281196692433	0.829325648377722	-1.1532374298112	2.20572742379651	5.43911871573472	3.28595955507321	3.2776590960157	0.829325648377722	-1.70883313884171	3.28595955507321	3.2776590960157	NA	NA	NA	NA	NA	NA	NA	NA	NA	NA	NA	NA	NA	NA	NA	NA	-1.1532374298112	2.20572742379651	5.43911871573472
GROWTH.RAW_Arab_Col-0_Kymo_190815-A.txt	growth.raw	7.86666666666667	4.35987988029075	4.36505397600894	1.46031732895246	2.90473664705348	0.82359707767737	-0.646636956684549	4.33774670943853	5.43499257093507	3.32289535241986	3.27546939286876	0.82359707767737	-1.70488728149089	3.32289535241986	3.27546939286876	NA	NA	NA	NA	NA	NA	NA	NA	NA	NA	NA	NA	NA	NA	NA	NA	-0.646636956684549	4.33774670943853	5.43499257093507
GROWTH.RAW_Arab_Col-0_Kymo_190815-A.txt	growth.raw	7.93333333333333	4.89977968311547	4.83049034810985	1.88408703521026	2.94640331289672	0.82359707767737	-0.139616955003026	5.37767087183742	5.43051315971629	3.31742028295962	3.27309033205825	0.82359707767737	-1.70488728149089	3.31742028295962	3.27309033205825	NA	NA	NA	NA	NA	NA	NA	NA	NA	NA	NA	NA	NA	NA	NA	NA	-0.139616955003026	5.37767087183742	5.43051315971629
GROWTH.RAW_Arab_Col-0_Kymo_190815-A.txt	growth.raw	8	4.72436067576268	4.73061650409514	1.7439430114464	2.98667349264579	0.82359707767737	0.367768012033125	5.06260619468192	5.42539042055978	3.31116442362625	3.27036718667628	0.82359707767737	-1.70488728149089	3.31116442362625	3.27036718667628	NA	NA	NA	NA	NA	NA	NA	NA	NA	NA	NA	NA	NA	NA	NA	NA	0.367768012033125	5.06260619468192	5.42539042055978
GROWTH.RAW_Arab_Col-0_Kymo_190815-A.txt	growth.raw	8.06666666666667	4.16377049717551	4.2166127266394	1.19168019117403	3.02493253546214	0.82359707767737	0.875499773862781	3.47191640483528	5.41967682451826	3.3041939781265	3.26732691878265	0.82359707767737	-1.70488728149089	3.3041939781265	3.26732691878265	NA	NA	NA	NA	NA	NA	NA	NA	NA	NA	NA	NA	NA	NA	NA	NA	0.875499773862781	3.47191640483528	5.41967682451826
GROWTH.RAW_Arab_Col-0_Kymo_190815-A.txt	growth.raw	8.13333333333333	3.56110106555047	3.55788389479826	0.496827299289661	3.06105659550492	0.82359707767737	1.38355651374188	1.00769063197245	5.41339392509099	3.2965374753901	3.26398001592493	0.82359707767737	-1.70488728149089	3.2965374753901	3.26398001592493	NA	NA	NA	NA	NA	NA	NA	NA	NA	NA	NA	NA	NA	NA	NA	NA	1.38355651374188	1.00769063197245	5.41339392509099
GROWTH.RAW_Arab_Col-0_Kymo_190815-A.txt	growth.raw	8.2	2.88717111395283	2.85125691368924	-0.244011748108491	3.09526866179356	0.82359707767737	1.89191172653818	-1.70643791242227	5.40653353357755	3.28818736907875	3.26032104346725	0.82359707767737	-1.70488728149089	3.28818736907875	3.26032104346725	NA	NA	NA	NA	NA	NA	NA	NA	NA	NA	NA	NA	NA	NA	NA	NA	1.89191172653818	-1.70643791242227	5.40653353357755
GROWTH.RAW_Arab_Col-0_Kymo_190815-A.txt	growth.raw	8.26666666666667	2.14456488809185	2.14484374577822	-0.98310385731032	3.12794760308399	0.82359707767737	2.40053326001583	-3.98317568148037	5.39905811028814	3.27910073383383	3.25632875570211	0.82359707767737	-1.70488728149089	3.27910073383383	3.25632875570211	NA	NA	NA	NA	NA	NA	NA	NA	NA	NA	NA	NA	NA	NA	NA	NA	2.40053326001583	-3.98317568148037	5.39905811028814
GROWTH.RAW_Arab_Col-0_Kymo_190815-A.txt	growth.raw	8.33333333333333	1.61028175882677	1.62954133614229	-1.52991360716891	3.15945494330642	0.82359707767737	2.90938252107448	-5.24620956954253	5.39090049320755	3.26919921429422	3.25196582665578	0.82359707767737	-1.70488728149089	3.26919921429422	3.25196582665578	NA	NA	NA	NA	NA	NA	NA	NA	NA	NA	NA	NA	NA	NA	NA	NA	2.90938252107448	-5.24620956954253	5.39090049320755
GROWTH.RAW_Arab_Col-0_Kymo_190815-A.txt	growth.raw	8.4	1.53512509174709	1.53239206824369	-1.65761526550845	3.19000733374732	0.82359707767737	-2.86477139174127	-5.1770667130966	5.38196319914986	3.25836852824628	3.24717831865706	0.82359707767737	-1.70488728149089	3.25836852824628	3.24717831865706	NA	NA	NA	NA	NA	NA	NA	NA	NA	NA	NA	NA	NA	NA	NA	NA	-2.86477139174127	-5.1770667130966	5.38196319914986
GROWTH.RAW_Arab_Col-0_Kymo_190815-A.txt	growth.raw	8.46666666666667	1.92169670748956	1.92392396609185	-1.29567205686004	3.21959602294722	0.82359707767737	-2.35561073637593	-3.79644267159954	5.37211762425956	3.24645794220273	3.24189505316158	0.82359707767737	-1.70488728149089	3.24645794220273	3.24189505316158	NA	NA	NA	NA	NA	NA	NA	NA	NA	NA	NA	NA	NA	NA	NA	NA	-2.35561073637593	-3.79644267159954	5.37211762425956
GROWTH.RAW_Arab_Col-0_Kymo_190815-A.txt	growth.raw	8.53333333333333	2.69163782073088	2.68879353501632	-0.559171819480635	3.24796535449265	0.82359707767737	-1.84638093604823	-1.45883459040843	5.36120353178192	3.23328021513589	3.23602707910537	0.82359707767737	-1.70488728149089	3.23328021513589	3.23602707910537	NA	NA	NA	NA	NA	NA	NA	NA	NA	NA	NA	NA	NA	NA	NA	NA	-1.84638093604823	-1.45883459040843	5.36120353178192
GROWTH.RAW_Arab_Col-0_Kymo_190815-A.txt	growth.raw	8.6	3.60144775517529	3.6016690795957	0.327001006634341	3.2746680729575	0.82359707767737	-1.33714900144974	1.23844617624221	5.34902923831611	3.21861253499359	3.22946744562174	0.82359707767737	-1.70488728149089	3.21861253499359	3.22946744562174	NA	NA	NA	NA	NA	NA	NA	NA	NA	NA	NA	NA	NA	NA	NA	NA	-1.33714900144974	1.23844617624221	5.34902923831611
GROWTH.RAW_Arab_Col-0_Kymo_190815-A.txt	growth.raw	8.66666666666667	4.40038643364926	4.40298529877181	1.10378742687991	3.29919787188843	0.82359707767737	-0.827988193786087	3.60862730399615	5.3353728912785	3.20219894712035	3.22209147656412	0.82359707767737	-1.70488728149089	3.20219894712035	3.22209147656412	NA	NA	NA	NA	NA	NA	NA	NA	NA	NA	NA	NA	NA	NA	NA	NA	-0.827988193786087	3.60862730399615	5.3353728912785
GROWTH.RAW_Arab_Col-0_Kymo_190815-A.txt	growth.raw	8.73333333333333	4.85899677298835	4.85962808657416	1.53845919138051	3.32116889519039	0.82359707767737	-0.31897712564256	5.05162747418496	5.31998516979657	3.18375469203297	3.21375771442193	0.82359707767737	-1.70488728149089	3.18375469203297	3.21375771442193	NA	NA	NA	NA	NA	NA	NA	NA	NA	NA	NA	NA	NA	NA	NA	NA	-0.31897712564256	5.05162747418496	5.31998516979657
GROWTH.RAW_Arab_Col-0_Kymo_190815-A.txt	growth.raw	8.8	4.85362727147844	4.83540775686942	1.4949343359278	3.34047342093833	0.82359707767737	0.189801337952189	5.20736825990403	5.30259364260733	3.16297273527964	3.204309653686	0.82359707767737	-1.70488728149089	3.16297273527964	3.204309653686	NA	NA	NA	NA	NA	NA	NA	NA	NA	NA	NA	NA	NA	NA	NA	NA	0.189801337952189	5.20736825990403	5.30259364260733
GROWTH.RAW_Arab_Col-0_Kymo_190815-A.txt	growth.raw	8.86666666666667	4.36739449816605	4.37026191073537	1.01292108741019	3.35734082332168	0.82359707767737	0.698261314706377	4.04650282146256	5.28290888761264	3.13953259271506	3.19357832333431	0.82359707767737	-1.70488728149089	3.13953259271506	3.19357832333431	NA	NA	NA	NA	NA	NA	NA	NA	NA	NA	NA	NA	NA	NA	NA	NA	0.698261314706377	4.04650282146256	5.28290888761264
GROWTH.RAW_Arab_Col-0_Kymo_190815-A.txt	growth.raw	8.93333333333333	3.64273418321176	3.66671543095793	0.294444304106938	3.37227112684712	0.82359707767737	1.20631521213665	1.87522890097283	5.26063232969589	3.11311134388772	3.18138571108233	0.82359707767737	-1.70488728149089	3.11311134388772	3.18138571108233	NA	NA	NA	NA	NA	NA	NA	NA	NA	NA	NA	NA	NA	NA	NA	NA	1.20631521213665	1.87522890097283	5.26063232969589
GROWTH.RAW_Arab_Col-0_Kymo_190815-A.txt	growth.raw	9	2.94190528047187	2.93748958577522	-0.448382766099241	3.38587235187015	0.82359707767737	1.71387504884509	-0.746530528266149	5.23546559946923	3.08339650208262	3.16754895509258	0.82359707767737	-1.70488728149089	3.08339650208262	3.16754895509258	NA	NA	NA	NA	NA	NA	NA	NA	NA	NA	NA	NA	NA	NA	NA	NA	1.71387504884509	-0.746530528266149	5.23546559946923
GROWTH.RAW_Arab_Col-0_Kymo_190815-A.txt	growth.raw	9.06666666666667	2.31719687215252	2.29932555483186	-1.09933708382215	3.39866263864932	0.82359707767737	2.22085374544173	-3.15151689694889	5.2071210696204	3.05010019249927	3.1518851681895	0.82359707767737	-1.70488728149089	3.05010019249927	3.1518851681895	NA	NA	NA	NA	NA	NA	NA	NA	NA	NA	NA	NA	NA	NA	NA	NA	2.22085374544173	-3.15151689694889	5.2071210696204
GROWTH.RAW_Arab_Col-0_Kymo_190815-A.txt	growth.raw	9.13333333333333	1.84042866177253	1.84242207476715	-1.56848745016729	3.41090952492952	0.82359707767737	2.72716635839286	-4.73722812126105	5.17533310030015	3.01297390164857	3.13421671013634	0.82359707767737	-1.70488728149089	3.01297390164857	3.13421671013634	NA	NA	NA	NA	NA	NA	NA	NA	NA	NA	NA	NA	NA	NA	NA	NA	2.72716635839286	-4.73722812126105	5.17533310030015
GROWTH.RAW_Arab_Col-0_Kymo_190815-A.txt	growth.raw	9.2	1.69506961440089	1.70273382034814	-1.71981373661747	3.42254755696062	0.829325648377722	-3.05488818081682	-5.12178905334433	5.14110149100077	2.93573933983492	3.11506825190064	0.829325648377722	-1.70883313884171	2.93573933983492	3.11506825190064	NA	NA	NA	NA	NA	NA	NA	NA	NA	NA	NA	NA	NA	NA	NA	NA	-3.05488818081682	-5.12178905334433	5.14110149100077
GROWTH.RAW_Arab_Col-0_Kymo_190815-A.txt	growth.raw	9.26666666666667	1.97980551488291	1.98551968947684	-1.44765277375607	3.43317246322804	0.829325648377722	-2.55061389204513	-4.23821013047658	5.10384379962563	2.89334276985284	3.09408162014316	0.829325648377722	-1.70883313884171	2.89334276985284	3.09408162014316	NA	NA	NA	NA	NA	NA	NA	NA	NA	NA	NA	NA	NA	NA	NA	NA	-2.55061389204513	-4.23821013047658	5.10384379962563
GROWTH.RAW_Arab_Col-0_Kymo_190815-A.txt	growth.raw	9.33333333333333	2.66781136046006	2.65991326048164	-0.782183800766517	3.44209706124355	0.829325648377722	-2.04724631653571	-2.32192392598431	5.06276722154306	2.84695797902156	3.07076557201583	0.829325648377722	-1.70883313884171	2.84695797902156	3.07076557201583	NA	NA	NA	NA	NA	NA	NA	NA	NA	NA	NA	NA	NA	NA	NA	NA	-2.04724631653571	-2.32192392598431	5.06276722154306
GROWTH.RAW_Arab_Col-0_Kymo_190815-A.txt	growth.raw	9.4	3.57182520367257	3.56811500231593	0.1196589626668	3.44845603964492	0.835094064438334	-1.55054257707731	0.10162907060421	5.01813346359314	2.76171643924827	3.04521494949232	0.835094064438334	-1.71177187311965	2.76171643924827	3.04521494949232	NA	NA	NA	NA	NA	NA	NA	NA	NA	NA	NA	NA	NA	NA	NA	NA	-1.55054257707731	0.10162907060421	5.01813346359314
GROWTH.RAW_Arab_Col-0_Kymo_190815-A.txt	growth.raw	9.46666666666667	4.48659593082596	4.49817247891804	1.04682087379769	3.45135160511654	0.835094064438334	-1.04961995012398	2.47546285364085	4.97180054731755	2.71095348071482	3.01845010889884	0.835094064438334	-1.71177187311965	2.71095348071482	3.01845010889884	NA	NA	NA	NA	NA	NA	NA	NA	NA	NA	NA	NA	NA	NA	NA	NA	-1.04961995012398	2.47546285364085	4.97180054731755
GROWTH.RAW_Arab_Col-0_Kymo_190815-A.txt	growth.raw	9.53333333333333	5.1959671410159	5.20720310870819	1.75717350441947	3.4500296042852	0.835094064438334	-0.54974642939135	4.19645968985604	4.9216267837819	2.65651348072268	2.98918378571629	0.835094064438334	-1.71177187311965	2.65651348072268	2.98918378571629	NA	NA	NA	NA	NA	NA	NA	NA	NA	NA	NA	NA	NA	NA	NA	NA	-0.54974642939135	4.19645968985604	4.9216267837819
GROWTH.RAW_Arab_Col-0_Kymo_190815-A.txt	growth.raw	9.6	5.44977472645428	5.43399276017659	1.98994139840792	3.44405136176523	0.840902603005603	-0.0578192463813597	4.86032851213764	4.86846404177614	2.56667788479139	2.95784663899874	0.840902603005603	-1.71357815166108	2.56667788479139	2.95784663899874	NA	NA	NA	NA	NA	NA	NA	NA	NA	NA	NA	NA	NA	NA	NA	NA	-0.0578192463813597	4.86032851213764	4.86846404177614
GROWTH.RAW_Arab_Col-0_Kymo_190815-A.txt	growth.raw	9.66666666666667	5.06749527697639	5.03638621591394	1.60298179756784	3.43340441834255	0.840902603005603	0.439476998498809	4.35618304707648	4.81359859172215	2.50915319716086	2.92514494599093	0.840902603005603	-1.71357815166108	2.50915319716086	2.92514494599093	NA	NA	NA	NA	NA	NA	NA	NA	NA	NA	NA	NA	NA	NA	NA	NA	0.439476998498809	4.35618304707648	4.81359859172215
GROWTH.RAW_Arab_Col-0_Kymo_190815-A.txt	growth.raw	9.73333333333333	4.16356081383697	4.17756002105312	0.759050491266949	3.41850952978236	0.840902603005603	0.935715042100078	2.82097028096552	4.7551686362856	2.44860810002272	2.88990627723077	0.840902603005603	-1.71357815166108	2.44860810002272	2.88990627723077	NA	NA	NA	NA	NA	NA	NA	NA	NA	NA	NA	NA	NA	NA	NA	NA	0.935715042100078	2.82097028096552	4.7551686362856
GROWTH.RAW_Arab_Col-0_Kymo_190815-A.txt	growth.raw	9.8	3.22545293105065	3.26328071578018	-0.136842921560656	3.40012363733667	0.846751543153634	1.42300923378053	0.691271287019608	4.69455109494639	2.35652287760314	2.85288768691237	0.846751543153634	-1.71410463511916	2.35652287760314	2.85288768691237	NA	NA	NA	NA	NA	NA	NA	NA	NA	NA	NA	NA	NA	NA	NA	NA	1.42300923378053	0.691271287019608	4.69455109494639
GROWTH.RAW_Arab_Col-0_Kymo_190815-A.txt	growth.raw	9.86666666666667	2.62089832848801	2.61299730519275	-0.766189661343737	3.37918696653197	0.846751543153634	1.91685162449375	-1.57111094363709	4.63195489306504	2.29409903831427	2.81415567465218	0.846751543153634	-1.71410463511916	2.29409903831427	2.81415567465218	NA	NA	NA	NA	NA	NA	NA	NA	NA	NA	NA	NA	NA	NA	NA	NA	1.91685162449375	-1.57111094363709	4.63195489306504
GROWTH.RAW_Arab_Col-0_Kymo_190815-A.txt	growth.raw	9.93333333333333	2.30191851207894	2.27564123382827	-1.08104285755494	3.35668409137842	0.846751543153634	2.40978105667926	-3.39705535632712	4.56614892547056	2.22937775705015	2.77286909437473	0.846751543153634	-1.71410463511916	2.22937775705015	2.77286909437473	NA	NA	NA	NA	NA	NA	NA	NA	NA	NA	NA	NA	NA	NA	NA	NA	2.40978105667926	-3.39705535632712	4.56614892547056
GROWTH.RAW_Arab_Col-0_Kymo_190815-A.txt	growth.raw	10	2.18021776623146	2.18303572380291	-1.15052276740904	3.33355849120705	0.852641165897643	2.89301809924058	-4.35928728253343	4.49752269888798	2.13564831168138	2.7291743918706	0.852641165897643	-1.71317660827655	2.13564831168138	2.7291743918706	NA	NA	NA	NA	NA	NA	NA	NA	NA	NA	NA	NA	NA	NA	NA	NA	2.89301809924058	-4.35928728253343	4.49752269888798
GROWTH.RAW_Arab_Col-0_Kymo_190815-A.txt	growth.raw	10.0666666666667	2.30298942673397	2.31803955402915	-0.992638322013149	3.31067787603743	0.852641165897643	-2.89914510477949	-4.29799793491708	4.4274874323017	2.0696536946771	2.68388968999347	0.852641165897643	-1.71317660827655	2.0696536946771	2.68388968999347	NA	NA	NA	NA	NA	NA	NA	NA	NA	NA	NA	NA	NA	NA	NA	NA	-2.89914510477949	-4.29799793491708	4.4274874323017
GROWTH.RAW_Arab_Col-0_Kymo_190815-A.txt	growth.raw	10.1333333333333	2.65408186357695	2.659010761248	-0.629819414945076	3.28883017618835	0.852641165897643	-2.40872957743316	-3.23645454603345	4.35439228509296	2.00188033136551	2.63585603654423	0.852641165897643	-1.71317660827655	2.00188033136551	2.63585603654423	NA	NA	NA	NA	NA	NA	NA	NA	NA	NA	NA	NA	NA	NA	NA	NA	-2.40872957743316	-3.23645454603345	4.35439228509296
GROWTH.RAW_Arab_Col-0_Kymo_190815-A.txt	growth.raw	10.2	3.1066319276141	3.09209436395628	-0.176637572791366	3.26873193674314	0.852641165897643	-1.91878501467455	-1.45894608917075	4.27833712657187	1.93256013038755	2.58501360477736	0.852641165897643	-1.71317660827655	1.93256013038755	2.58501360477736	NA	NA	NA	NA	NA	NA	NA	NA	NA	NA	NA	NA	NA	NA	NA	NA	-1.91878501467455	-1.45894608917075	4.27833712657187
GROWTH.RAW_Arab_Col-0_Kymo_190815-A.txt	growth.raw	10.2666666666667	3.49964694264486	3.48739964612286	0.236351584564674	3.25104806155397	0.852641165897643	-1.4291538164662	0.592826191298839	4.1993968623107	1.86190212554963	2.53127753824678	0.852641165897643	-1.71317660827655	1.86190212554963	2.53127753824678	NA	NA	NA	NA	NA	NA	NA	NA	NA	NA	NA	NA	NA	NA	NA	NA	-1.4291538164662	0.592826191298839	4.1993968623107
GROWTH.RAW_Arab_Col-0_Kymo_190815-A.txt	growth.raw	10.3333333333333	3.79846168746963	3.81440754816316	0.577972526992739	3.23643502116646	0.852641165897643	-0.939655204995688	2.42966761884742	4.11761708042132	1.79009023068428	2.47453261070601	0.852641165897643	-1.71317660827655	1.79009023068428	2.47453261070601	NA	NA	NA	NA	NA	NA	NA	NA	NA	NA	NA	NA	NA	NA	NA	NA	-0.939655204995688	2.42966761884742	4.11761708042132
GROWTH.RAW_Arab_Col-0_Kymo_190815-A.txt	growth.raw	10.4	4.08721223371163	4.09943132726888	0.87382736119125	3.22560396607381	0.852641165897643	-0.450084087993558	3.63136697844908	4.03301258981619	1.71728416133913	2.41462908518238	0.852641165897643	-1.71317660827655	1.71728416133913	2.41462908518238	NA	NA	NA	NA	NA	NA	NA	NA	NA	NA	NA	NA	NA	NA	NA	NA	-0.450084087993558	3.63136697844908	4.03301258981619
GROWTH.RAW_Arab_Col-0_Kymo_190815-A.txt	growth.raw	10.4666666666667	4.29503015324002	4.29056479872493	1.07118802660571	3.21937677211538	0.852641165897643	0.0397900715286848	3.94244627546199	3.94556927425568	1.64362354801069	2.35138020648085	0.852641165897643	-1.71317660827655	1.64362354801069	2.35138020648085	NA	NA	NA	NA	NA	NA	NA	NA	NA	NA	NA	NA	NA	NA	NA	NA	0.0397900715286848	3.94244627546199	3.94556927425568
GROWTH.RAW_Arab_Col-0_Kymo_190815-A.txt	growth.raw	10.5333333333333	4.27095868567011	4.25425612952258	1.03555297030361	3.21870315921497	0.852641165897643	0.530224456804252	3.32589905321457	3.85524957708439	1.56923506973873	2.28456178405605	0.852641165897643	-1.71317660827655	1.56923506973873	2.28456178405605	NA	NA	NA	NA	NA	NA	NA	NA	NA	NA	NA	NA	NA	NA	NA	NA	0.530224456804252	3.32589905321457	3.85524957708439
GROWTH.RAW_Arab_Col-0_Kymo_190815-A.txt	growth.raw	10.6	3.92215669222992	3.92274295646895	0.698130018248916	3.22461293821578	0.846751543153634	1.03331273978444	1.92655149743112	3.76297215908864	1.51406852106863	2.21465849728781	0.846751543153634	-1.71410463511916	1.51406852106863	2.21465849728781	NA	NA	NA	NA	NA	NA	NA	NA	NA	NA	NA	NA	NA	NA	NA	NA	1.03331273978444	1.92655149743112	3.76297215908864
GROWTH.RAW_Arab_Col-0_Kymo_190815-A.txt	growth.raw	10.6666666666667	3.36886004873196	3.38077024548651	0.142669264243889	3.23810098123806	0.846751543153634	1.52618836525305	0.163632249523665	3.66944653579078	1.43974191571733	2.1420382207064	0.846751543153634	-1.71410463511916	1.43974191571733	2.1420382207064	NA	NA	NA	NA	NA	NA	NA	NA	NA	NA	NA	NA	NA	NA	NA	NA	1.52618836525305	0.163632249523665	3.66944653579078
GROWTH.RAW_Arab_Col-0_Kymo_190815-A.txt	growth.raw	10.7333333333333	2.79305795028563	2.7915551036292	-0.46842238186733	3.2599774854917	0.840902603005603	2.03250873687929	-1.59221924255615	3.57415052985497	1.38335331163789	2.06611405954496	0.840902603005603	-1.71357815166108	1.38335331163789	2.06611405954496	NA	NA	NA	NA	NA	NA	NA	NA	NA	NA	NA	NA	NA	NA	NA	NA	2.03250873687929	-1.59221924255615	3.57415052985497
GROWTH.RAW_Arab_Col-0_Kymo_190815-A.txt	growth.raw	10.8	2.30081928343111	2.29689100690103	-0.993837503259922	3.29072851015593	0.840902603005603	2.52929331108168	-2.84746277995568	3.47960790131526	1.31113693568958	1.98876275744349	0.840902603005603	-1.71357815166108	1.31113693568958	1.98876275744349	NA	NA	NA	NA	NA	NA	NA	NA	NA	NA	NA	NA	NA	NA	NA	NA	2.52929331108168	-2.84746277995568	3.47960790131526
GROWTH.RAW_Arab_Col-0_Kymo_190815-A.txt	growth.raw	10.8666666666667	2.00219201252713	2.00172043026174	-1.32869784633471	3.33041827659134	0.835094064438334	3.04018070103011	-3.36890859184238	3.38630671292041	1.25761367955917	1.91033856735419	0.835094064438334	-1.71177187311965	1.25761367955917	1.91033856735419	NA	NA	NA	NA	NA	NA	NA	NA	NA	NA	NA	NA	NA	NA	NA	NA	3.04018070103011	-3.36890859184238	3.38630671292041
GROWTH.RAW_Arab_Col-0_Kymo_190815-A.txt	growth.raw	10.9333333333333	1.98651379585891	1.98670857241488	-1.39193089091611	3.37863946332593	0.829325648377722	-2.72967548006803	-3.01982965339886	3.29548032041527	1.20626459977932	1.8318907767495	0.829325648377722	-1.70883313884171	1.20626459977932	1.8318907767495	NA	NA	NA	NA	NA	NA	NA	NA	NA	NA	NA	NA	NA	NA	NA	NA	-2.72967548006803	-3.01982965339886	3.29548032041527
GROWTH.RAW_Arab_Col-0_Kymo_190815-A.txt	growth.raw	11	2.28785642110444	2.28788042147131	-1.14662382069557	3.43450424216199	0.82359707767737	-2.21367660773614	-1.92377781004885	3.20895324505363	1.15836528457887	1.75511880535138	0.82359707767737	-1.70488728149089	1.15836528457887	1.75511880535138	NA	NA	NA	NA	NA	NA	NA	NA	NA	NA	NA	NA	NA	NA	NA	NA	-2.21367660773614	-1.92377781004885	3.20895324505363
GROWTH.RAW_Arab_Col-0_Kymo_190815-A.txt	growth.raw	11.0666666666667	2.85669015909281	2.86370754753963	-0.632972748534828	3.4966802960698	0.817908077105269	-1.69479488962704	-0.386922672782654	3.12839097724657	1.11500672088899	1.68175492191107	0.817908077105269	-1.70004185432809	1.11500672088899	1.68175492191107	NA	NA	NA	NA	NA	NA	NA	NA	NA	NA	NA	NA	NA	NA	NA	NA	-1.69479488962704	-0.386922672782654	3.12839097724657
GROWTH.RAW_Arab_Col-0_Kymo_190815-A.txt	growth.raw	11.1333333333333	3.56107768708051	3.5702863557361	0.0067975389227603	3.56348881680892	0.812258373330579	-1.17285053664539	1.18399423006582	3.05526816538432	1.07709439677924	1.61351129252437	0.812258373330579	-1.69438998386625	1.07709439677924	1.61351129252437	NA	NA	NA	NA	NA	NA	NA	NA	NA	NA	NA	NA	NA	NA	NA	NA	-1.17285053664539	1.18399423006582	3.05526816538432
GROWTH.RAW_Arab_Col-0_Kymo_190815-A.txt	growth.raw	11.2	4.20047683478549	4.18254068731508	0.549468673138204	3.63307201417264	0.806647694910493	-0.647717025230866	2.38508782461724	2.99084319099705	1.04535774363135	1.5520178111384	0.806647694910493	-1.68801304810954	1.04535774363135	1.5520178111384	NA	NA	NA	NA	NA	NA	NA	NA	NA	NA	NA	NA	NA	NA	NA	NA	-0.647717025230866	2.38508782461724	2.99084319099705
GROWTH.RAW_Arab_Col-0_Kymo_190815-A.txt	growth.raw	11.2666666666667	4.539459122501	4.52171168630777	0.818106680968567	3.70360500533504	0.801075772277194	-0.11934007263542	2.91525539847049	2.93613891841376	1.02036656810107	1.49875372329743	0.801075772277194	-1.68098283114942	1.02036656810107	1.49875372329743	NA	NA	NA	NA	NA	NA	NA	NA	NA	NA	NA	NA	NA	NA	NA	NA	-0.11934007263542	2.91525539847049	2.93613891841376
GROWTH.RAW_Arab_Col-0_Kymo_190815-A.txt	growth.raw	11.3333333333333	4.56597196914817	4.59028318544917	0.81678908256782	3.77349410287713	0.795542337724909	0.412247517482828	2.64965087091816	2.89192909705291	1.0025508264504	1.45497762920523	0.795542337724909	-1.67336326832718	1.0025508264504	1.45497762920523	NA	NA	NA	NA	NA	NA	NA	NA	NA	NA	NA	NA	NA	NA	NA	NA	0.412247517482828	2.64965087091816	2.89192909705291
GROWTH.RAW_Arab_Col-0_Kymo_190815-A.txt	growth.raw	11.4	4.50241310049813	4.51406633501127	0.672570640344883	3.84149569466197	0.784589871273407	0.947120524663408	1.66978232220759	2.85910426823111	1.00520617387011	1.42203973508777	0.784589871273407	-1.65658088368113	1.00520617387011	1.42203973508777	NA	NA	NA	NA	NA	NA	NA	NA	NA	NA	NA	NA	NA	NA	NA	NA	0.947120524663408	1.66978232220759	2.85910426823111
GROWTH.RAW_Arab_Col-0_Kymo_190815-A.txt	growth.raw	11.4666666666667	4.38620307418307	4.36922210014806	0.462504708226572	3.9067173919168	0.77917031315753	1.48304183149502	0.24867674365575	2.83741818848725	1.00271528662828	1.40007085770273	0.77917031315753	-1.64751826696233	1.00271528662828	1.40007085770273	NA	NA	NA	NA	NA	NA	NA	NA	NA	NA	NA	NA	NA	NA	NA	NA	1.48304183149502	0.24867674365575	2.83741818848725
GROWTH.RAW_Arab_Col-0_Kymo_190815-A.txt	growth.raw	11.5333333333333	4.17247671325015	4.16465853377921	0.196151783745936	3.96850675002833	0.773788190664068	2.02156065221334	-1.23140429231682	2.8265671963462	1.0078310700901	1.38901525593884	0.773788190664068	-1.63806847629926	1.0078310700901	1.38901525593884	NA	NA	NA	NA	NA	NA	NA	NA	NA	NA	NA	NA	NA	NA	NA	NA	2.02156065221334	-1.23140429231682	2.8265671963462
GROWTH.RAW_Arab_Col-0_Kymo_190815-A.txt	growth.raw	11.6	3.93690807872758	3.94975498797843	-0.0765124047140993	4.02626739268741	0.773788190664068	2.56685746228153	-2.37235641829663	2.82646712670424	1.00775971037914	1.38891310196774	0.773788190664068	-1.63806847629926	1.00775971037914	1.38891310196774	NA	NA	NA	NA	NA	NA	NA	NA	NA	NA	NA	NA	NA	NA	NA	NA	2.56685746228153	-2.37235641829663	2.82646712670424
GROWTH.RAW_Arab_Col-0_Kymo_190815-A.txt	growth.raw	11.6666666666667	3.80498782964298	3.811763783643	-0.267505270168853	4.07926905380665	0.768443245206288	3.11098833260944	-2.83600025374625	2.83732890586833	1.02855842601673	1.39998006416468	0.768443245206288	-1.62827313768898	1.02855842601673	1.39998006416468	NA	NA	NA	NA	NA	NA	NA	NA	NA	NA	NA	NA	NA	NA	NA	NA	3.11098833260944	-2.83600025374625	2.83732890586833
GROWTH.RAW_Arab_Col-0_Kymo_190815-A.txt	growth.raw	11.7333333333333	3.80314677247543	3.789089082822	-0.337432608373616	4.12652169119044	0.763135219983647	-2.62662139141383	-2.48734571957434	2.85800995862065	1.05701169806193	1.42093515329714	0.763135219983647	-1.61817160274195	1.05701169806193	1.42093515329714	NA	NA	NA	NA	NA	NA	NA	NA	NA	NA	NA	NA	NA	NA	NA	NA	-2.62662139141383	-2.48734571957434	2.85800995862065
GROWTH.RAW_Arab_Col-0_Kymo_190815-A.txt	growth.raw	11.8	3.88434370507508	3.87929293237896	-0.287465484047375	4.16675841642129	0.757863859969451	-2.07994736259433	-1.40752983110307	2.88761892940102	1.09289123497759	1.45067399949502	0.757863859969451	-1.60780141633945	1.09289123497759	1.45067399949502	NA	NA	NA	NA	NA	NA	NA	NA	NA	NA	NA	NA	NA	NA	NA	NA	-2.07994736259433	-1.40752983110307	2.88761892940102
GROWTH.RAW_Arab_Col-0_Kymo_190815-A.txt	growth.raw	11.8666666666667	4.09617730884986	4.10331558610396	-0.0952224972369524	4.19853808333609	0.757863859969451	-1.52348170752542	0.13845631818665	2.92738256298312	1.12319754603245	1.49013585774546	0.757863859969451	-1.60780141633945	1.12319754603245	1.49013585774546	NA	NA	NA	NA	NA	NA	NA	NA	NA	NA	NA	NA	NA	NA	NA	NA	-1.52348170752542	0.13845631818665	2.92738256298312
GROWTH.RAW_Arab_Col-0_Kymo_190815-A.txt	growth.raw	11.9333333333333	4.46941167791533	4.47650828463565	0.256060784556381	4.22044750007467	0.752628911898607	-0.974562174815648	1.67041387544499	2.9747524082433	1.17475083372088	1.5364524591846	0.752628911898607	-1.59719871004056	1.17475083372088	1.5364524591846	NA	NA	NA	NA	NA	NA	NA	NA	NA	NA	NA	NA	NA	NA	NA	NA	-0.974562174815648	1.67041387544499	2.9747524082433
GROWTH.RAW_Arab_Col-0_Kymo_190815-A.txt	growth.raw	12	4.88412544597196	4.90180363139225	0.670439090314085	4.23136454107369	0.752628911898607	-0.415055287390677	2.77394283814095	3.03132001077539	1.21985352422062	1.59080559193663	0.752628911898607	-1.59719871004056	1.21985352422062	1.59080559193663	NA	NA	NA	NA	NA	NA	NA	NA	NA	NA	NA	NA	NA	NA	NA	NA	-0.415055287390677	2.77394283814095	3.03132001077539
GROWTH.RAW_Arab_Col-0_Kymo_190815-A.txt	growth.raw	12.0666666666667	5.17184858619402	5.14560353542731	0.914877330728597	4.23072620469424	0.752628911898607	0.145575298893766	3.06196693470614	3.09470077379248	1.27139775247053	1.65051311076798	0.752628911898607	-1.59719871004056	1.27139775247053	1.65051311076798	NA	NA	NA	NA	NA	NA	NA	NA	NA	NA	NA	NA	NA	NA	NA	NA	0.145575298893766	3.06196693470614	3.09470077379248
GROWTH.RAW_Arab_Col-0_Kymo_190815-A.txt	growth.raw	12.1333333333333	5.01340106952205	4.99807605288595	0.779348285511299	4.21872776737005	0.752628911898607	0.706886259565697	2.40634517348198	3.16462869940222	1.32950396520018	1.71498574755497	0.752628911898607	-1.59719871004056	1.32950396520018	1.71498574755497	NA	NA	NA	NA	NA	NA	NA	NA	NA	NA	NA	NA	NA	NA	NA	NA	0.706886259565697	2.40634517348198	3.16462869940222
GROWTH.RAW_Arab_Col-0_Kymo_190815-A.txt	growth.raw	12.2	4.44914160262169	4.46993328374325	0.273554093519684	4.19637919021872	0.747430124255449	1.2569902361971	1.00037025371167	3.24078895416414	1.41219452991875	1.78360341217538	0.747430124255449	-1.58639853320906	1.41219452991875	1.78360341217538	NA	NA	NA	NA	NA	NA	NA	NA	NA	NA	NA	NA	NA	NA	NA	NA	1.2569902361971	1.00037025371167	3.24078895416414
GROWTH.RAW_Arab_Col-0_Kymo_190815-A.txt	growth.raw	12.2666666666667	3.76431724602014	3.77199579572421	-0.393376511755494	4.16537230747455	0.747430124255449	1.81832709968688	-0.814133585139718	3.32284852631801	1.48461592051763	1.8557543235204	0.747430124255449	-1.58639853320906	1.48461592051763	1.8557543235204	NA	NA	NA	NA	NA	NA	NA	NA	NA	NA	NA	NA	NA	NA	NA	NA	1.81832709968688	-0.814133585139718	3.32284852631801
GROWTH.RAW_Arab_Col-0_Kymo_190815-A.txt	growth.raw	12.3333333333333	3.15262841869742	3.13715745785729	-0.990616629619727	4.1277740874716	0.747430124255449	2.3794396149176	-2.46633826091775	3.40960068535146	1.56314787441729	1.93011884283493	0.747430124255449	-1.58639853320906	1.56314787441729	1.93011884283493	NA	NA	NA	NA	NA	NA	NA	NA	NA	NA	NA	NA	NA	NA	NA	NA	2.3794396149176	-2.46633826091775	3.40960068535146
GROWTH.RAW_Arab_Col-0_Kymo_190815-A.txt	growth.raw	12.4	2.76457228085758	2.75463929008682	-1.33099237028639	4.08563166036766	0.747430124255449	2.94012461488906	-3.42967353133616	3.50047459396898	1.64758141708544	2.00601433790064	0.747430124255449	-1.58639853320906	1.64758141708544	2.00601433790064	NA	NA	NA	NA	NA	NA	NA	NA	NA	NA	NA	NA	NA	NA	NA	NA	2.94012461488906	-3.42967353133616	3.50047459396898
GROWTH.RAW_Arab_Col-0_Kymo_190815-A.txt	growth.raw	12.4666666666667	2.76039498217915	2.78730292503004	-1.25330810617339	4.04061103119795	0.752628911898607	-2.77097668117398	-3.3512028724696	3.59530840918922	1.71599656205403	2.0831443300098	0.752628911898607	-1.59719871004056	1.71599656205403	2.0831443300098	NA	NA	NA	NA	NA	NA	NA	NA	NA	NA	NA	NA	NA	NA	NA	NA	-2.77097668117398	-3.3512028724696	3.59530840918922
GROWTH.RAW_Arab_Col-0_Kymo_190815-A.txt	growth.raw	12.5333333333333	3.26726643286645	3.27316849385492	-0.720613923901303	3.99378241775096	0.752628911898607	-2.21154296097588	-2.20799055469955	3.69356335442866	1.81106992144202	2.16093991422251	0.752628911898607	-1.59719871004056	1.81106992144202	2.16093991422251	NA	NA	NA	NA	NA	NA	NA	NA	NA	NA	NA	NA	NA	NA	NA	NA	-2.21154296097588	-2.20799055469955	3.69356335442866
GROWTH.RAW_Arab_Col-0_Kymo_190815-A.txt	growth.raw	12.6	4.04125838189827	4.02148123103748	0.0758595224891352	3.94562170854338	0.752628911898607	-1.65283784766354	-0.310963953622806	3.79457943237239	1.91148726584447	2.23879325666478	0.752628911898607	-1.59719871004056	1.91148726584447	2.23879325666478	NA	NA	NA	NA	NA	NA	NA	NA	NA	NA	NA	NA	NA	NA	NA	NA	-1.65283784766354	-0.310963953622806	3.79457943237239
GROWTH.RAW_Arab_Col-0_Kymo_190815-A.txt	growth.raw	12.6666666666667	4.71245497952054	4.71510538022856	0.818875607957827	3.89622977226607	0.752628911898607	-1.09484601517416	1.78597392617768	3.89794597019738	2.01704572000159	2.31634145318695	0.752628911898607	-1.59719871004056	2.01704572000159	2.31634145318695	NA	NA	NA	NA	NA	NA	NA	NA	NA	NA	NA	NA	NA	NA	NA	NA	-1.09484601517416	1.78597392617768	3.89794597019738
GROWTH.RAW_Arab_Col-0_Kymo_190815-A.txt	growth.raw	12.7333333333333	5.11933136522384	5.11218596410836	1.26648909586421	3.84569686823973	0.752628911898607	-0.537518723601277	3.43880316441912	4.00334832671641	2.127604355775	2.3933275632202	0.752628911898607	-1.59719871004056	2.127604355775	2.3933275632202	NA	NA	NA	NA	NA	NA	NA	NA	NA	NA	NA	NA	NA	NA	NA	NA	-0.537518723601277	3.43880316441912	4.00334832671641
GROWTH.RAW_Arab_Col-0_Kymo_190815-A.txt	growth.raw	12.8	5.1327481494327	5.13525895640071	1.34076869764523	3.79449025875113	0.752628911898607	0.0192191083223021	4.10980934417774	4.11056848962887	2.24309614939828	2.46958912984628	0.752628911898607	-1.59719871004056	2.24309614939828	2.46958912984628	NA	NA	NA	NA	NA	NA	NA	NA	NA	NA	NA	NA	NA	NA	NA	NA	0.0192191083223021	4.10980934417774	4.11056848962887
GROWTH.RAW_Arab_Col-0_Kymo_190815-A.txt	growth.raw	12.8666666666667	4.81358561809748	4.82925813309282	1.08552266485781	3.74373546823057	0.752628911898607	0.575462704555526	3.5398908458021	4.21947744529179	2.36353181085049	2.54504194967036	0.752628911898607	-1.59719871004056	2.36353181085049	2.54504194967036	NA	NA	NA	NA	NA	NA	NA	NA	NA	NA	NA	NA	NA	NA	NA	NA	0.575462704555526	3.5398908458021	4.21947744529179
GROWTH.RAW_Arab_Col-0_Kymo_190815-A.txt	growth.raw	12.9333333333333	4.28601122533166	4.2769952514621	0.581699338569456	3.69529591288795	0.752628911898607	1.13132214456351	1.84226639055131	4.33002042964349	2.48899487968048	2.61966092999766	0.752628911898607	-1.59719871004056	2.48899487968048	2.61966092999766	NA	NA	NA	NA	NA	NA	NA	NA	NA	NA	NA	NA	NA	NA	NA	NA	1.13132214456351	1.84226639055131	4.33002042964349
GROWTH.RAW_Arab_Col-0_Kymo_190815-A.txt	growth.raw	13	3.57462369848656	3.56829813551732	-0.0833202715102096	3.6516184070225	0.752628911898607	1.68691792823102	-0.514676479499996	4.44219649366017	2.61962811187606	2.69345968572653	0.752628911898607	-1.59719871004056	2.61962811187606	2.69345968572653	NA	NA	NA	NA	NA	NA	NA	NA	NA	NA	NA	NA	NA	NA	NA	NA	1.68691792823102	-0.514676479499996	4.44219649366017
GROWTH.RAW_Arab_Col-0_Kymo_190815-A.txt	growth.raw	13.0666666666667	2.84487165857399	2.84397369733681	-0.771399761434514	3.61537345876597	0.752628911898607	2.24237728521099	-2.83487553841215	4.55603402688149	2.75561176484787	2.76647031018445	0.752628911898607	-1.59719871004056	2.75561176484787	2.76647031018445	NA	NA	NA	NA	NA	NA	NA	NA	NA	NA	NA	NA	NA	NA	NA	NA	2.24237728521099	-2.83487553841215	4.55603402688149
GROWTH.RAW_Arab_Col-0_Kymo_190815-A.txt	growth.raw	13.1333333333333	2.30459990411305	2.30885766539042	-1.28011627605372	3.58897394143857	0.752628911898607	2.79783110800236	-4.3982474663054	4.6715639885892	2.89713488950771	2.83872452507332	0.752628911898607	-1.59719871004056	2.89713488950771	2.83872452507332	NA	NA	NA	NA	NA	NA	NA	NA	NA	NA	NA	NA	NA	NA	NA	NA	2.79783110800236	-4.3982474663054	4.6715639885892
GROWTH.RAW_Arab_Col-0_Kymo_190815-A.txt	growth.raw	13.2	2.14778009890506	2.15082005062782	-1.42328079869355	3.57410084931574	0.752628911898607	-2.92977391007515	-4.68176386999131	4.78879260772682	3.04436114570938	2.9102371802227	0.752628911898607	-1.59719871004056	3.04436114570938	2.9102371802227	NA	NA	NA	NA	NA	NA	NA	NA	NA	NA	NA	NA	NA	NA	NA	NA	-2.92977391007515	-4.68176386999131	4.78879260772682
GROWTH.RAW_Arab_Col-0_Kymo_190815-A.txt	growth.raw	13.2666666666667	2.44026536452952	2.44205683045393	-1.12932089340073	3.57137772384922	0.752628911898607	-2.37393618045018	-3.53126917281597	4.90767523862315	3.19739097069308	2.98099283238746	0.752628911898607	-1.59719871004056	3.19739097069308	2.98099283238746	NA	NA	NA	NA	NA	NA	NA	NA	NA	NA	NA	NA	NA	NA	NA	NA	-2.37393618045018	-3.53126917281597	4.90767523862315
GROWTH.RAW_Arab_Col-0_Kymo_190815-A.txt	growth.raw	13.3333333333333	3.10633182279184	3.10366517644689	-0.476643581683554	3.58030875812535	0.752628911898607	-1.81771284464723	-1.22894215149575	5.02809290931444	3.35622215827602	3.05093588275656	0.752628911898607	-1.59719871004056	3.35622215827602	3.05093588275656	NA	NA	NA	NA	NA	NA	NA	NA	NA	NA	NA	NA	NA	NA	NA	NA	-1.81771284464723	-1.22894215149575	5.02809290931444
GROWTH.RAW_Arab_Col-0_Kymo_190815-A.txt	growth.raw	13.4	3.93287599514565	3.93659053304026	0.337070894821804	3.59951963821379	0.752628911898607	-1.26098002395419	1.57010005396495	5.1498328831125	3.52071105830013	3.11996449889412	0.752628911898607	-1.59719871004056	3.52071105830013	3.11996449889412	NA	NA	NA	NA	NA	NA	NA	NA	NA	NA	NA	NA	NA	NA	NA	NA	-1.26098002395419	1.57010005396495	5.1498328831125
GROWTH.RAW_Arab_Col-0_Kymo_190815-A.txt	growth.raw	13.4666666666667	4.69330090119809	4.68787144520483	1.0606415133472	3.62722993185332	0.752628911898607	-0.703619334241949	4.02036712107492	5.27257428400993	3.69053668410503	3.18792829826626	0.752628911898607	-1.59719871004056	3.69053668410503	3.18792829826626	NA	NA	NA	NA	NA	NA	NA	NA	NA	NA	NA	NA	NA	NA	NA	NA	-0.703619334241949	4.02036712107492	5.27257428400993
GROWTH.RAW_Arab_Col-0_Kymo_190815-A.txt	growth.raw	13.5333333333333	5.11763673034318	5.12389930705367	1.46209494852426	3.66180435852522	0.752628911898607	-0.145518847118357	5.33884941377788	5.39587952636698	3.86517001382381	3.25462954166421	0.752628911898607	-1.59719871004056	3.86517001382381	3.25462954166421	NA	NA	NA	NA	NA	NA	NA	NA	NA	NA	NA	NA	NA	NA	NA	NA	-0.145518847118357	5.33884941377788	5.39587952636698
GROWTH.RAW_Arab_Col-0_Kymo_190815-A.txt	growth.raw	13.6	5.10561817673374	5.09641203738398	1.39421051044549	3.70220152693415	0.747430124255449	0.40208405066349	5.08171372253169	5.52211674205918	4.10019198685342	3.32135604238687	0.747430124255449	-1.58639853320906	4.10019198685342	3.32135604238687	NA	NA	NA	NA	NA	NA	NA	NA	NA	NA	NA	NA	NA	NA	NA	NA	0.40208405066349	5.08171372253169	5.52211674205918
GROWTH.RAW_Arab_Col-0_Kymo_190815-A.txt	growth.raw	13.6666666666667	4.61009651503502	4.6028606825607	0.854696556899713	3.74816412565627	0.747430124255449	0.962158317255197	3.22933433785576	5.64815230902515	4.28949162258718	3.38647125256812	0.747430124255449	-1.58639853320906	4.28949162258718	3.38647125256812	NA	NA	NA	NA	NA	NA	NA	NA	NA	NA	NA	NA	NA	NA	NA	NA	0.962158317255197	3.22933433785576	5.64815230902515
GROWTH.RAW_Arab_Col-0_Kymo_190815-A.txt	growth.raw	13.7333333333333	3.79192317999809	3.80705921308609	0.00697665345494158	3.80008255962594	0.742267247261657	1.51225865540833	0.33775665859934	5.77319910213566	4.53917482388818	3.4496552281504	0.742267247261657	-1.57543513129174	4.53917482388818	3.4496552281504	NA	NA	NA	NA	NA	NA	NA	NA	NA	NA	NA	NA	NA	NA	NA	NA	1.51225865540833	0.33775665859934	5.77319910213566
GROWTH.RAW_Arab_Col-0_Kymo_190815-A.txt	growth.raw	13.8	2.95771257550882	2.96127241706796	-0.897303744671286	3.85857616173356	0.742267247261657	2.07487744143191	-2.84996530260339	5.90051200648435	4.7415816738713	3.51259356081574	0.742267247261657	-1.57543513129174	4.7415816738713	3.51259356081574	NA	NA	NA	NA	NA	NA	NA	NA	NA	NA	NA	NA	NA	NA	NA	NA	2.07487744143191	-2.84996530260339	5.90051200648435
GROWTH.RAW_Arab_Col-0_Kymo_190815-A.txt	growth.raw	13.8666666666667	2.29912300769377	2.28978074107405	-1.63415028951795	3.92393103058599	0.742267247261657	2.63881350674202	-5.27969800072855	6.02535509158143	4.94434915045212	3.57300579845534	0.742267247261657	-1.57543513129174	4.94434915045212	3.57300579845534	NA	NA	NA	NA	NA	NA	NA	NA	NA	NA	NA	NA	NA	NA	NA	NA	2.63881350674202	-5.27969800072855	6.02535509158143
GROWTH.RAW_Arab_Col-0_Kymo_190815-A.txt	growth.raw	13.9333333333333	1.97568546548928	1.96600920319444	-2.02957614856122	3.99558535174958	0.737140032864258	-3.08931081257247	-6.14173712420623	6.15014057893061	5.21754925664748	3.63215204182955	0.737140032864258	-1.56434217863235	5.21754925664748	3.63215204182955	NA	NA	NA	NA	NA	NA	NA	NA	NA	NA	NA	NA	NA	NA	NA	NA	-3.08931081257247	-6.14173712420623	6.15014057893061
GROWTH.RAW_Arab_Col-0_Kymo_190815-A.txt	growth.raw	14	2.1411501514981	2.1475143823849	-1.92432199006065	4.07183637243968	0.737140032864258	-2.52209295206342	-5.10647569369818	6.2720091362511	5.4263754159425	3.68876858835869	0.737140032864258	-1.56434217863235	5.4263754159425	3.68876858835869	NA	NA	NA	NA	NA	NA	NA	NA	NA	NA	NA	NA	NA	NA	NA	NA	-2.52209295206342	-5.10647569369818	6.2720091362511
GROWTH.RAW_Arab_Col-0_Kymo_190815-A.txt	growth.raw	14.0666666666667	2.90798754946195	2.92151136216595	-1.22835708134674	4.14986844350722	0.732048234723705	-1.96285908284655	-2.44249863660475	6.39237795146193	5.70920624452931	3.74361868760544	0.732048234723705	-1.55315297152628	5.70920624452931	3.74361868760544	NA	NA	NA	NA	NA	NA	NA	NA	NA	NA	NA	NA	NA	NA	NA	NA	-1.96285908284655	-2.44249863660475	6.39237795146193
GROWTH.RAW_Arab_Col-0_Kymo_190815-A.txt	growth.raw	14.1333333333333	4.17846551602224	4.17720254962314	-0.0489054200134859	4.22610796963165	0.732048234723705	-1.39194113964998	1.15775522074259	6.5077840916134	5.91721179502711	3.79524604157104	0.732048234723705	-1.55315297152628	5.91721179502711	3.79524604157104	NA	NA	NA	NA	NA	NA	NA	NA	NA	NA	NA	NA	NA	NA	NA	NA	-1.39194113964998	1.15775522074259	6.5077840916134
GROWTH.RAW_Arab_Col-0_Kymo_190815-A.txt	growth.raw	14.2	5.56946412591742	5.56983463952213	1.27301251560688	4.2968221239107	0.726991608202041	-0.827955961529251	4.47828105821447	6.6209277628388	6.20361114939207	3.84498004639252	0.726991608202041	-1.54190058581565	6.20361114939207	3.84498004639252	NA	NA	NA	NA	NA	NA	NA	NA	NA	NA	NA	NA	NA	NA	NA	NA	-0.827955961529251	4.47828105821447	6.6209277628388
GROWTH.RAW_Arab_Col-0_Kymo_190815-A.txt	growth.raw	14.2666666666667	6.65635383228869	6.64635647033692	2.28755447860579	4.35880199172681	0.721969910351149	-0.261213951089012	6.4988795729496	6.72708111508651	6.48661016212469	3.89087457494379	0.721969910351149	-1.53061800212058	6.48661016212469	3.89087457494379	NA	NA	NA	NA	NA	NA	NA	NA	NA	NA	NA	NA	NA	NA	NA	NA	-0.261213951089012	6.4988795729496	6.72708111508651
GROWTH.RAW_Arab_Col-0_Kymo_190815-A.txt	growth.raw	14.3333333333333	7.029514142783	7.03534109788202	2.62540500703201	4.40993609084565	0.721969910351149	0.316117357242466	6.48999204145041	6.82833889842428	6.68335614049975	3.93398259194707	0.721969910351149	-1.53061800212058	6.68335614049975	3.93398259194707	NA	NA	NA	NA	NA	NA	NA	NA	NA	NA	NA	NA	NA	NA	NA	NA	0.316117357242466	6.48999204145041	6.82833889842428
GROWTH.RAW_Arab_Col-0_Kymo_190815-A.txt	growth.raw	14.4	6.57793009062095	6.57731920972433	2.12782453185061	4.44949467786904	0.716982899901076	0.888242442594227	4.36605580286347	6.92171270311969	6.95585789531551	3.97317138909679	0.716982899901076	-1.51933820074449	6.95585789531551	3.97317138909679	NA	NA	NA	NA	NA	NA	NA	NA	NA	NA	NA	NA	NA	NA	NA	NA	0.888242442594227	4.36605580286347	6.92171270311969
GROWTH.RAW_Arab_Col-0_Kymo_190815-A.txt	growth.raw	14.4666666666667	5.3900980121075	5.37639559878736	0.898375036046759	4.47802056273542	0.716982899901076	1.46973915674501	0.706873084453245	7.00670404833128	7.12772787216955	4.00838518728634	0.716982899901076	-1.51933820074449	7.12772787216955	4.00838518728634	NA	NA	NA	NA	NA	NA	NA	NA	NA	NA	NA	NA	NA	NA	NA	NA	1.46973915674501	0.706873084453245	7.00670404833128
GROWTH.RAW_Arab_Col-0_Kymo_190815-A.txt	growth.raw	14.5333333333333	3.81600963055575	3.81142230678844	-0.685439182695401	4.49686148947816	0.712030337248442	2.04738170649771	-3.24934445378273	7.08307459908515	7.37781394248219	4.03966474010882	0.712030337248442	-1.50809422733639	7.37781394248219	4.03966474010882	NA	NA	NA	NA	NA	NA	NA	NA	NA	NA	NA	NA	NA	NA	NA	NA	2.04738170649771	-3.24934445378273	7.08307459908515
GROWTH.RAW_Arab_Col-0_Kymo_190815-A.txt	growth.raw	14.6	2.45447361609956	2.46273842156894	-2.04476476554394	4.50750318710683	0.712030337248442	2.63291866116679	-6.24342606753277	7.14848857980819	7.51471514120275	4.06618975047213	0.712030337248442	-1.50809422733639	7.51471514120275	4.06618975047213	NA	NA	NA	NA	NA	NA	NA	NA	NA	NA	NA	NA	NA	NA	NA	NA	2.63291866116679	-6.24342606753277	7.14848857980819
GROWTH.RAW_Arab_Col-0_Kymo_190815-A.txt	growth.raw	14.6666666666667	1.87615442477522	1.88897333193364	-2.62195851431227	4.51093184623978	0.707111984444929	-3.0671894726524	-7.18389854890743	7.20382895029659	7.72987883018978	4.08844111818963	0.707111984444929	-1.49691922951229	7.72987883018978	4.08844111818963	NA	NA	NA	NA	NA	NA	NA	NA	NA	NA	NA	NA	NA	NA	NA	NA	-3.0671894726524	-7.18389854890743	7.20382895029659
GROWTH.RAW_Arab_Col-0_Kymo_190815-A.txt	growth.raw	14.7333333333333	2.34863894247474	2.35230954556058	-2.15494450391352	4.50725404946819	0.707111984444929	-2.47789408911612	-5.7089070173031	7.24738860473099	7.82364253664773	4.10583577369818	0.707111984444929	-1.49691922951229	7.82364253664773	4.10583577369818	NA	NA	NA	NA	NA	NA	NA	NA	NA	NA	NA	NA	NA	NA	NA	NA	-2.47789408911612	-5.7089070173031	7.24738860473099
GROWTH.RAW_Arab_Col-0_Kymo_190815-A.txt	growth.raw	14.8	3.67830626756472	3.68280334211397	-0.812902766539283	4.49570610864777	0.702227605185849	-1.88968466888253	-2.28183277086942	7.27831476949638	7.99227930086606	4.11812215758102	0.702227605185849	-1.48584646380965	7.99227930086606	4.11812215758102	NA	NA	NA	NA	NA	NA	NA	NA	NA	NA	NA	NA	NA	NA	NA	NA	-1.88968466888253	-2.28183277086942	7.27831476949638
GROWTH.RAW_Arab_Col-0_Kymo_190815-A.txt	growth.raw	14.8666666666667	5.35155125533981	5.35070100389447	0.87565030830924	4.47505069558023	0.702227605185849	-1.29706155462163	1.97316045307907	7.29910669486453	8.03800753205191	4.12635308594752	0.702227605185849	-1.48584646380965	8.03800753205191	4.12635308594752	NA	NA	NA	NA	NA	NA	NA	NA	NA	NA	NA	NA	NA	NA	NA	NA	-1.29706155462163	1.97316045307907	7.29910669486453
GROWTH.RAW_Arab_Col-0_Kymo_190815-A.txt	growth.raw	14.9333333333333	6.71841165085641	6.69667277265218	2.25244302505777	4.44422974758979	0.702227605185849	-0.703380471382619	5.57309191620525	7.30743904804786	8.05636970941571	4.12964504727282	0.702227605185849	-1.48584646380965	8.05636970941571	4.12964504727282	NA	NA	NA	NA	NA	NA	NA	NA	NA	NA	NA	NA	NA	NA	NA	NA	-0.703380471382619	5.57309191620525	7.30743904804786
GROWTH.RAW_Arab_Col-0_Kymo_190815-A.txt	growth.raw	15	7.22890187298799	7.2265870565515	2.82353798288369	4.40304907366338	0.702227605185849	-0.108755249945578	7.26107573682097	7.30422931022108	8.04929386375126	4.12837738288127	0.702227605185849	-1.48584646380965	8.04929386375126	4.12837738288127	NA	NA	NA	NA	NA	NA	NA	NA	NA	NA	NA	NA	NA	NA	NA	NA	-0.108755249945578	7.26107573682097	7.30422931022108
GROWTH.RAW_Arab_Col-0_Kymo_190815-A.txt	growth.raw	15.0666666666667	6.79592642740829	6.80561420014261	2.45295502223366	4.35265917790444	0.702227605185849	0.486696134349484	6.44405001566373	7.29061489245711	8.01931552787518	4.12299426034375	0.702227605185849	-1.48584646380965	8.01931552787518	4.12299426034375	NA	NA	NA	NA	NA	NA	NA	NA	NA	NA	NA	NA	NA	NA	NA	NA	0.486696134349484	6.44405001566373	7.29061489245711
GROWTH.RAW_Arab_Col-0_Kymo_190815-A.txt	growth.raw	15.1333333333333	5.61067444082812	5.6229858340804	1.32731714216413	4.29566869191144	0.702227605185849	1.08285018219554	3.40729716540429	7.26792826433093	7.96948484310538	4.11400162638788	0.702227605185849	-1.48584646380965	7.96948484310538	4.11400162638788	NA	NA	NA	NA	NA	NA	NA	NA	NA	NA	NA	NA	NA	NA	NA	NA	1.08285018219554	3.40729716540429	7.26792826433093
GROWTH.RAW_Arab_Col-0_Kymo_190815-A.txt	growth.raw	15.2	4.05419799139838	4.03616939246176	-0.199672176064043	4.2358415685205	0.697376964798789	1.68129660286062	-0.798158342059944	7.23785479079657	8.00558304400244	4.10203759435262	0.697376964798789	-1.47490927156368	8.00558304400244	4.10203759435262	NA	NA	NA	NA	NA	NA	NA	NA	NA	NA	NA	NA	NA	NA	NA	NA	1.68129660286062	-0.798158342059944	7.23785479079657
GROWTH.RAW_Arab_Col-0_Kymo_190815-A.txt	growth.raw	15.2666666666667	2.52100472845177	2.50112710869039	-1.67632064829024	4.17744775697487	0.702227605185849	2.27673551767471	-4.6719359396079	7.20145553314506	7.82437310489579	4.08749032344777	0.702227605185849	-1.48584646380965	7.82437310489579	4.08749032344777	NA	NA	NA	NA	NA	NA	NA	NA	NA	NA	NA	NA	NA	NA	NA	NA	2.27673551767471	-4.6719359396079	7.20145553314506
GROWTH.RAW_Arab_Col-0_Kymo_190815-A.txt	growth.raw	15.3333333333333	1.51516465594307	1.54106997622576	-2.58337160385146	4.12444158007117	0.702227605185849	2.87417876336345	-6.90649023749889	7.16101067762008	7.73673332197508	4.07123970301097	0.702227605185849	-1.48584646380965	7.73673332197508	4.07123970301097	NA	NA	NA	NA	NA	NA	NA	NA	NA	NA	NA	NA	NA	NA	NA	NA	2.87417876336345	-6.90649023749889	7.16101067762008
GROWTH.RAW_Arab_Col-0_Kymo_190815-A.txt	growth.raw	15.4	1.52132725542265	1.54430363490487	-2.5353919258756	4.0796955607744	0.702227605185849	-2.81143882141218	-6.73366299014577	7.11809354026966	7.64427613108633	4.05389504981068	0.702227605185849	-1.48584646380965	7.64427613108633	4.05389504981068	NA	NA	NA	NA	NA	NA	NA	NA	NA	NA	NA	NA	NA	NA	NA	NA	-2.81143882141218	-6.73366299014577	7.11809354026966
GROWTH.RAW_Arab_Col-0_Kymo_190815-A.txt	growth.raw	15.4666666666667	2.47712829332511	2.47587328643982	-1.56864434817496	4.04451763460895	0.702227605185849	-2.21391701251501	-4.24252751363612	7.07446808907688	7.55086261801624	4.03615662542781	0.702227605185849	-1.48584646380965	7.55086261801624	4.03615662542781	NA	NA	NA	NA	NA	NA	NA	NA	NA	NA	NA	NA	NA	NA	NA	NA	-2.21391701251501	-4.24252751363612	7.07446808907688
GROWTH.RAW_Arab_Col-0_Kymo_190815-A.txt	growth.raw	15.5333333333333	3.86446071037301	3.84822271051165	-0.170393665635685	4.01861637614191	0.702227605185849	-1.61662154912945	-0.322123647095832	7.03185710734079	7.46017574722121	4.01872477463437	0.702227605185849	-1.48584646380965	7.46017574722121	4.01872477463437	NA	NA	NA	NA	NA	NA	NA	NA	NA	NA	NA	NA	NA	NA	NA	NA	-1.61662154912945	-0.322123647095832	7.03185710734079
GROWTH.RAW_Arab_Col-0_Kymo_190815-A.txt	growth.raw	15.6	5.06460352933732	5.03958185226819	1.03905396047443	4.00052789178879	0.702227605185849	-1.01974112637411	3.6608652943576	6.99190132002308	7.37563752716691	4.00228291348981	0.702227605185849	-1.48584646380965	7.37563752716691	4.00228291348981	NA	NA	NA	NA	NA	NA	NA	NA	NA	NA	NA	NA	NA	NA	NA	NA	-1.01974112637411	3.6608652943576	6.99190132002308
GROWTH.RAW_Arab_Col-0_Kymo_190815-A.txt	growth.raw	15.6666666666667	5.63797847358819	5.6532788561576	1.66491768078273	3.98836117537022	0.702227605185849	-0.423469859364299	6.34167891003539	6.95612318352135	7.3003471620687	3.98748022847886	0.702227605185849	-1.48584646380965	7.3003471620687	3.98748022847886	NA	NA	NA	NA	NA	NA	NA	NA	NA	NA	NA	NA	NA	NA	NA	NA	-0.423469859364299	6.34167891003539	6.95612318352135
GROWTH.RAW_Arab_Col-0_Kymo_190815-A.txt	growth.raw	15.7333333333333	5.58961911436131	5.60660677501747	1.62600020717088	3.98060656784201	0.707111984444929	0.169709309922999	6.82925755156325	6.92879731270255	7.15091500289501	3.97612317411887	0.707111984444929	-1.49691922951229	7.15091500289501	3.97612317411887	NA	NA	NA	NA	NA	NA	NA	NA	NA	NA	NA	NA	NA	NA	NA	NA	0.169709309922999	6.82925755156325	6.92879731270255
GROWTH.RAW_Arab_Col-0_Kymo_190815-A.txt	growth.raw	15.8	5.00050833032071	4.99114028526773	1.01442032490059	3.97671996036234	0.707111984444929	0.764514783959472	4.98653257893397	6.90925054999231	7.11062516028049	3.96797172482116	0.707111984444929	-1.49691922951229	7.11062516028049	3.96797172482116	NA	NA	NA	NA	NA	NA	NA	NA	NA	NA	NA	NA	NA	NA	NA	NA	0.764514783959472	4.98653257893397	6.90925054999231
GROWTH.RAW_Arab_Col-0_Kymo_190815-A.txt	growth.raw	15.8666666666667	3.99253881892662	3.9821621689448	0.00487562145338366	3.9772865474862	0.707111984444929	1.35820514676849	1.45540545918224	6.8978702884013	7.08722055762329	3.9632152659268	0.707111984444929	-1.49691922951229	7.08722055762329	3.9632152659268	NA	NA	NA	NA	NA	NA	NA	NA	NA	NA	NA	NA	NA	NA	NA	NA	1.35820514676849	1.45540545918224	6.8978702884013
GROWTH.RAW_Arab_Col-0_Kymo_190815-A.txt	growth.raw	15.9333333333333	2.88491669748419	2.87870546122591	-1.10500978966682	3.98371525088706	0.712030337248442	1.9498338803297	-2.55234146648592	6.89772600865313	6.99674338386719	3.96315491284812	0.712030337248442	-1.50809422733639	6.99674338386719	3.96315491284812	NA	NA	NA	NA	NA	NA	NA	NA	NA	NA	NA	NA	NA	NA	NA	NA	1.9498338803297	-2.55234146648592	6.89772600865313
GROWTH.RAW_Arab_Col-0_Kymo_190815-A.txt	growth.raw	16	2.07104863756024	2.08589830389593	-1.91167033751124	3.99756864140112	0.712030337248442	2.54128437112528	-5.70171473476249	6.90981667357523	7.0212933358443	3.96820813547692	0.712030337248442	-1.50809422733639	7.0212933358443	3.96820813547692	NA	NA	NA	NA	NA	NA	NA	NA	NA	NA	NA	NA	NA	NA	NA	NA	2.54128437112528	-5.70171473476249	6.90981667357523
GROWTH.RAW_Arab_Col-0_Kymo_190815-A.txt	growth.raw	16.0666666666667	1.93116413958057	1.9397157114034	-2.08004543622544	4.01976114762265	0.712030337248442	3.13115401752025	-6.93183391477237	6.93221159598743	7.06687953265339	3.97754464919196	0.712030337248442	-1.50809422733639	7.06687953265339	3.97754464919196	NA	NA	NA	NA	NA	NA	NA	NA	NA	NA	NA	NA	NA	NA	NA	NA	3.13115401752025	-6.93183391477237	6.93221159598743
GROWTH.RAW_Arab_Col-0_Kymo_190815-A.txt	growth.raw	16.1333333333333	2.51149530680084	2.51433380312638	-1.53556877964803	4.04990258276834	0.716982899901076	-2.56260570183477	-5.83327989572148	6.96912624342211	7.05147914676463	3.99286884448491	0.716982899901076	-1.51933820074449	7.05147914676463	3.99286884448491	NA	NA	NA	NA	NA	NA	NA	NA	NA	NA	NA	NA	NA	NA	NA	NA	-2.56260570183477	-5.83327989572148	6.96912624342211
GROWTH.RAW_Arab_Col-0_Kymo_190815-A.txt	growth.raw	16.2	3.59890406191607	3.58916709875092	-0.496841945355123	4.08600904410034	0.716982899901076	-1.97567923543739	-2.76463914338868	7.01843352882618	7.15161200457056	4.01321139799389	0.716982899901076	-1.51933820074449	7.15161200457056	4.01321139799389	NA	NA	NA	NA	NA	NA	NA	NA	NA	NA	NA	NA	NA	NA	NA	NA	-1.97567923543739	-2.76463914338868	7.01843352882618
GROWTH.RAW_Arab_Col-0_Kymo_190815-A.txt	growth.raw	16.2666666666667	4.82117450949829	4.80190937915951	0.677223259938452	4.12468611921584	0.721969910351149	-1.38778405950603	1.28848788582142	7.07990108976255	7.18486893171939	4.03837167674724	0.721969910351149	-1.53061800212058	7.18486893171939	4.03837167674724	NA	NA	NA	NA	NA	NA	NA	NA	NA	NA	NA	NA	NA	NA	NA	NA	-1.38778405950603	1.28848788582142	7.07990108976255
GROWTH.RAW_Arab_Col-0_Kymo_190815-A.txt	growth.raw	16.3333333333333	5.81744271137677	5.83745653391108	1.67570254257562	4.16175399133067	0.721969910351149	-0.804137140688335	4.9649401591358	7.15684636611871	7.34188974203965	4.06956128655443	0.721969910351149	-1.53061800212058	7.34188974203965	4.06956128655443	NA	NA	NA	NA	NA	NA	NA	NA	NA	NA	NA	NA	NA	NA	NA	NA	-0.804137140688335	4.9649401591358	7.15684636611871
GROWTH.RAW_Arab_Col-0_Kymo_190815-A.txt	growth.raw	16.4	6.45418214158417	6.46938976439566	2.27623789723647	4.19315186715462	0.721969910351149	-0.222492316334288	7.06585491073638	7.24442623824507	7.52267776159404	4.10465613083236	0.721969910351149	-1.53061800212058	7.52267776159404	4.10465613083236	NA	NA	NA	NA	NA	NA	NA	NA	NA	NA	NA	NA	NA	NA	NA	NA	-0.222492316334288	7.06585491073638	7.24442623824507
GROWTH.RAW_Arab_Col-0_Kymo_190815-A.txt	growth.raw	16.4666666666667	6.500896155433	6.49259626243409	2.2767160228147	4.21588023961472	0.726991608202041	0.362125966169423	6.87126891634599	7.34780503552833	7.6405059347009	4.14553996021923	0.726991608202041	-1.54190058581565	7.6405059347009	4.14553996021923	NA	NA	NA	NA	NA	NA	NA	NA	NA	NA	NA	NA	NA	NA	NA	NA	0.362125966169423	6.87126891634599	7.34780503552833
GROWTH.RAW_Arab_Col-0_Kymo_190815-A.txt	growth.raw	16.5333333333333	5.80568284385788	5.77938337792436	1.55066863696302	4.22871474095628	0.726991608202041	0.940266595279373	4.39956612814639	7.46229605255351	7.88046452660145	4.1901524613886	0.726991608202041	-1.54190058581565	7.88046452660145	4.1901524613886	NA	NA	NA	NA	NA	NA	NA	NA	NA	NA	NA	NA	NA	NA	NA	NA	0.940266595279373	4.39956612814639	7.46229605255351
GROWTH.RAW_Arab_Col-0_Kymo_190815-A.txt	growth.raw	16.6	4.4931099624846	4.48403638929809	0.251575574772215	4.23246081452026	0.732048234723705	1.52284519683845	0.363807041193175	7.58994619130729	8.04874626142954	4.23909258185533	0.732048234723705	-1.55315297152628	8.04874626142954	4.23909258185533	NA	NA	NA	NA	NA	NA	NA	NA	NA	NA	NA	NA	NA	NA	NA	NA	1.52284519683845	0.363807041193175	7.58994619130729
GROWTH.RAW_Arab_Col-0_Kymo_190815-A.txt	growth.raw	16.6666666666667	3.06616645881127	3.0967459999078	-1.13291263431951	4.22965863422112	0.732048234723705	2.09749331308436	-3.88589609213743	7.73034631674442	8.34927457582566	4.29197936202395	0.732048234723705	-1.55315297152628	8.34927457582566	4.29197936202395	NA	NA	NA	NA	NA	NA	NA	NA	NA	NA	NA	NA	NA	NA	NA	NA	2.09749331308436	-3.88589609213743	7.73034631674442
GROWTH.RAW_Arab_Col-0_Kymo_190815-A.txt	growth.raw	16.7333333333333	2.16707361995373	2.17675016644091	-2.04707763079764	4.22382779723196	0.737140032864258	2.6779621100331	-7.04880632867251	7.88073781257345	8.56702886065737	4.34757467516909	0.737140032864258	-1.56434217863235	8.56702886065737	4.34757467516909	NA	NA	NA	NA	NA	NA	NA	NA	NA	NA	NA	NA	NA	NA	NA	NA	2.6779621100331	-7.04880632867251	7.88073781257345
GROWTH.RAW_Arab_Col-0_Kymo_190815-A.txt	growth.raw	16.8	2.0529612567625	2.03399253561303	-2.18450848235475	4.21850101796111	0.737140032864258	-3.03395513898353	-7.9992213262172	8.04578491006299	8.92962679753777	4.40737960750551	0.737140032864258	-1.56434217863235	8.92962679753777	4.40737960750551	NA	NA	NA	NA	NA	NA	NA	NA	NA	NA	NA	NA	NA	NA	NA	NA	-3.03395513898353	-7.9992213262172	8.04578491006299
GROWTH.RAW_Arab_Col-0_Kymo_190815-A.txt	growth.raw	16.8666666666667	2.67105871697538	2.67153093915516	-1.5448457526762	4.21637669182502	0.737140032864258	-2.4644576300041	-6.40608772893419	8.21956130033733	9.31952439164593	4.46903605743224	0.737140032864258	-1.56434217863235	9.31952439164593	4.46903605743224	NA	NA	NA	NA	NA	NA	NA	NA	NA	NA	NA	NA	NA	NA	NA	NA	-2.4644576300041	-6.40608772893419	8.21956130033733
GROWTH.RAW_Arab_Col-0_Kymo_190815-A.txt	growth.raw	16.9333333333333	3.88004674919375	3.89238561622433	-0.326474408373267	4.21886002459186	0.742267247261657	-1.88757358419877	-2.61823481844494	8.40509195840516	9.62118969681394	4.5334404739494	0.742267247261657	-1.57543513129174	9.62118969681394	4.5334404739494	NA	NA	NA	NA	NA	NA	NA	NA	NA	NA	NA	NA	NA	NA	NA	NA	-1.88757358419877	-2.61823481844494	8.40509195840516
GROWTH.RAW_Arab_Col-0_Kymo_190815-A.txt	growth.raw	17	5.34149939515862	5.34456006496577	1.11844376868037	4.22611629628032	0.742267247261657	-1.32116769827102	2.12492409034101	8.6013952761148	10.0758490145918	4.60005467779665	0.742267247261657	-1.57543513129174	10.0758490145918	4.60005467779665	NA	NA	NA	NA	NA	NA	NA	NA	NA	NA	NA	NA	NA	NA	NA	NA	-1.32116769827102	2.12492409034101	8.6013952761148
GROWTH.RAW_Arab_Col-0_Kymo_190815-A.txt	growth.raw	17.0666666666667	6.56875618253878	6.55892833845068	2.32133927921549	4.23758905923061	0.742267247261657	-0.756326546785212	6.40472455063631	8.80541738757254	10.5595091933704	4.66769604876625	0.742267247261657	-1.57543513129174	10.5595091933704	4.66769604876625	NA	NA	NA	NA	NA	NA	NA	NA	NA	NA	NA	NA	NA	NA	NA	NA	-0.756326546785212	6.40472455063631	8.80541738757254
GROWTH.RAW_Arab_Col-0_Kymo_190815-A.txt	growth.raw	17.1333333333333	7.12537593470915	7.11318023665618	2.86039567652807	4.25278456012372	0.747430124255449	-0.182997095815947	8.87037504279324	9.02100135384844	10.9421463988251	4.7374884366846	0.747430124255449	-1.58639853320906	10.9421463988251	4.7374884366846	NA	NA	NA	NA	NA	NA	NA	NA	NA	NA	NA	NA	NA	NA	NA	NA	-0.182997095815947	8.87037504279324	9.02100135384844
GROWTH.RAW_Arab_Col-0_Kymo_190815-A.txt	growth.raw	17.2	6.82877970621723	6.8306525378208	2.5586074666949	4.27204507112128	0.747430124255449	0.37896279713025	8.5887122213154	9.24462924428162	11.4913756540523	4.80814418943958	0.747430124255449	-1.58639853320906	11.4913756540523	4.80814418943958	NA	NA	NA	NA	NA	NA	NA	NA	NA	NA	NA	NA	NA	NA	NA	NA	0.37896279713025	8.5887122213154	9.24462924428162
GROWTH.RAW_Arab_Col-0_Kymo_190815-A.txt	growth.raw	17.2666666666667	5.81283338948174	5.82771997309514	1.53066744253919	4.29705253055072	0.747430124255449	0.939496199096183	5.59168257394132	9.47429998803581	12.0694446861567	4.87895197277527	0.747430124255449	-1.58639853320906	12.0694446861567	4.87895197277527	NA	NA	NA	NA	NA	NA	NA	NA	NA	NA	NA	NA	NA	NA	NA	NA	0.939496199096183	5.59168257394132	9.47429998803581
GROWTH.RAW_Arab_Col-0_Kymo_190815-A.txt	growth.raw	17.3333333333333	4.38680799806139	4.39036844236423	0.0594783062281422	4.33089013612997	0.752628911898607	1.50899785197933	0.59986543027671	9.71298113347984	12.5241771713578	4.95074158505007	0.752628911898607	-1.59719871004056	12.5241771713578	4.95074158505007	NA	NA	NA	NA	NA	NA	NA	NA	NA	NA	NA	NA	NA	NA	NA	NA	1.50899785197933	0.59986543027671	9.71298113347984
GROWTH.RAW_Arab_Col-0_Kymo_190815-A.txt	growth.raw	17.4	2.86890964544523	2.85080748812367	-1.5268019033697	4.37760939148634	0.752628911898607	2.06664623513132	-4.73752437380004	9.95739758609146	13.1624219498817	5.02245073888003	0.752628911898607	-1.59719871004056	13.1624219498817	5.02245073888003	NA	NA	NA	NA	NA	NA	NA	NA	NA	NA	NA	NA	NA	NA	NA	NA	2.06664623513132	-4.73752437380004	9.95739758609146
GROWTH.RAW_Arab_Col-0_Kymo_190815-A.txt	growth.raw	17.4666666666667	1.5994249573298	1.58829866511493	-2.85309744004763	4.44139610515482	0.752628911898607	2.62290221150516	-8.86251367071927	10.2047538341339	13.8244918885781	5.09325221844146	0.752628911898607	-1.59719871004056	13.8244918885781	5.09325221844146	NA	NA	NA	NA	NA	NA	NA	NA	NA	NA	NA	NA	NA	NA	NA	NA	2.62290221150516	-8.86251367071927	10.2047538341339
GROWTH.RAW_Arab_Col-0_Kymo_190815-A.txt	growth.raw	17.5333333333333	1.02170614698707	1.03566013059614	-3.48988364895283	4.52554377954094	0.757863859969451	-3.09532728372262	-10.4451007943732	10.4562895609773	14.3302044183861	5.1635114534738	0.757863859969451	-1.60780141633945	14.3302044183861	5.1635114534738	NA	NA	NA	NA	NA	NA	NA	NA	NA	NA	NA	NA	NA	NA	NA	NA	-3.09532728372262	-10.4451007943732	10.4562895609773
GROWTH.RAW_Arab_Col-0_Kymo_190815-A.txt	growth.raw	17.6	1.48436155536524	1.50947848803168	-3.12203432528766	4.63151281331151	0.757863859969451	-2.54219613228338	-8.84314327651485	10.7101829062358	15.0345681514727	5.23273569283925	0.757863859969451	-1.60780141633945	15.0345681514727	5.23273569283925	NA	NA	NA	NA	NA	NA	NA	NA	NA	NA	NA	NA	NA	NA	NA	NA	-2.54219613228338	-8.84314327651485	10.7101829062358
GROWTH.RAW_Arab_Col-0_Kymo_190815-A.txt	growth.raw	17.6666666666667	2.97087216609782	2.96165099820228	-1.79671753947406	4.75836853766913	0.757863859969451	-1.99050756460591	-4.4668911056597	10.9617828385704	15.7492389023879	5.29973437450794	0.757863859969451	-1.60780141633945	15.7492389023879	5.29973437450794	NA	NA	NA	NA	NA	NA	NA	NA	NA	NA	NA	NA	NA	NA	NA	NA	-1.99050756460591	-4.4668911056597	10.9617828385704
GROWTH.RAW_Arab_Col-0_Kymo_190815-A.txt	growth.raw	17.7333333333333	4.96470619318404	4.94911748272227	0.0463283686968933	4.90278911401903	0.763135219983647	-1.43118814376592	1.56007111226883	11.2110219627248	16.2645752058819	5.36460504783656	0.763135219983647	-1.61817160274195	16.2645752058819	5.36460504783656	NA	NA	NA	NA	NA	NA	NA	NA	NA	NA	NA	NA	NA	NA	NA	NA	-1.43118814376592	1.56007111226883	11.2110219627248
GROWTH.RAW_Arab_Col-0_Kymo_190815-A.txt	growth.raw	17.8	6.85693215706442	6.86447955225883	1.80482781713355	5.05965173511976	0.763135219983647	-0.883001244955993	7.27307059789662	11.4566295651681	16.9850199070078	5.42713481401931	0.763135219983647	-1.61817160274195	16.9850199070078	5.42713481401931	NA	NA	NA	NA	NA	NA	NA	NA	NA	NA	NA	NA	NA	NA	NA	NA	-0.883001244955993	7.27307059789662	11.4566295651681
GROWTH.RAW_Arab_Col-0_Kymo_190815-A.txt	growth.raw	17.8666666666667	8.1549332883784	8.16266299341347	2.93965327188321	5.22300972152521	0.763135219983647	-0.336329180116148	11.0373081649392	11.6924045718025	17.6913097476478	5.48591276450263	0.763135219983647	-1.61817160274195	17.6913097476478	5.48591276450263	NA	NA	NA	NA	NA	NA	NA	NA	NA	NA	NA	NA	NA	NA	NA	NA	-0.336329180116148	11.0373081649392	11.6924045718025
GROWTH.RAW_Arab_Col-0_Kymo_190815-A.txt	growth.raw	17.9333333333333	8.47461288569878	8.46183199307089	3.07469098682343	5.38714100624238	0.768443245206288	0.216147138225857	11.6413065828428	11.9186412987671	18.1494346014985	5.54120901781926	0.768443245206288	-1.62827313768898	18.1494346014985	5.54120901781926	NA	NA	NA	NA	NA	NA	NA	NA	NA	NA	NA	NA	NA	NA	NA	NA	0.216147138225857	11.6413065828428	11.9186412987671
GROWTH.RAW_Arab_Col-0_Kymo_190815-A.txt	growth.raw	18	7.6531902241029	7.64340736456878	2.09605671240836	5.54735065215483	0.768443245206288	0.758967887776769	8.80234386001735	12.1320160902707	18.805096070858	5.59240808910572	0.768443245206288	-1.62827313768898	18.805096070858	5.59240808910572	NA	NA	NA	NA	NA	NA	NA	NA	NA	NA	NA	NA	NA	NA	NA	NA	0.758967887776769	8.80234386001735	12.1320160902707
GROWTH.RAW_Arab_Col-0_Kymo_190815-A.txt	growth.raw	18.0666666666667	5.93675162562249	5.94801477560656	0.247690427721749	5.70032434787835	0.768443245206288	1.30024770216316	3.29438314314574	12.3265036149285	19.4128552389402	5.63829673727679	0.768443245206288	-1.62827313768898	19.4128552389402	5.63829673727679	NA	NA	NA	NA	NA	NA	NA	NA	NA	NA	NA	NA	NA	NA	NA	NA	1.30024770216316	3.29438314314574	12.3265036149285
GROWTH.RAW_Arab_Col-0_Kymo_190815-A.txt	growth.raw	18.1333333333333	3.90598873074805	3.91163368715246	-1.93236115173731	5.84399483888232	0.773788190664068	1.84487201162503	-3.38462051491956	12.5051912670671	19.7264888500067	5.67982370361633	0.773788190664068	-1.63806847629926	19.7264888500067	5.67982370361633	NA	NA	NA	NA	NA	NA	NA	NA	NA	NA	NA	NA	NA	NA	NA	NA	1.84487201162503	-3.38462051491956	12.5051912670671
GROWTH.RAW_Arab_Col-0_Kymo_190815-A.txt	growth.raw	18.2	2.20168852055554	2.17995930320761	-3.79707300943807	5.97703231263737	0.773788190664068	2.38212256505456	-9.18064986097087	12.6594560137975	20.2161849576361	5.71520028100845	0.773788190664068	-1.63806847629926	20.2161849576361	5.71520028100845	NA	NA	NA	NA	NA	NA	NA	NA	NA	NA	NA	NA	NA	NA	NA	NA	2.38212256505456	-9.18064986097087	12.6594560137975
GROWTH.RAW_Arab_Col-0_Kymo_190815-A.txt	growth.raw	18.2666666666667	1.35564425525786	1.36359566408068	-4.73456961429903	6.09816527837094	0.77917031315753	2.92088658391407	-12.4795952278726	12.789836753436	20.3732794301565	5.74476515637346	0.77917031315753	-1.64751826696233	20.3732794301565	5.74476515637346	NA	NA	NA	NA	NA	NA	NA	NA	NA	NA	NA	NA	NA	NA	NA	NA	2.92088658391407	-12.4795952278726	12.789836753436
GROWTH.RAW_Arab_Col-0_Kymo_190815-A.txt	growth.raw	18.3333333333333	1.88247849266577	1.89897448261849	-4.30658803930385	6.20556252191366	0.77917031315753	-2.8290967064206	-12.2688310171666	12.8932620917678	20.7041097560381	5.76800410120414	0.77917031315753	-1.64751826696233	20.7041097560381	5.76800410120414	NA	NA	NA	NA	NA	NA	NA	NA	NA	NA	NA	NA	NA	NA	NA	NA	-2.8290967064206	-12.2688310171666	12.8932620917678
GROWTH.RAW_Arab_Col-0_Kymo_190815-A.txt	growth.raw	18.4	3.82751052857964	3.83689505067753	-2.45958454126057	6.29647959193003	0.784589871273407	-2.2963623709749	-8.60402817071666	12.9664851346966	20.6747226656888	5.78434436970138	0.784589871273407	-1.65658088368113	20.6747226656888	5.78434436970138	NA	NA	NA	NA	NA	NA	NA	NA	NA	NA	NA	NA	NA	NA	NA	NA	-2.2963623709749	-8.60402817071666	12.9664851346966
GROWTH.RAW_Arab_Col-0_Kymo_190815-A.txt	growth.raw	18.4666666666667	6.72042511512393	6.71759369349721	0.350282414105038	6.36731127938512	0.784589871273407	-1.76709870281126	-2.53767929516594	13.0107999864419	20.8162819053881	5.79418879779616	0.784589871273407	-1.65658088368113	20.8162819053881	5.79418879779616	NA	NA	NA	NA	NA	NA	NA	NA	NA	NA	NA	NA	NA	NA	NA	NA	-1.76709870281126	-2.53767929516594	13.0107999864419
GROWTH.RAW_Arab_Col-0_Kymo_190815-A.txt	growth.raw	18.5333333333333	9.73966829453775	9.72005251553028	3.30597874571794	6.41407376980645	0.790047125397043	-1.24037948745269	4.22436057544007	13.020574242728	20.5836379519903	5.79635560952278	0.790047125397043	-1.66521186900377	20.5836379519903	5.79635560952278	NA	NA	NA	NA	NA	NA	NA	NA	NA	NA	NA	NA	NA	NA	NA	NA	-1.24037948745269	4.22436057544007	13.020574242728
GROWTH.RAW_Arab_Col-0_Kymo_190815-A.txt	growth.raw	18.6	11.9902549725856	11.9983469229877	5.56513453962262	6.43321238336019	0.790047125397043	-0.71482654861062	9.81835783758265	13.0008838884898	20.521429840646	5.79198887777524	0.790047125397043	-1.66521186900377	20.521429840646	5.79198887777524	NA	NA	NA	NA	NA	NA	NA	NA	NA	NA	NA	NA	NA	NA	NA	NA	-0.71482654861062	9.81835783758265	13.0008838884898
GROWTH.RAW_Arab_Col-0_Kymo_190815-A.txt	growth.raw	18.6666666666667	12.9370908397121	12.947210606179	6.52469881136007	6.42251179481456	0.790047125397043	-0.190384362768768	12.7112227759369	12.9451207549716	20.3457671544158	5.77958630232467	0.790047125397043	-1.66521186900377	20.3457671544158	5.77958630232467	NA	NA	NA	NA	NA	NA	NA	NA	NA	NA	NA	NA	NA	NA	NA	NA	-0.190384362768768	12.7112227759369	12.9451207549716
GROWTH.RAW_Arab_Col-0_Kymo_190815-A.txt	growth.raw	18.7333333333333	12.3323497338756	12.3106298692723	5.92881869534282	6.381811173925	0.795542337724909	0.328222086191802	12.1732050836659	12.859694562406	19.8240518335236	5.76048220983902	0.795542337724909	-1.67336326832718	19.8240518335236	5.76048220983902	NA	NA	NA	NA	NA	NA	NA	NA	NA	NA	NA	NA	NA	NA	NA	NA	0.328222086191802	12.1732050836659	12.859694562406
GROWTH.RAW_Arab_Col-0_Kymo_190815-A.txt	growth.raw	18.8	10.2888433712103	10.2656144139555	3.95234081774923	6.31327359620119	0.795542337724909	0.849454858094237	8.41361000340562	12.7403153442335	19.4576986404093	5.73357143049124	1.75322434367103	-1.54477373850313	1.00351312955609	3.41682418342787	0.795542337724909	-1.67336326832718	19.4576986404093	5.73357143049124	NA	NA	NA	NA	NA	NA	NA	NA	NA	NA	NA	NA	0.795794077696891	12.8669744211689	18.3888084429626
GROWTH.RAW_Arab_Col-0_Kymo_190815-A.txt	growth.raw	18.8666666666667	7.43262017102938	7.45573691165871	1.23463104030537	6.22110587134733	0.801075772277194	1.36274596678131	2.60077285032532	12.5913284698872	18.7648945598523	5.69963046640682	1.75322434367103	-1.54477373850313	1.04367440241202	3.47343639206405	0.801075772277194	-1.68098283114942	18.7648945598523	5.69963046640682	NA	NA	NA	NA	NA	NA	NA	NA	NA	NA	NA	NA	1.22234593799624	6.15118196236318	18.0153196061062
GROWTH.RAW_Arab_Col-0_Kymo_190815-A.txt	growth.raw	18.9333333333333	4.70432982472175	4.74087835199787	-1.36993821913491	6.11081657112573	0.801075772277194	1.88115248867479	-3.79108399584504	12.4135929302363	18.2388739113966	5.65861094131506	1.74111393851722	-1.5190480150578	1.09625836996815	3.5290530730063	0.801075772277194	-1.68098283114942	18.2388739113966	5.65861094131506	NA	NA	NA	NA	NA	NA	NA	NA	NA	NA	NA	NA	1.64479401239333	-1.27470711792662	17.2420415735623
GROWTH.RAW_Arab_Col-0_Kymo_190815-A.txt	growth.raw	19	2.77062465769916	2.75436299944111	-3.23388858602514	5.98825158545834	0.806647694910493	2.38956072686142	-8.91511250910721	12.207427353045	17.4150991024208	5.61028784107564	1.74111393851722	-1.5190480150578	1.13844102324837	3.58352477009985	0.806647694910493	-1.68801304810954	17.4150991024208	5.61028784107564	NA	NA	NA	NA	NA	NA	NA	NA	NA	NA	NA	NA	2.06701575765494	-7.72489142657489	16.2252062673209
GROWTH.RAW_Arab_Col-0_Kymo_190815-A.txt	growth.raw	19.0666666666667	1.74904151105477	1.72161145079117	-4.13708215989214	5.85869361067495	0.806647694910493	2.90552456511907	-11.6477258106667	11.9799897512966	16.7722198434852	5.55602280400737	1.74111393851722	-1.5190480150578	1.18118806714381	3.63670390221992	0.806647694910493	-1.68801304810954	16.7722198434852	5.55602280400737	NA	NA	NA	NA	NA	NA	NA	NA	NA	NA	NA	NA	2.49660893877662	-11.9050186941724	14.8978554729408
GROWTH.RAW_Arab_Col-0_Kymo_190815-A.txt	growth.raw	19.1333333333333	1.61513577559276	1.63121654884956	-4.09502851497981	5.72624506382105	0.806647694910493	-2.86223863218379	-11.274253010138	11.7289399387454	16.0766359719845	5.49491471320547	1.74111393851722	-1.5190480150578	1.22446401735437	3.68861559411589	0.806647694910493	-1.68801304810954	16.0766359719845	5.49491471320547	NA	NA	NA	NA	NA	NA	NA	NA	NA	NA	NA	NA	2.93044782501239	-13.0180808914533	13.3137578448761
GROWTH.RAW_Arab_Col-0_Kymo_190815-A.txt	growth.raw	19.2	2.355001649923	2.36583012901754	-3.22775319116639	5.59358332017609	0.812258373330579	-2.35981626349624	-8.1327542686744	11.4600210405318	15.1539526799699	5.42798884191517	1.74111393851722	-1.5190480150578	1.26823127672906	3.7392830769664	0.812258373330579	-1.69438998386625	15.1539526799699	5.42798884191517	NA	NA	NA	NA	NA	NA	NA	NA	NA	NA	NA	NA	-2.92069689503844	-11.3143167704281	11.5960833103535
GROWTH.RAW_Arab_Col-0_Kymo_190815-A.txt	growth.raw	19.2666666666667	3.65945998660766	3.65035706990033	-1.81170866688502	5.4620657367783	0.812258373330579	-1.84640977232194	-3.04158862031094	11.1766701212353	14.4138488213176	5.35575031282043	1.74111393851722	-1.5190480150578	1.31244984493007	3.78872750673289	0.812258373330579	-1.69438998386625	14.4138488213176	5.35575031282043	NA	NA	NA	NA	NA	NA	NA	NA	NA	NA	NA	NA	-2.46378335492553	-7.52401699464006	9.65919884075403
GROWTH.RAW_Arab_Col-0_Kymo_190815-A.txt	growth.raw	19.3333333333333	5.06874676312316	5.06550116774014	-0.266583893510077	5.33208506124408	0.812258373330579	-1.33346827134218	2.55778209844503	10.8792524706799	13.656933904241	5.27792831678388	1.74111393851722	-1.5190480150578	1.35707700039134	3.83696779669907	0.812258373330579	-1.69438998386625	13.656933904241	5.27792831678388	NA	NA	NA	NA	NA	NA	NA	NA	NA	NA	NA	NA	-1.97540667264839	-3.00576379410371	7.63541946098099
GROWTH.RAW_Arab_Col-0_Kymo_190815-A.txt	growth.raw	19.4	6.18092480669111	6.19080588868658	0.987252795124842	5.20355309355639	0.817908077105269	-0.836239286938401	7.08792594617244	10.5749141097282	12.7405780655506	5.1960613475851	1.74111393851722	-1.5190480150578	1.40206695862351	3.88402046516675	0.817908077105269	-1.70004185432809	12.7405780655506	5.1960613475851	NA	NA	NA	NA	NA	NA	NA	NA	NA	NA	NA	NA	-1.44211915020544	0.735405238283751	5.73092008862598
GROWTH.RAW_Arab_Col-0_Kymo_190815-A.txt	growth.raw	19.4666666666667	6.71880209260644	6.71344923068583	1.63708087916221	5.07636835151873	0.817908077105269	-0.325163500872234	9.72636142065159	10.2642219823096	12.0029364749958	5.11001800968022	1.74111393851722	-1.5190480150578	1.44737051175746	3.92989949930465	0.817908077105269	-1.70004185432809	12.0029364749958	5.11001800968022	NA	NA	NA	NA	NA	NA	NA	NA	NA	NA	NA	NA	-0.740050992068777	2.93409924044442	3.97340662448828
GROWTH.RAW_Arab_Col-0_Kymo_190815-A.txt	growth.raw	19.5333333333333	6.50251639573298	6.48917526485826	1.53846252998222	4.95071273487115	0.82359707767737	0.168658920279693	9.80815943117732	9.94933282714022	11.135421820248	5.0201128384534	1.74111393851722	-1.5190480150578	1.49293465504469	3.97461623613109	0.82359707767737	-1.70488728149089	11.135421820248	5.0201128384534	NA	NA	NA	NA	NA	NA	NA	NA	NA	NA	NA	NA	0.206059978929171	2.96315406905371	3.02719542463679
GROWTH.RAW_Arab_Col-0_Kymo_190815-A.txt	growth.raw	19.6	5.61467320479551	5.61417401720829	0.787095627254781	4.82707838994825	0.82359707767737	0.677828405920879	7.50698162157734	9.63747737989637	10.4482967344567	4.92822440415666	1.74111393851722	-1.5190480150578	1.5387022068284	4.01817926155496	0.82359707767737	-1.70488728149089	10.4482967344567	4.92822440415666	NA	NA	NA	NA	NA	NA	NA	NA	NA	NA	NA	NA	1.27774547052465	1.01172241730593	3.50229226949515
GROWTH.RAW_Arab_Col-0_Kymo_190815-A.txt	growth.raw	19.6666666666667	4.40266072039208	4.41471738025557	-0.291271906176844	4.70598928642657	0.82359707767737	1.18626563474767	3.49846692196512	9.32615775592726	9.78417630089674	4.83347893375613	1.72908718604228	-1.49342320350916	1.60171364061227	4.06073436573703	0.82359707767737	-1.70488728149089	9.78417630089674	4.83347893375613	NA	NA	NA	NA	NA	NA	NA	NA	NA	NA	NA	NA	2.04536868006819	-2.31916206798933	5.07521817989862
GROWTH.RAW_Arab_Col-0_Kymo_190815-A.txt	growth.raw	19.7333333333333	3.27370978574186	3.28250081899711	-1.30502605422514	4.58752687321582	0.829325648377722	1.67559701371763	-0.943844482536641	9.02259768525314	9.0420795441199	4.73799898214777	1.72908718604228	-1.49342320350916	1.64851593022089	4.10228595285316	0.829325648377722	-1.70883313884171	9.0420795441199	4.73799898214777	NA	NA	NA	NA	NA	NA	NA	NA	NA	NA	NA	NA	2.58960599187684	-5.67542307309895	6.66532801084235
GROWTH.RAW_Arab_Col-0_Kymo_190815-A.txt	growth.raw	19.8	2.49501205851993	2.48966325717968	-1.98122232409023	4.47088558126308	0.829325648377722	2.18175842496262	-5.0055727828408	8.72574283416754	8.456875874692	4.64146917660744	1.72908718604228	-1.49342320350916	1.6953524932954	4.14270339044262	0.829325648377722	-1.70883313884171	8.456875874692	4.64146917660744	NA	NA	NA	NA	NA	NA	NA	NA	NA	NA	NA	NA	3.06888757319155	-8.3394534784638	8.36154342454224
GROWTH.RAW_Arab_Col-0_Kymo_190815-A.txt	growth.raw	19.8666666666667	2.15265146343768	2.14538991799228	-2.20876623004626	4.35415614803164	0.835094064438334	2.66822505591445	-7.51247064098213	8.44061694464728	7.81345386926511	4.54561017194201	1.72908718604228	-1.49342320350916	1.74214848668302	4.1819857173445	0.835094064438334	-1.71177187311965	7.81345386926511	4.54561017194201	NA	NA	NA	NA	NA	NA	NA	NA	NA	NA	NA	NA	-2.78834048514714	-9.21188364350227	9.81812763839598
GROWTH.RAW_Arab_Col-0_Kymo_190815-A.txt	growth.raw	19.9333333333333	2.27173141958542	2.26951606847869	-1.96494353329162	4.23445960176368	0.835094064438334	-3.11127863429632	-8.1633439839803	8.16709623137508	7.31526419064447	4.45055972000969	1.72908718604228	-1.49342320350916	1.78882286036721	4.22012865489809	0.835094064438334	-1.71177187311965	7.31526419064447	4.45055972000969	NA	NA	NA	NA	NA	NA	NA	NA	NA	NA	NA	NA	-2.374817600875	-8.08292414622221	11.2239151043134
GROWTH.RAW_Arab_Col-0_Kymo_190815-A.txt	growth.raw	20	2.84537468760323	2.84759736851666	-1.26081547041692	4.10841283892751	0.840902603005603	-2.62715641368412	-6.88567750916872	7.909387514516	6.77443598480776	4.35804522620429	1.72908718604228	-1.49342320350916	1.83528803141642	4.25712462290929	0.840902603005603	-1.71357815166108	6.77443598480776	4.35804522620429	NA	NA	NA	NA	NA	NA	NA	NA	NA	NA	NA	NA	-1.98648463283204	-4.98284968423277	12.3392927590916
GROWTH.RAW_Arab_Col-0_Kymo_190815-A.txt	growth.raw	20.0666666666667	3.79681684593993	3.80526364146347	-0.167505850740134	3.97276949219831	1.72908718604228	-1.0778204294385	3.65962986569054	7.73298147209483	1.88144961501981	4.29296277921453	1.72908718604228	-1.49342320350916	1.88144961501981	4.29296277921453	0.840902603005603	-1.71357815166108	6.36516185250669	4.26814158759656	NA	NA	NA	NA	NA	NA	NA	NA	NA	NA	NA	NA	-1.59943095615227	-0.381726474352634	13.3327601406392
GROWTH.RAW_Arab_Col-0_Kymo_190815-A.txt	growth.raw	20.1333333333333	4.94935016836803	4.95271548092615	1.12768681152493	3.82502866939676	1.72908718604228	-0.836582221076434	5.24375183303991	7.82644915480674	1.9272062237898	4.32762908226853	1.72908718604228	-1.49342320350916	1.9272062237898	4.32762908226853	0.846751543153634	-1.71410463511916	5.92390145651176	4.18277564125791	NA	NA	NA	NA	NA	NA	NA	NA	NA	NA	NA	NA	-1.22925754518014	4.70416561680642	14.0449103419404
GROWTH.RAW_Arab_Col-0_Kymo_190815-A.txt	growth.raw	20.2	6.00095340804637	5.99175834405144	2.32787848284948	3.66387986119827	1.72908718604228	-0.595284417009955	6.55583772093104	7.91778314425578	1.97244934624289	4.36110637586595	1.72908718604228	-1.49342320350916	1.97244934624289	4.36110637586595	0.846751543153634	-1.71410463511916	5.60140287132245	4.10201619490497	NA	NA	NA	NA	NA	NA	NA	NA	NA	NA	NA	NA	-0.857268150998827	9.54846602099951	14.5888282362703
GROWTH.RAW_Arab_Col-0_Kymo_190815-A.txt	growth.raw	20.2666666666667	6.62010360279578	6.61967102986597	3.13024258663053	3.48942844323231	1.72908718604228	-0.353923660388121	7.5105643226545	8.00682688539975	2.01706331487178	4.39337449480584	1.72908718604228	-1.49342320350916	2.01706331487178	4.39337449480584	0.852641165897643	-1.71317660827655	5.25190942252881	4.02734233627537	NA	NA	NA	NA	NA	NA	NA	NA	NA	NA	NA	NA	-0.498141412138052	13.0734984256439	14.8820872327791
GROWTH.RAW_Arab_Col-0_Kymo_190815-A.txt	growth.raw	20.3333333333333	6.65344925951149	6.6532382605828	3.35002445886206	3.3032138017179	1.72908718604228	-0.112496517833925	8.04225595193853	8.09341493527318	2.06092537348148	4.4244103900282	1.72908718604228	-1.49342320350916	2.06092537348148	4.4244103900282	0.852641165897643	-1.71317660827655	5.01185456132628	3.95984485118003	NA	NA	NA	NA	NA	NA	NA	NA	NA	NA	NA	NA	-0.136629431615396	14.8385220216607	14.978107345432
GROWTH.RAW_Arab_Col-0_Kymo_190815-A.txt	growth.raw	20.4	6.08210603867792	6.08172397831239	2.97361110674516	3.10811287156438	1.71714350841493	0.117890022858723	8.12099038941707	8.17775203796772	2.12667282146514	4.45432190397188	1.71714350841493	-1.46791217909217	2.12667282146514	4.45432190397188	0.852641165897643	-1.71317660827655	4.80518383625964	3.89909192792668	NA	NA	NA	NA	NA	NA	NA	NA	NA	NA	NA	NA	0.214079527427086	14.501571573132	14.8403415360012
GROWTH.RAW_Arab_Col-0_Kymo_190815-A.txt	growth.raw	20.4666666666667	5.0530863514191	5.05031197444265	2.14218993199267	2.90812204244689	1.71714350841493	0.35990985200883	7.73107188881101	8.26032250896406	2.16983551240443	4.48330948657673	1.71714350841493	-1.46791217909217	2.16983551240443	4.48330948657673	0.858571754207463	-1.71058511055642	4.58101499247937	3.84842829350853	NA	NA	NA	NA	NA	NA	NA	NA	NA	NA	NA	NA	0.5621174202244	12.2772634262547	14.5099283248435
GROWTH.RAW_Arab_Col-0_Kymo_190815-A.txt	growth.raw	20.5333333333333	3.81911835069923	3.81612889054605	1.10809475948119	2.70803413106139	1.71714350841493	0.602019428726223	6.87375493499088	8.33997532638862	2.21188394649281	4.51099949738367	1.71714350841493	-1.46791217909217	2.21188394649281	4.51099949738367	0.858571754207463	-1.71058511055642	4.45059262509585	3.80675846209068	NA	NA	NA	NA	NA	NA	NA	NA	NA	NA	NA	NA	0.911196837279681	8.55800348020228	13.9654012030577
GROWTH.RAW_Arab_Col-0_Kymo_190815-A.txt	growth.raw	20.6	2.67786963513458	2.68089226676417	0.167801233658061	2.51309103310224	1.71714350841493	0.844223008594158	5.59118989972964	8.4165088126053	2.25266582263768	4.53735711462834	1.71714350841493	-1.46791217909217	2.25266582263768	4.53735711462834	0.858571754207463	-1.71058511055642	4.35263505621929	3.77465007247035	NA	NA	NA	NA	NA	NA	NA	NA	NA	NA	NA	NA	1.25584765182082	4.09765041339349	13.2281409415853
GROWTH.RAW_Arab_Col-0_Kymo_190815-A.txt	growth.raw	20.6666666666667	1.8613332272746	1.87926569396012	-0.449381423986227	2.32864711794212	1.71714350841493	1.0865245367379	3.95250536131502	8.48971420384057	2.29202286594159	4.56234524234323	1.71714350841493	-1.46791217909217	2.29202286594159	4.56234524234323	0.864543593021138	-1.70607808430388	4.2339860653125	3.75302635797303	NA	NA	NA	NA	NA	NA	NA	NA	NA	NA	NA	NA	1.59409074092978	-0.287166840894511	12.3288274928614
GROWTH.RAW_Arab_Col-0_Kymo_190815-A.txt	growth.raw	20.7333333333333	1.45440319597128	1.45488028003851	-0.705095352523097	2.15997563255711	1.71714350841493	1.3289276010233	2.05011942879102	8.55937667126504	2.32979163960045	4.58592474141084	1.71714350841493	-1.46791217909217	2.32979163960045	4.58592474141084	0.864543593021138	-1.70607808430388	4.20652081730542	3.74363732067944	NA	NA	NA	NA	NA	NA	NA	NA	NA	NA	NA	NA	1.9292970273874	-3.94500868097748	11.2434844578404
GROWTH.RAW_Arab_Col-0_Kymo_190815-A.txt	growth.raw	20.8	1.27952445380697	1.25628232460927	-0.755927400031557	2.01220972463618	1.71714350841493	1.57143539221552	-0.00551211555536724	8.62527646264574	2.365804499811	4.60805466571586	1.71714350841493	-1.46791217909217	2.365804499811	4.60805466571586	0.864543593021138	-1.70607808430388	4.210576292849	3.74502754223239	NA	NA	NA	NA	NA	NA	NA	NA	NA	NA	NA	NA	2.25702687899779	-6.33949478647033	10.0051131673904
GROWTH.RAW_Arab_Col-0_Kymo_190815-A.txt	growth.raw	20.8666666666667	1.11147096052127	1.10849657209886	-0.781769161732159	1.89026573382636	1.70528233179529	1.80621820887592	-2.02655373141486	8.68821215308205	2.42628543792601	4.62903193042031	1.70528233179529	-1.44252616515168	2.42628543792601	4.62903193042031	0.864543593021138	-1.70607808430388	4.24597604736259	3.7571060694013	NA	NA	NA	NA	NA	NA	NA	NA	NA	NA	NA	NA	2.56800973389732	-7.211682846079	8.58572392604728
GROWTH.RAW_Arab_Col-0_Kymo_190815-A.txt	growth.raw	20.9333333333333	0.935767409923983	0.958632488635667	-0.840051451567285	1.79868394019842	1.70528233179529	2.04949136954909	-4.02946956472296	8.74790122094351	2.4597377036809	4.64878712625792	1.70528233179529	-1.44252616515168	2.4597377036809	4.64878712625792	0.864543593021138	-1.70607808430388	4.31224631880817	3.77944942503532	NA	NA	NA	NA	NA	NA	NA	NA	NA	NA	NA	NA	2.86612692019832	-6.83449733430569	7.10226239373521
GROWTH.RAW_Arab_Col-0_Kymo_190815-A.txt	growth.raw	21	0.842477662699821	0.830274564477128	-0.911051906011624	1.74132647048449	NA	NA	NA	NA	2.49092859000756	4.66696630852127	0.864543593021138	-1.70607808430388	4.40849613807647	3.81129643263058	NA	NA	NA	NA	NA	NA	NA	NA	NA	NA	NA	NA	NA	NA	NA	NA	-1.52855329707394	0.276359785605242	6.54408543455778
GROWTH.RAW_Arab_Col-0_Kymo_190815-A.txt	growth.raw	21.0666666666667	0.757385844848159	0.744656876238161	-0.976282646725774	1.72093952296008	NA	NA	NA	NA	2.51967509492702	4.68352035977925	0.864543593021138	-1.70607808430388	4.53328214868775	3.85156579321571	NA	NA	NA	NA	NA	NA	NA	NA	NA	NA	NA	NA	NA	NA	NA	NA	-1.0389587434865	3.36526369781292	6.6360569315923
GROWTH.RAW_Arab_Col-0_Kymo_190815-A.txt	growth.raw	21.1333333333333	0.710299164085654	0.733854517743042	-1.00488100456523	1.73873552230487	NA	NA	NA	NA	2.54579607731037	4.69839950704867	0.864543593021138	-1.70607808430388	4.68446521025993	3.89889419251945	NA	NA	NA	NA	NA	NA	NA	NA	NA	NA	NA	NA	NA	NA	NA	NA	-0.550241079576625	5.75011337652938	6.74580428872362
GROWTH.RAW_Arab_Col-0_Kymo_190815-A.txt	growth.raw	21.2	0.81327011178746	0.814023240925952	-0.980174335174981	1.79419757609786	NA	NA	NA	NA	2.59749915949144	4.71191831547921	0.864543593021138	-1.70607808430388	4.85907005520538	3.95169006927806	0.590500675892982	-1.31880517133587	1.06674357850886	0.75016844128383	NA	NA	NA	NA	NA	NA	NA	NA	NA	NA	NA	NA	-0.293749258914805	4.84310416202287	5.05984233587003
GROWTH.RAW_Arab_Col-0_Kymo_190815-A.txt	growth.raw	21.2666666666667	0.916615498128067	0.910091374471173	-0.974996924248136	1.88508829871625	NA	NA	NA	NA	2.61937274725727	4.72401640877578	0.864543593021138	-1.70607808430388	5.05316317842884	4.00819660544395	0.602908350325027	-1.32552797636894	1.33728130458032	1.13175273948011	NA	NA	NA	NA	NA	NA	NA	NA	NA	NA	NA	NA	0.0657660770392025	5.75635148968646	5.76882258279686
GROWTH.RAW_Arab_Col-0_Kymo_190815-A.txt	growth.raw	21.3333333333333	0.922686539492815	0.904254859406899	-1.10340590706469	2.00766076646826	NA	NA	NA	NA	2.63806793090653	4.73427674800689	0.864543593021138	-1.70607808430388	5.26176700244911	4.06655720234434	NA	NA	NA	NA	NA	NA	NA	NA	NA	NA	NA	NA	NA	NA	NA	NA	0.911211826693339	4.38106989402035	7.14939899146845
GROWTH.RAW_Arab_Col-0_Kymo_190815-A.txt	growth.raw	21.4	0.798461415116662	0.788776922881588	-1.3682332077181	2.15701013059598	NA	NA	NA	NA	2.65341568366945	4.7426457388248	0.864543593021138	-1.70607808430388	5.47882944618756	4.12487753055891	NA	NA	NA	NA	NA	NA	NA	NA	NA	NA	NA	NA	NA	NA	NA	NA	1.39709452675002	1.26085687858873	7.29537496969315
GROWTH.RAW_Arab_Col-0_Kymo_190815-A.txt	growth.raw	21.4666666666667	0.657816490529967	0.697288422965891	-1.62997189820608	2.32726032116795	NA	NA	NA	NA	2.69452821207366	4.74929404908447	0.858571754207463	-1.71058511055642	5.77696564937951	4.18307292531983	NA	NA	NA	NA	NA	NA	NA	NA	NA	NA	NA	NA	NA	NA	NA	NA	1.8723855899603	-2.21115443897314	7.44400915382778
GROWTH.RAW_Arab_Col-0_Kymo_190815-A.txt	growth.raw	21.5333333333333	0.656618677338884	0.698748874470422	-1.81292399472511	2.51167286919131	NA	NA	NA	NA	2.70417127559654	4.75444788835647	0.858571754207463	-1.71058511055642	6.00003952654629	4.23773301389171	NA	NA	NA	NA	NA	NA	NA	NA	NA	NA	NA	NA	NA	NA	NA	NA	2.35822236056709	-5.37524140195788	7.58637072433095
GROWTH.RAW_Arab_Col-0_Kymo_190815-A.txt	growth.raw	21.6	0.635990555610078	0.601894799160727	-2.10089027850084	2.70278507765726	NA	NA	NA	NA	2.70994792001566	4.75752648308917	0.852641165897643	-1.71317660827655	6.29725377509361	4.28922310954712	NA	NA	NA	NA	NA	NA	NA	NA	NA	NA	NA	NA	NA	NA	NA	NA	2.83509488481744	-7.36304526379204	7.7229654731756
GROWTH.RAW_Arab_Col-0_Kymo_190815-A.txt	growth.raw	21.6666666666667	0.328551505733913	0.221680908640032	-2.67087247664889	2.8925533852847	NA	NA	NA	NA	2.71173287023476	4.75847642426866	0.846751543153634	-1.71410463511916	6.58664092120952	4.33577090149651	NA	NA	NA	NA	NA	NA	NA	NA	NA	NA	NA	NA	NA	NA	NA	NA	-2.96916098139833	-7.73217392077222	7.84856454295634
GROWTH.RAW_Arab_Col-0_Kymo_190815-A.txt	growth.raw	21.7333333333333	-0.012977195224039	-0.0171447504491835	-3.089789984779	3.07264523432591	NA	NA	NA	NA	2.73949641875324	4.75759272420321	0.840902603005603	-1.71357815166108	6.86504794834738	4.37721418513108	NA	NA	NA	NA	NA	NA	NA	NA	NA	NA	NA	NA	NA	NA	NA	NA	-2.4873460943532	-6.31798587432384	7.96210810341506
GROWTH.RAW_Arab_Col-0_Kymo_190815-A.txt	growth.raw	21.8	0.746310155153878	0.89027920856132	-2.34445625725957	3.23473546581754	NA	NA	NA	NA	2.73419275062142	4.75479695781237	0.835094064438334	-1.71177187311965	7.12840468742943	4.41322899437785	NA	NA	NA	NA	NA	NA	NA	NA	NA	NA	NA	NA	NA	NA	NA	NA	-2.00186939218723	-3.36872087253647	8.0621122153922
GROWTH.RAW_Arab_Col-0_Kymo_190815-A.txt	growth.raw	21.8666666666667	3.45264741643086	3.4865974527229	0.11585145221278	3.3707460005075	NA	NA	NA	NA	2.7245114331925	4.74967955162281	0.82359707767737	-1.70488728149089	7.47023278028477	4.4441817333655	NA	NA	NA	NA	NA	NA	NA	NA	NA	NA	NA	NA	NA	NA	NA	NA	-1.51872620619458	0.424130989518425	8.14906327878999
GROWTH.RAW_Arab_Col-0_Kymo_190815-A.txt	growth.raw	21.9333333333333	7.13669155543448	7.03995181824492	3.56677645298792	3.47317536525518	NA	NA	NA	NA	2.710406203073	4.74219108810057	0.812258373330579	-1.69438998386625	7.79971252805226	4.46978755092898	NA	NA	NA	NA	NA	NA	NA	NA	NA	NA	NA	NA	NA	NA	NA	NA	-1.02882031790282	4.24099929687574	8.22170234579188
GROWTH.RAW_Arab_Col-0_Kymo_190815-A.txt	growth.raw	22	9.99150663854743	10.027212472156	6.49168967792121	3.53552279423369	NA	NA	NA	NA	2.72201454939254	4.73273214958119	0.806647694910493	-1.68801304810954	8.01190378301898	4.49016615899972	NA	NA	NA	NA	NA	NA	NA	NA	NA	NA	NA	NA	NA	NA	NA	NA	-0.525703714813657	7.16193856283761	8.27997519830132
GROWTH.RAW_Arab_Col-0_Kymo_190815-A.txt	growth.raw	22.0666666666667	11.3145099756821	11.2243098399554	7.67151466791461	3.55279517203996	NA	NA	NA	NA	2.69978325188554	4.72090095867735	0.795542337724909	-1.67336326832718	8.30152330915695	4.50467834192295	NA	NA	NA	NA	NA	NA	NA	NA	NA	NA	NA	NA	NA	NA	NA	NA	-0.0202526123522136	8.32001796580239	8.32172456130626
GROWTH.RAW_Arab_Col-0_Kymo_190815-A.txt	growth.raw	22.1333333333333	10.3450612767865	10.3637415752939	6.84164498667813	3.52209658861488	NA	NA	NA	NA	2.67298544551243	4.70650935347827	0.784589871273407	-1.65658088368113	8.5580192575659	4.51182522321871	NA	NA	NA	NA	NA	NA	NA	NA	NA	NA	NA	NA	NA	NA	NA	NA	0.49434767508847	7.34360136880996	8.34236235842431
GROWTH.RAW_Arab_Col-0_Kymo_190815-A.txt	growth.raw	22.2	7.98893004659362	8.07458054179061	4.63148529352462	3.44309524826448	NA	NA	NA	NA	2.6416832772561	4.68951487744833	0.77917031315753	-1.64751826696233	8.65700155040807	4.51002625373876	NA	NA	NA	NA	NA	NA	NA	NA	NA	NA	NA	NA	NA	NA	NA	NA	1.01975266268136	4.365144090226	8.33716272254521
GROWTH.RAW_Arab_Col-0_Kymo_190815-A.txt	growth.raw	22.2666666666667	5.2492691582886	5.24637447728523	1.92833957054777	3.31803490673509	NA	NA	NA	NA	2.63483348552124	4.6700996320396	0.773788190664068	-1.63806847629926	8.69881429279705	4.49858018273955	NA	NA	NA	NA	NA	NA	NA	NA	NA	NA	NA	NA	NA	NA	NA	NA	1.55155150383156	0.159802137775993	8.30415549394819
GROWTH.RAW_Arab_Col-0_Kymo_190815-A.txt	growth.raw	22.3333333333333	2.73707108182498	2.57561437253168	-0.575818847133829	3.15143321966236	NA	NA	NA	NA	2.59502618205461	4.64813693626267	NA	NA	NA	NA	NA	NA	NA	NA	NA	NA	NA	NA	NA	NA	NA	NA	NA	NA	NA	NA	0	0	0
GROWTH.RAW_Arab_Col-0_Kymo_190815-A.txt	growth.raw	22.4	0.623683776491816	0.74714313955687	-2.2023256221608	2.9494687617141	NA	NA	NA	NA	2.55090494710535	4.62339698342297	NA	NA	NA	NA	NA	NA	NA	NA	NA	NA	NA	NA	NA	NA	NA	NA	NA	NA	NA	NA	0	0	0
GROWTH.RAW_Arab_Col-0_Kymo_190815-A.txt	growth.raw	22.4666666666667	0.13274987532327	0.276301893606078	-2.44282230190218	2.71912419550459	NA	NA	NA	NA	2.50265295778486	4.59584608855253	0.48633105235589	-1.13446122947124	2.69407364530008	1.5711270894678	NA	NA	NA	NA	NA	NA	NA	NA	NA	NA	NA	NA	NA	NA	NA	NA	-1.46879776538394	0.306556561736847	3.01071659701239
GROWTH.RAW_Arab_Col-0_Kymo_190815-A.txt	growth.raw	22.5333333333333	0.882826182074268	0.761833200292343	-1.70588158189299	2.46771478218178	NA	NA	NA	NA	2.45048096535024	4.56545278213156	0.47303230415418	-1.08837007531757	2.38046435852897	1.31949110919923	NA	NA	NA	NA	NA	NA	NA	NA	NA	NA	NA	NA	NA	NA	NA	NA	-0.522183506737648	2.39155186811773	2.75927437456916
GROWTH.RAW_Arab_Col-0_Kymo_190815-A.txt	growth.raw	22.6	1.17467351344089	1.06242716826688	-1.14025935018393	2.20268651844756	NA	NA	NA	NA	2.39462515608219	4.53218768239364	0.463297440102916	-1.05449515287277	2.15892106333178	1.12387416933379	NA	NA	NA	NA	NA	NA	NA	NA	NA	NA	NA	NA	NA	NA	NA	NA	0.422223042717417	2.35197257341817	2.57840778861074
GROWTH.RAW_Arab_Col-0_Kymo_190815-A.txt	growth.raw	22.6666666666667	0.53661196469352	0.577036192220446	-1.35445489916611	1.93149109138385	NA	NA	NA	NA	2.33534470449312	4.49602335393579	0.456919087337549	-1.03270295178101	2.02051621681164	0.991899784050387	NA	NA	NA	NA	NA	NA	NA	NA	NA	NA	NA	NA	NA	NA	NA	NA	1.3670739142024	0.498331166397498	2.4631308295573
GROWTH.RAW_Arab_Col-0_Kymo_190815-A.txt	growth.raw	22.7333333333333	-0.0697132759328269	-0.118461785894419	-1.78007043200776	1.66160864611119	NA	NA	NA	NA	2.27291906095676	4.45693415224039	NA	NA	NA	NA	NA	NA	NA	NA	NA	NA	NA	NA	NA	NA	NA	NA	NA	NA	NA	NA	0	0	0
GROWTH.RAW_Arab_Col-0_Kymo_190815-A.txt	growth.raw	22.8	-0.409080431737038	-0.119495441351644	-1.51993314494014	1.40043770358655	NA	NA	NA	NA	2.20764502023255	4.41489605343558	NA	NA	NA	NA	NA	NA	NA	NA	NA	NA	NA	NA	NA	NA	NA	NA	NA	NA	NA	NA	0	0	0
GROWTH.RAW_Arab_Col-0_Kymo_190815-A.txt	growth.raw	22.8666666666667	0.553091086568202	0.473463171961584	-0.681679788783248	1.15514296074283	NA	NA	NA	NA	2.13983362068221	4.36988646834852	NA	NA	NA	NA	NA	NA	NA	NA	NA	NA	NA	NA	NA	NA	NA	NA	NA	NA	NA	NA	0	0	0
GROWTH.RAW_Arab_Col-0_Kymo_190815-A.txt	growth.raw	22.9333333333333	0.995708155083776	0.596992609603472	-0.335614244111774	0.932606853713286	NA	NA	NA	NA	2.06980692617567	4.32188403964153	NA	NA	NA	NA	NA	NA	NA	NA	NA	NA	NA	NA	NA	NA	NA	NA	NA	NA	NA	NA	0	0	0
GROWTH.RAW_Arab_Col-0_Kymo_190815-A.txt	growth.raw	23	-0.472658614327429	-0.152234534217236	-0.891549439300005	0.739314905080789	NA	NA	NA	NA	1.99789474372201	4.27086842056218	NA	NA	NA	NA	NA	NA	NA	NA	NA	NA	NA	NA	NA	NA	NA	NA	NA	NA	NA	NA	0	0	0
GROWTH.RAW_Arab_Col-0_Kymo_190815-A.txt	growth.raw	23.0666666666667	-1.09156667949037	-0.984385048769861	-1.56543893553873	0.581053886766323	NA	NA	NA	NA	1.92443132973465	4.21682003358503	NA	NA	NA	NA	NA	NA	NA	NA	NA	NA	NA	NA	NA	NA	NA	NA	NA	NA	NA	NA	0	0	0
GROWTH.RAW_Arab_Col-0_Kymo_190815-A.txt	growth.raw	23.1333333333333	-1.60042473694398	-1.58801047485196	-2.05048096478688	0.462470489931515	NA	NA	NA	NA	1.84975213657573	4.15971980697065	NA	NA	NA	NA	NA	NA	NA	NA	NA	NA	NA	NA	NA	NA	NA	NA	NA	NA	NA	NA	0	0	0
GROWTH.RAW_Arab_Col-0_Kymo_190815-A.txt	growth.raw	23.2	-2.14814137168764	-2.58497810290948	-2.97144467198866	0.386466569075523	NA	NA	NA	NA	1.75504778174448	4.09956768029898	NA	NA	NA	NA	NA	NA	NA	NA	NA	NA	NA	NA	NA	NA	NA	NA	NA	NA	NA	NA	0	0	0
GROWTH.RAW_Arab_Col-0_Kymo_190815-A.txt	growth.raw	23.2666666666667	-2.76013046100434	-3.16138178176357	-3.51500169251303	0.353619910746317	NA	NA	NA	NA	1.68021617679096	4.03670423363688	NA	NA	NA	NA	NA	NA	NA	NA	NA	NA	NA	NA	NA	NA	NA	NA	NA	NA	NA	NA	0	0	0
GROWTH.RAW_Arab_Col-0_Kymo_190815-A.txt	growth.raw	23.3333333333333	-3.42212080226091	-1.22581155017665	-1.58792636356319	0.362114813384111	NA	NA	NA	NA	1.60515630357826	3.97077115934512	NA	NA	NA	NA	NA	NA	NA	NA	NA	NA	NA	NA	NA	NA	NA	NA	NA	NA	NA	NA	0	0	0
GROWTH.SMTH_Arab_Col-0_Kymo_190815-A.txt	growth.smth	0.0666666666666667	4.46051616578718	2.31320101106307	1.91103974535154	0.402161265709674	NA	NA	NA	NA	1.72142784711674	4.03201155005925	NA	NA	NA	NA	NA	NA	NA	NA	NA	NA	NA	NA	NA	NA	NA	NA	NA	NA	NA	NA	0	0	0
GROWTH.SMTH_Arab_Col-0_Kymo_190815-A.txt	growth.smth	0.133333333333333	3.7787976382729	4.23856142759415	3.7586518004129	0.47990962718009	NA	NA	NA	NA	1.62006723597839	3.96038703890666	NA	NA	NA	NA	NA	NA	NA	NA	NA	NA	NA	NA	NA	NA	NA	NA	NA	NA	NA	NA	0	0	0
GROWTH.SMTH_Arab_Col-0_Kymo_190815-A.txt	growth.smth	0.2	3.33696782051465	3.73431316547931	3.15059566769529	0.583717497783475	NA	NA	NA	NA	1.5386254924398	3.88597546655978	NA	NA	NA	NA	NA	NA	NA	NA	NA	NA	NA	NA	NA	NA	NA	NA	NA	NA	NA	NA	0	0	0
GROWTH.SMTH_Arab_Col-0_Kymo_190815-A.txt	growth.smth	0.266666666666667	2.89993319055474	2.79775745084486	2.09023380097935	0.707523649865086	NA	NA	NA	NA	1.45810898641482	3.80843190786495	NA	NA	NA	NA	NA	NA	NA	NA	NA	NA	NA	NA	NA	NA	NA	NA	NA	NA	NA	NA	0	0	0
GROWTH.SMTH_Arab_Col-0_Kymo_190815-A.txt	growth.smth	0.333333333333333	2.46902570700219	2.38707533085692	1.54155267378203	0.845522657074119	NA	NA	NA	NA	1.36377474081516	3.72782341685335	NA	NA	NA	NA	NA	NA	NA	NA	NA	NA	NA	NA	NA	NA	NA	NA	NA	NA	NA	NA	0	0	0
GROWTH.SMTH_Arab_Col-0_Kymo_190815-A.txt	growth.smth	0.4	2.04294628367093	2.07250205094394	1.08010826843889	0.992393782503992	NA	NA	NA	NA	1.28730364798275	3.64457044278469	NA	NA	NA	NA	NA	NA	NA	NA	NA	NA	NA	NA	NA	NA	NA	NA	NA	NA	NA	NA	0	0	0
GROWTH.SMTH_Arab_Col-0_Kymo_190815-A.txt	growth.smth	0.466666666666667	1.60398098730997	1.60186337389293	0.45860947293861	1.14325390095313	NA	NA	NA	NA	1.21242336018312	3.55811160193576	NA	NA	NA	NA	NA	NA	NA	NA	NA	NA	NA	NA	NA	NA	NA	NA	NA	NA	NA	NA	0	0	0
GROWTH.SMTH_Arab_Col-0_Kymo_190815-A.txt	growth.smth	0.533333333333333	1.0859634697601	1.03865253639288	-0.25500180766034	1.29365434405165	NA	NA	NA	NA	1.12730566296152	3.46893828930375	NA	NA	NA	NA	NA	NA	NA	NA	NA	NA	NA	NA	NA	NA	NA	NA	NA	NA	NA	NA	0	0	0
GROWTH.SMTH_Arab_Col-0_Kymo_190815-A.txt	growth.smth	0.6	0.495450381606155	0.551887400899549	-0.887745583001095	1.43963298389846	NA	NA	NA	NA	3.81623237582356	3.37927463310853	NA	NA	NA	NA	NA	NA	NA	NA	NA	NA	NA	NA	NA	NA	NA	NA	NA	NA	NA	NA	0	0	0
GROWTH.SMTH_Arab_Col-0_Kymo_190815-A.txt	growth.smth	0.666666666666667	0.394557937946178	0.386151830119408	-1.1914192715564	1.57757110167317	NA	NA	NA	NA	3.6657116039677	3.35808623067935	NA	NA	NA	NA	NA	NA	NA	NA	NA	NA	NA	NA	NA	NA	NA	NA	NA	NA	NA	NA	0	0	0
GROWTH.SMTH_Arab_Col-0_Kymo_190815-A.txt	growth.smth	0.733333333333333	0.667788963290363	0.658079186876523	-1.04596141971416	1.70404060658793	NA	NA	NA	NA	3.57647805277206	3.3409529670694	NA	NA	NA	NA	NA	NA	NA	NA	NA	NA	NA	NA	NA	NA	NA	NA	NA	NA	NA	NA	0	0	0
GROWTH.SMTH_Arab_Col-0_Kymo_190815-A.txt	growth.smth	0.8	1.28440384757738	1.28817291857496	-0.527680892694558	1.81585381126694	NA	NA	NA	NA	3.45019763390848	3.32590545510811	NA	NA	NA	NA	NA	NA	NA	NA	NA	NA	NA	NA	NA	NA	NA	NA	NA	NA	NA	NA	0	0	0
GROWTH.SMTH_Arab_Col-0_Kymo_190815-A.txt	growth.smth	0.866666666666667	2.10262259523023	2.10621825552675	0.196010588956211	1.91020766656829	NA	NA	NA	NA	3.37951720559884	3.31443570748541	NA	NA	NA	NA	NA	NA	NA	NA	NA	NA	NA	NA	NA	NA	NA	NA	NA	NA	NA	NA	0	0	0
GROWTH.SMTH_Arab_Col-0_Kymo_190815-A.txt	growth.smth	0.933333333333333	2.90182634832641	2.90026228004804	0.915227857024048	1.98503442302205	NA	NA	NA	NA	3.3138410194625	3.30450505148412	NA	NA	NA	NA	NA	NA	NA	NA	NA	NA	NA	NA	NA	NA	NA	NA	NA	NA	NA	NA	0	0	0
GROWTH.SMTH_Arab_Col-0_Kymo_190815-A.txt	growth.smth	1	3.45071584886536	3.44686397333659	1.40737992003489	2.03948405329995	NA	NA	NA	NA	3.21480595725985	3.29746550108535	NA	NA	NA	NA	NA	NA	NA	NA	NA	NA	NA	NA	NA	NA	NA	NA	NA	NA	NA	NA	0	0	0
GROWTH.SMTH_Arab_Col-0_Kymo_190815-A.txt	growth.smth	1.06666666666667	3.59635178816465	3.59348711701306	1.51942489235929	2.07406222465207	NA	NA	NA	NA	3.16152678313628	3.29170580544555	NA	NA	NA	NA	NA	NA	NA	NA	NA	NA	NA	NA	NA	NA	NA	NA	NA	NA	NA	NA	0	0	0
GROWTH.SMTH_Arab_Col-0_Kymo_190815-A.txt	growth.smth	1.13333333333333	3.32191553062728	3.32213044419098	1.23156040411416	2.09057004007503	NA	NA	NA	NA	3.11150294013859	3.28703542036671	NA	NA	NA	NA	NA	NA	NA	NA	NA	NA	NA	NA	NA	NA	NA	NA	NA	NA	NA	NA	0	0	0
GROWTH.SMTH_Arab_Col-0_Kymo_190815-A.txt	growth.smth	1.2	2.73701375441912	2.73980786299179	0.648005223619615	2.0918026393702	NA	NA	NA	NA	3.02659635297103	3.28376465505206	NA	NA	NA	NA	NA	NA	NA	NA	NA	NA	NA	NA	NA	NA	NA	NA	NA	NA	NA	NA	0	0	0
GROWTH.SMTH_Arab_Col-0_Kymo_190815-A.txt	growth.smth	1.26666666666667	2.01400778369953	2.01590926542334	-0.0650078063994079	2.08091707182051	NA	NA	NA	NA	2.98351813795795	3.2813874856236	NA	NA	NA	NA	NA	NA	NA	NA	NA	NA	NA	NA	NA	NA	NA	NA	NA	NA	NA	NA	0	0	0
GROWTH.SMTH_Arab_Col-0_Kymo_190815-A.txt	growth.smth	1.33333333333333	1.31427200836264	1.31396920108754	-0.747092035699451	2.06106123678448	0.901257094479097	1.52541304897871	0.23578499111672	5.19719951255815	2.94201981586434	3.27947228274734	0.901257094479097	-1.60552294500035	2.94201981586434	3.27947228274734	NA	NA	NA	NA	NA	NA	NA	NA	NA	NA	NA	NA	NA	NA	NA	NA	1.52541304897871	0.23578499111672	5.19719951255815
GROWTH.SMTH_Arab_Col-0_Kymo_190815-A.txt	growth.smth	1.4	0.754320092491447	0.754216100616938	-1.28097613013147	2.03519223074569	0.90752583331372	1.98436128862832	-2.08743845986889	5.1942314534247	2.90166056201615	3.27782399991763	0.90752583331372	-1.57267759654845	2.90166056201615	3.27782399991763	NA	NA	NA	NA	NA	NA	NA	NA	NA	NA	NA	NA	NA	NA	NA	NA	1.98436128862832	-2.08743845986889	5.1942314534247
GROWTH.SMTH_Arab_Col-0_Kymo_190815-A.txt	growth.smth	1.46666666666667	0.406995683603107	0.407335991161932	-1.5985434849471	2.00587947610617	0.90752583331372	2.44346724454244	-3.97697476907456	5.19154444487536	2.89865924405644	3.27633098330205	0.90752583331372	-1.57267759654845	2.89865924405644	3.27633098330205	NA	NA	NA	NA	NA	NA	NA	NA	NA	NA	NA	NA	NA	NA	NA	NA	2.44346724454244	-3.97697476907456	5.19154444487536
GROWTH.SMTH_Arab_Col-0_Kymo_190815-A.txt	growth.smth	1.53333333333333	0.302063947436835	0.301252078230511	-1.67402164008005	1.97527371830766	0.913838174675099	2.89728196825314	-5.03557974537265	5.18969130233589	2.86014528593833	3.27530084791345	0.913838174675099	-1.53198499553142	2.86014528593833	3.27530084791345	NA	NA	NA	NA	NA	NA	NA	NA	NA	NA	NA	NA	NA	NA	NA	NA	2.89728196825314	-5.03557974537265	5.18969130233589
GROWTH.SMTH_Arab_Col-0_Kymo_190815-A.txt	growth.smth	1.6	0.434237385682565	0.432838557825227	-1.51225674768767	1.94509530551009	0.920194421842792	-2.93434795531758	-5.07612378126357	5.18711999781655	2.8213865106825	3.27387088711055	0.920194421842792	-1.48167495576255	2.8213865106825	3.27387088711055	NA	NA	NA	NA	NA	NA	NA	NA	NA	NA	NA	NA	NA	NA	NA	NA	-2.93434795531758	-5.07612378126357	5.18711999781655
GROWTH.SMTH_Arab_Col-0_Kymo_190815-A.txt	growth.smth	1.66666666666667	0.782822484808506	0.781753866996412	-1.13484724516519	1.91660111215895	0.926594880205833	-2.48495659791389	-4.10520069286177	5.18300537040752	2.78152053880833	3.2715811740516	0.926594880205833	-1.41960042033588	2.78152053880833	3.2715811740516	NA	NA	NA	NA	NA	NA	NA	NA	NA	NA	NA	NA	NA	NA	NA	NA	-2.48495659791389	-4.10520069286177	5.18300537040752
GROWTH.SMTH_Arab_Col-0_Kymo_190815-A.txt	growth.smth	1.73333333333333	1.31472447844224	1.31563548176201	-0.575114995320488	1.89075047708008	0.926594880205833	-2.03500546230423	-2.31824227635997	5.1779330415681	2.77607895344121	3.26875601518817	0.926594880205833	-1.41960042033588	2.77607895344121	3.26875601518817	NA	NA	NA	NA	NA	NA	NA	NA	NA	NA	NA	NA	NA	NA	NA	NA	-2.03500546230423	-2.31824227635997	5.1779330415681
GROWTH.SMTH_Arab_Col-0_Kymo_190815-A.txt	growth.smth	1.8	1.97363341027474	1.97712070715068	0.108646457168403	1.86847424998009	0.933039857277404	-1.58984784038886	-0.0985165718713566	5.17137555693058	2.73428738610499	3.26509955766031	0.933039857277404	-1.34328429843185	2.73428738610499	3.26509955766031	NA	NA	NA	NA	NA	NA	NA	NA	NA	NA	NA	NA	NA	NA	NA	NA	-1.58984784038886	-0.0985165718713566	5.17137555693058
GROWTH.SMTH_Arab_Col-0_Kymo_190815-A.txt	growth.smth	1.86666666666667	2.66167998970282	2.66321577453547	0.812454261577055	1.85076151295642	0.933039857277404	-1.14360310073782	2.13836956552585	5.1611807102767	2.72351726767447	3.25940568710101	0.933039857277404	-1.34328429843185	2.72351726767447	3.25940568710101	NA	NA	NA	NA	NA	NA	NA	NA	NA	NA	NA	NA	NA	NA	NA	NA	-1.14360310073782	2.13836956552585	5.1611807102767
GROWTH.SMTH_Arab_Col-0_Kymo_190815-A.txt	growth.smth	1.93333333333333	3.23085844113783	3.22838959164561	1.38974725381401	1.83864233782972	0.939529662709611	-0.702355856599124	3.93072500953293	5.14949529001836	2.67718608033691	3.25286547380176	0.939529662709611	-1.25015020017642	2.67718608033691	3.25286547380176	NA	NA	NA	NA	NA	NA	NA	NA	NA	NA	NA	NA	NA	NA	NA	NA	-0.702355856599124	3.93072500953293	5.14949529001836
GROWTH.SMTH_Arab_Col-0_Kymo_190815-A.txt	growth.smth	2	3.53181140915942	3.52966910134337	1.69663068661566	1.83303841472585	0.939529662709611	-0.259402014288027	4.96099788397271	5.13272056563023	2.65977236912162	3.24345083652998	0.939529662709611	-1.25015020017642	2.65977236912162	3.24345083652998	NA	NA	NA	NA	NA	NA	NA	NA	NA	NA	NA	NA	NA	NA	NA	NA	-0.259402014288027	4.96099788397271	5.13272056563023
GROWTH.SMTH_Arab_Col-0_Kymo_190815-A.txt	growth.smth	2.06666666666667	3.4875143421537	3.48708097674078	1.65260840129724	1.83447257544162	0.94606460830836	0.178180680455217	5.03172549494775	5.11267043655796	2.60595141226658	3.23215746228864	0.94606460830836	-1.13810168707511	2.60595141226658	3.23215746228864	NA	NA	NA	NA	NA	NA	NA	NA	NA	NA	NA	NA	NA	NA	NA	NA	0.178180680455217	5.03172549494775	5.11267043655796
GROWTH.SMTH_Arab_Col-0_Kymo_190815-A.txt	growth.smth	2.13333333333333	3.11647438955694	3.11573820528248	1.27277708053778	1.84296112474262	0.94606460830836	0.618265237079788	4.14563408075676	5.08738425096558	2.58023818800466	3.21785152750475	0.94606460830836	-1.13810168707511	2.58023818800466	3.21785152750475	NA	NA	NA	NA	NA	NA	NA	NA	NA	NA	NA	NA	NA	NA	NA	NA	0.618265237079788	4.14563408075676	5.08738425096558
GROWTH.SMTH_Arab_Col-0_Kymo_190815-A.txt	growth.smth	2.2	2.51702664100495	2.51698838860712	0.658961794662015	1.85802659394279	0.94606460830836	1.05735509260414	2.48328950642453	5.05578666292086	2.54828616263869	3.19987457279432	0.94606460830836	-1.13810168707511	2.54828616263869	3.19987457279432	NA	NA	NA	NA	NA	NA	NA	NA	NA	NA	NA	NA	NA	NA	NA	NA	1.05735509260414	2.48328950642453	5.05578666292086
GROWTH.SMTH_Arab_Col-0_Kymo_190815-A.txt	growth.smth	2.26666666666667	1.84140000689462	1.84254838291151	-0.0362457349522143	1.87879411786116	0.952645008048339	1.48995281674225	0.405361545063135	5.01961670727796	2.48049106066731	3.17915780825917	0.952645008048339	-1.00659765259418	2.48049106066731	3.17915780825917	NA	NA	NA	NA	NA	NA	NA	NA	NA	NA	NA	NA	NA	NA	NA	NA	1.48995281674225	0.405361545063135	5.01961670727796
GROWTH.SMTH_Arab_Col-0_Kymo_190815-A.txt	growth.smth	2.33333333333333	1.24452803117342	1.24595802813752	-0.658286279703117	1.90424430783784	0.952645008048339	1.92681512324524	-1.73459700371502	4.97667370459319	2.43823122276687	3.1543669966369	0.952645008048339	-1.00659765259418	2.43823122276687	3.1543669966369	NA	NA	NA	NA	NA	NA	NA	NA	NA	NA	NA	NA	NA	NA	NA	NA	1.92681512324524	-1.73459700371502	4.97667370459319
GROWTH.SMTH_Arab_Col-0_Kymo_190815-A.txt	growth.smth	2.4	0.833762966015058	0.836023736767456	-1.09734128102731	1.93336501779177	0.952645008048339	2.36305777956269	-3.50745210792108	4.92659002531647	2.38940297670407	3.12518223746718	0.952645008048339	-1.00659765259418	2.38940297670407	3.12518223746718	NA	NA	NA	NA	NA	NA	NA	NA	NA	NA	NA	NA	NA	NA	NA	NA	2.36305777956269	-3.50745210792108	4.92659002531647
GROWTH.SMTH_Arab_Col-0_Kymo_190815-A.txt	growth.smth	2.46666666666667	0.649985873179901	0.650702311588563	-1.31451607080512	1.96521838239058	0.952645008048339	2.79881391947919	-4.58597719098957	4.86924888511205	2.33410560201861	3.09140188470678	0.952645008048339	-1.00659765259418	2.33410560201861	3.09140188470678	NA	NA	NA	NA	NA	NA	NA	NA	NA	NA	NA	NA	NA	NA	NA	NA	2.79881391947919	-4.58597719098957	4.86924888511205
GROWTH.SMTH_Arab_Col-0_Kymo_190815-A.txt	growth.smth	2.53333333333333	0.669178821409645	0.666061403395642	-1.33297995299148	1.99904135638399	0.952645008048339	-3.04896946998324	-4.78395000217332	4.80454449609406	2.27248483471567	3.05280271700153	0.952645008048339	-1.00659765259418	2.27248483471567	3.05280271700153	NA	NA	NA	NA	NA	NA	NA	NA	NA	NA	NA	NA	NA	NA	NA	NA	-3.04896946998324	-4.78395000217332	4.80454449609406
GROWTH.SMTH_Arab_Col-0_Kymo_190815-A.txt	growth.smth	2.6	0.842422417888983	0.838600831236318	-1.19569100273659	2.03429183396983	0.952645008048339	-2.61379135947572	-4.08838510812745	4.73238454516207	2.20473607725235	3.00913801544223	0.952645008048339	-1.00659765259418	2.20473607725235	3.00913801544223	NA	NA	NA	NA	NA	NA	NA	NA	NA	NA	NA	NA	NA	NA	NA	NA	-2.61379135947572	-4.08838510812745	4.73238454516207
GROWTH.SMTH_Arab_Col-0_Kymo_190815-A.txt	growth.smth	2.66666666666667	1.15099882541277	1.15019023540462	-0.920463405857656	2.07065364125931	0.952645008048339	-2.17870924763389	-2.65741172380826	4.65269356948487	2.1311079778896	2.96013574299179	0.952645008048339	-1.00659765259418	2.1311079778896	2.96013574299179	NA	NA	NA	NA	NA	NA	NA	NA	NA	NA	NA	NA	NA	NA	NA	NA	-2.17870924763389	-2.65741172380826	4.65269356948487
GROWTH.SMTH_Arab_Col-0_Kymo_190815-A.txt	growth.smth	2.73333333333333	1.60971068276992	1.61256200810639	-0.495471817557013	2.1080338256606	0.952645008048339	-1.74359835161487	-0.784992958398599	4.56541716491252	2.05190612867896	2.9054967818205	0.952645008048339	-1.00659765259418	2.05190612867896	2.9054967818205	NA	NA	NA	NA	NA	NA	NA	NA	NA	NA	NA	NA	NA	NA	NA	NA	-1.74359835161487	-0.784992958398599	4.56541716491252
GROWTH.SMTH_Arab_Col-0_Kymo_190815-A.txt	growth.smth	2.8	2.21764625240333	2.22200210427567	0.0755518327649948	2.14645027150805	0.952645008048339	-1.30833703166642	1.15990685556551	4.47052687779409	1.96749652766174	2.84489313987764	0.952645008048339	-1.00659765259418	1.96749652766174	2.84489313987764	NA	NA	NA	NA	NA	NA	NA	NA	NA	NA	NA	NA	NA	NA	NA	NA	-1.30833703166642	1.15990685556551	4.47052687779409
GROWTH.SMTH_Arab_Col-0_Kymo_190815-A.txt	growth.smth	2.86666666666667	2.90351520326733	2.90542207676739	0.719580341655189	2.18584173510971	0.952645008048339	-0.87280661329599	2.80723758020178	4.36802556573138	1.8783083846197	2.7779659974278	0.952645008048339	-1.00659765259418	1.8783083846197	2.7779659974278	NA	NA	NA	NA	NA	NA	NA	NA	NA	NA	NA	NA	NA	NA	NA	NA	-0.87280661329599	2.80723758020178	4.36802556573138
GROWTH.SMTH_Arab_Col-0_Kymo_190815-A.txt	growth.smth	2.93333333333333	3.51464601877909	3.51251245159645	1.28652215616365	2.22599029543039	0.952645008048339	-0.436890919871219	3.85801012328974	4.25795296836974	1.78483582367191	2.70432342578951	0.952645008048339	-1.00659765259418	1.78483582367191	2.70432342578951	NA	NA	NA	NA	NA	NA	NA	NA	NA	NA	NA	NA	NA	NA	NA	NA	-0.436890919871219	3.85801012328974	4.25795296836974
GROWTH.SMTH_Arab_Col-0_Kymo_190815-A.txt	growth.smth	3	3.87427364766998	3.87113012123131	1.60460726990565	2.26652285132323	0.94606460830836	0.0154820020505728	4.14027303169494	4.14076927721969	1.70935702417113	2.62380103346263	0.94606460830836	-1.13810168707511	1.70935702417113	2.62380103346263	NA	NA	NA	NA	NA	NA	NA	NA	NA	NA	NA	NA	NA	NA	NA	NA	0.0154820020505728	4.14027303169494	4.14076927721969
GROWTH.SMTH_Arab_Col-0_Kymo_190815-A.txt	growth.smth	3.06666666666667	3.87166984914731	3.86958016998752	1.56260835184836	2.30697181813661	0.94606460830836	0.453974917417904	3.6106694485732	4.01760886710905	1.60918517896087	2.53667763257149	0.94606460830836	-1.13810168707511	1.60918517896087	2.53667763257149	NA	NA	NA	NA	NA	NA	NA	NA	NA	NA	NA	NA	NA	NA	NA	NA	0.453974917417904	3.6106694485732	4.01760886710905
GROWTH.SMTH_Arab_Col-0_Kymo_190815-A.txt	growth.smth	3.13333333333333	3.51156477225292	3.51077489318271	1.16386326227347	2.34691163090647	0.939529662709611	0.911577423708566	2.38136516466645	3.88794563644205	1.52612320256987	2.44201948982446	0.939529662709611	-1.25015020017642	1.52612320256987	2.44201948982446	NA	NA	NA	NA	NA	NA	NA	NA	NA	NA	NA	NA	NA	NA	NA	NA	0.911577423708566	2.38136516466645	3.88794563644205
GROWTH.SMTH_Arab_Col-0_Kymo_190815-A.txt	growth.smth	3.2	2.90916709852313	2.91029835618918	0.524272952807959	2.38602540337821	0.939529662709611	1.35356875633953	0.808908854745872	3.75323364871997	1.42219920076311	2.34027160609152	0.939529662709611	-1.25015020017642	1.42219920076311	2.34027160609152	NA	NA	NA	NA	NA	NA	NA	NA	NA	NA	NA	NA	NA	NA	NA	NA	1.35356875633953	0.808908854745872	3.75323364871997
GROWTH.SMTH_Arab_Col-0_Kymo_190815-A.txt	growth.smth	3.26666666666667	2.24468432176337	2.24693026332498	-0.177177227583709	2.42410749090545	0.933039857277404	1.81763328090016	-0.883195461025068	3.61464617297117	1.3358681211246	2.2317122627574	0.933039857277404	-1.34328429843185	1.3358681211246	2.2317122627574	NA	NA	NA	NA	NA	NA	NA	NA	NA	NA	NA	NA	NA	NA	NA	NA	1.81763328090016	-0.883195461025068	3.61464617297117
GROWTH.SMTH_Arab_Col-0_Kymo_190815-A.txt	growth.smth	3.33333333333333	1.69293040509874	1.69442834341919	-0.766618649088258	2.46104699250405	0.920194421842792	2.30651669187695	-2.33120930681001	3.47360314994517	1.26523266431204	2.11686927555985	0.920194421842792	-1.48167495576255	1.26523266431204	2.11686927555985	NA	NA	NA	NA	NA	NA	NA	NA	NA	NA	NA	NA	NA	NA	NA	NA	2.30651669187695	-2.33120930681001	3.47360314994517
GROWTH.SMTH_Arab_Col-0_Kymo_190815-A.txt	growth.smth	3.4	1.36824030203266	1.3680526158944	-1.1287109307465	2.49676354663743	0.913838174675099	2.78008594795539	-3.11668998605692	3.33205756691877	1.17904406166706	1.99683004870914	0.913838174675099	-1.53198499553142	1.17904406166706	1.99683004870914	NA	NA	NA	NA	NA	NA	NA	NA	NA	NA	NA	NA	NA	NA	NA	NA	2.78008594795539	-3.11668998605692	3.33205756691877
GROWTH.SMTH_Arab_Col-0_Kymo_190815-A.txt	growth.smth	3.46666666666667	1.30755185606355	1.306651918094	-1.22449685820338	2.53114877629394	0.901257094479097	-3.00377693219662	-3.16184890086059	3.19211514872174	1.10984904811361	1.8730287861569	0.901257094479097	-1.60552294500035	1.10984904811361	1.8730287861569	NA	NA	NA	NA	NA	NA	NA	NA	NA	NA	NA	NA	NA	NA	NA	NA	-3.00377693219662	-3.16184890086059	3.19211514872174
GROWTH.SMTH_Arab_Col-0_Kymo_190815-A.txt	growth.smth	3.53333333333333	1.48602834369666	1.48552798379977	-1.07849586890702	2.56402385270344	0.888849221731947	-2.4994013507934	-2.44727455523305	3.05609364906242	1.04341460223433	1.74738090311647	0.888849221731947	-1.65308137494916	1.04341460223433	1.74738090311647	NA	NA	NA	NA	NA	NA	NA	NA	NA	NA	NA	NA	NA	NA	NA	NA	-2.4994013507934	-2.44727455523305	3.05609364906242
GROWTH.SMTH_Arab_Col-0_Kymo_190815-A.txt	growth.smth	3.6	1.83988826531565	1.83974094323416	-0.755342826200221	2.59508376943118	NA	NA	NA	NA	0.981011278508135	1.62176543895623	NA	NA	NA	NA	NA	NA	NA	NA	NA	NA	NA	NA	NA	NA	NA	NA	NA	NA	NA	NA	0	0	0
GROWTH.SMTH_Arab_Col-0_Kymo_190815-A.txt	growth.smth	3.66666666666667	2.2840907399866	2.28393111908587	-0.339928007561332	2.62385912664417	NA	NA	NA	NA	0.911855876354857	1.49796208590895	NA	NA	NA	NA	NA	NA	NA	NA	NA	NA	NA	NA	NA	NA	NA	NA	NA	NA	NA	NA	0	0	0
GROWTH.SMTH_Arab_Col-0_Kymo_190815-A.txt	growth.smth	3.73333333333333	2.72624104133557	2.72695450199104	0.0772291757534811	2.64972532623466	NA	NA	NA	NA	0.860146291771997	1.37702647117154	NA	NA	NA	NA	NA	NA	NA	NA	NA	NA	NA	NA	NA	NA	NA	NA	NA	NA	NA	NA	0	0	0
GROWTH.SMTH_Arab_Col-0_Kymo_190815-A.txt	growth.smth	3.8	3.08152094293267	3.08286311586236	0.410914520189249	2.67194859567029	NA	NA	NA	NA	0.813064161445205	1.25905965770778	NA	NA	NA	NA	NA	NA	NA	NA	NA	NA	NA	NA	NA	NA	NA	NA	NA	NA	NA	NA	0	0	0
GROWTH.SMTH_Arab_Col-0_Kymo_190815-A.txt	growth.smth	3.86666666666667	3.28184663579523	3.28146351133421	0.591679768431005	2.68978374290036	NA	NA	NA	NA	0.761390078590129	1.14593412640052	NA	NA	NA	NA	NA	NA	NA	NA	NA	NA	NA	NA	NA	NA	NA	NA	NA	NA	NA	NA	0	0	0
GROWTH.SMTH_Arab_Col-0_Kymo_190815-A.txt	growth.smth	3.93333333333333	3.28779547944572	3.28554267749842	0.582934146516266	2.7026085309792	NA	NA	NA	NA	0.715228319620356	1.03730040407855	NA	NA	NA	NA	NA	NA	NA	NA	NA	NA	NA	NA	NA	NA	NA	NA	NA	NA	NA	NA	0	0	0
GROWTH.SMTH_Arab_Col-0_Kymo_190815-A.txt	growth.smth	4	3.11637885850909	3.11385774000656	0.403841211954822	2.7100165280486	NA	NA	NA	NA	0.674532354429637	0.934372928534905	NA	NA	NA	NA	NA	NA	NA	NA	NA	NA	NA	NA	NA	NA	NA	NA	NA	NA	NA	NA	0	0	0
GROWTH.SMTH_Arab_Col-0_Kymo_190815-A.txt	growth.smth	4.06666666666667	2.8500645538472	2.85012833232956	0.138264732984609	2.71186359934162	NA	NA	NA	NA	0.639167166253196	0.838258147511003	NA	NA	NA	NA	NA	NA	NA	NA	NA	NA	NA	NA	NA	NA	NA	NA	NA	NA	NA	NA	0	0	0
GROWTH.SMTH_Arab_Col-0_Kymo_190815-A.txt	growth.smth	4.13333333333333	2.61041205588145	2.6145135767673	-0.0937622262361793	2.70827580299997	NA	NA	NA	NA	0.608914321604838	0.749874748504858	NA	NA	NA	NA	NA	NA	NA	NA	NA	NA	NA	NA	NA	NA	NA	NA	NA	NA	NA	NA	0	0	0
GROWTH.SMTH_Arab_Col-0_Kymo_190815-A.txt	growth.smth	4.2	2.49940074623044	2.50246374658011	-0.197145302429187	2.6996090490057	NA	NA	NA	NA	0.57628570559984	0.670419738154225	NA	NA	NA	NA	NA	NA	NA	NA	NA	NA	NA	NA	NA	NA	NA	NA	NA	NA	NA	NA	0	0	0
GROWTH.SMTH_Arab_Col-0_Kymo_190815-A.txt	growth.smth	4.26666666666667	2.53702147144128	2.53524157473165	-0.151156436349913	2.68639801107796	NA	NA	NA	NA	0.556947616440936	0.602739158097705	NA	NA	NA	NA	NA	NA	NA	NA	NA	NA	NA	NA	NA	NA	NA	NA	NA	NA	NA	NA	0	0	0
GROWTH.SMTH_Arab_Col-0_Kymo_190815-A.txt	growth.smth	4.33333333333333	2.66735239987486	2.66466234336391	-0.00464278711554195	2.66930513047595	NA	NA	NA	NA	0.535602005577485	0.546358879334063	NA	NA	NA	NA	NA	NA	NA	NA	NA	NA	NA	NA	NA	NA	NA	NA	NA	NA	NA	NA	0	0	0
GROWTH.SMTH_Arab_Col-0_Kymo_190815-A.txt	growth.smth	4.4	2.81987487834499	2.81975893472179	0.170696190518726	2.64906274419974	NA	NA	NA	NA	0.526707401636547	0.5037528877898	NA	NA	NA	NA	NA	NA	NA	NA	NA	NA	NA	NA	NA	NA	NA	NA	NA	NA	NA	NA	0	0	0
GROWTH.SMTH_Arab_Col-0_Kymo_190815-A.txt	growth.smth	4.46666666666667	2.9451796456645	2.94566478643388	0.319236253439917	2.62642853299082	NA	NA	NA	NA	0.51686415086887	0.476536296469007	NA	NA	NA	NA	NA	NA	NA	NA	NA	NA	NA	NA	NA	NA	NA	NA	NA	NA	NA	NA	0	0	0
GROWTH.SMTH_Arab_Col-0_Kymo_190815-A.txt	growth.smth	4.53333333333333	3.01259592907627	3.01242034485441	0.410250180797323	2.60217016405411	NA	NA	NA	NA	0.512606507209402	0.464602947292075	NA	NA	NA	NA	NA	NA	NA	NA	NA	NA	NA	NA	NA	NA	NA	NA	NA	NA	NA	NA	0	0	0
GROWTH.SMTH_Arab_Col-0_Kymo_190815-A.txt	growth.smth	4.6	3.00958346085451	3.00952389925284	0.432444631558692	2.57707926769127	NA	NA	NA	NA	0.514070400957445	0.468717101735673	NA	NA	NA	NA	NA	NA	NA	NA	NA	NA	NA	NA	NA	NA	NA	NA	NA	NA	NA	NA	0	0	0
GROWTH.SMTH_Arab_Col-0_Kymo_190815-A.txt	growth.smth	4.66666666666667	2.94032163920156	2.94041313924728	0.388401765483485	2.55201137376094	NA	NA	NA	NA	0.5213925586838	0.489121147334482	NA	NA	NA	NA	NA	NA	NA	NA	NA	NA	NA	NA	NA	NA	NA	NA	NA	NA	NA	NA	0	0	0
GROWTH.SMTH_Arab_Col-0_Kymo_190815-A.txt	growth.smth	4.73333333333333	2.81444437295357	2.81563222932408	0.287698856675572	2.52793337264556	NA	NA	NA	NA	0.53472002541024	0.525534861531678	NA	NA	NA	NA	NA	NA	NA	NA	NA	NA	NA	NA	NA	NA	NA	NA	NA	NA	NA	NA	0	0	0
GROWTH.SMTH_Arab_Col-0_Kymo_190815-A.txt	growth.smth	4.8	2.64218398055226	2.64363157531384	0.137683970905988	2.50594760440474	NA	NA	NA	NA	0.554215642128701	0.57719858434145	NA	NA	NA	NA	NA	NA	NA	NA	NA	NA	NA	NA	NA	NA	NA	NA	NA	NA	NA	NA	0	0	0
GROWTH.SMTH_Arab_Col-0_Kymo_190815-A.txt	growth.smth	4.86666666666667	2.42874785823813	2.42754899300449	-0.0597309344040956	2.48727992740525	NA	NA	NA	NA	0.580059244862411	0.642951413157794	NA	NA	NA	NA	NA	NA	NA	NA	NA	NA	NA	NA	NA	NA	NA	NA	NA	NA	NA	NA	0	0	0
GROWTH.SMTH_Arab_Col-0_Kymo_190815-A.txt	growth.smth	4.93333333333333	2.18158751182375	2.1785672337739	-0.294659357436109	2.47322659120644	NA	NA	NA	NA	0.612444593759152	0.721330487680173	NA	NA	NA	NA	NA	NA	NA	NA	NA	NA	NA	NA	NA	NA	NA	NA	NA	NA	NA	NA	0	0	0
GROWTH.SMTH_Arab_Col-0_Kymo_190815-A.txt	growth.smth	5	1.93925704243472	1.93840819107812	-0.526650586599378	2.46505877767374	NA	NA	NA	NA	0.643705051006168	0.811597305837392	NA	NA	NA	NA	NA	NA	NA	NA	NA	NA	NA	NA	NA	NA	NA	NA	NA	NA	NA	NA	0	0	0
GROWTH.SMTH_Arab_Col-0_Kymo_190815-A.txt	growth.smth	5.06666666666667	1.77928341931997	1.7814046353129	-0.68249583550197	2.46390047081103	NA	NA	NA	NA	0.690082724911534	0.911966834375972	NA	NA	NA	NA	NA	NA	NA	NA	NA	NA	NA	NA	NA	NA	NA	NA	NA	NA	NA	NA	0	0	0
GROWTH.SMTH_Arab_Col-0_Kymo_190815-A.txt	growth.smth	5.13333333333333	1.77904312477187	1.78063198818301	-0.68996339808141	2.47059538626059	NA	NA	NA	NA	0.74362603189888	1.01977479159215	NA	NA	NA	NA	NA	NA	NA	NA	NA	NA	NA	NA	NA	NA	NA	NA	NA	NA	NA	NA	0	0	0
GROWTH.SMTH_Arab_Col-0_Kymo_190815-A.txt	growth.smth	5.2	1.96411097983011	1.96388320656512	-0.521701231206643	2.48558443776805	NA	NA	NA	NA	0.794403819869858	1.13350806316223	NA	NA	NA	NA	NA	NA	NA	NA	NA	NA	NA	NA	NA	NA	NA	NA	NA	NA	NA	NA	0	0	0
GROWTH.SMTH_Arab_Col-0_Kymo_190815-A.txt	growth.smth	5.26666666666667	2.29451466742685	2.29487139020243	-0.213953543924505	2.50882493412342	NA	NA	NA	NA	0.863006939524754	1.25300766342352	NA	NA	NA	NA	NA	NA	NA	NA	NA	NA	NA	NA	NA	NA	NA	NA	NA	NA	NA	NA	0	0	0
GROWTH.SMTH_Arab_Col-0_Kymo_190815-A.txt	growth.smth	5.33333333333333	2.68220825774543	2.68357149698376	0.143797680188653	2.5397738167918	NA	NA	NA	NA	0.939038289543203	1.3748194884816	NA	NA	NA	NA	NA	NA	NA	NA	NA	NA	NA	NA	NA	NA	NA	NA	NA	NA	NA	NA	0	0	0
GROWTH.SMTH_Arab_Col-0_Kymo_190815-A.txt	growth.smth	5.4	3.01126222245122	3.01102562707127	0.433583081864729	2.5774425452034	0.82359707767737	-0.382062896344645	2.60127965688085	2.80341275397859	1.01001645533304	1.49837174062585	0.82359707767737	-1.70286955719819	1.01001645533304	1.49837174062585	NA	NA	NA	NA	NA	NA	NA	NA	NA	NA	NA	NA	NA	NA	NA	NA	-0.382062896344645	2.60127965688085	2.80341275397859
GROWTH.SMTH_Arab_Col-0_Kymo_190815-A.txt	growth.smth	5.46666666666667	3.16881658180017	3.16593863512788	0.545424695352525	2.62051393977228	0.82359707767737	0.129900517680801	2.90212176587219	2.92678052068514	1.10086653935665	1.62263252104826	0.82359707767737	-1.70286955719819	1.10086653935665	1.62263252104826	NA	NA	NA	NA	NA	NA	NA	NA	NA	NA	NA	NA	NA	NA	NA	NA	0.129900517680801	2.90212176587219	2.92678052068514
GROWTH.SMTH_Arab_Col-0_Kymo_190815-A.txt	growth.smth	5.53333333333333	3.09382968652639	3.09136650879648	0.423875527854191	2.66749098093916	0.82359707767737	0.639872654708516	2.44976193106631	3.05391180139548	1.19858086574651	1.74532019075319	0.82359707767737	-1.70286955719819	1.19858086574651	1.74532019075319	NA	NA	NA	NA	NA	NA	NA	NA	NA	NA	NA	NA	NA	NA	NA	NA	0.639872654708516	2.44976193106631	3.05391180139548
GROWTH.SMTH_Arab_Col-0_Kymo_190815-A.txt	growth.smth	5.6	2.81545814099877	2.81642209759627	0.0995832639045621	2.71683883368842	0.829325648377722	1.16759050585637	1.24978376138542	3.18522479050659	1.28732863718811	1.86679377934227	0.829325648377722	-1.70633791039417	1.28732863718811	1.86679377934227	NA	NA	NA	NA	NA	NA	NA	NA	NA	NA	NA	NA	NA	NA	NA	NA	1.16759050585637	1.24978376138542	3.18522479050659
GROWTH.SMTH_Arab_Col-0_Kymo_190815-A.txt	growth.smth	5.66666666666667	2.43976519447855	2.4432135170184	-0.323878359720472	2.76709187673536	0.829325648377722	1.67350887402962	-0.340264278477708	3.31861408719894	1.39740650596	1.98516514089336	0.829325648377722	-1.70633791039417	1.39740650596	1.98516514089336	NA	NA	NA	NA	NA	NA	NA	NA	NA	NA	NA	NA	NA	NA	NA	NA	1.67350887402962	-0.340264278477708	3.31861408719894
GROWTH.SMTH_Arab_Col-0_Kymo_190815-A.txt	growth.smth	5.73333333333333	2.09474149159496	2.09616079092411	-0.720750888800179	2.81691167972053	0.829325648377722	2.17787099336237	-1.96964029303522	3.45267888530917	1.5125914244621	2.09943572347204	0.829325648377722	-1.70633791039417	1.5125914244621	2.09943572347204	NA	NA	NA	NA	NA	NA	NA	NA	NA	NA	NA	NA	NA	NA	NA	NA	2.17787099336237	-1.96964029303522	3.45267888530917
GROWTH.SMTH_Arab_Col-0_Kymo_190815-A.txt	growth.smth	5.8	1.88097237258341	1.87801198583636	-0.987082103193082	2.86509408902548	0.835094064438334	2.69877749739066	-3.24155083336796	3.58757616519994	1.6123865805812	2.21002231871638	0.835094064438334	-1.70878102236435	1.6123865805812	2.21002231871638	NA	NA	NA	NA	NA	NA	NA	NA	NA	NA	NA	NA	NA	NA	NA	NA	2.69877749739066	-3.24155083336796	3.58757616519994
GROWTH.SMTH_Arab_Col-0_Kymo_190815-A.txt	growth.smth	5.86666666666667	1.86686800153552	1.86334889484268	-1.04718602876704	2.91053492360566	0.835094064438334	-3.08348795752649	-3.71500621700868	3.72128627077621	1.73481463123003	2.31560615338233	0.835094064438334	-1.70878102236435	1.73481463123003	2.31560615338233	NA	NA	NA	NA	NA	NA	NA	NA	NA	NA	NA	NA	NA	NA	NA	NA	-3.08348795752649	-3.71500621700868	3.72128627077621
GROWTH.SMTH_Arab_Col-0_Kymo_190815-A.txt	growth.smth	5.93333333333333	2.10704130548049	2.10815046268794	-0.844018927639084	2.952169390323	0.835094064438334	-2.58365388772239	-3.26832058253755	3.8525696712006	1.85937898301594	2.41564549123037	0.835094064438334	-1.70878102236435	1.85937898301594	2.41564549123037	NA	NA	NA	NA	NA	NA	NA	NA	NA	NA	NA	NA	NA	NA	NA	NA	-2.58365388772239	-3.26832058253755	3.8525696712006
GROWTH.SMTH_Arab_Col-0_Kymo_190815-A.txt	growth.smth	6	2.62627556035591	2.63141889633692	-0.357490014280817	2.98890891061391	0.835094064438334	-2.08474051915991	-1.95687689032328	3.98050110816046	1.98491728316483	2.50990352513397	0.835094064438334	-1.70878102236435	1.98491728316483	2.50990352513397	NA	NA	NA	NA	NA	NA	NA	NA	NA	NA	NA	NA	NA	NA	NA	NA	-2.08474051915991	-1.95687689032328	3.98050110816046
GROWTH.SMTH_Arab_Col-0_Kymo_190815-A.txt	growth.smth	6.06666666666667	3.36612830057891	3.36891738262437	0.349306999709487	3.01961038291134	0.840902603005603	-1.57196701731932	-0.00480491933917262	4.10434725186442	2.08360606194443	2.59830899003933	0.840902603005603	-1.71007204609224	2.08360606194443	2.59830899003933	NA	NA	NA	NA	NA	NA	NA	NA	NA	NA	NA	NA	NA	NA	NA	NA	-1.57196701731932	-0.00480491933917262	4.10434725186442
GROWTH.SMTH_Arab_Col-0_Kymo_190815-A.txt	growth.smth	6.13333333333333	4.15670635566278	4.15440106836055	1.11129060425844	3.0431104640989	0.840902603005603	-1.07541296213341	2.00779551470378	4.22365711989115	2.20650403694391	2.68098883734516	0.840902603005603	-1.71007204609224	2.20650403694391	2.68098883734516	NA	NA	NA	NA	NA	NA	NA	NA	NA	NA	NA	NA	NA	NA	NA	NA	-1.07541296213341	2.00779551470378	4.22365711989115
GROWTH.SMTH_Arab_Col-0_Kymo_190815-A.txt	growth.smth	6.2	4.77313281154446	4.76970514577538	1.71136928252559	3.05833586324686	0.840902603005603	-0.579332163143897	3.62939731137139	4.3370864055769	2.3266098701636	2.75745576802816	0.840902603005603	-1.71007204609224	2.3266098701636	2.75745576802816	NA	NA	NA	NA	NA	NA	NA	NA	NA	NA	NA	NA	NA	NA	NA	NA	-0.579332163143897	3.62939731137139	4.3370864055769
GROWTH.SMTH_Arab_Col-0_Kymo_190815-A.txt	growth.smth	6.26666666666667	5.03615599216917	5.03478143421771	1.97031197319984	3.06446946101508	0.840902603005603	-0.0835845518747741	4.42850969500546	4.44402447505718	2.44275719677268	2.82773692140657	0.840902603005603	-1.71007204609224	2.44275719677268	2.82773692140657	NA	NA	NA	NA	NA	NA	NA	NA	NA	NA	NA	NA	NA	NA	NA	NA	-0.0835845518747741	4.42850969500546	4.44402447505718
GROWTH.SMTH_Arab_Col-0_Kymo_190815-A.txt	growth.smth	6.33333333333333	4.87325889943793	4.87354674946643	1.81242144224086	3.06112530722275	0.840902603005603	0.411961728900442	4.16380781314098	4.54396950108234	2.55386674335655	2.8919097000301	0.840902603005603	-1.71007204609224	2.55386674335655	2.8919097000301	NA	NA	NA	NA	NA	NA	NA	NA	NA	NA	NA	NA	NA	NA	NA	NA	0.411961728900442	4.16380781314098	4.54396950108234
GROWTH.SMTH_Arab_Col-0_Kymo_190815-A.txt	growth.smth	6.4	4.3234897609052	4.32470785985036	1.27622951976398	3.04847834008333	0.840902603005603	0.907430287248686	2.85505136374824	4.63653585889609	2.65897750468099	2.95009802237039	0.840902603005603	-1.71007204609224	2.65897750468099	2.95009802237039	NA	NA	NA	NA	NA	NA	NA	NA	NA	NA	NA	NA	NA	NA	NA	NA	0.907430287248686	2.85505136374824	4.63653585889609
GROWTH.SMTH_Arab_Col-0_Kymo_190815-A.txt	growth.smth	6.46666666666667	3.51331553763612	3.51340391873775	0.486092739610228	3.02731117912412	0.840902603005603	1.4029362750094	0.788827593747099	4.72145852933561	2.75727305081876	3.00246859402559	0.840902603005603	-1.71007204609224	2.75727305081876	3.00246859402559	NA	NA	NA	NA	NA	NA	NA	NA	NA	NA	NA	NA	NA	NA	NA	NA	1.4029362750094	0.788827593747099	4.72145852933561
GROWTH.SMTH_Arab_Col-0_Kymo_190815-A.txt	growth.smth	6.53333333333333	2.61463393658596	2.613368579793	-0.385598039730643	2.99896661951986	0.840902603005603	1.89858605169682	-1.54491330768314	4.79859428688697	2.84810163073327	3.04922707840757	0.840902603005603	-1.71007204609224	2.84810163073327	3.04922707840757	NA	NA	NA	NA	NA	NA	NA	NA	NA	NA	NA	NA	NA	NA	NA	NA	1.89858605169682	-1.54491330768314	4.79859428688697
GROWTH.SMTH_Arab_Col-0_Kymo_190815-A.txt	growth.smth	6.6	1.81008683210558	1.81192019625958	-1.15329705898519	2.96521725524063	0.840902603005603	2.39447676310546	-3.5713576955459	4.86791958915467	2.93098913585831	3.09061407099992	0.840902603005603	-1.71007204609224	2.93098913585831	3.09061407099992	NA	NA	NA	NA	NA	NA	NA	NA	NA	NA	NA	NA	NA	NA	NA	NA	2.39447676310546	-3.5713576955459	4.86791958915467
GROWTH.SMTH_Arab_Col-0_Kymo_190815-A.txt	growth.smth	6.66666666666667	1.26949616707969	1.27119930689269	-1.65687888923707	2.92807819612539	0.840902603005603	2.89069588138239	-4.77518261400132	4.92952522484131	3.00564444297634	3.12690080419097	0.840902603005603	-1.71007204609224	3.00564444297634	3.12690080419097	NA	NA	NA	NA	NA	NA	NA	NA	NA	NA	NA	NA	NA	NA	NA	NA	2.89069588138239	-4.77518261400132	4.92952522484131
GROWTH.SMTH_Arab_Col-0_Kymo_190815-A.txt	growth.smth	6.73333333333333	1.0966479738693	1.09250118990745	-1.79709315449048	2.8895943443935	0.835094064438334	-2.90157061923033	-4.84128420288984	4.9841666182143	3.11208907671039	3.15870799238089	0.835094064438334	-1.70878102236435	3.11208907671039	3.15870799238089	NA	NA	NA	NA	NA	NA	NA	NA	NA	NA	NA	NA	NA	NA	NA	NA	-2.90157061923033	-4.84128420288984	4.9841666182143
GROWTH.SMTH_Arab_Col-0_Kymo_190815-A.txt	growth.smth	6.8	1.30657815588384	1.30542118924462	-1.54621551489865	2.85163670413897	0.835094064438334	-2.40377256834794	-3.72322639162455	5.03181748685061	3.17187946357628	3.18616258488682	0.835094064438334	-1.70878102236435	3.17187946357628	3.18616258488682	NA	NA	NA	NA	NA	NA	NA	NA	NA	NA	NA	NA	NA	NA	NA	NA	-2.40377256834794	-3.72322639162455	5.03181748685061
GROWTH.SMTH_Arab_Col-0_Kymo_190815-A.txt	growth.smth	6.86666666666667	1.86186800448922	1.86862848670858	-0.947117889119494	2.81574637582408	0.835094064438334	-1.90549306269538	-1.66629586311337	5.07270432951333	3.22363612518955	3.20951354326387	0.835094064438334	-1.70878102236435	3.22363612518955	3.20951354326387	NA	NA	NA	NA	NA	NA	NA	NA	NA	NA	NA	NA	NA	NA	NA	NA	-1.90549306269538	-1.66629586311337	5.07270432951333
GROWTH.SMTH_Arab_Col-0_Kymo_190815-A.txt	growth.smth	6.93333333333333	2.65081671959575	2.65344048685398	-0.129621722254644	2.783062209105	0.835094064438334	-1.40668821791177	0.834384643084625	5.10725308312421	3.26769620305964	3.22909850019345	0.835094064438334	-1.70878102236435	3.26769620305964	3.22909850019345	NA	NA	NA	NA	NA	NA	NA	NA	NA	NA	NA	NA	NA	NA	NA	NA	-1.40668821791177	0.834384643084625	5.10725308312421
GROWTH.SMTH_Arab_Col-0_Kymo_190815-A.txt	growth.smth	7	3.44754334940586	3.44311509275463	0.688764439791266	2.75435065296011	0.835094064438334	-0.907324370381993	3.1629989480891	5.13593941428416	3.30450717266625	3.24525976472571	0.835094064438334	-1.70878102236435	3.30450717266625	3.24525976472571	NA	NA	NA	NA	NA	NA	NA	NA	NA	NA	NA	NA	NA	NA	NA	NA	-0.907324370381993	3.1629989480891	5.13593941428416
GROWTH.SMTH_Arab_Col-0_Kymo_190815-A.txt	growth.smth	7.06666666666667	4.00071534880709	3.99822024914957	1.26809629431892	2.73012395482764	0.835094064438334	-0.40737775785749	4.7370526703613	5.15927247120751	3.33460075192292	3.25833867695139	0.835094064438334	-1.70878102236435	3.33460075192292	3.25833867695139	NA	NA	NA	NA	NA	NA	NA	NA	NA	NA	NA	NA	NA	NA	NA	NA	-0.40737775785749	4.7370526703613	5.15927247120751
GROWTH.SMTH_Arab_Col-0_Kymo_190815-A.txt	growth.smth	7.13333333333333	4.15592095542331	4.15477553690362	1.44397845903153	2.71079707786915	0.835094064438334	0.0931660327922361	5.15532381583017	5.17777889297327	3.35856622712207	3.26867011499522	0.835094064438334	-1.70878102236435	3.35856622712207	3.26867011499522	NA	NA	NA	NA	NA	NA	NA	NA	NA	NA	NA	NA	NA	NA	NA	NA	0.0931660327922361	5.15532381583017	5.17777889297327
GROWTH.SMTH_Arab_Col-0_Kymo_190815-A.txt	growth.smth	7.2	3.88221638013829	3.88140711186229	1.18458936613687	2.69681774572235	0.835094064438334	0.594312844683368	4.30173554263187	5.19198771206128	3.37702461982379	3.27657733468293	0.835094064438334	-1.70878102236435	3.37702461982379	3.27657733468293	NA	NA	NA	NA	NA	NA	NA	NA	NA	NA	NA	NA	NA	NA	NA	NA	0.594312844683368	4.30173554263187	5.19198771206128
GROWTH.SMTH_Arab_Col-0_Kymo_190815-A.txt	growth.smth	7.26666666666667	3.27116895640495	3.27369885226198	0.584978919725685	2.68871993253291	0.829325648377722	1.09456893226131	2.38508476042452	5.2027283580534	3.43456356753098	3.28254016507441	0.829325648377722	-1.70633791039417	3.43456356753098	3.28254016507441	NA	NA	NA	NA	NA	NA	NA	NA	NA	NA	NA	NA	NA	NA	NA	NA	1.09456893226131	2.38508476042452	5.2027283580534
GROWTH.SMTH_Arab_Col-0_Kymo_190815-A.txt	growth.smth	7.33333333333333	2.50770188333115	2.50802840777058	-0.179058279042116	2.68708668680891	0.829325648377722	1.59722247322862	-0.137688582847941	5.21092282982329	3.44539119352711	3.28708117610386	0.829325648377722	-1.70633791039417	3.44539119352711	3.28708117610386	NA	NA	NA	NA	NA	NA	NA	NA	NA	NA	NA	NA	NA	NA	NA	NA	1.59722247322862	-0.137688582847941	5.21092282982329
GROWTH.SMTH_Arab_Col-0_Kymo_190815-A.txt	growth.smth	7.4	1.78897687344926	1.78650141452796	-0.905941395770396	2.6924428102942	0.829325648377722	2.10041621345156	-2.63530464927526	5.21630402436644	3.45251081282165	3.29005931151003	0.829325648377722	-1.70633791039417	3.45251081282165	3.29005931151003	NA	NA	NA	NA	NA	NA	NA	NA	NA	NA	NA	NA	NA	NA	NA	NA	2.10041621345156	-2.63530464927526	5.21630402436644
GROWTH.SMTH_Arab_Col-0_Kymo_190815-A.txt	growth.smth	7.46666666666667	1.2902033820987	1.29310378148563	-1.41201177972328	2.70511556120448	0.829325648377722	2.60413592164423	-4.48343927749391	5.21928854544095	3.45646266800041	3.29170972238693	0.829325648377722	-1.70633791039417	3.45646266800041	3.29170972238693	NA	NA	NA	NA	NA	NA	NA	NA	NA	NA	NA	NA	NA	NA	NA	NA	2.60413592164423	-4.48343927749391	5.21928854544095
GROWTH.SMTH_Arab_Col-0_Kymo_190815-A.txt	growth.smth	7.53333333333333	1.1499590379504	1.15315581316912	-1.5719440474018	2.72509986056638	0.829325648377722	3.10836491105094	-5.2173688458412	5.2202503752252	3.45773672481544	3.29224140374734	0.829325648377722	-1.70633791039417	3.45773672481544	3.29224140374734	NA	NA	NA	NA	NA	NA	NA	NA	NA	NA	NA	NA	NA	NA	NA	NA	3.10836491105094	-5.2173688458412	5.2202503752252
GROWTH.SMTH_Arab_Col-0_Kymo_190815-A.txt	growth.smth	7.6	1.40292846221251	1.39871178440488	-1.35324593882444	2.75195772322488	0.829325648377722	-2.6701003110892	-4.65002439441013	5.21951858097211	3.45676735579099	3.29183689060302	0.829325648377722	-1.70633791039417	3.45676735579099	3.29183689060302	NA	NA	NA	NA	NA	NA	NA	NA	NA	NA	NA	NA	NA	NA	NA	NA	-2.6701003110892	-4.65002439441013	5.21951858097211
GROWTH.SMTH_Arab_Col-0_Kymo_190815-A.txt	growth.smth	7.66666666666667	1.97391778605515	1.97169902000214	-0.813080311075444	2.78477933107342	0.829325648377722	-2.16490808013266	-2.92054645172689	5.21737704304778	3.45393135487988	3.29065278900884	0.829325648377722	-1.70633791039417	3.45393135487988	3.29065278900884	NA	NA	NA	NA	NA	NA	NA	NA	NA	NA	NA	NA	NA	NA	NA	NA	-2.16490808013266	-2.92054645172689	5.21737704304778
GROWTH.SMTH_Arab_Col-0_Kymo_190815-A.txt	growth.smth	7.73333333333333	2.7517861309226	2.7566209401002	-0.0656081678086186	2.82222910790505	0.829325648377722	-1.65926295904622	-0.460669402798425	5.21406583612789	3.44954867286729	3.28882099564393	0.829325648377722	-1.70633791039417	3.44954867286729	3.28882099564393	NA	NA	NA	NA	NA	NA	NA	NA	NA	NA	NA	NA	NA	NA	NA	NA	-1.65926295904622	-0.460669402798425	5.21406583612789
GROWTH.SMTH_Arab_Col-0_Kymo_190815-A.txt	growth.smth	7.8	3.59387952787858	3.59619741567235	0.733510920192035	2.86268649547695	0.829325648377722	-1.1531843615952	2.11297789093007	5.20978381646454	3.44388515790611	3.28645041314833	0.829325648377722	-1.70633791039417	3.44388515790611	3.28645041314833	NA	NA	NA	NA	NA	NA	NA	NA	NA	NA	NA	NA	NA	NA	NA	NA	-1.1531843615952	2.11297789093007	5.20978381646454
GROWTH.SMTH_Arab_Col-0_Kymo_190815-A.txt	growth.smth	7.86666666666667	4.30135911957603	4.29879932811641	1.39433473327344	2.90446459483993	0.82359707767737	-0.646589395840682	4.15443288871653	5.20512209704588	3.48189926458385	3.28386740760136	0.82359707767737	-1.70286955719819	3.48189926458385	3.28386740760136	NA	NA	NA	NA	NA	NA	NA	NA	NA	NA	NA	NA	NA	NA	NA	NA	-0.646589395840682	4.15443288871653	5.20512209704588
GROWTH.SMTH_Arab_Col-0_Kymo_190815-A.txt	growth.smth	7.93333333333333	4.68723681317186	4.68425633099269	1.73819953274469	2.94605679824509	0.82359707767737	-0.13961906324274	5.14966394993726	5.20026732765546	3.47540722284589	3.28117497507566	0.82359707767737	-1.70286955719819	3.47540722284589	3.28117497507566	NA	NA	NA	NA	NA	NA	NA	NA	NA	NA	NA	NA	NA	NA	NA	NA	-0.13961906324274	5.14966394993726	5.20026732765546
GROWTH.SMTH_Arab_Col-0_Kymo_190815-A.txt	growth.smth	8	4.65869350181981	4.65615262777032	1.66981060002482	2.98634202774252	0.82359707767737	0.367717663865209	4.84752548821021	5.19479635390404	3.46809842171383	3.2781377844742	0.82359707767737	-1.70286955719819	3.46809842171383	3.2781377844742	NA	NA	NA	NA	NA	NA	NA	NA	NA	NA	NA	NA	NA	NA	NA	NA	0.367717663865209	4.84752548821021	5.19479635390404
GROWTH.SMTH_Arab_Col-0_Kymo_190815-A.txt	growth.smth	8.06666666666667	4.24111813971842	4.24240708806365	1.21771808605772	3.02468900200266	0.82359707767737	0.875400033004336	3.32438938369289	5.18876618561651	3.46005149260727	3.27478645112245	0.82359707767737	-1.70286955719819	3.46005149260727	3.27478645112245	NA	NA	NA	NA	NA	NA	NA	NA	NA	NA	NA	NA	NA	NA	NA	NA	0.875400033004336	3.32438938369289	5.18876618561651
GROWTH.SMTH_Arab_Col-0_Kymo_190815-A.txt	growth.smth	8.13333333333333	3.56785911195044	3.57320366881936	0.512267599217604	3.06093606959807	0.82359707767737	1.38340372446963	0.965433415820642	5.18220568204468	3.45130747562762	3.27113595149635	0.82359707767737	-1.70286955719819	3.45130747562762	3.27113595149635	NA	NA	NA	NA	NA	NA	NA	NA	NA	NA	NA	NA	NA	NA	NA	NA	1.38340372446963	0.965433415820642	5.18220568204468
GROWTH.SMTH_Arab_Col-0_Kymo_190815-A.txt	growth.smth	8.2	2.81923247622763	2.81878234686049	-0.276485584016972	3.09526793087332	0.82359707767737	1.89169981802388	-1.63235627951036	5.17511660316161	3.44187139465448	3.26718613502274	0.82359707767737	-1.70286955719819	3.44187139465448	3.26718613502274	NA	NA	NA	NA	NA	NA	NA	NA	NA	NA	NA	NA	NA	NA	NA	NA	1.89169981802388	-1.63235627951036	5.17511660316161
GROWTH.SMTH_Arab_Col-0_Kymo_190815-A.txt	growth.smth	8.26666666666667	2.15055239209249	2.1441012958787	-0.983938833515157	3.12804012938933	0.82359707767737	2.40025384283468	-3.81134862660122	5.16747382885598	3.43171277450329	3.26292175090394	0.82359707767737	-1.70286955719819	3.43171277450329	3.26292175090394	NA	NA	NA	NA	NA	NA	NA	NA	NA	NA	NA	NA	NA	NA	NA	NA	2.40025384283468	-3.81134862660122	5.16747382885598
GROWTH.SMTH_Arab_Col-0_Kymo_190815-A.txt	growth.smth	8.33333333333333	1.70612894410937	1.70536592566641	-1.45423790961602	3.15960383527767	0.82359707767737	2.90902499505125	-5.02032727859636	5.15922487170051	3.4207652755175	3.2583120561866	0.82359707767737	-1.70286955719819	3.4207652755175	3.2583120561866	NA	NA	NA	NA	NA	NA	NA	NA	NA	NA	NA	NA	NA	NA	NA	NA	2.90902499505125	-5.02032727859636	5.15922487170051
GROWTH.SMTH_Arab_Col-0_Kymo_190815-A.txt	growth.smth	8.4	1.63359665599967	1.63897425406379	-1.55119316408257	3.19016741814157	0.82359707767737	-2.86521971288852	-4.95484304269337	5.15028892175337	3.40892577798532	3.25331013110607	0.82359707767737	-1.70286955719819	3.40892577798532	3.25331013110607	NA	NA	NA	NA	NA	NA	NA	NA	NA	NA	NA	NA	NA	NA	NA	NA	-2.86521971288852	-4.95484304269337	5.15028892175337
GROWTH.SMTH_Arab_Col-0_Kymo_190815-A.txt	growth.smth	8.46666666666667	1.99959984923856	2.00257305329969	-1.21714218360667	3.21971523690174	0.82359707767737	-2.35616447586768	-3.63481273025121	5.1405557524324	3.39605337398759	3.24785207601218	0.82359707767737	-1.70286955719819	3.39605337398759	3.24785207601218	NA	NA	NA	NA	NA	NA	NA	NA	NA	NA	NA	NA	NA	NA	NA	NA	-2.35616447586768	-3.63481273025121	5.1405557524324
GROWTH.SMTH_Arab_Col-0_Kymo_190815-A.txt	growth.smth	8.53333333333333	2.71765263725734	2.71765824657145	-0.530337511203568	3.24799575777074	0.82359707767737	-1.84705647117833	-1.39922491455729	5.12988487593532	3.38196880602848	3.24185629581116	0.82359707767737	-1.70286955719819	3.38196880602848	3.24185629581116	NA	NA	NA	NA	NA	NA	NA	NA	NA	NA	NA	NA	NA	NA	NA	NA	-1.84705647117833	-1.39922491455729	5.12988487593532
GROWTH.SMTH_Arab_Col-0_Kymo_190815-A.txt	growth.smth	8.6	3.57980566661683	3.57978021028089	0.305194632791682	3.27458557748533	0.82359707767737	-1.33796423746195	1.18092151433527	5.1181053582126	3.36645492085752	3.23522308914379	0.82359707767737	-1.70286955719819	3.36645492085752	3.23522308914379	NA	NA	NA	NA	NA	NA	NA	NA	NA	NA	NA	NA	NA	NA	NA	NA	-1.33796423746195	1.18092151433527	5.1181053582126
GROWTH.SMTH_Arab_Col-0_Kymo_190815-A.txt	growth.smth	8.66666666666667	4.33425355708528	4.33169079077554	1.03267048817972	3.29902030259231	0.82359707767737	-0.828962285721225	3.44915938609701	5.10501668346487	3.3492586775675	3.22783474871673	0.82359707767737	-1.70286955719819	3.3492586775675	3.22783474871673	NA	NA	NA	NA	NA	NA	NA	NA	NA	NA	NA	NA	NA	NA	NA	NA	-0.828962285721225	3.44915938609701	5.10501668346487
GROWTH.SMTH_Arab_Col-0_Kymo_190815-A.txt	growth.smth	8.73333333333333	4.75998151401689	4.75599811370859	1.43504239651956	3.32095571718573	0.82359707767737	-0.320130141342126	4.83177099397803	5.0903909966471	3.33009516014771	3.21955634691944	0.82359707767737	-1.70286955719819	3.33009516014771	3.21955634691944	NA	NA	NA	NA	NA	NA	NA	NA	NA	NA	NA	NA	NA	NA	NA	NA	-0.320130141342126	4.83177099397803	5.0903909966471
GROWTH.SMTH_Arab_Col-0_Kymo_190815-A.txt	growth.smth	8.8	4.75061232945257	4.75006963631767	1.40976831986889	3.34030131644547	0.82359707767737	0.188448817524394	4.98414730723275	5.07397695374128	3.30865390019256	3.21023733013405	0.82359707767737	-1.70286955719819	3.30865390019256	3.21023733013405	NA	NA	NA	NA	NA	NA	NA	NA	NA	NA	NA	NA	NA	NA	NA	NA	0.188448817524394	4.98414730723275	5.07397695374128
GROWTH.SMTH_Arab_Col-0_Kymo_190815-A.txt	growth.smth	8.86666666666667	4.34770653178367	4.34991994376457	0.992648762084573	3.35727118167647	0.82359707767737	0.696688657925962	3.87742702980571	5.05550528175719	3.28460762489899	3.19971398116597	0.82359707767737	-1.70286955719819	3.28460762489899	3.19971398116597	NA	NA	NA	NA	NA	NA	NA	NA	NA	NA	NA	NA	NA	NA	NA	NA	0.696688657925962	3.87742702980571	5.05550528175719
GROWTH.SMTH_Arab_Col-0_Kymo_190815-A.txt	growth.smth	8.93333333333333	3.6911649462204	3.69326203685484	0.320934651122225	3.37232738572873	0.82359707767737	1.20450225789255	1.80321572418595	5.03469600486298	3.25762332351157	3.18781273864787	0.82359707767737	-1.70286955719819	3.25762332351157	3.18781273864787	NA	NA	NA	NA	NA	NA	NA	NA	NA	NA	NA	NA	NA	NA	NA	NA	1.20450225789255	1.80321572418595	5.03469600486298
GROWTH.SMTH_Arab_Col-0_Kymo_190815-A.txt	growth.smth	9	2.95470770339284	2.955566843272	-0.430468821164919	3.38603566443262	0.82359707767737	1.7118026780837	-0.704281223993737	5.01126714301122	3.22737529093691	3.17435429226873	0.82359707767737	-1.70286955719819	3.22737529093691	3.17435429226873	NA	NA	NA	NA	NA	NA	NA	NA	NA	NA	NA	NA	NA	NA	NA	NA	1.7118026780837	-0.704281223993737	5.01126714301122
GROWTH.SMTH_Arab_Col-0_Kymo_190815-A.txt	growth.smth	9.06666666666667	2.30420091330001	2.30275814986583	-1.09612867263439	3.39888682249556	0.82359707767737	2.21850449066421	-3.0077177596945	4.98494454860169	3.19355958201612	3.15915830988485	0.82359707767737	-1.70286955719819	3.19355958201612	3.15915830988485	NA	NA	NA	NA	NA	NA	NA	NA	NA	NA	NA	NA	NA	NA	NA	NA	2.21850449066421	-3.0077177596945	4.98494454860169
GROWTH.SMTH_Arab_Col-0_Kymo_190815-A.txt	growth.smth	9.13333333333333	1.87597443203919	1.87371133484983	-1.53743091209434	3.41114224693927	0.829325648377722	2.72064051862387	-4.52309562779104	4.95572939940748	3.11619355293235	3.14219822350273	0.829325648377722	-1.70633791039417	3.11619355293235	3.14219822350273	NA	NA	NA	NA	NA	NA	NA	NA	NA	NA	NA	NA	NA	NA	NA	NA	2.72064051862387	-4.52309562779104	4.95572939940748
GROWTH.SMTH_Arab_Col-0_Kymo_190815-A.txt	growth.smth	9.2	1.77471778835388	1.77474656476863	-1.64799605088703	3.42274261565069	0.829325648377722	-3.05771526025215	-4.90737173984056	4.92468519289663	3.07727425581808	3.12406640535034	0.829325648377722	-1.70633791039417	3.07727425581808	3.12406640535034	NA	NA	NA	NA	NA	NA	NA	NA	NA	NA	NA	NA	NA	NA	NA	NA	-3.05771526025215	-4.90737173984056	4.92468519289663
GROWTH.SMTH_Arab_Col-0_Kymo_190815-A.txt	growth.smth	9.26666666666667	2.06067917410064	2.06208140100966	-1.37121084247278	3.43329224347759	0.829325648377722	-2.55373505835475	-4.06933119446766	4.89025472585869	3.03439573299762	3.10382262669531	0.829325648377722	-1.70633791039417	3.03439573299762	3.10382262669531	NA	NA	NA	NA	NA	NA	NA	NA	NA	NA	NA	NA	NA	NA	NA	NA	-2.55373505835475	-4.06933119446766	4.89025472585869
GROWTH.SMTH_Arab_Col-0_Kymo_190815-A.txt	growth.smth	9.33333333333333	2.70897449136891	2.7104813518482	-0.731631062061549	3.44211241390518	0.829325648377722	-2.0506665959782	-2.24012305614602	4.85227907239202	2.98745104760401	3.08132845195851	0.829325648377722	-1.70633791039417	2.98745104760401	3.08132845195851	NA	NA	NA	NA	NA	NA	NA	NA	NA	NA	NA	NA	NA	NA	NA	NA	-2.0506665959782	-2.24012305614602	4.85227907239202
GROWTH.SMTH_Arab_Col-0_Kymo_190815-A.txt	growth.smth	9.4	3.58769923048266	3.59096308145237	0.142611929829284	3.44835115161889	0.835094064438334	-1.55409089334311	0.0803792940879284	4.81178971121986	2.90054891155615	3.05715058498725	0.835094064438334	-1.70878102236435	2.90054891155615	3.05715058498725	NA	NA	NA	NA	NA	NA	NA	NA	NA	NA	NA	NA	NA	NA	NA	NA	-1.55409089334311	0.0803792940879284	4.81178971121986
GROWTH.SMTH_Arab_Col-0_Kymo_190815-A.txt	growth.smth	9.46666666666667	4.47735934777279	4.47972746390976	1.02859198909332	3.45113547481261	0.835094064438334	-1.05345009123525	2.35858895500079	4.76891681139272	2.84909157406589	3.03132663027497	0.835094064438334	-1.70878102236435	2.84909157406589	3.03132663027497	NA	NA	NA	NA	NA	NA	NA	NA	NA	NA	NA	NA	NA	NA	NA	NA	-1.05345009123525	2.35858895500079	4.76891681139272
GROWTH.SMTH_Arab_Col-0_Kymo_190815-A.txt	growth.smth	9.53333333333333	5.11490693859332	5.11108469621274	1.66134115810385	3.44974353810533	0.835094064438334	-0.553852010051168	4.01643226153078	4.72240983771047	2.79379325691922	3.00304990152631	0.835094064438334	-1.70878102236435	2.79379325691922	3.00304990152631	NA	NA	NA	NA	NA	NA	NA	NA	NA	NA	NA	NA	NA	NA	NA	NA	-0.553852010051168	4.01643226153078	4.72240983771047
GROWTH.SMTH_Arab_Col-0_Kymo_190815-A.txt	growth.smth	9.6	5.28292019637757	5.2757204401305	1.83196049850891	3.44375994161812	0.840902603005603	-0.0619876095555587	4.66469565115173	4.67367198389168	2.7017420026962	2.97311636456471	0.840902603005603	-1.71007204609224	2.7017420026962	2.97311636456471	NA	NA	NA	NA	NA	NA	NA	NA	NA	NA	NA	NA	NA	NA	NA	NA	-0.0619876095555587	4.66469565115173	4.67367198389168
GROWTH.SMTH_Arab_Col-0_Kymo_190815-A.txt	growth.smth	9.66666666666667	4.92784449037612	4.9248671111699	1.49169622075509	3.43317089041124	0.840902603005603	0.435063821163805	4.19198930658819	4.62261784428535	2.64303795679383	2.94142359426397	0.840902603005603	-1.71007204609224	2.64303795679383	2.94142359426397	NA	NA	NA	NA	NA	NA	NA	NA	NA	NA	NA	NA	NA	NA	NA	NA	0.435063821163805	4.19198930658819	4.62261784428535
GROWTH.SMTH_Arab_Col-0_Kymo_190815-A.txt	growth.smth	9.73333333333333	4.20068381101515	4.20366073006049	0.785291191080568	3.4183695389761	0.840902603005603	0.931072068398616	2.72704137967134	4.56810556088799	2.58106938492691	2.90719537535126	0.840902603005603	-1.71007204609224	2.58106938492691	2.90719537535126	NA	NA	NA	NA	NA	NA	NA	NA	NA	NA	NA	NA	NA	NA	NA	NA	0.931072068398616	2.72704137967134	4.56810556088799
GROWTH.SMTH_Arab_Col-0_Kymo_190815-A.txt	growth.smth	9.8	3.3704551585987	3.3759897819711	-0.0240852125687689	3.4000749945357	0.846751543153634	1.41835066428226	0.685144733777531	4.51180894643201	2.48594918072021	2.87141535245369	0.846751543153634	-1.71006195210999	2.48594918072021	2.87141535245369	NA	NA	NA	NA	NA	NA	NA	NA	NA	NA	NA	NA	NA	NA	NA	NA	1.41835066428226	0.685144733777531	4.51180894643201
GROWTH.SMTH_Arab_Col-0_Kymo_190815-A.txt	growth.smth	9.86666666666667	2.68888316862268	2.69240942442484	-0.686792541962269	3.37920196638261	0.846751543153634	1.91199342546485	-1.49006054323833	4.45305398253357	2.4216242893329	2.83359359905303	0.846751543153634	-1.71006195210999	2.4216242893329	2.83359359905303	NA	NA	NA	NA	NA	NA	NA	NA	NA	NA	NA	NA	NA	NA	NA	NA	1.91199342546485	-1.49006054323833	4.45305398253357
GROWTH.SMTH_Arab_Col-0_Kymo_190815-A.txt	growth.smth	9.93333333333333	2.29480456064687	2.29323129552774	-1.06349937679471	3.35673067231769	0.846751543153634	2.40474009468134	-3.25198347328386	4.39108799854345	2.35469751395473	2.7931602903622	0.846751543153634	-1.71006195210999	2.35469751395473	2.7931602903622	NA	NA	NA	NA	NA	NA	NA	NA	NA	NA	NA	NA	NA	NA	NA	NA	2.40474009468134	-3.25198347328386	4.39108799854345
GROWTH.SMTH_Arab_Col-0_Kymo_190815-A.txt	growth.smth	10	2.1996188740539	2.19654457506211	-1.13706876962787	3.33361334468509	0.852641165897643	2.88796017917528	-4.1880302968497	4.32644476095987	2.25693786751623	2.75036736246139	0.852641165897643	-1.70857421803537	2.25693786751623	2.75036736246139	NA	NA	NA	NA	NA	NA	NA	NA	NA	NA	NA	NA	NA	NA	NA	NA	2.88796017917528	-4.1880302968497	4.32644476095987
GROWTH.SMTH_Arab_Col-0_Kymo_190815-A.txt	growth.smth	10.0666666666667	2.34622908094741	2.34623674398667	-0.964490217092106	3.31072696107391	0.852641165897643	-2.9043743541937	-4.14071080398625	4.26001055278793	2.1881577435595	2.70571740541232	0.852641165897643	-1.70857421803537	2.1881577435595	2.70571740541232	NA	NA	NA	NA	NA	NA	NA	NA	NA	NA	NA	NA	NA	NA	NA	NA	-2.9043743541937	-4.14071080398625	4.26001055278793
GROWTH.SMTH_Arab_Col-0_Kymo_190815-A.txt	growth.smth	10.1333333333333	2.66056148690785	2.66109960907054	-0.627762127269224	3.28886173633505	0.852641165897643	-2.41412025333249	-3.12965493116001	4.19043058867194	2.11726188623425	2.65820038890121	0.852641165897643	-1.70857421803537	2.11726188623425	2.65820038890121	NA	NA	NA	NA	NA	NA	NA	NA	NA	NA	NA	NA	NA	NA	NA	NA	-2.41412025333249	-3.12965493116001	4.19043058867194
GROWTH.SMTH_Arab_Col-0_Kymo_190815-A.txt	growth.smth	10.2	3.06058773887185	3.05883408234418	-0.209898633394062	3.26873271573376	0.852641165897643	-1.92432986938659	-1.42563616581547	4.11777732213879	2.04448059129135	2.60773502723478	0.852641165897643	-1.70857421803537	2.04448059129135	2.60773502723478	NA	NA	NA	NA	NA	NA	NA	NA	NA	NA	NA	NA	NA	NA	NA	NA	-1.92432986938659	-1.42563616581547	4.11777732213879
GROWTH.SMTH_Arab_Col-0_Kymo_190815-A.txt	growth.smth	10.2666666666667	3.46974881866294	3.46875761491315	0.217747868588685	3.25100974632025	0.852641165897643	-1.43484911055035	0.547821398527944	4.04210177606935	1.97002512898404	2.55421469246635	0.852641165897643	-1.70857421803537	1.97002512898404	2.55421469246635	NA	NA	NA	NA	NA	NA	NA	NA	NA	NA	NA	NA	NA	NA	NA	NA	-1.43484911055035	0.547821398527944	4.04210177606935
GROWTH.SMTH_Arab_Col-0_Kymo_190815-A.txt	growth.smth	10.3333333333333	3.83592020684836	3.83817796902456	0.601813230121825	3.23636473889876	0.852641165897643	-0.945501471221937	2.31993964689532	3.96342989707203	1.89408576068217	2.49750231496485	0.852641165897643	-1.70857421803537	1.89408576068217	2.49750231496485	NA	NA	NA	NA	NA	NA	NA	NA	NA	NA	NA	NA	NA	NA	NA	NA	-0.945501471221937	2.31993964689532	3.96342989707203
GROWTH.SMTH_Arab_Col-0_Kymo_190815-A.txt	growth.smth	10.4	4.11764860073959	4.12055628331878	0.89502769863767	3.22552858467725	0.852641165897643	-0.456086754971693	3.48497921751727	3.88176159156311	1.81683293558632	2.43742642473122	0.852641165897643	-1.70857421803537	1.81683293558632	2.43742642473122	NA	NA	NA	NA	NA	NA	NA	NA	NA	NA	NA	NA	NA	NA	NA	NA	-0.456086754971693	3.48497921751727	3.88176159156311
GROWTH.SMTH_Arab_Col-0_Kymo_190815-A.txt	growth.smth	10.4666666666667	4.25670222935958	4.25681234017975	1.03747500473206	3.21933733544383	0.852641165897643	0.0336202485746781	3.79492706623966	3.79707281990264	1.7384216790683	2.3737787310697	0.852641165897643	-1.70857421803537	1.7384216790683	2.3737787310697	NA	NA	NA	NA	NA	NA	NA	NA	NA	NA	NA	NA	NA	NA	NA	NA	0.0336202485746781	3.79492706623966	3.79707281990264
GROWTH.SMTH_Arab_Col-0_Kymo_190815-A.txt	growth.smth	10.5333333333333	4.18624937866531	4.18332006469475	0.964580186199733	3.218739878491	0.852641165897643	0.523871210797683	3.21186084704242	3.70932102801814	1.65899898437403	2.30631366321779	0.852641165897643	-1.70857421803537	1.65899898437403	2.30631366321779	NA	NA	NA	NA	NA	NA	NA	NA	NA	NA	NA	NA	NA	NA	NA	NA	0.523871210797683	3.21186084704242	3.70932102801814
GROWTH.SMTH_Arab_Col-0_Kymo_190815-A.txt	growth.smth	10.6	3.87609044593859	3.87345814274493	0.648710310774811	3.22474783196586	0.846751543153634	1.0269665271552	1.87271296347737	3.61934904796479	1.59974875419229	2.23546389110652	0.846751543153634	-1.71006195210999	1.59974875419229	2.23546389110652	NA	NA	NA	NA	NA	NA	NA	NA	NA	NA	NA	NA	NA	NA	NA	NA	1.0269665271552	1.87271296347737	3.61934904796479
GROWTH.SMTH_Arab_Col-0_Kymo_190815-A.txt	growth.smth	10.6666666666667	3.37539133684976	3.37589826427608	0.137568075713338	3.2383301885582	0.846751543153634	1.51966989679557	0.180288719908523	3.52786781722224	1.5199015336949	2.16159641039584	0.846751543153634	-1.71006195210999	1.5199015336949	2.16159641039584	NA	NA	NA	NA	NA	NA	NA	NA	NA	NA	NA	NA	NA	NA	NA	NA	1.51966989679557	0.180288719908523	3.52786781722224
GROWTH.SMTH_Arab_Col-0_Kymo_190815-A.txt	growth.smth	10.7333333333333	2.80800638866498	2.81021214494166	-0.450064946324403	3.26027709126125	0.840902603005603	2.02612880738701	-1.51029993498462	3.43436577540712	1.45888316411422	2.08409079895939	0.840902603005603	-1.71007204609224	1.45888316411422	2.08409079895939	NA	NA	NA	NA	NA	NA	NA	NA	NA	NA	NA	NA	NA	NA	NA	NA	2.02612880738701	-1.51029993498462	3.43436577540712
GROWTH.SMTH_Arab_Col-0_Kymo_190815-A.txt	growth.smth	10.8	2.32237673768384	2.32250749501388	-0.96855906844795	3.29106656345682	0.840902603005603	2.52274987801767	-2.72161209442775	3.34124497364	1.38084220967844	2.00477492122714	0.840902603005603	-1.71007204609224	1.38084220967844	2.00477492122714	NA	NA	NA	NA	NA	NA	NA	NA	NA	NA	NA	NA	NA	NA	NA	NA	2.52274987801767	-2.72161209442775	3.34124497364
GROWTH.SMTH_Arab_Col-0_Kymo_190815-A.txt	growth.smth	10.8666666666667	2.04112842368897	2.03901933008459	-1.29174227469263	3.33076160477213	0.835094064438334	3.03392210833996	-3.23020348960784	3.24901814911084	1.32242542255507	1.92401100214115	0.835094064438334	-1.70878102236435	1.32242542255507	1.92401100214115	NA	NA	NA	NA	NA	NA	NA	NA	NA	NA	NA	NA	NA	NA	NA	NA	3.03392210833996	-3.23020348960784	3.24901814911084
GROWTH.SMTH_Arab_Col-0_Kymo_190815-A.txt	growth.smth	10.9333333333333	2.04087713015758	2.04128305039187	-1.33766826783945	3.37895131822628	0.829325648377722	-2.73553331339717	-2.90202779486478	3.15889497744722	1.26613388197999	1.84284334320989	0.829325648377722	-1.70633791039417	1.26613388197999	1.84284334320989	NA	NA	NA	NA	NA	NA	NA	NA	NA	NA	NA	NA	NA	NA	NA	NA	-2.73553331339717	-2.90202779486478	3.15889497744722
GROWTH.SMTH_Arab_Col-0_Kymo_190815-A.txt	growth.smth	11	2.3443400821626	2.34859981049115	-1.08614167845733	3.4347414889436	0.82359707767737	-2.21901395715481	-1.85516269505412	3.07264911864635	1.21333380405102	1.76296945226487	0.82359707767737	-1.70286955719819	1.21333380405102	1.76296945226487	NA	NA	NA	NA	NA	NA	NA	NA	NA	NA	NA	NA	NA	NA	NA	NA	-2.21901395715481	-1.85516269505412	3.07264911864635
GROWTH.SMTH_Arab_Col-0_Kymo_190815-A.txt	growth.smth	11.0666666666667	2.89404264858513	2.8960917852582	-0.600708942629876	3.49680072788342	0.817908077105269	-1.69949058171006	-0.38397990272912	2.99191195955254	1.16519809237893	1.68613884266908	0.817908077105269	-1.69848482356068	1.16519809237893	1.68613884266908	NA	NA	NA	NA	NA	NA	NA	NA	NA	NA	NA	NA	NA	NA	NA	NA	-1.69949058171006	-0.38397990272912	2.99191195955254
GROWTH.SMTH_Arab_Col-0_Kymo_190815-A.txt	growth.smth	11.1333333333333	3.54041904950998	3.53717504053798	-0.0262939002846378	3.56346894081819	0.812258373330579	-1.17678470759361	1.12026210746817	2.91814162827571	1.12270398575218	1.61410320551884	0.812258373330579	-1.69327792217172	1.12270398575218	1.61410320551884	NA	NA	NA	NA	NA	NA	NA	NA	NA	NA	NA	NA	NA	NA	NA	NA	-1.17678470759361	1.12026210746817	2.91814162827571
GROWTH.SMTH_Arab_Col-0_Kymo_190815-A.txt	growth.smth	11.2	4.10243241305943	4.09885876505234	0.465934669198114	3.63292409584997	0.806647694910493	-0.650774315882236	2.26956889609795	2.85259708011572	1.08664155056323	1.5485553677197	0.806647694910493	-1.68733109097538	1.08664155056323	1.5485553677197	NA	NA	NA	NA	NA	NA	NA	NA	NA	NA	NA	NA	NA	NA	NA	NA	-0.650774315882236	2.26956889609795	2.85259708011572
GROWTH.SMTH_Arab_Col-0_Kymo_190815-A.txt	growth.smth	11.2666666666667	4.46017331478697	4.45945588741742	0.756075739720429	3.7033801476928	0.801075772277194	-0.121413290993119	2.77573179917746	2.79631700928562	1.05762960499864	1.49105924406484	0.801075772277194	-1.68071674820096	1.05762960499864	1.49105924406484	NA	NA	NA	NA	NA	NA	NA	NA	NA	NA	NA	NA	NA	NA	NA	NA	-0.121413290993119	2.77573179917746	2.79631700928562
GROWTH.SMTH_Arab_Col-0_Kymo_190815-A.txt	growth.smth	11.3333333333333	4.58793242976026	4.58872037362537	0.815453344842432	3.77326702877869	0.790047125397043	0.413826601965833	2.51817624884603	2.75033537874788	1.04966279603519	1.44321850307464	0.790047125397043	-1.66573627049993	1.04966279603519	1.44321850307464	NA	NA	NA	NA	NA	NA	NA	NA	NA	NA	NA	NA	NA	NA	NA	NA	0.413826601965833	2.51817624884603	2.75033537874788
GROWTH.SMTH_Arab_Col-0_Kymo_190815-A.txt	growth.smth	11.4	4.52981771937846	4.53170801503119	0.690368916948122	3.84133909807864	0.784589871273407	0.948025929748852	1.58382417502474	2.71533960050573	1.03630834523767	1.40626868379506	0.784589871273407	-1.65748006685073	1.03630834523767	1.40626868379506	NA	NA	NA	NA	NA	NA	NA	NA	NA	NA	NA	NA	NA	NA	NA	NA	0.948025929748852	1.58382417502474	2.71533960050573
GROWTH.SMTH_Arab_Col-0_Kymo_190815-A.txt	growth.smth	11.4666666666667	4.36275383809976	4.36462193294813	0.457944527548527	3.90667740539493	0.77917031315753	1.4851300289744	0.230240043555779	2.69092865820287	1.03088299203715	1.38021168250735	0.77917031315753	-1.6487783521701	1.03088299203715	1.38021168250735	NA	NA	NA	NA	NA	NA	NA	NA	NA	NA	NA	NA	NA	NA	NA	NA	1.4851300289744	0.230240043555779	2.69092865820287
GROWTH.SMTH_Arab_Col-0_Kymo_190815-A.txt	growth.smth	11.5333333333333	4.1582662632174	4.1576867385618	0.18909977289582	3.96858696566106	0.773788190664068	2.02485254358164	-1.17419364162783	2.6770524710284	1.03343968723169	1.36529422990703	0.773788190664068	-1.63967514404335	1.03343968723169	1.36529422990703	NA	NA	NA	NA	NA	NA	NA	NA	NA	NA	NA	NA	NA	NA	NA	NA	2.02485254358164	-1.17419364162783	2.6770524710284
GROWTH.SMTH_Arab_Col-0_Kymo_190815-A.txt	growth.smth	11.6	3.96545944218099	3.96393518274457	-0.0624922410700952	4.02642742380956	0.768443245206288	2.56684807579169	-2.24389652680073	2.67343400736345	1.04394743588602	1.36139152655323	0.768443245206288	-1.63021142278769	1.04394743588602	1.36139152655323	NA	NA	NA	NA	NA	NA	NA	NA	NA	NA	NA	NA	NA	NA	NA	NA	2.56684807579169	-2.24389652680073	2.67343400736345
GROWTH.SMTH_Arab_Col-0_Kymo_190815-A.txt	growth.smth	11.6666666666667	3.82867457726297	3.82833716890824	-0.251101050028156	4.07943821893121	0.768443245206288	3.11609069887397	-2.67950729026617	2.68037883480853	1.04937824252396	1.3688772374138	0.768443245206288	-1.63021142278769	1.04937824252396	1.3688772374138	NA	NA	NA	NA	NA	NA	NA	NA	NA	NA	NA	NA	NA	NA	NA	NA	3.11609069887397	-2.67950729026617	2.68037883480853
GROWTH.SMTH_Arab_Col-0_Kymo_190815-A.txt	growth.smth	11.7333333333333	3.79680707753897	3.79537926228293	-0.331241080805643	4.12662034308342	0.763135219983647	-2.62034627107368	-2.33905363807752	2.69725067762241	1.07634755943558	1.38698261545661	0.763135219983647	-1.62042568947042	1.07634755943558	1.38698261545661	NA	NA	NA	NA	NA	NA	NA	NA	NA	NA	NA	NA	NA	NA	NA	NA	-2.62034627107368	-2.33905363807752	2.69725067762241
GROWTH.SMTH_Arab_Col-0_Kymo_190815-A.txt	growth.smth	11.8	3.90403144004455	3.90299282978104	-0.263725850661168	4.16671868043719	0.757863859969451	-2.07258109814457	-1.30966261038737	2.72284190632435	1.11103254665989	1.41422983496488	0.757863859969451	-1.6103544335619	1.11103254665989	1.41422983496488	NA	NA	NA	NA	NA	NA	NA	NA	NA	NA	NA	NA	NA	NA	NA	NA	-2.07258109814457	-1.30966261038737	2.72284190632435
GROWTH.SMTH_Arab_Col-0_Kymo_190815-A.txt	growth.smth	11.8666666666667	4.15901684718187	4.16279688191838	-0.0355232823255442	4.19832016423911	0.757863859969451	-1.51553290039534	0.152330024561163	2.75783821750361	1.13977598078551	1.45107905051076	0.757863859969451	-1.6103544335619	1.13977598078551	1.45107905051076	NA	NA	NA	NA	NA	NA	NA	NA	NA	NA	NA	NA	NA	NA	NA	NA	-1.51553290039534	0.152330024561163	2.75783821750361
GROWTH.SMTH_Arab_Col-0_Kymo_190815-A.txt	growth.smth	11.9333333333333	4.52398835408985	4.52849373015779	0.308440974148246	4.22005275600492	0.752628911898607	-0.965706709099889	1.59316240592566	2.80074223304772	1.19069891893686	1.49562181839558	0.752628911898607	-1.6000325254717	1.19069891893686	1.49562181839558	NA	NA	NA	NA	NA	NA	NA	NA	NA	NA	NA	NA	NA	NA	NA	NA	-0.965706709099889	1.59316240592566	2.80074223304772
GROWTH.SMTH_Arab_Col-0_Kymo_190815-A.txt	growth.smth	12	4.87706309547048	4.87634819343143	0.645504207546283	4.23084398588065	0.752628911898607	-0.405737902530611	2.62066985173136	2.85223915711435	1.23488795456801	1.54819330737771	0.752628911898607	-1.6000325254717	1.23488795456801	1.54819330737771	NA	NA	NA	NA	NA	NA	NA	NA	NA	NA	NA	NA	NA	NA	NA	NA	-0.405737902530611	2.62066985173136	2.85223915711435
GROWTH.SMTH_Arab_Col-0_Kymo_190815-A.txt	growth.smth	12.0666666666667	5.04274822299499	5.03911821141445	0.808940994899353	4.2301772165106	0.752628911898607	0.155297199349871	2.87548253465572	2.910508745162	1.28585943503158	1.60654610176059	0.752628911898607	-1.6000325254717	1.28585943503158	1.60654610176059	NA	NA	NA	NA	NA	NA	NA	NA	NA	NA	NA	NA	NA	NA	NA	NA	0.155297199349871	2.87548253465572	2.910508745162
GROWTH.SMTH_Arab_Col-0_Kymo_190815-A.txt	growth.smth	12.1333333333333	4.89435556265141	4.89156442257059	0.673291856821589	4.21827256574437	0.752628911898607	0.716944816238293	2.24282608005298	2.97529347073835	1.34374016057132	1.67006735080269	0.752628911898607	-1.6000325254717	1.34374016057132	1.67006735080269	NA	NA	NA	NA	NA	NA	NA	NA	NA	NA	NA	NA	NA	NA	NA	NA	0.716944816238293	2.24282608005298	2.97529347073835
GROWTH.SMTH_Arab_Col-0_Kymo_190815-A.txt	growth.smth	12.2	4.4309582091073	4.42867113329902	0.232544670792156	4.196126462502	0.747430124255449	1.26743705459017	0.910014940515328	3.04630180532113	1.42684544938974	1.73812115806301	0.747430124255449	-1.58949354607078	1.42684544938974	1.73812115806301	NA	NA	NA	NA	NA	NA	NA	NA	NA	NA	NA	NA	NA	NA	NA	NA	1.26743705459017	0.910014940515328	3.04630180532113
GROWTH.SMTH_Arab_Col-0_Kymo_190815-A.txt	growth.smth	12.2666666666667	3.78454859342855	3.78426989586588	-0.381106730052612	4.16537662591334	0.747430124255449	1.8289123066567	-0.797195650373444	3.1230805014817	1.49967598353983	1.80994291126359	0.747430124255449	-1.58949354607078	1.49967598353983	1.80994291126359	NA	NA	NA	NA	NA	NA	NA	NA	NA	NA	NA	NA	NA	NA	NA	NA	1.8289123066567	-0.797195650373444	3.1230805014817
GROWTH.SMTH_Arab_Col-0_Kymo_190815-A.txt	growth.smth	12.3333333333333	3.17980939632878	3.18236191877128	-0.945650897476119	4.12801281624201	0.747430124255449	2.39009842072908	-2.34148058842404	3.20456855948212	1.57895667538821	1.88426366814566	0.747430124255449	-1.58949354607078	1.57895667538821	1.88426366814566	NA	NA	NA	NA	NA	NA	NA	NA	NA	NA	NA	NA	NA	NA	NA	NA	2.39009842072908	-2.34148058842404	3.20456855948212
GROWTH.SMTH_Arab_Col-0_Kymo_190815-A.txt	growth.smth	12.4	2.84350757977825	2.84565705663213	-1.24035198657591	4.08600904320254	0.752628911898607	2.96276022368952	-3.2377354842573	3.29020754399968	1.64324479906084	1.96036057894552	0.752628911898607	-1.6000325254717	1.64324479906084	1.96036057894552	NA	NA	NA	NA	NA	NA	NA	NA	NA	NA	NA	NA	NA	NA	NA	NA	2.96276022368952	-3.2377354842573	3.29020754399968
GROWTH.SMTH_Arab_Col-0_Kymo_190815-A.txt	growth.smth	12.4666666666667	2.90144909947674	2.90362537615031	-1.13736164745579	4.04098702360065	0.752628911898607	-2.76028182674104	-3.13721426363773	3.37997186952732	1.73413079413002	2.03802587578278	0.752628911898607	-1.6000325254717	1.73413079413002	2.03802587578278	NA	NA	NA	NA	NA	NA	NA	NA	NA	NA	NA	NA	NA	NA	NA	NA	-2.76028182674104	-3.13721426363773	3.37997186952732
GROWTH.SMTH_Arab_Col-0_Kymo_190815-A.txt	growth.smth	12.5333333333333	3.3365221960205	3.33947026900524	-0.65454702876873	3.99401729776871	0.752628911898607	-2.2008797262804	-2.04631490247108	3.47296796227635	1.8308688375969	2.11634160106399	0.752628911898607	-1.6000325254717	1.8308688375969	2.11634160106399	NA	NA	NA	NA	NA	NA	NA	NA	NA	NA	NA	NA	NA	NA	NA	NA	-2.2008797262804	-2.04631490247108	3.47296796227635
GROWTH.SMTH_Arab_Col-0_Kymo_190815-A.txt	growth.smth	12.6	3.99548429534434	3.99421796103405	0.0485955003229956	3.94562246070609	0.752628911898607	-1.64223162520889	-0.254713202030461	3.56868341548242	1.93317746515743	2.19478724271449	0.752628911898607	-1.6000325254717	1.93317746515743	2.19478724271449	NA	NA	NA	NA	NA	NA	NA	NA	NA	NA	NA	NA	NA	NA	NA	NA	-1.64223162520889	-0.254713202030461	3.56868341548242
GROWTH.SMTH_Arab_Col-0_Kymo_190815-A.txt	growth.smth	12.6666666666667	4.63612074864898	4.63059175058254	0.734610212084067	3.89598153849381	0.752628911898607	-1.08430972838176	1.71425983369672	3.66668555989043	2.04081207497432	2.27295650022349	0.752628911898607	-1.6000325254717	2.04081207497432	2.27295650022349	NA	NA	NA	NA	NA	NA	NA	NA	NA	NA	NA	NA	NA	NA	NA	NA	-1.08430972838176	1.71425983369672	3.66668555989043
GROWTH.SMTH_Arab_Col-0_Kymo_190815-A.txt	growth.smth	12.7333333333333	5.03640022879233	5.03429289941912	1.18902445474739	3.84526844466728	0.752628911898607	-0.527054197057896	3.25547085258737	3.76663080302573	2.15358385211835	2.35055265764609	0.752628911898607	-1.6000325254717	2.15358385211835	2.35055265764609	NA	NA	NA	NA	NA	NA	NA	NA	NA	NA	NA	NA	NA	NA	NA	NA	-0.527054197057896	3.25547085258737	3.76663080302573
GROWTH.SMTH_Arab_Col-0_Kymo_190815-A.txt	growth.smth	12.8	5.08998196344851	5.09261685703436	1.2986039113835	3.79401294564649	0.752628911898607	0.0296191387664546	3.86656893201203	3.86826560987449	2.27137191893654	2.42737711521029	0.752628911898607	-1.6000325254717	2.27137191893654	2.42737711521029	NA	NA	NA	NA	NA	NA	NA	NA	NA	NA	NA	NA	NA	NA	NA	NA	0.0296191387664546	3.86656893201203	3.86826560987449
GROWTH.SMTH_Arab_Col-0_Kymo_190815-A.txt	growth.smth	12.8666666666667	4.80275911046874	4.80478031937327	1.06141600661595	3.74336431275285	0.752628911898607	0.585812147531276	3.30923855303962	3.97141981388963	2.39412750030468	2.50331314576095	0.752628911898607	-1.6000325254717	2.39412750030468	2.50331314576095	NA	NA	NA	NA	NA	NA	NA	NA	NA	NA	NA	NA	NA	NA	NA	NA	0.585812147531276	3.30923855303962	3.97141981388963
GROWTH.SMTH_Arab_Col-0_Kymo_190815-A.txt	growth.smth	12.9333333333333	4.24758497122502	4.2473082889006	0.552141817330307	3.69516647156558	0.752628911898607	1.14163887169683	1.69604043608634	4.07599334333919	2.52186950977017	2.57830678765784	0.752628911898607	-1.6000325254717	2.52186950977017	2.57830678765784	NA	NA	NA	NA	NA	NA	NA	NA	NA	NA	NA	NA	NA	NA	NA	NA	1.14163887169683	1.69604043608634	4.07599334333919
GROWTH.SMTH_Arab_Col-0_Kymo_190815-A.txt	growth.smth	13	3.54753872864717	3.54550443732141	-0.106303292187322	3.6518077295037	0.752628911898607	1.69722103707055	-0.527293002769822	4.18193772546871	2.65467158594017	2.65234655382414	0.752628911898607	-1.6000325254717	2.65467158594017	2.65234655382414	NA	NA	NA	NA	NA	NA	NA	NA	NA	NA	NA	NA	NA	NA	NA	NA	1.69722103707055	-0.527293002769822	4.18193772546871
GROWTH.SMTH_Arab_Col-0_Kymo_190815-A.txt	growth.smth	13.0666666666667	2.86410088943478	2.86213124267161	-0.753741159199132	3.6158724018654	0.752628911898607	2.25268446910914	-2.70333286164535	4.28923390398699	2.79264118871255	2.72544338156046	0.752628911898607	-1.6000325254717	2.79264118871255	2.72544338156046	NA	NA	NA	NA	NA	NA	NA	NA	NA	NA	NA	NA	NA	NA	NA	NA	2.25268446910914	-2.70333286164535	4.28923390398699
GROWTH.SMTH_Arab_Col-0_Kymo_190815-A.txt	growth.smth	13.1333333333333	2.37685610979668	2.3777157440966	-1.21196482064398	3.58968056473503	0.752628911898607	2.80815627330358	-4.15564760016879	4.39786798624964	2.93589186928056	2.79761199388568	0.752628911898607	-1.6000325254717	2.93589186928056	2.79761199388568	NA	NA	NA	NA	NA	NA	NA	NA	NA	NA	NA	NA	NA	NA	NA	NA	2.80815627330358	-4.15564760016879	4.39786798624964
GROWTH.SMTH_Arab_Col-0_Kymo_190815-A.txt	growth.smth	13.2	2.24071818145285	2.24345626480615	-1.33138610805839	3.57484237285897	0.752628911898607	-2.91942266461777	-4.39701184550812	4.50780653500629	3.08451024048897	2.86885459606386	0.752628911898607	-1.6000325254717	3.08451024048897	2.86885459606386	NA	NA	NA	NA	NA	NA	NA	NA	NA	NA	NA	NA	NA	NA	NA	NA	-2.91942266461777	-4.39701184550812	4.50780653500629
GROWTH.SMTH_Arab_Col-0_Kymo_190815-A.txt	growth.smth	13.2666666666667	2.51837454242548	2.52020466513377	-1.05175678691856	3.57196145204693	0.752628911898607	-2.3635581359251	-3.29006877981556	4.61897294388695	3.238519492807	2.93914758783933	0.752628911898607	-1.6000325254717	3.238519492807	2.93914758783933	NA	NA	NA	NA	NA	NA	NA	NA	NA	NA	NA	NA	NA	NA	NA	NA	-2.3635581359251	-3.29006877981556	4.61897294388695
GROWTH.SMTH_Arab_Col-0_Kymo_190815-A.txt	growth.smth	13.3333333333333	3.14058086436285	3.14107893343146	-0.439508372848745	3.58058730627514	0.752628911898607	-1.80731573149878	-1.10862264383557	4.73122629370102	3.39784153103198	3.00843172957492	0.752628911898607	-1.6000325254717	3.39784153103198	3.00843172957492	NA	NA	NA	NA	NA	NA	NA	NA	NA	NA	NA	NA	NA	NA	NA	NA	-1.80731573149878	-1.10862264383557	4.73122629370102
GROWTH.SMTH_Arab_Col-0_Kymo_190815-A.txt	growth.smth	13.4	3.92363144825708	3.92389612524897	0.324452757440526	3.59944336780377	0.752628911898607	-1.25058056757948	1.52486071144918	4.84434388654505	3.56225995353799	3.07660596006665	0.752628911898607	-1.6000325254717	3.56225995353799	3.07660596006665	NA	NA	NA	NA	NA	NA	NA	NA	NA	NA	NA	NA	NA	NA	NA	NA	-1.25058056757948	1.52486071144918	4.84434388654505
GROWTH.SMTH_Arab_Col-0_Kymo_190815-A.txt	growth.smth	13.4666666666667	4.62851057191551	4.62738800771386	1.00052118956844	3.62686681814106	0.752628911898607	-0.693243288112736	3.81358845561999	4.95800840653245	3.73138616007473	3.14352483205326	0.752628911898607	-1.6000325254717	3.73138616007473	3.14352483205326	NA	NA	NA	NA	NA	NA	NA	NA	NA	NA	NA	NA	NA	NA	NA	NA	-0.693243288112736	3.81358845561999	4.95800840653245
GROWTH.SMTH_Arab_Col-0_Kymo_190815-A.txt	growth.smth	13.5333333333333	5.0318228814034	5.028936488725	1.36761612364401	3.66132036507674	0.747430124255449	-0.146420739193596	5.01772892869312	5.0720012633594	3.95539431393798	3.20911360654967	0.747430124255449	-1.58949354607078	3.95539431393798	3.20911360654967	NA	NA	NA	NA	NA	NA	NA	NA	NA	NA	NA	NA	NA	NA	NA	NA	-0.146420739193596	5.01772892869312	5.0720012633594
GROWTH.SMTH_Arab_Col-0_Kymo_190815-A.txt	growth.smth	13.6	5.00117752924734	4.99954525880097	1.29773957385085	3.70180568494573	0.747430124255449	0.412593182905796	4.75266637252458	5.18802423301667	4.13842482654097	3.27437383361935	0.747430124255449	-1.58949354607078	4.13842482654097	3.27437383361935	NA	NA	NA	NA	NA	NA	NA	NA	NA	NA	NA	NA	NA	NA	NA	NA	0.412593182905796	4.75266637252458	5.18802423301667
GROWTH.SMTH_Arab_Col-0_Kymo_190815-A.txt	growth.smth	13.6666666666667	4.54546941043986	4.54657368466422	0.798536174550499	3.74803751010899	0.747430124255449	0.972550798594494	2.98685636196156	5.30342760235552	4.3245843072105	3.337853545147	0.747430124255449	-1.58949354607078	4.3245843072105	3.337853545147	NA	NA	NA	NA	NA	NA	NA	NA	NA	NA	NA	NA	NA	NA	NA	NA	0.972550798594494	2.98685636196156	5.30342760235552
GROWTH.SMTH_Arab_Col-0_Kymo_190815-A.txt	growth.smth	13.7333333333333	3.80274605859563	3.80419737426415	0.00388098276216572	3.80031639149678	0.747430124255449	1.53354060044863	0.201785495522403	5.41748080691751	4.5125896350216	3.39924767116683	0.747430124255449	-1.58949354607078	4.5125896350216	3.39924767116683	NA	NA	NA	NA	NA	NA	NA	NA	NA	NA	NA	NA	NA	NA	NA	NA	1.53354060044863	0.201785495522403	5.41748080691751
GROWTH.SMTH_Arab_Col-0_Kymo_190815-A.txt	growth.smth	13.8	2.98497757575888	2.98481088644	-0.874329116752878	3.85914000318723	0.742267247261657	2.08524586773467	-2.72251161795727	5.53293365142576	4.7678103894623	3.46009264429255	0.742267247261657	-1.578770062808	4.7678103894623	3.46009264429255	NA	NA	NA	NA	NA	NA	NA	NA	NA	NA	NA	NA	NA	NA	NA	NA	2.08524586773467	-2.72251161795727	5.53293365142576
GROWTH.SMTH_Arab_Col-0_Kymo_190815-A.txt	growth.smth	13.8666666666667	2.32576258421682	2.32417813156829	-1.60050401132765	3.92468214288998	0.742267247261657	2.64890019434153	-4.97433509199428	5.64583667298496	4.96437604956111	3.5183781849329	0.742267247261657	-1.578770062808	4.96437604956111	3.5183781849329	NA	NA	NA	NA	NA	NA	NA	NA	NA	NA	NA	NA	NA	NA	NA	NA	2.64890019434153	-4.97433509199428	5.64583667298496
GROWTH.SMTH_Arab_Col-0_Kymo_190815-A.txt	growth.smth	13.9333333333333	2.03806280225876	2.03636053392263	-1.95995297710595	3.99631351102256	0.737140032864258	-3.07914046351616	-5.7463555570821	5.75757998381765	5.2295759734912	3.57492849279896	0.737140032864258	-1.56789386003213	5.2295759734912	3.57492849279896	NA	NA	NA	NA	NA	NA	NA	NA	NA	NA	NA	NA	NA	NA	NA	NA	-3.07914046351616	-5.7463555570821	5.75757998381765
GROWTH.SMTH_Arab_Col-0_Kymo_190815-A.txt	growth.smth	14	2.26785683199239	2.2692760240548	-1.80305007425193	4.07232609830089	0.737140032864258	-2.51233444105787	-4.74310360906791	5.86680645380927	5.42987759001938	3.62915419333655	0.737140032864258	-1.56789386003213	5.42987759001938	3.62915419333655	NA	NA	NA	NA	NA	NA	NA	NA	NA	NA	NA	NA	NA	NA	NA	NA	-2.51233444105787	-4.74310360906791	5.86680645380927
GROWTH.SMTH_Arab_Col-0_Kymo_190815-A.txt	growth.smth	14.0666666666667	3.04583916151216	3.05035761616106	-1.09960375357787	4.14996136973348	0.732048234723705	-1.95312187021704	-2.22844885113515	5.97312678490054	5.70124710764034	3.68097608605395	0.732048234723705	-1.55689612951133	5.70124710764034	3.68097608605395	NA	NA	NA	NA	NA	NA	NA	NA	NA	NA	NA	NA	NA	NA	NA	NA	-1.95312187021704	-2.22844885113515	5.97312678490054
GROWTH.SMTH_Arab_Col-0_Kymo_190815-A.txt	growth.smth	14.1333333333333	4.23497365178798	4.23831796591835	0.0125659648080437	4.22575200110532	0.732048234723705	-1.38275596966754	1.13573615021325	6.07559460848054	5.89853247401824	3.73005461653911	0.732048234723705	-1.55689612951133	5.89853247401824	3.73005461653911	NA	NA	NA	NA	NA	NA	NA	NA	NA	NA	NA	NA	NA	NA	NA	NA	-1.38275596966754	1.13573615021325	6.07559460848054
GROWTH.SMTH_Arab_Col-0_Kymo_190815-A.txt	growth.smth	14.2	5.52384715489063	5.52417036177529	1.22807645017159	4.29609391159911	0.726991608202041	-0.818924631620767	4.21691684947876	6.17404573558354	6.1700303821125	3.77643573702597	0.726991608202041	-1.54580762581156	6.1700303821125	3.77643573702597	NA	NA	NA	NA	NA	NA	NA	NA	NA	NA	NA	NA	NA	NA	NA	NA	-0.818924631620767	4.21691684947876	6.17404573558354
GROWTH.SMTH_Arab_Col-0_Kymo_190815-A.txt	growth.smth	14.2666666666667	6.51323517424862	6.51143622277011	2.15354334958346	4.35789287318228	0.726991608202041	-0.244707613090343	6.07969593570186	6.26638273301202	6.35596433599978	3.8192691731889	0.726991608202041	-1.54580762581156	6.35596433599978	3.8192691731889	NA	NA	NA	NA	NA	NA	NA	NA	NA	NA	NA	NA	NA	NA	NA	NA	-0.244707613090343	6.07969593570186	6.26638273301202
GROWTH.SMTH_Arab_Col-0_Kymo_190815-A.txt	growth.smth	14.3333333333333	6.85833660943126	6.85489865805761	2.44580095830151	4.40909769975167	0.721969910351149	0.32415970318581	6.02303376071637	6.35395601202424	6.61939815697063	3.85931360171366	0.721969910351149	-1.53465879008396	6.61939815697063	3.85931360171366	NA	NA	NA	NA	NA	NA	NA	NA	NA	NA	NA	NA	NA	NA	NA	NA	0.32415970318581	6.02303376071637	6.35395601202424
GROWTH.SMTH_Arab_Col-0_Kymo_190815-A.txt	growth.smth	14.4	6.40519949942052	6.4003821536882	1.95142624597902	4.44895590770446	0.721969910351149	0.902378435727337	3.98671896222057	6.43283640208	6.7847696932967	3.89491339483523	0.721969910351149	-1.53465879008396	6.7847696932967	3.89491339483523	NA	NA	NA	NA	NA	NA	NA	NA	NA	NA	NA	NA	NA	NA	NA	NA	0.902378435727337	3.98671896222057	6.43283640208
GROWTH.SMTH_Arab_Col-0_Kymo_190815-A.txt	growth.smth	14.4666666666667	5.27228491253038	5.26813768184787	0.790229408177146	4.47790827366555	0.716982899901076	1.47652619668814	0.612435501289534	6.50623422775095	7.03028846782463	3.92764891903024	0.716982899901076	-1.5234798448664	7.03028846782463	3.92764891903024	NA	NA	NA	NA	NA	NA	NA	NA	NA	NA	NA	NA	NA	NA	NA	NA	1.47652619668814	0.612435501289534	6.50623422775095
GROWTH.SMTH_Arab_Col-0_Kymo_190815-A.txt	growth.smth	14.5333333333333	3.84202869555077	3.84068582515113	-0.656469088552234	4.49715491369771	0.712030337248442	2.05363598263397	-3.04997817128548	6.56903722438455	7.25942072697913	3.95536727850391	0.712030337248442	-1.51230086168613	7.25942072697913	3.95536727850391	NA	NA	NA	NA	NA	NA	NA	NA	NA	NA	NA	NA	NA	NA	NA	NA	2.05363598263397	-3.04997817128548	6.56903722438455
GROWTH.SMTH_Arab_Col-0_Kymo_190815-A.txt	growth.smth	14.6	2.64040941117958	2.64369896120937	-1.8643400951442	4.50803905634759	0.712030337248442	2.6382250166429	-5.80301527923245	6.62472604268457	7.38302549137121	3.97972498675887	0.712030337248442	-1.51230086168613	7.38302549137121	3.97972498675887	NA	NA	NA	NA	NA	NA	NA	NA	NA	NA	NA	NA	NA	NA	NA	NA	2.6382250166429	-5.80301527923245	6.62472604268457
GROWTH.SMTH_Arab_Col-0_Kymo_190815-A.txt	growth.smth	14.6666666666667	2.14044489809885	2.14886948765606	-2.3625917509078	4.5114612385578	0.712030337248442	-3.05888560898905	-6.64594209909838	6.6687377011261	7.48145026184527	3.99883080736241	0.712030337248442	-1.51230086168613	7.48145026184527	3.99883080736241	NA	NA	NA	NA	NA	NA	NA	NA	NA	NA	NA	NA	NA	NA	NA	NA	-3.05888560898905	-6.64594209909838	6.6687377011261
GROWTH.SMTH_Arab_Col-0_Kymo_190815-A.txt	growth.smth	14.7333333333333	2.56356642396236	2.57151782442962	-1.93601062455432	4.50752844897807	0.707111984444929	-2.47423300529138	-5.26608641055319	6.70447395235595	7.65973468138042	4.01425167603147	0.707111984444929	-1.50115180252996	7.65973468138042	4.01425167603147	NA	NA	NA	NA	NA	NA	NA	NA	NA	NA	NA	NA	NA	NA	NA	NA	-2.47423300529138	-5.26608641055319	6.70447395235595
GROWTH.SMTH_Arab_Col-0_Kymo_190815-A.txt	growth.smth	14.8	3.76066894055919	3.76139476230543	-0.73416793282755	4.4955626951275	0.707111984444929	-1.88459832644884	-2.07706923513208	6.7289364754821	7.71573259472857	4.02476039978472	0.707111984444929	-1.50115180252996	7.71573259472857	4.02476039978472	NA	NA	NA	NA	NA	NA	NA	NA	NA	NA	NA	NA	NA	NA	NA	NA	-1.88459832644884	-2.07706923513208	6.7289364754821
GROWTH.SMTH_Arab_Col-0_Kymo_190815-A.txt	growth.smth	14.8666666666667	5.26446773816144	5.25846955826108	0.784000228218802	4.47446933003725	0.702227605185849	-1.29513450021437	1.83516273309351	6.74236486615866	7.84685360583495	4.03051279996092	0.702227605185849	-1.49006253560569	7.84685360583495	4.03051279996092	NA	NA	NA	NA	NA	NA	NA	NA	NA	NA	NA	NA	NA	NA	NA	NA	-1.29513450021437	1.83516273309351	6.74236486615866
GROWTH.SMTH_Arab_Col-0_Kymo_190815-A.txt	growth.smth	14.9333333333333	6.49953599702121	6.49347686997144	2.05013607594363	4.44334079402315	0.702227605185849	-0.702376084524936	5.15045391819349	6.7475318639976	7.8588850553618	4.03272316603627	0.702227605185849	-1.49006253560569	7.8588850553618	4.03272316603627	NA	NA	NA	NA	NA	NA	NA	NA	NA	NA	NA	NA	NA	NA	NA	NA	-0.702376084524936	5.15045391819349	6.7475318639976
GROWTH.SMTH_Arab_Col-0_Kymo_190815-A.txt	growth.smth	15	7.0216331953045	7.02000244717388	2.61791136511255	4.40209108205684	0.702227605185849	-0.108613377838878	6.70286350323552	6.74259516640886	7.84738966795791	4.0306113551003	0.702227605185849	-1.49006253560569	7.84738966795791	4.0306113551003	NA	NA	NA	NA	NA	NA	NA	NA	NA	NA	NA	NA	NA	NA	NA	NA	-0.108613377838878	6.70286350323552	6.74259516640886
GROWTH.SMTH_Arab_Col-0_Kymo_190815-A.txt	growth.smth	15.0666666666667	6.66216650674892	6.6621058980406	2.31020079893504	4.35190509910099	0.702227605185849	0.486047468625826	5.94934854492262	6.72861558793327	7.8148830523606	4.02462279886792	0.702227605185849	-1.49006253560569	7.8148830523606	4.02462279886792	NA	NA	NA	NA	NA	NA	NA	NA	NA	NA	NA	NA	NA	NA	NA	NA	0.486047468625826	5.94934854492262	6.72861558793327
GROWTH.SMTH_Arab_Col-0_Kymo_190815-A.txt	growth.smth	15.1333333333333	5.5454026293479	5.54327378229598	1.24792905707334	4.29534472521777	0.702227605185849	1.08149396299175	3.15227800971838	6.70682856022648	7.76435633750996	4.01526484567096	0.702227605185849	-1.49006253560569	7.76435633750996	4.01526484567096	NA	NA	NA	NA	NA	NA	NA	NA	NA	NA	NA	NA	NA	NA	NA	NA	1.08149396299175	3.15227800971838	6.70682856022648
GROWTH.SMTH_Arab_Col-0_Kymo_190815-A.txt	growth.smth	15.2	4.03257770212497	4.02983513408979	-0.206223949392894	4.23605908347738	0.702227605185849	1.67760550033765	-0.711982005975887	6.67861687393594	7.699173550965	4.00310210656058	0.702227605185849	-1.49006253560569	7.699173550965	4.00310210656058	NA	NA	NA	NA	NA	NA	NA	NA	NA	NA	NA	NA	NA	NA	NA	NA	1.67760550033765	-0.711982005975887	6.67861687393594
GROWTH.SMTH_Arab_Col-0_Kymo_190815-A.txt	growth.smth	15.2666666666667	2.61869207446148	2.61958883861256	-1.55857689542148	4.17816573402831	0.702227605185849	2.27425156882803	-4.29867133352922	6.64547854529459	7.6229587388395	3.98874958221549	0.702227605185849	-1.49006253560569	7.6229587388395	3.98874958221549	NA	NA	NA	NA	NA	NA	NA	NA	NA	NA	NA	NA	NA	NA	NA	NA	2.27425156882803	-4.29867133352922	6.64547854529459
GROWTH.SMTH_Arab_Col-0_Kymo_190815-A.txt	growth.smth	15.3333333333333	1.77591748929171	1.78314522555405	-2.34232473730797	4.12546996285602	0.702227605185849	2.87129015427672	-6.36901919766477	6.60899054600631	7.53947854745275	3.97286326093295	0.702227605185849	-1.49006253560569	7.53947854745275	3.97286326093295	NA	NA	NA	NA	NA	NA	NA	NA	NA	NA	NA	NA	NA	NA	NA	NA	2.87129015427672	-6.36901919766477	6.60899054600631
GROWTH.SMTH_Arab_Col-0_Kymo_190815-A.txt	growth.smth	15.4	1.77584723132486	1.78500472191372	-2.29574098693269	4.0807457088404	0.702227605185849	-2.81461871123626	-6.22264084841645	6.57076952569568	7.45252629648304	3.95612807584984	0.702227605185849	-1.49006253560569	7.45252629648304	3.95612807584984	NA	NA	NA	NA	NA	NA	NA	NA	NA	NA	NA	NA	NA	NA	NA	NA	-2.81461871123626	-6.22264084841645	6.57076952569568
GROWTH.SMTH_Arab_Col-0_Kymo_190815-A.txt	growth.smth	15.4666666666667	2.56130270322865	2.56297570775454	-1.4823180792211	4.04529378696984	0.702227605185849	-2.21727215203293	-3.93498696130457	6.5324310361998	7.36581345153736	3.93924337466696	0.702227605185849	-1.49006253560569	7.36581345153736	3.93924337466696	NA	NA	NA	NA	NA	NA	NA	NA	NA	NA	NA	NA	NA	NA	NA	NA	-2.21727215203293	-3.93498696130457	6.5324310361998
GROWTH.SMTH_Arab_Col-0_Kymo_190815-A.txt	growth.smth	15.5333333333333	3.76104011978498	3.75392338788999	-0.264992373291818	4.01891576117641	0.702227605185849	-1.62003577378678	-0.319708018001114	6.49554907715791	7.28287381711851	3.9229063642958	0.702227605185849	-1.49006253560569	7.28287381711851	3.9229063642958	NA	NA	NA	NA	NA	NA	NA	NA	NA	NA	NA	NA	NA	NA	NA	NA	-1.62003577378678	-0.319708018001114	6.49554907715791
GROWTH.SMTH_Arab_Col-0_Kymo_190815-A.txt	growth.smth	15.6	4.87702207823361	4.86999458109747	0.86968246434263	4.00031211674985	0.702227605185849	-1.02310079504797	3.36470163460105	6.4616179628542	7.20698474752664	3.90779430713502	0.702227605185849	-1.49006253560569	7.20698474752664	3.90779430713502	NA	NA	NA	NA	NA	NA	NA	NA	NA	NA	NA	NA	NA	NA	NA	NA	-1.02310079504797	3.36470163460105	6.4616179628542
GROWTH.SMTH_Arab_Col-0_Kymo_190815-A.txt	growth.smth	15.6666666666667	5.51595705491661	5.51494683451856	1.52717613853151	3.98777069598235	0.702227605185849	-0.426666524738689	5.85539014486769	6.43201851162832	7.14110830635219	3.89454651421104	0.702227605185849	-1.49006253560569	7.14110830635219	3.89454651421104	NA	NA	NA	NA	NA	NA	NA	NA	NA	NA	NA	NA	NA	NA	NA	NA	-0.426666524738689	5.85539014486769	6.43201851162832
GROWTH.SMTH_Arab_Col-0_Kymo_190815-A.txt	growth.smth	15.7333333333333	5.5100279117554	5.51241280813339	1.53250336107392	3.97990944705482	0.707111984444929	0.167113226922572	6.32077379640733	6.4100721875777	7.00180726297829	3.88468460482644	0.707111984444929	-1.50115180252996	7.00180726297829	3.88468460482644	NA	NA	NA	NA	NA	NA	NA	NA	NA	NA	NA	NA	NA	NA	NA	NA	0.167113226922572	6.32077379640733	6.4100721875777
GROWTH.SMTH_Arab_Col-0_Kymo_190815-A.txt	growth.smth	15.8	4.91358676285677	4.91407414964063	0.937856158999107	3.97621799063668	0.707111984444929	0.762292361724493	4.62598891560311	6.39607036501777	6.97125191650158	3.87837501770849	0.707111984444929	-1.50115180252996	6.97125191650158	3.87837501770849	NA	NA	NA	NA	NA	NA	NA	NA	NA	NA	NA	NA	NA	NA	NA	NA	0.762292361724493	4.62598891560311	6.39607036501777
GROWTH.SMTH_Arab_Col-0_Kymo_190815-A.txt	growth.smth	15.8666666666667	3.94768499193128	3.9446208958765	-0.0325917022518653	3.97721259812314	0.707111984444929	1.35643078731936	1.35933368867802	6.39002235886002	6.95807437522201	3.87564535530724	0.707111984444929	-1.50115180252996	6.95807437522201	3.87564535530724	NA	NA	NA	NA	NA	NA	NA	NA	NA	NA	NA	NA	NA	NA	NA	NA	1.35643078731936	1.35933368867802	6.39002235886002
GROWTH.SMTH_Arab_Col-0_Kymo_190815-A.txt	growth.smth	15.9333333333333	2.93594397938909	2.93446061638998	-1.04969328926272	3.98415390564704	0.712030337248442	1.94894384730379	-2.36045517299094	6.39344084080356	6.87650595284693	3.87718854496965	0.712030337248442	-1.51230086168613	6.87650595284693	3.87718854496965	NA	NA	NA	NA	NA	NA	NA	NA	NA	NA	NA	NA	NA	NA	NA	NA	1.94894384730379	-2.36045517299094	6.39344084080356
GROWTH.SMTH_Arab_Col-0_Kymo_190815-A.txt	growth.smth	16	2.23064840513246	2.23550103798974	-1.76292677011107	3.99842780809481	0.712030337248442	2.54095962746613	-5.28782805500417	6.40965935043338	6.91143804590857	3.88449876689396	0.712030337248442	-1.51230086168613	6.91143804590857	3.88449876689396	NA	NA	NA	NA	NA	NA	NA	NA	NA	NA	NA	NA	NA	NA	NA	NA	2.54095962746613	-5.28782805500417	6.40965935043338
GROWTH.SMTH_Arab_Col-0_Kymo_190815-A.txt	growth.smth	16.0666666666667	2.10075519350369	2.10641187835628	-1.91439098704174	4.02080286539188	0.712030337248442	3.13142372112642	-6.43539844138484	6.43573118894815	6.96777813009146	3.89621153301573	0.712030337248442	-1.51230086168613	6.96777813009146	3.89621153301573	NA	NA	NA	NA	NA	NA	NA	NA	NA	NA	NA	NA	NA	NA	NA	NA	3.13142372112642	-6.43539844138484	6.43573118894815
GROWTH.SMTH_Arab_Col-0_Kymo_190815-A.txt	growth.smth	16.1333333333333	2.61018140257249	2.60972559229098	-1.44109175737524	4.05081734966021	0.716982899901076	-2.56133308961282	-5.41426316955733	6.47391039948132	6.96060719427508	3.91327819374681	0.716982899901076	-1.5234798448664	6.96060719427508	3.91327819374681	NA	NA	NA	NA	NA	NA	NA	NA	NA	NA	NA	NA	NA	NA	NA	NA	-2.56133308961282	-5.41426316955733	6.47391039948132
GROWTH.SMTH_Arab_Col-0_Kymo_190815-A.txt	growth.smth	16.2	3.59688641454488	3.59295808700771	-0.493549846673017	4.08650793367505	0.716982899901076	-1.97379207113565	-2.55909877136224	6.52538585706741	7.07173783410072	3.93612982327753	0.716982899901076	-1.5234798448664	7.07173783410072	3.93612982327753	NA	NA	NA	NA	NA	NA	NA	NA	NA	NA	NA	NA	NA	NA	NA	NA	-1.97379207113565	-2.55909877136224	6.52538585706741
GROWTH.SMTH_Arab_Col-0_Kymo_190815-A.txt	growth.smth	16.2666666666667	4.76402914500329	4.76344947416419	0.638863303891442	4.12458617026752	0.716982899901076	-1.38815789639376	1.19638093394744	6.58710297701916	7.20613946542508	3.96329160515864	0.716982899901076	-1.5234798448664	7.20613946542508	3.96329160515864	NA	NA	NA	NA	NA	NA	NA	NA	NA	NA	NA	NA	NA	NA	NA	NA	-1.38815789639376	1.19638093394744	6.58710297701916
GROWTH.SMTH_Arab_Col-0_Kymo_190815-A.txt	growth.smth	16.3333333333333	5.78629927444035	5.78972937535088	1.62869466335699	4.16103471198906	0.721969910351149	-0.80066644857682	4.63980605486112	6.664200373921	7.28158946979048	3.99686695523213	0.721969910351149	-1.53465879008396	7.28158946979048	3.99686695523213	NA	NA	NA	NA	NA	NA	NA	NA	NA	NA	NA	NA	NA	NA	NA	NA	-0.80066644857682	4.63980605486112	6.664200373921
GROWTH.SMTH_Arab_Col-0_Kymo_190815-A.txt	growth.smth	16.4	6.37494217286655	6.37619743171965	2.184226936347	4.191970495368	0.721969910351149	-0.218463693184022	6.59124706027728	6.75172499575535	7.47411173971903	4.03451568266147	0.721969910351149	-1.53465879008396	7.47411173971903	4.03451568266147	NA	NA	NA	NA	NA	NA	NA	NA	NA	NA	NA	NA	NA	NA	NA	NA	-0.218463693184022	6.59124706027728	6.75172499575535
GROWTH.SMTH_Arab_Col-0_Kymo_190815-A.txt	growth.smth	16.4666666666667	6.33031999377522	6.32586395759598	2.11132739446965	4.2145365631216	0.726991608202041	0.367061748692251	6.39602053251555	6.85249366555558	7.60054795484058	4.07726157573662	0.726991608202041	-1.54580762581156	7.60054795484058	4.07726157573662	NA	NA	NA	NA	NA	NA	NA	NA	NA	NA	NA	NA	NA	NA	NA	NA	0.367061748692251	6.39602053251555	6.85249366555558
GROWTH.SMTH_Arab_Col-0_Kymo_190815-A.txt	growth.smth	16.5333333333333	5.62171143736953	5.61539037279042	1.3878272723664	4.22756310041892	0.726991608202041	0.945686520067959	4.07597463934033	6.96525962698767	7.85275840620178	4.12435765619079	0.726991608202041	-1.54580762581156	7.85275840620178	4.12435765619079	NA	NA	NA	NA	NA	NA	NA	NA	NA	NA	NA	NA	NA	NA	NA	NA	0.945686520067959	4.07597463934033	6.96525962698767
GROWTH.SMTH_Arab_Col-0_Kymo_190815-A.txt	growth.smth	16.6	4.44970098194028	4.44746706047804	0.215671772831016	4.2317952876414	0.732048234723705	1.52907459364912	0.295676105257839	7.088917000713	8.03019666749398	4.1751338740896	0.732048234723705	-1.55689612951133	8.03019666749398	4.1751338740896	NA	NA	NA	NA	NA	NA	NA	NA	NA	NA	NA	NA	NA	NA	NA	NA	1.52907459364912	0.295676105257839	7.088917000713
GROWTH.SMTH_Arab_Col-0_Kymo_190815-A.txt	growth.smth	16.6666666666667	3.21111344896701	3.21427018249621	-1.01534278909228	4.22961297158233	0.732048234723705	2.10412045304515	-3.67364655394323	7.22591759915484	8.34357949685633	4.23036500303263	0.732048234723705	-1.55689612951133	8.34357949685633	4.23036500303263	NA	NA	NA	NA	NA	NA	NA	NA	NA	NA	NA	NA	NA	NA	NA	NA	2.10412045304515	-3.67364655394323	7.22591759915484
GROWTH.SMTH_Arab_Col-0_Kymo_190815-A.txt	growth.smth	16.7333333333333	2.35207203940183	2.35766031623632	-1.8666703075806	4.22433062381039	0.732048234723705	2.67723759533732	-6.59100481659742	7.37157675766276	8.68334752624895	4.28794987763386	0.732048234723705	-1.55689612951133	8.68334752624895	4.28794987763386	NA	NA	NA	NA	NA	NA	NA	NA	NA	NA	NA	NA	NA	NA	NA	NA	2.67723759533732	-6.59100481659742	7.37157675766276
GROWTH.SMTH_Arab_Col-0_Kymo_190815-A.txt	growth.smth	16.8	2.18868342089877	2.19242495038465	-2.02688227711371	4.21930722749179	0.737140032864258	-3.02632675067568	-7.48103468492252	7.53100866819531	8.94731674014918	4.34968960826167	0.737140032864258	-1.56789386003213	8.94731674014918	4.34968960826167	NA	NA	NA	NA	NA	NA	NA	NA	NA	NA	NA	NA	NA	NA	NA	NA	-3.02632675067568	-7.48103468492252	7.53100866819531
GROWTH.SMTH_Arab_Col-0_Kymo_190815-A.txt	growth.smth	16.8666666666667	2.78607912786492	2.78644635900167	-1.43071125406701	4.2171576130624	0.737140032864258	-2.45655834276457	-5.9621509100045	7.69908496445856	9.35114393262508	4.41337738053312	0.737140032864258	-1.56789386003213	9.35114393262508	4.41337738053312	NA	NA	NA	NA	NA	NA	NA	NA	NA	NA	NA	NA	NA	NA	NA	NA	-2.45655834276457	-5.9621509100045	7.69908496445856
GROWTH.SMTH_Arab_Col-0_Kymo_190815-A.txt	growth.smth	16.9333333333333	3.94768965424373	3.94768216693176	-0.271633460118001	4.21931562704403	0.742267247261657	-1.87916329220117	-2.39076026637498	7.87722024903371	9.66393562211325	4.47937662568147	0.742267247261657	-1.578770062808	9.66393562211325	4.47937662568147	NA	NA	NA	NA	NA	NA	NA	NA	NA	NA	NA	NA	NA	NA	NA	NA	-1.87916329220117	-2.39076026637498	7.87722024903371
GROWTH.SMTH_Arab_Col-0_Kymo_190815-A.txt	growth.smth	17	5.30246314921033	5.30203359875446	1.07596119680795	4.2260724019414	0.742267247261657	-1.31258250327229	2.0597581646852	8.06628510768682	10.1334000355926	4.54781219602121	0.742267247261657	-1.578770062808	10.1334000355926	4.54781219602121	NA	NA	NA	NA	NA	NA	NA	NA	NA	NA	NA	NA	NA	NA	NA	NA	-1.31258250327229	2.0597581646852	8.06628510768682
GROWTH.SMTH_Arab_Col-0_Kymo_190815-A.txt	growth.smth	17.0666666666667	6.42161214563384	6.41811516211368	2.18106610747616	4.23704905463289	0.742267247261657	-0.747604437309955	6.05903213654229	8.26247042464553	10.6323162729617	4.61714980194824	0.742267247261657	-1.578770062808	10.6323162729617	4.61714980194824	NA	NA	NA	NA	NA	NA	NA	NA	NA	NA	NA	NA	NA	NA	NA	NA	-0.747604437309955	6.05903213654229	8.26247042464553
GROWTH.SMTH_Arab_Col-0_Kymo_190815-A.txt	growth.smth	17.1333333333333	6.94575380024776	6.94237874985004	2.69045562735034	4.25192312249523	0.747430124255449	-0.173962703659327	8.34121655027638	8.46904311387682	11.0280764043065	4.68840134477461	0.747430124255449	-1.58949354607078	11.0280764043065	4.68840134477461	NA	NA	NA	NA	NA	NA	NA	NA	NA	NA	NA	NA	NA	NA	NA	NA	-0.173962703659327	8.34121655027638	8.46904311387682
GROWTH.SMTH_Arab_Col-0_Kymo_190815-A.txt	growth.smth	17.2	6.70515908118227	6.70593861919325	2.43478500237164	4.27115361681693	0.747430124255449	0.388027285584863	8.03800290787316	8.68356272939557	11.5938311382494	4.76057755537687	0.747430124255449	-1.58949354607078	11.5938311382494	4.76057755537687	NA	NA	NA	NA	NA	NA	NA	NA	NA	NA	NA	NA	NA	NA	NA	NA	0.388027285584863	8.03800290787316	8.68356272939557
GROWTH.SMTH_Arab_Col-0_Kymo_190815-A.txt	growth.smth	17.2666666666667	5.76042730459596	5.76250886816769	1.46605378075493	4.29645508740747	0.747430124255449	0.948544897078118	5.18964383193442	8.903664222382	12.1890153950129	4.83280176961511	0.747430124255449	-1.58949354607078	12.1890153950129	4.83280176961511	NA	NA	NA	NA	NA	NA	NA	NA	NA	NA	NA	NA	NA	NA	NA	NA	0.948544897078118	5.18964383193442	8.903664222382
GROWTH.SMTH_Arab_Col-0_Kymo_190815-A.txt	growth.smth	17.3333333333333	4.35739166127405	4.35584797849414	0.0249986634456368	4.33084931504237	0.752628911898607	1.51814508263729	0.4806168383833	9.13252811383256	12.6601168587771	4.90603197654218	0.752628911898607	-1.6000325254717	12.6601168587771	4.90603197654218	NA	NA	NA	NA	NA	NA	NA	NA	NA	NA	NA	NA	NA	NA	NA	NA	1.51814508263729	0.4806168383833	9.13252811383256
GROWTH.SMTH_Arab_Col-0_Kymo_190815-A.txt	growth.smth	17.4	2.86078018108503	2.8569540393736	-1.52129263396257	4.37824667332918	0.752628911898607	2.07565523302786	-4.53046711543765	9.36658551399236	13.3173644081631	4.97904984702314	0.752628911898607	-1.6000325254717	13.3173644081631	4.97904984702314	NA	NA	NA	NA	NA	NA	NA	NA	NA	NA	NA	NA	NA	NA	NA	NA	2.07565523302786	-4.53046711543765	9.36658551399236
GROWTH.SMTH_Arab_Col-0_Kymo_190815-A.txt	growth.smth	17.4666666666667	1.69327882628465	1.69272100100867	-2.74992407681744	4.44264507781845	0.752628911898607	2.63171722560811	-8.38187564896324	9.60337375766041	13.9992039968996	5.05108605196775	0.752628911898607	-1.6000325254717	13.9992039968996	5.05108605196775	NA	NA	NA	NA	NA	NA	NA	NA	NA	NA	NA	NA	NA	NA	NA	NA	2.63171722560811	-8.38187564896324	9.60337375766041
GROWTH.SMTH_Arab_Col-0_Kymo_190815-A.txt	growth.smth	17.5333333333333	1.2429822518427	1.24707967334721	-3.28007366271112	4.52715333605039	0.757863859969451	-3.08663680826156	-9.83055657392593	9.84542013039326	14.5261470413966	5.12290893907568	0.757863859969451	-1.6103544335619	14.5261470413966	5.12290893907568	NA	NA	NA	NA	NA	NA	NA	NA	NA	NA	NA	NA	NA	NA	NA	NA	-3.08663680826156	-9.83055657392593	9.84542013039326
GROWTH.SMTH_Arab_Col-0_Kymo_190815-A.txt	growth.smth	17.6	1.72616738557838	1.73176693741955	-2.90134720787367	4.63311414528548	0.757863859969451	-2.53383425726669	-8.28209151018257	10.0886683498023	15.2528015637711	5.19333110464446	0.757863859969451	-1.6103544335619	15.2528015637711	5.19333110464446	NA	NA	NA	NA	NA	NA	NA	NA	NA	NA	NA	NA	NA	NA	NA	NA	-2.53383425726669	-8.28209151018257	10.0886683498023
GROWTH.SMTH_Arab_Col-0_Kymo_190815-A.txt	growth.smth	17.6666666666667	3.07641979140317	3.08007401994529	-1.67951641585072	4.75959043578886	0.757863859969451	-1.98253661705165	-4.13403130276282	10.3297899210856	15.9906054546924	5.26148141493467	0.757863859969451	-1.6103544335619	15.9906054546924	5.26148141493467	NA	NA	NA	NA	NA	NA	NA	NA	NA	NA	NA	NA	NA	NA	NA	NA	-1.98253661705165	-4.13403130276282	10.3297899210856
GROWTH.SMTH_Arab_Col-0_Kymo_190815-A.txt	growth.smth	17.7333333333333	4.93414900509083	4.93374532991067	0.0303655786789006	4.90337975122543	0.763135219983647	-1.42355874972056	1.55086346039978	10.571222371217	16.5333296771779	5.32814400272032	0.763135219983647	-1.62042568947042	16.5333296771779	5.32814400272032	NA	NA	NA	NA	NA	NA	NA	NA	NA	NA	NA	NA	NA	NA	NA	NA	-1.42355874972056	1.55086346039978	10.571222371217
GROWTH.SMTH_Arab_Col-0_Kymo_190815-A.txt	growth.smth	17.8	6.75170160357789	6.74786972488238	1.68831176199758	5.05955796287919	0.763135219983647	-0.875897255233003	6.91991892786546	10.8071737603101	17.279619582538	5.39183815823023	0.763135219983647	-1.62042568947042	17.279619582538	5.39183815823023	NA	NA	NA	NA	NA	NA	NA	NA	NA	NA	NA	NA	NA	NA	NA	NA	-0.875897255233003	6.91991892786546	10.8071737603101
GROWTH.SMTH_Arab_Col-0_Kymo_190815-A.txt	growth.smth	17.8666666666667	7.97685531975617	7.97342384093701	2.75104303873157	5.22238080220029	0.768443245206288	-0.321600917332305	10.4687722857614	11.0345046427975	17.7846523050483	5.45190331886153	0.768443245206288	-1.63021142278769	17.7846523050483	5.45190331886153	NA	NA	NA	NA	NA	NA	NA	NA	NA	NA	NA	NA	NA	NA	NA	NA	-0.321600917332305	10.4687722857614	11.0345046427975
GROWTH.SMTH_Arab_Col-0_Kymo_190815-A.txt	growth.smth	17.9333333333333	8.23885139030438	8.23803275952588	2.85177110812305	5.38626165139767	0.768443245206288	0.222134002576695	10.9788894689147	11.2554410005822	18.5039619691421	5.50910475522444	0.768443245206288	-1.63021142278769	18.5039619691421	5.50910475522444	NA	NA	NA	NA	NA	NA	NA	NA	NA	NA	NA	NA	NA	NA	NA	NA	0.222134002576695	10.9788894689147	11.2554410005822
GROWTH.SMTH_Arab_Col-0_Kymo_190815-A.txt	growth.smth	18	7.45882018565271	7.45760943022904	1.91107136003552	5.54653807018787	0.768443245206288	0.764250460904206	8.2741394185392	11.461594716163	19.1880035831649	5.56147516334036	0.768443245206288	-1.63021142278769	19.1880035831649	5.56147516334036	NA	NA	NA	NA	NA	NA	NA	NA	NA	NA	NA	NA	NA	NA	NA	NA	0.764250460904206	8.2741394185392	11.461594716163
GROWTH.SMTH_Arab_Col-0_Kymo_190815-A.txt	growth.smth	18.0666666666667	5.86375655402185	5.86053500324301	0.160705711778958	5.69982929145757	0.773788190664068	1.31075130405365	2.99650765652588	11.6539371812827	19.5846905645997	5.60949446505808	0.773788190664068	-1.63967514404335	19.5846905645997	5.60949446505808	NA	NA	NA	NA	NA	NA	NA	NA	NA	NA	NA	NA	NA	NA	NA	NA	1.31075130405365	2.99650765652588	11.6539371812827
GROWTH.SMTH_Arab_Col-0_Kymo_190815-A.txt	growth.smth	18.1333333333333	3.93956899473073	3.93757225624156	-1.90636273145663	5.84393498769076	0.773788190664068	1.84872942480052	-3.24529830804636	11.8282401477169	20.1749113644854	5.65233046621919	0.773788190664068	-1.63967514404335	20.1749113644854	5.65233046621919	NA	NA	NA	NA	NA	NA	NA	NA	NA	NA	NA	NA	NA	NA	NA	NA	1.84872942480052	-3.24529830804636	11.8282401477169
GROWTH.SMTH_Arab_Col-0_Kymo_190815-A.txt	growth.smth	18.2	2.32318422531091	2.32414298028012	-3.65322684073733	5.9773698210092	0.77917031315753	2.38938662699305	-8.74834321153792	11.9810221563324	20.4358520227872	5.68936157937061	0.77917031315753	-1.6487783521701	20.4358520227872	5.68936157937061	NA	NA	NA	NA	NA	NA	NA	NA	NA	NA	NA	NA	NA	NA	NA	NA	2.38938662699305	-8.74834321153792	11.9810221563324
GROWTH.SMTH_Arab_Col-0_Kymo_190815-A.txt	growth.smth	18.2666666666667	1.61828378188352	1.62225674002416	-4.47646677958939	6.09872351960488	0.77917031315753	2.92318103785786	-11.8247996588131	12.1125595454553	20.8870379965942	5.72086710258234	0.77917031315753	-1.6487783521701	20.8870379965942	5.72086710258234	NA	NA	NA	NA	NA	NA	NA	NA	NA	NA	NA	NA	NA	NA	NA	NA	2.92318103785786	-11.8247996588131	12.1125595454553
GROWTH.SMTH_Arab_Col-0_Kymo_190815-A.txt	growth.smth	18.3333333333333	2.19562234492287	2.20194338601857	-4.00413125815152	6.2060746441615	0.784589871273407	-2.82541212402885	-11.6105657716813	12.2161191785809	20.9752531302145	5.74543167071652	0.784589871273407	-1.65748006685073	20.9752531302145	5.74543167071652	NA	NA	NA	NA	NA	NA	NA	NA	NA	NA	NA	NA	NA	NA	NA	NA	-2.82541212402885	-11.6105657716813	12.2161191785809
GROWTH.SMTH_Arab_Col-0_Kymo_190815-A.txt	growth.smth	18.4	4.04775231186318	4.05261398008727	-2.24405086973649	6.29666484981577	0.784589871273407	-2.29571267977765	-8.15282161185879	12.2955145130714	21.2487849968314	5.76412379990983	0.784589871273407	-1.65748006685073	21.2487849968314	5.76412379990983	NA	NA	NA	NA	NA	NA	NA	NA	NA	NA	NA	NA	NA	NA	NA	NA	-2.29571267977765	-8.15282161185879	12.2955145130714
GROWTH.SMTH_Arab_Col-0_Kymo_190815-A.txt	growth.smth	18.4666666666667	6.75167422635354	6.75243413659397	0.385471284113965	6.36696285247298	0.784589871273407	-1.76737844432503	-2.41075326978313	12.3426823438385	21.412126110827	5.77517150426343	0.784589871273407	-1.65748006685073	21.412126110827	5.77517150426343	NA	NA	NA	NA	NA	NA	NA	NA	NA	NA	NA	NA	NA	NA	NA	NA	-1.76737844432503	-2.41075326978313	12.3426823438385
GROWTH.SMTH_Arab_Col-0_Kymo_190815-A.txt	growth.smth	18.5333333333333	9.58440860308247	9.58280476453956	3.16966999726332	6.41313476727032	0.790047125397043	-1.24140165622535	3.99892414935458	12.362569692631	21.2078185743844	5.7798168947471	0.790047125397043	-1.66573627049993	21.2078185743844	5.7798168947471	NA	NA	NA	NA	NA	NA	NA	NA	NA	NA	NA	NA	NA	NA	NA	NA	-1.24140165622535	3.99892414935458	12.362569692631
GROWTH.SMTH_Arab_Col-0_Kymo_190815-A.txt	growth.smth	18.6	11.7562091792997	11.7518406359846	5.32002769155398	6.43181294442564	0.790047125397043	-0.716780978925924	9.3101581185363	12.3489279235655	21.161039863097	5.77663118502044	0.790047125397043	-1.66573627049993	21.161039863097	5.77663118502044	NA	NA	NA	NA	NA	NA	NA	NA	NA	NA	NA	NA	NA	NA	NA	NA	-0.716780978925924	9.3101581185363	12.3489279235655
GROWTH.SMTH_Arab_Col-0_Kymo_190815-A.txt	growth.smth	18.6666666666667	12.6564445712384	12.6483009193855	6.22736101699566	6.4209399023853	0.795542337724909	-0.196612431569289	12.0684445635148	12.305523278581	20.7452500403751	5.76647160284156	1.75322434367103	-1.54897991829075	1.03613175083823	3.42581280428477	0.795542337724909	-1.67349924062813	20.7452500403751	5.76647160284156	NA	NA	NA	NA	NA	NA	NA	NA	NA	NA	NA	NA	-0.0758534787626466	17.4284456650782	17.4787056128558
GROWTH.SMTH_Arab_Col-0_Kymo_190815-A.txt	growth.smth	18.7333333333333	12.0477090774828	12.0416607098344	5.66124110439056	6.3804196054393	0.795542337724909	0.324639847561792	11.5911259046029	12.2299491690991	20.4912194809981	5.74869640197407	1.75322434367103	-1.54897991829075	1.07958654697986	3.48508424582799	0.795542337724909	-1.67349924062813	20.4912194809981	5.74869640197407	NA	NA	NA	NA	NA	NA	NA	NA	NA	NA	NA	NA	0.359951971077089	16.6467820651533	17.7866627222087
GROWTH.SMTH_Arab_Col-0_Kymo_190815-A.txt	growth.smth	18.8	10.1515706250376	10.1525296950124	3.84016767764255	6.31236201736472	0.801075772277194	0.839336036847645	8.09805123915127	12.1236098973626	19.8803807315969	5.72349825913356	1.75322434367103	-1.54897991829075	1.12380923081207	3.54300249717093	0.801075772277194	-1.68071674820096	19.8803807315969	5.72349825913356	NA	NA	NA	NA	NA	NA	NA	NA	NA	NA	NA	NA	0.787270197637192	12.5391617606828	17.7663429367878
GROWTH.SMTH_Arab_Col-0_Kymo_190815-A.txt	growth.smth	18.8666666666667	7.54886938479376	7.55436190486141	1.33353522148086	6.22082668337452	0.801075772277194	1.35762186751302	2.53642636249128	11.9889565069747	19.441222002385	5.69127177693953	1.75322434367103	-1.54897991829075	1.16876734157073	3.59959311274052	0.801075772277194	-1.68071674820096	19.441222002385	5.69127177693953	NA	NA	NA	NA	NA	NA	NA	NA	NA	NA	NA	NA	1.2143838641422	6.07643819332304	17.4152687352502
GROWTH.SMTH_Arab_Col-0_Kymo_190815-A.txt	growth.smth	18.9333333333333	4.94380136097936	4.95005130079951	-1.16108995852883	6.11114125932133	0.801075772277194	1.87518405411636	-3.54380477809517	11.8241478971614	18.9103904828938	5.65133202671614	1.74111393851722	-1.52337307394891	1.22779221676689	3.65505213004032	0.801075772277194	-1.68071674820096	18.9103904828938	5.65133202671614	NA	NA	NA	NA	NA	NA	NA	NA	NA	NA	NA	NA	1.63294510639237	-1.03565684813553	16.6748865296429
GROWTH.SMTH_Arab_Col-0_Kymo_190815-A.txt	growth.smth	19	2.93066422118477	2.93443887648189	-3.05456783310462	5.98900670957868	0.806647694910493	2.38301232439384	-8.44593773486475	11.6365151797659	18.0822022068102	5.60517773655678	1.74111393851722	-1.52337307394891	1.27501936046794	3.70950485438716	0.806647694910493	-1.68733109097538	18.0822022068102	5.60517773655678	NA	NA	NA	NA	NA	NA	NA	NA	NA	NA	NA	NA	2.05158657355584	-7.26065575960094	15.6993948583935
GROWTH.SMTH_Arab_Col-0_Kymo_190815-A.txt	growth.smth	19.0666666666667	1.84650004533876	1.84456061132783	-4.01507583952751	5.85963645084706	0.806647694910493	2.89819801396978	-11.0870784588594	11.4237893374127	17.4271276514354	5.55194214752072	1.74111393851722	-1.52337307394891	1.32287914070192	3.76266696246822	0.806647694910493	-1.68733109097538	17.4271276514354	5.55194214752072	NA	NA	NA	NA	NA	NA	NA	NA	NA	NA	NA	NA	2.47682525913258	-11.3455554263692	14.4151032587567
GROWTH.SMTH_Arab_Col-0_Kymo_190815-A.txt	growth.smth	19.1333333333333	1.73934330355621	1.73475606546503	-3.99238267965779	5.72713874511456	0.812258373330579	-2.88150428033364	-10.813177750565	11.1895117421334	16.5072529086621	5.49215375713342	1.74111393851722	-1.52337307394891	1.37133188111003	3.81456346595226	0.812258373330579	-1.69327792217172	16.5072529086621	5.49215375713342	NA	NA	NA	NA	NA	NA	NA	NA	NA	NA	NA	NA	2.89714483485346	-12.5542095199592	12.9388676660412
GROWTH.SMTH_Arab_Col-0_Kymo_190815-A.txt	growth.smth	19.2	2.44000880475687	2.4403391415186	-3.15391239593489	5.59425153744569	0.812258373330579	-2.36834462448575	-7.82877363458137	10.9394527634759	15.7777012021562	5.42694072742669	1.74111393851722	-1.52337307394891	1.42033554251702	3.86521749536404	0.812258373330579	-1.69327792217172	15.7777012021562	5.42694072742669	NA	NA	NA	NA	NA	NA	NA	NA	NA	NA	NA	NA	-2.95109770518794	-11.003600121907	11.2063151981866
GROWTH.SMTH_Arab_Col-0_Kymo_190815-A.txt	growth.smth	19.2666666666667	3.65227794054385	3.65657694700576	-1.80584390888831	5.46242085588704	0.812258373330579	-1.85559757714905	-2.99868304660387	10.6727341864265	15.0177170893642	5.35571922518817	1.74111393851722	-1.52337307394891	1.46984539995879	3.91465011931216	0.812258373330579	-1.69327792217172	15.0177170893642	5.35571922518817	NA	NA	NA	NA	NA	NA	NA	NA	NA	NA	NA	NA	-2.50200510586807	-7.4707491571241	9.31117792330526
GROWTH.SMTH_Arab_Col-0_Kymo_190815-A.txt	growth.smth	19.3333333333333	4.99701619331393	4.99789458341134	-0.334244546939679	5.33213913034486	0.817908077105269	-1.35735730297738	2.20172100674788	10.3941971728701	14.06319657146	5.27941624986626	1.74111393851722	-1.52337307394891	1.51981368888821	3.96288017783277	0.817908077105269	-1.69848482356068	14.06319657146	5.27941624986626	NA	NA	NA	NA	NA	NA	NA	NA	NA	NA	NA	NA	-2.03953726870009	-3.3484124769166	7.41187211660527
GROWTH.SMTH_Arab_Col-0_Kymo_190815-A.txt	growth.smth	19.4	6.07067818194548	6.06732330935838	0.863905194742805	5.20341811461016	0.817908077105269	-0.846353766934211	6.69901817236244	10.1083978428769	13.3004641892633	5.19896828988714	1.74111393851722	-1.52337307394891	1.57018922505375	4.0099241308033	0.817908077105269	-1.69848482356068	13.3004641892633	5.19896828988714	NA	NA	NA	NA	NA	NA	NA	NA	NA	NA	NA	NA	-1.50397084890004	0.362151150124238	5.42339301940602
GROWTH.SMTH_Arab_Col-0_Kymo_190815-A.txt	growth.smth	19.4666666666667	6.56369675906058	6.5597821066528	1.48355355904401	5.07622854760381	0.817908077105269	-0.335796646291251	9.26696678278088	9.81516227156856	12.5399877880758	5.11402763608137	1.74111393851722	-1.52337307394891	1.6209170034785	4.05579592240788	0.817908077105269	-1.69848482356068	12.5399877880758	5.11402763608137	NA	NA	NA	NA	NA	NA	NA	NA	NA	NA	NA	NA	-0.813601194858955	2.49160506955065	3.62739417063142
GROWTH.SMTH_Arab_Col-0_Kymo_190815-A.txt	growth.smth	19.5333333333333	6.36197635260999	6.35941599917993	1.40865416689126	4.95076183228371	0.82359707767737	0.157841811988275	9.40179401211162	9.52014056827801	11.6477242811898	5.02596914808435	1.74111393851722	-1.52337307394891	1.6719377828841	4.10050686262105	0.82359707767737	-1.70286955719819	11.6477242811898	5.02596914808435	NA	NA	NA	NA	NA	NA	NA	NA	NA	NA	NA	NA	0.172534101308538	2.57381777146319	2.61260747439739
GROWTH.SMTH_Arab_Col-0_Kymo_190815-A.txt	growth.smth	19.6	5.57063221234205	5.57087017703885	0.743429622965507	4.82744055406806	0.82359707767737	0.66660698414371	7.2506356124728	9.22561734718002	10.9381842453569	4.93529430626129	1.74111393851722	-1.52337307394891	1.72318766278877	4.14406552662119	0.82359707767737	-1.70286955719819	10.9381842453569	4.93529430626129	NA	NA	NA	NA	NA	NA	NA	NA	NA	NA	NA	NA	1.32079601464477	0.771365556876152	3.11783455779551
GROWTH.SMTH_Arab_Col-0_Kymo_190815-A.txt	growth.smth	19.6666666666667	4.46178789530154	4.46542036903001	-0.241234744016486	4.70665511304066	0.829325648377722	1.15723747706519	3.58942990094453	8.93180312043774	10.1224942607329	4.8419062986041	1.74111393851722	-1.52337307394891	1.7745976613409	4.18647767295062	0.829325648377722	-1.70633791039417	10.1224942607329	4.8419062986041	NA	NA	NA	NA	NA	NA	NA	NA	NA	NA	NA	NA	2.0669747809016	-2.14822379317576	4.51242749252475
GROWTH.SMTH_Arab_Col-0_Kymo_190815-A.txt	growth.smth	19.7333333333333	3.36656896356817	3.37061155061441	-1.21773390035158	4.58834545095959	0.829325648377722	1.66407849559218	-0.805406272314337	8.64662044730157	9.48641341690231	4.74827612096967	1.72908718604228	-1.4978695574096	1.84635480146285	4.22800072395294	0.829325648377722	-1.70633791039417	9.48641341690231	4.74827612096967	NA	NA	NA	NA	NA	NA	NA	NA	NA	NA	NA	NA	2.62404966720297	-5.5258185228714	6.35855087636031
GROWTH.SMTH_Arab_Col-0_Kymo_190815-A.txt	growth.smth	19.8	2.55933826383625	2.55947205885031	-1.91215590012904	4.47162795897258	0.829325648377722	2.17003792595456	-4.71886721247234	8.36654291354259	8.88180720937359	4.65326663484567	1.72908718604228	-1.4978695574096	1.89880717148885	4.26841431513785	0.829325648377722	-1.70633791039417	8.88180720937359	4.65326663484567	NA	NA	NA	NA	NA	NA	NA	NA	NA	NA	NA	NA	3.09360515139263	-8.04566751638376	8.05494019637196
GROWTH.SMTH_Arab_Col-0_Kymo_190815-A.txt	growth.smth	19.8666666666667	2.19606671708743	2.19260472941689	-2.16200350520088	4.35460823461091	0.835094064438334	2.65676616225216	-7.1650445824727	8.09832991654597	8.21595110148707	4.55925223274823	1.72908718604228	-1.4978695574096	1.95121562480885	4.30769412742684	0.835094064438334	-1.70878102236435	8.21595110148707	4.55925223274823	NA	NA	NA	NA	NA	NA	NA	NA	NA	NA	NA	NA	-2.77021727380997	-8.86209591057097	9.51043046346618
GROWTH.SMTH_Arab_Col-0_Kymo_190815-A.txt	growth.smth	19.9333333333333	2.32424088847029	2.3222153298358	-1.91228195709007	4.23449728691928	0.835094064438334	-3.12275678517214	-7.8391789152543	7.8405697517645	7.7012666452573	4.46592038622646	1.72908718604228	-1.4978695574096	2.00348964258699	4.34583596292795	0.835094064438334	-1.70878102236435	7.7012666452573	4.46592038622646	NA	NA	NA	NA	NA	NA	NA	NA	NA	NA	NA	NA	-2.36223543133623	-7.76144150061493	10.9106248718655
GROWTH.SMTH_Arab_Col-0_Kymo_190815-A.txt	growth.smth	20	2.91389287429956	2.91576883883158	-1.19226475635909	4.10803359518462	1.72908718604228	-1.31938812939231	1.89511850939081	7.61801153172285	2.05553142642292	4.38283234043667	1.72908718604228	-1.4978695574096	2.05553142642292	4.38283234043667	0.840902603005603	-1.71007204609224	7.13980690860916	4.37511150856526	NA	NA	NA	NA	NA	NA	NA	NA	NA	NA	NA	NA	-1.9777211528244	-4.75979107471166	12.0261387362011
GROWTH.SMTH_Arab_Col-0_Kymo_190815-A.txt	growth.smth	20.0666666666667	3.85608125922272	3.85916990139461	-0.112893427334996	3.97206332872432	1.72908718604228	-1.07826411570017	3.64726594865753	7.71322699289182	2.10723559813184	4.41867253419242	1.72908718604228	-1.4978695574096	2.10723559813184	4.41867253419242	0.840902603005603	-1.71007204609224	6.71712654006993	4.28707065779046	NA	NA	NA	NA	NA	NA	NA	NA	NA	NA	NA	NA	-1.59418812131374	-0.304536526536622	13.0201340722243
GROWTH.SMTH_Arab_Col-0_Kymo_190815-A.txt	growth.smth	20.1333333333333	4.94873342919527	4.95016628685344	1.12604513830014	3.82412114854883	1.72908718604228	-0.837085043219182	5.2274485516833	7.80646618160849	2.15848897523589	4.45334263548579	1.72908718604228	-1.4978695574096	2.15848897523589	4.45334263548579	0.846751543153634	-1.71006195210999	6.257049817113	4.20310113867921	NA	NA	NA	NA	NA	NA	NA	NA	NA	NA	NA	NA	-1.22648171377229	4.63718536792964	13.737708276586
GROWTH.SMTH_Arab_Col-0_Kymo_190815-A.txt	growth.smth	20.2	5.9228939715349	5.92198150282622	2.25908778655632	3.66289371626617	1.72908718604228	-0.595847736375857	6.5366161744873	7.89758259248786	2.20917043430126	4.4868256362417	1.72908718604228	-1.4978695574096	2.20917043430126	4.4868256362417	0.846751543153634	-1.71006195210999	5.9241688751812	4.1242313150865	NA	NA	NA	NA	NA	NA	NA	NA	NA	NA	NA	NA	-0.856981390737213	9.35575573553857	14.2896587883815
GROWTH.SMTH_Arab_Col-0_Kymo_190815-A.txt	growth.smth	20.2666666666667	6.51425442266873	6.51186777650142	3.02340000985889	3.48846776663936	1.72908718604228	-0.354548868026844	7.4896908965315	7.98642068650914	2.25915087370786	4.51910153340534	1.72908718604228	-1.4978695574096	2.25915087370786	4.51910153340534	0.852641165897643	-1.70857421803537	5.55754477880433	4.05044832765569	NA	NA	NA	NA	NA	NA	NA	NA	NA	NA	NA	NA	-0.499639709006297	12.8088183596985	14.5926994343756
GROWTH.SMTH_Arab_Col-0_Kymo_190815-A.txt	growth.smth	20.3333333333333	6.54948771759109	6.54721909627576	3.24485215169527	3.3023669445776	1.72908718604228	-0.113185028803526	8.02116146280871	8.07281610357533	2.30829328662226	4.55014745268053	1.72908718604228	-1.4978695574096	2.30829328662226	4.55014745268053	0.852641165897643	-1.70857421803537	5.31000415996237	3.98471365139589	NA	NA	NA	NA	NA	NA	NA	NA	NA	NA	NA	NA	-0.14007529212255	14.5585325099516	14.7025366981175
GROWTH.SMTH_Arab_Col-0_Kymo_190815-A.txt	growth.smth	20.4	6.00874462317938	6.00670248717279	2.89925039690976	3.10745209026015	1.72908718604228	0.128247206916654	8.08961070790209	8.15659600012582	2.35645295385586	4.5799377899239	1.72908718604228	-1.4978695574096	2.35645295385586	4.5799377899239	0.852641165897643	-1.70857421803537	5.09723108297785	3.92571441943763	NA	NA	NA	NA	NA	NA	NA	NA	NA	NA	NA	NA	0.214947505612742	14.253620337656	14.5893565573272
GROWTH.SMTH_Arab_Col-0_Kymo_190815-A.txt	growth.smth	20.4666666666667	5.03075984630391	5.02929549769536	2.12162154153588	2.90767395615638	1.71714350841493	0.359097730550948	7.71323666942169	8.23875127774611	2.43048362208155	4.60885477512153	1.71714350841493	-1.47248238136071	2.43048362208155	4.60885477512153	0.858571754207463	-1.70539806335768	4.8590163440263	3.87503680018898	NA	NA	NA	NA	NA	NA	NA	NA	NA	NA	NA	NA	0.555303934131169	12.120830901296	14.2641601043904
GROWTH.SMTH_Arab_Col-0_Kymo_190815-A.txt	growth.smth	20.5333333333333	3.86404999967294	3.86631424229859	1.15856100566027	2.70775323663487	1.71714350841493	0.601138458676923	6.8599803956227	8.31823062297695	2.477603631607	4.63655676541654	1.71714350841493	-1.47248238136071	2.477603631607	4.63655676541654	0.858571754207463	-1.70539806335768	4.72536479655403	3.83479822420479	NA	NA	NA	NA	NA	NA	NA	NA	NA	NA	NA	NA	0.902627390681235	8.5119021334191	13.7388523771691
GROWTH.SMTH_Arab_Col-0_Kymo_190815-A.txt	growth.smth	20.6	2.78239382912625	2.78770810426768	0.274828508275709	2.51287959598811	1.71714350841493	0.84327160500375	5.58260820679836	8.39460820973176	2.52331098471671	4.66292938442075	1.71714350841493	-1.47248238136071	2.52331098471671	4.66292938442075	0.858571754207463	-1.70539806335768	4.62561438479394	3.80401751545145	NA	NA	NA	NA	NA	NA	NA	NA	NA	NA	NA	NA	1.24541897413957	4.16270153471441	13.0220193124372
GROWTH.SMTH_Arab_Col-0_Kymo_190815-A.txt	growth.smth	20.6666666666667	1.97548481462741	1.97801439964445	-0.350398947838191	2.32841334747842	1.71714350841493	1.08550111934146	3.94991294722341	8.46767673393777	2.56742907189963	4.68793578365439	1.71714350841493	-1.47248238136071	2.56742907189963	4.68793578365439	0.858571754207463	-1.70539806335768	4.55995981125813	3.78339362440573	NA	NA	NA	NA	NA	NA	NA	NA	NA	NA	NA	NA	1.58312904311158	-0.149560383091524	12.1274316680537
GROWTH.SMTH_Arab_Col-0_Kymo_190815-A.txt	growth.smth	20.7333333333333	1.48051064702804	1.47938290662367	-0.680317112398082	2.15970001901726	1.71714350841493	1.32783060184941	2.05390469271947	8.5372228500306	2.60977550820043	4.71153707473219	1.71714350841493	-1.47248238136071	2.60977550820043	4.71153707473219	0.858571754207463	-1.70539806335768	4.52854654743942	3.77342060164202	NA	NA	NA	NA	NA	NA	NA	NA	NA	NA	NA	NA	1.9146962250237	-3.73231226503714	11.069815658031
GROWTH.SMTH_Arab_Col-0_Kymo_190815-A.txt	growth.smth	20.8	1.21649830706065	1.21448766441062	-0.797483220539129	2.01197088494511	1.71714350841493	1.57026326310122	0.00458596182456022	8.60302829873088	2.65016319231253	4.73369256361806	1.71714350841493	-1.47248238136071	2.65016319231253	4.73369256361806	0.864543593021138	-1.70027977640646	4.47712369841294	3.77530601965541	NA	NA	NA	NA	NA	NA	NA	NA	NA	NA	NA	NA	2.23842951432823	-6.10729749069919	9.86433618421287
GROWTH.SMTH_Arab_Col-0_Kymo_190815-A.txt	growth.smth	20.8666666666667	1.06703087527649	1.06336869104907	-0.826816660065228	1.89018535110964	1.70528233179529	1.80497044876421	-2.01065188887848	8.66511914359889	2.71807473886713	4.75444256944901	1.70528233179529	-1.44722294136201	2.71807473886713	4.75444256944901	0.864543593021138	-1.70027977640646	4.51694423298937	3.78808094276559	NA	NA	NA	NA	NA	NA	NA	NA	NA	NA	NA	NA	2.54479243569962	-7.00942726270501	8.47431293135288
GROWTH.SMTH_Arab_Col-0_Kymo_190815-A.txt	growth.smth	20.9333333333333	0.943199444774564	0.940511159642298	-0.858335885766319	1.79884704540411	1.70528233179529	2.04816337985545	-4.00851041674831	8.72473339237902	2.75560298705788	4.77422549004921	1.70528233179529	-1.44722294136201	2.75560298705788	4.77422549004921	0.864543593021138	-1.70027977640646	4.58916258238751	3.8109647593349	NA	NA	NA	NA	NA	NA	NA	NA	NA	NA	NA	NA	2.83643137689151	-6.70064319772021	7.02521877353808
GROWTH.SMTH_Arab_Col-0_Kymo_190815-A.txt	growth.smth	21	0.828165427213435	0.830381669232776	-0.911358366020087	1.74174003524865	NA	NA	NA	NA	2.79060834095314	4.79243710085846	0.864543593021138	-1.70027977640646	4.69282933224723	3.84319183436836	NA	NA	NA	NA	NA	NA	NA	NA	NA	NA	NA	NA	NA	NA	NA	NA	-1.52465249242445	0.291458808086095	6.31855304994959
GROWTH.SMTH_Arab_Col-0_Kymo_190815-A.txt	growth.smth	21.0666666666667	0.761473786427587	0.76531266141044	-0.956220415874822	1.72153307728145	NA	NA	NA	NA	2.82288648574798	4.80902855915771	0.864543593021138	-1.70027977640646	4.82639990278301	3.88368129907137	NA	NA	NA	NA	NA	NA	NA	NA	NA	NA	NA	NA	NA	NA	NA	NA	-1.03407532513944	3.27646379870459	6.40784366937856
GROWTH.SMTH_Arab_Col-0_Kymo_190815-A.txt	growth.smth	21.1333333333333	0.767142029623756	0.769343186465136	-0.9700738845842	1.73941707104592	NA	NA	NA	NA	2.85223512443244	4.82395035849799	0.864543593021138	-1.70027977640646	4.9875845217213	3.93107513071796	NA	NA	NA	NA	NA	NA	NA	NA	NA	NA	NA	NA	NA	NA	NA	NA	-0.544498505729467	5.57196167629732	6.51396454335821
GROWTH.SMTH_Arab_Col-0_Kymo_190815-A.txt	growth.smth	21.2	0.821211942983837	0.820155686122104	-0.974764079987241	1.79491976610618	NA	NA	NA	NA	2.91029841046938	4.83722663058165	0.864543593021138	-1.70027977640646	5.17320278918687	3.98379158684883	NA	NA	NA	NA	NA	NA	NA	NA	NA	NA	NA	NA	NA	NA	NA	NA	-0.0558922369544489	6.62370982928383	6.6340693564324
GROWTH.SMTH_Arab_Col-0_Kymo_190815-A.txt	growth.smth	21.2666666666667	0.869631956795047	0.862890500144002	-1.02297027716477	1.88586077730564	NA	NA	NA	NA	2.93490462027998	4.84937316043849	0.864543593021138	-1.70027977640646	5.3790586208461	4.0400875521217	NA	NA	NA	NA	NA	NA	NA	NA	NA	NA	NA	NA	NA	NA	NA	NA	0.431801287723883	6.14385965071861	6.76477559746374
GROWTH.SMTH_Arab_Col-0_Kymo_190815-A.txt	growth.smth	21.3333333333333	0.866014968231411	0.861367348093211	-1.14715757391046	2.00852492200033	NA	NA	NA	NA	2.955964090046	4.85968828492038	0.864543593021138	-1.70027977640646	5.59985421379331	4.09812310929312	NA	NA	NA	NA	NA	NA	NA	NA	NA	NA	NA	NA	NA	NA	NA	NA	0.918668639308552	4.18880960153049	6.90221711757864
GROWTH.SMTH_Arab_Col-0_Kymo_190815-A.txt	growth.smth	21.4	0.814956410164086	0.825983568419642	-1.33201201897835	2.15799558739433	NA	NA	NA	NA	2.97328780411065	4.86811865958986	0.858571754207463	-1.70539806335768	5.90552056112021	4.15643675123188	NA	NA	NA	NA	NA	NA	NA	NA	NA	NA	NA	NA	NA	NA	NA	NA	1.39456441224062	1.23480929846826	7.04312983090434
GROWTH.SMTH_Arab_Col-0_Kymo_190815-A.txt	growth.smth	21.4666666666667	0.747682815504731	0.764684418483138	-1.56366588472928	2.32835030320842	NA	NA	NA	NA	2.98669920475407	4.87461149047308	0.858571754207463	-1.70539806335768	6.14548060244884	4.21389835483986	NA	NA	NA	NA	NA	NA	NA	NA	NA	NA	NA	NA	NA	NA	NA	NA	1.88050906103063	-2.18981884743764	7.18479741720019
GROWTH.SMTH_Arab_Col-0_Kymo_190815-A.txt	growth.smth	21.5333333333333	0.622562177962436	0.617666027925141	-1.89516257432369	2.5128286022446	NA	NA	NA	NA	3.03043273037429	4.87974186544454	0.858571754207463	-1.70539806335768	6.37936232935727	4.26778473676201	NA	NA	NA	NA	NA	NA	NA	NA	NA	NA	NA	NA	NA	NA	NA	NA	2.36634351325578	-5.22845613681694	7.3202385829657
GROWTH.SMTH_Arab_Col-0_Kymo_190815-A.txt	growth.smth	21.6	0.355424636372845	0.328282574048163	-2.37571680160471	2.70399937564857	NA	NA	NA	NA	3.03707196341875	4.88289914109401	0.852641165897643	-1.70857421803537	6.69092620528829	4.31820659286337	NA	NA	NA	NA	NA	NA	NA	NA	NA	NA	NA	NA	NA	NA	NA	NA	2.8433753543491	-7.12048514937132	7.4492831362609
GROWTH.SMTH_Arab_Col-0_Kymo_190815-A.txt	growth.smth	21.6666666666667	0.0710316904887804	0.0532400073000243	-2.84061618904638	2.8938561963422	NA	NA	NA	NA	3.03925489605672	4.88393572332525	0.846751543153634	-1.71006195210999	6.9917549560129	4.3632731709844	NA	NA	NA	NA	NA	NA	NA	NA	NA	NA	NA	NA	NA	NA	NA	NA	-2.96084116631763	-7.44327847743192	7.56654601260991
GROWTH.SMTH_Arab_Col-0_Kymo_190815-A.txt	growth.smth	21.7333333333333	0.253289226247489	0.260294838930884	-2.81376832135089	3.0740631602779	NA	NA	NA	NA	3.07049440490081	4.88280432405618	0.840902603005603	-1.71007204609224	7.27866342665788	4.40290000468872	NA	NA	NA	NA	NA	NA	NA	NA	NA	NA	NA	NA	NA	NA	NA	NA	-2.47912352294255	-6.04854012964076	7.67117888423071
GROWTH.SMTH_Arab_Col-0_Kymo_190815-A.txt	growth.smth	21.8	1.46134404084023	1.49060122088731	-1.74563628543916	3.23623750632316	NA	NA	NA	NA	3.06476345613008	4.88010907832629	0.835094064438334	-1.70878102236435	7.54766784628005	4.43685557247631	NA	NA	NA	NA	NA	NA	NA	NA	NA	NA	NA	NA	NA	NA	NA	NA	-1.99389276516731	-3.18696193363406	7.76198738165149
GROWTH.SMTH_Arab_Col-0_Kymo_190815-A.txt	growth.smth	21.8666666666667	3.86264905993994	3.89491518696898	0.522697831545318	3.37221735542108	NA	NA	NA	NA	3.05414364521916	4.87510126772674	0.829325648377722	-1.70633791039417	7.79410494224861	4.46479673521519	NA	NA	NA	NA	NA	NA	NA	NA	NA	NA	NA	NA	NA	NA	NA	NA	-1.50445003395669	0.519608797873882	7.83751701065783
GROWTH.SMTH_Arab_Col-0_Kymo_190815-A.txt	growth.smth	21.9333333333333	6.93193904661757	6.92752813173831	3.45304400481011	3.47448412692638	NA	NA	NA	NA	3.03858207694558	4.86773161177311	0.817908077105269	-1.69848482356068	8.12153886232052	4.48731671195449	NA	NA	NA	NA	NA	NA	NA	NA	NA	NA	NA	NA	NA	NA	NA	NA	-1.01548208185615	4.16439598574235	7.89892682704265
GROWTH.SMTH_Arab_Col-0_Kymo_190815-A.txt	growth.smth	22	9.56524223977499	9.52828531099503	5.99167266737351	3.53661264362034	NA	NA	NA	NA	3.05174407781581	4.85803981926157	0.806647694910493	-1.68733109097538	8.42837225758084	4.50393328470851	NA	NA	NA	NA	NA	NA	NA	NA	NA	NA	NA	NA	NA	NA	NA	NA	-0.519230948938674	6.89746396825931	7.94454691637004
GROWTH.SMTH_Arab_Col-0_Kymo_190815-A.txt	growth.smth	22.0666666666667	10.7328758729966	10.7175643438262	7.16385491845773	3.55370942536759	NA	NA	NA	NA	3.0271079766582	4.84634597468605	0.801075772277194	-1.68071674820096	8.60054025977699	4.51465206622786	NA	NA	NA	NA	NA	NA	NA	NA	NA	NA	NA	NA	NA	NA	NA	NA	-0.011021072889445	7.9736302958686	7.97411457508299
GROWTH.SMTH_Arab_Col-0_Kymo_190815-A.txt	growth.smth	22.1333333333333	10.1141095841981	10.1224583716779	6.59951074775989	3.52294762391697	NA	NA	NA	NA	2.9973677113521	4.83210191958939	0.790047125397043	-1.66573627049993	8.84882809797123	4.51877896955972	NA	NA	NA	NA	NA	NA	NA	NA	NA	NA	NA	NA	NA	NA	NA	NA	0.501085357936381	7.00380066510649	7.98552791759187
GROWTH.SMTH_Arab_Col-0_Kymo_190815-A.txt	growth.smth	22.2	8.07435360723071	8.06831418062699	4.62433287767805	3.44398130294739	NA	NA	NA	NA	2.96259088716792	4.81526525188585	0.784589871273407	-1.65748006685073	8.93821793875393	4.51480257665828	NA	NA	NA	NA	NA	NA	NA	NA	NA	NA	NA	NA	NA	NA	NA	NA	1.02337254014237	4.15065711484637	7.97453053919394
GROWTH.SMTH_Arab_Col-0_Kymo_190815-A.txt	growth.smth	22.2666666666667	5.33775270941419	5.33675847013007	2.01780096590075	3.31895750422699	NA	NA	NA	NA	2.92287874635239	4.79579581896319	0.773788190664068	-1.63967514404335	9.09360563051703	4.50269247504277	NA	NA	NA	NA	NA	NA	NA	NA	NA	NA	NA	NA	NA	NA	NA	NA	1.55230824963198	0.146807883463738	7.941131242554
GROWTH.SMTH_Arab_Col-0_Kymo_190815-A.txt	growth.smth	22.3333333333333	2.80423788573603	2.82488360262278	-0.327409273610613	3.15229287623035	NA	NA	NA	NA	2.91082863209599	4.77386580721778	NA	NA	NA	NA	NA	NA	NA	NA	NA	NA	NA	NA	NA	NA	NA	NA	NA	NA	NA	NA	0	0	0
GROWTH.SMTH_Arab_Col-0_Kymo_190815-A.txt	growth.smth	22.4	1.16746986402836	1.18383286379881	-1.76627745779888	2.95011032159417	NA	NA	NA	NA	2.8617191655819	4.74931800072379	NA	NA	NA	NA	NA	NA	NA	NA	NA	NA	NA	NA	NA	NA	NA	NA	NA	NA	NA	NA	0	0	0
GROWTH.SMTH_Arab_Col-0_Kymo_190815-A.txt	growth.smth	22.4666666666667	0.537444861554604	0.546143746266085	-2.17324987267178	2.71939361893418	NA	NA	NA	NA	2.80798332353474	4.72197026797082	0.489713752334688	-1.16322091595125	1.77036062650272	0.919607731601194	NA	NA	NA	NA	NA	NA	NA	NA	NA	NA	NA	NA	NA	NA	NA	NA	-1.55760026517629	0.0302695602449478	2.293899471013
GROWTH.SMTH_Arab_Col-0_Kymo_190815-A.txt	growth.smth	22.5333333333333	0.546771738100688	0.534166070836818	-1.9333426890683	2.46750875990155	NA	NA	NA	NA	2.74985428012969	4.69179106997403	0.47303230415418	-1.12104588672526	1.53455240839247	0.621798907880766	NA	NA	NA	NA	NA	NA	NA	NA	NA	NA	NA	NA	NA	NA	NA	NA	-0.585164231411846	1.72471974184485	2.06894853044731
GROWTH.SMTH_Arab_Col-0_Kymo_190815-A.txt	growth.smth	22.6	0.637040130078049	0.593866083012799	-1.60808071855335	2.20194680156296	NA	NA	NA	NA	2.68759365321988	4.65875092883701	0.463297440102916	-1.09625604160137	1.37241907562094	0.405908515400697	NA	NA	NA	NA	NA	NA	NA	NA	NA	NA	NA	NA	NA	NA	NA	NA	0.362828130315132	1.79481057742209	1.91979539160636
GROWTH.SMTH_Arab_Col-0_Kymo_190815-A.txt	growth.smth	22.6666666666667	0.454664193051485	0.440181180564332	-1.4899764815344	1.93015766209607	NA	NA	NA	NA	2.62148880619697	4.62282228592725	0.456919087337549	-1.08035933558012	1.28873429279235	0.278684087192763	NA	NA	NA	NA	NA	NA	NA	NA	NA	NA	NA	NA	NA	NA	NA	NA	1.31140238505283	0.471177292721202	1.83698563545284
GROWTH.SMTH_Arab_Col-0_Kymo_190815-A.txt	growth.smth	22.7333333333333	0.194822718124215	0.23403837292047	-1.42557881927493	1.65961719219323	NA	NA	NA	NA	2.5518498529312	4.58397934595172	NA	NA	NA	NA	NA	NA	NA	NA	NA	NA	NA	NA	NA	NA	NA	NA	NA	NA	NA	NA	0	0	0
GROWTH.SMTH_Arab_Col-0_Kymo_190815-A.txt	growth.smth	22.8	0.199970409797061	0.254751891172086	-1.14300670183304	1.39775859300316	NA	NA	NA	NA	2.47900641700523	4.54219790629497	NA	NA	NA	NA	NA	NA	NA	NA	NA	NA	NA	NA	NA	NA	NA	NA	NA	NA	NA	NA	0	0	0
GROWTH.SMTH_Arab_Col-0_Kymo_190815-A.txt	growth.smth	22.8666666666667	0.413261385283931	0.405443756506422	-0.746378970258336	1.15182272676276	NA	NA	NA	NA	2.40330420018029	4.49745517071472	NA	NA	NA	NA	NA	NA	NA	NA	NA	NA	NA	NA	NA	NA	NA	NA	NA	NA	NA	NA	0	0	0
GROWTH.SMTH_Arab_Col-0_Kymo_190815-A.txt	growth.smth	22.9333333333333	0.409964353047371	0.26231295779075	-0.666475895752805	0.92878885354155	NA	NA	NA	NA	2.32510141751789	4.44972954623034	NA	NA	NA	NA	NA	NA	NA	NA	NA	NA	NA	NA	NA	NA	NA	NA	NA	NA	NA	NA	0	0	0
GROWTH.SMTH_Arab_Col-0_Kymo_190815-A.txt	growth.smth	23	-0.390536889326768	-0.296689327412128	-1.03185951554353	0.735170188129337	NA	NA	NA	NA	2.24476515778467	4.3990004217863	NA	NA	NA	NA	NA	NA	NA	NA	NA	NA	NA	NA	NA	NA	NA	NA	NA	NA	NA	NA	0	0	0
GROWTH.SMTH_Arab_Col-0_Kymo_190815-A.txt	growth.smth	23.0666666666667	-1.00271058150315	-0.895372392651776	-1.47205153191986	0.576679139265506	NA	NA	NA	NA	2.16266772768679	4.34524792702349	NA	NA	NA	NA	NA	NA	NA	NA	NA	NA	NA	NA	NA	NA	NA	NA	NA	NA	NA	NA	0	0	0
GROWTH.SMTH_Arab_Col-0_Kymo_190815-A.txt	growth.smth	23.1333333333333	-1.56426177248886	-1.50130967313436	-1.95917138921414	0.457861716076465	NA	NA	NA	NA	2.0791830371416	4.28845266924467	NA	NA	NA	NA	NA	NA	NA	NA	NA	NA	NA	NA	NA	NA	NA	NA	NA	NA	NA	NA	0	0	0
GROWTH.SMTH_Arab_Col-0_Kymo_190815-A.txt	growth.smth	23.2	-2.14255226194246	-2.56337391684649	-2.94492698348933	0.381553066639301	NA	NA	NA	NA	1.97311514432634	4.22888098712692	NA	NA	NA	NA	NA	NA	NA	NA	NA	NA	NA	NA	NA	NA	NA	NA	NA	NA	NA	NA	0	0	0
GROWTH.SMTH_Arab_Col-0_Kymo_190815-A.txt	growth.smth	23.2666666666667	-2.74996647009993	-3.15745977545621	-3.5058014288575	0.348341653398171	NA	NA	NA	NA	1.88939163498723	4.16632761379985	NA	NA	NA	NA	NA	NA	NA	NA	NA	NA	NA	NA	NA	NA	NA	NA	NA	NA	NA	NA	0	0	0
GROWTH.SMTH_Arab_Col-0_Kymo_190815-A.txt	growth.smth	23.3333333333333	-3.38549098439489	-1.26479868173548	-1.62129606277734	0.356497381039387	NA	NA	NA	NA	1.80538479873303	4.10071220292802	NA	NA	NA	NA	NA	NA	NA	NA	NA	NA	NA	NA	NA	NA	NA	NA	NA	NA	NA	NA	0	0	0
TIP.FLUO_Arab_Col-0_Kymo_190815-A.txt	tip.fluo	0	1331.63416355423	1065.86704059602	498.995374686569	566.871665909102	NA	NA	NA	NA	12.7959165886405	5.68214287085384	NA	NA	NA	NA	NA	NA	NA	NA	NA	NA	NA	NA	NA	NA	NA	NA	NA	NA	NA	NA	0	0	0
TIP.FLUO_Arab_Col-0_Kymo_190815-A.txt	tip.fluo	0.0666666666666667	1133.00952744941	1205.80212829474	641.049797282387	564.752331012034	NA	NA	NA	NA	13.1125993804645	5.69880916642799	NA	NA	NA	NA	NA	NA	NA	NA	NA	NA	NA	NA	NA	NA	NA	NA	NA	NA	NA	NA	0	0	0
TIP.FLUO_Arab_Col-0_Kymo_190815-A.txt	tip.fluo	0.133333333333333	1006.43955051608	1051.00647816039	494.489891768285	556.516586391826	NA	NA	NA	NA	13.211892837223	5.70969263235257	NA	NA	NA	NA	NA	NA	NA	NA	NA	NA	NA	NA	NA	NA	NA	NA	NA	NA	NA	NA	0	0	0
TIP.FLUO_Arab_Col-0_Kymo_190815-A.txt	tip.fluo	0.2	878.56883673942	862.091535397425	319.754190488641	542.337344908496	NA	NA	NA	NA	13.4385599024483	5.71561776686461	NA	NA	NA	NA	NA	NA	NA	NA	NA	NA	NA	NA	NA	NA	NA	NA	NA	NA	NA	NA	0	0	0
TIP.FLUO_Arab_Col-0_Kymo_190815-A.txt	tip.fluo	0.266666666666667	749.597528927411	738.944861324084	216.39826665845	522.546594665312	NA	NA	NA	NA	13.6148367936858	5.71579058219927	NA	NA	NA	NA	NA	NA	NA	NA	NA	NA	NA	NA	NA	NA	NA	NA	NA	NA	NA	NA	0	0	0
TIP.FLUO_Arab_Col-0_Kymo_190815-A.txt	tip.fluo	0.333333333333333	620.543269871277	625.859135086871	128.235843922695	497.623291163848	NA	NA	NA	NA	13.5677769441087	5.71079525098536	NA	NA	NA	NA	NA	NA	NA	NA	NA	NA	NA	NA	NA	NA	NA	NA	NA	NA	NA	NA	0	0	0
TIP.FLUO_Arab_Col-0_Kymo_190815-A.txt	tip.fluo	0.4	493.440002807546	497.480207131334	29.3189351663732	468.161271964647	NA	NA	NA	NA	13.6464703915245	5.70049855392802	NA	NA	NA	NA	NA	NA	NA	NA	NA	NA	NA	NA	NA	NA	NA	NA	NA	NA	NA	NA	0	0	0
TIP.FLUO_Arab_Col-0_Kymo_190815-A.txt	tip.fluo	0.466666666666667	365.88575244171	352.648550930894	-82.2064554620272	434.855006392589	NA	NA	NA	NA	13.6728934498924	5.68463745037992	NA	NA	NA	NA	NA	NA	NA	NA	NA	NA	NA	NA	NA	NA	NA	NA	NA	NA	NA	NA	0	0	0
TIP.FLUO_Arab_Col-0_Kymo_190815-A.txt	tip.fluo	0.533333333333333	187.805204675815	198.821882142468	-199.671067837453	398.492949979541	NA	NA	NA	NA	13.4761940007384	5.66373197531453	NA	NA	NA	NA	NA	NA	NA	NA	NA	NA	NA	NA	NA	NA	NA	NA	NA	NA	NA	NA	0	0	0
TIP.FLUO_Arab_Col-0_Kymo_190815-A.txt	tip.fluo	0.6	67.0955468963384	66.1259656159272	-293.796167539834	359.922133155347	NA	NA	NA	NA	13.4059174073668	5.63752558088775	NA	NA	NA	NA	NA	NA	NA	NA	NA	NA	NA	NA	NA	NA	NA	NA	NA	NA	NA	NA	0	0	0
TIP.FLUO_Arab_Col-0_Kymo_190815-A.txt	tip.fluo	0.666666666666667	-18.9719622277844	-21.5920687462594	-341.591395842828	319.999327096155	NA	NA	NA	NA	13.2855311869022	5.60583710889424	NA	NA	NA	NA	NA	NA	NA	NA	NA	NA	NA	NA	NA	NA	NA	NA	NA	NA	NA	NA	0	0	0
TIP.FLUO_Arab_Col-0_Kymo_190815-A.txt	tip.fluo	0.733333333333333	-61.6712786374173	-61.2994112653943	-340.849538355598	279.550127089819	NA	NA	NA	NA	12.9489258537536	5.56881362522088	NA	NA	NA	NA	NA	NA	NA	NA	NA	NA	NA	NA	NA	NA	NA	NA	NA	NA	NA	NA	0	0	0
TIP.FLUO_Arab_Col-0_Kymo_190815-A.txt	tip.fluo	0.8	-56.7043157072567	-55.1672953262109	-294.501909192492	239.334613865937	NA	NA	NA	NA	12.7404408749299	5.52671099878123	NA	NA	NA	NA	NA	NA	NA	NA	NA	NA	NA	NA	NA	NA	NA	NA	NA	NA	NA	NA	0	0	0
TIP.FLUO_Arab_Col-0_Kymo_190815-A.txt	tip.fluo	0.866666666666667	-10.3063515864869	-10.2170773266707	-210.26126124068	200.044183913706	NA	NA	NA	NA	12.4874223140234	5.47907535134545	NA	NA	NA	NA	NA	NA	NA	NA	NA	NA	NA	NA	NA	NA	NA	NA	NA	NA	NA	NA	0	0	0
TIP.FLUO_Arab_Col-0_Kymo_190815-A.txt	tip.fluo	0.933333333333333	57.3054801307471	55.1482144657324	-107.176498778754	162.324713244216	NA	NA	NA	NA	12.1922790809001	5.42586080375042	NA	NA	NA	NA	NA	NA	NA	NA	NA	NA	NA	NA	NA	NA	NA	NA	NA	NA	NA	NA	0	0	0
TIP.FLUO_Arab_Col-0_Kymo_190815-A.txt	tip.fluo	1	121.779578431298	121.829268250941	-4.94647444301329	126.775742693713	NA	NA	NA	NA	11.7080079754811	5.36738860580444	NA	NA	NA	NA	NA	NA	NA	NA	NA	NA	NA	NA	NA	NA	NA	NA	NA	NA	NA	NA	0	0	0
TIP.FLUO_Arab_Col-0_Kymo_190815-A.txt	tip.fluo	1.06666666666667	177.250646223576	179.643371814962	85.6998844342702	93.9434873804762	NA	NA	NA	NA	11.3466887098495	5.30344732503749	NA	NA	NA	NA	NA	NA	NA	NA	NA	NA	NA	NA	NA	NA	NA	NA	NA	NA	NA	NA	0	0	0
TIP.FLUO_Arab_Col-0_Kymo_190815-A.txt	tip.fluo	1.13333333333333	219.05714655689	219.150140989948	154.852442808693	64.2976981810615	NA	NA	NA	NA	10.9528401905619	5.23375393186281	NA	NA	NA	NA	NA	NA	NA	NA	NA	NA	NA	NA	NA	NA	NA	NA	NA	NA	NA	NA	0	0	0
TIP.FLUO_Arab_Col-0_Kymo_190815-A.txt	tip.fluo	1.2	227.981160677011	225.393111145574	187.209497956242	38.1836131891547	NA	NA	NA	NA	10.3969969484751	5.15861578987977	NA	NA	NA	NA	NA	NA	NA	NA	NA	NA	NA	NA	NA	NA	NA	NA	NA	NA	NA	NA	0	0	0
TIP.FLUO_Arab_Col-0_Kymo_190815-A.txt	tip.fluo	1.26666666666667	189.457211931365	189.921489281574	174.107324334519	15.8141649468905	NA	NA	NA	NA	9.96041132363347	5.07798917698222	NA	NA	NA	NA	NA	NA	NA	NA	NA	NA	NA	NA	NA	NA	NA	NA	NA	NA	NA	NA	0	0	0
TIP.FLUO_Arab_Col-0_Kymo_190815-A.txt	tip.fluo	1.33333333333333	121.2442817806	122.079956092009	124.79887020248	-2.71891411062778	NA	NA	NA	NA	9.50336471541016	4.99147563541784	NA	NA	NA	NA	NA	NA	NA	NA	NA	NA	NA	NA	NA	NA	NA	NA	NA	NA	NA	NA	0	0	0
TIP.FLUO_Arab_Col-0_Kymo_190815-A.txt	tip.fluo	1.4	42.2717041975729	41.9997019381363	59.4426313157967	-17.4429293778127	NA	NA	NA	NA	8.91819367423681	4.89978876853868	NA	NA	NA	NA	NA	NA	NA	NA	NA	NA	NA	NA	NA	NA	NA	NA	NA	NA	NA	NA	0	0	0
TIP.FLUO_Arab_Col-0_Kymo_190815-A.txt	tip.fluo	1.46666666666667	-33.4721455124263	-32.6326827630418	-4.14131530040827	-28.4913674627816	1.05702581864826	1.53605730016423	22.9405655180635	660.501531146138	8.44487983461851	4.80235806547141	1.05702581864826	-0.580621449731551	8.44487983461851	4.80235806547141	NA	NA	NA	NA	NA	NA	NA	NA	NA	NA	NA	NA	NA	NA	NA	NA	1.53605730016423	22.9405655180635	660.501531146138
TIP.FLUO_Arab_Col-0_Kymo_190815-A.txt	tip.fluo	1.53333333333333	-92.5914088831523	-92.6075645917412	-56.5098016742176	-36.0977629176638	1.05702581864826	1.93017863283508	-224.155379536342	637.35537512444	7.86337744266326	4.69943027646244	1.05702581864826	-0.580621449731551	7.86337744266326	4.69943027646244	NA	NA	NA	NA	NA	NA	NA	NA	NA	NA	NA	NA	NA	NA	NA	NA	1.93017863283508	-224.155379536342	637.35537512444
TIP.FLUO_Arab_Col-0_Kymo_190815-A.txt	tip.fluo	1.6	-133.891270047854	-135.555567931052	-94.9619318994428	-40.5936360317371	1.04972440798278	2.34867053195616	-430.824101498637	613.913681383929	7.39110479253787	4.59130589654014	1.04972440798278	-0.591263182057913	7.39110479253787	4.59130589654014	NA	NA	NA	NA	NA	NA	NA	NA	NA	NA	NA	NA	NA	NA	NA	NA	2.34867053195616	-430.824101498637	613.913681383929
TIP.FLUO_Arab_Col-0_Kymo_190815-A.txt	tip.fluo	1.66666666666667	-160.175030352977	-159.423300463657	-117.043322828855	-42.3799776349144	1.04247343184478	2.77065233217212	-550.032508044639	590.171931376153	6.91995822864188	4.47750486915472	1.04247343184478	-0.602374145725087	6.91995822864188	4.47750486915472	NA	NA	NA	NA	NA	NA	NA	NA	NA	NA	NA	NA	NA	NA	NA	NA	2.77065233217212	-550.032508044639	590.171931376153
TIP.FLUO_Arab_Col-0_Kymo_190815-A.txt	tip.fluo	1.73333333333333	-160.759570630133	-159.834168132749	-117.951727048745	-41.8824410841009	1.04247343184478	-3.1119167994905	-566.16919180355	566.418583552076	6.37413649265042	4.35897145250748	1.04247343184478	-0.602374145725087	6.37413649265042	4.35897145250748	NA	NA	NA	NA	NA	NA	NA	NA	NA	NA	NA	NA	NA	NA	NA	NA	-3.1119167994905	-566.16919180355	566.418583552076
TIP.FLUO_Arab_Col-0_Kymo_190815-A.txt	tip.fluo	1.8	-135.447984939481	-135.985111656479	-96.4632231619688	-39.5218884945892	1.03527254185755	-2.68379055720235	-486.755580387916	542.632580179642	5.92669246474839	4.23518559575632	1.03527254185755	-0.613982342345329	5.92669246474839	4.23518559575632	NA	NA	NA	NA	NA	NA	NA	NA	NA	NA	NA	NA	NA	NA	NA	NA	-2.68379055720235	-486.755580387916	542.632580179642
TIP.FLUO_Arab_Col-0_Kymo_190815-A.txt	tip.fluo	1.86666666666667	-93.5899828532529	-94.0891732011147	-58.3959163522937	-35.6932568488838	1.02812139205075	-2.25224301758553	-326.879084132611	518.92383045989	5.49116850663251	4.10627983385713	1.02812139205075	-0.626117110609382	5.49116850663251	4.10627983385713	NA	NA	NA	NA	NA	NA	NA	NA	NA	NA	NA	NA	NA	NA	NA	NA	-2.25224301758553	-326.879084132611	518.92383045989
TIP.FLUO_Arab_Col-0_Kymo_190815-A.txt	tip.fluo	1.93333333333333	-43.0614222947297	-42.6791101699438	-11.9180647783041	-30.7610453916867	1.02812139205075	-1.8447675717823	-134.070223238175	495.534674856717	5.00732337959805	3.97320627973097	1.02812139205075	-0.626117110609382	5.00732337959805	3.97320627973097	NA	NA	NA	NA	NA	NA	NA	NA	NA	NA	NA	NA	NA	NA	NA	NA	-1.8447675717823	-134.070223238175	495.534674856717
TIP.FLUO_Arab_Col-0_Kymo_190815-A.txt	tip.fluo	2	10.6710728392154	10.8954235977028	35.9697577551318	-25.0743341574636	1.02101963884388	-1.40695373797098	77.0639896514471	472.464836208088	4.61164565729112	3.83564817159163	1.02101963884388	-0.638808903256592	4.61164565729112	3.83564817159163	NA	NA	NA	NA	NA	NA	NA	NA	NA	NA	NA	NA	NA	NA	NA	NA	-1.40695373797098	77.0639896514471	472.464836208088
TIP.FLUO_Arab_Col-0_Kymo_190815-A.txt	tip.fluo	2.06666666666667	58.7387729295733	58.8710011041612	77.8370488265832	-18.9660477224501	1.01396694102969	-0.965707477097827	255.880270326764	449.832027685111	4.23525503843242	3.69400702077307	1.01396694102969	-0.652089009929167	4.23525503843242	3.69400702077307	NA	NA	NA	NA	NA	NA	NA	NA	NA	NA	NA	NA	NA	NA	NA	NA	-0.965707477097827	255.880270326764	449.832027685111
TIP.FLUO_Arab_Col-0_Kymo_190815-A.txt	tip.fluo	2.13333333333333	93.2529456920965	92.810332377947	105.556828784982	-12.7464964070621	1.00696295975784	-0.521032929876899	370.995887414377	427.756884205314	3.88004811894089	3.54881640023491	1.00696295975784	-0.665989218265537	3.88004811894089	3.54881640023491	NA	NA	NA	NA	NA	NA	NA	NA	NA	NA	NA	NA	NA	NA	NA	NA	-0.521032929876899	370.995887414377	427.756884205314
TIP.FLUO_Arab_Col-0_Kymo_190815-A.txt	tip.fluo	2.2	108.825849260513	107.977451871506	114.671297550985	-6.69384567950927	1.00000735851857	-0.0729228164596081	405.27328645652	406.353247632699	3.54745735381378	3.40070310279317	1.00000735851857	-0.68054140501843	3.54745735381378	3.40070310279317	NA	NA	NA	NA	NA	NA	NA	NA	NA	NA	NA	NA	NA	NA	NA	NA	-0.0729228164596081	405.27328645652	406.353247632699
TIP.FLUO_Arab_Col-0_Kymo_190815-A.txt	tip.fluo	2.26666666666667	106.265457581594	107.174339443627	108.20739350206	-1.03305405846894	0.993099803126608	0.378642205483233	358.404197867903	385.726181087978	3.23844737991887	3.25038839759193	0.993099803126608	-0.695777048694003	3.23844737991887	3.25038839759193	NA	NA	NA	NA	NA	NA	NA	NA	NA	NA	NA	NA	NA	NA	NA	NA	0.378642205483233	358.404197867903	385.726181087978
TIP.FLUO_Arab_Col-0_Kymo_190815-A.txt	tip.fluo	2.33333333333333	95.7913625502679	96.874125145567	92.8057552375185	4.06836990800444	0.986239961705031	0.833693353581304	245.985279341299	365.970162930676	2.95352793920696	3.09868631825609	0.986239961705031	-0.71172665534984	2.95352793920696	3.09868631825609	NA	NA	NA	NA	NA	NA	NA	NA	NA	NA	NA	NA	NA	NA	NA	NA	0.833693353581304	245.985279341299	365.970162930676
TIP.FLUO_Arab_Col-0_Kymo_190815-A.txt	tip.fluo	2.4	80.1993311775777	79.1938034321306	70.6973247616737	8.49647867040398	0.979427504669377	1.29227259378402	95.4490555181857	347.167545938577	2.69278225043242	2.9464984286645	0.979427504669377	-0.728419089945391	2.69278225043242	2.9464984286645	NA	NA	NA	NA	NA	NA	NA	NA	NA	NA	NA	NA	NA	NA	NA	NA	1.29227259378402	95.4490555181857	347.167545938577
TIP.FLUO_Arab_Col-0_Kymo_190815-A.txt	tip.fluo	2.46666666666667	52.4074419291264	51.9328113734836	39.7377074926099	12.1951038808139	0.965943436785262	1.78252640659901	-69.2466275325351	329.507880204559	2.49004606110611	2.795860189335	0.965943436785262	-0.76413497874833	2.49004606110611	2.795860189335	NA	NA	NA	NA	NA	NA	NA	NA	NA	NA	NA	NA	NA	NA	NA	NA	1.78252640659901	-69.2466275325351	329.507880204559
TIP.FLUO_Arab_Col-0_Kymo_190815-A.txt	tip.fluo	2.53333333333333	16.9644893112263	16.8431541366196	1.67612677138419	15.1670273651724	0.959271178088102	2.24784769712472	-196.074303918167	312.969002594326	2.27592424415514	2.64727380435543	0.959271178088102	-0.783200516691608	2.27592424415514	2.64727380435543	NA	NA	NA	NA	NA	NA	NA	NA	NA	NA	NA	NA	NA	NA	NA	NA	2.24784769712472	-196.074303918167	312.969002594326
TIP.FLUO_Arab_Col-0_Kymo_190815-A.txt	tip.fluo	2.6	-17.8746556477909	-17.1393381322962	-34.6122656236412	17.4729274912831	0.94606460830836	2.74211407207317	-274.249791799435	297.688627797596	2.11370359311313	2.50284247227334	0.94606460830836	-0.823813519052176	2.11370359311313	2.50284247227334	NA	NA	NA	NA	NA	NA	NA	NA	NA	NA	NA	NA	NA	NA	NA	NA	2.74211407207317	-274.249791799435	297.688627797596
TIP.FLUO_Arab_Col-0_Kymo_190815-A.txt	tip.fluo	2.66666666666667	-40.871976905988	-40.3773334232072	-59.6063671022598	19.2290336789963	0.939529662709611	-3.06935854939961	-282.915019017689	283.654719249592	1.94439533842956	2.3635059872596	0.939529662709611	-0.845367452147871	1.94439533842956	2.3635059872596	NA	NA	NA	NA	NA	NA	NA	NA	NA	NA	NA	NA	NA	NA	NA	NA	-3.06935854939961	-282.915019017689	283.654719249592
TIP.FLUO_Arab_Col-0_Kymo_190815-A.txt	tip.fluo	2.73333333333333	-47.5606601577438	-48.7638196931277	-69.3527699397811	20.5889502466073	0.926594880205833	-2.57216432480638	-228.238164783525	270.999330853778	1.82186429753215	2.23181283235132	0.926594880205833	-0.890921052068335	1.82186429753215	2.23181283235132	NA	NA	NA	NA	NA	NA	NA	NA	NA	NA	NA	NA	NA	NA	NA	NA	-2.57216432480638	-228.238164783525	270.999330853778
TIP.FLUO_Arab_Col-0_Kymo_190815-A.txt	tip.fluo	2.8	-42.3011648511965	-42.1295587841762	-63.8436605768519	21.7141017926431	0.913838174675099	-2.07523902580674	-125.479739947257	259.620615960411	1.71648280001488	2.1080441526327	0.913838174675099	-0.939545989792816	1.71648280001488	2.1080441526327	NA	NA	NA	NA	NA	NA	NA	NA	NA	NA	NA	NA	NA	NA	NA	NA	-2.07523902580674	-125.479739947257	259.620615960411
TIP.FLUO_Arab_Col-0_Kymo_190815-A.txt	tip.fluo	2.86666666666667	-21.2121833987694	-20.7691209407895	-43.5243259382005	22.7552049973929	0.90752583331372	-1.5950177029151	-6.04346478571951	249.533953858991	1.6066209944701	1.9937065239853	0.90752583331372	-0.964892847910088	1.6066209944701	1.9937065239853	NA	NA	NA	NA	NA	NA	NA	NA	NA	NA	NA	NA	NA	NA	NA	NA	-1.5950177029151	-6.04346478571951	249.533953858991
TIP.FLUO_Arab_Col-0_Kymo_190815-A.txt	tip.fluo	2.93333333333333	12.2409830529868	12.4305360619704	-11.4097488826274	23.8402849445922	0.895031656986579	-1.09627595701105	110.001610993374	240.750175072693	1.53524505388138	1.89030794811661	0.895031656986579	-1.01730283674375	1.53524505388138	1.89030794811661	NA	NA	NA	NA	NA	NA	NA	NA	NA	NA	NA	NA	NA	NA	NA	NA	-1.09627595701105	110.001610993374	240.750175072693
TIP.FLUO_Arab_Col-0_Kymo_190815-A.txt	tip.fluo	3	47.846327361488	48.1793148771861	23.1095741297303	25.0697407474578	0.882709491677047	-0.598105180171353	192.648570026605	233.116687969447	1.47770197470062	1.79733882456245	0.882709491677047	-1.07137124911206	1.47770197470062	1.79733882456245	NA	NA	NA	NA	NA	NA	NA	NA	NA	NA	NA	NA	NA	NA	NA	NA	-0.598105180171353	192.648570026605	233.116687969447
TIP.FLUO_Arab_Col-0_Kymo_190815-A.txt	tip.fluo	3.06666666666667	72.8524064573903	72.4090007559781	45.8859010974477	26.5230996585327	0.876612171835516	-0.109649956168015	225.219631122208	226.580367613828	1.4144393901981	1.71527997805132	0.876612171835516	-1.09874330242372	1.4144393901981	1.71527997805132	NA	NA	NA	NA	NA	NA	NA	NA	NA	NA	NA	NA	NA	NA	NA	NA	-0.109649956168015	225.219631122208	226.580367613828
TIP.FLUO_Arab_Col-0_Kymo_190815-A.txt	tip.fluo	3.13333333333333	74.5532711314736	73.7334348281715	45.4717285099469	28.2617063182192	0.864543593021138	0.390592536783292	204.431788399428	221.082955901495	1.38246146127955	1.64440986727745	0.864543593021138	-1.15350318939912	1.38246146127955	1.64440986727745	NA	NA	NA	NA	NA	NA	NA	NA	NA	NA	NA	NA	NA	NA	NA	NA	0.390592536783292	204.431788399428	221.082955901495
TIP.FLUO_Arab_Col-0_Kymo_190815-A.txt	tip.fluo	3.2	51.628386885749	51.5926115169721	21.2632423201065	30.3293691968448	0.858571754207463	0.885140771098601	137.029124648492	216.413982666596	1.34219644737563	1.58282168526047	0.858571754207463	-1.18060571392307	1.34219644737563	1.58282168526047	NA	NA	NA	NA	NA	NA	NA	NA	NA	NA	NA	NA	NA	NA	NA	NA	0.885140771098601	137.029124648492	216.413982666596
TIP.FLUO_Arab_Col-0_Kymo_190815-A.txt	tip.fluo	3.26666666666667	16.442473075298	17.3229478473722	-15.431798255601	32.7547461029321	0.846751543153634	1.38811678441246	38.6185444429813	212.58088520973	1.32954374498501	1.53125801141322	0.846751543153634	-1.2335214991602	1.32954374498501	1.53125801141322	NA	NA	NA	NA	NA	NA	NA	NA	NA	NA	NA	NA	NA	NA	NA	NA	1.38811678441246	38.6185444429813	212.58088520973
TIP.FLUO_Arab_Col-0_Kymo_190815-A.txt	tip.fluo	3.33333333333333	-14.2211784701904	-14.1224937096483	-49.6720537733411	35.5495600636312	0.840902603005603	1.88885859316883	-65.4729230319783	209.361537572009	1.3066332607057	1.48722710340019	0.840902603005603	-1.25904479235148	1.3066332607057	1.48722710340019	NA	NA	NA	NA	NA	NA	NA	NA	NA	NA	NA	NA	NA	NA	NA	NA	1.88885859316883	-65.4729230319783	209.361537572009
TIP.FLUO_Arab_Col-0_Kymo_190815-A.txt	tip.fluo	3.4	-32.9039814539001	-33.0948459771254	-71.8024032714677	38.7075572942648	0.835094064438334	2.39301486775165	-151.416878092521	206.668006113766	1.2900689333657	1.44986438400645	0.835094064438334	-1.28376049124192	1.2900689333657	1.44986438400645	NA	NA	NA	NA	NA	NA	NA	NA	NA	NA	NA	NA	NA	NA	NA	NA	2.39301486775165	-151.416878092521	206.668006113766
TIP.FLUO_Arab_Col-0_Kymo_190815-A.txt	tip.fluo	3.46666666666667	-36.6699217804626	-36.7845370483804	-78.9880997069583	42.2035626584922	0.829325648377722	2.90040323820497	-198.511001173881	204.428267177239	1.27895589387544	1.41842364918806	0.829325648377722	-1.30754062845153	1.27895589387544	1.41842364918806	NA	NA	NA	NA	NA	NA	NA	NA	NA	NA	NA	NA	NA	NA	NA	NA	2.90040323820497	-198.511001173881	204.428267177239
TIP.FLUO_Arab_Col-0_Kymo_190815-A.txt	tip.fluo	3.53333333333333	-26.1691298780097	-26.1449817002761	-72.1327361498135	45.9877544494523	0.82359707767737	-2.87238625480856	-195.279023127707	202.575326282388	1.2724909799585	1.3921511822893	0.82359707767737	-1.33026813355573	1.2724909799585	1.3921511822893	NA	NA	NA	NA	NA	NA	NA	NA	NA	NA	NA	NA	NA	NA	NA	NA	-2.87238625480856	-195.279023127707	202.575326282388
TIP.FLUO_Arab_Col-0_Kymo_190815-A.txt	tip.fluo	3.6	-3.63068336620381	-3.73474118699626	-53.7142212385645	49.9794800514914	0.817908077105269	-2.35924592024767	-142.595511558015	201.047959545308	1.26995852172416	1.37031364206196	0.817908077105269	-1.35183842863171	1.26995852172416	1.37031364206196	NA	NA	NA	NA	NA	NA	NA	NA	NA	NA	NA	NA	NA	NA	NA	NA	-2.35924592024767	-142.595511558015	201.047959545308
TIP.FLUO_Arab_Col-0_Kymo_190815-A.txt	tip.fluo	3.66666666666667	27.326084924216	27.1682610995622	-26.8969439517208	54.0652050512206	0.812258373330579	-1.84365680793905	-53.8411494119285	199.791126916856	1.27072549949086	1.35221927747781	0.812258373330579	-1.37216052754483	1.27072549949086	1.35221927747781	NA	NA	NA	NA	NA	NA	NA	NA	NA	NA	NA	NA	NA	NA	NA	NA	-1.84365680793905	-53.8411494119285	199.791126916856
TIP.FLUO_Arab_Col-0_Kymo_190815-A.txt	tip.fluo	3.73333333333333	62.3845094921144	62.8740296765455	4.77321680281571	58.1008128736843	0.806647694910493	-1.32594065075247	48.1817093419035	198.756056053802	1.27423569369925	1.33723189307441	0.806647694910493	-1.39115764421328	1.27423569369925	1.33723189307441	NA	NA	NA	NA	NA	NA	NA	NA	NA	NA	NA	NA	NA	NA	NA	NA	-1.32594065075247	48.1817093419035	198.756056053802
TIP.FLUO_Arab_Col-0_Kymo_190815-A.txt	tip.fluo	3.8	98.161495170948	98.2132616873283	36.2905240490761	61.9227376382215	0.806647694910493	-0.805717830637719	137.159628381588	198.037671717676	1.26504113947584	1.32678403990506	0.806647694910493	-1.39115764421328	1.26504113947584	1.32678403990506	NA	NA	NA	NA	NA	NA	NA	NA	NA	NA	NA	NA	NA	NA	NA	NA	-0.805717830637719	137.159628381588	198.037671717676
TIP.FLUO_Arab_Col-0_Kymo_190815-A.txt	tip.fluo	3.86666666666667	126.700780326582	126.15539478713	60.7883494665887	65.3670453205194	0.801075772277194	-0.284215384454474	189.599852456531	197.524134010636	1.27514476904372	1.31929212628989	0.801075772277194	-1.4087673451169	1.27514476904372	1.31929212628989	NA	NA	NA	NA	NA	NA	NA	NA	NA	NA	NA	NA	NA	NA	NA	NA	-0.284215384454474	189.599852456531	197.524134010636
TIP.FLUO_Arab_Col-0_Kymo_190815-A.txt	tip.fluo	3.93333333333333	141.079552863796	140.975637671813	72.6890190517091	68.2866186200823	0.801075772277194	0.239985955793216	191.695511860383	197.35134218515	1.27291478109384	1.31676691578001	0.801075772277194	-1.4087673451169	1.27291478109384	1.31676691578001	NA	NA	NA	NA	NA	NA	NA	NA	NA	NA	NA	NA	NA	NA	NA	NA	0.239985955793216	191.695511860383	197.35134218515
TIP.FLUO_Arab_Col-0_Kymo_190815-A.txt	tip.fluo	4	140.215362047635	141.125684237071	70.5602305432634	70.5654536937772	0.801075772277194	0.765952449531048	142.289553101112	197.426288407169	1.27388176988995	1.31786246462331	0.801075772277194	-1.4087673451169	1.27388176988995	1.31786246462331	NA	NA	NA	NA	NA	NA	NA	NA	NA	NA	NA	NA	NA	NA	NA	NA	0.765952449531048	142.289553101112	197.426288407169
TIP.FLUO_Arab_Col-0_Kymo_190815-A.txt	tip.fluo	4.06666666666667	127.370470840771	127.293148408852	55.1645540379383	72.128594370867	0.795542337724909	1.29086382232123	54.6524249843369	197.807631467489	1.29573379491911	1.32343042713926	0.795542337724909	-1.42494130385927	1.29573379491911	1.32343042713926	NA	NA	NA	NA	NA	NA	NA	NA	NA	NA	NA	NA	NA	NA	NA	NA	1.29086382232123	54.6524249843369	197.807631467489
TIP.FLUO_Arab_Col-0_Kymo_190815-A.txt	tip.fluo	4.13333333333333	102.814836445697	101.293234200804	28.3493189937491	72.9439152069886	0.795542337724909	1.81902538352103	-48.7885363911693	198.579496312343	1.30586568581391	1.33466759316546	0.795542337724909	-1.42494130385927	1.30586568581391	1.33466759316546	NA	NA	NA	NA	NA	NA	NA	NA	NA	NA	NA	NA	NA	NA	NA	NA	1.81902538352103	-48.7885363911693	198.579496312343
TIP.FLUO_Arab_Col-0_Kymo_190815-A.txt	tip.fluo	4.2	69.465496850833	70.203718301196	-2.81595957083081	73.0196778719436	0.795542337724909	2.34809523623472	-140.055274021787	199.691955836774	1.32053781346117	1.35078668987096	0.795542337724909	-1.42494130385927	1.32053781346117	1.35078668987096	NA	NA	NA	NA	NA	NA	NA	NA	NA	NA	NA	NA	NA	NA	NA	NA	2.34809523623472	-140.055274021787	199.691955836774
TIP.FLUO_Arab_Col-0_Kymo_190815-A.txt	tip.fluo	4.26666666666667	46.3325401133261	46.8425312688058	-25.5564508271113	72.398982095824	0.795542337724909	2.87777169196536	-194.211422667724	201.17184142444	1.34018293306719	1.37209101630261	0.795542337724909	-1.42494130385927	1.34018293306719	1.37209101630261	NA	NA	NA	NA	NA	NA	NA	NA	NA	NA	NA	NA	NA	NA	NA	NA	2.87777169196536	-194.211422667724	201.17184142444
TIP.FLUO_Arab_Col-0_Kymo_190815-A.txt	tip.fluo	4.33333333333333	41.2741259336817	41.409743119036	-29.7409083932757	71.1506515122172	0.795542337724909	-2.87544711248348	-195.890520991209	203.039156108913	1.36517805952731	1.39875020980208	0.795542337724909	-1.42494130385927	1.36517805952731	1.39875020980208	NA	NA	NA	NA	NA	NA	NA	NA	NA	NA	NA	NA	NA	NA	NA	NA	-2.87544711248348	-195.890520991209	203.039156108913
TIP.FLUO_Arab_Col-0_Kymo_190815-A.txt	tip.fluo	4.4	53.777520858579	53.9799098847214	-15.3803061438491	69.3602160284835	0.795542337724909	-2.34551332724868	-143.614654810608	205.30637302294	1.39583653662841	1.43079107692469	0.795542337724909	-1.42494130385927	1.39583653662841	1.43079107692469	NA	NA	NA	NA	NA	NA	NA	NA	NA	NA	NA	NA	NA	NA	NA	NA	-2.34551332724868	-143.614654810608	205.30637302294
TIP.FLUO_Arab_Col-0_Kymo_190815-A.txt	tip.fluo	4.46666666666667	77.0361625036003	76.0373528049432	8.91441027136604	67.1229425335049	0.795542337724909	-1.81593131123241	-50.4736277406009	207.97805541541	1.43240136768848	1.46809687764281	0.795542337724909	-1.42494130385927	1.43240136768848	1.46809687764281	NA	NA	NA	NA	NA	NA	NA	NA	NA	NA	NA	NA	NA	NA	NA	NA	-1.81593131123241	-50.4736277406009	207.97805541541
TIP.FLUO_Arab_Col-0_Kymo_190815-A.txt	tip.fluo	4.53333333333333	98.1821899274273	98.0251048773453	33.4857929622356	64.5393119150548	0.795542337724909	-1.2870062869647	59.0934096185498	211.050836110252	1.47504019326862	1.51041534326185	0.795542337724909	-1.42494130385927	1.47504019326862	1.51041534326185	NA	NA	NA	NA	NA	NA	NA	NA	NA	NA	NA	NA	NA	NA	NA	NA	-1.2870062869647	59.0934096185498	211.050836110252
TIP.FLUO_Arab_Col-0_Kymo_190815-A.txt	tip.fluo	4.6	112.632334479398	114.019108658004	52.3040991549312	61.7150095030321	0.801075772277194	-0.751515782870026	156.765776526999	214.555182388695	1.50451727521989	1.55793175076595	0.801075772277194	-1.4087673451169	1.50451727521989	1.55793175076595	NA	NA	NA	NA	NA	NA	NA	NA	NA	NA	NA	NA	NA	NA	NA	NA	-0.751515782870026	156.765776526999	214.555182388695
TIP.FLUO_Arab_Col-0_Kymo_190815-A.txt	tip.fluo	4.66666666666667	119.106071284024	118.892629348249	60.127747004126	58.7648823440891	0.801075772277194	-0.224272103530985	213.035588512231	218.50784497794	1.56046211206445	1.61060440776201	0.801075772277194	-1.4087673451169	1.56046211206445	1.61060440776201	NA	NA	NA	NA	NA	NA	NA	NA	NA	NA	NA	NA	NA	NA	NA	NA	-0.224272103530985	213.035588512231	218.50784497794
TIP.FLUO_Arab_Col-0_Kymo_190815-A.txt	tip.fluo	4.73333333333333	107.904364107188	106.485150032339	50.6679011395612	55.8172488927407	0.801075772277194	0.301486897423295	212.779756143125	222.830287878069	1.62280973195874	1.66712493813426	0.801075772277194	-1.4087673451169	1.62280973195874	1.66712493813426	NA	NA	NA	NA	NA	NA	NA	NA	NA	NA	NA	NA	NA	NA	NA	NA	0.301486897423295	212.779756143125	222.830287878069
TIP.FLUO_Arab_Col-0_Kymo_190815-A.txt	tip.fluo	4.8	75.7803314505927	76.0700212199725	23.0541167493877	53.0159044705358	0.806647694910493	0.834672029157655	152.767719141109	227.529033836359	1.66987003223975	1.72733555797408	0.806647694910493	-1.39115764421328	1.66987003223975	1.72733555797408	NA	NA	NA	NA	NA	NA	NA	NA	NA	NA	NA	NA	NA	NA	NA	NA	0.834672029157655	152.767719141109	227.529033836359
TIP.FLUO_Arab_Col-0_Kymo_190815-A.txt	tip.fluo	4.86666666666667	34.7711276615591	36.127797213993	-14.38850947504	50.5163066889644	0.806647694910493	1.35718582047904	49.3241893280906	232.67255256035	1.74622151263374	1.79183631750029	0.806647694910493	-1.39115764421328	1.74622151263374	1.79183631750029	NA	NA	NA	NA	NA	NA	NA	NA	NA	NA	NA	NA	NA	NA	NA	NA	1.35718582047904	49.3241893280906	232.67255256035
TIP.FLUO_Arab_Col-0_Kymo_190815-A.txt	tip.fluo	4.93333333333333	-2.13278892518611	-2.81144704200216	-51.2859223574464	48.4744753153523	0.806647694910493	1.87770598517188	-71.9322696291209	238.096328876985	1.82858193089444	1.85832500648386	0.806647694910493	-1.39115764421328	1.82858193089444	1.85832500648386	NA	NA	NA	NA	NA	NA	NA	NA	NA	NA	NA	NA	NA	NA	NA	NA	1.87770598517188	-71.9322696291209	238.096328876985
TIP.FLUO_Arab_Col-0_Kymo_190815-A.txt	tip.fluo	5	-33.5567230629349	-34.1449568392013	-81.1770739181013	47.0321170787874	0.812258373330579	2.40622372446681	-180.910664533611	243.951911550011	1.89455755320752	1.92842782958969	0.812258373330579	-1.37216052754483	1.89455755320752	1.92842782958969	NA	NA	NA	NA	NA	NA	NA	NA	NA	NA	NA	NA	NA	NA	NA	NA	2.40622372446681	-180.910664533611	243.951911550011
TIP.FLUO_Arab_Col-0_Kymo_190815-A.txt	tip.fluo	5.06666666666667	-52.617651049728	-52.3354954856408	-98.6368138646082	46.3013183788423	0.812258373330579	2.92257148059284	-244.051419091588	250.024353164379	1.99004994726775	1.9993715033341	0.812258373330579	-1.37216052754483	1.99004994726775	1.9993715033341	NA	NA	NA	NA	NA	NA	NA	NA	NA	NA	NA	NA	NA	NA	NA	NA	2.92257148059284	-244.051419091588	250.024353164379
TIP.FLUO_Arab_Col-0_Kymo_190815-A.txt	tip.fluo	5.13333333333333	-51.8961772730818	-51.349542114335	-97.7013333547629	46.3517912403	0.817908077105269	-2.83596701397401	-244.582796086769	256.467798391265	2.06659742764095	2.07278964405124	0.817908077105269	-1.35183842863171	2.06659742764095	2.07278964405124	NA	NA	NA	NA	NA	NA	NA	NA	NA	NA	NA	NA	NA	NA	NA	NA	-2.83596701397401	-244.582796086769	256.467798391265
TIP.FLUO_Arab_Col-0_Kymo_190815-A.txt	tip.fluo	5.2	-29.2251633263695	-29.3949913416542	-76.598425169931	47.2034338281556	0.82359707767737	-2.3133015065509	-177.863595396753	263.058986007982	2.14579338359661	2.14600691953276	0.82359707767737	-1.33026813355573	2.14579338359661	2.14600691953276	NA	NA	NA	NA	NA	NA	NA	NA	NA	NA	NA	NA	NA	NA	NA	NA	-2.3133015065509	-177.863595396753	263.058986007982
TIP.FLUO_Arab_Col-0_Kymo_190815-A.txt	tip.fluo	5.26666666666667	8.95063200492768	8.46981807311787	-40.3542734697796	48.8240915427923	0.82359707767737	-1.80397228633765	-62.3710099820655	269.924103514659	2.25925344742456	2.22034187661535	0.82359707767737	-1.33026813355573	2.25925344742456	2.22034187661535	NA	NA	NA	NA	NA	NA	NA	NA	NA	NA	NA	NA	NA	NA	NA	NA	-1.80397228633765	-62.3710099820655	269.924103514659
TIP.FLUO_Arab_Col-0_Kymo_190815-A.txt	tip.fluo	5.33333333333333	54.079079535526	53.943055829665	2.81086527984065	51.1321905497421	0.829325648377722	-1.28613034220059	77.7582489442833	276.880462110013	2.34616361376109	2.29376076264853	0.829325648377722	-1.30754062845153	2.34616361376109	2.29376076264853	NA	NA	NA	NA	NA	NA	NA	NA	NA	NA	NA	NA	NA	NA	NA	NA	-1.28613034220059	77.7582489442833	276.880462110013
TIP.FLUO_Arab_Col-0_Kymo_190815-A.txt	tip.fluo	5.4	97.1519538809644	98.4099683893981	44.4051443751989	54.0048240141407	0.829325648377722	-0.781619450483603	201.536440752573	283.944652227635	2.46740852091026	2.36645373475202	0.829325648377722	-1.30754062845153	2.46740852091026	2.36645373475202	NA	NA	NA	NA	NA	NA	NA	NA	NA	NA	NA	NA	NA	NA	NA	NA	-0.781619450483603	201.536440752573	283.944652227635
TIP.FLUO_Arab_Col-0_Kymo_190815-A.txt	tip.fluo	5.46666666666667	130.686132258383	130.783518830668	73.4933158991214	57.2902029315046	0.835094064438334	-0.269029194431449	280.589728694925	291.059310655391	2.55875916227728	2.43786059071859	0.835094064438334	-1.28376049124192	2.55875916227728	2.43786059071859	NA	NA	NA	NA	NA	NA	NA	NA	NA	NA	NA	NA	NA	NA	NA	NA	-0.269029194431449	280.589728694925	291.059310655391
TIP.FLUO_Arab_Col-0_Kymo_190815-A.txt	tip.fluo	5.53333333333333	139.640807692635	138.084899376411	77.2625204003115	60.8223789760634	0.835094064438334	0.230651254573491	290.19242747587	298.086436815559	2.68380433068485	2.50669571969384	0.835094064438334	-1.28376049124192	2.68380433068485	2.50669571969384	NA	NA	NA	NA	NA	NA	NA	NA	NA	NA	NA	NA	NA	NA	NA	NA	0.230651254573491	290.19242747587	298.086436815559
TIP.FLUO_Arab_Col-0_Kymo_190815-A.txt	tip.fluo	5.6	116.278200022882	115.523917281102	51.088270867829	64.4356464132308	0.840902603005603	0.737643412319437	225.806559570884	305.121104905048	2.77526467337904	2.57399819985757	0.840902603005603	-1.25904479235148	2.77526467337904	2.57399819985757	NA	NA	NA	NA	NA	NA	NA	NA	NA	NA	NA	NA	NA	NA	NA	NA	0.737643412319437	225.806559570884	305.121104905048
TIP.FLUO_Arab_Col-0_Kymo_190815-A.txt	tip.fluo	5.66666666666667	73.2577101812258	74.6747866348966	6.70014352415327	67.9746431106839	0.846751543153634	1.24158504163525	100.848076735679	311.936542765011	2.86277171644401	2.63773939684658	0.846751543153634	-1.2335214991602	2.86277171644401	2.63773939684658	NA	NA	NA	NA	NA	NA	NA	NA	NA	NA	NA	NA	NA	NA	NA	NA	1.24158504163525	100.848076735679	311.936542765011
TIP.FLUO_Arab_Col-0_Kymo_190815-A.txt	tip.fluo	5.73333333333333	34.4024930363321	35.3352747292544	-35.9627065296343	71.2979812588064	0.846751543153634	1.73365291901956	-51.648575603545	318.547683929798	2.98540401410457	2.69825294984121	0.846751543153634	-1.2335214991602	2.98540401410457	2.69825294984121	NA	NA	NA	NA	NA	NA	NA	NA	NA	NA	NA	NA	NA	NA	NA	NA	1.73365291901956	-51.648575603545	318.547683929798
TIP.FLUO_Arab_Col-0_Kymo_190815-A.txt	tip.fluo	5.8	10.5848396563069	9.96526885716174	-64.3117132470042	74.2769821040623	0.852641165897643	2.23154094328813	-199.386144570989	324.889270130068	3.06492679797232	2.7551304490653	0.852641165897643	-1.20732741418968	3.06492679797232	2.7551304490653	NA	NA	NA	NA	NA	NA	NA	NA	NA	NA	NA	NA	NA	NA	NA	NA	2.23154094328813	-199.386144570989	324.889270130068
TIP.FLUO_Arab_Col-0_Kymo_190815-A.txt	tip.fluo	5.86666666666667	1.49653679856419	0.480193003934138	-76.3126778975083	76.7928709013255	0.858571754207463	2.72609208983174	-302.662853218913	330.810028400415	3.13619301536531	2.80724019375623	0.858571754207463	-1.18060571392307	3.13619301536531	2.80724019375623	NA	NA	NA	NA	NA	NA	NA	NA	NA	NA	NA	NA	NA	NA	NA	NA	2.72609208983174	-302.662853218913	330.810028400415
TIP.FLUO_Arab_Col-0_Kymo_190815-A.txt	tip.fluo	5.93333333333333	5.90457975468235	6.61918069845921	-72.1174259552253	78.7366066535647	0.858571754207463	-3.0725634687168	-335.588534676366	336.389669639958	3.24287904837036	2.85550105737994	0.858571754207463	-1.18060571392307	3.24287904837036	2.85550105737994	NA	NA	NA	NA	NA	NA	NA	NA	NA	NA	NA	NA	NA	NA	NA	NA	-3.0725634687168	-335.588534676366	336.389669639958
TIP.FLUO_Arab_Col-0_Kymo_190815-A.txt	tip.fluo	6	29.2667256876211	29.5861215474743	-50.4273740773324	80.0134956246931	0.864543593021138	-2.58424015397674	-289.750757924288	341.422106821324	3.29705190476908	2.89834720332246	0.864543593021138	-1.15350318939912	3.29705190476908	2.89834720332246	NA	NA	NA	NA	NA	NA	NA	NA	NA	NA	NA	NA	NA	NA	NA	NA	-2.58424015397674	-289.750757924288	341.422106821324
TIP.FLUO_Arab_Col-0_Kymo_190815-A.txt	tip.fluo	6.06666666666667	68.8689409543313	68.2084789759028	-12.3421131006001	80.5505920764035	0.864543593021138	-2.10414350933397	-175.862297437964	345.90068124458	3.38411679303431	2.93594996387894	0.864543593021138	-1.15350318939912	3.38411679303431	2.93594996387894	NA	NA	NA	NA	NA	NA	NA	NA	NA	NA	NA	NA	NA	NA	NA	NA	-2.10414350933397	-175.862297437964	345.90068124458
TIP.FLUO_Arab_Col-0_Kymo_190815-A.txt	tip.fluo	6.13333333333333	118.60594912829	118.091614300622	37.7875458898689	80.3040684106749	0.870556969258612	-1.62192477771922	-17.8756223237583	349.774196991425	3.41519997196267	2.9680819835065	0.870556969258612	-1.12616731680507	3.41519997196267	2.9680819835065	NA	NA	NA	NA	NA	NA	NA	NA	NA	NA	NA	NA	NA	NA	NA	NA	-1.62192477771922	-17.8756223237583	349.774196991425
TIP.FLUO_Arab_Col-0_Kymo_190815-A.txt	tip.fluo	6.2	172.358952112856	173.726412785692	94.4614284519361	79.2649843337005	0.870556969258612	-1.14590622471495	145.481400165488	352.92117788128	3.47693075735684	2.99392626391172	0.870556969258612	-1.12616731680507	3.47693075735684	2.99392626391172	NA	NA	NA	NA	NA	NA	NA	NA	NA	NA	NA	NA	NA	NA	NA	NA	-1.14590622471495	145.481400165488	352.92117788128
TIP.FLUO_Arab_Col-0_Kymo_190815-A.txt	tip.fluo	6.26666666666667	224.546343207807	225.188633449233	147.725564281203	77.4630691679925	0.876612171835516	-0.669496087182426	278.664243711312	355.378123992226	3.47953467716432	3.01394400600281	0.876612171835516	-1.09874330242372	3.47953467716432	3.01394400600281	NA	NA	NA	NA	NA	NA	NA	NA	NA	NA	NA	NA	NA	NA	NA	NA	-0.669496087182426	278.664243711312	355.378123992226
TIP.FLUO_Arab_Col-0_Kymo_190815-A.txt	tip.fluo	6.33333333333333	255.754906116765	254.628129014629	179.658737514672	74.9693914999275	0.876612171835516	-0.197064784612335	350.094200453143	357.003833866386	3.51144239504578	3.02711338862983	0.876612171835516	-1.09874330242372	3.51144239504578	3.02711338862983	NA	NA	NA	NA	NA	NA	NA	NA	NA	NA	NA	NA	NA	NA	NA	NA	-0.197064784612335	350.094200453143	357.003833866386
TIP.FLUO_Arab_Col-0_Kymo_190815-A.txt	tip.fluo	6.4	245.063073774158	244.35681257394	172.45931332239	71.8974992515154	0.882709491677047	0.274010475402966	344.452964556719	357.801304404164	3.48115983703983	3.03355154753968	0.882709491677047	-1.07137124911206	3.48115983703983	3.03355154753968	NA	NA	NA	NA	NA	NA	NA	NA	NA	NA	NA	NA	NA	NA	NA	NA	0.274010475402966	344.452964556719	357.801304404164
TIP.FLUO_Arab_Col-0_Kymo_190815-A.txt	tip.fluo	6.46666666666667	190.649678981812	190.752753012437	122.35223761326	68.4005153991251	0.882709491677047	0.743499232945455	263.350796426032	357.76276037575	3.48040986382909	3.03324070309436	0.882709491677047	-1.07137124911206	3.48040986382909	3.03324070309436	NA	NA	NA	NA	NA	NA	NA	NA	NA	NA	NA	NA	NA	NA	NA	NA	0.743499232945455	263.350796426032	357.76276037575
TIP.FLUO_Arab_Col-0_Kymo_190815-A.txt	tip.fluo	6.53333333333333	107.520802106512	107.911806696717	43.2490749796413	64.6627317169985	0.882709491677047	1.21239027665282	125.158868180481	356.799560011869	3.46169456030105	3.02546192612647	0.882709491677047	-1.07137124911206	3.46169456030105	3.02546192612647	NA	NA	NA	NA	NA	NA	NA	NA	NA	NA	NA	NA	NA	NA	NA	NA	1.21239027665282	125.158868180481	356.799560011869
TIP.FLUO_Arab_Col-0_Kymo_190815-A.txt	tip.fluo	6.6	18.7058940650131	18.933491248792	-41.9531285160246	60.8866197647109	0.882709491677047	1.68088545436093	-38.9946466649175	354.926283226405	3.42544065365361	3.01027308118002	0.882709491677047	-1.07137124911206	3.42544065365361	3.01027308118002	NA	NA	NA	NA	NA	NA	NA	NA	NA	NA	NA	NA	NA	NA	NA	NA	1.68088545436093	-38.9946466649175	354.926283226405
TIP.FLUO_Arab_Col-0_Kymo_190815-A.txt	tip.fluo	6.66666666666667	-54.3316917173561	-54.5689446064687	-111.847009920514	57.278065313916	0.882709491677047	2.1492056666609	-192.528135983419	352.168833163676	3.37242237550746	2.98776872721118	0.882709491677047	-1.07137124911206	3.37242237550746	2.98776872721118	NA	NA	NA	NA	NA	NA	NA	NA	NA	NA	NA	NA	NA	NA	NA	NA	2.1492056666609	-192.528135983419	352.168833163676
TIP.FLUO_Arab_Col-0_Kymo_190815-A.txt	tip.fluo	6.73333333333333	-98.2656505892464	-98.0887055985211	-152.122710048695	54.034004450031	0.882709491677047	2.61759323663321	-301.795348486181	348.563905804898	3.3037330816331	2.95808062265251	0.882709491677047	-1.07137124911206	3.3037330816331	2.95808062265251	NA	NA	NA	NA	NA	NA	NA	NA	NA	NA	NA	NA	NA	NA	NA	NA	2.61759323663321	-301.795348486181	348.563905804898
TIP.FLUO_Arab_Col-0_Kymo_190815-A.txt	tip.fluo	6.8	-107.190597227445	-106.612228059164	-157.94712703175	51.3348989724392	0.882709491677047	3.08631436382375	-343.632577181809	344.158263665383	3.22074639414514	2.92137855625272	0.882709491677047	-1.07137124911206	3.22074639414514	2.92137855625272	NA	NA	NA	NA	NA	NA	NA	NA	NA	NA	NA	NA	NA	NA	NA	NA	3.08631436382375	-343.632577181809	344.158263665383
TIP.FLUO_Arab_Col-0_Kymo_190815-A.txt	tip.fluo	6.86666666666667	-86.3122904682659	-86.1188146135235	-135.459514105842	49.3406994921763	0.882709491677047	-2.72752372421524	-310.358781051615	339.007889604012	3.12506990312046	2.87787195184318	0.882709491677047	-1.07137124911206	3.12506990312046	2.87787195184318	NA	NA	NA	NA	NA	NA	NA	NA	NA	NA	NA	NA	NA	NA	NA	NA	-2.72752372421524	-310.358781051615	339.007889604012
TIP.FLUO_Arab_Col-0_Kymo_190815-A.txt	tip.fluo	6.93333333333333	-49.4113662072923	-50.765689308523	-98.9532225495323	48.1875332408778	0.882709491677047	-2.25722918977421	-211.161655626727	333.177111808545	3.01849488029917	2.82781284496864	0.882709491677047	-1.07137124911206	3.01849488029917	2.82781284496864	NA	NA	NA	NA	NA	NA	NA	NA	NA	NA	NA	NA	NA	NA	NA	NA	-2.25722918977421	-211.161655626727	333.177111808545
TIP.FLUO_Arab_Col-0_Kymo_190815-A.txt	tip.fluo	7	-11.301284368019	-12.4518830646451	-60.4345660053845	47.9826829406258	0.882709491677047	-1.78563533005055	-69.6572761001622	326.73780112295	2.90294554603385	2.77150100067569	0.882709491677047	-1.07137124911206	2.90294554603385	2.77150100067569	NA	NA	NA	NA	NA	NA	NA	NA	NA	NA	NA	NA	NA	NA	NA	NA	-1.78563533005055	-69.6572761001622	326.73780112295
TIP.FLUO_Arab_Col-0_Kymo_190815-A.txt	tip.fluo	7.06666666666667	24.9156980312218	27.2271078353352	-21.5706071159099	48.7977149511519	0.876612171835516	-1.30269322058243	84.7578505886649	319.958319752954	2.82050324080408	2.71100221519444	0.876612171835516	-1.09874330242372	2.82050324080408	2.71100221519444	NA	NA	NA	NA	NA	NA	NA	NA	NA	NA	NA	NA	NA	NA	NA	NA	-1.30269322058243	84.7578505886649	319.958319752954
TIP.FLUO_Arab_Col-0_Kymo_190815-A.txt	tip.fluo	7.13333333333333	67.2326496080514	68.8739673821443	18.210801986197	50.6631653958701	0.876612171835516	-0.826771539557454	211.868676887289	312.83459764454	2.69630702382957	2.64603440363972	0.876612171835516	-1.09874330242372	2.69630702382957	2.64603440363972	NA	NA	NA	NA	NA	NA	NA	NA	NA	NA	NA	NA	NA	NA	NA	NA	-0.826771539557454	211.868676887289	312.83459764454
TIP.FLUO_Arab_Col-0_Kymo_190815-A.txt	tip.fluo	7.2	105.579614905158	102.791922672086	49.2241345484993	53.5677881235168	0.870556969258612	-0.338514775935688	288.324003696835	305.6711700978	2.60825206957739	2.57919523048659	0.870556969258612	-1.12616731680507	2.60825206957739	2.57919523048659	NA	NA	NA	NA	NA	NA	NA	NA	NA	NA	NA	NA	NA	NA	NA	NA	-0.338514775935688	288.324003696835	305.6711700978
TIP.FLUO_Arab_Col-0_Kymo_190815-A.txt	tip.fluo	7.26666666666667	118.539081539309	116.851054158013	59.3886394157825	57.4624147421597	0.864543593021138	0.152207117295469	295.039376188889	298.490269238172	2.52001347939197	2.51060205473192	0.864543593021138	-1.15350318939912	2.52001347939197	2.51060205473192	NA	NA	NA	NA	NA	NA	NA	NA	NA	NA	NA	NA	NA	NA	NA	NA	0.152207117295469	295.039376188889	298.490269238172
TIP.FLUO_Arab_Col-0_Kymo_190815-A.txt	tip.fluo	7.33333333333333	112.242417662448	114.408780587476	52.1425104792272	62.2662701081677	0.864543593021138	0.636858806765261	234.468935910394	291.639744695524	2.40566930626183	2.44360894112718	0.864543593021138	-1.15350318939912	2.40566930626183	2.44360894112718	NA	NA	NA	NA	NA	NA	NA	NA	NA	NA	NA	NA	NA	NA	NA	NA	0.636858806765261	234.468935910394	291.639744695524
TIP.FLUO_Arab_Col-0_Kymo_190815-A.txt	tip.fluo	7.4	107.999378176317	109.915528365671	42.0428793395162	67.8726490260548	0.858571754207463	1.13300871178145	120.914454281086	285.218136714317	2.33130839118347	2.37936570197976	0.858571754207463	-1.18060571392307	2.33130839118347	2.37936570197976	NA	NA	NA	NA	NA	NA	NA	NA	NA	NA	NA	NA	NA	NA	NA	NA	1.13300871178145	120.914454281086	285.218136714317
TIP.FLUO_Arab_Col-0_Kymo_190815-A.txt	tip.fluo	7.46666666666667	109.080272229972	107.914967468826	33.7620139113318	74.1529535573712	0.852641165897643	1.63107976984231	-16.8306273684736	279.360714204528	2.26610502647464	2.31949255859669	0.852641165897643	-1.20732741418968	2.26610502647464	2.31949255859669	NA	NA	NA	NA	NA	NA	NA	NA	NA	NA	NA	NA	NA	NA	NA	NA	1.63107976984231	-16.8306273684736	279.360714204528
TIP.FLUO_Arab_Col-0_Kymo_190815-A.txt	tip.fluo	7.53333333333333	101.779532489814	99.959290818419	18.9983686092389	80.9609222090381	0.846751543153634	2.1307137496937	-145.651404633793	274.236402114503	2.21260767137347	2.26607442780038	0.846751543153634	-1.2335214991602	2.21260767137347	2.26607442780038	NA	NA	NA	NA	NA	NA	NA	NA	NA	NA	NA	NA	NA	NA	NA	NA	2.1307137496937	-145.651404633793	274.236402114503
TIP.FLUO_Arab_Col-0_Kymo_190815-A.txt	tip.fluo	7.6	82.4198548422301	82.4280013705087	-5.71036903690885	88.1383704072644	0.846751543153634	2.62914723732792	-235.444608435151	270.145282513615	2.14708374856591	2.2227052311845	0.846751543153634	-1.2335214991602	2.14708374856591	2.2227052311845	NA	NA	NA	NA	NA	NA	NA	NA	NA	NA	NA	NA	NA	NA	NA	NA	2.62914723732792	-235.444608435151	270.145282513615
TIP.FLUO_Arab_Col-0_Kymo_190815-A.txt	tip.fluo	7.66666666666667	63.9793690548249	65.6542726673889	-29.867120480115	95.5213931473466	0.840902603005603	3.13311460490816	-267.054480452372	267.064078318583	2.12613513502726	2.18960612992584	0.840902603005603	-1.25904479235148	2.12613513502726	2.18960612992584	NA	NA	NA	NA	NA	NA	NA	NA	NA	NA	NA	NA	NA	NA	NA	NA	3.13311460490816	-267.054480452372	267.064078318583
TIP.FLUO_Arab_Col-0_Kymo_190815-A.txt	tip.fluo	7.73333333333333	60.4934543425588	61.6055854107126	-41.3394776396628	102.94506305022	0.835094064438334	-2.6454463506006	-233.121897983089	265.084877818154	2.12244441262683	2.16814299724356	0.835094064438334	-1.28376049124192	2.12244441262683	2.16814299724356	NA	NA	NA	NA	NA	NA	NA	NA	NA	NA	NA	NA	NA	NA	NA	NA	-2.6454463506006	-233.121897983089	265.084877818154
TIP.FLUO_Arab_Col-0_Kymo_190815-A.txt	tip.fluo	7.8	73.704445176134	71.1311204130332	-39.1138262817815	110.244946694669	0.829325648377722	-2.14047950312608	-142.540643603789	264.274781687671	2.1373966203321	2.15931177966622	0.829325648377722	-1.30754062845153	2.1373966203321	2.15931177966622	NA	NA	NA	NA	NA	NA	NA	NA	NA	NA	NA	NA	NA	NA	NA	NA	-2.14047950312608	-142.540643603789	264.274781687671
TIP.FLUO_Arab_Col-0_Kymo_190815-A.txt	tip.fluo	7.86666666666667	92.2505293173581	90.8629358948977	-26.393180309538	117.256116204308	0.829325648377722	-1.62917670597826	-15.451149551542	264.813798811759	2.14612441707273	2.16519085269534	0.829325648377722	-1.30754062845153	2.14612441707273	2.16519085269534	NA	NA	NA	NA	NA	NA	NA	NA	NA	NA	NA	NA	NA	NA	NA	NA	-1.62917670597826	-15.451149551542	264.813798811759
TIP.FLUO_Arab_Col-0_Kymo_190815-A.txt	tip.fluo	7.93333333333333	120.252002243747	124.033981846917	0.220239960282612	123.813741886527	0.82359707767737	-1.12182512811195	115.718564809097	266.608727233138	2.20409516345563	2.18468226717383	0.82359707767737	-1.33026813355573	2.20409516345563	2.18468226717383	NA	NA	NA	NA	NA	NA	NA	NA	NA	NA	NA	NA	NA	NA	NA	NA	-1.12182512811195	115.718564809097	266.608727233138
TIP.FLUO_Arab_Col-0_Kymo_190815-A.txt	tip.fluo	8	169.538589142174	170.286216884736	40.5274457922701	129.758771092373	0.817908077105269	-0.614709492274323	220.243033814146	269.594777984656	2.28356379354253	2.21681935768766	0.817908077105269	-1.35183842863171	2.28356379354253	2.21681935768766	NA	NA	NA	NA	NA	NA	NA	NA	NA	NA	NA	NA	NA	NA	NA	NA	-0.614709492274323	220.243033814146	269.594777984656
TIP.FLUO_Arab_Col-0_Kymo_190815-A.txt	tip.fluo	8.06666666666667	214.517326259496	211.650445473513	76.701007064251	134.949438409173	0.817908077105269	-0.0961217239604936	272.578056219318	273.842149117035	2.35608408718905	2.26192329332427	0.817908077105269	-1.35183842863171	2.35608408718905	2.26192329332427	NA	NA	NA	NA	NA	NA	NA	NA	NA	NA	NA	NA	NA	NA	NA	NA	-0.0961217239604936	272.578056219318	273.842149117035
TIP.FLUO_Arab_Col-0_Kymo_190815-A.txt	tip.fluo	8.13333333333333	226.395121935	225.473302783116	86.1969633467108	139.276339436308	0.812258373330579	0.412199801142713	255.857373909463	279.246580716975	2.48241896201105	2.31831348470861	0.812258373330579	-1.37216052754483	2.48241896201105	2.31831348470861	NA	NA	NA	NA	NA	NA	NA	NA	NA	NA	NA	NA	NA	NA	NA	NA	0.412199801142713	255.857373909463	279.246580716975
TIP.FLUO_Arab_Col-0_Kymo_190815-A.txt	tip.fluo	8.2	205.937236795708	207.441993571892	64.7665197844681	142.675473787306	0.812258373330579	0.934202308731726	169.810912910511	285.655714507053	2.59767721399197	2.38378903602365	0.812258373330579	-1.37216052754483	2.59767721399197	2.38378903602365	NA	NA	NA	NA	NA	NA	NA	NA	NA	NA	NA	NA	NA	NA	NA	NA	0.934202308731726	169.810912910511	285.655714507053
TIP.FLUO_Arab_Col-0_Kymo_190815-A.txt	tip.fluo	8.26666666666667	170.455588349068	171.033663571235	25.8992049884016	145.134458582687	0.806647694910493	1.44309592283352	37.3262454527179	293.091381027399	2.77086342510827	2.45793534003082	0.806647694910493	-1.39115764421328	2.77086342510827	2.45793534003082	NA	NA	NA	NA	NA	NA	NA	NA	NA	NA	NA	NA	NA	NA	NA	NA	1.44309592283352	37.3262454527179	293.091381027399
TIP.FLUO_Arab_Col-0_Kymo_190815-A.txt	tip.fluo	8.33333333333333	131.516231537604	131.103751411282	-15.5869590703839	146.690710481489	0.806647694910493	1.96693222942615	-116.273651525706	301.339200783909	2.92900619150183	2.5380109802667	0.806647694910493	-1.39115764421328	2.92900619150183	2.5380109802667	NA	NA	NA	NA	NA	NA	NA	NA	NA	NA	NA	NA	NA	NA	NA	NA	1.96693222942615	-116.273651525706	301.339200783909
TIP.FLUO_Arab_Col-0_Kymo_190815-A.txt	tip.fluo	8.4	96.4750460250252	96.6050363186705	-50.8180331709629	147.423069489431	0.806647694910493	2.49125050255529	-246.936028979883	310.269207623806	3.10517712862866	2.62227530384517	0.806647694910493	-1.39115764421328	3.10517712862866	2.62227530384517	NA	NA	NA	NA	NA	NA	NA	NA	NA	NA	NA	NA	NA	NA	NA	NA	2.49125050255529	-246.936028979883	310.269207623806
TIP.FLUO_Arab_Col-0_Kymo_190815-A.txt	tip.fluo	8.46666666666667	74.6576605959872	73.88000027554	-73.5597708620892	147.439771137414	0.801075772277194	3.00038688401919	-316.665153599305	319.84860045562	3.34355191066021	2.71001259484052	0.801075772277194	-1.4087673451169	3.34355191066021	2.71001259484052	NA	NA	NA	NA	NA	NA	NA	NA	NA	NA	NA	NA	NA	NA	NA	NA	3.00038688401919	-316.665153599305	319.84860045562
TIP.FLUO_Arab_Col-0_Kymo_190815-A.txt	tip.fluo	8.53333333333333	69.2828009467976	69.6126399241608	-77.2524170931089	146.865057017053	0.801075772277194	-2.75871989569667	-306.029874973022	329.917470108612	3.55737613690971	2.79944460354709	0.801075772277194	-1.4087673451169	3.55737613690971	2.79944460354709	NA	NA	NA	NA	NA	NA	NA	NA	NA	NA	NA	NA	NA	NA	NA	NA	-2.75871989569667	-306.029874973022	329.917470108612
TIP.FLUO_Arab_Col-0_Kymo_190815-A.txt	tip.fluo	8.6	88.4060653433844	88.8788614881485	-56.946501142843	145.825362630786	0.801075772277194	-2.23527050303146	-209.867482264333	340.337456866168	3.78563431313558	2.88916613413025	0.801075772277194	-1.4087673451169	3.78563431313558	2.88916613413025	NA	NA	NA	NA	NA	NA	NA	NA	NA	NA	NA	NA	NA	NA	NA	NA	-2.23527050303146	-209.867482264333	340.337456866168
TIP.FLUO_Arab_Col-0_Kymo_190815-A.txt	tip.fluo	8.66666666666667	131.700136023519	130.864347823111	-13.57242519506	144.43677301799	0.806647694910493	-1.69856763178588	-44.72818438163	351.018707155162	3.97438147787412	2.97833009257474	0.806647694910493	-1.39115764421328	3.97438147787412	2.97833009257474	NA	NA	NA	NA	NA	NA	NA	NA	NA	NA	NA	NA	NA	NA	NA	NA	-1.69856763178588	-44.72818438163	351.018707155162
TIP.FLUO_Arab_Col-0_Kymo_190815-A.txt	tip.fluo	8.73333333333333	185.501793089405	186.742401454791	43.9450118986992	142.797389555942	0.806647694910493	-1.17782251324152	138.588016396583	361.90791332167	4.22479056062843	3.06647956053309	0.806647694910493	-1.39115764421328	4.22479056062843	3.06647956053309	NA	NA	NA	NA	NA	NA	NA	NA	NA	NA	NA	NA	NA	NA	NA	NA	-1.17782251324152	138.588016396583	361.90791332167
TIP.FLUO_Arab_Col-0_Kymo_190815-A.txt	tip.fluo	8.8	238.531459381984	239.277390220931	98.2898729217792	140.98751729903	0.806647694910493	-0.658546252880948	294.862060745703	372.82653394831	4.48355655538599	3.15224333333839	0.806647694910493	-1.39115764421328	4.48355655538599	3.15224333333839	NA	NA	NA	NA	NA	NA	NA	NA	NA	NA	NA	NA	NA	NA	NA	NA	-0.658546252880948	294.862060745703	372.82653394831
TIP.FLUO_Arab_Col-0_Kymo_190815-A.txt	tip.fluo	8.86666666666667	267.050234840481	265.308935127672	126.231034589229	139.077900538337	0.806647694910493	-0.14086017867357	379.842504606155	383.642251736751	4.74746627464794	3.23475748909703	0.806647694910493	-1.39115764421328	4.74746627464794	3.23475748909703	NA	NA	NA	NA	NA	NA	NA	NA	NA	NA	NA	NA	NA	NA	NA	NA	-0.14086017867357	379.842504606155	383.642251736751
TIP.FLUO_Arab_Col-0_Kymo_190815-A.txt	tip.fluo	8.93333333333333	249.065475955325	247.866503316604	110.723827776832	137.142675539666	0.812258373330579	0.386757132761899	365.300268673092	394.434334448102	4.95277702120777	3.31480453354387	0.812258373330579	-1.37216052754483	4.95277702120777	3.31480453354387	NA	NA	NA	NA	NA	NA	NA	NA	NA	NA	NA	NA	NA	NA	NA	NA	0.386757132761899	365.300268673092	394.434334448102
TIP.FLUO_Arab_Col-0_Kymo_190815-A.txt	tip.fluo	9	189.050186088962	190.314909858197	55.0447606569376	135.270149201136	0.812258373330579	0.900119707571285	251.651473849676	404.899303378862	5.21907347598964	3.39036057550991	0.812258373330579	-1.37216052754483	5.21907347598964	3.39036057550991	NA	NA	NA	NA	NA	NA	NA	NA	NA	NA	NA	NA	NA	NA	NA	NA	0.900119707571285	251.651473849676	404.899303378862
TIP.FLUO_Arab_Col-0_Kymo_190815-A.txt	tip.fluo	9.06666666666667	111.973134541442	113.302992766053	-20.2629022861094	133.565895052008	0.817908077105269	1.42180230750038	61.621288542372	415.116468632879	5.41414800136706	3.46226659000163	0.817908077105269	-1.35183842863171	5.41414800136706	3.46226659000163	NA	NA	NA	NA	NA	NA	NA	NA	NA	NA	NA	NA	NA	NA	NA	NA	1.42180230750038	61.621288542372	415.116468632879
TIP.FLUO_Arab_Col-0_Kymo_190815-A.txt	tip.fluo	9.13333333333333	39.654074076323	38.4913551137908	-93.6552248618704	132.146579975471	0.817908077105269	1.93056628684342	-149.559388890216	424.813507114819	5.67004924530058	3.52889352960334	0.817908077105269	-1.35183842863171	5.67004924530058	3.52889352960334	NA	NA	NA	NA	NA	NA	NA	NA	NA	NA	NA	NA	NA	NA	NA	NA	1.93056628684342	-149.559388890216	424.813507114819
TIP.FLUO_Arab_Col-0_Kymo_190815-A.txt	tip.fluo	9.2	-17.8289350575396	-18.4858688962142	-149.611829378905	131.12596048247	0.82359707767737	2.44598846162917	-333.243283745777	434.09894845446	5.84331213703461	3.59128210945854	0.82359707767737	-1.33026813355573	5.84331213703461	3.59128210945854	NA	NA	NA	NA	NA	NA	NA	NA	NA	NA	NA	NA	NA	NA	NA	NA	2.44598846162917	-333.243283745777	434.09894845446
TIP.FLUO_Arab_Col-0_Kymo_190815-A.txt	tip.fluo	9.26666666666667	-44.9230152982454	-44.1515232899337	-174.749181417099	130.597658126925	0.829325648377722	2.9579059398783	-435.214499936951	442.661402729902	5.99676437239832	3.64764142383562	0.829325648377722	-1.30754062845153	5.99676437239832	3.64764142383562	NA	NA	NA	NA	NA	NA	NA	NA	NA	NA	NA	NA	NA	NA	NA	NA	2.9579059398783	-435.214499936951	442.661402729902
TIP.FLUO_Arab_Col-0_Kymo_190815-A.txt	tip.fluo	9.33333333333333	-28.2717263386185	-28.2344723623735	-158.85419571197	130.619723349354	0.829325648377722	-2.82391313790005	-428.054209126698	450.601018560936	6.2138105919872	3.69893540316591	0.829325648377722	-1.30754062845153	6.2138105919872	3.69893540316591	NA	NA	NA	NA	NA	NA	NA	NA	NA	NA	NA	NA	NA	NA	NA	NA	-2.82391313790005	-428.054209126698	450.601018560936
TIP.FLUO_Arab_Col-0_Kymo_190815-A.txt	tip.fluo	9.4	28.421300724669	28.9093901308354	-102.294844499898	131.204234630502	0.835094064438334	-2.31830445008894	-311.126893285589	457.665159754539	6.32647976104537	3.74381919259131	0.835094064438334	-1.28376049124192	6.32647976104537	3.74381919259131	NA	NA	NA	NA	NA	NA	NA	NA	NA	NA	NA	NA	NA	NA	NA	NA	-2.31830445008894	-311.126893285589	457.665159754539
TIP.FLUO_Arab_Col-0_Kymo_190815-A.txt	tip.fluo	9.46666666666667	113.3335599315	113.19650482921	-19.1175749059417	132.314079734947	0.835094064438334	-1.82119097035761	-114.944091767605	463.883938684074	6.49957694991712	3.78276204534524	0.835094064438334	-1.28376049124192	6.49957694991712	3.78276204534524	NA	NA	NA	NA	NA	NA	NA	NA	NA	NA	NA	NA	NA	NA	NA	NA	-1.82119097035761	-114.944091767605	463.883938684074
TIP.FLUO_Arab_Col-0_Kymo_190815-A.txt	tip.fluo	9.53333333333333	202.734471145177	201.96288945999	68.0949794498697	133.867910009949	0.840902603005603	-1.32168510999238	115.649328369853	469.08435881209	6.55936525219301	3.81492904631741	0.840902603005603	-1.25904479235148	6.55936525219301	3.81492904631741	NA	NA	NA	NA	NA	NA	NA	NA	NA	NA	NA	NA	NA	NA	NA	NA	-1.32168510999238	115.649328369853	469.08435881209
TIP.FLUO_Arab_Col-0_Kymo_190815-A.txt	tip.fluo	9.6	273.20282800152	273.342723112636	137.589943168727	135.752779943768	0.840902603005603	-0.828436088930136	319.951715765997	473.281055876334	6.67725794043043	3.84062860606087	0.840902603005603	-1.25904479235148	6.67725794043043	3.84062860606087	NA	NA	NA	NA	NA	NA	NA	NA	NA	NA	NA	NA	NA	NA	NA	NA	-0.828436088930136	319.951715765997	473.281055876334
TIP.FLUO_Arab_Col-0_Kymo_190815-A.txt	tip.fluo	9.66666666666667	312.286872519746	312.800267993965	174.957526374998	137.842741618845	0.846751543153634	-0.33473139974997	449.845899851754	476.280121460273	6.67389116747256	3.85885492590393	0.846751543153634	-1.2335214991602	6.67389116747256	3.85885492590393	NA	NA	NA	NA	NA	NA	NA	NA	NA	NA	NA	NA	NA	NA	NA	NA	-0.33473139974997	449.845899851754	476.280121460273
TIP.FLUO_Arab_Col-0_Kymo_190815-A.txt	tip.fluo	9.73333333333333	313.468661094508	313.394401213175	173.374524778923	140.019876434132	0.846751543153634	0.155111422839087	472.470594603929	478.211851548845	6.72813781874713	3.87053402348831	0.846751543153634	-1.2335214991602	6.72813781874713	3.87053402348831	NA	NA	NA	NA	NA	NA	NA	NA	NA	NA	NA	NA	NA	NA	NA	NA	0.155111422839087	472.470594603929	478.211851548845
TIP.FLUO_Arab_Col-0_Kymo_190815-A.txt	tip.fluo	9.8	275.67480407937	275.023502733906	132.831544994735	142.191957739035	0.846751543153634	0.644077748398063	382.909590628037	478.844158264207	6.74594189139879	3.87434665675511	0.846751543153634	-1.2335214991602	6.74594189139879	3.87434665675511	NA	NA	NA	NA	NA	NA	NA	NA	NA	NA	NA	NA	NA	NA	NA	NA	0.644077748398063	382.909590628037	478.844158264207
TIP.FLUO_Arab_Col-0_Kymo_190815-A.txt	tip.fluo	9.86666666666667	205.884978889535	206.256462517903	61.9547962475946	144.301666270143	0.852641165897643	1.13032575305964	203.881455809926	478.185063019109	6.63959182401958	3.87037238482794	0.852641165897643	-1.20732741418968	6.63959182401958	3.87037238482794	NA	NA	NA	NA	NA	NA	NA	NA	NA	NA	NA	NA	NA	NA	NA	NA	1.13032575305964	203.881455809926	478.185063019109
TIP.FLUO_Arab_Col-0_Kymo_190815-A.txt	tip.fluo	9.93333333333333	124.357315905396	124.140351851049	-22.1849660616621	146.325317912509	0.852641165897643	1.61669746681626	-21.8561009860442	476.323195590676	6.58798848375666	3.85911586488347	0.852641165897643	-1.20732741418968	6.58798848375666	3.85911586488347	NA	NA	NA	NA	NA	NA	NA	NA	NA	NA	NA	NA	NA	NA	NA	NA	1.61669746681626	-21.8561009860442	476.323195590676
TIP.FLUO_Arab_Col-0_Kymo_190815-A.txt	tip.fluo	10	49.7816709474864	49.663960935409	-98.5985174361687	148.262478371343	0.852641165897643	2.10264756450229	-239.936332257728	473.126136542462	6.49984873253735	3.83968397521487	0.852641165897643	-1.20732741418968	6.49984873253735	3.83968397521487	NA	NA	NA	NA	NA	NA	NA	NA	NA	NA	NA	NA	NA	NA	NA	NA	2.10264756450229	-239.936332257728	473.126136542462
TIP.FLUO_Arab_Col-0_Kymo_190815-A.txt	tip.fluo	10.0666666666667	-0.158290134255367	1.1433178127272	-148.97825701451	150.121574826981	0.852641165897643	2.58834962777142	-398.706685308073	468.611884905672	6.37640608193314	3.81202134214779	0.852641165897643	-1.20732741418968	6.37640608193314	3.81202134214779	NA	NA	NA	NA	NA	NA	NA	NA	NA	NA	NA	NA	NA	NA	NA	NA	2.58834962777142	-398.706685308073	468.611884905672
TIP.FLUO_Arab_Col-0_Kymo_190815-A.txt	tip.fluo	10.1333333333333	-11.8437381215954	-12.4215683460225	-164.328232551513	151.906664205228	0.852641165897643	3.07399478164971	-461.752103917891	462.809098008461	6.21946667445357	3.7760687048477	0.852641165897643	-1.20732741418968	6.21946667445357	3.7760687048477	NA	NA	NA	NA	NA	NA	NA	NA	NA	NA	NA	NA	NA	NA	NA	NA	3.07399478164971	-461.752103917891	462.809098008461
TIP.FLUO_Arab_Col-0_Kymo_190815-A.txt	tip.fluo	10.2	9.0838307916747	7.71277457957831	-145.895710758055	153.608485337381	0.852641165897643	-2.72339018786886	-416.479981070668	455.756917046837	6.03136910194413	3.73176335831175	0.852641165897643	-1.20732741418968	6.03136910194413	3.73176335831175	NA	NA	NA	NA	NA	NA	NA	NA	NA	NA	NA	NA	NA	NA	NA	NA	-2.72339018786886	-416.479981070668	455.756917046837
TIP.FLUO_Arab_Col-0_Kymo_190815-A.txt	tip.fluo	10.2666666666667	55.4196388889213	56.4344831257323	-98.7676216591453	155.202104784649	0.852641165897643	-2.2371978552228	-276.630253912612	447.504888345037	5.81493596918416	3.67904113738092	0.852641165897643	-1.20732741418968	5.81493596918416	3.67904113738092	NA	NA	NA	NA	NA	NA	NA	NA	NA	NA	NA	NA	NA	NA	NA	NA	-2.2371978552228	-276.630253912612	447.504888345037
TIP.FLUO_Arab_Col-0_Kymo_190815-A.txt	tip.fluo	10.3333333333333	126.160176061792	127.062836428124	-29.5889091566812	156.651745584607	0.852641165897643	-1.75034789114117	-78.2418867491273	438.113013772117	5.57341878294741	3.61784039237034	0.852641165897643	-1.20732741418968	5.57341878294741	3.61784039237034	NA	NA	NA	NA	NA	NA	NA	NA	NA	NA	NA	NA	NA	NA	NA	NA	-1.75034789114117	-78.2418867491273	438.113013772117
TIP.FLUO_Arab_Col-0_Kymo_190815-A.txt	tip.fluo	10.4	206.854958414031	206.144519815454	48.2227774895475	157.921742325737	0.846751543153634	-1.25072349541713	134.593407374997	427.775392246492	5.38376141029014	3.54894124162295	0.846751543153634	-1.2335214991602	5.38376141029014	3.54894124162295	NA	NA	NA	NA	NA	NA	NA	NA	NA	NA	NA	NA	NA	NA	NA	NA	-1.25072349541713	134.593407374997	427.775392246492
TIP.FLUO_Arab_Col-0_Kymo_190815-A.txt	tip.fluo	10.4666666666667	275.490431967384	274.549437720411	115.558043278774	158.991394441489	0.846751543153634	-0.760436775112392	301.819454394975	416.569853243386	5.10540128543257	3.47235112716105	0.846751543153634	-1.2335214991602	5.10540128543257	3.47235112716105	NA	NA	NA	NA	NA	NA	NA	NA	NA	NA	NA	NA	NA	NA	NA	NA	-0.760436775112392	301.819454394975	416.569853243386
TIP.FLUO_Arab_Col-0_Kymo_190815-A.txt	tip.fluo	10.5333333333333	315.394323174576	316.807974430182	156.938393601953	159.86958082809	0.840902603005603	-0.254959588419222	391.554060870082	404.63448209501	4.8807401908937	3.38847279084462	0.840902603005603	-1.25904479235148	4.8807401908937	3.38847279084462	NA	NA	NA	NA	NA	NA	NA	NA	NA	NA	NA	NA	NA	NA	NA	NA	-0.254959588419222	391.554060870082	404.63448209501
TIP.FLUO_Arab_Col-0_Kymo_190815-A.txt	tip.fluo	10.6	325.086449844464	324.962595761547	164.358347775693	160.604247985707	0.840902603005603	0.24009246160511	380.973329790877	392.223882647678	4.58593589647399	3.29858902254066	0.840902603005603	-1.25904479235148	4.58593589647399	3.29858902254066	NA	NA	NA	NA	NA	NA	NA	NA	NA	NA	NA	NA	NA	NA	NA	NA	0.24009246160511	380.973329790877	392.223882647678
TIP.FLUO_Arab_Col-0_Kymo_190815-A.txt	tip.fluo	10.6666666666667	298.401505065118	297.136510145311	135.852872458311	161.283637686829	0.835094064438334	0.752345040078765	277.123066625697	379.574680377621	4.35171943755245	3.20400177421505	0.835094064438334	-1.28376049124192	4.35171943755245	3.20400177421505	NA	NA	NA	NA	NA	NA	NA	NA	NA	NA	NA	NA	NA	NA	NA	NA	0.752345040078765	277.123066625697	379.574680377621
TIP.FLUO_Arab_Col-0_Kymo_190815-A.txt	tip.fluo	10.7333333333333	241.13634181015	240.932886980081	78.9046042871727	162.028282692705	0.829325648377722	1.26826301497778	109.302424351236	366.861236350864	4.11886277878495	3.10570320011563	0.829325648377722	-1.30754062845153	4.11886277878495	3.10570320011563	NA	NA	NA	NA	NA	NA	NA	NA	NA	NA	NA	NA	NA	NA	NA	NA	1.26826301497778	109.302424351236	366.861236350864
TIP.FLUO_Arab_Col-0_Kymo_190815-A.txt	tip.fluo	10.8	174.940330602061	175.777672884674	12.8030649854823	162.974607898955	0.82359707767737	1.78778931761526	-76.2907519785003	354.355967216957	3.89368773710844	3.00563294106442	1.11729535965038	-0.509566086444177	1.18219093186198	2.11551616204924	0.82359707767737	-1.33026813355573	3.89368773710844	3.00563294106442	NA	NA	NA	NA	NA	NA	NA	NA	NA	NA	NA	NA	1.20896265545441	166.497482595149	470.34546756234
TIP.FLUO_Arab_Col-0_Kymo_190815-A.txt	tip.fluo	10.8666666666667	121.483140000186	122.952678973422	-41.3010292869823	164.253708260139	0.817908077105269	2.31079708273265	-230.818918464646	342.314793713035	3.68164181327899	2.9058815381375	1.14077211019941	-0.488213556307597	1.10549428023343	2.07473416806692	0.817908077105269	-1.35183842863171	3.68164181327899	2.9058815381375	NA	NA	NA	NA	NA	NA	NA	NA	NA	NA	NA	NA	1.64948164645178	-32.8048999292534	417.343105479426
TIP.FLUO_Arab_Col-0_Kymo_190815-A.txt	tip.fluo	10.9333333333333	92.384424028256	91.527701959693	-74.4424228352247	165.970124794634	0.817908077105269	2.82465470376762	-314.512559715679	330.998194529226	3.44224237704061	2.80888094912196	1.15669669541677	-0.475337687485176	1.05573685545949	2.04556141193835	0.817908077105269	-1.35183842863171	3.44224237704061	2.80888094912196	NA	NA	NA	NA	NA	NA	NA	NA	NA	NA	NA	NA	2.08895290621186	-182.601908271544	368.684538690263
TIP.FLUO_Arab_Col-0_Kymo_190815-A.txt	tip.fluo	11	79.9433910933803	78.1616532399426	-90.0234805334512	168.185133773106	0.812258373330579	-2.92797819002252	-313.334222942673	320.621613319291	3.27253983783439	2.71697761736614	1.17284357955963	-0.463500173738687	1.01363098931589	2.02406381988708	0.812258373330579	-1.37216052754483	3.27253983783439	2.71697761736614	NA	NA	NA	NA	NA	NA	NA	NA	NA	NA	NA	NA	2.54039429566669	-260.35198141331	315.70889006437
TIP.FLUO_Arab_Col-0_Kymo_190815-A.txt	tip.fluo	11.0666666666667	78.3837199970039	79.3399232345825	-91.5685947574418	170.908517991747	0.806647694910493	-2.39458169971329	-228.424894331402	311.323046598029	3.12630661186376	2.63205901468369	0.806647694910493	-1.39115764421328	3.12630661186376	2.63205901468369	NA	NA	NA	NA	NA	NA	NA	NA	NA	NA	NA	NA	NA	NA	NA	NA	-2.39458169971329	-228.424894331402	311.323046598029
TIP.FLUO_Arab_Col-0_Kymo_190815-A.txt	tip.fluo	11.1333333333333	94.6374198510421	95.8734462256112	-78.2269142254924	174.100360450848	0.801075772277194	-1.85885141493536	-86.1455432882425	303.235432908968	3.00523926739302	2.55611093684128	0.801075772277194	-1.4087673451169	3.00523926739302	2.55611093684128	NA	NA	NA	NA	NA	NA	NA	NA	NA	NA	NA	NA	NA	NA	NA	NA	-1.85885141493536	-86.1455432882425	303.235432908968
TIP.FLUO_Arab_Col-0_Kymo_190815-A.txt	tip.fluo	11.2	124.735126338375	124.438726122782	-53.2435599838883	177.682286106438	0.795542337724909	-1.32136452375975	73.1788467778097	296.446598888034	2.9101987152724	2.49077874349097	0.795542337724909	-1.42494130385927	2.9101987152724	2.49077874349097	NA	NA	NA	NA	NA	NA	NA	NA	NA	NA	NA	NA	NA	NA	NA	NA	-1.32136452375975	73.1788467778097	296.446598888034
TIP.FLUO_Arab_Col-0_Kymo_190815-A.txt	tip.fluo	11.2666666666667	154.893396747688	153.904277371602	-27.6517717830721	181.55604915446	0.790047125397043	-0.78272389085753	206.316892535441	290.998978493524	2.84134203510477	2.43726243130627	0.790047125397043	-1.43964472972905	2.84134203510477	2.43726243130627	NA	NA	NA	NA	NA	NA	NA	NA	NA	NA	NA	NA	NA	NA	NA	NA	-0.78272389085753	206.316892535441	290.998978493524
TIP.FLUO_Arab_Col-0_Kymo_190815-A.txt	tip.fluo	11.3333333333333	175.162032187214	174.585755397	-11.0389147372101	185.624670134006	0.790047125397043	-0.245862498767912	278.375445997446	287.006370562817	2.76390849583765	2.39739977406691	0.790047125397043	-1.43964472972905	2.76390849583765	2.39739977406691	NA	NA	NA	NA	NA	NA	NA	NA	NA	NA	NA	NA	NA	NA	NA	NA	-0.245862498767912	278.375445997446	287.006370562817
TIP.FLUO_Arab_Col-0_Kymo_190815-A.txt	tip.fluo	11.4	186.064497705382	186.655282828812	-3.15482691365575	189.810109742261	0.784589871273407	0.295592488277851	272.095958833686	284.431849363225	2.75047824700269	2.3714002943767	0.784589871273407	-1.45285554821685	2.75047824700269	2.3714002943767	NA	NA	NA	NA	NA	NA	NA	NA	NA	NA	NA	NA	NA	NA	NA	NA	0.295592488277851	272.095958833686	284.431849363225
TIP.FLUO_Arab_Col-0_Kymo_190815-A.txt	tip.fluo	11.4666666666667	194.412895651101	195.8153880589	1.75288111068567	194.062506947993	0.77917031315753	0.836636110166229	189.67154322286	283.107091738355	2.76098896595745	2.35793003118585	0.77917031315753	-1.46456341049338	2.76098896595745	2.35793003118585	NA	NA	NA	NA	NA	NA	NA	NA	NA	NA	NA	NA	NA	NA	NA	NA	0.836636110166229	189.67154322286	283.107091738355
TIP.FLUO_Arab_Col-0_Kymo_190815-A.txt	tip.fluo	11.5333333333333	202.036755108249	202.202713387386	3.84428439087125	198.358428996272	0.77917031315753	1.38008798041426	53.6735148572277	283.156189666215	2.76194669959038	2.35843038739503	0.77917031315753	-1.46456341049338	2.76194669959038	2.35843038739503	NA	NA	NA	NA	NA	NA	NA	NA	NA	NA	NA	NA	NA	NA	NA	NA	1.38008798041426	53.6735148572277	283.156189666215
TIP.FLUO_Arab_Col-0_Kymo_190815-A.txt	tip.fluo	11.6	199.561132750758	198.064793559225	-4.62458632762384	202.689379886581	0.773788190664068	1.92134341684318	-97.6262732347093	284.283498812891	2.82083746541935	2.36989497464992	0.773788190664068	-1.47476860260825	2.82083746541935	2.36989497464992	NA	NA	NA	NA	NA	NA	NA	NA	NA	NA	NA	NA	NA	NA	NA	NA	1.92134341684318	-97.6262732347093	284.283498812891
TIP.FLUO_Arab_Col-0_Kymo_190815-A.txt	tip.fluo	11.6666666666667	181.325454173122	179.957214934449	-27.0877059866891	207.044920920852	0.773788190664068	2.46734541320529	-223.816535936006	286.511890962055	2.86523377139544	2.39242428510716	0.773788190664068	-1.47476860260825	2.86523377139544	2.39242428510716	NA	NA	NA	NA	NA	NA	NA	NA	NA	NA	NA	NA	NA	NA	NA	NA	2.46734541320529	-223.816535936006	286.511890962055
TIP.FLUO_Arab_Col-0_Kymo_190815-A.txt	tip.fluo	11.7333333333333	159.847082832912	160.792262971242	-50.6029433683937	211.39520633934	0.768443245206288	3.00799905211961	-286.949114253731	289.528921528823	2.96462910598079	2.42264919100562	0.768443245206288	-1.48348091543352	2.96462910598079	2.42264919100562	NA	NA	NA	NA	NA	NA	NA	NA	NA	NA	NA	NA	NA	NA	NA	NA	3.00799905211961	-286.949114253731	289.528921528823
TIP.FLUO_Arab_Col-0_Kymo_190815-A.txt	tip.fluo	11.8	162.318674214697	163.659647868975	-52.0179961016776	215.67764397036	0.768443245206288	-2.7278606945653	-268.630729991531	293.384506109727	3.04411329677933	2.4608196198256	0.768443245206288	-1.48348091543352	3.04411329677933	2.4608196198256	NA	NA	NA	NA	NA	NA	NA	NA	NA	NA	NA	NA	NA	NA	NA	NA	-2.7278606945653	-268.630729991531	293.384506109727
TIP.FLUO_Arab_Col-0_Kymo_190815-A.txt	tip.fluo	11.8666666666667	201.628635426903	201.944598264344	-17.8481011705624	219.792699434629	0.768443245206288	-2.17994550848205	-170.335263110635	297.700505880229	3.1343364129543	2.50295760001043	0.768443245206288	-1.48348091543352	3.1343364129543	2.50295760001043	NA	NA	NA	NA	NA	NA	NA	NA	NA	NA	NA	NA	NA	NA	NA	NA	-2.17994550848205	-170.335263110635	297.700505880229
TIP.FLUO_Arab_Col-0_Kymo_190815-A.txt	tip.fluo	11.9333333333333	267.86573574911	267.41468996372	43.8028865393231	223.611803424144	0.763135219983647	-1.63951143940265	-20.7632631024992	302.402356633171	3.27694060395917	2.54817301889395	0.763135219983647	-1.49071852483654	3.27694060395917	2.54817301889395	NA	NA	NA	NA	NA	NA	NA	NA	NA	NA	NA	NA	NA	NA	NA	NA	-1.63951143940265	-20.7632631024992	302.402356633171
TIP.FLUO_Arab_Col-0_Kymo_190815-A.txt	tip.fluo	12	337.963553102607	336.867260820048	109.870337007305	226.996923812515	0.763135219983647	-1.09098139469059	141.872127365108	307.338633410874	3.38479630879754	2.59489251279477	0.763135219983647	-1.49071852483654	3.38479630879754	2.59489251279477	NA	NA	NA	NA	NA	NA	NA	NA	NA	NA	NA	NA	NA	NA	NA	NA	-1.09098139469059	141.872127365108	307.338633410874
TIP.FLUO_Arab_Col-0_Kymo_190815-A.txt	tip.fluo	12.0666666666667	386.929019402087	387.304807996599	157.477044202083	229.827763794308	0.763135219983647	-0.542177679713797	267.47115342374	312.252165423861	3.49388933187863	2.64065740723382	0.763135219983647	-1.49071852483654	3.49388933187863	2.64065740723382	NA	NA	NA	NA	NA	NA	NA	NA	NA	NA	NA	NA	NA	NA	NA	NA	-0.542177679713797	267.47115342374	312.252165423861
TIP.FLUO_Arab_Col-0_Kymo_190815-A.txt	tip.fluo	12.1333333333333	402.828959623585	404.062292065957	172.033599426865	232.028692638885	0.757863859969451	-0.000360570791660606	317.046985679125	317.047006288971	3.64970118074052	2.68462776230097	0.757863859969451	-1.49650691960718	3.64970118074052	2.68462776230097	NA	NA	NA	NA	NA	NA	NA	NA	NA	NA	NA	NA	NA	NA	NA	NA	-0.000360570791660606	317.046985679125	317.047006288971
TIP.FLUO_Arab_Col-0_Kymo_190815-A.txt	tip.fluo	12.2	380.375776156754	379.56905768502	145.98210717148	233.586950513319	0.757863859969451	0.549517207645165	274.293286414309	321.647229839233	3.75638091580637	2.72619278101999	0.757863859969451	-1.49650691960718	3.75638091580637	2.72619278101999	NA	NA	NA	NA	NA	NA	NA	NA	NA	NA	NA	NA	NA	NA	NA	NA	0.549517207645165	274.293286414309	321.647229839233
TIP.FLUO_Arab_Col-0_Kymo_190815-A.txt	tip.fluo	12.2666666666667	316.394940337421	314.793071333697	80.2366925441835	234.556378789266	0.757863859969451	1.09983618605781	147.851466061957	325.849119154673	3.85516612565019	2.76364244377696	0.757863859969451	-1.49650691960718	3.85516612565019	2.76364244377696	NA	NA	NA	NA	NA	NA	NA	NA	NA	NA	NA	NA	NA	NA	NA	NA	1.09983618605781	147.851466061957	325.849119154673
TIP.FLUO_Arab_Col-0_Kymo_190815-A.txt	tip.fluo	12.3333333333333	226.363717256922	226.592155874208	-8.45259152200051	235.044747395929	0.757863859969451	1.65067729987517	-26.2989162903489	329.576679850007	3.94387319887857	2.79646258188782	0.757863859969451	-1.49650691960718	3.94387319887857	2.79646258188782	NA	NA	NA	NA	NA	NA	NA	NA	NA	NA	NA	NA	NA	NA	NA	NA	1.65067729987517	-26.2989162903489	329.576679850007
TIP.FLUO_Arab_Col-0_Kymo_190815-A.txt	tip.fluo	12.4	142.608074433185	144.96029461992	-90.2274120743908	235.187706694002	0.752628911898607	2.19736185411565	-195.175481439823	332.855988796015	4.07600265774797	2.82503050509292	0.752628911898607	-1.50087790331033	4.07600265774797	2.82503050509292	NA	NA	NA	NA	NA	NA	NA	NA	NA	NA	NA	NA	NA	NA	NA	NA	2.19736185411565	-195.175481439823	332.855988796015
TIP.FLUO_Arab_Col-0_Kymo_190815-A.txt	tip.fluo	12.4666666666667	94.2153556909252	94.2097019611931	-140.906821438583	235.116523399445	0.752628911898607	2.75025859378745	-310.254651181	335.627759799539	4.14416898714035	2.84895834600845	0.752628911898607	-1.50087790331033	4.14416898714035	2.84895834600845	NA	NA	NA	NA	NA	NA	NA	NA	NA	NA	NA	NA	NA	NA	NA	NA	2.75025859378745	-310.254651181	335.627759799539
TIP.FLUO_Arab_Col-0_Kymo_190815-A.txt	tip.fluo	12.5333333333333	81.5374500975013	79.7645243563023	-155.163724576545	234.928248932508	0.752628911898607	-2.97923008546125	-333.414599368102	337.858065263958	4.19942944971133	2.86806884411097	0.752628911898607	-1.50087790331033	4.19942944971133	2.86806884411097	NA	NA	NA	NA	NA	NA	NA	NA	NA	NA	NA	NA	NA	NA	NA	NA	-2.97923008546125	-333.414599368102	337.858065263958
TIP.FLUO_Arab_Col-0_Kymo_190815-A.txt	tip.fluo	12.6	96.0519548070297	95.7918405449917	-138.874418113401	234.666258658059	0.752628911898607	-2.42466613385587	-255.985778898316	339.580797924723	4.24236427529829	2.88274401767476	0.752628911898607	-1.50087790331033	4.24236427529829	2.88274401767476	NA	NA	NA	NA	NA	NA	NA	NA	NA	NA	NA	NA	NA	NA	NA	NA	-2.42466613385587	-255.985778898316	339.580797924723
TIP.FLUO_Arab_Col-0_Kymo_190815-A.txt	tip.fluo	12.6666666666667	135.97215463774	136.983014460729	-97.333429613435	234.316444073849	0.752628911898607	-1.86918687840993	-100.204782748667	340.853161730655	4.27421497629943	2.89353498462459	0.752628911898607	-1.50087790331033	4.27421497629943	2.89353498462459	NA	NA	NA	NA	NA	NA	NA	NA	NA	NA	NA	NA	NA	NA	NA	NA	-1.86918687840993	-100.204782748667	340.853161730655
TIP.FLUO_Arab_Col-0_Kymo_190815-A.txt	tip.fluo	12.7333333333333	196.059725579988	196.564777563797	-37.2553445645447	233.82012212805	0.747430124255449	-1.31453849529584	86.6253523609453	341.768104192296	4.35407963972158	2.9012697787686	0.747430124255449	-1.50386868614309	4.35407963972158	2.9012697787686	NA	NA	NA	NA	NA	NA	NA	NA	NA	NA	NA	NA	NA	NA	NA	NA	-1.31453849529584	86.6253523609453	341.768104192296
TIP.FLUO_Arab_Col-0_Kymo_190815-A.txt	tip.fluo	12.8	259.01033909509	259.015832377189	25.9151570122145	233.100675364704	0.747430124255449	-0.756832810728166	248.95679586555	342.437267461949	4.37114643125318	2.90691369142099	0.747430124255449	-1.50386868614309	4.37114643125318	2.90691369142099	NA	NA	NA	NA	NA	NA	NA	NA	NA	NA	NA	NA	NA	NA	NA	NA	-0.756832810728166	248.95679586555	342.437267461949
TIP.FLUO_Arab_Col-0_Kymo_190815-A.txt	tip.fluo	12.8666666666667	303.131955193821	302.543550885109	70.4464944821459	232.097056402706	0.747430124255449	-0.1983567311803	336.188991858755	342.912923952788	4.38329819382944	2.91091881101841	0.747430124255449	-1.50386868614309	4.38329819382944	2.91091881101841	NA	NA	NA	NA	NA	NA	NA	NA	NA	NA	NA	NA	NA	NA	NA	NA	-0.1983567311803	336.188991858755	342.912923952788
TIP.FLUO_Arab_Col-0_Kymo_190815-A.txt	tip.fluo	12.9333333333333	311.749274906295	310.870493725125	80.0768038817601	230.79368984311	0.747430124255449	0.360807958142905	321.195753559197	343.300202935494	4.39320460295819	2.91417567396794	0.747430124255449	-1.50386868614309	4.39320460295819	2.91417567396794	NA	NA	NA	NA	NA	NA	NA	NA	NA	NA	NA	NA	NA	NA	NA	NA	0.360807958142905	321.195753559197	343.300202935494
TIP.FLUO_Arab_Col-0_Kymo_190815-A.txt	tip.fluo	13	282.830328021038	283.336206844411	54.0995737619276	229.236633082216	0.747430124255449	0.920553624846414	208.071474965616	343.704140855754	4.40354905326809	2.91756871977214	0.747430124255449	-1.50386868614309	4.40354905326809	2.91756871977214	NA	NA	NA	NA	NA	NA	NA	NA	NA	NA	NA	NA	NA	NA	NA	NA	0.920553624846414	208.071474965616	343.704140855754
TIP.FLUO_Arab_Col-0_Kymo_190815-A.txt	tip.fluo	13.0666666666667	233.740161459355	234.309540329186	6.77934044226608	227.530199886629	0.747430124255449	1.48075325916078	30.953229632602	344.225234736175	4.41691172001057	2.92193998070432	0.747430124255449	-1.50386868614309	4.41691172001057	2.92193998070432	NA	NA	NA	NA	NA	NA	NA	NA	NA	NA	NA	NA	NA	NA	NA	NA	1.48075325916078	30.953229632602	344.225234736175
TIP.FLUO_Arab_Col-0_Kymo_190815-A.txt	tip.fluo	13.1333333333333	184.778422361422	184.147446956361	-41.6669771682255	225.814424124272	0.747430124255449	2.04126954193302	-156.371242304196	344.955735633513	4.43567839534131	2.92805675096901	0.747430124255449	-1.50386868614309	4.43567839534131	2.92805675096901	NA	NA	NA	NA	NA	NA	NA	NA	NA	NA	NA	NA	NA	NA	NA	NA	2.04126954193302	-156.371242304196	344.955735633513
TIP.FLUO_Arab_Col-0_Kymo_190815-A.txt	tip.fluo	13.2	151.677027998881	151.684805282534	-72.5460819613985	224.230887243602	0.747430124255449	2.60196577939554	-296.813721899438	345.976877346513	4.46197835118558	2.93658549678486	0.747430124255449	-1.50386868614309	4.46197835118558	2.93658549678486	NA	NA	NA	NA	NA	NA	NA	NA	NA	NA	NA	NA	NA	NA	NA	NA	2.60196577939554	-296.813721899438	345.976877346513
TIP.FLUO_Arab_Col-0_Kymo_190815-A.txt	tip.fluo	13.2666666666667	149.370248546151	150.206325685397	-72.6820559319652	222.888381617029	0.747430124255449	-3.12046767392993	-347.279634439921	347.357138183522	4.49765113343626	2.94807374372311	0.747430124255449	-1.50386868614309	4.49765113343626	2.94807374372311	NA	NA	NA	NA	NA	NA	NA	NA	NA	NA	NA	NA	NA	NA	NA	NA	-3.12046767392993	-347.279634439921	347.357138183522
TIP.FLUO_Arab_Col-0_Kymo_190815-A.txt	tip.fluo	13.3333333333333	182.267714724097	182.296401044094	-39.5424601311146	221.838861174887	0.747430124255449	-2.55976094887891	-291.70123630174	349.151525975956	4.54423935570788	2.96294080987806	0.747430124255449	-1.50386868614309	4.54423935570788	2.96294080987806	NA	NA	NA	NA	NA	NA	NA	NA	NA	NA	NA	NA	NA	NA	NA	NA	-2.55976094887891	-291.70123630174	349.151525975956
TIP.FLUO_Arab_Col-0_Kymo_190815-A.txt	tip.fluo	13.4	238.006917598825	237.331046549878	16.2601946500616	221.07085189952	0.752628911898607	-1.99591817567993	-144.934003273964	351.413270227142	4.54315990617138	2.98157159789032	0.752628911898607	-1.50087790331033	4.54315990617138	2.98157159789032	NA	NA	NA	NA	NA	NA	NA	NA	NA	NA	NA	NA	NA	NA	NA	NA	-1.99591817567993	-144.934003273964	351.413270227142
TIP.FLUO_Arab_Col-0_Kymo_190815-A.txt	tip.fluo	13.4666666666667	296.725902023882	296.995519634349	76.4727777049749	220.522741929109	0.752628911898607	-1.43483768416811	48.0054159283435	354.178515386662	4.61494080049829	3.00418765428049	0.752628911898607	-1.50087790331033	4.61494080049829	3.00418765428049	NA	NA	NA	NA	NA	NA	NA	NA	NA	NA	NA	NA	NA	NA	NA	NA	-1.43483768416811	48.0054159283435	354.178515386662
TIP.FLUO_Arab_Col-0_Kymo_190815-A.txt	tip.fluo	13.5333333333333	342.931704792576	343.146564117636	123.03400795742	220.112556159978	0.752628911898607	-0.873852353433564	229.429574575319	357.435249639937	4.70020139767708	3.03059808865301	0.752628911898607	-1.50087790331033	4.70020139767708	3.03059808865301	NA	NA	NA	NA	NA	NA	NA	NA	NA	NA	NA	NA	NA	NA	NA	NA	-0.873852353433564	229.429574575319	357.435249639937
TIP.FLUO_Arab_Col-0_Kymo_190815-A.txt	tip.fluo	13.6	362.275186215415	361.921820906169	142.145707361311	219.776113544633	0.752628911898607	-0.312923926315306	343.647291926282	361.187445976994	4.7994006027979	3.06072975176512	0.752628911898607	-1.50087790331033	4.7994006027979	3.06072975176512	NA	NA	NA	NA	NA	NA	NA	NA	NA	NA	NA	NA	NA	NA	NA	NA	-0.312923926315306	343.647291926282	361.187445976994
TIP.FLUO_Arab_Col-0_Kymo_190815-A.txt	tip.fluo	13.6666666666667	347.481660080066	346.953381241703	127.450840146146	219.502541095328	0.752628911898607	0.248021911721168	354.249804072583	365.432056928626	4.91286683889735	3.094440648885	0.752628911898607	-1.50087790331033	4.91286683889735	3.094440648885	NA	NA	NA	NA	NA	NA	NA	NA	NA	NA	NA	NA	NA	NA	NA	NA	0.248021911721168	354.249804072583	365.432056928626
TIP.FLUO_Arab_Col-0_Kymo_190815-A.txt	tip.fluo	13.7333333333333	303.086039295187	303.024517596948	83.6693494677071	219.35516812899	0.747430124255449	0.802544507450702	257.223454578615	370.170063424871	5.10782367056141	3.13161070490146	0.747430124255449	-1.50386868614309	5.10782367056141	3.13161070490146	NA	NA	NA	NA	NA	NA	NA	NA	NA	NA	NA	NA	NA	NA	NA	NA	0.802544507450702	257.223454578615	370.170063424871
TIP.FLUO_Arab_Col-0_Kymo_190815-A.txt	tip.fluo	13.8	243.179218756391	244.349257600562	24.8798988002895	219.469358799987	0.747430124255449	1.36322235691756	77.3741989617894	375.445154538648	5.2544385468923	3.17243859888328	0.747430124255449	-1.50386868614309	5.2544385468923	3.17243859888328	NA	NA	NA	NA	NA	NA	NA	NA	NA	NA	NA	NA	NA	NA	NA	NA	1.36322235691756	77.3741989617894	375.445154538648
TIP.FLUO_Arab_Col-0_Kymo_190815-A.txt	tip.fluo	13.8666666666667	184.96521397437	185.435989606741	-34.5901882171853	220.026177823602	0.747430124255449	1.92430849818322	-131.971393334619	381.205454724984	5.41690878320601	3.21637177999538	0.747430124255449	-1.50386868614309	5.41690878320601	3.21637177999538	NA	NA	NA	NA	NA	NA	NA	NA	NA	NA	NA	NA	NA	NA	NA	NA	1.92430849818322	-131.971393334619	381.205454724984
TIP.FLUO_Arab_Col-0_Kymo_190815-A.txt	tip.fluo	13.9333333333333	135.573302573808	134.190924131977	-87.017637970292	221.208562101912	0.747430124255449	2.48593344953229	-307.096830377139	387.432415737294	5.59532372983517	3.26312358684465	0.747430124255449	-1.50386868614309	5.59532372983517	3.26312358684465	NA	NA	NA	NA	NA	NA	NA	NA	NA	NA	NA	NA	NA	NA	NA	NA	2.48593344953229	-307.096830377139	387.432415737294
TIP.FLUO_Arab_Col-0_Kymo_190815-A.txt	tip.fluo	14	97.4474393372438	96.5031773663851	-126.650059006294	223.153236372306	0.747430124255449	3.04820909770969	-392.385800349662	394.102937016267	5.78965456256496	3.31237925587129	0.747430124255449	-1.50386868614309	5.78965456256496	3.31237925587129	NA	NA	NA	NA	NA	NA	NA	NA	NA	NA	NA	NA	NA	NA	NA	NA	3.04820909770969	-392.385800349662	394.102937016267
TIP.FLUO_Arab_Col-0_Kymo_190815-A.txt	tip.fluo	14.0666666666667	82.3826784085104	83.5592131315851	-142.354095765092	225.913308896308	0.747430124255449	-2.67196538599081	-357.754690600284	401.188554363112	5.99971165057457	3.36379514858843	0.747430124255449	-1.50386868614309	5.99971165057457	3.36379514858843	NA	NA	NA	NA	NA	NA	NA	NA	NA	NA	NA	NA	NA	NA	NA	NA	-2.67196538599081	-357.754690600284	401.188554363112
TIP.FLUO_Arab_Col-0_Kymo_190815-A.txt	tip.fluo	14.1333333333333	104.445103481361	105.979634273481	-123.462710485549	229.44234475868	0.742267247261657	-2.11767101419231	-212.531073374115	408.69766740806	6.30883341388198	3.41730227248594	0.742267247261657	-1.50552107439729	6.30883341388198	3.41730227248594	NA	NA	NA	NA	NA	NA	NA	NA	NA	NA	NA	NA	NA	NA	NA	NA	-2.11767101419231	-212.531073374115	408.69766740806
TIP.FLUO_Arab_Col-0_Kymo_190815-A.txt	tip.fluo	14.2	161.974626102965	160.533620221534	-73.0704807835522	233.604101004763	0.742267247261657	-1.55327235406832	7.30214660695834	416.716030654749	6.55881161612366	3.47336345405967	0.742267247261657	-1.50552107439729	6.55881161612366	3.47336345405967	NA	NA	NA	NA	NA	NA	NA	NA	NA	NA	NA	NA	NA	NA	NA	NA	-1.55327235406832	7.30214660695834	416.716030654749
TIP.FLUO_Arab_Col-0_Kymo_190815-A.txt	tip.fluo	14.2666666666667	230.652714344113	229.852666864689	-8.3515940498206	238.204260914215	0.742267247261657	-0.987985559236828	233.923730547016	425.027727356919	6.82306121309977	3.53034817536514	0.742267247261657	-1.50552107439729	6.82306121309977	3.53034817536514	NA	NA	NA	NA	NA	NA	NA	NA	NA	NA	NA	NA	NA	NA	NA	NA	-0.987985559236828	233.923730547016	425.027727356919
TIP.FLUO_Arab_Col-0_Kymo_190815-A.txt	tip.fluo	14.3333333333333	293.679223125204	294.598627031712	51.5646307044048	243.033996327033	0.742267247261657	-0.421859433356178	395.552087397344	433.562912633805	7.09984703784264	3.58771695877824	0.742267247261657	-1.50552107439729	7.09984703784264	3.58771695877824	NA	NA	NA	NA	NA	NA	NA	NA	NA	NA	NA	NA	NA	NA	NA	NA	-0.421859433356178	395.552087397344	433.562912633805
TIP.FLUO_Arab_Col-0_Kymo_190815-A.txt	tip.fluo	14.4	337.661274009646	338.852554251013	90.9396780674133	247.91287618333	0.737140032864258	0.135252861453499	438.37819194288	442.418683733198	7.49070795746638	3.64605888003192	0.737140032864258	-1.50588075836642	7.49070795746638	3.64605888003192	NA	NA	NA	NA	NA	NA	NA	NA	NA	NA	NA	NA	NA	NA	NA	NA	0.135252861453499	438.37819194288	442.418683733198
TIP.FLUO_Arab_Col-0_Kymo_190815-A.txt	tip.fluo	14.4666666666667	346.190147114743	346.287022910217	93.5678622025066	252.719160707425	0.737140032864258	0.703063754997725	344.336532619586	451.372901860012	7.79698883183253	3.70387387180388	0.737140032864258	-1.50588075836642	7.79698883183253	3.70387387180388	NA	NA	NA	NA	NA	NA	NA	NA	NA	NA	NA	NA	NA	NA	NA	NA	0.703063754997725	344.336532619586	451.372901860012
TIP.FLUO_Arab_Col-0_Kymo_190815-A.txt	tip.fluo	14.5333333333333	307.680665798576	304.75934626102	47.3609824997752	257.398363760929	0.737140032864258	1.271545878349	135.68566179433	460.257116222116	8.10694022501883	3.76011430941535	0.737140032864258	-1.50588075836642	8.10694022501883	3.76011430941535	NA	NA	NA	NA	NA	NA	NA	NA	NA	NA	NA	NA	NA	NA	NA	NA	1.271545878349	135.68566179433	460.257116222116
TIP.FLUO_Arab_Col-0_Kymo_190815-A.txt	tip.fluo	14.6	224.701960584454	223.840918917113	-38.1064419656241	261.947360882388	0.732048234723705	1.83180154407858	-121.043189140318	469.065373413252	8.53166148179545	3.81481226265351	0.732048234723705	-1.50499669443194	8.53166148179545	3.81481226265351	NA	NA	NA	NA	NA	NA	NA	NA	NA	NA	NA	NA	NA	NA	NA	NA	1.83180154407858	-121.043189140318	469.065373413252
TIP.FLUO_Arab_Col-0_Kymo_190815-A.txt	tip.fluo	14.6666666666667	139.147161947698	141.787257171703	-124.591725063432	266.37898223476	0.732048234723705	2.40187836300759	-352.812308571904	477.637540195149	8.84634296787047	3.86706671473124	0.732048234723705	-1.50499669443194	8.84634296787047	3.86706671473124	NA	NA	NA	NA	NA	NA	NA	NA	NA	NA	NA	NA	NA	NA	NA	NA	2.40187836300759	-352.812308571904	477.637540195149
TIP.FLUO_Arab_Col-0_Kymo_190815-A.txt	tip.fluo	14.7333333333333	102.690070175307	103.670626097157	-167.007961311997	270.678587408769	0.732048234723705	2.97238905102474	-478.802420056315	485.739168475724	9.14898923510345	3.91559790460013	0.732048234723705	-1.50499669443194	9.14898923510345	3.91559790460013	NA	NA	NA	NA	NA	NA	NA	NA	NA	NA	NA	NA	NA	NA	NA	NA	2.97238905102474	-478.802420056315	485.739168475724
TIP.FLUO_Arab_Col-0_Kymo_190815-A.txt	tip.fluo	14.8	132.240858194858	131.387408870143	-143.381435746903	274.768844616675	0.732048234723705	-2.73994821953868	-453.98459476578	493.236677241494	9.43360295091196	3.95979441974712	0.732048234723705	-1.50499669443194	9.43360295091196	3.95979441974712	NA	NA	NA	NA	NA	NA	NA	NA	NA	NA	NA	NA	NA	NA	NA	NA	-2.73994821953868	-453.98459476578	493.236677241494
TIP.FLUO_Arab_Col-0_Kymo_190815-A.txt	tip.fluo	14.8666666666667	217.02798648896	216.535718364554	-61.9616143542436	278.497332718459	0.726991608202041	-2.17478055656337	-284.021417188478	500.102587729919	9.82642732811579	3.9996823940195	0.726991608202041	-1.5029205734548	9.82642732811579	3.9996823940195	NA	NA	NA	NA	NA	NA	NA	NA	NA	NA	NA	NA	NA	NA	NA	NA	-2.17478055656337	-284.021417188478	500.102587729919
TIP.FLUO_Arab_Col-0_Kymo_190815-A.txt	tip.fluo	14.9333333333333	331.811389873608	332.537382192382	50.8845611134027	281.652821078681	0.726991608202041	-1.60256158286466	-16.0748693772026	506.137051177564	10.064998259279	4.03429043180192	0.726991608202041	-1.5029205734548	10.064998259279	4.03429043180192	NA	NA	NA	NA	NA	NA	NA	NA	NA	NA	NA	NA	NA	NA	NA	NA	-1.60256158286466	-16.0748693772026	506.137051177564
TIP.FLUO_Arab_Col-0_Kymo_190815-A.txt	tip.fluo	15	445.458193561837	445.323160616937	161.317093729064	284.006066887611	0.726991608202041	-1.03013736292858	263.113594456795	511.196896966027	10.2672434769358	4.06299241164951	0.726991608202041	-1.5029205734548	10.2672434769358	4.06299241164951	NA	NA	NA	NA	NA	NA	NA	NA	NA	NA	NA	NA	NA	NA	NA	NA	-1.03013736292858	263.113594456795	511.196896966027
TIP.FLUO_Arab_Col-0_Kymo_190815-A.txt	tip.fluo	15.0666666666667	522.75871608375	521.41624455525	236.053723660302	285.362520894711	0.726991608202041	-0.457539549939008	462.206646442617	515.198928181916	10.4286320537434	4.08549343788839	0.726991608202041	-1.5029205734548	10.4286320537434	4.08549343788839	NA	NA	NA	NA	NA	NA	NA	NA	NA	NA	NA	NA	NA	NA	NA	NA	-0.457539549939008	462.206646442617	515.198928181916
TIP.FLUO_Arab_Col-0_Kymo_190815-A.txt	tip.fluo	15.1333333333333	537.487505625373	538.73437553293	253.123984132353	285.610391400343	0.726991608202041	0.115217501802508	514.647829512781	518.082820568964	10.5457100421804	4.10159974404755	0.726991608202041	-1.5029205734548	10.5457100421804	4.10159974404755	NA	NA	NA	NA	NA	NA	NA	NA	NA	NA	NA	NA	NA	NA	NA	NA	0.115217501802508	514.647829512781	518.082820568964
TIP.FLUO_Arab_Col-0_Kymo_190815-A.txt	tip.fluo	15.2	491.293240487837	491.94435092327	207.193941589191	284.75040933383	0.726991608202041	0.688134007310967	401.52091121573	519.813627257647	10.61628977883	4.11122316475166	0.726991608202041	-1.5029205734548	10.61628977883	4.11122316475166	NA	NA	NA	NA	NA	NA	NA	NA	NA	NA	NA	NA	NA	NA	NA	NA	0.688134007310967	401.52091121573	519.813627257647
TIP.FLUO_Arab_Col-0_Kymo_190815-A.txt	tip.fluo	15.2666666666667	392.728273403722	390.510913833831	107.611686772324	282.899227061225	0.726991608202041	1.26122156925718	158.536628777102	520.383182534165	10.6395668771094	4.11438293085487	0.726991608202041	-1.5029205734548	10.6395668771094	4.11438293085487	NA	NA	NA	NA	NA	NA	NA	NA	NA	NA	NA	NA	NA	NA	NA	NA	1.26122156925718	158.536628777102	520.383182534165
TIP.FLUO_Arab_Col-0_Kymo_190815-A.txt	tip.fluo	15.3333333333333	260.298542363256	260.042811603949	-20.2221443854293	280.264955989054	0.726991608202041	1.83449983901711	-135.492622576909	519.810315865147	10.6161545203891	4.11120478376085	0.726991608202041	-1.5029205734548	10.6161545203891	4.11120478376085	NA	NA	NA	NA	NA	NA	NA	NA	NA	NA	NA	NA	NA	NA	NA	NA	1.83449983901711	-135.492622576909	519.810315865147
TIP.FLUO_Arab_Col-0_Kymo_190815-A.txt	tip.fluo	15.4	140.360844298535	141.747021319141	-135.354225162555	277.101246481332	0.726991608202041	2.40799328720623	-384.858378168344	518.139875317717	10.5480328984638	4.10191748502542	0.726991608202041	-1.5029205734548	10.5480328984638	4.10191748502542	NA	NA	NA	NA	NA	NA	NA	NA	NA	NA	NA	NA	NA	NA	NA	NA	2.40799328720623	-384.858378168344	518.139875317717
TIP.FLUO_Arab_Col-0_Kymo_190815-A.txt	tip.fluo	15.4666666666667	74.3352659596057	75.5785217565161	-198.07366425594	273.652186012067	0.726991608202041	2.98172831856465	-508.86820469081	515.440645998791	10.4384200303033	4.08684686972171	0.726991608202041	-1.5029205734548	10.4384200303033	4.08684686972171	NA	NA	NA	NA	NA	NA	NA	NA	NA	NA	NA	NA	NA	NA	NA	NA	2.98172831856465	-508.86820469081	515.440645998791
TIP.FLUO_Arab_Col-0_Kymo_190815-A.txt	tip.fluo	15.5333333333333	78.6191354967377	77.927850620079	-192.175223718229	270.103074337914	0.726991608202041	-2.72745437674772	-468.536308362802	511.802327377588	10.2915776717104	4.06640766958345	0.726991608202041	-1.5029205734548	10.2915776717104	4.06640766958345	NA	NA	NA	NA	NA	NA	NA	NA	NA	NA	NA	NA	NA	NA	NA	NA	-2.72745437674772	-468.536308362802	511.802327377588
TIP.FLUO_Arab_Col-0_Kymo_190815-A.txt	tip.fluo	15.6	138.323402644521	137.273026893414	-129.278756089775	266.551782982813	0.726991608202041	-2.15316023522752	-279.032348943757	507.331797323084	10.1125715819859	4.04109342388317	0.726991608202041	-1.5029205734548	10.1125715819859	4.04109342388317	NA	NA	NA	NA	NA	NA	NA	NA	NA	NA	NA	NA	NA	NA	NA	NA	-2.15316023522752	-279.032348943757	507.331797323084
TIP.FLUO_Arab_Col-0_Kymo_190815-A.txt	tip.fluo	15.6666666666667	225.283759605532	226.48364134919	-36.5257864644408	263.009427813288	0.726991608202041	-1.57855349896683	-3.89521668238912	502.148935368872	9.90700850069912	4.01146490419792	0.726991608202041	-1.5029205734548	9.90700850069912	4.01146490419792	NA	NA	NA	NA	NA	NA	NA	NA	NA	NA	NA	NA	NA	NA	NA	NA	-1.57855349896683	-3.89521668238912	502.148935368872
TIP.FLUO_Arab_Col-0_Kymo_190815-A.txt	tip.fluo	15.7333333333333	312.421960252774	312.992719958631	53.5633836842706	259.429336274053	0.726991608202041	-1.00361598165072	266.684386796023	496.382299414097	9.68077254265252	3.9781375958586	0.726991608202041	-1.5029205734548	9.68077254265252	3.9781375958586	NA	NA	NA	NA	NA	NA	NA	NA	NA	NA	NA	NA	NA	NA	NA	NA	-1.00361598165072	266.684386796023	496.382299414097
TIP.FLUO_Arab_Col-0_Kymo_190815-A.txt	tip.fluo	15.8	365.063262554031	363.930338182752	108.176129878204	255.754208304263	0.726991608202041	-0.428331578208513	445.88344575826	490.164946769662	9.43978153769306	3.9417688862394	0.726991608202041	-1.5029205734548	9.43978153769306	3.9417688862394	NA	NA	NA	NA	NA	NA	NA	NA	NA	NA	NA	NA	NA	NA	NA	NA	-0.428331578208513	445.88344575826	490.164946769662
TIP.FLUO_Arab_Col-0_Kymo_190815-A.txt	tip.fluo	15.8666666666667	359.66872378948	357.981948502534	106.017654074764	251.964294427489	0.726991608202041	0.147315175768168	478.392327394809	483.630662206817	9.18977964376684	3.90304568257345	0.726991608202041	-1.5029205734548	9.18977964376684	3.90304568257345	NA	NA	NA	NA	NA	NA	NA	NA	NA	NA	NA	NA	NA	NA	NA	NA	0.147315175768168	478.392327394809	483.630662206817
TIP.FLUO_Arab_Col-0_Kymo_190815-A.txt	tip.fluo	15.9333333333333	300.844681019647	300.724429271994	52.615940573319	248.108488698381	0.726991608202041	0.723340930252529	357.491661723796	476.910804799363	8.93617709206969	3.86267319077989	0.726991608202041	-1.5029205734548	8.93617709206969	3.86267319077989	NA	NA	NA	NA	NA	NA	NA	NA	NA	NA	NA	NA	NA	NA	NA	NA	0.723340930252529	357.491661723796	476.910804799363
TIP.FLUO_Arab_Col-0_Kymo_190815-A.txt	tip.fluo	16	218.640385078863	222.174327932346	-22.1335896979905	244.307917630014	0.726991608202041	1.29976537188876	125.866019902986	470.131916484672	8.68394200870219	3.82136550584532	0.726991608202041	-1.5029205734548	8.68394200870219	3.82136550584532	NA	NA	NA	NA	NA	NA	NA	NA	NA	NA	NA	NA	NA	NA	NA	NA	1.29976537188876	125.866019902986	470.131916484672
TIP.FLUO_Arab_Col-0_Kymo_190815-A.txt	tip.fluo	16.0666666666667	153.157604041226	152.686518147219	-88.0451344750244	240.731652621886	0.726991608202041	1.87661265792203	-139.520901336169	463.414154910087	8.4375436647104	3.77983847725559	0.726991608202041	-1.5029205734548	8.4375436647104	3.77983847725559	NA	NA	NA	NA	NA	NA	NA	NA	NA	NA	NA	NA	NA	NA	NA	NA	1.87661265792203	-139.520901336169	463.414154910087
TIP.FLUO_Arab_Col-0_Kymo_190815-A.txt	tip.fluo	16.1333333333333	109.555601671607	106.538957007359	-131.014194753952	237.553151760926	0.726991608202041	2.4539119508678	-353.033113144891	456.870528951452	8.2009418322343	3.73880501885655	0.726991608202041	-1.5029205734548	8.2009418322343	3.73880501885655	NA	NA	NA	NA	NA	NA	NA	NA	NA	NA	NA	NA	NA	NA	NA	NA	2.4539119508678	-353.033113144891	456.870528951452
TIP.FLUO_Arab_Col-0_Kymo_190815-A.txt	tip.fluo	16.2	89.4446694634826	90.5769035371663	-144.325511504099	234.90241504087	0.726991608202041	3.03169659090993	-447.888550647743	450.606835186792	7.97761353188413	3.69897264925622	0.726991608202041	-1.5029205734548	7.97761353188413	3.69897264925622	NA	NA	NA	NA	NA	NA	NA	NA	NA	NA	NA	NA	NA	NA	NA	NA	3.03169659090993	-447.888550647743	450.606835186792
TIP.FLUO_Arab_Col-0_Kymo_190815-A.txt	tip.fluo	16.2666666666667	111.003255068776	112.622596289865	-120.20601655714	232.828612846618	0.726991608202041	-2.67318377300169	-396.820106557999	444.722124810241	7.77060646647095	3.6610426140898	0.726991608202041	-1.5029205734548	7.77060646647095	3.6610426140898	NA	NA	NA	NA	NA	NA	NA	NA	NA	NA	NA	NA	NA	NA	NA	NA	-2.67318377300169	-396.820106557999	444.722124810241
TIP.FLUO_Arab_Col-0_Kymo_190815-A.txt	tip.fluo	16.3333333333333	171.98085198355	171.484562572759	-59.7997703076018	231.284332879996	0.726991608202041	-2.09432645380419	-219.62862138624	439.309478954045	7.58260776617338	3.62570951115294	0.726991608202041	-1.5029205734548	7.58260776617338	3.62570951115294	NA	NA	NA	NA	NA	NA	NA	NA	NA	NA	NA	NA	NA	NA	NA	NA	-2.09432645380419	-219.62862138624	439.309478954045
TIP.FLUO_Arab_Col-0_Kymo_190815-A.txt	tip.fluo	16.4	250.426004026383	249.732345286149	19.5942942266583	230.138051059157	0.726991608202041	-1.51489396959253	24.2745136150393	434.45684073115	7.41601710258061	3.59365998523074	0.726991608202041	-1.5029205734548	7.41601710258061	3.59365998523074	NA	NA	NA	NA	NA	NA	NA	NA	NA	NA	NA	NA	NA	NA	NA	NA	-1.51489396959253	24.2745136150393	434.45684073115
TIP.FLUO_Arab_Col-0_Kymo_190815-A.txt	tip.fluo	16.4666666666667	324.137515176757	323.763794189874	94.5503231820125	229.213471007561	0.726991608202041	-0.934880783746081	255.530249335013	430.247647925283	7.27301448864983	3.56556886447725	0.726991608202041	-1.5029205734548	7.27301448864983	3.56556886447725	NA	NA	NA	NA	NA	NA	NA	NA	NA	NA	NA	NA	NA	NA	NA	NA	-0.934880783746081	255.530249335013	430.247647925283
TIP.FLUO_Arab_Col-0_Kymo_190815-A.txt	tip.fluo	16.5333333333333	375.235386113978	375.859867520414	147.513882924554	228.345984595582	0.726991608202041	-0.354307497504891	400.25361322828	426.761033614134	7.15561490062024	3.5420911609868	0.726991608202041	-1.5029205734548	7.15561490062024	3.5420911609868	NA	NA	NA	NA	NA	NA	NA	NA	NA	NA	NA	NA	NA	NA	NA	NA	-0.354307497504891	400.25361322828	426.761033614134
TIP.FLUO_Arab_Col-0_Kymo_190815-A.txt	tip.fluo	16.6	395.250617848753	395.783425982384	168.342493165963	227.440932816146	0.726991608202041	0.226770300019108	413.214174654067	424.07141444614	7.06570401438289	3.52384872949666	0.726991608202041	-1.5029205734548	7.06570401438289	3.52384872949666	NA	NA	NA	NA	NA	NA	NA	NA	NA	NA	NA	NA	NA	NA	NA	NA	0.226770300019108	413.214174654067	424.07141444614
TIP.FLUO_Arab_Col-0_Kymo_190815-A.txt	tip.fluo	16.6666666666667	378.2423865694	377.973415467636	151.457408883334	226.516006584011	0.726991608202041	0.80825439106545	291.672310709581	422.247366976624	7.00505167474336	3.51141110730949	0.726991608202041	-1.5029205734548	7.00505167474336	3.51141110730949	NA	NA	NA	NA	NA	NA	NA	NA	NA	NA	NA	NA	NA	NA	NA	NA	0.80825439106545	291.672310709581	422.247366976624
TIP.FLUO_Arab_Col-0_Kymo_190815-A.txt	tip.fluo	16.7333333333333	324.964974642717	323.826674452008	98.1126712278728	225.714003223814	0.726991608202041	1.38999875052172	75.7646794651334	421.349796656752	6.97530208115022	3.50527111161586	0.726991608202041	-1.5029205734548	6.97530208115022	3.50527111161586	NA	NA	NA	NA	NA	NA	NA	NA	NA	NA	NA	NA	NA	NA	NA	NA	1.38999875052172	75.7646794651334	421.349796656752
TIP.FLUO_Arab_Col-0_Kymo_190815-A.txt	tip.fluo	16.8	248.395827966247	248.100041218516	22.8178806261875	225.282160591972	0.726991608202041	1.97180795970816	-164.504979274251	421.429521251236	6.97794195778019	3.50581701147362	0.726991608202041	-1.5029205734548	6.97794195778019	3.50581701147362	NA	NA	NA	NA	NA	NA	NA	NA	NA	NA	NA	NA	NA	NA	NA	NA	1.97180795970816	-164.504979274251	421.429521251236
TIP.FLUO_Arab_Col-0_Kymo_190815-A.txt	tip.fluo	16.8666666666667	177.441456767658	178.497016650464	-47.0277586176877	225.524775267766	0.726991608202041	2.55343998861502	-351.526463145112	422.524503694574	7.01425004647829	3.5133042753794	0.726991608202041	-1.5029205734548	7.01425004647829	3.5133042753794	NA	NA	NA	NA	NA	NA	NA	NA	NA	NA	NA	NA	NA	NA	NA	NA	2.55343998861502	-351.526463145112	422.524503694574
TIP.FLUO_Arab_Col-0_Kymo_190815-A.txt	tip.fluo	16.9333333333333	142.713785451262	142.965284147876	-83.7788220408154	226.744106188291	0.726991608202041	3.13461355677949	-424.646715094604	424.657057106491	7.08523296554046	3.52783070452984	0.726991608202041	-1.5029205734548	7.08523296554046	3.52783070452984	NA	NA	NA	NA	NA	NA	NA	NA	NA	NA	NA	NA	NA	NA	NA	NA	3.13461355677949	-424.646715094604	424.657057106491
TIP.FLUO_Arab_Col-0_Kymo_190815-A.txt	tip.fluo	17	154.084199047749	154.444617620198	-74.7436683620955	229.188285981897	0.726991608202041	-2.56816571547644	-359.398364756118	427.8313855139	7.1915536585366	3.54931889739393	0.726991608202041	-1.5029205734548	7.1915536585366	3.54931889739393	NA	NA	NA	NA	NA	NA	NA	NA	NA	NA	NA	NA	NA	NA	NA	NA	-2.56816571547644	-359.398364756118	427.8313855139
TIP.FLUO_Arab_Col-0_Kymo_190815-A.txt	tip.fluo	17.0666666666667	205.526441190392	205.334329514508	-27.6860951404511	233.020424654581	0.726991608202041	-1.98884967807569	-175.397229914619	432.031803519548	7.33345918579657	3.57750929096896	0.726991608202041	-1.5029205734548	7.33345918579657	3.57750929096896	NA	NA	NA	NA	NA	NA	NA	NA	NA	NA	NA	NA	NA	NA	NA	NA	-1.98884967807569	-175.397229914619	432.031803519548
TIP.FLUO_Arab_Col-0_Kymo_190815-A.txt	tip.fluo	17.1333333333333	273.702953414446	273.20288182023	34.8880364192725	238.314845400605	0.732048234723705	-1.40623377588497	71.6426506685161	437.323266635761	7.41603948530257	3.61263446425539	0.732048234723705	-1.50499669443194	7.41603948530257	3.61263446425539	NA	NA	NA	NA	NA	NA	NA	NA	NA	NA	NA	NA	NA	NA	NA	NA	-1.40623377588497	71.6426506685161	437.323266635761
TIP.FLUO_Arab_Col-0_Kymo_190815-A.txt	tip.fluo	17.2	331.025765067592	331.405038181223	86.3266892742003	245.078348906688	0.732048234723705	-0.829437330052342	299.668880270802	443.762674415038	7.63604373300756	3.65481090425574	0.732048234723705	-1.50499669443194	7.63604373300756	3.65481090425574	NA	NA	NA	NA	NA	NA	NA	NA	NA	NA	NA	NA	NA	NA	NA	NA	-0.829437330052342	299.668880270802	443.762674415038
TIP.FLUO_Arab_Col-0_Kymo_190815-A.txt	tip.fluo	17.2666666666667	358.402776497809	358.176359051112	104.889818757798	253.286540292982	0.732048234723705	-0.25473664692593	436.54873551616	451.10606737017	7.89085754992264	3.70216763456367	0.732048234723705	-1.50499669443194	7.89085754992264	3.70216763456367	NA	NA	NA	NA	NA	NA	NA	NA	NA	NA	NA	NA	NA	NA	NA	NA	-0.25473664692593	436.54873551616	451.10606737017
TIP.FLUO_Arab_Col-0_Kymo_190815-A.txt	tip.fluo	17.3333333333333	343.380656496745	342.775605546887	79.853678563268	262.92192698327	0.737140032864258	0.324288124441331	435.640275758226	459.595401784227	8.08364618813018	3.75596298174482	0.737140032864258	-1.50588075836642	8.08364618813018	3.75596298174482	NA	NA	NA	NA	NA	NA	NA	NA	NA	NA	NA	NA	NA	NA	NA	NA	0.324288124441331	435.640275758226	459.595401784227
TIP.FLUO_Arab_Col-0_Kymo_190815-A.txt	tip.fluo	17.4	289.128696203356	289.457202879078	15.4562243394646	274.000978539227	0.737140032864258	0.894408915917415	293.526372696357	468.907042906079	8.41452215843652	3.81383815025653	0.737140032864258	-1.50588075836642	8.41452215843652	3.81383815025653	NA	NA	NA	NA	NA	NA	NA	NA	NA	NA	NA	NA	NA	NA	NA	NA	0.894408915917415	293.526372696357	468.907042906079
TIP.FLUO_Arab_Col-0_Kymo_190815-A.txt	tip.fluo	17.4666666666667	215.725079886994	216.166064105344	-70.4131617572942	286.579225862202	0.742267247261657	1.46938679251014	48.521165754196	479.288563969524	8.67638620495524	3.87702328782428	0.742267247261657	-1.50552107439729	8.67638620495524	3.87702328782428	NA	NA	NA	NA	NA	NA	NA	NA	NA	NA	NA	NA	NA	NA	NA	NA	1.46938679251014	48.521165754196	479.288563969524
TIP.FLUO_Arab_Col-0_Kymo_190815-A.txt	tip.fluo	17.5333333333333	148.09985288624	147.395695467422	-153.333926411416	300.729621878349	0.747430124255449	2.04217572772004	-222.694819463744	490.392266087782	8.96438570504458	3.94310670703976	0.747430124255449	-1.50386868614309	8.96438570504458	3.94310670703976	NA	NA	NA	NA	NA	NA	NA	NA	NA	NA	NA	NA	NA	NA	NA	NA	2.04217572772004	-222.694819463744	490.392266087782
TIP.FLUO_Arab_Col-0_Kymo_190815-A.txt	tip.fluo	17.6	107.734319483119	107.559622169314	-208.938678303359	316.498300472144	0.747430124255449	2.60356508020837	-431.319835442392	502.281627335423	9.40433075234323	4.0122272626937	0.747430124255449	-1.50386868614309	9.40433075234323	4.0122272626937	NA	NA	NA	NA	NA	NA	NA	NA	NA	NA	NA	NA	NA	NA	NA	NA	2.60356508020837	-431.319835442392	502.281627335423
TIP.FLUO_Arab_Col-0_Kymo_190815-A.txt	tip.fluo	17.6666666666667	114.957914702907	115.98886644366	-217.860678675184	333.849545118298	0.752628911898607	-3.11271153291653	-514.717242960141	514.931985342948	9.75486910734167	4.08399802749523	0.752628911898607	-1.50087790331033	9.75486910734167	4.08399802749523	NA	NA	NA	NA	NA	NA	NA	NA	NA	NA	NA	NA	NA	NA	NA	NA	-3.11271153291653	-514.717242960141	514.931985342948
TIP.FLUO_Arab_Col-0_Kymo_190815-A.txt	tip.fluo	17.7333333333333	177.948269603992	178.718662125533	-173.898348804694	352.617010929688	0.757863859969451	-2.54882934783582	-438.013968788261	528.1093671663	10.1264619695241	4.1569077156634	0.757863859969451	-1.49650691960718	10.1264619695241	4.1569077156634	NA	NA	NA	NA	NA	NA	NA	NA	NA	NA	NA	NA	NA	NA	NA	NA	-2.54882934783582	-438.013968788261	528.1093671663
TIP.FLUO_Arab_Col-0_Kymo_190815-A.txt	tip.fluo	17.8	282.985398010424	282.099968872332	-90.3782689697065	372.478237841528	0.763135219983647	-1.98818378052804	-219.599983759441	541.722490464484	10.5160334726779	4.2303422293622	1.81505166662744	-0.589908843043537	1.0143614066735	3.16118737774846	0.763135219983647	-1.49071852483654	10.5160334726779	4.2303422293622	NA	NA	NA	NA	NA	NA	NA	NA	NA	NA	NA	NA	-2.31073881935785	-570.420944284991	846.013792366282
TIP.FLUO_Arab_Col-0_Kymo_190815-A.txt	tip.fluo	17.8666666666667	400.773017635773	399.426249437781	6.46448532769919	392.96176410961	0.763135219983647	-1.44039990962383	72.252285529908	555.670528800568	11.0645295836626	4.30369370540628	1.81505166662744	-0.589908843043537	1.03253533008699	3.18680676315783	0.763135219983647	-1.49071852483654	11.0645295836626	4.30369370540628	NA	NA	NA	NA	NA	NA	NA	NA	NA	NA	NA	NA	-1.88028202240921	-242.642599816535	796.675806611441
TIP.FLUO_Arab_Col-0_Kymo_190815-A.txt	tip.fluo	17.9333333333333	505.535309567807	506.130839667614	92.6450852160049	413.485754451177	0.768443245206288	-0.886761508974071	360.17734685438	569.968268102414	11.4891478555854	4.37699745816255	1.81505166662744	-0.589908843043537	1.05036313948659	3.21150380978622	0.768443245206288	-1.48348091543352	11.4891478555854	4.37699745816255	NA	NA	NA	NA	NA	NA	NA	NA	NA	NA	NA	NA	-1.43435017768094	98.6028499121066	724.897504911181
TIP.FLUO_Arab_Col-0_Kymo_190815-A.txt	tip.fluo	18	583.683111259787	585.583070149423	152.164853513804	433.418216635213	0.773788190664068	-0.336632371599235	551.525083725652	584.32166941957	11.917323923548	4.44875983823552	1.81505166662744	-0.589908843043537	1.06778531983665	3.23523723595716	0.773788190664068	-1.47476860260825	11.917323923548	4.44875983823552	NA	NA	NA	NA	NA	NA	NA	NA	NA	NA	NA	NA	-0.971675297860878	358.068470030553	634.966832271214
TIP.FLUO_Arab_Col-0_Kymo_190815-A.txt	tip.fluo	18.0666666666667	623.587512000486	622.933196330491	170.79063447974	452.142561850348	0.77917031315753	0.209937560951875	585.431672197455	598.574005650854	12.342379039999	4.51829350992498	1.81505166662744	-0.589908843043537	1.08474001610996	3.25796492394251	0.77917031315753	-1.46456341049338	12.342379039999	4.51829350992498	NA	NA	NA	NA	NA	NA	NA	NA	NA	NA	NA	NA	-0.478960406152766	471.453800338827	531.230809517334
TIP.FLUO_Arab_Col-0_Kymo_190815-A.txt	tip.fluo	18.1333333333333	606.70917825323	605.332749503756	136.219723935016	469.113025568317	0.784589871273407	0.752923202620479	446.973645979826	612.550123628933	12.7566026509932	4.58489005674583	1.81505166662744	-0.589908843043537	1.1011632733993	3.27964401450922	0.784589871273407	-1.45285554821685	12.7566026509932	4.58489005674583	NA	NA	NA	NA	NA	NA	NA	NA	NA	NA	NA	NA	0.0716907790646947	419.732712331227	420.813649391506
TIP.FLUO_Arab_Col-0_Kymo_190815-A.txt	tip.fluo	18.2	535.48793488057	535.144430801648	51.2547660358681	483.889664765317	0.784589871273407	1.28400030377398	177.134155802386	626.179998763853	13.3306138163791	4.64838910797415	1.81505166662744	-0.589908843043537	1.11698931373012	3.30023099979703	0.784589871273407	-1.45285554821685	13.3306138163791	4.64838910797415	NA	NA	NA	NA	NA	NA	NA	NA	NA	NA	NA	NA	0.727521128116528	239.332535282693	320.466605443809
TIP.FLUO_Arab_Col-0_Kymo_190815-A.txt	tip.fluo	18.2666666666667	438.260865360462	438.489963711808	-57.6581578393519	496.148121550647	0.790047125397043	1.8201716305311	-157.775306536233	639.287597778996	13.7130211486988	4.70816446520386	1.81505166662744	-0.589908843043537	1.13215084887255	3.31968181327376	0.790047125397043	-1.43964472972905	13.7130211486988	4.70816446520386	NA	NA	NA	NA	NA	NA	NA	NA	NA	NA	NA	NA	1.60310415535597	-8.20311521414828	253.949052480845
TIP.FLUO_Arab_Col-0_Kymo_190815-A.txt	tip.fluo	18.3333333333333	355.523556162683	356.123322346851	-149.543228784935	505.666551131226	0.795542337724909	2.35286852720981	-459.171883015246	651.537694339797	14.057522709362	4.76293154873768	1.81505166662744	-0.589908843043537	1.14657942801165	3.33795191568715	0.795542337724909	-1.42494130385927	14.057522709362	4.76293154873768	NA	NA	NA	NA	NA	NA	NA	NA	NA	NA	NA	NA	2.59924284629159	-229.014574407866	267.384772097695
TIP.FLUO_Arab_Col-0_Kymo_190815-A.txt	tip.fluo	18.4	323.443309102367	324.225269475954	-188.072646460896	512.297915936261	0.795542337724909	2.87566954057179	-639.61327270915	662.914506909769	14.5527392041064	4.81287990267302	1.81505166662744	-0.589908843043537	1.16020581872021	3.35499637614439	0.795542337724909	-1.42494130385927	14.5527392041064	4.81287990267302	NA	NA	NA	NA	NA	NA	NA	NA	NA	NA	NA	NA	-2.8805752542275	-340.079418479873	352.002472839201
TIP.FLUO_Arab_Col-0_Kymo_190815-A.txt	tip.fluo	18.4666666666667	359.46783960695	359.071024316429	-156.867602789035	515.938627104873	0.801075772277194	-2.88108491288789	-650.45613629043	673.169324835796	14.8104343777327	4.85717312781838	1.81505166662744	-0.589908843043537	1.17296041929622	3.37076994769965	0.801075772277194	-1.4087673451169	14.8104343777327	4.85717312781838	NA	NA	NA	NA	NA	NA	NA	NA	NA	NA	NA	NA	-2.25384389151464	-296.624494007392	469.967340041836
TIP.FLUO_Arab_Col-0_Kymo_190815-A.txt	tip.fluo	18.5333333333333	453.924297004764	453.489726562668	-63.0161758763317	516.505902438438	0.801075772277194	-2.36267163278683	-485.445292810724	682.119471251601	15.206877738317	4.89528314421726	1.81505166662744	-0.589908843043537	1.18477370018595	3.38522713711372	0.801075772277194	-1.4087673451169	15.206877738317	4.89528314421726	NA	NA	NA	NA	NA	NA	NA	NA	NA	NA	NA	NA	-1.73247304538837	-95.4948036860266	593.233865755051
TIP.FLUO_Arab_Col-0_Kymo_190815-A.txt	tip.fluo	18.6	582.174897889985	582.889207839749	68.9548755572065	513.934332282033	0.806647694910493	-1.84205318601446	-184.78080440053	689.628446024148	15.3404945160145	4.92687282257388	1.81505166662744	-0.589908843043537	1.19557667191774	3.39832226876542	0.806647694910493	-1.39115764421328	15.3404945160145	4.92687282257388	NA	NA	NA	NA	NA	NA	NA	NA	NA	NA	NA	NA	-1.25635197724246	220.96096888119	714.41791520008
TIP.FLUO_Arab_Col-0_Kymo_190815-A.txt	tip.fluo	18.6666666666667	712.091915688448	712.467612855497	204.272786634298	508.194826220749	0.806647694910493	-1.32734948247719	167.67622949919	695.609812354437	15.6077544795966	4.95179082096318	1.80251418895819	-0.591894073921898	1.22003697313349	3.41024440449771	0.806647694910493	-1.39115764421328	15.6077544795966	4.95179082096318	NA	NA	NA	NA	NA	NA	NA	NA	NA	NA	NA	NA	-0.811843604353767	568.231208538596	825.723069746891
TIP.FLUO_Arab_Col-0_Kymo_190815-A.txt	tip.fluo	18.7333333333333	805.349890676778	804.389356770003	305.058435943396	499.330920826208	0.806647694910493	-0.813668726963176	480.638594671386	699.785951806388	15.7957213966038	4.96906165930239	1.80251418895819	-0.591894073921898	1.22934480702306	3.42120915531035	0.806647694910493	-1.39115764421328	15.7957213966038	4.96906165930239	NA	NA	NA	NA	NA	NA	NA	NA	NA	NA	NA	NA	-0.381328044408548	854.758637877474	920.906209299333
TIP.FLUO_Arab_Col-0_Kymo_190815-A.txt	tip.fluo	18.8	830.527639739536	829.84683309098	342.34610967293	487.500723417681	0.812258373330579	-0.300417620858292	670.763693372714	702.213747196985	15.6977716276126	4.97905473383391	1.80251418895819	-0.591894073921898	1.23750017721794	3.43074826707213	0.812258373330579	-1.37216052754483	15.6977716276126	4.97905473383391	NA	NA	NA	NA	NA	NA	NA	NA	NA	NA	NA	NA	0.039901813461735	998.278471523004	999.073705960304
TIP.FLUO_Arab_Col-0_Kymo_190815-A.txt	tip.fluo	18.8666666666667	782.503047933213	781.923408008467	308.915620140221	473.007787867877	0.812258373330579	0.210596962756479	687.292137774244	702.820034407872	15.7248900565262	4.98154488778819	1.80251418895819	-0.591894073921898	1.2444408266281	3.43881716683325	0.812258373330579	-1.37216052754483	15.7248900565262	4.98154488778819	NA	NA	NA	NA	NA	NA	NA	NA	NA	NA	NA	NA	0.453901213677895	950.379290435896	1057.45347522367
TIP.FLUO_Arab_Col-0_Kymo_190815-A.txt	tip.fluo	18.9333333333333	676.058912733097	677.299590263329	220.991455110145	456.308135152787	0.812258373330579	0.721134475519433	526.843396354381	701.469080592356	15.6644956964885	4.97599328178183	1.80251418895819	-0.591894073921898	1.2501075138104	3.44537171254079	0.812258373330579	-1.37216052754483	15.6644956964885	4.97599328178183	NA	NA	NA	NA	NA	NA	NA	NA	NA	NA	NA	NA	0.863893310707269	711.037944853803	1094.77695951759
TIP.FLUO_Arab_Col-0_Kymo_190815-A.txt	tip.fluo	19	541.003964016374	542.676720158723	104.687592704039	437.98912745424	0.812258373330579	1.23137045175556	232.451830313575	698.167225768596	15.5173754222937	4.96237952113504	1.79006331397316	-0.592475129419237	1.27010079356849	3.45093635034295	0.812258373330579	-1.37216052754483	15.5173754222937	4.96237952113504	NA	NA	NA	NA	NA	NA	NA	NA	NA	NA	NA	NA	1.27018059563064	328.752193932709	1110.24278598004
TIP.FLUO_Arab_Col-0_Kymo_190815-A.txt	tip.fluo	19.0666666666667	399.019376861252	398.070157719568	-20.653189881855	418.723347600923	0.812258373330579	1.74147326076466	-117.696036134139	692.943139617751	15.2860244820676	4.94070820360335	1.79006331397316	-0.592475129419237	1.27409716909146	3.45546866738354	0.812258373330579	-1.37216052754483	15.2860244820676	4.94070820360335	NA	NA	NA	NA	NA	NA	NA	NA	NA	NA	NA	NA	1.67632720631548	-116.200284659565	1103.14865492938
TIP.FLUO_Arab_Col-0_Kymo_190815-A.txt	tip.fluo	19.1333333333333	256.8616868135	255.170737940717	-144.037864155877	399.208602096047	0.812258373330579	2.25160122385962	-431.68565598574	685.848172934447	14.9746032269607	4.91101273481649	1.79006331397316	-0.592475129419237	1.27672285405357	3.45843874287087	0.812258373330579	-1.37216052754483	14.9746032269607	4.91101273481649	NA	NA	NA	NA	NA	NA	NA	NA	NA	NA	NA	NA	2.08197937359939	-525.448281078423	1074.07641445147
TIP.FLUO_Arab_Col-0_Kymo_190815-A.txt	tip.fluo	19.2	130.041414781634	130.007300632033	-250.099820150058	380.107120781516	0.812258373330579	2.76189941284314	-628.742246252204	676.956164207997	14.5888294179183	4.87335908609759	1.77769844346389	-0.591790626447605	1.29352067768275	3.45994054015467	0.812258373330579	-1.37216052754483	14.5888294179183	4.87335908609759	NA	NA	NA	NA	NA	NA	NA	NA	NA	NA	NA	NA	2.48728825324031	-812.149146926346	1023.53919521581
TIP.FLUO_Arab_Col-0_Kymo_190815-A.txt	tip.fluo	19.2666666666667	46.3070977487077	47.6790448604135	-314.31517518092	361.994220040756	0.812258373330579	-3.01068913186043	-660.661498084091	666.362655921796	14.1358084935832	4.82784935758245	1.77769844346389	-0.591790626447605	1.29452955828572	3.46106533062145	0.812258373330579	-1.37216052754483	14.1358084935832	4.82784935758245	NA	NA	NA	NA	NA	NA	NA	NA	NA	NA	NA	NA	2.89507100337102	-925.09430089969	953.934491640121
TIP.FLUO_Arab_Col-0_Kymo_190815-A.txt	tip.fluo	19.3333333333333	30.2652799498974	29.7504227155013	-315.574056380754	345.324479095702	0.812258373330579	-2.49968587050554	-523.971920262817	654.183495911434	13.6238081266954	4.77462497933938	1.77769844346389	-0.591790626447605	1.29411625164671	3.46060464539271	0.812258373330579	-1.37216052754483	13.6238081266954	4.77462497933938	NA	NA	NA	NA	NA	NA	NA	NA	NA	NA	NA	NA	-2.97731449779441	-855.127143627606	866.79712549233
TIP.FLUO_Arab_Col-0_Kymo_190815-A.txt	tip.fluo	19.4	80.4126598296789	80.5211585018645	-249.89837118262	330.419529683981	0.812258373330579	-1.98819246864168	-259.668278036487	640.552826528209	13.0619872569983	4.71386936341474	1.76541898335409	-0.589972898495854	1.30829897183276	3.45894432989067	0.812258373330579	-1.37216052754483	13.0619872569983	4.71386936341474	NA	NA	NA	NA	NA	NA	NA	NA	NA	NA	NA	NA	-2.56171495226808	-639.254436538798	764.174257435191
TIP.FLUO_Arab_Col-0_Kymo_190815-A.txt	tip.fluo	19.4666666666667	181.928006233953	183.373125452759	-134.101873712309	317.474999164626	0.812258373330579	-1.47615351742709	59.1221271801447	625.620498329678	12.4600932232508	4.6458098197972	1.76541898335409	-0.589972898495854	1.30642941342436	3.45688124515934	0.812258373330579	-1.37216052754483	12.4600932232508	4.6458098197972	NA	NA	NA	NA	NA	NA	NA	NA	NA	NA	NA	NA	-2.13659615993917	-348.568811854698	650.204346477111
TIP.FLUO_Arab_Col-0_Kymo_190815-A.txt	tip.fluo	19.5333333333333	302.948970336169	302.78525416525	-3.79645924713967	306.581713412003	0.812258373330579	-0.963545778944139	347.81579104767	609.548984223345	11.8281432516135	4.57071857879197	1.76541898335409	-0.589972898495854	1.30314318487336	3.45324767838829	0.812258373330579	-1.37216052754483	11.8281432516135	4.57071857879197	NA	NA	NA	NA	NA	NA	NA	NA	NA	NA	NA	NA	-1.69496908186018	-65.3606630424415	527.723897842834
TIP.FLUO_Arab_Col-0_Kymo_190815-A.txt	tip.fluo	19.6	394.660323558208	393.465428430686	95.7111637880825	297.754264642256	0.812258373330579	-0.450381987732177	533.425347779079	592.509911705581	11.1761080391168	4.4889128299364	1.75322434367103	-0.587147667050701	1.31545726666367	3.4494020069766	0.812258373330579	-1.37216052754483	11.1761080391168	4.4889128299364	NA	NA	NA	NA	NA	NA	NA	NA	NA	NA	NA	NA	-1.22055354326054	137.507423137477	400.749225099016
TIP.FLUO_Arab_Col-0_Kymo_190815-A.txt	tip.fluo	19.6666666666667	422.000354359669	420.784117046273	129.830738915871	290.953378130068	0.812258373330579	0.0632856398071916	573.529936893962	574.680371043384	10.5136152281985	4.40075379950588	1.75322434367103	-0.587147667050701	1.31100442575473	3.44451018032581	0.812258373330579	-1.37216052754483	10.5136152281985	4.40075379950588	NA	NA	NA	NA	NA	NA	NA	NA	NA	NA	NA	NA	-0.668306625630491	217.065526479062	276.561653243042
TIP.FLUO_Arab_Col-0_Kymo_190815-A.txt	tip.fluo	19.7333333333333	379.953001624803	380.080031517495	93.9852998932929	286.094731623861	0.812258373330579	0.577362372368011	466.075722557585	556.23919091862	9.8496890727795	4.30664504605789	1.74111393851722	-0.583433902305114	1.32188398974232	3.43898999718857	0.812258373330579	-1.37216052754483	9.8496890727795	4.30664504605789	NA	NA	NA	NA	NA	NA	NA	NA	NA	NA	NA	NA	0.109952440607639	168.825010380627	169.850684683167
TIP.FLUO_Arab_Col-0_Kymo_190815-A.txt	tip.fluo	19.8	295.670057395313	296.929782207306	13.8866901833888	283.043092023553	0.812258373330579	1.09170861469779	247.70829054366	537.363394710753	9.19253960557482	4.2070303498478	1.74111393851722	-0.583433902305114	1.31658910470509	3.43319959162714	0.812258373330579	-1.37216052754483	9.19253960557482	4.2070303498478	NA	NA	NA	NA	NA	NA	NA	NA	NA	NA	NA	NA	1.36937258778082	26.6346459055548	133.130302997983
TIP.FLUO_Arab_Col-0_Kymo_190815-A.txt	tip.fluo	19.8666666666667	208.932754260837	209.132464904218	-72.4596353885454	281.592100292373	0.812258373330579	1.6061384645579	-18.3113687122994	518.225055056025	8.54941038926064	4.10239179048565	1.72908718604228	-0.578943814216874	1.32650428031313	3.42655213882046	0.812258373330579	-1.37216052754483	8.54941038926064	4.10239179048565	NA	NA	NA	NA	NA	NA	NA	NA	NA	NA	NA	NA	2.43103219373977	-151.037914060447	199.259400221071
TIP.FLUO_Arab_Col-0_Kymo_190815-A.txt	tip.fluo	19.9333333333333	148.788349004026	148.230054133188	-133.213259050054	281.443313182832	0.817908077105269	2.10070429662071	-252.290497887116	499.13648015689	7.82760354618346	3.99410295228761	1.72908718604228	-0.578943814216874	1.32076260410758	3.42029398568459	0.817908077105269	-1.35183842863171	7.82760354618346	3.99410295228761	NA	NA	NA	NA	NA	NA	NA	NA	NA	NA	NA	NA	3.06145842518358	-288.808920340456	289.738700377018
TIP.FLUO_Arab_Col-0_Kymo_190815-A.txt	tip.fluo	20	132.590519115576	132.561389966884	-149.636837719062	282.198227685532	0.817908077105269	2.6136957747474	-414.851438404336	480.225295749002	7.24569856295476	3.88265705208332	1.71714350841493	-0.573782930099511	1.33023515895768	3.41310440300081	0.817908077105269	-1.35183842863171	7.24569856295476	3.88265705208332	NA	NA	NA	NA	NA	NA	NA	NA	NA	NA	NA	NA	-2.71298838132862	-353.637261037241	388.806050480365
TIP.FLUO_Arab_Col-0_Kymo_190815-A.txt	tip.fluo	20.0666666666667	165.59465675673	166.553893887484	-116.813531463494	283.367425350579	0.82359707767737	3.10486093463765	-461.380169797606	461.691596357894	6.60975797746815	3.76909319954202	1.71714350841493	-0.573782930099511	1.32451538641377	3.40688769818303	0.82359707767737	-1.33026813355573	6.60975797746815	3.76909319954202	NA	NA	NA	NA	NA	NA	NA	NA	NA	NA	NA	NA	-2.27554400636248	-305.53630050453	471.6218937281
TIP.FLUO_Arab_Col-0_Kymo_190815-A.txt	tip.fluo	20.1333333333333	239.029282974981	239.003403710797	-45.3941783590454	284.397582069475	0.82359707767737	-2.66750035619985	-394.859163629158	443.807848523004	6.10761390050223	3.65510461595487	1.70528233179529	-0.568050227023226	1.33412901194422	3.39979380015542	0.82359707767737	-1.33026813355573	6.10761390050223	3.65510461595487	NA	NA	NA	NA	NA	NA	NA	NA	NA	NA	NA	NA	-1.85395025891346	-154.17371898488	551.831749518491
TIP.FLUO_Arab_Col-0_Kymo_190815-A.txt	tip.fluo	20.2	325.874483390551	325.183860128995	40.4727559631833	284.711104165489	0.829325648377722	-2.17967630523033	-244.077301510604	426.746560320707	5.5733168179062	3.54199330339864	1.70528233179529	-0.568050227023226	1.32897354458378	3.39420800214131	0.829325648377722	-1.30754062845153	5.5733168179062	3.54199330339864	NA	NA	NA	NA	NA	NA	NA	NA	NA	NA	NA	NA	-1.45965155810143	67.9591353000205	612.707699651379
TIP.FLUO_Arab_Col-0_Kymo_190815-A.txt	tip.fluo	20.2666666666667	398.412980062742	397.904008869133	114.156766168712	283.747242700148	0.835094064438334	-1.6932851905858	-50.1642135092564	410.566902576583	5.09136567625412	3.43046891528325	1.69350308630727	-0.561838296757593	1.33938640649013	3.38791292911539	0.835094064438334	-1.28376049124192	5.09136567625412	3.43046891528325	NA	NA	NA	NA	NA	NA	NA	NA	NA	NA	NA	NA	-1.0768026520599	314.160720416532	662.582416556268
TIP.FLUO_Arab_Col-0_Kymo_190815-A.txt	tip.fluo	20.3333333333333	439.752105436273	439.936284261787	158.936741051065	280.999543210498	1.69350308630727	-0.203621929823597	395.60934303296	403.954813321566	1.33540874971312	3.38362209591018	1.69350308630727	-0.561838296757593	1.33540874971312	3.38362209591018	0.835094064438334	-1.28376049124192	4.7282719793993	3.32372925205683	NA	NA	NA	NA	NA	NA	NA	NA	NA	NA	NA	NA	-0.689720820437818	543.783983780783	704.909621829233
TIP.FLUO_Arab_Col-0_Kymo_190815-A.txt	tip.fluo	20.4	446.907807134674	447.447088692365	171.39690825775	276.050180434428	1.68180520601121	0.0403613395956435	402.966119183059	403.29456562444	1.34736760856038	3.37890218498478	1.68180520601121	-0.555233528226768	1.34736760856038	3.37890218498478	0.840902603005603	-1.25904479235148	4.34722114169447	3.22146632078557	NA	NA	NA	NA	NA	NA	NA	NA	NA	NA	NA	NA	-0.320677665948885	694.309332130019	731.605074324534
TIP.FLUO_Arab_Col-0_Kymo_190815-A.txt	tip.fluo	20.4666666666667	425.165017323008	425.094551132993	156.500753711219	268.593797421607	1.68180520601121	0.288578924129041	386.313652064946	402.977048138841	1.34524685414784	3.37662959635469	1.68180520601121	-0.555233528226768	1.34524685414784	3.37662959635469	0.840902603005603	-1.25904479235148	4.06644901909632	3.12514236088759	NA	NA	NA	NA	NA	NA	NA	NA	NA	NA	NA	NA	0.0551209997212868	748.288869670176	749.427082812631
TIP.FLUO_Arab_Col-0_Kymo_190815-A.txt	tip.fluo	20.5333333333333	382.107667456454	381.428657609402	122.977299892172	258.451357717066	1.67018812887667	0.533575989415873	346.684851467894	402.65662911548	1.35960218873755	3.37433442437549	1.67018812887667	-0.548316297880018	1.35960218873755	3.37433442437549	0.846751543153634	-1.2335214991602	3.77577852296861	3.03710090808278	NA	NA	NA	NA	NA	NA	NA	NA	NA	NA	NA	NA	0.415266327033649	690.755729865829	754.916945704924
TIP.FLUO_Arab_Col-0_Kymo_190815-A.txt	tip.fluo	20.6	328.446432962097	328.36857085679	82.7955726114335	245.572998245181	1.67018812887667	0.783937856022658	285.186262245749	402.726604855045	1.36007478711879	3.37483581873509	1.67018812887667	-0.548316297880018	1.36007478711879	3.37483581873509	0.852641165897643	-1.20732741418968	3.52286063113837	2.95602523284935	NA	NA	NA	NA	NA	NA	NA	NA	NA	NA	NA	NA	0.775036581802863	536.516617002029	751.007900440361
TIP.FLUO_Arab_Col-0_Kymo_190815-A.txt	tip.fluo	20.6666666666667	277.749768178452	278.979200659309	48.9580716273587	230.021129031756	1.65865129675544	1.02977049905365	207.485347862401	402.871980921111	1.37779635326009	3.37587719758335	1.65865129675544	-0.541161162368002	1.37779635326009	3.37587719758335	0.852641165897643	-1.20732741418968	3.35417079509368	2.88523398485664	NA	NA	NA	NA	NA	NA	NA	NA	NA	NA	NA	NA	1.13639474719366	310.492119196844	737.742920420515
TIP.FLUO_Arab_Col-0_Kymo_190815-A.txt	tip.fluo	20.7333333333333	239.513606529072	239.794447373423	27.8457110211555	211.948736352054	1.65865129675544	1.28233099101948	114.769525333279	403.434330379125	1.38164543596733	3.3799019653149	1.65865129675544	-0.541161162368002	1.38164543596733	3.3799019653149	0.858571754207463	-1.18060571392307	3.16935706470712	2.82241604680475	NA	NA	NA	NA	NA	NA	NA	NA	NA	NA	NA	NA	1.49098591266378	57.12882274234	716.567097123314
TIP.FLUO_Arab_Col-0_Kymo_190815-A.txt	tip.fluo	20.8	206.942672765741	206.110155684862	14.5299925020218	191.58016318261	1.64719415535474	1.52884181347481	16.9521939960609	404.179832659024	1.40383740778646	3.38522892859461	1.64719415535474	-0.533837050765122	1.40383740778646	3.38522892859461	0.858571754207463	-1.18060571392307	3.05687555539537	2.77028366333843	NA	NA	NA	NA	NA	NA	NA	NA	NA	NA	NA	NA	1.84485404487631	-185.562843392036	685.644709086707
TIP.FLUO_Arab_Col-0_Kymo_190815-A.txt	tip.fluo	20.8666666666667	169.02555138919	168.560171797508	-0.635192005432167	169.195363802701	1.64719415535474	1.78365675149807	-85.6298967608175	405.335908148949	1.41187968470387	3.39347022855209	1.64719415535474	-0.533837050765122	1.41187968470387	3.39347022855209	0.864543593021138	-1.15350318939912	2.9258446949641	2.72602379676651	NA	NA	NA	NA	NA	NA	NA	NA	NA	NA	NA	NA	2.19432911587263	-379.29894591339	649.58817509426
TIP.FLUO_Arab_Col-0_Kymo_190815-A.txt	tip.fluo	20.9333333333333	124.88606537845	124.421724506805	-20.7104159037761	145.132140410342	1.63581615421054	2.03073243006398	-180.584462397148	406.821771377228	1.43979383848135	3.40402803010533	1.63581615421054	-0.526407455542063	1.43979383848135	3.40402803010533	0.864543593021138	-1.15350318939912	2.85848488143046	2.69242126395806	NA	NA	NA	NA	NA	NA	NA	NA	NA	NA	NA	NA	2.53949516105518	-497.690161350343	603.883374737593
TIP.FLUO_Arab_Col-0_Kymo_190815-A.txt	tip.fluo	21	80.1553940500889	81.0345087332035	-38.7597645725524	119.794273305525	1.63581615421054	2.28786208445189	-268.564151539151	408.664056875004	1.4528635285605	3.41706497363551	1.63581615421054	-0.526407455542063	1.4528635285605	3.41706497363551	0.864543593021138	-1.15350318939912	2.8059448639547	2.66565726477732	NA	NA	NA	NA	NA	NA	NA	NA	NA	NA	NA	NA	2.88429089782373	-535.551366992373	553.781794156376
TIP.FLUO_Arab_Col-0_Kymo_190815-A.txt	tip.fluo	21.0666666666667	47.8252730569657	48.4364995619415	-45.2104933295369	93.6469928912617	1.62451674666116	2.53545661132117	-337.80916473617	411.03234548505	1.48790781946374	3.43373811130201	1.62451674666116	-0.518930622772664	1.48790781946374	3.43373811130201	0.870556969258612	-1.12616731680507	2.73459035846115	2.64743666118946	NA	NA	NA	NA	NA	NA	NA	NA	NA	NA	NA	NA	-3.07004709182614	-496.541077124272	497.81463239021
TIP.FLUO_Arab_Col-0_Kymo_190815-A.txt	tip.fluo	21.1333333333333	30.634685699566	30.0630252060347	-37.1406117624789	67.2036369683175	NA	NA	NA	NA	1.52610522721117	3.45256937333418	0.870556969258612	-1.12616731680507	2.71076395868333	2.63481142280396	NA	NA	NA	NA	NA	NA	NA	NA	NA	NA	NA	NA	NA	NA	NA	NA	-1.6186332622012	-14.9012688188586	311.620163065844
TIP.FLUO_Arab_Col-0_Kymo_190815-A.txt	tip.fluo	21.2	22.0882741449896	21.6197682918867	-19.3894613398199	41.0092296315344	NA	NA	NA	NA	1.55057469710662	3.47551795953263	0.876612171835516	-1.09874330242372	2.66143360548753	2.62725319651706	NA	NA	NA	NA	NA	NA	NA	NA	NA	NA	NA	NA	NA	NA	NA	NA	-1.14176353879869	129.292199413409	310.804947962782
TIP.FLUO_Arab_Col-0_Kymo_190815-A.txt	tip.fluo	21.2666666666667	15.968378300051	16.5270713700352	0.907442956352874	15.6196284135322	NA	NA	NA	NA	1.59855813323898	3.50172321249032	0.876612171835516	-1.09874330242372	2.65393936666617	2.62318503106426	NA	NA	NA	NA	NA	NA	NA	NA	NA	NA	NA	NA	NA	NA	NA	NA	-0.662975630976473	244.620234820825	310.367047027375
TIP.FLUO_Arab_Col-0_Kymo_190815-A.txt	tip.fluo	21.3333333333333	7.44935778893705	8.10037304655029	16.5074144647533	-8.40704141833833	NA	NA	NA	NA	1.65154481912552	3.53098060387826	0.882709491677047	-1.07137124911206	2.61527979646026	2.62094879265873	NA	NA	NA	NA	NA	NA	NA	NA	NA	NA	NA	NA	NA	NA	NA	NA	-0.191427424742215	304.461719080895	310.126599182671
TIP.FLUO_Arab_Col-0_Kymo_190815-A.txt	tip.fluo	21.4	-10.7788905394118	-11.7340669700432	18.7731396936508	-30.507206663823	NA	NA	NA	NA	1.68991842914106	3.56411809288252	0.888849221731947	-1.04418358058366	2.57730074798769	2.61877424251555	NA	NA	NA	NA	NA	NA	NA	NA	NA	NA	NA	NA	NA	NA	NA	NA	0.276123021656731	298.154105203544	309.892962910712
[truncated: 380 more rows]
