# Supplementary material for: Oscillatory signatures underlie growth regimes in Arabidopsis pollen tubes: computational methods to estimate tip location, periodicity, and synchronization in growing cells
Source: J Exp Bot. 2017 Mar 28;68(12):3267–81. doi: 10.1093/jxb/erx032 (PMC5853864; doi:10.1093/jxb/erx032)
Supplement: supplementary_dataset_S1 [file erx032_suppl_supplementary_dataset_s1.zip › CHUKNORRIS-master/out_exs/kymo/SummaryStats_Arab_Col-0_Kymo_190815-A.txt.csv]

fl.nm	var.nm	ts.nm	min	25%.quant	median	mean	75%.quant	max	sd	mad	iqr.1	1%.quant	99%.quant	iqr.2	period.pgram	period.ar
GROWTH.RAW_Arab_Col-0_Kymo_190815-A.txt	growth.raw	raw	-3.422	1.924	2.926	3.287	4.382	12.94	2.19972453879819	1.76618041766332	2.4574373646665	-1.35108428879171	10.8394801132232	12.190564402015	0.833333333333333	0.773643410852713
GROWTH.RAW_Arab_Col-0_Kymo_190815-A.txt	growth.raw	smth	-3.161	1.928	2.926	3.287	4.368	12.95	2.18659294116501	1.77573639814541	2.44030816669355	-1.10751256448732	10.8026313902712	11.9101439547586	0.833333333333333	0.773643410852713
GROWTH.RAW_Arab_Col-0_Kymo_190815-A.txt	growth.raw	osc	-4.735	-1.149	-0.1412	-3.527e-17	1.038	7.672	1.7465928832182	1.599462449969	2.18688517783585	-3.94903031726436	6.21588289645779	10.1649132137222	0.833333333333333	0.773643410852713
GROWTH.RAW_Arab_Col-0_Kymo_190815-A.txt	growth.raw	trend	0.3536	2.529	3.272	3.287	4.086	6.433	1.20077014129918	1.15141199425694	1.55714861865845	0.434691758932678	6.37470622560046	5.94001446666778	23.3333333333333	Inf
GROWTH.SMTH_Arab_Col-0_Kymo_190815-A.txt	growth.smth	raw	-3.385	1.982	2.943	3.286	4.344	12.66	2.13523926956796	1.72513463533592	2.36282971482888	-1.28910168890586	10.4480363014967	11.7371379904026	0.833333333333333	Inf
GROWTH.SMTH_Arab_Col-0_Kymo_190815-A.txt	growth.smth	smth	-3.157	1.984	2.937	3.286	4.33	12.65	2.1240435445549	1.71264310319323	2.34579099498599	-1.08377980008446	10.4406973659074	11.5244771659919	0.833333333333333	0.792063492063492
GROWTH.SMTH_Arab_Col-0_Kymo_190815-A.txt	growth.smth	osc	-4.476	-1.121	-0.1	-8.832e-18	0.9856	7.164	1.66786012412455	1.53772669937677	2.1070657545677	-3.82619631858676	5.82976120151186	9.65595752009863	0.833333333333333	0.792063492063492
GROWTH.SMTH_Arab_Col-0_Kymo_190815-A.txt	growth.smth	trend	0.3483	2.529	3.272	3.286	4.086	6.432	1.20123079632754	1.15202008418079	1.55764598749927	0.429454486389401	6.3738257964858	5.9443713100964	23.3333333333333	Inf
TIP.FLUO_Arab_Col-0_Kymo_190815-A.txt	tip.fluo	raw	-241.8	65.54	140.2	182.7	280.3	1332	200.680165880764	147.219577268178	214.752590124163	-174.385294396221	854.548238239478	1028.9335326357	23.4	Inf
TIP.FLUO_Arab_Col-0_Kymo_190815-A.txt	tip.fluo	smth	-241	65.89	141.1	182.7	280.5	1206	199.128055278096	147.838854301599	214.649465624163	-174.512596047446	845.969184244203	1020.48178029165	23.4	Inf
TIP.FLUO_Arab_Col-0_Kymo_190815-A.txt	tip.fluo	osc	-341.6	-76.46	-4.946	1.937e-15	76.98	641	125.039409743605	113.019486781765	153.437315266001	-304.408542186706	331.050150080786	635.458692267491	0.835714285714286	0.899099099099099
TIP.FLUO_Arab_Col-0_Kymo_190815-A.txt	tip.fluo	trend	-94.91	64.6	168.2	182.7	260.7	566.9	146.011380686365	148.572073456107	196.085763976809	-85.8567968924903	554.717877303708	640.574674196198	23.4	Inf
SHANK.FLUO_Arab_Col-0_Kymo_190815-A.txt	shank.fluo	raw	-355.5	-41.02	0	13.54	50.85	1163	167.632450130146	68.6763856379179	91.868921996791	-317.69948694254	893.61097155773	1211.31045850027	1.56	1.75087719298246
SHANK.FLUO_Arab_Col-0_Kymo_190815-A.txt	shank.fluo	smth	-355.9	-42.41	0	13.54	50.95	1154	164.987165555073	70.9552688037949	93.3579541967457	-316.133484836856	858.094655853177	1174.22814069003	1.56	1.70598290598291
SHANK.FLUO_Arab_Col-0_Kymo_190815-A.txt	shank.fluo	osc	-431.7	-48.21	1.978	-9.967e-16	49.53	730.7	127.268907264429	73.4711677235829	97.7380384262097	-292.643733713495	447.615769177235	740.259502890729	1.56	1.70598290598291
SHANK.FLUO_Arab_Col-0_Kymo_190815-A.txt	shank.fluo	trend	-125.1	-17.38	-0.8148	13.54	14.16	425.2	84.1787249421385	23.7407218188156	31.542474768823	-115.880234111673	410.478886675812	526.359120787486	2.6	Inf
