# Supplementary material for: Oscillatory signatures underlie growth regimes in Arabidopsis pollen tubes: computational methods to estimate tip location, periodicity, and synchronization in growing cells
Source: J Exp Bot. 2017 Mar 28;68(12):3267–81. doi: 10.1093/jxb/erx032 (PMC5853864; doi:10.1093/jxb/erx032)
Supplement: supplementary_dataset_S1 [file erx032_suppl_supplementary_dataset_s1.zip › CHUKNORRIS-master/out_exs/kymo/TipAlignedKymo_Arab_Col-0_Kymo_190815-A.txt.csv]

-684.367562262431	-712.757339968204	-709.531700767267	-623.780835090423	-440.51283775028	-199.719400882358	56.9482833066233	322.263938384219	593.344041963018	849.355240544889	1075.52029311318	1279.41008317241	1469.17026647088	1632.00202582744	1756.90099074049	1864.42741646841	1978.0786325455	2080.48008901843	2140.17109698591	2166.65820014708	2192.88024049807	2222.39609483896	2235.27873885907	2222.67490080347	2191.10453577837	2152.38502988761	2118.10470685923	2097.7787690063	2099.24094658385	2119.67434618619	2139.0295954659	2145.63369184387	2151.19961301552	2152.81557443373	2127.69716691799	2081.43064371502	2038.23720460592	2005.28512798849	1992.52330111416	2012.02708153326	2046.03869595705	2058.45347575052	2023.33081613736	1949.01635943873	1886.79453713921	1873.55944604023	1883.84775584853	1881.76110254797	1872.76772005803	1869.98922483884
-574.877065760961	-598.736472268837	-592.237551412146	-507.995097225728	-352.911065663202	-174.623895623014	6.34134088637544	204.220491441528	416.323286370983	618.693993935424	807.623774065805	998.207679540688	1187.24495421529	1350.59587637353	1479.92463828914	1594.06642867704	1700.96968057214	1783.4746063803	1841.45937428716	1905.46860575028	1985.26114872416	2049.59333893885	2078.49259159956	2083.55809587198	2070.87914501837	2045.27809114905	2030.53813380096	2032.61200342658	2028.2281986712	2008.22867382358	1976.17079766237	1926.96130148299	1869.73057724498	1828.46402740434	1811.23594023883	1812.92213191558	1825.13531792551	1834.80325106155	1837.07831725819	1829.43823393171	1797.27117323922	1743.5063830224	1700.89878412584	1689.17021586354	1695.92548773108	1696.84106151198	1679.13365570037	1653.98577396941	1634.36926771764	1613.69322378925
-508.329897023795	-492.8564474247	-444.049342117448	-366.480361573878	-268.439588644741	-139.65194696253	31.8554678567153	230.768260916443	424.699130505989	599.397912144914	765.304493858883	927.829770571824	1076.16869912321	1200.72749407224	1299.03822602493	1374.00486521632	1434.49542550066	1481.92607777806	1503.51731370867	1492.43511354545	1464.74226375159	1451.70023724668	1469.9994306311	1499.59954723241	1521.88221938679	1562.49980303168	1633.52968826036	1686.74346448337	1699.12690512296	1707.01261442803	1715.68624037739	1703.46595964524	1692.1946436184	1698.00051103349	1686.06720756793	1643.54805106713	1604.35037524828	1579.94379070501	1549.33740694528	1503.92713556046	1451.06448556703	1402.79991719321	1371.01469833245	1355.10733005819	1347.95147443301	1349.46365489562	1358.2447533314	1360.96220315959	1345.48868882709	1323.33759238901
-337.434399884796	-348.434186788395	-347.571016442792	-284.619393847012	-131.506981658986	72.83953671413	247.781995863035	363.094821986823	453.669604311082	546.081208134829	640.34375746745	735.906870992007	827.311420630881	900.338326599779	960.298824832083	1039.29716517466	1140.12531547484	1215.32303922156	1245.58801132228	1277.25750733769	1345.26427500585	1412.27576947644	1417.36632338539	1369.16308224404	1341.89254452998	1361.7062213303	1375.44291810062	1360.04933407959	1358.12001107219	1378.19648941035	1375.56062817232	1345.68301803926	1324.35379836022	1313.28851173882	1304.13881629835	1317.01126183483	1341.53685121252	1329.5488238048	1282.59725086704	1251.19241185826	1246.18890524228	1233.23803409462	1202.5082459973	1172.44694669494	1141.92086853144	1101.1775333654	1060.81972565682	1036.2640851333	1032.92977881196	1044.79568074843
-181.589183503842	-156.307879348278	-91.3487326838456	29.8776375447975	172.465639695706	290.465965223632	388.49037350991	504.614689871672	629.842370600128	715.760508640809	754.860132746551	777.328867117123	799.220133817765	829.533665454084	879.381243953401	931.002852950003	953.116419185997	955.613118215361	973.455999553264	1010.63807669514	1043.84240341249	1061.9962145808	1085.38672974206	1140.2083951105	1204.50058331771	1226.54991095887	1208.06880699772	1193.92711436866	1192.25606138889	1177.90339441021	1146.24521799686	1117.74364418549	1106.76889196218	1100.93555207292	1073.37537891012	1013.24428906657	939.42028011178	889.876272151225	888.259550139451	910.781204602203	911.261766898626	889.684847724477	889.245210286217	914.368717454557	927.544975059852	926.087837375924	932.964839615175	940.754791417859	933.429864657832	922.18209428477
-95.8925044112115	-48.1883724040539	44.6523310711274	168.337056351596	289.141178350275	387.503226895703	463.995652489847	514.922035360779	542.312399349911	572.551602303682	624.804322794554	681.49230745339	713.279438306687	712.279237536739	691.412498696316	674.30126852626	679.733003176276	696.563455932938	703.276078292364	709.218232193535	728.147331756069	743.200946070139	740.412177884013	730.094697718419	721.834293302533	719.118735372043	724.72483923953	732.397799825311	733.365853363397	725.66041696203	711.744554916151	701.407892585713	697.19593050732	677.184808076489	635.123535156976	610.30126080308	626.321267551764	649.48130708818	646.944350196153	631.585019059252	630.850517899548	649.284543419311	669.918577999834	683.81063257564	701.751986499869	723.15073692841	726.185879453556	708.359263150222	696.063088313488	702.148361960128
13.0940635116255	97.6742943813673	189.031374111132	274.875404771157	349.572182638379	426.574790786747	508.714304422206	575.316176305121	606.084257001871	598.735806915693	570.725468259216	545.636196869671	537.866912791669	550.579244733629	575.332124861604	589.755095433146	570.34721011533	527.067852234984	503.123784519375	511.067426025689	518.398899184377	515.777825561757	525.809243103297	546.826975573803	558.65389237933	563.440539163931	572.687523207311	579.394508412886	569.709993170502	547.435389280395	532.609028964037	530.650871269511	520.042113494691	496.630623499865	492.665905246044	511.107153337877	506.887029439607	472.978662080743	454.555819616408	456.672358701576	440.737206729937	411.245595186788	407.868225265846	422.145349103513	408.751190948706	374.43992196378	372.952356813312	414.987496546277	461.460743581312	487.507770384515
26.9157581803285	114.208173993797	222.245840492944	334.706219253332	435.012769400334	497.060756961478	496.117468512705	448.203748535033	409.059317656075	414.346653622599	440.234681913211	446.119901840398	430.758367468161	413.611270762096	398.137664682687	380.880230342874	368.898295864898	371.708426216621	375.247512324244	351.937544339874	312.229737862915	293.748350294392	299.106161655517	304.931172491969	308.387714849233	315.061630255925	314.786607878541	303.505107212018	299.178556774675	313.614635526961	326.486120849787	311.066464007684	284.371572825045	288.99894136946	317.214398683167	324.088670193948	317.095404896323	335.706603351052	357.389510797024	339.671699011811	316.034710056818	326.496285902408	327.805000503289	286.837279322264	260.087013536455	288.526400265295	323.616709169959	327.440316804958	333.017302718793	361.318433819941
71.9783717389108	115.45244364038	159.993272280163	190.182979093339	197.718305816609	194.946910370662	203.641364014046	231.362371047152	256.127905174081	246.982616794384	210.034559726214	184.371977655816	182.235801113145	183.039295843658	183.711307038584	197.821463661299	217.527679454343	222.372584996901	216.51905180506	220.853097215044	229.305002031016	210.030940497234	157.891419709966	108.440337133731	83.2733346180509	63.8940881711149	39.0095747297056	24.6262718063745	20.5104179776564	1.93877333961468	-25.420062379138	-17.1071843179774	29.9372935879024	54.9486842240589	34.8764966328179	20.6892118009429	35.442880290346	42.4602790999121	33.1367189211977	37.3032292876735	48.7667112674402	35.8906917295009	9.36335352750878	2.02302346261123	9.78919352176553	16.7410297885399	30.3353908918942	42.9802042182122	29.4624452517278	2.53580103546455
93.0636618011345	109.924956326491	100.984526511829	70.3942245519721	22.9322467778674	-31.2226027347754	-76.570603672923	-108.946103587344	-135.293583471608	-148.851125628483	-135.640865646343	-106.384864832936	-79.9144254331075	-54.8563769686974	-36.8228097443589	-44.6803207686048	-65.1821126405374	-67.9709263446352	-62.313686310173	-73.6841757574282	-91.1618225816172	-86.8992804768292	-63.7974181318536	-53.2515628270711	-68.1210524838767	-85.8108930306346	-91.191174050248	-97.9778615374544	-110.243669751293	-107.175999390065	-87.9901776900631	-90.8999721995155	-134.616380374097	-178.898960629123	-184.343755279219	-170.228061896635	-174.319391908499	-197.811492918916	-215.705332985116	-213.780749587314	-202.703525629732	-189.910930982518	-154.915583142699	-92.2094415618827	-45.2232612997216	-50.4020311530994	-79.5145472539095	-73.8948275357473	-26.8120629905881	10.3011714585693
-58.8946397754481	-63.6134376119653	-81.8076931609858	-111.736536085074	-140.233797352149	-164.646158256686	-192.184507025007	-211.27839390321	-200.472805652216	-168.844440194502	-142.379408189035	-123.857807663699	-106.370541629208	-94.9380038760421	-85.3226984218679	-62.4288090164696	-36.4661664958874	-28.8579283395394	-26.423382386215	-7.73311508341469	13.5067951842174	17.9406990697829	12.7813941323711	6.84752556963458	-7.77148811084313	-32.7144639471199	-55.7857804774139	-74.9337412795927	-102.075613397226	-143.752737406625	-192.026836119269	-225.018947518759	-220.705014242432	-185.651214061738	-155.933869199528	-151.682411932349	-145.682180666032	-105.710406620001	-55.0721160029337	-37.4577225102289	-39.6283507951525	-31.1910212238223	-39.171628293922	-83.7599026105066	-112.359780977029	-85.1201998527502	-47.7405896513818	-57.2904194358007	-88.0165056005741	-76.044293768133
-128.67555452733	-157.18232396337	-176.850483714761	-183.880740920274	-175.122238625356	-147.541062115284	-105.122438206769	-69.1574974133907	-51.4638362697011	-34.9331416752777	-12.2943796814689	-2.86084146998913	-13.3838281880584	-29.2495448471521	-45.378353354209	-67.3428960175647	-89.1663746316216	-99.4985348505649	-102.6630551811	-107.924808023025	-104.852052247477	-78.3441180631613	-38.5495398742799	-3.50438580414785	25.8843081397973	43.7142051835732	32.8386978239714	-1.24065165821436	-34.4540297562207	-56.0677199802258	-67.1894669610262	-75.1945786065243	-99.5187151563833	-148.448596923009	-194.306074564292	-205.30891427095	-193.152794971336	-191.230629771286	-193.247879166363	-167.097680541237	-119.285037440698	-77.2004087041038	-38.156716007436	0.824114165718406	16.3791503878619	0.185830194811382	-17.6310101015867	-8.46662314126463	2.24158166939416	-29.2941766393224
-188.468598726273	-234.260649550512	-287.953430032226	-322.555082981683	-320.998166597946	-286.522580428566	-230.849278044798	-153.217377724125	-54.8797286545791	34.0700374708621	90.541052354146	132.473291486354	174.352604736816	197.031394601777	189.300653563129	167.176249219009	141.981120159551	115.014252855768	99.5103857507019	112.195157007092	140.451086877249	140.322914857895	89.7172373249615	20.609807330902	-32.4298703592815	-71.3383957901901	-100.51546114911	-111.364599715718	-106.282453515057	-99.8700522097643	-104.884543226577	-121.276842340555	-131.214209209326	-122.845424977615	-112.383830551535	-120.571288053307	-143.509946442625	-161.867835290383	-168.481052538224	-173.991174686731	-184.223997705433	-196.148180518105	-212.317941227379	-226.125387841134	-219.646063499029	-193.523478326539	-167.069020428429	-160.260789991062	-172.336991632009	-170.594655874961
-161.14342204535	-217.336423576672	-267.728411898687	-287.815181086483	-276.620952303841	-247.636648127896	-201.381591938681	-141.112222988462	-97.2910800451609	-89.8149447629836	-97.9155051331308	-103.531839325581	-112.523562724584	-118.466296990156	-104.827824670719	-75.7870298445813	-41.3240361738121	0.30309665569118	37.1058373082809	33.6223879689644	-25.8977134491732	-104.219588158702	-152.648272899229	-171.050547881694	-188.209779746441	-208.46315613689	-219.377980341952	-221.026998435709	-220.150859286654	-216.7712841085	-203.092024684806	-174.583305228874	-145.0418483992	-133.371661227091	-139.018495256718	-148.5504333931	-150.344079703319	-140.459480829652	-128.534502563069	-128.258525763505	-144.276093717246	-168.13028958567	-179.793810397364	-171.454087369237	-160.678104529573	-165.406291490363	-187.333956658894	-213.745750216389	-225.055197630036	-214.787571386119
-154.682260248595	-217.947463633105	-235.996618026047	-200.129398175589	-143.523432315978	-93.5635585553521	-53.526502818003	-33.1170152037474	-43.3291130405627	-61.6464779807036	-58.9605976616057	-41.9711542058026	-32.3116579392617	-36.8569502879741	-48.9504183472933	-56.5312818807226	-56.9079246484635	-65.9949532517872	-97.7178802391536	-137.827760128283	-158.153156643477	-159.633055733448	-170.934889833242	-197.629821210074	-216.729762488445	-224.268097454565	-235.471588285582	-245.074099866797	-237.982308938705	-223.298983498376	-223.214869451048	-243.374050927188	-268.276431776891	-280.003035125895	-274.238146180519	-253.873517171538	-226.232818525557	-214.382625338787	-236.219093731508	-272.549682514339	-289.701373844358	-279.17764020738	-258.996224168516	-250.698772774497	-258.85991802322	-275.380165194221	-294.611795990637	-309.323863502842	-305.070156464309	-278.988334613269
-80.9177483681194	-97.9117697326882	-73.6145742896009	-27.9346836335847	22.4415729983042	80.394861087989	143.775323369647	186.438404395776	187.646270022386	163.464261202663	138.340822179299	113.19198021232	79.8838062987709	43.0357209863763	21.1332484311678	19.644914227314	14.3350606316414	-11.3189031716339	-40.616543743417	-58.2287651127144	-75.7855396047507	-107.741208648072	-143.759199786005	-164.738133204681	-176.744530403177	-197.764599860639	-218.915811033146	-220.494187962194	-216.219800281324	-237.514234854548	-282.464474530884	-317.177682159811	-324.919424885764	-323.92660449965	-330.426417160876	-337.006701466781	-337.876102994943	-335.04566800728	-319.016651727231	-284.721650450231	-254.008796735915	-251.885430123073	-275.503421426423	-302.374316434951	-319.396489819511	-331.690130633323	-339.853409225029	-323.90570499253	-274.225546276376	-227.661447123247
39.4588011549691	44.3638387395341	84.5767628081247	137.386164894958	196.837916708008	263.803666710494	314.243324851503	321.126841118628	299.338383186859	286.589628243333	279.258466460111	244.46953294623	185.754890428969	131.054263562109	87.7987769451715	45.6761326295374	-7.74116335683999	-68.5316347181665	-115.434795911651	-141.996515526383	-160.499179347122	-177.686743503391	-192.948844910295	-206.453786072694	-218.320749883463	-225.555661941544	-224.854721416977	-225.83855425645	-247.08437022302	-283.899404956054	-306.547090486079	-303.250850931553	-293.778912385316	-292.476295061708	-287.783617808615	-271.078680610021	-256.449494840229	-254.492438697413	-261.506010455754	-279.208482815401	-305.063534666077	-319.398647076277	-311.480850080535	-294.601355910818	-285.902536740694	-282.430291374723	-259.91512830362	-210.577898261365	-173.522221193848	-186.748363952576
172.526098494998	210.352501007821	243.187878733766	263.164307698009	302.370733349789	365.640008445385	407.286928185053	407.498717541187	391.884802713332	364.326494679882	313.072903046628	268.145788210336	252.982340897859	230.383591516111	183.473714399881	149.231350276254	129.435044900491	93.9612454298196	46.515450707208	-3.17748433614507	-62.7824388065208	-127.309191325284	-182.547135487884	-225.875677119092	-262.451564691142	-293.697647723761	-318.393347709801	-342.63987039163	-368.988374959565	-381.042787497637	-370.511510852945	-357.786314450531	-355.695581458397	-350.063353980717	-333.127911683237	-318.954012724171	-321.292701090088	-340.695598305654	-372.17024533587	-406.256324719802	-424.233427813703	-416.180079029855	-397.263225302828	-381.340137769931	-355.738299253857	-305.203341670811	-247.917537348063	-225.945343326467	-248.922170130602	-272.475436885227
277.309596912831	321.831195551849	362.886835953243	413.720823590585	475.67736293182	510.216590877268	495.209361990422	459.3204251444	428.474734449565	407.736547270625	404.652836303525	396.204970131839	339.905670018689	262.256864988695	221.741756546244	192.231848587489	114.803646847039	11.1959631051397	-64.6652745053973	-108.60066034798	-138.52000950232	-164.543641624201	-196.579645006962	-231.28063605193	-254.951715005598	-271.927261058136	-296.673509566391	-324.391870747959	-337.761346535824	-338.518438636019	-346.93369550264	-363.350566009117	-363.020627476795	-340.341798535569	-319.372696957489	-320.03374285706	-343.604491123652	-373.762398555043	-378.819944765639	-339.040557429191	-276.74118414151	-236.497209122802	-231.269508994489	-233.013911287577	-225.08578695206	-231.364279530401	-271.323219211716	-317.149833226348	-334.294597766173	-338.517332185933
287.130786346089	330.151688574489	380.390921571605	434.883230803318	473.790424985154	482.445295347568	460.86168486872	415.544726805136	364.26851369105	313.522098082501	237.276019327467	142.267748476165	88.5500567173245	81.7363453485522	56.6255468963664	-6.18114777792195	-63.4011459939667	-91.1119970473986	-98.3677095337904	-99.3993741259574	-113.125928616657	-146.774318047208	-179.792909106601	-198.579233564509	-215.773798864931	-233.714159079359	-238.452766531805	-236.855746905084	-249.636640252052	-269.986379617003	-267.87036874295	-239.043312149428	-217.414949318897	-225.204768443307	-247.674389957241	-263.022837367447	-253.231802591064	-201.362164099715	-126.09998875757	-85.9262234526395	-103.873500556135	-130.095347123129	-116.395746779792	-81.7743150073996	-69.2828327325543	-77.3850430579729	-76.9614975696843	-76.5378060606912	-108.606457707578	-151.670680303404
254.292867256104	293.297623473594	327.022141298807	363.2531325771	393.808763689626	397.691999449091	378.658011547567	357.712939922642	326.368991865734	266.367739354606	198.544135000431	143.589448674568	83.6311415927262	8.80628424462125	-65.0276811844533	-120.6516851809	-140.084782493668	-126.065552864955	-121.70902304303	-159.089352693596	-211.710606120636	-234.908372876051	-226.39579426556	-215.258376042018	-218.342314216714	-235.286493664595	-257.735680858992	-265.421489558846	-242.469602488431	-207.432783795146	-199.75035592896	-228.940584094323	-263.833787293649	-278.145214730826	-276.146892587474	-269.832720443412	-265.379575961314	-272.360464201688	-291.493586099787	-297.768221667955	-268.943706701333	-222.805532658001	-196.869413196063	-201.189318783411	-217.037075137446	-230.9734813451	-241.469685889778	-235.295307250192	-194.269138869755	-142.269402910663
192.845376874301	231.038335131337	284.337234922968	308.881053750083	281.337717998078	233.008038140551	195.060527952814	159.058305099491	113.882793852015	67.7366301179027	29.8168976844061	12.6776939631456	14.7399566567338	5.16211402138817	-13.636347422267	-9.96970915801741	-7.8576897027704	-41.2429917426803	-75.9275619430803	-73.9441865290662	-56.919337793489	-64.8360748250359	-99.970149835604	-130.233781755438	-130.850177598853	-102.990445397634	-69.0173820079694	-63.8208114729813	-105.378680885043	-167.402100987636	-202.197614817381	-192.806831717796	-163.873465196069	-142.739336899847	-134.758432412612	-130.709912498354	-116.111367050982	-89.9507226571118	-75.8362947238278	-86.6482374090372	-102.867686560219	-107.64072018465	-108.205366115257	-113.948620429276	-112.922592043942	-87.8001203422424	-54.7234914696108	-48.7808039946451	-75.0061365399021	-103.501400023058
161.358733948916	181.443940924952	154.928215792857	110.030089877827	85.6617472775533	78.8723162529049	62.1473776017024	27.7859329127462	-3.48435603562815	-10.6684333168486	-10.8977932898838	-44.437729100934	-95.9254872591155	-104.878187961593	-77.6328216400083	-72.159123797584	-87.6568321390693	-90.2350584868996	-87.8011091922919	-94.4199056516071	-91.4885095312905	-65.1005373412711	-34.5277430048708	-25.3990154306963	-39.2040401161203	-64.7094408642952	-93.2943077897767	-105.841961893982	-79.5089520862616	-24.8535135335062	14.9798366203104	15.4009538757462	-5.51701262800548	-18.4989569577009	-12.3023878649241	-1.36357786752337	-15.2474609602782	-52.096798032861	-68.078911728206	-47.300639713435	-27.4976007093296	-37.5919744858765	-56.4245983478079	-46.6703076127497	-20.019315408984	-23.0965631082007	-49.263038683129	-53.1639952963626	-39.5331789930477	-45.2244458754661
46.6388409724505	21.904771117072	10.5976574665642	17.0108250609706	19.3319932184007	6.4879335466502	-9.15472172529822	-20.8089738887798	-42.9843849287796	-81.1778324385708	-105.848240255975	-97.6937294057394	-92.476364458316	-125.486492446678	-170.922735883771	-186.811019229347	-180.996644743249	-184.589242255071	-190.323514780618	-178.892164294508	-171.959180310487	-186.588172681581	-186.551484190111	-144.97957783624	-96.9538170482604	-78.4609710444213	-72.687537131396	-56.2869046700166	-43.0566157639463	-45.2353658560575	-36.929391165751	1.76366877212603	43.0416746775296	51.1429196459657	28.1911047274701	10.1670191898612	28.220274524993	66.1701593881946	85.6409205870382	80.8596041107045	68.4314586040973	60.5955580143907	55.5033927419335	33.7923383180442	-5.0452707132298	-31.0391979160151	-37.3292550710493	-46.8034107351405	-61.9492183431192	-59.5328777580223
-91.8075934790823	-104.646347850486	-112.291186540394	-136.339954091132	-177.105983021236	-215.072910589263	-234.84425762563	-219.613532751976	-162.440945920553	-93.9421512290876	-52.2890137171663	-29.2528422395073	6.60311157213178	49.4948689951537	62.7665800881205	30.1901701637913	-15.4003862195224	-27.644745558184	-16.4180221684057	-21.2412468621638	-26.195469566214	-1.79472185098005	11.4875772868112	-27.7355642605864	-74.9621652591857	-76.5300707596911	-51.8778598017362	-35.4228082072824	-22.129330557742	-9.18704050505242	-23.4034878915648	-72.5691259194453	-112.1126254244	-101.613503775429	-61.8060501445852	-38.2888182682716	-42.3402710554237	-54.7436718942914	-66.6438311384206	-84.342785740088	-94.5920365330977	-75.4899155135244	-40.0968638793697	-13.2069421874919	9.33666867443211	39.8588646130384	72.7721589237673	96.8468450925626	111.325991153162	111.334213006929
-163.135243441936	-194.791414843626	-239.349088928316	-277.674702065983	-292.700180461238	-288.122423333541	-277.069386443642	-274.704838964896	-283.488676527485	-285.947571874926	-271.386986383149	-252.057031076451	-245.107182717145	-249.836978873241	-243.133636634131	-204.042344338128	-147.924872047492	-115.032137796832	-113.793257191799	-114.55052693423	-110.102398577937	-115.9534403606	-111.958206895899	-71.3368123278281	-24.8073043369246	-11.689536663472	-17.7025657104275	-22.907005210252	-40.4020936174474	-67.3639315825802	-67.0830190930981	-29.2655079064749	4.52136849644242	2.85300911646106	-11.5876661542945	-9.08258435905951	0.642489819687448	0.0380502192447152	4.08533441235698	33.6613423475169	66.6698296189988	64.5649017006247	40.4727910656758	37.2476008002814	57.3675158907173	73.0512714148699	69.9119274739507	49.5927631544481	21.4251931508578	0.885658830731847
-250.689455239014	-304.980863831288	-369.154597125378	-427.012717834249	-454.467765362332	-441.825380111436	-405.922476408893	-369.556880281782	-335.926396234363	-295.840209378277	-249.810545179003	-209.818813106115	-177.625165907946	-138.134319542603	-85.9644867641987	-37.605602790334	-5.50177733359033	19.8427294040659	50.6716360673044	79.9885939975148	95.3914177197002	97.8879214428756	84.9568408340392	50.1212776295054	16.6942841139809	14.336522665244	25.1022169522704	16.8432562331486	2.36850486007532	8.02423382054091	20.6645412381147	17.1377091806216	10.4219797201825	19.1627900786974	29.9628775030741	25.9942994433197	18.9116801184297	32.7628703942223	63.6583434415688	71.9238948387565	42.8110168548731	20.1471089076707	33.4979649242722	51.5207684576186	44.715790144668	23.627607251587	4.42591959407174	-2.50159915379274	11.9108321342422	39.310281910845
-280.561916332408	-355.150627069828	-398.884399839525	-394.697446561902	-383.834070423969	-403.161933218471	-430.792174409696	-415.309712689958	-343.477980875351	-257.522309264725	-194.183722660958	-141.898526154737	-82.885450439144	-25.8592152589402	21.1460638191024	59.7515008517804	84.0877042738526	88.4500652783833	79.8225852287935	70.0798341345915	63.3626901561187	52.683332271348	36.6959905876522	26.22359035941	12.9983993525645	-25.5459042570461	-72.7407305759462	-83.6542893321846	-52.3202803671278	-16.7788992443501	-3.5846759882219	-7.98376500050003	-18.3033126208863	-21.358149724217	-5.98379910987468	19.2680893797278	42.0712926371194	55.0745714816657	40.726878108598	8.93589864550665	10.9568148681249	53.7452421388751	77.485837769941	52.6697007656217	9.74081344428881	-27.5466106058342	-56.277096030828	-69.3508419287493	-66.2108502673774	-52.3172849186026
-332.140826438461	-362.081594616439	-358.054371269289	-365.599801644536	-373.939857478983	-335.834225977173	-262.878574799172	-208.305065499446	-193.434646719523	-197.741725481257	-191.076461914869	-165.040271140863	-125.930446533179	-77.9132782718362	-39.284242269034	-32.9372673622209	-45.966796951327	-39.8286227525282	-3.80458405796638	34.4980286895115	49.4466637194594	43.2503705923695	35.4099588827496	33.3236429977915	31.9126420122445	44.9557348177469	82.0307425506949	108.285716699401	89.8136509141665	46.3300140990367	22.101275156414	38.0828481684117	84.0742008424777	127.465665828077	133.478880854004	106.977444266417	82.9004988435545	63.5369229105699	37.2963448910253	29.0810089419099	40.6774223030492	18.3559972119777	-48.156715862222	-100.420842301361	-113.216393372193	-113.805936611226	-114.757477240119	-107.523490948601	-88.2670478198988	-62.2206143247311
-239.086610437549	-232.676781310794	-235.241283578203	-229.959047709662	-188.816788854514	-144.516911274251	-131.878205293391	-111.801407828456	-53.3653873135132	-2.43634955750865	-2.7863761849643	-36.3713793161041	-71.6866867365151	-109.522494814834	-148.88943058952	-157.017780739039	-119.493737984151	-72.6155436598769	-57.3066341800193	-77.2831867888269	-103.732754742175	-106.813685113891	-85.767431677796	-59.6395136872556	-35.7573790245927	-13.5898534584179	-2.42783601912897	-2.88450742301413	3.03806501715546	21.6794303131638	37.8949293660981	35.5701674506641	6.49546076685998	-40.6980916788081	-75.8249704337123	-79.1006454540203	-66.8503365223836	-60.9501237833349	-57.9690388913494	-53.4634345403884	-61.1836483760562	-82.0979676940718	-93.9511889939757	-85.8798163033735	-63.9604356263815	-31.9087208922154	4.92694934269849	39.9222453824525	65.8678649364235	63.8098325796817
-126.285028152972	-138.02811185378	-131.226172320008	-90.5524366749915	-27.3833089231151	40.5296173685528	119.223160115978	202.082228581733	244.192414507359	220.181150395235	167.258388028579	138.874886218792	141.074456469812	140.528217071905	119.873614347446	86.2247429786911	40.3742433267273	-17.2815112973234	-67.3853788576507	-89.0964492927736	-83.6113252354354	-72.3656410626515	-74.6687891176371	-83.4052488000972	-78.5366372440401	-61.7235250029652	-47.3587439933868	-38.2350738355546	-33.0904167260127	-27.8005449245411	-11.2550636176425	10.6882791112252	14.949968745658	0.758302392905188	-13.0144519584121	-24.6274543323572	-40.5332595364118	-54.8810311113086	-64.9352249769704	-74.0051727050242	-79.6099277944183	-80.5171594400746	-73.6593944047655	-50.5670775588338	-24.0903042899847	-25.6244264807256	-54.7505615179032	-76.4847231202884	-77.372931767854	-72.3933404279468
-35.7439593977314	-31.6751770139742	-29.8986732236745	-23.9452037816164	-0.284744054855807	39.640388752299	65.7555923748963	55.2263950687453	25.7176225010974	8.37060972574474	18.3658428160684	50.293010752861	68.6424474665981	42.427405729074	1.7505386850727	-2.55860646230228	27.3287882649266	58.3403253574888	77.7615369536214	86.809978453297	82.2142464263188	67.5308833378797	60.065424937959	69.6108747638092	83.2389282545892	84.7645716903233	79.149928687554	80.1988108671078	86.5827565698295	88.7540033913921	78.8059203042561	51.2613576079411	21.6638304289084	21.1296096560023	49.7759487865186	74.0110596011188	76.6897965183793	67.3630692900946	52.2537423525783	31.02449783776	7.50844229952658	-9.90282063328524	-12.069832325346	-10.6741073162887	-33.4537293548396	-66.9781375914655	-62.9477840331192	-22.800488743892	2.16826441975878	-2.25507571765957
38.4489086918493	36.8186977135108	55.8189997360315	99.3249006401272	147.466778163691	162.461141271442	136.786759494541	107.659812543046	99.5674386197315	99.2533504375911	90.7733047586355	62.3086266429731	10.8020800050857	-24.5279575901221	-2.54029210370207	44.988969048138	57.7298190940411	29.180928579055	-10.7326153450546	-40.4982250123218	-49.299228303797	-36.5336815525918	-16.5697154197202	-3.70619351089016	4.68883794854573	16.9150112774949	28.8039195866798	31.730306727035	29.9691504227768	35.4238347083817	50.4201536499795	68.2781438980663	80.2689277895361	75.5430597928011	54.8061524249843	39.8710248055761	46.8863914232612	63.2461122241805	70.0034185867694	70.6901830712446	80.7588762911057	101.966198222696	117.307439130588	108.903140902635	87.887387869066	86.2487663630926	98.4343928633005	81.647991442134	35.4227075636254	7.82175626238343
75.0868751682448	104.918126112949	133.91010465433	165.126704751983	199.786694962211	237.821429534483	275.516054143895	294.442396809853	279.939836738963	230.485184212962	148.102935168514	65.8865180876297	40.8438523852042	72.9655376447907	101.96347210632	94.6354753589833	61.5017130697333	17.7146610074525	-15.5720137009461	-21.2856141883449	-17.2174114417662	-26.8362414679541	-38.3692566762229	-33.4498256456974	-21.4517373464919	-18.0016542132144	-17.7007989038659	-4.3214889115549	20.2033100151314	32.6156191915186	21.3926861271727	-0.877082023367169	-16.0074771119899	-7.58693471607995	23.3878125995594	45.6561157941837	37.6004481006448	20.3949792691224	22.5617810414182	42.7176808139943	65.7744817532302	84.8710744541082	94.4873733536679	93.6185875154894	99.3473795833506	119.890985549356	132.666857396387	129.330252778914	134.179103414128	142.720460889825
130.364577628559	155.463879432287	194.222416910852	231.179097819623	239.266710878774	214.107274937572	177.802744150567	154.408603491706	144.062173942856	135.816437588082	146.435914083157	183.492753598932	194.488312868786	143.462796776865	65.3158001688789	-5.82496467452778	-55.3750918846745	-57.8327088849053	-18.0544845779662	13.8774918519237	10.7154891309198	-5.85634280482249	-14.3975395218767	-13.8077706216395	-0.548717871338063	26.0836081659306	51.5353342283699	59.9301494687028	44.317942910035	13.6242190443479	-8.24179623335793	-5.80314159363431	15.5802512063878	37.4310898254364	43.6493775149608	37.8317840516012	30.0692370891333	12.2741569113147	-22.6785240664576	-55.2761737707952	-68.6638002340631	-80.9900964118765	-105.629119397436	-113.189233731666	-85.907716876266	-56.5865009356717	-44.4933150490703	-25.0889852672798	7.24535711751276	30.3132615033446
147.899916683164	164.699273610695	169.895743288521	173.815040371205	197.887672133019	239.852318294611	272.466208214888	270.523690448165	243.231435057914	227.154108683968	222.8727907951	197.124522761677	157.482598699307	127.812253433723	93.0365391882272	45.6205101207199	3.85562071774079	-31.7555564986762	-70.8791507448315	-100.457699219829	-96.3346281232337	-58.3529675860095	-13.4559443809144	8.49320123271207	-6.06936912102561	-40.2671576180785	-67.055270931361	-84.3265038634194	-93.4789035687702	-80.7317502509815	-51.0576237651937	-32.6146995693645	-40.1100912586432	-64.5827266020346	-92.7131642284762	-113.972746785266	-113.563318148419	-80.8400321343873	-26.7276157155407	14.5564777373247	16.1188097163472	3.21033189272178	22.0993137720588	57.497945306122	64.6635869316567	56.2866326556803	57.731898290553	46.6580238331747	19.32318080459	15.4992525160974
117.037338186585	141.286421350396	161.98087580581	172.879253317164	163.429245974583	133.137308044174	93.098314014027	59.6702703755565	41.017960559599	30.2915161888415	18.3161774896223	9.05790447203533	16.1428960893626	39.5463197482101	65.7472156752305	99.1792141823656	150.890122504829	200.214131262871	218.966103123723	213.627264909161	207.252775517019	205.057700297652	197.605531607548	185.08868865689	179.513768604154	176.499339599745	158.225139466042	133.480173869697	125.021449597474	125.404463202607	116.279090333166	103.854655810318	99.9582831269397	105.357849352843	123.650490797136	150.965486874639	164.245497851241	155.496265661192	147.844375481788	158.46149146224	180.004358857682	197.98833328023	200.083854495912	181.743049796654	152.486961899679	124.834710751052	109.349182155604	116.243218735713	133.56261781049	129.988820783698
83.3963246889076	106.877017662893	132.925468233725	144.237447539457	128.895583503398	95.6331792116162	67.8464098110635	59.6621888678567	63.4970936554049	59.9431890299195	43.47321396361	26.7395552199236	11.8099731462708	-1.10814430376022	12.6354057347248	55.637892284513	79.9399078448499	62.3352820822261	44.2217890636242	57.9711019280751	71.3343751127269	42.5275706456845	-8.28669706454429	-34.2032835041601	-36.4105882854904	-40.6730533506845	-40.074268223627	-25.1240520410185	-20.1839084264368	-38.6505219391218	-53.9567701994185	-42.5671944664812	-10.8112325467474	22.4894322044532	40.7887978424355	44.1555202493346	57.5082300321147	96.0266720797772	132.371165521281	139.247323555299	138.104042104974	154.187283844341	166.807383001656	155.345461503587	139.702877296999	136.877395078395	131.692907582972	111.414971982577	88.6989859218011	83.9309998127886
35.3097659131034	33.2499959470514	16.6521911929386	-4.75243927402672	-7.26696246717229	15.3158179103092	40.4530584712013	48.2818661518578	40.9756264728017	33.3873685546456	36.2953402622477	41.9621890228843	40.8889974949893	37.9212919325733	19.9420114385753	-36.7559987501489	-105.278814710403	-129.60509115547	-106.553522508433	-83.3050569117275	-74.4528316893759	-42.1917816577785	15.4959842000514	39.0101670147839	7.47341593437319	-31.1674023775573	-46.8665338306368	-53.8361995946194	-53.0595801608489	-25.7870070450005	16.0202840751076	33.9492712340075	18.8904345010556	0.542636493546824	4.99915667889082	26.9269984499037	39.2475584673904	22.1199355435484	-10.6014673370993	-25.8583815232507	-23.357122839176	-31.6388575148308	-42.335116113186	-14.7450188671858	48.1749449753288	100.314791979771	123.95568612438	137.907357233743	154.369862094995	167.816557875069
-33.7154075519559	-71.677694837547	-119.868813302148	-154.862998133326	-174.254176905757	-190.196197665425	-195.862079702153	-179.77715444662	-149.51980493776	-110.833330841709	-66.5032991219595	-29.329260971064	0.237370382545785	33.9396434637794	70.2455572534102	107.519083616442	155.409630373179	199.995905321442	199.829926579617	150.606149220242	96.5215715274426	53.4459383548691	2.02357049657603	-40.1572553467079	-31.9601171519907	14.4968284719411	45.9935692711711	43.4189421338873	28.929611929927	17.4187034260242	8.33446979101389	5.93194009587264	11.4041261174409	14.1093098024074	9.80830677162302	9.39534014022801	25.1543084648338	56.0740742772653	86.8406885664578	106.614590710027	119.050779936542	133.393801658291	160.440763618948	193.342199905113	199.341733676106	172.421772545697	151.345264448318	153.518048554626	151.353303362798	125.860719839121
-102.499488429393	-137.448608063335	-157.444633425678	-177.959339810551	-207.819937623094	-225.015920168029	-212.430951349313	-182.136802553089	-146.133365893289	-111.681123765286	-87.565674807546	-56.4383689040541	-2.0244964911337	39.8467726995289	43.860427067655	48.0843132051515	69.6661573692007	73.2306668862542	56.0955745013724	52.3622634863831	62.2770062961823	60.8057328872436	48.1790643887155	39.8759105581685	28.7651089241556	1.05062674746684	-23.90878009314	-15.4434620547516	20.820583894605	50.3905928383258	49.4624417415104	29.7283516992882	27.2436687113394	54.5910344215803	84.7541954245552	93.2181198944639	81.7183561453853	68.2517282261611	73.2072169039112	92.9041909017238	105.584686727457	112.529044170247	114.899306236516	83.187701626636	23.6462901601688	-1.59885910212649	25.8137106893424	58.5217455074295	74.6773902188404	93.1136148579664
-176.590543309835	-189.993641193584	-208.456025465162	-221.502408362715	-203.569465514304	-165.07698627816	-146.530479442913	-149.913109505954	-142.309391764581	-117.64090987966	-86.8750996814959	-58.8955851036511	-53.6842208421484	-59.2392926426214	-31.781519031643	13.4075630431985	22.4485781409386	2.63416531287017	-7.31601072539726	-8.22553256980358	-13.3367058633323	-23.0227664436266	-39.7191556994418	-54.000760779683	-47.8271901212671	-25.050037594694	-5.16045905596859	-4.50341642379533	-25.0346682613214	-50.0488442630468	-58.7807061242918	-39.989986050537	-9.10769680416869	-2.00568024477048	-24.9516545708579	-48.5879470506113	-52.6647388099839	-43.9673740942892	-44.9077414232734	-63.6421042931239	-78.3106246967047	-77.5739227725472	-78.3355330991245	-70.7179104110469	-21.4171363667941	41.6640289198866	49.0076992492334	2.91579212681613	-34.9761672287415	-51.7269623082051
-147.180435630596	-171.835484688831	-184.839719169698	-178.593807851261	-168.275844078561	-161.662898560773	-137.048536342158	-84.1680248589814	-38.4689179952191	-32.7302312881653	-49.6751170803293	-50.242770964444	-22.3246923546466	4.60782924878384	-1.60218805711298	-26.9055685658132	-38.7938055239159	-35.6410558121239	-23.5013532512981	3.33170786750498	31.4601459536202	42.3143248568895	51.2890421257322	69.9228161566207	70.4132417279998	37.0543491597424	-3.67965919368679	-22.8419067583159	-16.5195363346978	0.416645400001689	11.2905968370328	8.62099408870452	-9.22158076989291	-34.1810724921759	-44.601333815388	-29.870006506047	-10.6374110864548	-11.5788220169884	-24.8289557225381	-25.5742951791401	-13.2754980195291	-6.24986707517041	-6.55579293046964	-6.37100866164569	-13.3136667134812	-30.1309267532474	-32.032793947703	-4.26909920153738	26.3372716268549	37.627125740023
-210.308275052069	-241.051462837257	-251.729922681956	-247.011706673594	-226.478748392463	-188.357651863054	-143.288818911798	-115.199601961101	-118.027098341383	-129.184197209572	-112.195976323928	-77.718721088231	-79.2614352395474	-123.155605089605	-149.41936786425	-132.845317636876	-108.241437168759	-84.5022385218826	-46.8225047340804	-19.9453445213309	-27.1163767082603	-39.2168459105735	-31.5485689286728	-20.3822192456074	-11.4494249539846	10.0894485753398	37.1944145031033	53.77166609857	57.4318856689247	39.5365404234716	-3.09174785790899	-46.8071233471314	-70.5151004053553	-75.2104917381323	-73.7852483684321	-82.8571824040021	-103.737348643896	-116.290103055061	-107.993445929791	-93.4726019418657	-96.7349768748367	-117.583288061272	-131.282854099673	-128.254373037362	-123.12168397541	-123.311952435022	-123.647059817058	-123.318398280631	-122.514887091205	-112.244810830382
-214.267838974942	-239.211187610706	-247.412468581876	-237.255419086108	-201.625441760763	-146.441568901511	-85.2588920070411	-31.4143728683529	3.56290623931825	25.8634802785045	49.724047684259	61.1012911303105	43.7780035275021	26.6877992644222	35.9198351010061	48.0424674676842	43.6418514954264	26.5406928971367	-13.171957184933	-67.8435478270897	-94.9707425231861	-85.9477858710896	-75.6781809200421	-75.0628969229812	-70.5563464368813	-72.0631209095759	-87.6866468239365	-91.9634667481732	-84.2789341548128	-100.603914485012	-133.119197024329	-136.415772449118	-104.905133839332	-72.194230041327	-59.5503603207052	-56.6354086301398	-47.7342811712788	-40.180285246504	-47.6779503178297	-66.6706908691341	-84.1268630900944	-87.2905980716439	-74.2321321002598	-61.3680932509011	-58.7943973787064	-55.967611767046	-50.1040644862041	-56.2067795794401	-76.0560067114053	-87.1421993920713
-132.33717911488	-138.518234254051	-130.020844849614	-96.9750892407677	-44.3961840604	5.3350863515939	38.7145214003792	55.0521719166564	52.9149664767914	43.6745958094119	55.5149888772292	91.3804377790016	123.41449242571	142.756407513207	160.660708292065	174.760040440451	174.7277879093	154.269916423076	121.041763516419	103.455915239758	103.53554242804	79.1811974754742	26.3141320697271	-3.36362546037401	0.757028002078968	-0.302542478111937	-9.93917461342057	-10.5374956429543	-21.0578119586208	-49.5602753491274	-59.2841900439186	-33.7161613599394	-2.28298273472302	2.58384711762482	-26.4076720429548	-63.1826853080076	-77.8628971797462	-79.647141351765	-86.0162811144275	-84.1087797788381	-64.6282842354572	-43.3246434912381	-35.0885581744577	-40.2063601854034	-49.9982942285326	-56.9428377076293	-61.2676303952585	-64.5942755456586	-65.3075941904191	-63.9431864236992
-47.3660065040855	-49.4868389615839	-27.6477429592441	12.348482096881	45.4253041701231	63.5870339335628	75.0400736198509	77.5719942198181	57.4845321853857	25.8901955775925	20.3359072957567	35.4409748550906	21.9883267981895	-15.4423514053134	-22.4614836352548	4.67657783764646	25.4275213118772	29.9126835418383	37.4087033128795	56.4497012717796	78.6715733383275	101.214547307469	137.923920981226	181.595060877826	190.669380700311	164.659972060048	149.535723370016	142.479827079653	120.834027753568	109.637163953532	108.86524366691	89.2070794801213	73.139593597493	74.3848671924099	57.6865093826006	37.4761011123175	52.9743496048316	70.1806864773762	61.1738948849166	63.9893410880241	80.4385980355446	65.9158953554683	24.6148329129397	-1.25820117676191	1.64336002681604	17.7361665936239	29.7165234968556	23.3502606616685	-6.45089480456129	-37.6602867821115
25.1194047025442	31.101766037757	52.8145602629244	74.1503186694651	88.3247988619491	103.244781483938	120.857955098475	134.623575813624	137.9307463483	139.587989826496	154.595572919724	169.104430133279	161.37101403047	150.242055717122	155.891173850157	146.581747318062	97.4416079923663	37.3926854711374	-9.94290500977379	-41.0188316696128	-40.2588205468599	-22.4015596688486	-38.1702134517229	-84.7034255261412	-100.620396521007	-72.5488202707682	-58.5446484737844	-81.1980847051561	-92.7958665161907	-77.4647807863388	-70.0806503906551	-64.2801817707101	-34.6274062355944	-17.380688261164	-43.8751817957236	-69.2417782063643	-56.8751416617123	-30.4543448269267	-8.0383741881561	13.6365207105927	22.5880452148792	16.179882140917	24.6724533695577	61.5101156306474	96.5200457022225	101.24654432477	76.4144004192937	38.3425732700453	11.2228753485091	13.2610644942292
44.1417444073117	71.2198420273346	94.0137202465684	91.8658975360339	84.1531256306811	102.52900644614	140.957719921358	160.462832721697	144.556952775401	118.50509908145	97.3391998430257	62.2378402320576	13.6893666381978	-19.6032040616067	-41.560935033804	-77.2033611166247	-108.459045536264	-107.199121889299	-91.7900518859073	-82.8065826360965	-81.9763784206959	-106.910985091294	-142.296019931244	-125.865469015854	-68.5712096345017	-53.0747484459657	-77.5776453505769	-64.4884771115581	-13.2948930232331	11.9580666432694	9.97375330813376	30.64673590619	73.2171894051258	88.919508214295	75.3951099471179	85.8361085959424	130.371160226744	155.80674636038	136.755181173767	105.041902098696	85.8900153409016	75.9448346099903	75.5800685252868	83.1426712150434	83.1702203788707	71.7758397509901	59.2253099178464	53.1888809373164	57.5053798469198	65.1309310782366
-17.917146773557	-4.85137112249466	13.219413525614	48.3701395021207	94.2641393719259	112.168463064589	77.8342861813445	24.6006093073503	1.32128742429764	12.7976412177264	35.8190503145037	56.8555388226156	62.8762629890132	34.4001336126101	-20.9558260933173	-62.0748018268608	-68.4359537805553	-66.156943108384	-76.0675567841414	-80.7398611794874	-68.2651004675952	-54.9203012731742	-50.9311443749937	-54.3584676302705	-65.9851534322141	-75.0881406596635	-65.2624483138554	-49.2661727644569	-51.0051179580733	-54.6375549694006	-30.3553196192307	-1.52125192836054	-13.2224840556187	-40.2673184474649	-15.1941273183648	51.6472973426394	83.0182618921552	63.9420409576773	51.2766041892344	66.8244788035277	80.0827835196076	77.0229966295585	70.6865865278254	63.6953072052811	46.0480302122882	17.2986216541358	-9.130083061859	-22.5034826799421	-28.935883337821	-36.2005458702649
-9.43008372957189	1.04858681588303	18.3321124613148	16.7424579341634	-6.42868261587965	-18.5289747078979	2.71734054896012	30.0239703779796	26.1507097669065	0.334715479057255	-23.0712504944208	-48.4816902230275	-71.2478521009483	-58.3690579218691	-10.0127395646451	16.5326132803202	-18.0931627045538	-75.4513309111582	-97.8737858639942	-91.6918249480983	-99.0066079067664	-120.10056065242	-114.68129638863	-73.2910988900941	-35.7071415872588	-20.5944461789625	-11.9087656641987	-4.55625296204075	11.5920014171595	37.986682741268	31.2135299991983	-11.123588121304	-13.8374800888142	38.0142676008777	64.0433671112211	39.1484047563431	28.0186857743432	55.4083665772416	74.716296548065	61.6255638524328	46.5481657638456	57.0322510809584	74.0750614294708	56.8013923351597	7.4333270003723	-19.527753999054	2.97288887855807	41.3318352338465	72.3255706755023	107.371613124461
-21.9413718798913	-37.1212569041235	-81.6204450509376	-117.947078811676	-114.983093889236	-90.6091675463204	-75.9576004607381	-66.81269550372	-46.6036310148467	-30.8615715909226	-44.8379124960501	-77.3760849336293	-97.4589077410717	-99.3096072689763	-97.7645584490468	-91.8206039507418	-66.5555266519659	-27.9384113332839	-4.40714870523523	-9.72449000767882	-20.8995185594238	-5.32017895977011	27.29103126695	32.2014310424038	0.341126149600139	-31.5689587881192	-41.1284018084239	-38.7405365667543	-41.9961600585205	-53.0901793051895	-50.9871059706418	-23.4582688292476	6.35697002883922	19.8646641305117	25.9986886434171	23.2926343334574	4.08348437694195	-10.8490367564361	-0.00737863898628977	26.2664729181507	44.23145952935	39.3077519787525	23.8904814321002	37.092922851159	93.0031882314061	148.678064484031	159.764543620789	138.011296597926	119.777768963399	109.688515304235
-93.9335605984207	-124.852756809246	-129.036147117189	-105.528354689662	-92.4011011911628	-107.677010057741	-127.076844612307	-128.236753012226	-120.743602155862	-115.408658954326	-98.5260050577987	-61.43541192832	-25.1956283918802	-18.2089354555315	-42.463122035074	-67.4822537347673	-63.8210376604186	-39.958249845592	-26.080538067274	-23.6609120312563	-10.2611442211377	4.48920735090978	-8.4493193547083	-32.4931870962051	-27.3149775561067	2.09378072959785	18.5360724375262	9.03891613219747	-8.93386663071797	-15.6318448162289	-1.82147402574899	27.2988658601352	47.4320252154403	34.6941254497556	0.991268779720253	-10.3089984725676	15.8489248713207	40.7283283369773	38.0956119920406	31.0446716483161	41.7615132528072	73.395712213599	120.601274466912	152.518500523525	146.527460964111	132.897545836804	146.149849656371	177.098088489326	193.639496549056	173.517247188759
-133.943581448283	-127.547823691921	-113.358769093997	-107.9706215412	-115.423351425129	-131.177550402629	-144.057808745198	-143.893790823349	-129.849960452873	-100.438372311304	-53.5855365888051	-0.133095025237481	42.5469966385746	69.6967919106769	92.5420675681462	114.441924025736	114.551061546369	83.5526132515971	54.1644624835665	56.2241323982984	72.5002336518136	75.1589584417503	66.0044429987467	54.1032168181949	36.8792754587334	14.6290563078328	-7.20344862214976	-21.9183174581687	-20.727029311707	-7.01121433403187	-3.9153480748165	-31.7820318198561	-78.4149527508112	-105.224490578401	-98.4490112286155	-88.5190544636436	-94.0165935205536	-93.4253835977815	-74.7361564613114	-53.8475368283309	-39.0222343951682	-32.089184091668	-40.2484074235059	-50.2251127033089	-41.7899045410206	-32.9089046144632	-49.2653250110626	-76.4093211223521	-89.2329109130438	-78.1608665596315
-146.034933751915	-161.666085195954	-187.294071639439	-214.026658164653	-230.118135755378	-214.216309275723	-155.069615871805	-80.3792918371779	-21.7637924938493	13.9129891890281	21.9979661343037	5.31111776159599	-11.5974149729779	-7.50493736075114	15.3981711483998	42.9804034007997	75.3916154859907	125.563514691789	180.812505467426	206.227512993265	195.592800761678	174.816372295439	161.388056567002	151.563728172122	134.10528788747	104.223640053971	70.9650925273166	46.3901166775201	29.2685606828139	9.99426670424303	-19.0941030999939	-59.4036638757583	-93.7367774163366	-98.9655278430341	-81.9234905329005	-65.4155308038833	-57.4613694015247	-63.5422727098454	-83.3307430694092	-97.9383402016009	-99.7379308789216	-97.701262288097	-88.4521376992665	-71.775639635523	-67.2936078707725	-76.8369705847693	-73.7206538186316	-56.4409201992621	-55.1676694808054	-68.0933280549507
-212.537720433578	-255.332108363714	-281.294058630536	-284.845703878399	-262.714548511685	-218.526888345868	-168.792810162018	-131.67201701157	-113.421691246824	-102.683263618485	-77.0579213704457	-31.1860151647909	10.373689467215	27.2132385796055	31.4793254902531	43.2739196971942	55.2963469796725	44.6590187636549	14.2785943179056	-4.59698535560944	4.30498059391956	23.7451774215221	31.8347962987832	28.6325165151234	31.8521967361773	49.2574407808566	65.112932431966	67.5875066127748	59.5322184737113	33.7605936989154	-8.14666316040622	-25.2547425209524	8.29328063228696	47.2370365661624	36.4843367202102	-8.10038146502905	-30.7771261347773	-9.75249527812452	30.9330023354581	54.9425777202946	45.8272229761418	12.6172186177844	-28.3662760534475	-63.7195955013569	-82.6375521685646	-83.5707924437113	-76.9187553056463	-71.2264055404212	-61.3205478430987	-44.5313026199257
-238.577599953442	-270.213428015078	-299.750672012553	-304.447085706037	-261.112194080706	-180.300168308681	-96.7685164978858	-33.0526304033616	20.3614156729556	78.8868969816672	125.356979668532	132.658595549022	114.092399843899	109.523933987885	129.260133184817	142.198768478747	125.99504989632	105.022373030093	110.487012893964	129.083643928529	127.641162627927	101.854574219097	74.212234113961	59.5692022894535	47.0348234127872	21.3348820379754	-6.40932517362592	-17.0812961829333	-21.1465339729074	-32.0063585777045	-29.6448235629462	-5.52935357395813	4.53342315299743	-18.1614722165221	-37.4996782575749	-21.2932918987166	9.1837045382917	9.84033812928246	-28.5336035382801	-68.9494677729539	-76.2943521771226	-53.3617965603056	-22.0478271270214	-1.25011281699724	0.151448681992581	-10.7887289224464	-24.6494851631434	-40.608810373907	-50.5887897901461	-43.2366410049365
-200.196659977288	-220.606502302238	-211.94829545712	-160.523376513734	-90.4442560732315	-44.0931776928019	-30.7212745509579	-28.7582670952953	-26.4687303790424	-29.9070609937022	-39.0400414350535	-35.8419430906422	-6.12400835404622	37.1666153091521	67.6331161355527	74.3565121598952	72.9800513171591	83.7502239496127	98.3254465061393	95.2682073620806	77.315643605199	61.2766149950576	51.3538899246181	38.7886899382672	19.8731551348505	7.47873236478045	9.47236175657557	11.0483160885552	3.93701481726825	5.92679966323264	29.4473302473007	57.5467595629313	64.8900459196615	45.7379177323946	18.752998750374	7.94282868538693	13.5188454968181	17.9125198427194	19.6481664363596	23.2669003000635	16.34345373749	-2.71587266348929	-15.3992693067701	-16.7002567908522	-11.7469909532257	-1.02379029571475	6.58088677903671	9.95119018892754	25.0934815973952	38.8396085270553
-136.739738005523	-150.480561037603	-146.755492810524	-109.083115841947	-42.5056737419509	32.7950496649632	103.035175563508	157.928489523947	188.044334730705	199.453632593233	204.07786602129	197.789682248427	172.867261684353	137.119534530179	102.701790130197	73.3314055121894	52.7752160241236	45.9001714599231	45.4082260494944	38.477969892074	23.5362296561249	5.05897389146156	-15.7834965074256	-36.1109111125538	-46.1390852234769	-40.8167583214307	-36.0349638220562	-47.0548099986019	-58.2627046883423	-56.0419781242368	-61.0918976515212	-87.2333178441357	-113.651071110614	-115.438129275393	-87.5608419534339	-48.2554412750302	-23.7924392440468	-16.543778055725	-10.8883697050831	-3.20258727323565	9.52868562635888	36.8156793324565	62.8021252087726	59.0439902476284	33.033104178776	12.1269682498157	3.0038984854931	-0.440132575310129	-10.9671824588471	-47.6317533401055
-15.3927765278031	0.118470641901514	48.0715189730565	120.537073253992	184.127595603196	211.922363139621	213.293676418587	212.106170529485	211.047632815026	197.806765300042	171.038525713782	146.065020495945	142.778007851101	164.316231256369	188.668104480691	194.949899132314	182.869908879858	154.294234248707	103.957356437527	41.7768206013309	-4.98032264159515	-25.0442809169828	-31.5882838367123	-34.1357696242371	-33.5742978978939	-40.1715150287834	-61.8647891613447	-81.8624692018185	-85.4516018577758	-93.9316304799854	-123.266367509781	-142.443961507633	-128.295310485319	-110.070293453449	-116.735888730313	-129.607446962098	-113.742274799368	-76.528999369346	-62.3611327383786	-77.9830540888214	-84.9269509196168	-79.4848808710174	-92.9875022958965	-118.029913794154	-119.642374820064	-97.9460477331272	-81.9421434524768	-88.3924563636034	-111.151989276392	-128.247831247337
-10.594450360465	41.2960370721633	101.100018900987	156.414477998586	203.653542075383	243.933337439102	274.034617324097	278.161058709193	242.962249907967	189.01941252626	158.654593029686	162.085050441646	166.619284775818	141.035225798354	86.2761269413232	23.9399321052923	-28.5382681001403	-61.6861840690632	-64.407903858687	-37.639965177638	-12.4129215848689	-17.8488587123185	-38.3959407251323	-41.8047196614657	-28.0039220996349	-11.0421667214404	10.6477884477003	33.1291346745347	39.2523063077202	32.4101212737373	36.301937354585	50.4971049993626	47.5481979476323	23.7177855084188	9.93929224513572	19.262074142193	20.1023184432801	-18.0616661682173	-72.0158903445022	-94.3902567038773	-88.0157162498319	-87.8937177967346	-87.006783557633	-60.6821419412092	-27.7870107002965	-20.4733280285357	-34.6345661361465	-42.2877277763116	-24.3542626503136	14.1791865796084
-20.377070047829	-12.2019419272444	-3.57253853282502	19.936284447793	54.33207601589	87.3566191118862	117.442706799877	145.17943397243	170.498276146015	198.304962334719	218.044287120805	201.258604163282	146.810392614488	93.0219054874426	69.5212539915654	70.2284519770085	77.3715895295234	82.313052912735	74.7855555055154	42.0068405909548	0.772869988838529	-7.87581306730005	16.4911410525298	28.7322069865532	13.8541595273782	-1.67547017339813	-10.8093040259057	-28.6465068314813	-51.4122536541163	-65.2083990260108	-70.4972365901569	-65.0136223167727	-36.6276402401095	4.71505670004884	27.6382682413504	25.4447619874187	23.4046891230567	35.8883303180166	51.9153071353846	60.2117428193982	58.393907974195	45.7146616605095	19.7921433891987	-23.1029319518886	-73.0970555196659	-102.764608205616	-98.5323803472227	-78.1509001144509	-68.9550648442357	-80.7735726517276
-37.9390418480994	-36.8785981809956	-23.3251161758589	4.47626159710529	37.1517735188868	66.7467322880899	77.8633308445487	63.3041067822851	39.5453884713214	23.7319767837932	17.8816317839227	22.3930261269915	39.1628886261043	59.3858344946983	61.5125282542207	29.6943451738008	-25.143771528892	-76.299109141026	-104.529215884711	-98.3359816369698	-62.0482459859031	-30.1739841946686	-28.7720669803296	-30.4670354928717	-5.92159364533572	14.6406735046591	-4.48471145688537	-42.2189241344377	-56.4436463904922	-34.7008795581054	8.80137920218651	49.9190181029876	59.6781659473487	36.4452513097647	28.4832480869622	67.8226064839317	112.089102966843	113.865512067927	96.8312290873749	96.6791220842112	94.7657104865881	78.3235543754236	78.508450234299	103.526993157209	126.710216861832	139.964794362796	144.503706386242	126.470716660863	90.8142047857399	71.5231132684863
-56.4193440562347	-58.2164077893945	-42.2465919621696	-19.0421419284067	-2.6075305136778	-7.47154614309075	-25.9684192589928	-29.4613133095806	-13.0758657678695	3.87067110518256	17.1032989725722	30.1073409510024	38.483871713557	43.5683679419565	46.6025439557068	45.4205139956537	50.5386996102237	70.6765879162596	90.592055392824	84.9227996824361	47.7682168189275	2.66703049393294	-24.4568615347213	-36.1215995820279	-53.7884471088799	-85.4007366896583	-114.671480242212	-122.096844614065	-108.140229097956	-91.134710767545	-84.6591368688066	-81.9875603561815	-66.574973973674	-35.3267345505763	-6.44401433120084	-0.964483511253006	-12.0328269159787	-5.3509817848961	28.0648082223852	55.7843421927829	68.3237333854929	90.1207131464125	115.787933656158	120.607068965139	118.976833489185	133.729798492882	143.592473016455	133.061872530397	133.680690090827	152.104108683933
-61.8604389180145	-54.1902761092003	-46.4952077311844	-39.4905295296009	-39.6850481487551	-47.2239495681269	-46.7959065761701	-28.5524089960855	1.75462718986985	41.2941996507914	84.8421956018849	109.959559021727	106.774625909423	96.1611330330563	95.137412662448	101.423257272811	110.907934716122	117.62824098751	111.010566432331	91.9436919314992	73.8435404061853	59.4038849990117	38.7753617444121	11.9585576680681	-13.3690100754858	-33.9333733102169	-39.5722678040531	-18.7423116474334	14.3551473144578	31.0936321434737	23.7361272617343	-0.38387497494521	-39.3825437772769	-75.9292065306689	-75.3402393069833	-39.3737334402256	-9.3693078009207	-7.16848474322743	-19.5628510233726	-23.5996142496674	-9.42345231102427	8.14786702209231	13.7054365714482	17.5153007557343	29.7068161779526	34.6477538563552	24.5242013925981	21.9818439384259	34.8676625243815	40.5338815930037
-111.319495764849	-114.659789893386	-118.649308463489	-127.060953010596	-128.992589418251	-107.499052746665	-51.7495667975106	26.5377613989527	92.3326080215612	114.40070589128	92.2950740800358	59.4007640096643	52.7335236475112	67.0855938749321	62.9162981920891	28.7157938160753	-7.08278258699772	-25.3571682612707	-29.6517553722257	-20.8399398716647	2.36519200039898	33.7326111502266	67.484418540734	94.4618838551447	99.9236502640497	86.2266049868033	72.2709630293417	62.5951368274154	47.3464905954657	27.2776334064621	8.46584237891752	-10.1396261516994	-15.9911249508589	6.73873088183253	25.7558293552294	-6.46666337396987	-66.5112798428918	-90.5050412423789	-70.532376982441	-49.6265862635795	-49.2620129844112	-53.2853885076457	-44.6242993611208	-27.1095574894441	-16.309480849488	-17.4715959709647	-16.8245665275401	-5.74734276927916	1.49209362367701	-3.68504417965748
-143.277569021138	-169.85966376076	-188.985867277934	-166.304352514178	-110.408058814124	-49.7646257497062	1.72162664828514	26.3517039397586	8.73907069740907	-26.2594722000118	-35.470241255977	-12.7626943145601	12.5955342816934	19.6922580651777	21.0700022284475	45.0347520664519	95.4001205817225	146.642602151362	178.91918376191	188.385705775708	174.733432417465	147.764451949149	122.736091323537	100.747921365942	80.3909816511158	71.7113372555896	78.0596180127305	84.3160373626443	72.6699949170002	42.9317020000287	16.4872515878632	18.9000745525341	49.6316183536151	73.7464200971593	63.9714845037545	41.6349716814185	47.5776302413014	75.7492057017798	75.1392040193212	33.0842158915711	-2.09243831419725	-2.8904762532565	5.8325186442464	6.13270327533955	11.0603338756725	28.9141826113438	42.2445663480154	26.3827904009433	-14.2667994742951	-45.0857705027869
-152.20823855019	-180.428817957348	-175.836042861596	-151.601172807474	-130.371542536838	-107.275930388635	-78.4703247158539	-62.9233740240083	-60.1083065369645	-44.3266441427797	-13.2123451041503	15.5392659280955	36.2467215521412	46.264004979428	47.0417525396729	58.5715112835015	88.4419041225434	111.032887384979	103.604065669541	75.7183999497575	60.201071103309	77.2992871696516	105.374437116114	112.808534778678	104.616530685423	102.650310824075	107.11142379366	105.500360650702	99.8663973539578	106.257134027691	128.391109693569	147.187814191582	147.694101450979	134.8426880061	113.987807126867	92.0588619752053	85.380795922755	84.9549447445495	66.1637792428249	52.7527895225302	79.3140909200675	114.619089960768	115.605907746718	91.4908669589178	61.1397223478593	18.9154340717627	-32.7526785989625	-56.5639631298215	-22.3303044438612	36.6121733856078
-136.639737175905	-131.443015179157	-120.569012028751	-108.299140869384	-93.7139112890472	-81.5598004028306	-69.5980146244708	-45.132356686825	2.40918593890818	64.9470431625246	121.290854184418	160.314196804746	175.7000969226	166.3548220405	159.54601088713	175.247289794286	181.081894331263	145.33218415787	96.595315145886	86.6387180092348	120.812969047629	148.213264792232	129.207394717001	89.3765566147317	69.4290849385144	65.0227799003916	56.7490625840767	44.2254204512725	28.253074504834	5.04775263372007	-18.3327623564027	-28.872198936863	-30.2223326271318	-41.9435862219485	-59.883707829926	-50.4246279470643	-12.0924572772294	10.7687803141058	3.33799714607406	0.0980795556664074	10.7824196175629	8.50044658636587	-10.3265656410251	-26.1489927895497	-28.1533870765849	-15.2649901028185	8.85138325016829	35.8508710143776	43.9826339228004	17.5720816896098
-58.8001272138172	-59.5736334377708	-52.4245381442659	-21.8207968785974	25.4738132231108	83.5860931152101	148.595281391502	196.327616849803	204.089218192071	177.146936778711	137.159501608694	101.776325069734	76.4494110916976	67.0012438538993	79.3588740975645	92.5341902724301	73.3370296363637	25.2665811546917	-14.8150644883187	-29.5022108956015	-43.7408723713373	-76.9868105582135	-99.6032509552231	-84.4835079305384	-61.5114396162629	-62.0782063755409	-73.2434567245723	-84.4307699568685	-98.1882038381552	-96.4793367533686	-70.1163126593677	-50.0778079088378	-62.1265818212352	-87.2799832669389	-96.4517637137488	-92.6495177658202	-92.242113255264	-91.5575013050454	-76.696546790766	-49.4905561207557	-26.301033708473	-20.8279530182046	-34.6420888582481	-48.4411964246289	-39.3791675287766	-19.2343296156135	-10.447099308907	-3.5028418628298	10.5766640069447	10.6505191844376
-35.1197337759077	-7.75179375021884	42.3273897496524	106.394754199377	173.810669619273	232.652077376123	270.860924142415	284.012374892503	278.820008763544	264.125159549261	238.707090500007	197.192223713207	142.978173148942	88.1017286473449	45.7324418622577	17.5684784397002	-3.76039958429339	-12.7080517852692	3.80686804878976	34.5755577998102	45.2241209822275	22.6026770507269	-9.42826596543404	-33.0296299665198	-48.6789844575646	-46.632320961298	-26.6543023074665	-10.5313861595526	0.743003159979132	17.7650260094663	22.0969491897829	-2.53279439776488	-39.2915211450492	-66.880228345421	-73.059993201508	-53.1604389134359	-30.8499793236458	-38.2784307903356	-67.90917926323	-90.32662681522	-94.6711044420252	-86.5251680448017	-72.6122582567497	-53.284722502211	-35.3191978380351	-33.1062174361893	-36.7499755942351	-30.4708126294905	-36.2391213816573	-67.3494312628099
-8.4300131248601	-1.39943472769027	12.762262187641	31.7670032758486	57.5250383626347	92.8049114285643	126.005789802822	136.987805007898	124.963970870841	108.768481144601	103.708318115897	112.155285891062	127.001634264419	141.180172135873	147.795806883664	130.213176105828	80.8447873877865	26.8950644508001	2.23770606383384	-3.48856840803279	-31.9836949390582	-82.0995884077362	-104.367337858339	-90.54793925483	-85.4708855092504	-107.437110875596	-136.806650597641	-153.656010395345	-149.753953823644	-138.486720012116	-140.144613333604	-144.69637773257	-121.669620867855	-61.7272045069197	6.88531269804473	38.7509666579492	22.4539715453941	-0.239879063330742	3.27603010117539	16.8100504929172	23.9070069409245	24.1483496020088	6.27248181189358	-20.1502366672743	-22.4742635397128	-9.84429785229711	-18.2703966619353	-53.3189612630097	-95.7322820756345	-117.849697107369
31.2616513774089	50.9791509131345	65.4406509721997	85.5689488005745	114.228772468418	124.332784069179	93.0483615614694	45.6034754987631	24.6024103567828	36.6294938300106	58.5006117083698	71.1727349783868	73.2209712219612	70.4225697326867	59.5691884076004	37.0938368816262	14.3981793958854	-0.809607655731088	-27.5299711649799	-84.1188498685009	-139.518887189698	-138.177863672695	-86.8322022628917	-51.9266184234163	-58.2551745475182	-69.4888771426135	-64.2938269495714	-57.5535013563777	-65.6162978596357	-86.6853579134933	-95.4498183882669	-67.9426408383221	-19.0834897779185	19.1575616303955	45.8002458984494	79.7295943194588	118.694218308272	141.274978089855	139.934636116765	128.240083097589	112.52432007127	82.1827356086615	45.4540417777105	30.1973150457069	27.7344325175608	7.62971622928596	-13.3821439536181	-0.817853615990804	34.7025123880518	63.7448082351115
19.4208584958852	17.0820269784041	22.7345932540007	37.5022114679393	47.8877066806678	46.7231103480643	52.0009736862583	77.7667802499617	104.894098562141	103.566102273389	68.5629565528824	18.0517184231452	-27.6841419838876	-58.9966725933749	-76.6180107184109	-85.3198049938032	-92.4983665878258	-103.806744011513	-112.199271057032	-105.965603596553	-91.9406907249603	-93.1033233294075	-117.812516708154	-146.432033317014	-154.982723498653	-140.502794862241	-121.097047620954	-115.999660620373	-120.71177524935	-111.379459743667	-84.2114152109614	-64.9144955270651	-66.7021399924942	-76.5388450887527	-93.2410864213522	-130.025339098604	-167.154000842986	-156.51209560496	-91.6572347303944	-24.2850837729968	9.25100586661845	31.1570447281328	69.8404839065776	111.458540660723	131.684628511505	136.536747156744	141.438804106965	140.006349641204	123.290027493761	104.061531861971
13.1987748847363	22.9634003791943	42.3690849728884	69.3803695258327	84.9684803278495	82.2355007554577	78.3078893081482	82.3855597403534	77.6932204471601	57.6895824861048	43.4297304563016	48.9060882098902	63.7175729145925	67.1267626339325	43.1087209414975	-3.25573735904203	-43.5768557177633	-55.6631313173878	-53.7519742038929	-65.4735433143583	-80.9605347774699	-70.234429618722	-41.85239509633	-28.7571071974636	-35.0072996320472	-47.550493943632	-68.1209938552873	-86.2976423167102	-74.1722686740808	-39.8061152884122	-17.1389037502689	-11.278445866783	-16.3608520784621	-38.9257214498269	-65.9770071650647	-66.6259388009031	-38.484944680762	-19.6923193634354	-47.5632868509538	-101.348792092225	-114.403575859099	-71.5417613778337	-33.0737734143095	-36.9854627154322	-50.7190997515867	-34.9596694896193	-1.34285047831846	15.8953971633904	15.051387467099	17.08727330832
-41.3455008470113	-33.285009396014	-11.2380620425707	12.8779179761587	30.1919782439349	48.4472030649815	68.7955540037747	64.8681688636024	23.1070588720607	-25.3349760433544	-52.6753032577019	-66.7240131061064	-77.5444717009797	-83.5249084627229	-82.2873556381569	-69.1209517509324	-50.1139557244134	-50.2897622012731	-72.8121254211933	-77.1312775116902	-40.2650813163533	-0.437614391779016	-2.72937691604627	-46.0120723708241	-98.9122462338519	-132.992442888069	-140.107860960623	-130.635817200762	-119.176774603575	-113.183416436336	-110.410999383329	-109.899771109089	-110.134367943152	-96.1398713871771	-70.4448116708997	-67.90562306094	-97.1611163087404	-126.473236722264	-132.88764473628	-111.450695528252	-73.2340486363793	-49.5911395376789	-49.1979629721433	-38.3866504221665	-0.495321222926036	31.3569527098692	27.0555084893622	8.16882643339687	12.9351244897498	36.0864053518185
-72.99062057803	-65.5177062434664	-60.895074609626	-67.3915471501156	-82.9425270882113	-101.559712011682	-123.903862678843	-145.238542388097	-144.473460244007	-112.988259889943	-73.1976429825693	-47.2288522630127	-38.6113281295804	-46.7975008323158	-68.079723514539	-92.8147590299403	-113.031739324399	-117.293062233613	-96.3734675042715	-68.6689833724259	-66.3392149076495	-95.2277600152001	-128.927283730491	-126.463695893749	-70.0169726500409	1.26567863619741	38.3071169283111	45.8494884981431	45.146607092385	25.0275688110218	-19.2573861194853	-60.4954747026433	-85.7816242523542	-110.716775763283	-129.30127640378	-107.908994413784	-46.7124498168742	10.8750665982776	40.3137201225323	52.1014049000264	50.887917527451	32.2780199981259	11.5871002507445	11.8818859166983	28.933700029239	38.0627307351132	33.8115521379739	31.507660730744	28.847198928725	13.8656653119129
-86.3184361125541	-86.4260228233351	-86.2837805008385	-100.31296138379	-128.771146806215	-154.774130270825	-166.492213386157	-160.005788182763	-132.730699471864	-97.6353308589691	-73.4459990695171	-56.9988945488898	-41.8306496517628	-28.1785417777751	-1.58328572982586	43.0164475019061	82.5688746408679	102.79500857176	111.029068059578	112.316342614185	102.122036178045	85.4626056259621	85.2425743411893	106.369307392071	117.16867474197	101.111300949934	85.5581973000279	86.4669962106743	80.5776854602067	62.8068506929941	57.4961824891383	57.1042924504459	43.5229400899372	44.5439581435281	71.9564461637718	80.9294775446996	56.3623543071997	36.8113323487668	38.7739643585068	41.4075732553052	31.6607362881893	22.6654045994135	30.1124202211743	41.648987332722	32.6333018000636	9.29047777080698	1.15372217377409	14.4682371947005	31.4647875209583	41.9715608491408
-122.777343789704	-148.585552797532	-196.735260282544	-237.305643427899	-235.994206463158	-197.152922829651	-149.268659533653	-102.106128776847	-53.5946738954048	-15.4590033586896	-1.2511423473529	-6.07128682520939	-8.26731873191082	5.28627637461205	18.1966703773752	14.7360838614846	13.4300553816921	33.4085535088977	56.3846037089812	58.6662638284047	54.391952783533	70.4812250053068	102.271504081902	124.558056323793	121.123911345394	92.5238999082747	53.1188470585488	19.3011214070657	3.46602251803394	10.3233561227695	28.0495930850452	47.1065590025622	71.1660478756387	88.6449728683886	86.7892904717381	82.9108779277034	81.5671010708725	59.2205896599965	25.7709324357861	18.081263017394	37.2792235530096	59.0199979305071	73.0874603696318	79.7918075477371	77.763545020209	68.7192722869435	63.9182086419694	70.6190087537326	71.6979571712853	51.3635767212693
-212.761400547201	-231.153496906454	-217.463471552543	-177.846963574348	-131.304133742496	-99.8015961851708	-83.9094634251555	-66.8263429169059	-53.8522546487544	-68.0514084086682	-98.5913540049904	-107.812859552073	-92.9122054341769	-80.6119256697606	-76.6697483926882	-75.9878645527708	-89.7339123837841	-122.404463850753	-148.92533379917	-141.883141415866	-108.471187934462	-74.0576090984701	-49.9407888131784	-45.7869866288596	-67.2474364938771	-84.8878679941061	-69.1724318025063	-39.25603115949	-22.8094249682696	-18.6704047657458	-20.856566830425	-24.1965256684864	-17.178093687107	-0.0890646338906916	10.9115920566656	6.42415898530125	2.26192130127549	28.7050802243483	81.8435399948088	110.399284837689	95.1743754603341	80.5204836869019	87.6971180971503	85.5297902197616	57.3866509357371	27.9814382453957	23.3259102816379	28.3446537691381	18.5201224994432	20.7417447226194
-144.985245063563	-138.916115067167	-137.915365679523	-130.261713980444	-110.682092960302	-86.6298180559745	-57.4407639364684	-18.3856444836778	17.4278626669908	36.3956627803932	51.770485386643	77.7797396774947	101.707449842317	103.229344077265	74.6944253575586	30.7159890254989	9.33486581274521	30.7679873794166	61.0584248531526	58.439054773154	36.3440550939943	31.5114471680653	37.4257067423293	27.4358959471313	13.4571816811285	22.3891365060894	43.7337457554819	51.5625127551739	47.4942267140724	41.4220057350433	28.002086895851	12.508436957215	11.9249053586913	20.5415904093371	27.400304704538	42.6831783609865	61.543715751939	55.4413034826671	24.1205853958212	5.58697462510574	23.8664090611639	52.7002257649823	49.8954287529794	13.741588411648	-20.0825666045834	-19.4060598703165	6.98390589695813	12.5105164425422	-14.4858419282498	-34.8235870677019
-68.368035792585	-78.3799931700918	-83.5410546363809	-78.5209708785385	-60.0410742116115	-23.3541136257028	25.9621967933102	69.5287300870098	94.7569576196732	110.732865078263	133.379198970483	155.480569561614	154.366474985213	130.359967047648	109.535190776696	108.052190633373	114.840316299024	109.441772654306	90.1251161772382	80.1536340568174	92.9876764596329	100.443294098525	67.0516353515175	6.42932768647049	-31.8543558322807	-26.8180197094763	-9.67260377140331	-15.4460315327484	-38.214822277688	-57.7351649371799	-69.5424723316853	-66.4455055494114	-45.7876485929879	-27.0337765571441	-20.613389833637	-24.0350893976634	-41.0640824765107	-56.9854037780506	-48.99429181062	-34.9679235244516	-51.2451963320367	-94.585221202359	-126.414475643221	-125.040040797531	-98.8453452493152	-64.2835759893554	-54.3651480544516	-88.0500495542457	-120.288096028406	-118.357293868554
-42.6983575642305	-28.9661774748076	1.36981013224899	45.7368684178611	101.180984046127	151.102942498598	179.58844165128	195.422325291728	214.946905800533	231.380581503382	223.607769543245	193.896038812362	171.84874784915	168.830963377255	159.882682519352	130.296590987192	103.711411979806	101.717628201002	105.608773284688	87.3016358704156	58.4728207934336	42.7179952861652	30.0859774241909	17.4100174346917	24.7905464166638	26.0627643605525	-26.7213392877675	-93.7886680325727	-97.2027936394201	-53.881343193902	-26.7186544112647	-16.5591188025554	-2.38142572180699	3.72682895813191	-14.6706243156778	-52.7131330698559	-85.2733488755371	-93.3320335850887	-91.2395678083397	-93.4407916820066	-83.5723593176622	-52.1057861961734	-24.1089471621653	-26.5169505392243	-51.7522833637336	-81.6401297528985	-119.648464869703	-151.357810662629	-142.42834018992	-106.004120625993
-9.77386453427281	2.39115373937372	14.7063558441836	29.5376706472789	48.781733310996	68.9568111850976	93.1823005579226	119.626612010587	128.802125828483	109.509249217286	83.5145660025607	80.5391358104456	92.8850346965319	87.5566103681049	68.2785195410901	74.4710661333997	114.867168389422	153.2322237117	158.142185594345	140.566163394481	127.878994103771	108.310522787332	63.8467180733812	33.8491310195361	41.151820789801	38.276277003615	21.3699606183882	37.0418890916431	46.6073350826739	-14.2151564052931	-92.603645633664	-105.498284858849	-68.0760704391922	-44.4514714451522	-57.1589329964043	-78.2630204947143	-78.2896861991949	-57.9994290814845	-23.0939206361739	25.0740442521836	61.6339076606658	58.2335751617373	27.5065955394212	5.94302734360214	6.51725355600666	13.0056437421546	18.8161050580906	42.3089830091504	82.2295129606386	100.807793831762
6.57364864753089	26.0871238808513	56.0892492290916	102.518446141866	158.923417593417	213.566759113327	251.626886780415	256.507255807603	230.63983150992	200.017351236415	180.552243073833	162.42157334111	136.051807300063	108.333947313922	90.101317936102	81.6514735449895	70.5623360284548	47.5246173334309	25.3206115007571	26.6351962793625	51.3516253686177	75.7475632765123	88.3943063775969	95.2791634782985	87.1745310744909	56.6177888806585	28.1560806845095	15.0920928698665	7.37470388254047	17.8979839840925	54.243955784294	78.0162448876047	52.2630893414903	-12.1443868700894	-65.4018148832462	-61.2803493424253	-3.8693008076336	59.1549552501175	82.4057320487025	51.1377146695976	-8.74723912932204	-54.117027970028	-72.1371021222251	-79.1779180880607	-85.5284581820693	-91.0997074859023	-95.1846930790845	-100.63603577733	-116.778325066793	-149.02739980411
-30.6159944520122	-12.8845255142829	14.1632602651337	36.4953799787034	42.2089202392317	31.4999365812667	17.5182893409717	16.3819907646328	33.6798565312847	59.8376925060437	82.9987731125845	101.532782727537	115.080194222108	121.114041621277	126.397710577354	135.964344585064	145.740898063226	161.347824181407	183.771524021041	187.549250465546	156.750863890719	113.552071644815	87.1925827151945	77.2775938350676	59.721257289875	30.0370836710115	18.6602406121569	38.4381216748209	54.3929852524706	40.2845166393248	18.2871983903774	11.2173914530215	8.03022764082854	1.6428500936227	8.23063680280503	28.0826054409253	31.1635091005969	1.2552712509408	-34.3316144419147	-39.385734018602	-17.942572813431	-0.737417924156743	9.61465733120889	32.4404515206799	56.2346406910559	54.8885800836537	38.8293859263634	32.795918431264	32.1167676644113	25.3669803945696
-0.307067652379454	18.1198416292212	27.6234966594769	30.1319792640977	34.0217425002859	50.6510511011553	73.525805545579	84.4901808548174	84.4552411004522	87.295990267514	90.2204372421232	78.381717230832	55.9429618413015	46.8100737569079	55.2547622735222	65.4532281492158	73.719308067706	66.0511098630383	20.7838218170702	-29.0189932690215	-32.2135041090051	-6.10937201919116	2.72779263330263	-6.62105659025126	-2.82225073036456	32.4514402979391	72.0832355147987	63.6193798131803	18.2906574657283	6.29537170487437	31.8128690966185	33.4886015830455	6.51113628222062	5.00263284569275	44.3128330936054	79.460126682996	73.4066374950009	45.1639857301299	28.8484681625021	17.9764722638239	-1.34793137508773	-3.48438579977773	26.6458074034285	50.6611604189526	46.0593947972421	49.9309070567749	83.6231744880698	108.983053590909	97.4596729769101	74.3116026038615
-89.5790245501556	-87.6942954475292	-76.1932605436106	-62.5137644045532	-46.7417399718342	-34.1291077275886	-37.567249286429	-58.6277687292265	-85.2930612610089	-107.880598493251	-120.052880138546	-114.990130570173	-96.7116456837257	-83.2022780470208	-84.4628992585136	-92.4696077670311	-104.139247388409	-119.476176165149	-114.833821352777	-76.344292538279	-38.34436801255	-25.8570138391012	-11.7303281218378	20.0201822262219	39.0283427791451	26.1878935811544	5.53848720288301	6.92549946816693	26.552566386199	31.4952746061781	7.886951109173	-12.5626859624116	-0.732518220229492	20.7062800676993	10.0338523268308	-30.1999550244314	-53.4047853288798	-29.8934881020417	17.958883658274	55.9566750225974	83.0999037686544	104.217424349503	99.9880668748111	65.3831406099376	32.8080599854261	25.769518520656	30.6341631975803	32.5335320421492	40.6064634124558	62.6722335252913
-143.626049495517	-133.02814430924	-129.878612948971	-124.695432718806	-115.811683730205	-110.015833394961	-104.040689164353	-82.9986994220341	-44.4981020057925	-11.4991438862228	-8.0971879536608	-29.3012453487797	-46.944470750421	-43.4469972015793	-29.0186455000549	-24.396012366615	-32.1034542164706	-33.4529811882768	-23.6840482782785	-25.7875290249398	-44.0795529615526	-49.5642116284324	-39.1942915178043	-41.9881263669394	-53.5905224284753	-47.8040879583701	-39.2207300996827	-53.7886070491781	-72.7668345499344	-64.3646326436864	-32.9313120842571	-7.57571701116973	-7.9473296705203	-27.3362885155807	-38.4882483210678	-25.2753075269557	-6.10038828247731	-7.00907730681107	-24.1956571012667	-34.7451055890975	-31.4341621984541	-27.3839157396474	-26.1753860462962	-8.38294000890813	31.9695027153994	66.2724815537371	75.0683282128349	75.8472413155569	91.2341527793019	123.657583910781
-195.465015564871	-199.796388276696	-190.515177502138	-174.226714757129	-155.301872773839	-130.993409178788	-101.673461034189	-68.6616402925328	-32.5690756540303	0.657110028415058	26.1142554035915	46.1093135307217	59.0494682694007	56.3018994272705	39.0854577403764	23.723236943162	23.6456455318296	32.9721921170012	34.8677296875386	28.319523081461	24.6787213021051	13.9232187119204	-21.9363946281957	-63.6722344605271	-76.8017164183478	-64.9480084286457	-48.7824381473324	-28.1843231666244	-12.1834465342429	-27.9024217418291	-72.1088251984675	-111.548074266274	-124.376948068762	-106.226396072772	-67.2847676822172	-30.449066499653	-3.05445437444405	25.1634605276221	45.8682232930422	43.3656470663486	28.372261357385	19.342364476871	25.308671112205	46.1758449285164	59.2809654120762	47.4686460879974	30.6362282240111	24.3170309450275	16.6402862398081	-3.5219031191376
-207.314697328536	-197.850606938138	-199.025929574135	-200.431132722535	-185.817338649846	-156.954429794603	-122.750121341841	-83.8825806365689	-48.736801276213	-29.5119508923458	-9.06220865104961	42.9851243145778	117.007984207621	170.49991878295	187.156796315703	189.958096941548	194.341264214109	190.098129301505	175.935501420887	162.813998530405	145.6652348649	121.702016857152	108.554586465014	108.489273366169	99.4096418642292	69.8736183174956	29.5201507600438	-3.1710392227472	-12.7998968138158	3.98488287946925	38.4695307852545	73.2947715474824	93.4894905512345	100.097221702746	105.064697455711	116.186331854598	125.754397226996	116.624329374846	93.8959653167797	85.5677768709051	94.1851657399913	93.4419087726516	75.2898570093608	50.7578920517043	27.2054299000434	16.8973758760167	27.9776039345238	44.6073197287963	46.8254337905408	31.1894034341824
-251.841199291481	-253.584515833141	-243.3619088563	-209.388152177561	-163.836819836003	-133.203979708006	-119.923207127887	-99.803879879913	-62.4473010981607	-18.688628256229	20.8513156144299	43.8569918978454	46.0538014451672	57.2479629887517	110.192889836452	182.05456347718	217.14368930452	205.808674001869	185.581143736506	169.329769336688	143.000187189362	116.805267334854	104.055274451737	89.0311773725564	63.030936692201	39.6562168681777	27.2459223559757	19.7627747875071	3.10413866099272	-25.1441757537314	-43.5648223843066	-36.3060455339641	-7.38596405935633	35.1740802560564	67.9222171140734	57.5906975705065	11.097233958027	-26.6617004524256	-33.3793897333259	-29.4374466530168	-40.0105470838069	-58.3197298153242	-61.1529363721773	-52.2877067309452	-54.8065147023101	-70.5475762385947	-86.6627812000094	-102.780889522085	-120.362666224883	-126.264033080763
-176.593966011701	-185.841390863572	-186.189766063115	-179.536554668303	-180.972219173393	-191.77084447762	-174.73107641091	-100.156862210292	-5.57147922838409	51.6030120677376	74.7736476517223	103.642433170185	148.138326608047	178.599114334531	153.782760908483	71.3771642589183	-8.17362926639703	-25.6264892171927	7.9374286837179	36.3788378389157	32.8538319400629	19.6575241075905	18.1881465648225	20.7913667976208	17.0574854357097	8.78489766348733	0.389042914188467	-11.2185711409258	-31.0800470680672	-43.3124920534964	-30.8101533040732	-14.5477296509856	-20.8526771725797	-49.7368397987232	-96.1927179357026	-135.515289641003	-128.318890952001	-92.3581315500685	-80.9826187377198	-91.9234950120451	-89.5797592827509	-68.3977387468855	-41.9603644463174	-22.9522217678194	-16.3236955947242	-9.74646081816233	2.74767312791207	0.102828886703556	-28.2266678854968	-57.8730321212755
-161.992925242184	-152.532121827777	-142.331513689337	-135.836098610874	-129.765730618894	-101.636972536014	-33.1534177428305	47.0003659526482	85.1929273345991	74.2157617749007	61.8402973259889	79.703815137902	105.97694974708	109.489324633467	95.301875562759	93.842606956546	113.697986618187	121.183544031255	85.602928380048	21.6960546645478	-32.9906982957455	-50.6212664659775	-27.7094256506365	-0.691909422394431	-12.3985061476538	-46.6839912408824	-54.8991248765591	-39.3041971600167	-36.3948385144451	-44.7987271320415	-44.7000413802112	-46.1269323160661	-63.0087905514149	-84.9549406434454	-90.7228647905248	-67.6230473069252	-33.5593861049967	-19.6153239370317	-15.3276495697834	12.3017436151082	51.3281905666887	66.4857541092318	62.8242387010027	62.9061196067906	59.7338059165232	42.3408442884862	21.3620194904992	4.51628508834953	-7.8464130402898	-5.68350536611104
-71.4622934818455	-83.9767271508683	-95.1815205033462	-90.1763039475259	-61.5111193853818	0.865743396298834	90.0539703185474	166.444580600171	206.343352994768	231.578877590345	261.749425700183	278.755703935058	256.455471015456	195.881001192049	122.502139358624	59.4575587842478	10.8531927829238	-25.3856773750847	-44.4466365559456	-42.7958038998295	-26.5813385210664	-8.48515240235494	-1.80756782737967	-21.4879870663407	-66.3034375467854	-92.5912866040874	-69.5155092497173	-46.4273348266351	-73.7881283639618	-111.236262689157	-103.065660850831	-69.8231973875132	-59.6012657504722	-72.7203336359388	-77.0946225538985	-63.1295531837722	-52.527947028355	-56.4553516783978	-57.5520790881003	-47.885040101383	-43.3076872749714	-44.3546004425282	-26.5376859588655	12.2399650216664	34.1163190094506	22.6133761137669	12.522782174418	20.0528633047254	18.5761658623577	9.12413750690622
13.2770421259591	25.5739519056534	46.8895388700979	86.8072269680669	139.685618856273	196.144386516117	245.508955983451	271.143432908445	268.818989187537	258.387052525668	255.47865440968	249.927390921245	231.528798625565	208.706127457247	188.721299761471	165.928093233753	134.210192968093	97.1478366793194	58.3152616651074	14.7818347413574	-25.428299849383	-51.4078236716168	-76.0264025802373	-107.360592024271	-124.536015036631	-122.876922227802	-130.582196254393	-159.189804241511	-185.365503738512	-188.571413935157	-175.919581029767	-166.799052743488	-168.936042421805	-170.183623514842	-150.269662330942	-107.954316687863	-68.8625913373662	-51.9240272791384	-43.6561602644193	-23.1638932883766	5.45019127005522	23.5658865681547	22.644907109729	3.58587114403658	-30.1348711010067	-66.142053950998	-83.638605800633	-75.5674000725906	-57.2338997933645	-35.487473792102
77.9089353059221	90.3831584012519	123.963527939643	178.992821615267	230.496882240922	264.392920284779	293.313498056888	327.79084200042	364.375283953419	401.558506289074	422.058271453648	391.588149799288	313.22447601397	228.196962579123	157.343018672464	91.8737264686144	29.9858401528568	-18.6598350237896	-59.3133531214396	-97.0958277375726	-116.365196193493	-126.307410153704	-158.855593810057	-193.557958940515	-192.990462123312	-185.521540417531	-203.291636782578	-217.128606083309	-207.617849341658	-201.312482085984	-202.336409385798	-181.262196630371	-142.535856374094	-122.809341313858	-126.241965083823	-129.993911988458	-133.919578687217	-144.264559926171	-141.795104508058	-123.42834215369	-124.447731741172	-153.446506510519	-174.94561790519	-170.15029752645	-152.440871058581	-137.27216662511	-123.394717412218	-101.455864883628	-80.7314663205014	-76.4544823550988
113.699391448392	140.186308358232	183.9808145689	219.280787009793	234.226880325294	251.566695143105	289.360397736664	324.737031646958	330.504127148705	310.569020165938	277.74030011282	248.09146722031	242.657935914147	252.811578840235	245.353296616803	212.837313029816	175.098861165263	138.866049577568	96.7166066117333	57.3626107751979	23.3225230478802	-30.5981924415318	-91.0687050376409	-107.584194905589	-98.746155209891	-126.093592513267	-178.14230975309	-195.576886919077	-170.297991104508	-143.927206785683	-134.586139540489	-134.075714696445	-155.311096711261	-197.612262466694	-214.674770695287	-186.721736137762	-148.354941704665	-123.124328338585	-107.867776398556	-105.563098455528	-113.959404547506	-116.790911014705	-114.743190404385	-120.958672857713	-135.417601447853	-149.449025441644	-149.449435931274	-134.696709238208	-129.292365201458	-134.997055284819
51.9048655482893	72.969531061695	92.8892709726769	112.442871279068	133.900676780753	152.905765667056	162.257408419437	162.630730212982	160.604195151	160.162997955297	159.123922718029	149.456718041413	123.977943530709	87.5553922628952	58.4607345505064	49.1270257657498	47.6202233635483	35.3010515602003	17.0740166852245	7.75603794732329	1.97099624692148	-5.267945430746	-2.62633565326591	-6.86592192409585	-50.1695258741474	-102.257590090658	-102.301914862485	-64.3309059349544	-63.6388201037927	-119.044305206133	-166.917602129785	-171.478648582902	-160.682819570566	-142.471187107505	-106.61650005209	-82.599478996276	-98.0453390774728	-132.097647724148	-152.654047074919	-153.87147653922	-151.950352808498	-158.872067856388	-164.130662819764	-158.752417118784	-153.011450934614	-146.913313018792	-129.428245001879	-110.509595315272	-101.125261740066	-90.2209043752456
60.355545792709	83.7525477231744	92.5055623288046	74.5361471081063	50.4230200624884	48.1812281142098	60.0508558192746	51.6695410324542	18.8785555456945	-10.895535411551	-31.9789579762404	-60.7567766567419	-95.3382888426807	-119.222422580473	-132.922447420591	-153.239643322871	-180.373634767752	-188.92722281967	-167.451658595557	-140.015532523462	-129.563174844331	-133.698856991885	-144.452122862594	-150.769274409249	-131.707448571263	-90.9906424988136	-71.3161977446258	-95.4714881016771	-123.661335570394	-105.492353583274	-53.9418439167748	-18.9391966190739	-7.83001169376102	-0.84354962220803	-4.65614836442991	-23.560673720663	-37.059106479051	-39.9081053726219	-49.8787904775129	-75.4913576112232	-103.600359702803	-113.214730723904	-98.256110233807	-68.0713692127091	-31.3451811590431	-1.87273169581449	2.26594571755757	-16.9840896429157	-41.1529012940247	-60.0215255128052
24.8292247513669	26.1378537238285	25.1740299041194	49.1786249599051	83.4959379448419	84.5989132078185	45.1003020198025	8.15593333040739	-2.18608976676308	-20.0514057255316	-73.7725239941637	-135.002547015412	-168.320410559978	-182.576665172841	-197.739930767744	-202.834259117222	-184.530276325542	-163.268864609386	-162.571115128682	-171.74948920727	-168.418977800299	-145.364605452614	-104.157366026253	-60.4544794180886	-44.1720405219182	-60.5997689027493	-79.1560868570373	-75.1915586700238	-54.542684138875	-43.8171696842702	-62.0598815429471	-90.7105845420848	-100.081565989335	-93.0610964182132	-82.5261288536778	-71.4757572734432	-69.0266971622346	-72.8192337657546	-61.3968639920378	-31.6708351118229	-0.453103417544856	25.0193156049441	41.6043172695567	38.4225340061225	14.2526402098282	-9.58442680112224	-10.5626393256095	8.72575415299452	31.5260158729761	47.0746893703501
-54.5434940193822	-60.6588491994583	-56.1138229705255	-59.7425505734947	-74.1849120772129	-79.0462662730939	-71.9453516829904	-74.6119326900896	-92.7197011147173	-105.381440892444	-95.1858613432548	-73.6241473065152	-65.4386207351181	-68.5456277987639	-66.3342233597841	-69.7530677187898	-89.7613894552474	-100.67544879886	-88.0863221824164	-78.2781960226666	-82.0997065208936	-85.5729090233182	-100.486752520079	-135.91119279578	-157.056696644048	-142.157577084572	-114.452231495286	-99.3683233202509	-104.963165205899	-118.9200434658	-121.601403055643	-126.625346553715	-156.644916709511	-195.136038550337	-222.708916638871	-241.647835313153	-241.048492812219	-211.877938356022	-180.039693113839	-167.228506051549	-159.608883491651	-144.857260564301	-132.67703611741	-128.882309906058	-122.567811157708	-104.357094127247	-82.9831267772208	-71.8520459817496	-71.9147671757462	-75.6296983894703
-135.67651854138	-140.223312349691	-147.79232762368	-161.108765223114	-171.940667777463	-172.657294544042	-159.854707818397	-139.848483096723	-127.705011325552	-127.12061923005	-126.117823238422	-113.399804979701	-88.1758324037414	-66.7764828014801	-70.3214890099173	-91.2025433340934	-104.942516044593	-116.803422806558	-142.994626810575	-163.462431842984	-155.326159746741	-133.717373455542	-110.850215149743	-76.0249301774264	-38.3967210018998	-26.2039618842871	-44.6296863898824	-70.2388527590921	-80.4322097450109	-84.8072892670151	-107.088915178781	-127.025129112577	-108.817207700692	-80.203850996641	-85.659944657933	-106.44953148691	-113.05970596332	-119.915909422623	-136.218395154545	-140.031589823418	-122.424792950814	-101.453686938849	-86.7744775260374	-64.2218632489397	-24.8540059623223	10.8089135527623	22.2789491801052	25.0799569162736	45.1155870603228	78.3053651201785
-157.128334663727	-168.700667459347	-182.72195068405	-190.872546189034	-190.655388940196	-187.911678352565	-185.891560191832	-180.573005416336	-160.168080270076	-115.997392792387	-59.6841510247179	-16.302779169066	-1.59112906355242	-7.88350180625844	-5.51312109160322	23.8146673877288	54.7447386781875	58.5248091003871	53.0334552392889	59.0875178707712	55.5079368909754	27.1564582034453	-4.14983051458026	-23.786521992897	-39.7915437750183	-50.8320550663545	-46.5478629500911	-34.8900457787094	-39.4394174603627	-62.4867775874165	-69.4183791219466	-48.5783475568111	-47.8221157832551	-80.1283133508507	-84.2657958876425	-44.8917488589964	-16.4842404415591	-13.3753986183898	-3.39155575704014	21.0209127671013	42.5351498389859	52.6850818863865	54.9205445990872	52.1636598202458	41.9983554506387	25.8000189039899	17.5325769380755	23.2934504597636	22.1296936486773	0.110297373175944
-198.832338123417	-219.898517175072	-239.221984186923	-248.498258330279	-247.135421926573	-238.811923048011	-227.381049867347	-218.232753249827	-204.783384333647	-175.614812048958	-138.912744865957	-105.947127966026	-67.7904615486951	-15.0120406059907	40.3103007198647	75.6083010925546	88.0803354626914	102.332298078248	131.026907744309	150.836133084814	140.874263281874	112.963283552382	84.7626392204296	54.6131596630921	16.7494632037555	-22.6269784623326	-53.3065316392394	-71.9827964914107	-80.6129801560522	-78.7057468886879	-66.3260872931983	-53.8200195931738	-49.4655218485144	-42.1781673577244	-21.851614560773	-0.424606183224961	11.0788020836885	21.6584798913681	41.5389781101976	62.0765821373757	62.8887049402536	40.7495698374054	20.6255864592447	21.1639401760352	27.5709539535352	19.2625404261881	-1.34433524662042	-23.9941260557331	-43.7042841357402	-54.3372285933007
-132.879193759122	-154.648464869081	-169.70462245716	-178.729495508298	-187.471265559397	-189.236329813202	-178.469189208647	-159.931390109656	-128.450889419071	-81.1671952761712	-40.1865229013742	-23.0241223296835	-23.3898199572771	-37.6637982618769	-62.9106813198269	-73.1778136642756	-44.1058962714513	7.28905964909521	41.8331752887436	48.4269330078041	44.2049971170126	39.2375408272912	34.6616653553532	35.1103539616195	36.7774743735352	27.1877161799754	3.86860093488935	-29.1623021360105	-66.7698653556228	-90.4969498245791	-83.3572009516496	-59.9630511995036	-48.431138702604	-46.3482657890977	-33.0808906484104	-17.1427241680536	-16.1898897894589	-11.5585959126562	13.742498721548	32.6168537566322	24.6029813891595	18.4557291342545	38.4228339501973	57.4657842496801	44.6280839469621	12.6239073535253	-9.92169401982652	-10.3604966231919	9.2536774500967	30.180463028195
-94.3367907051486	-87.1856218531497	-87.1692365314017	-91.7212222675241	-88.283335655046	-72.3771038575285	-60.456926149916	-58.9427960269319	-44.4622694206541	-6.5656106227218	23.963833486536	19.4856706051851	-6.59094152486088	-23.7045535217244	-7.44403248577497	48.5086855933019	102.852934174407	99.0611506916747	48.5733715119795	7.30025197349496	-12.6361876799571	-29.0365121025881	-33.6958824674422	-18.310353457424	-9.49715433948778	-29.4432625109951	-60.9951837727019	-79.3777692021615	-81.8375946176371	-77.0162692927492	-76.1637155380027	-90.6139975046341	-117.263605581833	-135.043015111782	-130.178958947024	-112.804979173336	-95.2658432556898	-79.0355794820297	-71.2347801046071	-77.1323230698087	-78.8073978619729	-60.3655756679567	-42.790517444995	-49.6961315354365	-58.4159977537422	-34.4120324997413	19.863631899135	82.9358246429016	130.313217474142	133.471212714743
2.74801427194232	-7.60392810407319	-15.3453039295951	-2.44963004858956	24.8615168049937	46.8018013149536	59.556605585394	79.033637118942	111.390122996052	135.726566672331	128.795015787062	96.8548883692152	73.6759333897047	87.512585014164	127.638702546851	148.760327760419	117.341203819968	52.8644085610111	9.90691913839966	9.27884978236218	19.2309612017441	17.6099817807029	15.2031003648675	15.2066651986778	6.41423113808063	-13.1269249666322	-32.2502419048368	-36.7163493522663	-25.2777094068279	-11.375644467282	-0.205347954831836	13.9257793816849	25.9388209141173	24.8760742828037	14.0165754021956	3.63483107962184	-3.17431272411271	-1.78840464118666	18.7539839337446	55.1581132926543	84.0435635301621	91.1361376601451	85.2213982666397	80.6629009847147	85.6351472080362	96.3338615372862	95.6102729334134	75.204047543263	48.8457301586692	31.1385384148614
12.9589721094318	14.7881074763732	30.8734951377115	44.5985072097892	38.0479736646074	25.5664899713717	36.4522182657708	70.4210043993762	98.3401384869176	106.869258442396	111.793325327489	122.26214173763	130.302093222683	132.55261745691	121.713816545672	86.9160915559881	48.1912732382463	40.0175247626823	58.8958505934653	68.6280136185443	50.6894210358023	22.6783552824383	3.66398000274088	-7.95658387086411	-16.7524666782233	-24.0333375983267	-24.2024105691897	2.31402658735619	54.9780501193294	100.426684983659	125.482880167747	145.937890083174	160.260378153938	156.542214820495	145.587717424555	147.099251400611	166.995326533953	195.24381226784	208.245126702439	191.541453849173	165.258923250569	157.608238775033	166.709906725429	177.667105723237	189.340861259637	203.511483601083	215.907443140339	226.559708278806	235.451693887669	227.154120178967
25.1161438239736	48.6602884634172	66.5201621025373	88.7267647595965	129.079619452032	177.550581244749	207.000070510726	205.981625217642	189.20034247041	173.244585115881	157.261272823015	134.166675055018	110.526331228215	99.1257914334379	94.3483359847222	81.7320526062065	64.6842652545429	52.0103400976668	39.7903412519231	26.1332817488271	20.8076415935425	31.4813220675257	52.1029282525278	69.6973923455728	80.603737532864	93.5909323009274	116.531235709858	144.321522642135	161.32165428092	161.588320221531	159.916287911161	163.964655563951	158.099796556119	142.476465093968	149.660504560357	196.184556338815	251.42134914533	273.633876806241	264.521439544153	262.149023298291	273.889331153281	268.597238656261	243.934645090944	228.227762278224	224.655519825759	221.111419198569	218.562616499636	211.837551156616	190.545683352694	161.498430523254
19.0333063670671	16.4575199076068	29.8771635003515	53.9674045402696	66.1856374988673	63.8312844624722	64.3948442821932	72.6278195259745	75.654647803166	70.628780417281	72.7448908937889	92.6594574139792	122.731341589722	144.453483746407	149.031113943764	152.133959074559	169.761765798617	191.988171803142	204.441581746917	205.892440713033	193.994827027889	168.436495120294	142.982555583252	131.082405874974	132.821158785833	142.546956912867	153.022394124017	154.012300643742	143.03028126439	134.423546518206	140.714685312062	154.834611994963	173.191397360258	208.892482911323	254.685700499073	272.229880589007	244.41305499779	203.302047422586	183.800109774046	180.188389675623	174.12643766107	170.468139470248	176.999246575434	187.534433771016	198.85893963594	208.438146675362	207.817830117507	201.500941421046	203.166496901825	214.115411274904
10.2565702682933	30.095240797928	34.8654794190088	14.0549017113172	-16.0055006698057	-33.2628701033083	-35.8657053444968	-29.7727019965893	-5.02934148769574	50.7726871714642	119.93108705063	166.323050176504	180.73001588027	190.026754598311	218.574301202153	254.600066440301	270.603448101622	263.616639985112	244.510528428394	217.163648234565	198.645399258315	208.412961458708	226.653865814647	223.608700448503	207.894967225275	193.90462238156	172.063659820766	147.012014193171	146.598935327938	171.37719136912	186.653507455017	179.840345245765	177.854135041717	190.179429888437	190.217061841286	175.900136505757	185.438167727392	230.592585847327	274.488575940862	288.780461592859	281.314978912088	268.429366921134	261.201264465629	260.532400305493	247.996906224532	218.844743931637	203.514912508633	213.19568190575	221.832908368791	223.704535977667
-56.7159076945197	-78.1683571972165	-97.8459020173068	-111.985948111973	-120.311852234984	-122.921735058418	-117.456273515857	-97.8057497741145	-62.6001242749592	-23.9536376570346	10.9745640617135	55.9958725672854	120.416363635445	185.13250068338	226.054702036277	243.150900289321	249.707980486464	256.192097228629	273.299761513057	304.148271650695	336.015936187037	356.292458510648	363.435846847473	362.568417640357	363.528778758173	373.148037471727	386.948772327391	396.512689243759	395.301445003645	378.803436604145	355.704137762725	347.811519020814	362.042666533878	381.205018460341	395.176222090896	411.634215776033	425.857603002447	421.24769499914	405.22241419389	399.413811682831	403.529989436894	405.443520440317	402.346315767291	397.373188471753	401.238070927468	422.84015216651	442.023929129672	427.671229942363	386.890287324277	352.956019031499
48.9204449748549	18.7966371257487	-24.1605397927156	-80.1429471686312	-143.065532133203	-202.531616713459	-252.179973783914	-285.466198641093	-291.839471705927	-262.644656185655	-206.245019572547	-149.631025735075	-108.192512239566	-70.011363641866	-22.0638825564436	36.8699851141452	110.906311947834	195.561442615079	263.282717807069	300.156493598329	322.576358045079	336.996643926269	347.131856245594	379.464083221953	428.552338086474	450.628768307599	451.052004854343	472.137529246566	509.214488090765	536.088467821839	562.09273366223	595.258918131099	606.997015624945	584.746741739587	567.017018453799	582.728731848813	612.671099153197	636.744864691657	652.204827831173	653.751560962586	652.214016687495	667.569949221571	689.555782995536	700.262062671106	699.913323932171	680.999129588103	639.387405585547	607.725655350125	615.848202171041	639.922844311344
-232.815832288281	-251.946979410874	-277.074437623308	-286.770465999197	-264.938848773581	-210.67526504338	-124.582385169779	-13.5215961040068	94.5518520329177	169.553161070569	209.571998668436	237.606732774255	273.094392817083	313.60798446039	347.48542165652	365.793863249642	355.699091162803	317.970305164096	281.74973291755	264.374101854185	254.436190496883	254.389135011855	271.070872722402	275.818691646042	255.302344620805	243.392352548138	245.935606133857	232.790550966336	211.732426967199	214.104377916311	232.456052878504	235.837281295688	228.748994484478	240.768199901823	258.126885115096	241.010277669356	200.551449011779	179.733776722573	192.936094884033	230.075619899419	272.970516889785	303.735380421927	324.66747746015	342.394371425839	343.395055963069	327.062917192792	318.650311079174	317.801015818563	296.271730691981	255.940041244707
-364.647396194324	-382.387144720741	-373.789803627875	-342.510039955497	-288.041363073895	-199.122071127073	-81.9481880186166	32.7365302616273	119.201218893193	172.455719869702	202.389237036232	225.171632568848	241.300654729986	231.051233007707	191.487571130699	149.810257495641	128.12009541198	119.818515382206	105.61762441894	81.3484574046793	58.2606230784611	37.3071868210698	9.36070834679409	-17.5880388501899	-25.2485639679727	-14.2107202499944	1.9705791324802	15.2361458551857	20.2997349444442	13.0347644476339	-4.45019609643793	-23.1528854717289	-30.5140778870436	-22.2737182147943	-7.89635030389956	4.3192740640983	14.9318365234345	22.488802363272	22.5964853097128	18.7691021564961	18.4736639797188	23.0966059216162	31.4358094675547	42.2921703775752	55.2383612918778	72.531396919338	88.4801712177032	93.4004215491756	91.7225266416684	85.1710659376823
-426.527681395008	-479.552312926436	-507.984279328197	-482.675232982152	-391.241102685849	-268.067669005746	-166.667134706098	-106.023566363582	-68.8338518648334	-32.5289688047975	11.0259292108859	45.4297714816837	46.4663565738941	20.7789829108224	1.07431989745388	-2.86464119502139	-11.4399261012201	-31.6924529332275	-45.0344281904357	-42.1718507789596	-40.0816264204227	-52.676735456042	-68.5910683129766	-80.1431656518654	-105.403795484258	-153.469361554509	-199.193581799581	-215.900663573957	-211.903589732466	-217.470475160197	-243.479846930248	-270.350534821266	-280.1739943408	-284.485118133576	-302.915523647487	-321.373569660431	-309.860618206887	-274.841539910238	-248.191306830988	-242.776709929137	-246.066524626376	-240.764922619026	-232.340002858516	-243.619754381742	-271.596436922875	-291.057481232191	-294.395584126591	-289.540646507813	-283.66141182633	-276.563590171047
-354.722790772563	-408.710812767593	-426.593872674685	-396.135714632177	-340.683032260842	-291.523755070336	-255.331492741636	-219.396368728595	-179.168101820927	-143.561509292681	-118.10043912268	-99.8941791226018	-87.6454437829793	-78.8703028979586	-61.7495538725306	-34.1082260280177	-17.0985710656203	-28.0263763006039	-62.6319792951943	-110.508347104224	-160.11071562995	-192.122825407952	-194.571373742353	-182.449191421922	-177.927986151707	-178.414419504882	-175.704165737235	-189.832520316094	-241.30029631222	-305.571130661686	-338.178292763246	-333.961353212673	-326.247131429112	-336.187047908386	-348.723292881705	-341.427922108514	-323.704334913629	-324.614826932041	-347.961201763868	-370.563624530318	-375.31995942845	-369.246617492983	-376.191418630107	-401.018467095584	-413.525610558218	-395.971733400454	-370.441374226911	-357.037134178182	-348.216810107537	-331.841672490589
-328.014822936751	-378.77436089259	-371.659443820442	-308.877043282753	-224.140443366669	-135.481191865135	-52.7757203611101	6.84322639117233	43.3524333479424	72.405276052687	97.2228009247959	103.629643629195	75.3973248234912	26.4729512263172	-4.40503136258481	-20.6998650743349	-66.4262990565722	-142.077350864582	-196.292499282595	-198.854989371092	-169.919350302673	-144.872974339897	-142.438685799997	-164.057602227701	-202.319439988256	-245.300746742648	-280.82884963354	-301.918914278092	-308.239576531264	-305.316547473894	-308.254970799195	-330.057304320159	-355.975164093421	-355.87695243925	-327.403060342848	-303.03876399855	-305.607549769651	-316.15417422674	-314.632419206307	-315.100252571668	-321.889305383085	-317.819425746038	-312.890778504799	-330.754493186895	-357.021991331937	-357.343942453864	-331.762789580333	-309.131925567596	-301.249865235765	-303.435086286128
-279.140300132864	-299.506844589733	-280.216807584743	-221.111716085367	-131.083772756885	-25.5192553454023	66.4898492974572	126.341040953846	168.322131363889	200.904694237134	203.71385645786	171.904774795618	136.046614458468	122.926765843243	123.580102855749	108.694041623061	73.6197014778187	47.1310978845994	43.8910723422677	38.2675280117704	-2.74651392048609	-78.1880727119142	-151.649957404702	-192.776207154454	-209.595176569774	-225.818012986023	-246.584190478746	-267.578875488661	-293.092955286838	-320.784522135423	-331.448804072253	-314.60820074617	-285.978410274844	-269.244813844395	-274.288300776747	-292.496381093331	-302.958547118791	-295.005323461698	-288.296763996961	-300.274334825428	-305.951289418807	-282.447096480569	-261.564409484375	-276.739383655078	-298.613483072541	-283.587172394914	-254.995686457061	-270.776100803198	-327.859928539997	-371.063262891828
-135.508059383436	-160.028413118353	-162.38794075004	-111.359781768282	-10.5490961387266	90.4531730328191	148.710164918235	183.413267289171	231.55092936129	270.666785724996	259.951515736253	220.951949132982	193.96696619483	166.549315845152	114.560733331779	56.073213600539	18.6647076604833	-3.91198602500993	-37.2557926893894	-88.0416954898471	-135.034120879409	-153.726661234307	-140.622364628337	-120.184686823776	-127.391727254122	-167.68843222421	-210.839863867374	-234.526559543205	-239.335970534088	-227.109837665826	-207.848447884625	-208.461911243525	-232.824162935677	-240.849871565038	-209.159902503558	-175.228404202905	-177.793743546454	-206.663199516727	-240.818598787035	-267.134056747802	-269.795892362775	-261.687187724514	-273.228298989974	-288.267277985642	-265.02969076447	-213.187131234722	-189.82716027002	-217.559596173492	-251.145450112591	-253.965988769542
-39.1696968110834	-51.6119679442185	-19.2403959678179	64.3049348519345	161.307856780234	230.854566322738	274.247520408112	312.607931786497	340.127327748004	335.175611247021	304.194688320794	280.743482615551	278.950812653888	281.728500972299	279.818958216194	275.245364610012	252.749519532906	198.87869757402	129.077485495791	65.6228704132974	14.8853088180616	-27.6332284863712	-68.4229090006031	-109.820482460889	-147.917006121201	-175.705576138212	-187.524592938198	-185.436869501738	-179.167745849282	-177.134290455436	-183.015970298866	-193.082767188947	-191.945323061166	-175.355996261377	-175.320209435414	-218.478579066134	-271.08450274942	-282.620583981672	-258.603035014776	-233.250667666291	-212.668993095515	-188.195474856207	-160.725329410311	-138.558873878273	-138.374402050849	-168.168579215595	-204.651634396857	-219.811612585645	-216.880399347728	-213.266848583232
-23.2318263048606	5.38791400806241	73.6458151487066	159.058330314538	230.860190254141	278.820653352745	309.008709493137	323.812344482446	319.949196092912	294.595130321158	251.275315268269	203.205237729235	160.498371767705	120.16126242295	75.3685105799267	21.4017360050233	-37.1230990510882	-79.6771775736832	-97.3829105866009	-110.602932933043	-131.415184380472	-145.864833181838	-150.066947957264	-159.371390451925	-174.157239529963	-175.207355011043	-156.790486599553	-137.008173477929	-133.796531618192	-147.58924664874	-169.08074220378	-191.257495934843	-209.643899674593	-223.628863841058	-237.158273940103	-246.374846805573	-240.98748658816	-225.511014101356	-215.897464141528	-214.766758340198	-214.13293666963	-216.301687103815	-229.559830040558	-253.260312679667	-278.522545947707	-289.949801989367	-277.50935006239	-259.570160191339	-260.724140115681	-266.933713449973
41.6123912542035	105.267777745146	165.849389142361	209.051386597111	239.223375556108	269.983405762062	303.275579513712	322.043698370445	305.405951746504	259.377538084828	219.878008402856	206.494843363111	197.464643255948	166.751103526629	117.484394469901	70.9163581261568	39.1853080305522	12.202873693865	-22.2695947717652	-49.5811982219773	-48.8718028853696	-38.3073669936094	-52.1154067897818	-77.1373393138851	-75.1405080556572	-58.7655470305241	-72.9019183363507	-118.086334546648	-155.097609098421	-162.949316613952	-154.425073800531	-149.463623789362	-151.0324282971	-152.682384582586	-159.188874211654	-175.896632041265	-189.735064692492	-190.744837536467	-193.332271080661	-207.04494019933	-215.099994418536	-204.326245465498	-184.853341264594	-171.655875461827	-166.539617322009	-160.943554818166	-155.67857326129	-162.618308920148	-177.434190515896	-182.951500804327
6.49907160822235	31.7365300497573	63.047466553976	106.399258874232	156.393291265061	193.017841087744	202.3879753969	194.480849860881	196.448180314998	223.895836485916	254.204886602466	248.992087968411	209.670036653991	173.736441791235	158.323896354575	146.249673476733	122.392401606405	98.7736052043566	90.2756910052908	80.2201949967339	46.6614799688886	5.98336667324066	-7.1317514366967	8.0816504894861	7.58494465618626	-40.937911687576	-104.975021942333	-132.239015735181	-125.177410736264	-122.561882980279	-136.804185918532	-146.74803700553	-136.108147464893	-118.999115395178	-116.861007709583	-121.46582033233	-117.078150448532	-118.081447978244	-136.003628468925	-149.502809868453	-145.041958809537	-137.639837029518	-139.064121835851	-143.415590963	-140.709171790424	-130.927353817138	-124.280887238176	-127.413315039546	-135.077342094715	-136.986002078884
1.61957678434532	3.1117406356883	-2.90564070150151	-11.3024933738776	-9.02814541956614	13.5136143624081	46.6627160644341	71.9961475513678	84.3487318585376	89.5369481581252	91.0799875471284	92.8425753778631	99.1814267897505	102.163761505833	86.9288837114344	54.0518223178614	17.5584846700411	-16.1072311495917	-45.13530924552	-58.3885162289148	-51.9161517792308	-45.09307795328	-53.2708801499796	-65.2137494370655	-64.3610282976819	-44.1667032502412	-5.55339933193721	31.858146554907	40.4789343308506	20.5176172630539	-9.94819314805572	-47.0998791031638	-91.0375046221787	-129.129485163376	-146.496844419373	-138.614921743359	-112.433451616089	-72.9471447585811	-14.0766596337984	60.2393516728863	121.475391906582	145.455172557997	140.834702052397	132.673550030583	131.300174438096	128.935918120951	116.113739514503	94.9648953218675	75.8686112091798	58.9124313909077
-98.482070928288	-87.7169204513019	-65.5192433874474	-27.2887618490157	4.35402044303443	-0.515755689776483	-24.7556558522583	-22.1905517467362	9.14405446284677	35.1121090039143	51.3806978205812	79.1125375243767	116.951897092471	145.652582858667	162.137101028836	178.868610164883	201.199841579767	219.389547056188	214.620381449119	176.345672034709	125.60203484773	100.310112176839	104.009173157415	103.011591362278	84.2122589808799	69.2507997879513	61.1999025193964	37.738016461025	1.33406803680002	-29.265912570235	-50.5518594051892	-51.0761926109358	-19.8234199431553	17.5817510288711	33.0292712684068	32.4491942271982	33.2208414955765	42.9200401936419	51.9225447786949	45.3685852455063	37.5317536327405	54.2812613744659	85.2126063383592	104.094062428387	106.273126573126	97.1499641976628	84.8020493952263	81.8792660784741	91.0858058218038	105.693083141022
-198.851492603305	-211.189029164569	-201.841725107496	-188.103103743035	-175.215274968567	-141.719104151269	-79.7915733323636	-20.4744754846663	14.6846598805673	42.5154969388169	72.4213922560814	88.988596634873	89.6441972077421	87.1757718892941	84.3846691999436	77.1277132142719	64.3749697985395	50.5514501595196	52.2167958297028	85.5214984551837	134.340131658736	156.842594096266	138.198740174325	108.649070798671	95.4509723558167	86.9979500545129	62.224157176208	30.9255892923542	18.1409665828161	26.6457455114446	43.8157450706489	58.2131599404176	54.7067445965323	35.3524395728709	31.6008005745668	57.9944670584515	90.05107792278	101.957637421865	91.3658167158494	70.0848478473176	46.8861183383835	26.4474001469463	20.0209141253872	30.0503398005726	39.5517931052905	45.0465385565267	65.1917323979811	103.660943446954	138.328609989572	149.731133331428
-306.110358890174	-324.00765564039	-340.085236109993	-351.456587168024	-341.82674785879	-298.429650122456	-235.320759168187	-177.109734406546	-127.486448660969	-77.6264543147115	-26.6059738492617	23.7587865033559	67.9106553925302	92.6135549489762	101.010782452184	114.945934406585	141.52500242655	174.283289995601	211.080793738363	241.009363994582	247.698610320285	238.674234459746	239.101207886134	251.664949557089	247.994565381272	210.292114456018	160.279956460137	125.255764361513	98.4713912846518	70.8619141821181	62.8804160834216	77.9528381021259	91.4578775680997	102.92883480429	115.320238259987	104.812395012047	70.3204191706121	40.1293488650949	31.2682194948048	51.9487489994474	98.8179237165873	143.008530745681	155.478397452302	136.17579196236	113.073497123956	113.82624460805	131.315623486837	134.277062639706	116.61511728484	109.537893044292
-341.309110909936	-359.259417684913	-363.998456916259	-351.315114677705	-304.27927257259	-217.762195581164	-127.105858033147	-71.41404385802	-39.8797745604229	1.58567598615547	48.1707094602021	73.0396667887996	82.4670203073156	102.740019171345	141.454129458712	188.519599392462	232.126543732955	267.553742051188	288.427176400191	281.411387755362	250.455393919	219.476816763456	199.267175710633	181.838257643017	164.849283079584	156.401504064438	154.081500015146	144.059143693247	133.182771728716	143.344248496078	159.41792817871	144.18622778829	109.024952858207	95.1147253264931	108.001603136209	134.93226434267	173.631452437264	213.532962080646	241.082811563839	250.434018930958	230.171673277816	180.520991656185	130.538551756831	106.442649432661	110.464009784925	132.684030497015	152.981204212252	151.177566291837	135.662400613944	126.890159087928
-354.187172549504	-390.891177535233	-393.966280823988	-345.473346417065	-249.294269076457	-138.207798171065	-61.9241630911488	-36.3350282087215	-19.0463205131418	23.8239177583099	65.3453405709672	79.8914633887281	94.0242920418481	125.209481596135	142.917063555377	128.839132806543	108.924160587698	107.928583022655	119.051051140268	127.092412286105	137.118405348079	159.062342135177	179.200113922873	180.637578972765	166.586201370568	138.473739466686	93.5358899687814	53.7773345991286	50.2972683766966	71.095493497867	70.4260575126802	44.993838228703	41.4438576276757	70.7808020172469	91.4046252386711	80.1802098097336	50.9243891410872	23.6616526169671	14.3449169792253	25.7731637378276	46.2233994669744	69.3968265580777	93.7902014190915	112.894431322056	126.193258433839	133.002928423535	117.646414947385	76.418529704399	39.6849799411912	33.0336098518111
-279.889525617988	-325.951883418683	-335.032229023572	-292.30619189606	-213.808509386622	-131.083622852991	-62.4045737618601	1.07036693819603	76.1091488959067	150.304721952856	191.962173482064	206.721958125054	229.577484977587	256.742494953988	255.557941969867	233.785018288024	231.23760293602	252.279574272902	257.717407736297	222.536761552694	167.891041428528	125.69789506818	98.3155162340369	72.7543091473616	45.1346815223207	15.0807769773759	-8.78690863594463	-3.40261437425888	30.6006970057174	52.5288929051952	38.5483155359003	19.2728852911066	27.4001887265756	46.4439497222359	47.0106894321641	34.8526097520446	35.1467232588364	59.7311990038129	94.1328262058468	107.448938866775	90.2248128271725	66.1764378597101	54.5054713899124	55.4990792423963	66.2456894276854	73.9782831296647	62.0464002781404	44.5277474601513	51.7998045412188	78.5193383671759
-223.048183628048	-235.5443993426	-215.166796632493	-135.585883322151	-22.4194661380482	71.8176756810668	128.579442231767	166.564042538034	198.315030911499	212.708827965076	202.021498685146	188.194773414107	196.828170931673	210.804121944051	197.965424007893	171.952941163147	166.055987701321	170.259002891161	145.253419974979	84.3027929778121	24.585682961844	-6.81049662491016	-26.3054684941578	-58.6104640440836	-96.880040608578	-116.125423986415	-106.565459834091	-80.828099392769	-66.1790481274221	-86.8842069898375	-127.927623486736	-138.494388233987	-99.0799236933528	-46.9917484128998	-20.4944770713865	-17.4988082233379	-11.1905104314308	12.4880355742364	34.1289057811561	31.7751917108477	26.3385233152792	55.2853377048479	107.243292443449	134.7324539212	122.619782286094	94.6631945753334	73.5548006611127	72.4294673867701	93.356601895462	112.544824323494
-98.2080863960973	-113.335251483288	-96.7987117425713	-25.731216986601	70.484831475189	151.357782956242	213.999002936226	272.534036836379	319.813321797125	334.94745374616	318.931672244191	303.297655798931	306.408349837488	300.84896955823	259.591249617137	202.861474581036	158.736889142585	115.894382605546	51.5004033253666	-21.6732703269336	-68.3528242837604	-79.3340568468885	-77.4894603379459	-82.9218712693782	-95.4406515651907	-107.083737912365	-117.719233864546	-129.637097262182	-134.745512241695	-122.944750604785	-93.0699233675018	-52.3495786723471	-21.2767298335444	-21.4911026884143	-42.5893589346564	-48.2558926522585	-24.750393820834	2.3410696342213	8.49667353496506	5.85780150398222	20.310391330915	47.9115093344674	57.179314690052	33.1819517022331	2.48997089043577	-0.383085108038639	20.605712800954	35.7260725467494	31.6677027268682	14.0319174143356
-29.3346055763353	-10.8164805144261	41.3923673440677	118.129341797398	183.551535639672	219.337642913725	244.820081138043	280.373138845455	315.285727972162	329.343792326683	329.981283575037	336.63622024337	335.002215689239	295.743283654614	230.852586396411	175.40798649152	131.140469472791	75.6022725006466	9.96067357164624	-35.6980065869264	-46.0483641864037	-45.7408448266356	-65.5069938330277	-104.624045816226	-140.0829757811	-157.525213039421	-164.10273272973	-172.684492686736	-187.982895635438	-211.210406785205	-233.328526703306	-230.790857764916	-197.06014359062	-157.446143233047	-134.299892821788	-129.311306553636	-137.547568339015	-143.828885825929	-126.173768098932	-87.097264481821	-54.9516682437937	-50.0779614854235	-70.0707734887428	-97.0321126212146	-108.906960335045	-100.900245438386	-93.969678658598	-102.924094758518	-112.609056231228	-105.866941189708
-72.066824297831	-48.3037901787621	8.33318900292638	87.8399354893409	164.227767494252	227.015317768975	279.071002477787	308.540815622894	294.635701393635	249.076605697448	211.717213294148	194.151880993987	171.344774213457	129.061904982717	77.9696705727432	29.728233927338	-15.2143124502712	-61.7386235478375	-103.431321799703	-126.382443611875	-138.55571328105	-157.42615225092	-173.283721429776	-165.473707340176	-134.784623969399	-99.379689487077	-75.7002526795963	-67.0008395093034	-66.1048403776092	-62.3471311487581	-48.6571160863272	-41.0104770471305	-71.2331747236713	-132.722207872743	-172.173179852532	-158.970550251488	-116.293677974374	-79.0809129196244	-66.196102241728	-79.4991159350813	-101.445746220508	-112.48343166143	-109.039264906149	-93.8954256119388	-72.736706872903	-62.1880605465481	-75.6603933147998	-99.0602727278903	-105.665590008186	-95.9413126625952
-44.3443562088694	-6.37135088332414	39.6344664358153	71.1659491457003	87.8261868489664	107.731083027784	141.083737614063	177.390038050114	204.068784632307	223.840206667516	235.483871979215	221.872758869721	176.811846355856	121.971721324929	84.8587129296415	66.4032796692433	41.2687940420417	-0.979351505580386	-39.2227831631682	-63.5594507322296	-90.7800220306829	-125.853857066364	-159.72624728011	-192.97383735581	-226.8692051832	-258.807441564999	-286.872249942446	-297.939230668171	-278.702025460245	-243.238398279723	-218.738505497942	-210.133543840811	-197.850609423049	-167.683437989288	-132.794036472181	-114.631990283473	-110.193392165344	-99.8930998744684	-82.1798465958871	-74.1484729589321	-77.8739520690272	-78.4322138738293	-74.2026222674812	-73.2962388922406	-71.1864219423163	-61.3471586657892	-47.1073993906772	-28.8990318530748	-7.77819448452159	4.03873327002229
-95.2709836057065	-85.5823195328781	-61.9938898873404	-32.4810562844766	-7.89293126627797	7.4724257688194	11.5504550198625	2.64133525014804	-14.7169869986374	-33.1462257381598	-47.659196957859	-55.2837622499225	-55.7240957711667	-53.0720273701665	-55.3140722533024	-66.3206428939913	-76.6169499455347	-71.9435744285324	-52.8059101526667	-33.5085084101596	-22.5871595316783	-19.175396037651	-21.729935749004	-26.9398353373485	-32.3929418552607	-40.952923485984	-52.8122849783796	-68.2194906088714	-93.1090974232648	-120.094005603181	-126.573801104619	-109.744634151877	-91.638585506988	-81.531310855118	-68.3847809515719	-51.593187257971	-45.1810023837437	-53.5246429268833	-64.3037658153355	-57.6134789925289	-26.0188572484938	6.8186716550035	17.003490952615	16.3189721251876	18.4634225402439	14.0407332802922	6.07605554379704	11.268296627265	23.4954052069073	27.6456565933405
-139.04848876891	-127.968640994272	-144.101101403515	-168.334598132117	-163.049434346926	-131.640004703902	-116.751201624264	-134.32261790504	-160.279910563897	-167.965562973689	-154.171412372816	-136.972376115031	-128.453271627471	-122.50059186746	-110.265281161952	-90.2678109264824	-68.2170903334663	-52.7180198497447	-47.9319067826826	-50.0583946076768	-50.6558410238667	-46.7412211343624	-43.7444310028894	-47.1442683442657	-59.9122094049012	-81.9259083680179	-107.88292824295	-128.323666727401	-131.887266097719	-122.255944904392	-126.615141829387	-158.790360124222	-190.376554279405	-191.398047040114	-179.824000741698	-184.433760079155	-188.955758473422	-171.679846079153	-145.176767063382	-121.599498533337	-105.118655763993	-99.9836164770126	-90.4175966261438	-65.6345775944684	-43.9792174167452	-32.1905048526187	-19.3090570796226	-8.68548999314566	1.60435634577326	28.6472156034188
-251.851589446188	-255.942629532	-227.938384305915	-177.456795744556	-145.056614750937	-157.027024069395	-177.809751672071	-155.45850266201	-100.114147755539	-60.2861001749411	-49.3337381311017	-45.2201440021251	-31.7998168095813	-10.1096615624767	8.4359006380156	8.82025884602075	-11.8189200448469	-36.0464274636737	-46.8508851627745	-46.7609917066724	-48.8695728117618	-59.8771995651189	-71.3399705000619	-70.0869091983816	-58.9687597779741	-49.2965855655943	-38.6224909175988	-18.547169919713	1.81882853377298	0.484933779259975	-25.2203567867344	-50.8673082132813	-61.1602813060687	-70.6728620309321	-89.633832730037	-97.4455156886996	-79.6764883855515	-55.3072880455651	-41.2789376910538	-36.0184986690996	-39.4180547270104	-43.3485005153604	-29.1178414918104	-2.09333553449872	14.2125417717656	21.463807166851	38.1629291126138	61.0804182476462	72.124359373218	68.161961739573
-338.335879144518	-342.403477435892	-336.918886915335	-325.476478968639	-305.44496955131	-252.8435758432	-163.021597740787	-85.0807339949018	-47.3861245651815	-7.79556349800854	57.9515014509234	111.353960210493	123.388808788101	101.578886018798	56.6443104434834	2.24434632131793	-41.3876580217469	-70.5857863829856	-95.8161544321377	-117.393572303353	-127.969107962309	-124.88720529726	-114.601898087472	-115.376017986233	-136.126827277407	-155.188353425694	-150.717364970889	-138.249864989048	-146.230887211642	-167.768992431812	-171.278595872612	-151.674441593082	-132.005257025467	-120.862129986072	-106.207208352253	-81.4163395043777	-51.7506696927605	-27.6682476221589	-19.8137319189857	-26.5298636917473	-27.4196777978127	-7.56264409468292	14.5926433326352	16.6299418900253	19.6496545286592	50.6253871982761	86.0999557804339	99.7408570458726	109.985761018425	126.161218236019
-428.882430674486	-443.754192930847	-435.367789938375	-409.45182292432	-364.505753044221	-294.028754758931	-213.745199623011	-144.005800128481	-76.6285233573227	-11.989706382043	21.1264623873506	19.6348753196054	11.9990946188969	9.16864444086231	4.67797871194342	1.78713310310739	13.1674717972727	49.5026374173977	104.503016214004	148.367666497784	155.7841900973	131.008438731627	92.4674318801802	56.3310161047349	40.3076942679091	52.2037853015084	68.3874499072663	55.2487817049349	13.368990010486	-29.6869107407457	-57.5537293736091	-67.9582416443765	-58.4535669810584	-35.0765780602403	-12.2441696587284	8.03345748633259	20.8595911369334	4.74413201892112	-27.0438531644093	-21.9282610579215	25.7595278821838	60.4422023576455	53.618226958718	38.9339010758185	46.6357282391504	57.3088292269976	49.9447810602049	44.2220452862818	54.908841770425	64.4940169225964
-453.468486061831	-473.828750571943	-462.939231418797	-419.8236754294	-347.301094050804	-255.57416709929	-168.929000090524	-105.341523091288	-58.9944047790748	-23.2468170601247	4.3555277889228	29.8487621268217	42.6278715905459	31.7778009328513	18.629810198037	26.1486400669572	52.733274720889	87.1457644180228	107.780959520323	95.2486541039992	67.3232276762156	57.3606886592272	66.7264339255181	80.0259045814033	93.7694676401906	97.2714174781597	68.5246861492835	12.6029116435561	-33.514627683434	-42.8158781439888	-17.5088903144612	21.8691916820084	47.0468504686025	42.7915986432899	26.5131298635487	27.4521397540529	47.6102259148897	70.1115833551774	97.599769102446	133.367230286013	144.264240577118	112.036902801362	85.5620740923099	110.189383881132	153.000421647823	161.573119351156	145.499298541439	141.673156505533	149.903982415032	151.509033609636
-334.612025052197	-353.009779614435	-342.622708853201	-302.305570530046	-239.518292694378	-163.625513025241	-88.1540955233191	-23.724685460028	30.9868479555171	80.9041356585806	127.926915777887	165.67539207746	178.001096260354	168.225729226707	165.39376840931	178.138380282438	190.216329589179	197.480771113569	201.096836707233	193.688277394831	174.185340674533	143.471299957099	99.5066910885922	57.2754336308805	35.2176439686899	19.3508833306483	-11.4187854756213	-38.7603262630049	-33.107654257683	-3.39935592483347	18.6954527314961	15.5197459344791	-6.07251398628411	-16.8366375119778	7.8069580853416	52.5192602593451	80.2838519895799	79.6579381356158	63.0102722612891	39.2960179008339	23.1951789693461	40.849205938316	93.1522751708636	139.642074402558	144.516223626973	123.055446963203	116.301640149475	129.199591944394	133.247642864071	119.166976890936
-208.276472657967	-210.153545616954	-172.308315517738	-94.6136101183087	11.236259282843	129.073111941665	234.80665936385	305.679116443101	339.387807881133	353.715791318771	363.067141726097	356.007743803965	311.546790817952	242.727655190308	189.610792467001	167.848395029662	163.770659436825	160.650809558564	142.227950764047	104.43718859511	65.4117463203393	39.4986645424508	25.5849895309009	22.4101079320156	19.7773044098646	-6.03503861002964	-54.7927794720622	-92.3454514929599	-100.646025693441	-100.609758716129	-116.088334224964	-145.460797408129	-166.717203293736	-159.584055781043	-131.448253908447	-112.163137478567	-113.402906058592	-114.827055661967	-99.5764495139656	-72.7413421285109	-37.6226321274001	2.11799136280789	20.0088821507717	0.207896775285667	-27.3813582771161	-29.4365535105795	-13.7288850522003	-4.64033479907887	-2.82197279114155	7.79312176143754
-142.954693814959	-136.55857318271	-76.4704139879699	26.8679614104727	141.725397639039	233.647990987974	293.361998183845	334.277622200672	366.996494372778	392.592502969888	400.468753924439	369.772423851433	300.647015885927	233.39372926838	208.445381037136	217.075976792857	218.556675981858	193.631523463943	156.153091589008	132.496057876867	133.748484723022	132.6949505619	95.3841060125338	31.0657549514483	-23.7959318893865	-50.2508641389002	-54.0870645880049	-49.7623059833808	-49.4408658886709	-57.8333621636005	-74.7121054273913	-96.1707619191989	-105.750069620341	-90.1694540943149	-66.9016317573796	-60.0020569326474	-66.7861301218327	-76.1473764062297	-85.4158867528226	-89.8100950035803	-87.232943605209	-86.4782505385451	-88.7254863338983	-77.624763077476	-47.7851140097612	-23.3940738936495	-23.8467208967371	-32.3730855351726	-28.9891103734425	-27.4557385249096
-16.3647106594379	33.8736360846479	90.1038082084442	141.929721417321	188.524186889188	240.138074137452	313.198211324485	395.293900034896	444.346602563	446.480161199018	427.033693232875	407.324991650357	391.443289934339	376.581470219422	353.273595037399	306.943392540473	238.855789708689	175.678728810447	132.833294979585	96.2275657886013	54.8681224518998	12.5556049847801	-23.0962820597809	-36.8186307953221	-19.3087189940412	5.21900728164726	3.56548288647443	-14.7124641129608	-16.5736989702162	-5.76998315908165	-13.6102300966995	-43.8160237726681	-71.3758125497652	-85.6665973086228	-95.5928413544241	-100.676697244461	-95.0876864891757	-86.4407763167047	-81.1655231634711	-77.58647228577	-79.9386995012569	-85.8344356160373	-80.5255135471247	-68.0300844476052	-70.5340674849636	-87.8116146974066	-96.6077316447021	-90.5168953918595	-88.9501844964212	-103.78115781019
26.1662133600818	60.0487449538873	102.989499714778	162.477311478461	235.270401100652	309.363732191878	369.355316693188	396.135323922839	392.233700898054	389.910482645887	395.216657810898	375.514096690478	323.266972862063	265.619330800545	220.77732450215	195.668148513651	192.307051044413	185.306431847687	142.167816609927	78.5098845307864	27.8554268984101	-23.1465854316865	-91.092990289818	-144.821881609303	-165.188500943273	-174.923755840702	-177.463962368687	-158.162366338469	-140.851188091533	-156.914895929453	-185.897806803415	-187.187256162189	-156.776957596068	-119.417900600281	-93.3920035960288	-84.6964522422322	-93.1811732458398	-104.124310493824	-95.1524972019683	-61.3809369215295	-12.6837686863179	37.5979645894001	67.2026511476614	64.2149482387123	48.1231262579645	41.1285356011815	40.3713944408659	36.1629025461425	33.1563979864479	41.0008163029844
-33.4532542241167	-14.4343068669552	19.3880918592898	59.4468533549793	95.003725834314	118.555799792278	125.47177606202	116.278314611688	101.791755209108	90.5467635317909	78.1146771347371	68.0300830722742	73.9238295223545	94.7675320640273	121.823542342194	143.995949827043	134.787174591793	87.640538886354	44.3195503240936	35.1950788227835	38.1073807070417	34.1840324617003	41.8412885301084	63.9023010488268	68.7679459858883	48.020463742926	23.1659441149994	-1.93870516878851	-28.7497459487694	-37.2949534546618	-19.1752800283017	6.2996719478722	23.6949254311091	32.3603412150327	35.4235175350986	40.9068279550107	57.7418359852345	79.1288482922527	86.5224818363444	75.5534371125595	54.3545943053035	23.1843323149879	-8.7616210016238	-14.9238131572317	6.02335150115526	24.2122364466012	26.8502034483302	26.5496959235366	30.5010485812984	33.3772398524219
-147.087976597539	-145.87484963256	-127.807221197006	-96.2018121705951	-60.8897087555991	-30.6675461948911	-7.26388270382077	13.7376427702106	35.948942821382	53.9847864221536	60.7731283926759	63.3830362126624	76.7200121655122	99.5957447748387	108.525999450751	87.3619749438743	55.5644071293761	39.7150230359676	33.5147546558749	19.3046197725931	-2.49798278686822	-25.3664332081882	-44.9885575916078	-53.8673983866719	-44.2645952575897	-17.8880846374803	8.29473420204165	18.3430068390279	16.5135252198997	15.5451634725908	21.4850413529404	35.765744275036	53.8064750236378	69.3997809165325	87.3785906264846	112.457805517125	133.734518266952	141.641253030802	142.054010146096	140.2009922233	134.71899834667	133.68281383042	146.923090799054	159.808638995289	148.112158784061	115.779538883576	88.314367873963	79.8494223322216	84.4394440905553	87.7097363621504
-188.476084871058	-189.067397524607	-199.861001547394	-217.238496858908	-218.923846691396	-188.05943519611	-131.650469591475	-73.4770788290767	-37.1520096319083	-25.2761766229195	-8.78421073737641	38.9727670273764	99.5364888449463	134.252349313095	141.00437296069	145.4127165902	144.816804536994	118.517293728621	88.5550410394073	90.7407050018632	105.966199030017	104.240563800132	101.794038016482	113.206313638688	117.859859465707	95.9093889444781	51.3656673653983	7.95532456823553	-12.08406564229	-15.363168196889	-27.1843222110198	-56.4014991243788	-84.7993531640429	-87.8165518616303	-63.6800188236297	-35.4901699819009	-20.1506881155991	-12.358825100633	0.936967350263529	28.1625955309677	64.5877413432742	90.5651675143107	91.2699512530614	72.110157403667	55.3857279036816	68.1627058026134	116.256764534237	168.154849111398	184.621123490484	163.059263566828
-241.227976839768	-256.046953111295	-254.020036156148	-220.937391594763	-167.546964462927	-119.474661387488	-89.3520959936533	-70.2180464485819	-39.5254666300504	25.6532771560019	112.085695919788	165.135287162056	147.696036154364	89.8236085255581	46.4578700141938	23.6322501681552	4.00584623285893	10.7420203193642	59.9227260952046	100.169870699477	88.5773816446522	66.2396790500451	79.9094053968163	97.8534831057087	76.3965193718326	33.3326243530975	3.34880938609834	-9.65492669173571	-23.206361952867	-53.9688429208898	-93.0934433083246	-109.409919639584	-89.2146574639036	-54.9698417886135	-35.9135171485225	-38.2105981607998	-50.1023483055071	-53.2737047449323	-36.7324129919308	-17.9066165017475	-22.0225665690212	-38.2099435315777	-37.2858415934537	-19.7628187314873	-2.76583330640606	7.63942049303374	0.591720712301649	-27.4267986960583	-43.6121662674075	-18.2743449937116
-319.617220913454	-330.161206820038	-318.607439454749	-295.095731613784	-264.665978158217	-227.29887469697	-193.437703558775	-170.195299516437	-145.232564938258	-113.827198616616	-95.5914360007888	-99.907328046007	-101.991941869134	-77.3708011932604	-43.221363754429	-30.0517286421012	-27.6250759860419	-10.9997067850997	11.6433283246558	30.430812152948	62.9176765137596	115.28389735455	159.084638271991	169.654625942851	160.183055063157	154.232982446408	152.47698242133	150.087778273963	154.624014414719	175.631303130298	211.751478114919	246.536648949172	260.431332928149	245.797557000624	204.750171557669	145.470862825028	90.9768228706407	67.0856553334462	65.8754251832117	60.2281518852739	53.5119469045327	61.4834256292641	69.3668973341879	59.2835387727019	49.3762177630069	63.2866558795978	92.4821752394771	116.208683570221	121.465949072421	103.403398528734
-429.066225243941	-444.578270131989	-454.665738185089	-448.325441799115	-406.675467942655	-341.272839939157	-275.583701665541	-204.091252421826	-118.772489823615	-44.4637390261039	-6.39244957157182	6.10947141738163	20.2894805663629	45.192616760005	70.3512223902137	88.7717601938506	105.482611612794	125.168756966266	142.128885883035	144.884482347989	130.541109923167	109.911814925217	93.3118573245005	80.4516238704537	69.2148600617091	62.6153162793927	64.0741266551813	69.6378683130421	64.5343213363388	35.528073188592	-9.58375790470739	-43.398161888251	-48.3599871768888	-41.2366377454863	-46.2781289460611	-50.2176180690472	-24.3105897624271	19.6008733656496	43.7575615113557	41.4166216221023	34.8879695049157	36.5430893842313	48.0675695901894	77.2445255399025	124.576267724158	164.91413686281	169.628976370828	144.057921672441	121.326406403961	121.196939751471
-460.332240930816	-500.928731925883	-506.52551526214	-446.73597860464	-340.355636974376	-240.944352056942	-170.566693505907	-114.391033877692	-70.0550855299932	-48.3714361676578	-42.5159972778156	-32.9706568850035	-4.58501567977276	40.6259270402227	75.5580942370176	79.3751043097919	71.9734978385598	80.9857317544515	96.2537727665762	99.2285756259679	100.901186467824	108.969072164531	106.550802070252	84.6086407858726	50.278010264371	13.5759273001471	-13.2266037007775	-27.6184651351292	-38.5977172745777	-41.9992916311204	-26.1957799950829	-3.96925321609113	-3.78905459494224	-28.8418162579049	-45.667396870265	-25.7883897489204	12.2862206354983	29.910216407446	19.5029108331624	2.445018880315	3.69590876366509	33.8090352011956	75.305514506482	102.586172904322	112.365844954278	112.18129376424	104.360800557631	100.746421551008	115.205158611866	130.470551719025
-452.798467266843	-479.129622137797	-452.844979923975	-388.636640773476	-319.817145506593	-262.109380909227	-203.902162568462	-129.389553877358	-47.2007222342675	18.8267954638584	60.7744425913751	94.0343038095004	136.166330211588	171.601529115039	163.542934097042	124.199206617647	111.640431827208	138.597503001983	158.143883966858	141.50691708817	102.470600417593	59.9057865791148	27.2142905961847	7.1411608274182	-10.7969256168505	-17.0321516351994	0.750740415261344	11.8250743772603	-8.85378937019228	-35.586678831065	-42.7841968538468	-34.8418656585789	-15.2408996023246	17.381769606755	45.8156479084373	46.6923540570604	22.9232557652299	1.60696486990701	-0.504029498383302	13.9100779477843	47.1970347771755	92.3354455364337	114.960620053252	105.053270053202	92.3423987121743	86.4063697506291	75.1109738957741	68.7582991835535	76.4861422283441	71.4922442456601
-349.076563635588	-344.081674912518	-302.972037929145	-235.018653160595	-138.89537386182	-32.5802473471959	59.2742819767772	135.626214528957	196.696221751923	234.153569590374	258.510211241016	286.104451834111	302.005340295152	275.383701788459	209.416407461978	150.313577232315	133.870965263695	138.011249566845	117.055412805593	69.8485964531232	36.3293081549989	38.6639088903934	51.6954588759396	35.6939462256296	-1.95283048773771	-22.178748002914	-31.940163527923	-58.5556040778424	-78.9295751522156	-62.3733064938741	-25.8168284594826	-1.88340189217085	-2.04704251988851	-21.9198675885615	-51.468287646557	-71.0630265399506	-61.3645182717864	-29.7241153959713	-4.68424126640667	4.63116442292586	18.8335960858182	45.7168166153592	61.2638244435077	50.4593625696048	27.1882971511157	7.1222920576688	-5.76407089419467	-12.8638815942047	-16.9190610088252	-18.9936999570397
-233.250232611056	-221.485808667549	-185.595692205982	-110.00778722636	7.40208567093072	124.473948459016	203.686280308162	257.451778353818	302.180132408722	324.042719876202	315.276798505752	289.791138583713	261.600216061164	242.968841015408	246.663436630371	272.639918385008	300.742476029587	297.1056980537	245.825675571317	179.135527741506	138.18040505668	114.559110422663	73.3861827556064	12.7898203396796	-32.6725623649417	-44.1738313919353	-45.3742174538285	-54.0278863568254	-56.5225759472536	-54.7489708226098	-67.7560092719521	-89.244931155813	-100.509170396134	-100.475115364113	-95.4669316868675	-82.4000677386897	-58.7711751205431	-37.0561583912863	-26.204059711048	-10.7399738319615	23.4851850045544	56.8245401043702	55.6772303489075	20.4529674076386	-8.17939417486374	-0.648435528255411	25.0964483547655	36.4070383516962	31.0682558241098	22.4813140964473
-146.101433079646	-118.439563914629	-50.9373513900092	58.0418527970651	185.479316627167	287.676798679527	356.069402138555	421.967210705765	476.975187546779	473.948566559881	421.005638376115	374.682974408685	349.307689919737	314.289925315396	256.230275610439	192.655112832786	133.213701369648	63.6670416222317	-9.56169343099625	-48.7211772932285	-52.8297897470558	-63.5697992755912	-89.3099907989226	-101.686555189735	-89.8912351791724	-71.0336187493991	-73.2545985763513	-103.627386252663	-133.990177089339	-144.23457288728	-141.185989471186	-136.183688870902	-144.882271621352	-175.225802055771	-203.091404104897	-198.380959318007	-169.822790558418	-149.57086852031	-136.55006497371	-103.96141091198	-64.117583198395	-58.7231822880889	-84.3687254575754	-92.0279267540794	-60.087687646292	-18.3777181412949	1.37079833525277	2.0268677155306	4.28481102955983	11.997521089999
-84.4571999948167	-41.2960294656729	29.8386208097372	124.2185733845	229.54966150099	322.328838655265	393.394421424183	443.760625908771	450.866374582534	410.736129084108	376.129608473707	373.545778304179	361.054810451279	317.025171028667	274.127495296525	245.407795004342	201.120042186814	135.3458793737	87.5149932398839	71.9355569203888	51.3166633725303	6.65963652745297	-36.9495636707287	-64.8086056051895	-84.0950100007438	-97.9201460629168	-111.49265916565	-123.868572189072	-122.324193696381	-119.51492897563	-142.079732895914	-180.26751832155	-198.554576133823	-175.187720238506	-119.564418563081	-68.7961146085804	-58.2389662717718	-83.1674643593554	-100.348760285662	-89.3056314929582	-86.5422688289561	-114.209829932509	-125.95812060076	-92.2196864408508	-62.3478250305843	-69.721716269529	-81.2133907677837	-84.0065709896698	-101.990759666247	-130.317374528362
-31.9107524507632	9.43914562059509	83.2716715575534	181.126157645417	277.053059030765	342.673961658437	368.249716884988	353.506062932922	302.410460644997	245.395990150594	218.829125508802	215.126352922622	204.591257422742	183.358778952519	155.890304635777	114.426920920206	65.3288622228256	32.8552060888271	20.9897228169077	3.41336279103523	-35.5825568634776	-75.3397023082578	-92.5644846699462	-94.295899416516	-97.5085574613194	-108.235758169582	-129.028262655819	-153.94469932984	-168.658320935414	-174.903809054058	-184.285416233802	-190.269524757532	-183.219293176127	-177.695206676453	-189.505130215473	-205.412036671238	-204.462665483371	-180.650261556365	-135.356951100801	-89.1064653415179	-76.6894345487566	-88.3079449021824	-76.1899159479741	-42.7161509448111	-28.3367192041575	-24.3996844023638	-9.53466555224403	-10.7190787269598	-32.3547909727244	-33.29993022866
20.5007337837802	57.740000756048	94.4376607723605	133.872126558946	177.582523895328	214.651833690122	235.906758126641	245.96720544819	261.679253542868	293.606687204059	320.161803586796	307.26396971753	256.711868034871	203.598679018535	173.145049470292	158.60258759422	135.09812040971	90.0998709663873	31.0202518096212	-27.63409877517	-56.8433401465674	-30.9607366810535	17.9471105854119	31.438471816747	10.057533096464	-10.8942665274324	-28.0189866520811	-47.6686968584477	-64.2993357032817	-81.9765712056808	-93.8518432331997	-77.1579563277677	-46.2637796205296	-40.7911931981802	-61.8586013050025	-85.3426005745344	-106.209866449139	-122.687820831579	-124.456835594423	-122.093279461327	-128.116987348715	-117.721473661224	-77.6698933501911	-48.2480587912383	-58.9197915321113	-89.8956687647666	-118.90516317045	-130.459410463804	-105.520119557388	-68.2374609100698
-2.1188012672211	43.7494747920769	102.498876232143	164.987471701176	201.897071236196	205.348712266893	203.27996377999	214.236918093824	225.918192165071	219.198520895223	193.43654401181	174.838176515796	186.72571933652	212.495473070347	213.426459944721	175.101710255321	123.438023039808	94.7299637342466	94.6793972515464	105.770529011162	109.952474055563	75.5555259781247	-10.1435241099368	-86.9394965352665	-100.298093443067	-90.2671701758302	-108.091279801773	-137.76871676943	-154.060868431869	-158.195994100848	-154.952085909741	-156.43363704836	-172.556685693741	-183.372527632533	-162.301401073775	-116.320089262726	-73.6990788178911	-44.4829404617967	-19.8056378074552	2.07392551146945	17.9572288598683	27.3125628447816	22.9377684475614	-1.12701025529375	-35.4519466239819	-58.7929382103537	-55.2432759011518	-40.4779895358897	-52.2827551268228	-92.4197252980849
-97.2723639346661	-81.3919690365649	-63.5602292246785	-51.7166738971079	-38.6415424407008	-12.880420315393	14.4510328080057	27.9045415675431	42.0285637239572	82.6999323616616	149.15955025185	207.681827250358	221.863657951322	196.227966236103	169.473908291555	166.86997089863	187.787468820135	217.036475890111	234.334035157386	230.47675341204	210.800108659903	193.874025402365	197.300949347713	197.025641457189	151.546922324702	77.8673102036627	26.7715268608943	4.15077649350064	-18.6022027016839	-51.7142197673788	-84.2798135641825	-111.447546718241	-133.995087030531	-143.989828934262	-141.924493990612	-140.363341686248	-132.887567602367	-109.106867132872	-89.9102712733564	-95.5491218465308	-106.685026469268	-92.4633456038541	-57.2870955492356	-31.1562829912568	-14.3213337937516	17.1058270099214	47.0029529286709	42.6774773602801	25.736976171582	34.378668614949
-249.661266106161	-277.802673987026	-290.439587146169	-279.311793729861	-252.247581100623	-220.490536835112	-186.191859757437	-135.975803569538	-71.6358044814322	-31.0959016695589	-36.3766562226539	-51.6835265113917	-27.5897720484145	31.3210827078361	74.7922550151731	82.8491783674585	75.9569814035999	57.4448437046676	24.7384343020374	1.72860805675515	1.48313518339786	4.35309722669991	-9.04305663085217	-31.5787243067509	-39.494493200383	-24.5044034624079	-2.36783933458842	12.6469868651578	23.6866245085256	38.2934252071341	47.2431513912484	39.4110332347368	31.7959089421355	37.4156617679959	37.5217507709218	27.567598186241	22.1855943497615	15.9318060868588	7.65336117883167	17.4106625782612	41.3093577329086	44.4938943366674	14.3264724468881	-11.1487844029754	8.858121226657	52.919953407939	74.565165737794	84.5104948073931	113.99214959174	144.186212067542
-303.930173745949	-290.567952500744	-255.055288622131	-215.569253512167	-168.938690429093	-102.560941811791	-24.5360075473599	32.1613941333503	40.7652463954911	18.1541450151164	9.65827711444322	26.4165783824672	31.1417423858916	2.84240733001686	-23.9525598413813	-14.9402074681795	10.4644587965986	20.4909284729604	21.3553385447234	28.3980359286796	31.2067694560223	19.3246492848637	6.76000143527948	10.7986685827622	30.7951155283626	51.0599316092999	53.4313657013931	34.8562500957656	8.63483477000996	-14.6419844459962	-32.1054094969229	-41.6815060398034	-41.7812096159116	-29.5870404618559	-2.22976060329575	35.68326103123	73.7397818544935	104.608791293155	124.61244691224	130.670333886205	128.650290656602	134.640963111161	150.07596700841	154.677817571027	136.255308730116	104.964472432389	81.9306853715248	82.7385393533495	98.8003917258307	106.361504623888
-384.249555547951	-392.771779493413	-391.433922088108	-360.72704757177	-298.716857157555	-229.563499578994	-178.076166610394	-143.48445943145	-101.462809808097	-33.9656584941811	45.581069641503	105.241253597674	129.935157669095	134.341716484274	139.173531015313	140.113482254968	120.582105935576	96.1305512041992	99.1888411580086	118.755628610366	116.162835558795	90.6692844482439	72.3037105431173	69.2384976365827	62.4222257126718	37.3106380784664	2.26024694797133	-23.3361747907176	-30.9074888818029	-23.5182206016894	-5.28967267040296	24.245457804897	69.0961048312561	116.554631624681	134.901669631846	116.314259567304	85.6318861671236	58.6284457517145	37.1961427452651	31.4677094710078	44.2287529124374	53.2034798798448	47.0956587302772	56.6008874213669	103.81991412187	155.679946262528	175.44400248907	168.378955639315	146.193126876484	108.811985471297
-435.272250679383	-447.428814536392	-407.469126846698	-336.100024067189	-259.580677701622	-181.570853521204	-102.033386616686	-32.1700698495184	25.6261564085804	81.7155536521868	135.722143705653	173.231079689185	183.82874699738	172.823392016241	154.04600803267	130.236411331096	101.849916505196	86.9212673051798	89.0266113491855	79.7392512783668	54.2457837447158	45.3447496083829	63.5023776051398	83.4200620704439	85.1035418082051	66.359601734639	31.631586575145	-6.04027419147294	-29.6811848626156	-39.1062864893837	-48.2341770426723	-59.5221405586486	-65.9764301072675	-71.1598940838709	-79.0226486161081	-79.3343669520882	-68.4689733733998	-60.4394707788118	-58.7539625344215	-51.650686884351	-44.0693054189866	-47.2417865178588	-42.9503506033383	-17.139334359109	-3.05573214407731	-29.4559458764639	-66.9544441317758	-78.2639884668986	-73.2210668358425	-71.9013814660342
-397.790296439324	-366.429223116192	-314.032058108367	-248.412229078685	-145.356938521941	-8.71639893828565	101.612667918074	151.061518415107	176.250020555893	208.733972672292	222.744979915916	190.927317478866	128.461774541067	69.4973531770914	37.5390612842032	35.0586041000518	51.0885176757384	64.3685455360753	47.1846290799241	3.71645006154876	-27.0870247433374	-32.2874877032641	-35.1214200292871	-46.4874365754238	-59.0350819372413	-73.2761732889873	-88.4976246434959	-88.545284067965	-71.7204530620938	-66.893310843734	-85.6237714545752	-100.95627499149	-100.90835061794	-103.784787689875	-114.581127253601	-125.182755318704	-133.687766898697	-129.80386800464	-100.965547503544	-57.3757263931193	-24.5914729663208	-14.0276365728307	-12.1719892518509	-9.27526158601085	-15.0092576021962	-27.8717871183276	-32.3833127049249	-34.4478263784796	-52.9752707814198	-82.2896513440222
-366.172741385711	-356.871561416548	-314.326122013959	-219.74460583302	-85.9761175772165	23.5525439946994	68.0344880002699	85.6812032124554	121.133456947781	152.788639837235	143.907058999483	102.901388353526	58.1322000648677	23.3672838933788	0.168274366823109	-15.3970855416671	-32.0931663612106	-60.2229093344813	-94.8214156330285	-111.091006833711	-104.64291844972	-105.831110848214	-132.196836384724	-169.638612664618	-199.541364644972	-215.000408411255	-219.596592325296	-216.913517811094	-204.903082557778	-182.631324287144	-150.272946290383	-113.243663355049	-90.2467943510761	-89.5114829474518	-95.9780216742932	-104.792451102655	-120.37286289287	-125.614513871262	-106.800612052266	-81.491203716802	-70.6051766309731	-72.0125742455686	-66.2668628874083	-44.7683296210652	-31.3355437321691	-49.3288442244612	-82.4316510271413	-101.275826448953	-100.778814538817	-91.7835784323898
-326.03481907229	-309.854109784305	-247.247145056225	-131.291194192193	-0.107846572737031	96.2921357102559	156.239349699645	206.317302742227	237.26601933989	221.779133388994	177.182883864721	145.431760287909	135.309329046522	135.557536207588	145.759322953537	163.824544000013	177.30921443176	171.040129162136	136.90999208395	88.0746572046342	46.1714478490409	14.467394591428	-12.0024933811322	-29.9940554080659	-37.3545492003622	-41.9255712415451	-59.979224976888	-95.1542117605147	-122.92590060674	-128.302808334359	-131.130211210086	-146.94606158333	-165.219386258829	-171.930306273331	-166.084016206218	-158.079212743808	-149.527872422732	-122.218780242095	-74.2012320852677	-43.1678269090534	-55.2427962497869	-82.2862596035695	-86.0366565631368	-72.2094704522143	-70.8795107896785	-81.6038772361257	-70.5679046745397	-28.7295275375664	6.95822901183765	8.06454629111044
-302.647159832319	-259.470188743792	-174.13596229326	-79.6987014431783	-3.76666545996708	57.5587390591823	116.518433089449	161.496767976297	181.360306429793	195.512612723364	222.354549961287	246.214144109441	242.357956485607	211.749343313584	173.379658804478	139.150935902112	103.345258350089	51.0314206539861	-12.0195267470726	-51.2644205942497	-47.3065629097295	-24.1405481045622	-16.5983236653717	-26.6946332314896	-27.6976218471985	-8.59579295423683	8.90748132015546	7.75875961432168	-1.14727275657899	-12.1138007211635	-40.573825515162	-82.789106268771	-107.012919989064	-101.892878751699	-86.4888835617178	-70.3610476260786	-49.5766666975488	-30.2596730639907	-24.4975412082741	-36.2786809481582	-48.7815366010324	-33.905823593793	-0.117242899127679	12.37796674756	-3.13890711484414	-17.0182867658014	-14.7725470259172	-10.2048667925757	-17.4936805267376	-29.1348628444097
-266.129338896323	-208.839682187919	-148.697070110014	-83.9635939699328	4.86764705567561	108.726945240823	189.595848771266	227.982909512513	240.954466640793	246.466050027549	243.289625968052	231.966461051754	218.877039791266	206.697315113706	202.831903500086	208.006400813395	197.242594126905	154.45383956026	105.54309996767	77.9253229883261	59.8946753652896	28.1170043880785	-12.9184357238946	-35.4877229454763	-27.5060165314514	-16.9771518334225	-38.6504543232404	-83.7989594877445	-113.542707658643	-116.402334279286	-113.143928018232	-108.201534531425	-90.5810479946708	-75.9518447568502	-85.9058656388468	-105.559205129244	-110.26605696152	-97.485569700996	-71.9679323594591	-40.6171847037734	-18.9963167575542	-17.6899842876549	-31.1676039570255	-41.9059256782851	-32.0261392924535	-0.84872664480142	31.7420002620209	46.5433590925904	42.1467108065932	28.7426031335045
-279.871737895011	-264.834054205683	-222.04005199511	-132.050660229497	-15.2497942561196	80.3403741202	136.295477497319	169.396040508774	194.30149158257	211.639639873444	222.761536001013	224.209504983391	197.920537271556	149.982313796455	124.480130977967	129.145515328397	118.514463396033	83.5154567331235	60.4724251890161	53.1968591345727	40.7081828206405	30.4019028848987	38.554153292467	54.8141991195694	54.0950950634228	25.5050030985736	-14.0038854058055	-33.3895893709133	-21.8444392073616	-4.9445721649765	-7.92976293901483	-20.8581879623855	-32.940388210312	-57.4080345161349	-90.9538841366233	-108.650195628744	-108.403897658574	-107.913540254375	-113.445171745196	-121.670269717255	-127.396184222418	-119.068526555459	-88.2505802636643	-51.7831199313986	-40.2937138618673	-54.8327720944252	-70.4762249655004	-75.2490092279827	-69.7694341723085	-55.9250266122459
-296.040611464073	-271.752068016308	-216.181056712968	-149.991347608803	-90.3467793411314	-33.1536754000375	30.7697912619224	93.3313501082167	146.106523211343	196.387990192278	238.331134329963	244.661045921723	222.016780473893	224.5036501297	263.01900745713	268.509717504827	205.625044272977	132.886155670838	95.6579836431977	69.6896476522001	41.8878468440814	32.370091087244	33.2606516413752	17.2428224446011	-12.1728908091084	-34.6982784570014	-48.7662662748206	-62.2919318340905	-81.9127536897382	-119.23031591994	-165.634044510772	-190.116326485936	-189.302963008559	-180.761423107629	-163.338650033106	-133.328733335846	-96.9608470032928	-59.0268653217848	-30.2764021712978	-21.6213996385433	-25.7051219806558	-26.0218438042266	-14.4054039783391	1.67051967607147	16.3506387880777	46.3343143951126	88.0799688031332	97.3324377376007	63.6060208830131	25.410561374728
-270.871800640745	-226.159647124055	-187.2450423414	-138.384210559601	-69.9567261329973	-1.98789153690949	47.5795226203554	80.9666161083093	106.229328999359	123.157655755931	123.335430835181	113.729829333883	124.015777593412	158.95781353649	178.176865492074	158.480525362306	130.158160115748	125.062879169342	135.96764409725	147.480370103947	164.741354420474	187.152864316467	192.155564295499	170.405999257013	138.108241181717	103.584482181271	64.7620702292994	29.969890677058	1.87903513678979	-29.6377764277887	-61.8846896355421	-88.5984030698404	-117.81865375277	-147.429374272216	-159.864997953008	-146.52904185646	-112.802624518279	-78.1897755293444	-64.8631497582285	-65.723664102801	-51.7495174969318	-11.7523356242254	36.4823129838059	61.1467517067262	48.2899034531383	19.1818501057333	-6.07189329336009	-24.6565294196001	-21.8398756723213	9.96202317353824
-294.217113416191	-280.805817546111	-241.577556993865	-176.720965759161	-113.541634589938	-64.4659369491765	-13.1407838551159	41.9674467759447	81.8057036561693	105.540362142038	128.225572847724	151.203284973492	165.807693677546	169.032979638922	160.680133500762	141.490195548518	118.698988592784	101.507325433993	87.5744782023194	63.1029849623124	22.7214732760858	-20.123932231698	-47.0274311240007	-50.4537764147843	-37.3349832336831	-19.8039485442907	-1.02181283313983	18.8246868591478	27.6252256891404	17.30152989966	2.98029794813969	4.60670431481425	25.4116231052909	55.0110445275092	79.428494390257	90.3290461590191	88.555421344456	77.416863923733	63.4230187858048	62.1010832199992	83.490339844241	113.877575664693	126.104816302412	109.481596045296	86.3226120198048	86.9306271065527	106.541731083618	114.566234104005	103.739671663766	91.2277314166951
-349.885154482562	-330.401115889709	-296.721341230044	-250.046105779022	-181.42598823184	-86.435625935483	18.4067190464982	104.291336668455	164.302567411975	216.473121198103	261.947433801007	279.770367333399	270.060975564565	252.239246025818	222.364615156984	166.835271573868	105.95500280849	71.8261949654239	62.0453133991214	54.2546670407141	44.6631956538354	43.4739733990252	47.9001806857833	43.1999632196435	23.2728380566446	-5.56792128359592	-35.0981586749361	-63.2172280608249	-94.4767019058865	-127.86798147918	-150.457323683927	-154.593274266361	-149.175562450545	-144.435764156426	-138.76710002597	-126.679795339987	-107.807606609148	-86.8753896009951	-71.5882655907877	-61.9864456320757	-47.3566486852803	-26.6683947090715	-11.7638400216573	-3.59474086381761	10.4766235165983	35.2474798934935	59.5113635825688	74.5052548423119	89.5686669647902	111.934769329144
-399.863389413921	-401.419161638237	-393.390359062912	-356.881555004714	-284.181591692663	-200.63895383664	-125.972947041582	-51.5417392294948	24.4927443893175	81.9572553741345	106.219075566372	108.303713086368	114.151524758554	135.018016667803	160.286950278878	184.785277634574	216.084662503837	247.538411439762	254.340771615561	225.029560201399	180.63442057233	153.282563713372	147.427212650498	136.63793652757	99.805919404051	44.3765713859021	-3.04272503762482	-26.9689787159012	-42.7058620802688	-66.5001548302881	-83.5860803160631	-74.546312959724	-47.3106810726683	-24.0951372500556	-17.5017724212147	-22.5626546008329	-21.2570846538992	-5.90068636382711	9.45695396092675	22.0585180913193	46.1823754373707	72.8360033214171	82.0354070590397	82.3584856213137	94.1738507794526	120.206092220083	147.115304645498	162.553825009034	168.563690752887	173.03300842381
-412.972676977838	-407.737639414308	-378.006428254763	-303.941865776439	-198.049746300993	-102.218153713264	-25.9519973116405	48.3245695865481	105.466254330734	125.582057622109	136.124724320399	168.349855324044	207.249972830323	224.197576254226	216.739320063659	193.558068985752	163.922672554112	145.698149772823	137.481542546093	115.737310810884	87.5218544459282	76.3277483598361	66.0156950090457	33.7487010514032	-0.493349700812717	-5.07656641136289	17.0428987248431	29.5960725930959	4.90399547853255	-38.7060889817065	-60.0700258236153	-48.0859568674644	-28.2860346548386	-28.4857318845269	-49.6198322050267	-63.7118048891272	-47.7812001214863	-19.7631580037961	-8.04331949599044	-0.637107921405879	17.9659705701415	28.9782854656975	29.2611791952802	40.2823641939212	58.689667681769	65.9695646265201	61.9805064726362	59.7705407189512	65.389135756048	67.8421396856617
-340.515391278102	-335.237949957415	-305.002036138589	-244.940235555835	-165.064501247707	-87.1619881522228	-18.3289404779047	56.1380139850358	136.538775546373	198.645536035458	236.278901797904	265.213654786296	282.042946536813	276.728140360176	266.04998954727	263.386892091236	255.0379668654	229.746693230772	187.087491152324	132.216408558628	87.3784962208615	68.2677315802022	59.0501343855974	43.955291376891	26.519212207647	7.92701576295385	-17.4780238607179	-50.2315962532763	-84.7683069336194	-112.699870535737	-125.071698919101	-118.916954508345	-107.802496263674	-113.717035235382	-131.307592079193	-123.087520332543	-74.146429804913	-18.2739347414053	12.8780514258016	27.4307805183637	44.1002495427957	66.6441009372666	95.7770457378215	128.984943627483	151.704778412436	158.16563667475	164.109115843713	175.577158330856	171.276510444469	140.644470169394
-190.382020003224	-178.426467823401	-138.18457396765	-64.0980253597012	35.1722719090368	140.730884723719	244.888780578002	360.169112988788	476.691547616638	543.773656048988	547.215508204388	535.872007456808	531.843640253991	510.421525297191	466.97958761638	410.332030711591	332.981799675647	246.575270150987	181.666548695898	139.452503102229	98.2506753689763	48.5750036970213	-0.756547581740664	-32.5295034865653	-41.4680188315964	-41.2416334296255	-43.4204422714116	-53.0305964968616	-76.8036472613124	-105.072825291559	-110.813786730989	-89.1863427185963	-68.2535977056736	-70.5204327277556	-82.9951157081776	-81.1473055028284	-76.4836806535135	-98.6826170185477	-136.279438284935	-152.289360872505	-139.845390432161	-116.501286777731	-93.3936414959635	-76.1430371152546	-70.3633596832592	-70.0580743018993	-56.9226317624477	-32.1781119927188	-24.7174134160393	-32.6222545364338
-102.747440110169	-60.5948964818887	3.02219281915974	76.029292235666	156.841418171216	253.250580335316	368.517063128468	484.821931431525	562.655132806623	571.995566397034	534.944463765208	503.824938584325	484.324703835896	441.383568050379	374.718824799057	317.201390689105	281.498428090335	258.990239955523	239.581501104811	205.265747345717	141.600645527642	67.6061233891289	17.4047476274605	-2.19568917971535	-11.0716675778761	-31.4642391238164	-68.6719609548871	-106.280744461981	-129.695878163035	-137.294005969027	-129.509694011297	-120.33263854402	-131.085645295407	-155.042893739912	-171.335248168252	-179.908068428233	-186.60921437191	-180.018221518138	-150.514263821967	-118.247233997258	-111.419740927286	-122.675586789458	-126.628195479631	-124.430490465364	-130.738579000232	-140.543104512828	-137.975914039649	-125.917477623891	-124.264979530738	-131.666998421644
-67.7083460971452	-21.3220919279854	31.5797462039934	93.1605000645141	171.475608504617	264.781427323727	344.816188926707	379.757551665181	377.105298493157	376.901210386475	398.381324036741	420.202689244646	417.357099008083	392.961917041341	365.143032444602	340.000037799008	308.97395241879	267.047000587062	223.139513991081	188.114735842226	164.274928987875	152.489269479812	153.632090021227	160.486157137	157.698671563403	132.522075637186	93.0995161598127	62.8333519285431	41.7445757910474	7.9066712779862	-36.9831882858883	-71.5572903526152	-93.3567941042811	-113.390711916414	-133.386729622461	-147.710139149713	-149.770510899818	-138.206808060148	-124.845584945686	-119.421805456759	-108.757036376168	-78.1404125696008	-42.9655620349165	-28.1116636545214	-29.8411815251869	-25.8366153619396	-9.79685432450677	6.06675999603289	13.7283655522016	14.9241878170591
-90.0810578474303	-72.5183263228089	-39.6055137650899	8.30105629204136	70.8296234058141	144.360666247389	215.072752030726	277.58920947338	340.505538976393	387.811978447131	379.80143224966	318.950014157856	257.762262266789	227.171882243031	212.113106807588	193.447953541881	169.976988018649	144.125470483	106.656341590337	45.3325423784309	-30.2933537374198	-93.0950300755717	-128.582969195875	-141.979265406859	-144.67370771198	-142.099310486383	-130.536569191774	-116.428757617762	-122.712470221693	-146.825893958315	-150.934581902923	-128.463006643246	-120.083772456785	-136.744956285084	-142.193450593689	-123.30168887661	-103.798280213073	-93.2146700714126	-82.2631339414128	-76.4869943997094	-90.8746798167922	-121.088149136729	-145.317752490576	-146.368022716737	-122.618246294511	-84.6611112227723	-44.7101321291128	-10.1915390648634	12.5754462922396	19.3214599840931
-195.890669381344	-173.474096449614	-139.424391066364	-90.3070611549251	-28.4888970283733	30.9987332610087	72.4226086589441	96.784440448725	109.513889360158	109.3538039976	113.342770793385	147.329347786197	194.539673035597	215.633881660537	210.759050223208	202.275061539683	186.942976331563	147.440926089552	91.2133028757358	51.9923694207253	43.7281655663741	42.1017281888235	31.818129414531	24.9555054331261	25.0920876938229	21.4872740836649	4.89141719951497	-30.6820989483308	-71.092880387654	-85.1555513060775	-79.3229768888423	-95.7391422037258	-129.386382757605	-131.142977233602	-102.742239318964	-91.324433988805	-102.786537029292	-107.278962869052	-99.1663946290458	-85.9240784401206	-54.0738701190426	4.44363150271484	64.1113250007125	98.5796923093816	112.643200892445	121.864202726312	124.951367833666	111.740884658532	87.3114270821609	69.9455731649312
-256.985439802164	-252.017106141623	-224.251172476754	-187.664449611481	-155.594035302116	-126.471612889846	-88.1730892528089	-33.8053547090025	27.0916358957331	79.6321181385259	116.224842486897	130.26257992852	122.751534650742	113.49743926536	107.150640824627	74.3000003329259	9.5406700082542	-38.3115861677158	-33.6920049024553	-6.31838090274796	-0.0624581749423346	-7.69983600652477	-3.84312696259912	-4.21274867903683	-32.9866684061808	-79.9080923985702	-128.370600266829	-164.800121500441	-167.319741107823	-147.191663354928	-150.949446005636	-175.051492980227	-165.926598777671	-126.944482066533	-111.088387036187	-116.199542576207	-97.6915457330627	-44.6387932706614	21.4276692790591	70.2051478073389	80.8836807529274	69.9209387106141	72.3664810014219	97.3439683758075	126.921979324359	141.812720264027	138.339510531352	129.253112091721	125.230815646735	121.187374298837
-302.82367175009	-292.254329682938	-282.403024069563	-267.665250686224	-238.658283619481	-188.343531811773	-121.337167925716	-54.6798487457722	1.08500568102442	45.0872295466862	79.3238074155354	112.821323980084	146.676137898602	160.794046480658	144.657994826386	122.827421015744	125.731425712238	145.005577226525	143.89277804111	113.070955238695	80.1671688957901	64.5568474591244	58.4889379130582	48.9226518150944	32.3746663116771	7.79443323439631	-22.0695662578627	-43.0268209767166	-52.3906439941403	-72.3225325863798	-103.890466520305	-108.26157905221	-78.3404861447223	-65.1409494416349	-89.6463069757614	-110.082396037693	-97.4811136049216	-72.7090831289246	-72.38217071209	-98.7173167617245	-101.964136241443	-50.1550462094374	11.6660091564406	32.9156705414834	29.6208484618178	35.77634517112	50.3318261695001	62.0281394938161	74.9311792854085	95.2977193189235
-350.238192975844	-340.542024210089	-310.193303748892	-270.319245354155	-229.399603230041	-175.834217259124	-110.926965656367	-45.9313921798648	17.5913488210241	67.3815090546034	87.4149331547705	89.2561820400997	88.7263206334386	84.2904529053832	84.5264458340251	99.617477044536	109.315803892495	97.3921932135888	81.2012401966925	68.6682162734067	46.8803872010099	19.3056954682553	-5.47707437762835	-34.6723035969415	-65.7130940100971	-80.5862110886281	-71.8145400155651	-48.5557335111876	-28.3853125864357	-21.2694461506634	-14.2311384407196	0.922516504391014	-1.07678066242702	-35.9634607304226	-70.1809834921615	-65.8026668200339	-33.0794128520247	-10.0752856343868	-6.82214331575489	3.22973023195279	31.9511756777345	53.8641317866418	50.0946315691832	39.4244789104304	47.53699906838	66.4255010717763	74.0896177775806	77.9273089536971	92.7961447456748	105.731179898802
-426.113927400655	-446.849492280812	-449.864720788149	-424.999178278793	-360.159298425168	-263.3923585163	-166.438574951567	-90.110729105288	-38.2031799746065	-16.3967201834492	-11.6076598669935	13.7645347472802	63.8668443133287	98.0219529270637	98.7455263618741	84.928251274455	69.2486269176841	60.1787886593617	63.2381089422799	65.9057362125804	67.0083379834182	81.8731189656683	102.393936674233	110.25127508867	109.085554650262	104.885269554146	91.2640945855164	65.4090191351019	32.2539655224345	-1.38266843814871	-31.8136352651396	-61.7542010794192	-87.1799579238472	-92.7134915579482	-71.6766202253386	-35.52432061178	-7.77058400819401	-4.57495643560449	-14.1465493391864	-18.5399637822301	-17.6055805402919	-13.061844047431	-6.97239935341073	-7.49198360224539	-11.3166977067387	-9.15160383045891	-2.59064073608215	3.85753094339402	3.04996618640323	-14.0461624500371
-425.154042109814	-441.637305514448	-420.39150044785	-360.795928965031	-289.557710098803	-227.529107770503	-167.676248945262	-97.1928880532578	-20.6705403341211	46.1406768125951	95.021067256898	130.178555632453	148.80891567634	136.996569951072	104.45300793354	88.441209299312	102.197832206025	118.865880963485	117.666360038087	108.470889321332	105.750118862145	107.415103790015	103.368660985581	91.4398558183852	82.0453807927778	83.3682055965778	84.9831934564623	72.603568913283	53.1153074983964	41.0869129220157	32.4688507364092	19.3373360078306	10.66618139508	13.5120041320778	17.5000595183338	12.6114480655116	2.79464763403109	-1.22473057852575	7.05684151060269	22.8314535696192	34.0854621003482	35.8689391911932	33.6184825156089	33.5755408258279	39.5970736395353	52.2083814767894	60.8269997425465	49.633295874867	18.3426375662507	-16.1915168728165
-382.419598315537	-392.076402372935	-390.813650478516	-375.425410818718	-336.166955055169	-255.074314958978	-131.764245194208	3.03997589793422	115.245684487291	189.529289299016	225.875703813493	240.132873032047	253.954200391765	266.221229515116	261.260375114339	246.365557800949	237.249172119445	219.465204938819	181.729550813391	151.445168020451	141.499946483874	126.109689761645	98.8941269038789	84.7724166744892	94.6410639172383	108.753695199284	97.9887846727252	62.2240502295347	37.0373533484906	37.703022789987	37.1709119592718	24.5354894391628	21.7067892944676	32.0899248927805	30.3755909616594	3.34240387908359	-27.2482359182904	-33.512832192208	-21.8877860881012	-13.285935641359	-6.10925813628639	9.1713017298821	32.12169669739	54.193392556998	63.7948163980192	63.3814365235711	61.5561365797353	50.6167025244861	30.4498252997069	23.8330357117619
-320.146231431053	-319.735924090301	-298.948382230238	-236.007760852633	-122.407089738433	12.6369283890695	117.560535504156	172.583063797232	199.748108344424	209.33771835342	195.738674932272	180.908560344377	192.473475381163	214.513744320228	211.843671194212	190.195858434517	185.258682939195	191.081783324517	172.491226713358	142.409856885576	129.798680102422	117.947504799547	96.2216721404353	86.8661235072618	82.447775537934	45.9400004267714	-21.4835340205062	-73.7000251148134	-78.9368670537259	-57.1727563140029	-46.2465011646647	-46.70226073491	-40.3915532840462	-39.9206844633055	-64.6059730633585	-96.2928281432981	-96.6611775720056	-59.1481467566667	-23.4112657218118	-14.9940036141582	-12.4265038752688	-5.86104713137562	-8.61447615149882	-8.53854073458058	14.7274169952618	56.9081563508427	98.5135328283181	116.109691469384	106.986284168725	96.2730972255757
-241.257126820982	-233.613610304302	-205.049839728656	-146.421590118572	-60.6459696899948	31.7054980217931	112.873572979541	185.604794224837	250.727298847619	292.177588058096	309.525595102732	322.913510352869	328.822700412989	304.71848394843	258.69773294657	225.807631141805	218.728180594967	211.05629877261	177.325424388327	131.378973359096	98.1908480073179	71.7599089070242	36.1038254548851	-6.36590898722967	-50.4426226610932	-91.5259156842694	-112.733770716672	-106.876833652565	-95.8406899634966	-102.171798340222	-122.371199296986	-142.144175190608	-157.823878911626	-169.958376016587	-170.312539468779	-151.097033644642	-121.119633891654	-97.9768070903756	-84.3003921304677	-67.8690939523639	-47.4514512526286	-32.8194235102791	-15.8585315521706	19.6820737557173	57.6142270159242	62.1775029014205	27.4639745863327	-19.5791638956871	-52.5984722590389	-62.7111945628681
-132.458629589365	-108.966291524696	-57.367864120948	21.3569881259514	115.732511685934	207.12223245616	280.507317006805	337.14338230512	383.590682649999	419.297272454202	438.363657132708	427.091707534094	378.288000013357	321.103509953433	296.964901921467	298.345075950381	277.400868413367	215.681919807616	145.003180484505	101.636994582334	85.5723088938754	69.5361338832137	40.6155409466363	11.9198745319279	-5.91215376891295	-12.9641998655472	-16.1822382431783	-33.9280106059604	-70.7013021689731	-103.175566521788	-116.843650435585	-121.177898993353	-126.36602248436	-133.648530069742	-140.214146907682	-141.901714700072	-132.87270414683	-104.675667226354	-59.8935744526478	-27.1534335733443	-29.5021017252495	-42.9075111591978	-34.8597576591905	-26.2237554628641	-55.834795353462	-106.640308496916	-126.938244225816	-107.047307156273	-81.8664541720585	-72.7664755317894
-136.54427754034	-100.978764911054	-48.5640832140284	11.0015550705118	78.1935322241001	151.299042879265	224.528998046255	295.437606773741	351.939753588012	373.137844929466	358.99704192979	340.010967928315	345.058269165859	367.192566510969	371.446031454232	332.25899721385	261.424387298443	199.921039329585	168.494795164602	142.546613703556	98.4832674522693	49.0760161867123	13.1018836842775	-12.5223060605907	-34.833215458354	-51.0022204439625	-65.8780927038982	-85.8223237414191	-97.2018280820383	-92.9179458153016	-90.118951333718	-100.624857874314	-123.391770319321	-149.493382997128	-157.967821645944	-140.430703293909	-115.597872904752	-106.935239813873	-127.227693985268	-161.688188535402	-164.964537962252	-118.564115066779	-68.8712778673231	-62.3554286618516	-74.7826251951064	-55.3384981066079	-13.7017566298484	-1.23916372665765	-22.860609921767	-30.6208002783125
-153.819241979701	-121.361167295722	-80.4783286478037	-34.9594729158481	6.39431090056587	38.0121712680796	64.0030766119236	87.7719427171086	102.915930022108	112.943307377902	137.405928574699	176.35759518759	202.836702721852	207.285394858893	209.672168621929	218.320392875954	218.413561443097	198.548350654038	157.840866332935	107.756661668261	71.3771276060842	54.5410592943014	41.3155496280621	27.2590247619448	19.4962244914856	10.8023045820684	-14.1268677229884	-54.2381785842972	-92.4694762797803	-116.714051530342	-132.428631434798	-154.430259400636	-182.102885958096	-195.491599276186	-193.160822863767	-200.511181060058	-223.933307068836	-237.914786731513	-218.086855542801	-163.746916864471	-103.050272104901	-73.8900309527563	-81.6194657180467	-89.9670471259863	-66.7986908123443	-23.9045902250553	4.91625805782432	15.0644342614673	32.2170159355594	62.2918831586014
-209.228556969115	-211.947240694044	-204.969727005771	-179.122813587266	-130.680949718449	-67.8291829684109	-6.64058829030516	37.7067596744959	64.1604933670232	87.4257495145386	113.396288645152	132.445929390584	145.231401043705	160.95490981042	170.157327845101	153.209920812596	111.516310979757	71.5881224785868	59.0808958019528	69.0253304070273	71.5729033745841	53.5599931075953	29.6930888415471	11.3858465756573	-3.50581128082352	-16.0619483899464	-24.3330400801727	-25.3762518302958	-19.0774475369852	-22.9998715454992	-58.0258000219836	-106.540002290451	-127.110435227733	-115.129499146294	-100.417325284292	-93.6333999065997	-82.5444114732756	-67.1789885706612	-60.9471000573505	-66.6050503978053	-74.7536838441009	-77.9217832478043	-70.2464333958694	-44.939236137362	-5.93412908147553	27.9012744151066	41.7551196294726	44.5508112642115	55.7890697442513	73.6623143746166
-243.779256245522	-218.675805754184	-173.420337224391	-130.161662513069	-107.735419148706	-89.2227972529979	-56.3327271380685	-14.021106370953	30.6281356828397	73.5539096199161	106.988150408438	127.699089516779	136.395077284708	134.126114310689	125.573184122477	114.924604738022	116.24281067052	146.892692925597	175.755900639185	151.942087721635	97.1043100039682	64.453876238976	48.334899406485	25.0445165731564	1.04644234321124	-26.089907370138	-67.5163869300806	-105.010286858954	-123.568925779704	-139.657346882531	-151.162111141664	-130.960666002954	-90.42465829648	-72.4612028808151	-82.7922526988565	-90.6401334081895	-81.0220854718958	-58.591601060253	-27.4008372147816	-3.40195038290261	-8.18232862046239	-27.5703259939997	-23.826584805422	4.81100283397588	22.9963290456436	14.0714023627931	6.03116064442041	31.1680430864648	69.8896135436365	76.4040405792155
-360.972697530798	-355.353129312259	-339.044440482542	-312.590355792478	-255.7246521457	-170.874808152009	-92.071068150813	-38.0737312608241	1.67624072729252	39.697830980645	71.9523453126594	85.9314142240662	85.4253300313746	86.437162673006	83.7860658121892	64.4169152379567	41.0618340870588	22.1368500939399	-1.16876577806995	-7.69256447214461	27.1327766899251	69.7421610894263	81.0722146246834	71.2340127600463	45.8839072421109	-6.16169130409049	-57.1726753411311	-75.0353123710814	-81.93160749233	-98.8389255634208	-101.688750149933	-83.1474617001342	-78.2897130720233	-100.44601242274	-120.479254864784	-118.737093089349	-103.094519924791	-86.9234583827922	-82.1473060792127	-87.3799397769284	-78.5703463610474	-43.7653357676906	-8.86191217655828	0.355773737487161	-5.96836628991642	-4.36936468993167	8.09774102463295	14.6455968658663	5.30765656905761	-2.24619832912987
-394.64512214973	-388.792159016387	-364.407258118066	-321.869760145539	-264.3678179318	-196.110668164542	-118.863657542608	-35.0894416669645	47.7687352419981	117.757269309577	165.716327896826	197.337807269041	226.077205842709	248.523515511714	250.770100914803	240.484667510894	237.233415477289	238.55118140767	231.952725847389	214.933214651078	180.630894648577	125.452597452256	69.4053408918401	29.4830718735627	3.28197332109824	-2.90911277446448	12.077591792072	14.696307097558	-12.8626524529014	-37.9568033678347	-41.7194868390633	-50.1141958116947	-75.9700716460524	-96.4694368706776	-95.3331073834367	-78.0481347230075	-53.8817519793171	-31.3398994504057	-13.2040770270586	9.06826583284761	38.6051286587891	63.0509524743641	71.6278745535847	66.4124340632985	54.4844340047306	43.1693077851109	38.4599097560571	35.3249917807704	22.2758858031033	2.60701549875222
-410.098307741582	-399.907508488784	-374.047648360553	-332.50943324824	-253.948550079494	-140.298525094528	-30.3122392341071	49.3577881738597	108.077147231709	163.455599954085	216.238164215158	255.750662675962	278.368296046838	287.70880964361	282.244621767898	264.189213340645	249.249396195246	243.975280125116	232.974980248155	206.813386325068	177.849482416043	161.454574982364	162.277898527855	171.701282229401	172.142900289156	152.515153225278	114.412080327754	72.4994128846937	48.2066110292148	40.1958874110855	22.4574171652247	-14.0968728345976	-51.686185703295	-71.0131138654038	-62.271599249011	-28.5787529559481	13.1087624455423	43.5678912769885	53.8454993184962	50.1572930024887	46.2885340829543	47.8366139293457	48.5658351126897	45.1769817261814	48.5131235955316	67.6166213748098	88.8865735314206	91.5901336204019	82.2084112592744	86.1730593594891
-348.062022777854	-325.369855813442	-287.014212398295	-216.444030175115	-103.70944683515	20.1018319063778	121.284036670338	201.891120456966	269.790775321562	314.00487171147	324.32252279802	309.663833054525	290.185081791397	272.983322052954	247.893262334689	213.91929753469	185.659566801424	163.606464005543	126.602164303997	69.6218136019495	18.9835368181884	-7.73820587578144	-24.9864467795029	-52.0204926468061	-87.521834886717	-113.203925721497	-113.023293265939	-91.1148851907492	-71.0521383321962	-70.0245971370203	-77.6805474331963	-78.557721029191	-76.5423942341187	-72.2688842303747	-56.6412854369079	-38.457132710801	-33.7729636539888	-44.4001510025484	-67.9672259219628	-93.1474173861373	-95.9337993784231	-73.6747905375798	-53.2070387388993	-46.2039351234325	-32.7784406493353	-1.77608851065409	29.840676497233	48.5945543063951	62.541658568134	78.8464427079426
-216.863128132073	-199.52655453899	-188.606686161638	-139.356828602561	-31.2766084035859	97.1958303643694	208.043581350534	296.941501272853	352.902117144857	358.568016937575	335.353142657722	321.516061258482	310.918319684145	271.043895589262	207.399672805061	152.911403996315	115.668957396608	86.3432898295898	63.8717135524699	46.3422734276594	34.6071651798892	37.7821715237217	43.967435355334	30.7688859992146	14.0400835579917	18.2047862131535	20.9829408577538	-11.1711204968222	-71.935227578098	-126.109731876664	-145.056346914896	-138.985163631033	-142.686663177841	-156.859461711017	-160.329255651015	-162.702495949967	-170.804769556549	-162.757461532094	-142.122505449404	-132.969434544718	-120.36169704957	-84.3382626153375	-56.513100511364	-61.6193123814755	-66.8743070456978	-48.6624660543964	-30.2231263171048	-26.9184304976853	-24.1971056077487	-11.4981870845203
-154.428073123988	-128.34253306575	-83.2881480974486	5.13022868148333	134.628131129555	253.070742513651	322.464987051396	356.447378891689	374.802989226031	376.695843318226	370.262997994652	374.219646036255	380.324314508609	368.581092746111	353.713085870449	356.835167259125	362.290660503453	351.422659613216	328.629388219639	294.549888698506	247.128274897311	200.268231934483	158.503976372801	107.268836314564	52.7302294753323	12.0345305764584	-32.4111848306562	-95.5795742802528	-142.673468807573	-142.503594583195	-116.949484534296	-106.405355357083	-122.224798478882	-138.559181696278	-131.436089850718	-112.040786701523	-93.6004560689028	-74.3880052575455	-75.8971512927775	-118.741857645542	-164.17062136109	-163.485198282905	-136.016342502639	-123.533674326902	-116.850748377462	-92.5394555832671	-65.188261544106	-56.1225200552685	-61.1292100888095	-69.1577961877088
-79.3969648229366	-52.9762248942966	-30.6462355184269	23.8941897361778	125.035698503922	238.072481103273	331.206068760433	401.989046580123	445.949673340632	451.578707981092	430.322457932632	408.51564360347	390.025569223316	361.884869127093	324.383304382127	288.765183471005	260.874028788969	232.444209170218	188.649096816842	136.722009796039	99.595312969368	73.2964896125738	39.3027203014654	12.2486071965429	18.527369636308	39.5520118062249	34.3167603207064	8.83596478500754	1.31621255917572	7.07770085970628	-12.3737211941747	-57.4648888476748	-92.9309525299509	-104.771060791997	-110.409159982159	-121.84596204082	-125.704550989647	-115.569702208973	-111.096422218945	-109.911320517089	-78.7379112176441	-23.6999466693453	4.94458795917417	-9.71092785128948	-34.7875974918131	-42.9634502556639	-38.7463334148099	-35.9710553092563	-36.2507749490777	-33.9195416199592
-91.2550529940468	-64.8629418622014	-14.7531415857327	74.0216376104699	180.476704253782	254.982504702918	275.002838796123	274.126090350146	291.141092124231	320.096814019763	336.114760766433	334.61406853773	321.635940449532	295.795605462584	260.599448933418	228.626880417315	196.045316434705	145.995056056735	89.6717397217872	56.8630956418203	42.8975350968744	25.5353092913209	18.8508231870528	38.5925673780716	49.7498624151638	19.2572155024602	-26.755787679854	-48.7985890912002	-52.0818461349262	-67.3040931275917	-96.6707829696852	-114.456193099965	-120.023178534118	-136.449772024648	-159.41581254767	-166.792198547195	-162.329328204126	-164.719812165171	-170.03123062826	-157.23483048233	-125.778146178143	-97.8454213673754	-83.4019882160038	-68.9847229184155	-39.9414974158695	-0.906124357388745	24.1375084391112	15.7798035340312	-16.3497635472687	-47.1225342272076
-116.431274032288	-83.3966892802294	-25.9635122041565	50.7631760272083	114.857068131484	136.237331291039	145.219768394348	193.942585678807	260.602358409761	284.648914688021	271.093554098081	270.052652594033	288.389974530885	291.036164480551	263.917308904844	224.498263198125	186.885041170922	151.904262034902	115.457000332989	75.7893667959911	44.5569206684586	31.6839476367456	19.4436338247224	-14.8195101859173	-62.5285408567746	-98.9656096639232	-118.051668355102	-130.436155507754	-140.592982652223	-141.729081096426	-130.524970137687	-124.048315559529	-138.357952943691	-152.072751151774	-144.045108874609	-135.877626667561	-140.781673745561	-131.811743489499	-96.6417911870368	-65.4708009284548	-63.3084153035362	-70.5974743528857	-56.3982585248615	-29.072255923403	-20.9089692115813	-37.8414245421566	-54.7548366980231	-49.6495535979542	-23.2370278540042	9.28650590725486
-139.9636603613	-110.020220090894	-80.6684780751218	-56.6664177478789	-41.0429041329946	-11.199351401648	54.4559349117043	123.94730974296	144.55221540793	126.518407775326	125.927192790236	151.223129590152	158.707272320048	136.813943444895	126.700337901727	150.767355627688	179.740910677189	185.862806830443	180.45428797956	182.616627241519	177.990134220913	137.147000873341	75.626588269166	39.4014731465837	27.7765122504215	12.2163539364255	-0.474495217249866	-3.72981794764595	-24.4703711066738	-77.5295579080121	-145.124120430803	-196.1984176848	-204.061625871826	-176.335364980894	-150.959107665274	-135.868229268194	-104.885657382153	-67.0044101391639	-64.0286411728394	-91.2884498910786	-91.7701675385883	-43.2758832577244	-0.253499843751881	-8.72354758241266	-25.9391182253076	2.18924316426487	46.6293810976909	58.0829038445813	49.7408385920603	58.4742118989293
-255.954649625998	-235.835127246125	-197.828715939632	-143.313007676233	-83.5169786654746	-29.7119348215589	11.2539029107483	36.5771813711294	55.8091159170414	83.5441838123501	109.878135461092	111.744320467128	97.7827768090145	95.8693180394792	100.981720428999	83.8085952150591	42.3628816220231	1.94687236915347	-25.8007774737549	-50.7483627503688	-77.8045237420209	-93.906436458445	-90.5446017282747	-86.4433360141094	-102.09491020244	-129.615663035638	-157.626852729554	-191.620990306728	-225.90772708901	-234.051199528278	-201.228496522223	-147.879018478142	-114.318384636188	-113.862314319358	-114.248939553256	-88.0758082423834	-53.0724936835408	-33.7649410273691	-17.2252706750585	18.9967121224175	56.343359350574	56.5203717322223	33.5891817699077	44.4295249733662	91.8224221811341	118.299500850331	109.941742309114	110.849755531863	133.679156985595	144.721160324052
-394.139905676073	-367.411734761247	-321.553060102308	-281.164233693017	-246.882097048981	-193.831961142468	-122.337983291363	-56.4747989075636	-8.10850931585654	17.7966035856943	25.5113661517223	35.6156458303887	56.0163906643025	73.5361731360522	79.3511972705809	76.4149884714922	66.3725751946333	43.8314905454803	6.33486360900048	-35.8656551675694	-66.5635996434109	-78.4787464304544	-79.5876766347218	-87.7500367957768	-110.365337379383	-130.696912578519	-136.255292350957	-134.459026115591	-119.469672272531	-81.8840015913305	-50.4314858731977	-57.5081054368919	-80.3721693365044	-72.308210140265	-36.5682270786466	-13.1686893798898	-10.6050797441595	-8.15230138289439	6.56910636695917	34.142367015313	65.342445879353	92.0947786102283	119.013384681796	142.780350076224	150.893384811937	150.637163591488	156.376153071204	158.800256447963	144.182574504592	120.311666485589
-426.45571658068	-411.368204989462	-388.514657233677	-357.252464777228	-302.052162949385	-224.165578082393	-154.020590272348	-107.51060680123	-67.5443333417692	-11.6932525491131	61.9829892006358	128.907935321551	166.807736860516	177.624087029332	163.459779471273	124.091914688591	78.6537160671994	46.1946445918458	24.8196725909391	7.75468109502907	-6.54248924674741	-20.2055620468511	-38.922283423672	-69.1338274298377	-102.304581670464	-117.082638207234	-114.959858128403	-116.794973036314	-128.77613865937	-152.695799385824	-189.511603574405	-212.669956432797	-193.800912455244	-151.483612713072	-124.149164410492	-116.271370196742	-112.670091639493	-103.547093778038	-72.8945330561696	-19.1630233243087	25.5107069898776	46.8427690787478	69.1906314980219	94.5399933366666	90.1329493763797	54.8897621556422	34.6491855883038	55.3388996744412	89.2483873535834	104.587659249908
-532.449652622566	-512.194044971887	-469.156869647031	-407.824751036835	-320.245872594971	-213.465926636663	-117.216588726415	-32.2740377593394	62.1316911038545	146.531036311688	186.696719204337	190.478690751341	185.049510392328	173.164996414881	141.157641152626	99.0508847523696	74.663766052867	66.7905261549027	55.1101237857436	41.2872418559431	38.123689698782	38.7325657352604	20.3770917085217	-21.4007822020542	-57.9869691140081	-70.0378900163886	-81.1648699971625	-112.378626665486	-144.124837216126	-155.089547799545	-143.111720548629	-108.151545515007	-68.9929705959877	-60.1023438853107	-81.2296315236687	-99.9288313147534	-94.5835352929858	-57.7678745709354	-4.17703264639057	17.5730092668192	-13.6100993219784	-51.93158540927	-62.5130015085132	-62.9334838662538	-56.0973735656145	-15.7225758290437	45.6040847775033	73.430820848654	51.2966193905017	24.2522642389035
-565.009518048318	-545.019348170024	-493.790181444821	-425.138715124137	-339.15970555628	-236.933352815211	-138.215414728407	-54.2336957718821	22.5981632471444	82.3575593895499	103.625262486886	98.0521408702214	91.4415123088922	81.9886980555695	61.1889119499535	43.9832401633018	49.2237412723247	68.0642871559976	74.2585833778888	63.5853591580934	57.1622440443134	63.5047433131277	69.3939769245427	71.4277693547033	81.1718790409393	95.4775056366802	96.6739711733751	85.5305176107432	80.8497719682565	86.2026703306538	90.9696350368388	89.595007701906	69.6506411247158	22.6956849229453	-20.6913831722401	-23.3041238854362	7.1776100189626	39.9654369273691	55.5567509542898	47.2956942577787	30.9082999272014	36.103924253857	62.5650595616727	83.3952668626378	91.3710016635015	92.5446269689937	81.338517333236	62.145311821152	55.6610641119636	63.0201559866398
-500.347823155207	-483.337584714314	-440.780553777339	-374.079078122147	-281.975646460678	-164.111380457148	-44.9764370133439	44.9147953630309	101.120710519644	131.435262587124	127.728349895888	87.5358724278069	48.8143201617808	47.3351900157372	65.0254562490216	74.2953779571903	80.7912933346178	89.5469953424633	85.655456743452	60.1807307711564	27.8876140166251	11.4933598620855	9.40431605954572	3.2635579644471	-7.89397302937977	-17.0597070497904	-25.7579806196871	-29.5603334981743	-23.8555062664051	-20.5942115528585	-27.4614710655801	-31.7673101553719	-34.0529106317066	-51.9390085760112	-66.8719420537718	-45.8380048503914	-13.1141734816201	-9.17591653588043	-19.4424537979065	-14.8932277649246	-0.179756703056097	13.1606067942088	21.6419446814401	21.8401592608207	23.5069193804361	41.8211567235313	71.1136452883647	94.0772057976167	102.595317821058	94.3575095466223
-348.764190514182	-333.777013573828	-299.824959433719	-229.323175022715	-122.120239637354	-0.639352498417214	108.944536841215	194.277123318339	258.944996079964	308.94858137747	340.866452398178	348.237739375213	341.363995534203	341.453919140975	339.412613787685	300.513109063513	223.983113459163	144.478936237813	81.0848477168598	28.6131887108763	-19.9883034683233	-58.8087398697137	-71.4463744192153	-57.3983937099719	-41.4239462724327	-45.8440560024648	-71.7773618762387	-106.380592931413	-139.382980630645	-171.278036904321	-198.8031925128	-208.1255627489	-201.39418298078	-203.147497607375	-216.391815651716	-212.638998734036	-188.03265400756	-168.557339792823	-152.055414781776	-119.333153153465	-84.6665979281827	-70.8262193659725	-70.5726456962816	-64.8624786792543	-42.6033822366547	-6.16418053959419	24.0584634083554	27.8921101594539	4.55924670927033	-27.1364095016631
-217.628137188582	-195.028891241156	-153.908067589819	-94.5361055475224	-11.7152646461965	89.4454533446764	188.619925025409	273.689591097196	348.364900553035	410.152795040391	446.778997442174	456.414724272936	450.99064158673	437.956233752356	405.064959789923	336.239598702515	250.500210880445	190.996166522282	162.325734855163	125.630857136788	58.8128397133193	-19.4868128838392	-77.7291491402235	-103.862812831728	-118.319400057364	-153.039551553795	-211.373776041228	-260.116200800229	-271.628939046243	-255.619429508271	-234.248200350628	-215.495854182263	-206.319859794379	-216.180235949249	-233.293544867407	-228.495812088765	-197.048283657245	-169.104850164267	-161.454301016116	-153.543406193392	-130.561259697881	-104.951301803765	-85.4494576010525	-70.2342828537437	-60.9447737811272	-57.3803889853112	-60.4635464993745	-74.5502087274373	-89.9514389704495	-89.7173784230993
-166.246250524544	-134.395540152733	-76.5526170003212	-10.304044874802	59.8898987900036	140.880272719699	220.280567114883	283.815334749792	339.926633959536	395.099741488838	440.268299926703	469.231093246854	480.392583714783	469.309152172646	432.761150980817	380.554252749995	344.887635166571	344.292437839287	335.445330557186	267.339145996634	171.074121829642	117.439849093416	111.333549551438	98.0371599801424	48.4998254395292	-17.8254865617866	-71.8561145565767	-96.2888186098486	-99.2627776746535	-116.695313374568	-163.541677382849	-211.739801665762	-239.348263198001	-249.419271173096	-244.321572708791	-229.691057220305	-228.542451701781	-256.021379198549	-284.234109444459	-267.72105377708	-213.136870989541	-176.889329268309	-184.989121399529	-206.87117660812	-208.447206599756	-187.254928558805	-157.306071182042	-126.794030375656	-95.0613904707832	-66.1030029637538
-192.425974766266	-132.59543125198	-69.8361245732088	-18.1472416176116	32.8288001456065	87.7282555334985	132.798810262316	168.598044783611	208.046271444341	245.40573491766	264.543603767407	261.734871777915	245.986712341969	229.327070671544	213.501326106399	192.832572270611	173.090384349871	156.884699493064	129.823385497649	102.1524121228	107.692665247018	131.325531047074	120.451808071617	77.671574976751	55.7464107743554	66.6676146159153	73.3476809041088	54.3385544029093	15.6787002066298	-29.0413132735938	-58.9267436390983	-68.6077005833567	-85.0383692115306	-125.419852210689	-169.785791324255	-194.862540664965	-199.066534298429	-186.316385280906	-156.607371627478	-127.841209340511	-136.524356428659	-181.776427070474	-206.273166333887	-178.130105239938	-140.197150306895	-137.167305554191	-158.775434675292	-182.982066887787	-207.519170360738	-230.500613658553
-240.192107522671	-210.797990629326	-186.517946097126	-163.041874761214	-123.005777256567	-57.1822544102341	34.6910930917512	137.488381351097	220.355034759925	265.346143112263	279.304681394278	281.49248584649	284.330595143395	276.008551099351	244.125908134301	212.407326072339	207.51422296289	204.785793742506	165.398703923386	97.9929303127768	32.793179232321	-12.7634765227482	-25.1930659006234	-11.5844880914916	-5.30281684388033	-21.1351460529848	-41.757483628326	-56.1800171435425	-73.5961255208192	-97.3099194686631	-118.308719583715	-130.095099737736	-122.838405939876	-84.6981794837852	-31.6948401600212	-4.17998274188528	-18.9555901630091	-52.6741904421836	-72.4613180140995	-66.5805934864377	-44.4497914570084	-13.9345789254363	13.5269906260746	11.0955733889943	-20.0620257608502	-38.1000800763668	-24.6627415170761	4.7288256757339	41.1746255162152	71.02702247997
-360.339482607249	-346.963436097159	-316.219586873686	-255.764875844888	-179.456812001687	-116.066456786702	-78.6048113022449	-49.9778079397275	-8.41579009866789	46.1079240118961	103.585433510358	148.76439432981	160.306369316624	145.911938580505	140.500504208015	146.977342177116	135.516018044725	102.615242724012	81.8582026862001	99.2125060531807	138.34030007668	150.979654545971	110.376201022792	45.3608866716426	-5.86113640712152	-46.4024418740521	-88.8763373909662	-119.096727966343	-121.96634132675	-102.845298847786	-75.8405976156471	-55.9936304724075	-55.2175367187057	-72.9870171874622	-93.3972632090784	-95.989844645045	-69.5342184447541	-15.6773236930073	45.1274555488846	79.0123072763937	81.562447224138	89.2367622836558	119.201986396573	147.814148007157	162.299970558094	175.138412432957	189.684661886872	193.443284744525	176.887301939695	146.947262369666
-503.371426935693	-494.046587307765	-463.806713831233	-428.132723125293	-386.170825519986	-325.651877181074	-239.632535318459	-148.309910598494	-85.9107611965179	-56.8541882298587	-41.8666722859517	-38.6444393838343	-41.4351089306409	-21.4982305833238	19.2405584248851	47.8226463347266	61.8408078268747	74.7999303094471	83.2017907845844	80.6251200580193	53.7859081387092	3.26791501096008	-26.1634852385138	-15.8589611368699	-10.1467812898432	-24.1526187183078	-30.1196232473649	-34.5877315108746	-52.0025781900105	-60.5857676321391	-56.4465331272256	-64.6870565183342	-84.504735321248	-98.4248185366064	-109.621539443506	-123.787115935782	-126.053575928173	-108.693494668174	-93.9616998101582	-91.4591080411034	-75.4418141458307	-48.0790816722262	-49.873763016316	-70.1469801480637	-49.2605437446974	17.8561215035881	84.1671486047015	125.669217958951	138.844284549663	129.06216635478
-518.984290357655	-501.246654420763	-480.748528792715	-446.221500235521	-392.699505724546	-327.232813165459	-254.315655246955	-179.968858020516	-109.246205360609	-34.8562317274496	44.2357447239967	108.038850266772	150.152183389484	188.156893512707	218.739867270193	221.847447044679	199.489728986789	164.028358909307	127.061771186451	97.320963688014	66.3934960022657	39.0067092667576	36.4362736553156	42.7671421410726	36.8607645968291	35.1358764900123	35.645211902622	25.9801207122179	33.89673898847	58.8259353730566	46.6311116999385	-2.49231298761967	-28.3667558373709	-17.3787195571385	-1.96353420804476	10.8979808157435	30.2917514843895	41.6005469772231	31.6698478484592	19.4360621724349	22.0301665977894	30.4995684373378	42.3360183807137	70.8470479736755	111.276432329102	132.412268153988	108.483797477225	44.0753603273167	-25.7269098085161	-51.7101241258556
-506.111491520803	-507.038412236395	-487.0960022972	-445.209318920891	-387.558585877957	-317.257679210602	-231.867341416294	-138.201427524624	-53.8694596812077	13.5133602518374	66.5629408581104	100.236379562757	118.879189350963	155.978139326245	228.921634055423	299.348169235233	323.553468998348	305.514317052694	270.803171939004	230.316330092104	185.73030815024	141.458658549306	102.073816002762	67.8270442799352	37.5747929845837	12.6204231047691	-3.15364192535103	-2.22246087192919	15.8375898762281	26.2854932752617	3.34169922362994	-32.101893463333	-36.8849548403224	-13.8435562640994	1.83520190707538	7.18767750871461	24.3312157421278	51.1764304086368	67.492561286879	69.6332485035535	67.1184906602358	65.6403823405981	67.5629124845078	73.105549914738	81.7839300285434	87.8144988241685	75.2003013804461	47.1327970947273	40.0210562534696	72.3408355932023
-363.243522791448	-356.821766223043	-328.495293934781	-278.345182606023	-209.721260675486	-125.44449152352	-25.5558988368058	88.4615949305604	201.349142967731	288.893418232671	341.633694038436	370.880414369134	389.235879354062	404.452049164464	421.118093818116	414.811894677608	343.052701905031	224.715495166264	141.346620245992	128.262811261161	144.81531091186	152.203972326852	144.266511406464	124.614386334525	101.263992741888	79.4812936427032	57.1638612290494	37.394265930492	18.9080026454315	-11.8117944272741	-54.0896195946077	-86.2234392886131	-89.0682255383791	-61.8212726805781	-26.7654474741811	-9.29614792514051	-5.42565414650822	1.57393363565792	3.20886367842797	-10.5734708015569	-16.665510314178	5.63227691679013	40.1421771079459	65.1670098873276	81.9080150615785	97.7234968924481	108.776244873709	114.098266668895	130.87940536114	167.434116604877
-137.973566567568	-137.686609403583	-123.955557340977	-83.5501445627933	-11.2660507928243	84.718793985435	185.194462034555	282.44902617843	382.826248845605	473.974800356409	528.199444818784	546.708075529379	554.577523874852	553.088824013557	524.001733270214	468.437192070713	400.421068529087	327.841158109144	266.637571338619	231.013913358992	197.417797478999	132.599800028039	54.1605384535146	7.05286304966879	0.741675607767098	16.5597809592706	40.0831765818812	54.133119600661	39.07944187281	-2.30947108139956	-44.8269298162337	-71.2793365547624	-89.1485319733331	-110.56632263188	-131.271862142373	-148.114514136864	-173.605729383556	-207.441437225809	-230.582545462571	-239.972053294669	-240.145336573376	-219.187988206416	-181.278580945064	-156.900497607643	-150.984777459654	-138.640355987433	-117.968975009337	-109.89959290558	-117.338199121803	-129.192205275684
1.73842240085962	12.7871929535089	43.621011319428	84.6925834218481	134.608237939175	196.183043860709	260.98609072409	318.157710877252	379.507946780222	459.112700232122	530.693529056352	559.774153773055	557.112783291426	544.733004949189	514.37396687633	464.359364586204	420.899488872613	396.568440743932	375.16358172155	341.769873984704	297.411793189543	252.238014599782	221.490902772903	215.366655467869	217.477503481665	193.49500429343	136.934528679187	71.0896253591442	5.20521615555758	-54.2988131744277	-76.0468804510273	-54.0856746510362	-36.8054891296688	-55.6248899856925	-84.577219627695	-95.2711523909115	-98.600542111846	-117.358326889727	-148.728258341037	-172.591701810743	-182.173519713858	-183.790471000308	-184.338754995927	-195.036341078665	-218.818264743912	-234.8094922172	-227.045046157883	-211.181737894786	-205.398052113752	-201.607192972829
0.118872027664314	30.5749683898826	85.3971140695971	145.118278318127	214.380715420074	302.113656475362	388.508279840451	450.58580466326	497.428474835579	544.361315192071	576.886936463897	578.212114895465	564.913096430937	555.935498974997	538.489456933373	500.765630299349	460.810442780836	434.16285253205	410.543468326153	376.009771281894	328.86041209155	277.655186320763	234.176485518722	192.693859270468	130.047908139533	49.4651072733389	-8.86795285769148	-26.2664453332034	-29.0408769975602	-34.058328509507	-29.9790371477119	-26.0340967734486	-49.4398412201791	-86.8363914441698	-97.1363943881964	-79.0070186212542	-69.8428212402828	-90.4381641941749	-125.324138239543	-145.881570345799	-137.981312473771	-112.78410435939	-93.8486462217594	-89.6165491283278	-85.9428294088775	-74.8813549719661	-69.7777640498713	-80.061547940376	-97.7750432915048	-112.920023661386
42.4052151433275	103.831143602502	163.092789268106	210.100766603948	252.964601963044	294.798667240138	332.723050827756	377.746521986974	439.397192717841	503.310635350285	548.200518094684	565.656698717013	555.951606636798	521.449508818021	470.187998898424	425.079672530574	408.1149640858	403.69700854249	375.270151662257	318.369910419508	257.187377870182	208.054500832343	169.734737781329	131.887143144398	95.9691645413007	79.9688824332707	78.8440965754349	59.336151925201	18.8835922771776	-9.87765638769685	-19.3478688975407	-30.76880494964	-49.8705045813385	-62.297984248798	-62.8411153546734	-68.179406035217	-96.5556435735565	-139.380837209232	-164.184184514978	-152.077800420262	-124.451241278439	-117.26730427084	-134.722686776836	-151.323031257978	-154.0469087577	-153.403511888037	-152.998882836811	-141.457769644033	-120.167831951432	-103.851638286181
-9.82482068245708	12.0844790085506	18.9229102575938	28.8006220814426	65.7207423327333	124.161353400106	179.36357366573	219.285476241243	251.300977383491	286.312964226223	320.330175365075	343.049139733319	363.250033491676	393.944261523121	427.141514955012	445.580576612258	430.958732753063	378.956369086743	318.783956510885	274.152491929028	233.792253414326	189.069539694348	150.617866488789	125.50028614516	105.303268366219	72.8438818511786	31.2040461129285	10.1852220745813	10.9177348311203	-6.16504444662909	-49.5906550779453	-84.2827763629062	-89.8399864506225	-77.2179257066309	-74.6022569704317	-98.7078618214103	-118.691431856225	-91.4667212878672	-26.2287598943056	29.9868577974637	49.396696863648	45.1648176323411	40.926993320117	35.2018094105159	20.8494578498181	12.1692043202651	21.9782621478541	42.3204264752697	62.169901064121	79.8160201868725
-165.48820982559	-146.920579720244	-109.627013716181	-52.7475586865542	-3.08875598063898	24.2909436450351	53.8737177778318	111.048443017185	183.287594372648	243.043129097556	282.533053904537	308.754358740284	323.958357937692	326.697286055438	319.524611472551	302.562523262016	273.79822757716	239.709530696401	209.153330820552	184.231624378081	164.383273815219	146.620107654284	124.927516726272	95.7388195186074	60.4174150449906	26.763497638708	2.63969361334047	-17.3571174652646	-38.3280811258148	-44.5816621249422	-26.4619165197756	-7.99226295684427	-17.3052969612636	-51.9289848333633	-84.7001065547907	-92.8709004918967	-82.5429937646284	-75.1726607711998	-77.5076855139471	-85.9478409615473	-93.2301486286294	-80.7369262907912	-38.2530571076005	22.5733223172824	88.2266151355468	145.779872343	179.304335064008	189.472991915246	191.861204231562	196.033212446082
-220.745331661324	-217.495790204238	-203.890945997753	-187.412548738991	-157.070741293546	-103.511559627311	-42.9413537671638	-1.06530466627201	20.051320263532	40.0579896104721	71.8376983737352	116.604304483377	167.804193686103	199.613610854209	184.992119705696	140.991577675703	120.266296324257	146.080837511239	185.59857202535	196.836716727858	177.34105608871	152.332375859951	133.444738513411	114.603646633133	104.413349620741	125.345141551955	163.732953441787	171.119531650947	139.002074467819	105.2193963032	85.5677345949243	70.0787676540227	62.0713006311472	71.1679717037044	92.6153906286117	121.32729923866	163.378012898848	202.285996370762	201.351745089197	173.921837710708	173.204559813621	202.400599781135	220.614513575696	221.072081249971	230.024522662266	256.11424082251	291.747572634227	326.264617322627	346.037461257347	355.768201554365
-356.839172227084	-361.395616571778	-351.952071071983	-331.411280124045	-304.532840578588	-266.884113797576	-208.90246044599	-136.552178904908	-65.1359560447348	-2.90402012307857	41.4914179166488	53.5699740357547	31.9916785524086	9.26103612173863	32.3547703566714	109.990657709898	196.30953064628	236.710066278938	225.518944175505	207.540200154667	213.397829328137	224.926497378638	220.259957942432	207.438995798738	197.700867924723	181.370326958176	152.981848516956	142.069193354851	176.661726865763	226.792184195609	239.430921921704	211.653284253008	179.52642476168	165.431367204956	172.925174912438	192.864015404538	195.844514616504	173.646620143837	174.743866821519	228.752174409459	288.685180856508	309.388845262538	311.295619387075	331.990918436422	366.885238468981	380.249605974874	359.802832782504	332.702838006763	321.879712184956	316.844213162515
-424.907766439537	-439.277561646067	-443.828448006642	-440.243419945688	-417.488888787582	-367.892077861363	-308.21118418228	-258.894332553145	-208.82231246379	-138.73251216379	-62.4339526727732	-1.54270396980357	58.5684227363796	142.752853896033	230.499404451653	275.247379604738	270.767669159075	252.598096878625	251.055700972246	266.041624384235	271.013794210203	254.803460624806	247.787908803003	272.813473868472	310.27689631878	332.209920996384	331.0791931443	312.693463470547	281.388975440973	242.702403438968	217.599805151913	228.019968641488	266.470629939249	304.859565295467	323.083867534591	308.891903323898	265.936924966188	237.288601828995	256.951248890726	290.194726601393	299.646050136759	315.368677783922	369.55102961602	431.993616806721	455.477770244417	439.836896599611	425.90673424032	436.072545789911	451.159536617758	455.960612414931
-299.347430258738	-339.298302418521	-365.372420466997	-379.922207411776	-380.935334547951	-374.940398573209	-373.851471288594	-368.512483418656	-335.571765442739	-278.789106985161	-226.831475757235	-180.637819948092	-104.648228501985	9.84345443897143	115.776672458362	177.285854764864	218.109645001256	267.763444076888	315.318044042929	340.87659398672	345.035058354748	344.286379424465	354.463097494575	369.312589378596	368.523090531926	347.59358079796	322.15309226198	312.858062448124	325.719664514961	343.777339076226	348.932957685734	340.057578002549	325.542885051545	314.462413811256	310.922902844389	312.967095874011	328.124576987237	371.280729565909	427.213108212427	456.261586341108	452.921309190412	447.024330722371	448.556360618213	441.67709355832	427.895710812879	433.119947270151	464.303002891186	494.303776887774	505.748365962874	509.084402179298
-271.783595261893	-297.334034388413	-299.652598968997	-282.994646657034	-249.972021292425	-191.70737982447	-103.432007590492	9.11934991502963	132.071353855257	242.067414321435	321.334794743567	377.791629133554	428.198349990929	464.333792782592	462.630021921659	423.245866628378	374.015819944898	337.197843816613	309.194867392851	274.868352334189	230.209413101105	184.850501850984	150.26096608716	129.999372805977	116.642641479001	95.5382622411281	58.7662462217137	21.5719123466345	4.98263381640495	-0.13242033259969	-14.5209271164055	-33.4502948884036	-47.8356441666879	-65.1510591729903	-88.0186567176344	-107.711511209473	-115.838350696062	-109.449486835741	-98.4805960787163	-96.3245408545074	-97.7597610985696	-89.562595371604	-72.1204313156604	-53.6199592044275	-40.7731740733857	-35.299493105952	-32.2354887038334	-32.5456929528217	-41.0533073394968	-47.4539253736847
-189.186088988217	-211.427259619956	-201.257487042456	-155.070298953223	-84.9255491578207	5.19884620024779	114.268679717446	226.940277226472	320.048903725632	382.03004434236	420.391998290386	450.177604488955	473.108070671466	475.695674715843	454.547325256563	422.083867270213	378.094847396166	310.767637253016	228.273506015034	146.054271830713	58.7699437854313	-32.6451052343035	-101.826683319432	-137.671285630106	-164.650192212765	-208.249934977725	-266.902601723007	-314.473909287488	-325.97232157779	-313.248474475833	-313.954274720397	-337.032758628935	-361.871028971379	-381.947486088886	-399.45728477861	-404.815571609308	-395.652141297513	-384.123481886289	-379.718776779886	-382.555145091753	-383.701358068531	-374.452181323428	-358.642060019294	-344.563344771359	-336.024922194489	-334.475812708904	-335.09717973713	-337.165110770365	-356.622193730155	-392.783640921214
-139.441719046544	-123.7975230264	-81.7492219904222	-11.7588628555023	73.4913563588012	161.666350473752	255.34117917246	346.700491373437	402.65180885706	409.244898757038	402.128313876518	420.343791088224	451.015837871821	449.277946534408	399.819281673532	321.84304170737	223.541527372193	105.099189026293	-3.43954536675552	-70.9392856809479	-113.811855406527	-157.603834277579	-193.47344177664	-220.871352511254	-265.663560750563	-326.115622367361	-367.912872739442	-375.728803721358	-366.439177593485	-365.85306709271	-389.175698685624	-429.392432464756	-465.281277353034	-486.523854108285	-495.591877988622	-490.732615714213	-474.586274281476	-465.540632857265	-478.040761498631	-505.622773600484	-529.261871022401	-538.100888502824	-541.57211539354	-551.296358579271	-558.073519515932	-545.284083152678	-515.860214486812	-490.114930288704	-477.527403708142	-458.449103170259
-82.140420670836	-62.7132152939542	-30.1232083633153	23.060445613765	81.523811985408	135.144590575534	188.627054997598	227.365584196304	240.424963779646	266.344241492377	336.296984289051	401.502992851779	391.414785241163	316.377397937697	251.68137685503	233.771034319602	227.480372139863	202.208206437164	176.025773259394	153.624432722957	100.113377036439	15.1754027827948	-54.8199642061254	-94.6312965315471	-128.717107087611	-167.814375660946	-204.205206717705	-235.626151365365	-267.453304054839	-303.383138204299	-341.559896530256	-376.840862321382	-403.846188079874	-421.895156612998	-435.084275820922	-444.650354392879	-450.866861043846	-457.836646182216	-463.354226006732	-454.480423710322	-426.954804485261	-398.059451409872	-386.445236603523	-385.735861946734	-374.977817490998	-357.46484169686	-357.487126098868	-370.926604386505	-367.42899579448	-341.191971434839
-159.034000713776	-160.891912579184	-129.332677639376	-78.6583758340383	-25.2776804633416	32.3003068992909	97.7767572274969	165.099073326393	229.984714997499	285.914159747432	313.756455490998	307.702086378425	296.55070748277	306.028682462897	317.312777523827	293.71184116712	237.441192926157	187.367273726307	156.761577299287	116.211797879979	56.421987987906	7.05669054307745	-28.7012709318417	-82.4258115499008	-151.961566718839	-200.05903088005	-218.614529086186	-237.472476722364	-274.866496091847	-313.369859549935	-331.196818204987	-332.962044718792	-331.276524953494	-323.895659728585	-308.202294455326	-294.798429163218	-294.770240491039	-305.753758845173	-314.977392304162	-313.758315203193	-305.974760816869	-299.18627294861	-291.562326186008	-274.362143627231	-249.740778143362	-235.799868374212	-241.017854148672	-250.272685165578	-250.765058224	-248.591707510633
-187.813360697182	-169.991073888908	-160.04981132168	-147.278156042767	-112.882013867421	-54.6961108535115	5.86393079890934	50.4141056846049	89.2316376945092	138.438721434446	187.324559417741	216.357809246627	224.64088281718	218.901862778807	200.118635651871	172.039515270503	144.400129621095	118.912569161776	86.1765886736102	48.5268004623638	22.7796398337371	6.78509573972234	-16.9777210660443	-42.4975907734144	-56.8337119091086	-75.4784842375647	-112.302773017184	-148.700733430618	-164.673294899648	-171.495838787887	-191.726869305786	-219.649574013753	-231.04387044516	-226.98873000461	-229.305377463195	-243.054235711775	-255.425605186539	-257.693302304374	-252.26307171814	-244.133168355869	-232.742802469958	-216.65002682895	-197.731655665275	-180.270561480638	-176.338283897855	-190.167347948547	-194.009296336569	-166.038704880559	-132.764807112655	-119.96659516237
-304.754531297547	-295.423142180586	-259.652726143611	-200.618441343003	-140.963013703292	-99.0729827819502	-66.3588591887027	-18.311696477045	45.5462419163708	89.5420106502882	96.4939629868202	98.1857611715725	115.477001104724	126.273015151957	117.239154029144	108.143203327742	113.120683406527	115.567169017552	96.17213760944	65.0770286925007	42.9130504155678	29.340063628666	15.5932682901837	3.99443974905975	-4.7888691294419	-16.7113107992909	-33.3418084190729	-57.727097881024	-91.4247270826879	-119.416198512023	-129.001631332111	-135.754784896803	-162.219676719578	-201.979042950467	-229.468385343536	-232.834252376469	-216.661747975569	-190.818190339372	-165.397998389112	-141.800490167802	-120.485997532934	-111.524697402451	-111.777176444666	-102.767691182329	-81.17247410341	-48.8799672765308	-4.94419498854343	29.9293210640267	43.8245181727961	56.4295629485574
-389.605006712917	-377.387454372063	-350.886387076161	-307.870190832374	-254.874119140598	-188.359296658332	-107.847103306375	-36.6325947534972	3.58809848415081	25.4471302589909	54.8574628371027	86.6118886646696	96.6438544970112	92.2349795275345	102.298258179528	126.063977000168	136.450205292174	123.384292292172	103.643626173865	94.0712392570353	91.795048362252	86.0758640297486	79.4859477677453	77.3643194628939	65.4991020187535	27.9046315645174	-23.5864608132888	-60.1828660703004	-68.8325572409283	-66.2620495491896	-76.7607229398891	-97.2812422843228	-104.586027784431	-96.3256485429914	-94.3310672593138	-108.816879474338	-128.993694701858	-140.900694743896	-134.92286315252	-111.738489928028	-84.9467735652106	-61.1263711185469	-32.9384700605791	-5.1241201458888	3.77301590584415	-6.31535070862049	-16.6685540674147	-20.1339664697953	-24.2017009165421	-32.7857254711486
-493.452127487363	-464.422004993529	-403.728161207276	-327.696524580049	-247.689428054735	-159.151044686437	-71.0489044760797	-3.42514990760345	46.6473006185021	93.8882926849149	131.236504731512	141.75463467658	133.06073648333	132.028262651157	145.506260337215	153.285050839007	143.806051378943	129.602506898935	127.04968566206	136.482299747726	140.664415094965	125.280206863504	91.900746819011	42.0261707004001	-21.4168863159487	-72.8734954605608	-82.8063674832962	-57.7098910568674	-37.2856524565289	-50.7331949382515	-87.807014994292	-120.926403030742	-141.429896434518	-155.413749105516	-162.145632577152	-157.131042814535	-139.872088255936	-110.900070438114	-76.2468564483732	-48.3971572836962	-31.0059852228645	-16.4626482978756	-3.68432131515069	-0.800835130870685	-6.22617021123725	-3.26193209762027	16.5979924097514	38.8366814000692	44.9613354108945	26.9257134318887
-574.222033086572	-586.628980983809	-562.170930314885	-495.486844920103	-391.305736184122	-261.850965502457	-143.602460951024	-64.8445450604771	-8.33471563810052	48.7403090521925	94.6770691701577	110.760071086335	108.223087651139	120.308799631538	150.261601670578	156.424150920625	121.360801100363	82.0839442075188	68.3897549675571	63.3090107259876	35.8532065106464	-7.1879782424783	-30.182504214138	-27.0029900669195	-19.2703953688453	-14.1327433135584	-10.3634934789167	-18.2573492821879	-48.4134673189488	-89.3715655860374	-110.27736677822	-100.233209390919	-83.6562685153231	-78.4321480799215	-76.0987389883032	-69.7446415699813	-55.5233948695957	-22.7036156247994	16.7665715694	27.6232308775471	2.62462357073676	-29.4164590117299	-43.2714756471263	-35.5343877416311	-17.407793586071	0.907791932403963	16.4981233536684	23.6957713116827	14.9867329779656	-2.1980943438683
-584.175838489969	-586.294245940201	-526.528785070293	-413.487671833484	-276.72628845047	-145.927391262789	-47.6757296888796	13.8527807903733	59.542601164006	99.7108905817682	124.622596860966	128.547234190878	125.672585094874	144.092307957502	185.007982954601	203.276448812362	176.594840236517	146.523423429113	141.544630912241	133.996207899364	101.132592458003	61.8220904941091	41.660816218338	32.1119722308283	2.92484002779862	-46.7798013142559	-82.6466397376151	-81.8121239654339	-56.6571264024144	-33.7445449870007	-24.8004499125761	-27.0543370061017	-41.7936017204888	-63.5192301011495	-65.747792302187	-37.6662477750512	-3.24926856572	24.1329594122566	46.7983313390364	45.7977907850931	15.5765166219094	-1.1576285397825	23.3906178935798	56.7666552459152	57.6145797210539	30.579017235086	13.380691602065	27.965766166959	60.2860642141979	83.1063397076939
-512.966685849277	-526.973727426018	-471.33561630814	-361.60351065363	-231.323879472204	-103.467753776811	-2.33666087048991	58.8260225260806	98.6330230887176	130.533615199536	149.037408985797	159.669733911335	169.614469129345	178.847337045627	191.201219368728	195.329962669845	174.654650944284	146.948554809549	130.030295597604	103.638345904782	59.2701726965639	20.0263304628369	-4.8940082160269	-24.3547417358455	-44.4886419752146	-64.0861945822724	-69.5847511094959	-52.0274407780578	-27.2423221598149	-19.4987300782211	-36.768234199299	-61.3479117999451	-66.1793850595426	-46.4220578662759	-14.3396215451751	22.494515225467	52.1172462255203	65.2977580056704	72.5230798972029	72.823428845902	51.1395703031853	28.9556969398938	41.7288549619798	70.7683475808183	71.7056363436236	48.7476924567513	40.2252807413001	53.0630660888917	58.7147945886064	35.6381482336882
-328.653781297844	-324.165991304593	-258.772217651633	-146.39019398321	-18.2576452790931	101.757884434556	193.664718681137	247.185580086967	279.412815029935	309.177569113834	327.521119037239	321.912749854114	299.745418517049	275.600247015615	256.437384510759	235.457321349112	198.975975635934	145.729324819647	85.5804249847103	25.1553673382135	-22.7020554727134	-40.4960445881714	-37.5810131048502	-41.863986240588	-60.6777577880537	-83.740980872439	-100.738264777636	-103.98884615021	-96.5257434540073	-89.8931698173901	-93.0432920353794	-105.615550341389	-111.644722787667	-100.378055319026	-88.3848261550098	-88.2571257501484	-85.6727940990423	-72.7831409679082	-66.2384504364156	-80.0323966682945	-101.768518201529	-99.9108837443405	-58.298856142358	-3.91693600189318	19.2419148589302	5.85806642975083	-8.75409622828897	-2.54609455958559	12.3623091717894	21.9869958652478
-177.557068579642	-143.3646950257	-63.7001802222539	51.2227734193835	171.546557481506	277.674120515402	363.369759507143	434.348282376372	507.564441714892	576.380546896707	605.556469911197	586.504258499236	552.823087721957	533.338100925043	518.29543951118	477.701844851172	407.653808361215	333.101670191555	262.390379316003	184.85227917679	110.017810180671	58.1909952097091	19.2507696809446	-35.036204218306	-103.766609567126	-155.057345416769	-165.812796942071	-149.903506433289	-145.643085448268	-167.34168582574	-193.753330436354	-211.312084111915	-221.870130143676	-223.211006635921	-217.323193474877	-206.631897788736	-184.109373150723	-152.604066354212	-128.103259764876	-113.319405116438	-90.9136726584506	-50.7022049313502	-13.506684332431	-12.3920483142785	-51.3674297729886	-93.7936726658595	-96.6253694410963	-59.823710306798	-23.3310216315522	-9.29988385815669
-137.685440051686	-110.946385845506	-57.4432801393647	13.2066142762563	90.588527946136	171.812311501628	254.049548098858	330.272435243659	387.656624224161	411.572606067454	407.94322016472	405.863601107511	418.682080083549	426.76370113173	409.859126598828	374.497059119576	341.119754306781	314.728443402239	284.484269465754	249.618439683195	220.29078190549	195.739253372027	162.924798069314	115.135970720041	68.4138316220613	46.905705939184	38.9761532791026	2.325685177601	-68.1939906515169	-124.858260979146	-139.125547231992	-140.302325120787	-160.647376649362	-189.280312557251	-203.357240646712	-209.423324376204	-229.1332043249	-258.038194476502	-269.573909329033	-258.061723230713	-240.378449382035	-222.79139448008	-201.363059683577	-178.868406748375	-158.839412358512	-136.541576322353	-107.780434941813	-82.9751224928609	-73.4992910661613	-64.3072701646826
-140.768206796849	-82.9811246326262	-16.989212523663	60.5442210613238	140.097498465585	206.195963997879	264.00174551019	323.664566995649	372.948789702293	394.85904899446	388.487330801303	359.307506969504	318.046371126216	286.426232217262	276.263040543211	272.053482812405	253.280023257834	221.342455958697	187.469632040745	148.727915795732	103.153040665703	68.8504695790753	51.3211722614219	27.9543920198013	-9.7656865241436	-52.348483044176	-95.9839912042724	-119.829417833626	-95.6531737166611	-47.1845141888611	-34.8607640402328	-75.0340432648796	-121.145071074601	-127.258596477637	-103.260127814198	-91.2752015582875	-97.0759887445263	-89.0653082085053	-69.9178670469568	-77.8987897913865	-114.432039316627	-147.03277661454	-166.800673132554	-181.006284856927	-179.890261227319	-150.927417627223	-104.093471210832	-62.0641490488822	-31.0973162702052	-5.25250684714361
-207.506733835161	-177.143800472205	-114.015309027437	-30.2798981799123	50.4578407422378	136.157844092751	225.20718971615	270.639529504132	254.043738653409	230.460284769335	254.15912018599	319.997054858342	386.307386501582	416.00082431167	401.902818615777	364.935507529984	325.325099148222	281.845078776179	224.491428585982	162.374133754528	120.613335650917	98.6514596524683	67.4406822260878	27.9331113583346	14.7615776542916	33.9514210952538	59.2070983613448	65.0333321812692	30.4718397976888	-38.0091364516105	-93.1783760732261	-98.0930348529284	-66.0760611988841	-42.5809349666361	-61.2640913444479	-101.533219780926	-110.293291738622	-84.0686321647833	-68.5912792595981	-74.0968299486211	-69.7694269797513	-46.0076401227701	-16.3097492322444	15.990846175467	48.4954836104173	67.2625407349785	69.8589604462797	69.4839193043894	67.6287245253207	51.7771052487503
-335.727082889628	-303.573609215788	-260.5124142998	-217.146284219967	-171.058687430584	-123.400233662066	-82.6652370965843	-35.2049956903287	44.0482231156729	136.994514376153	187.318994800677	175.802991742374	148.929801862341	152.88389612327	173.982673997596	172.652471738852	147.679266293917	130.221757554793	134.97613115678	152.352932680934	170.191983125213	178.094989372456	169.77522157196	150.129504847997	125.36415446743	94.2183034184674	57.4462269647023	25.2676408427453	9.16286547072526	4.14605395859493	-11.4998163655212	-46.4824371621151	-82.7945213603365	-100.023110068799	-93.6155244327078	-72.9113206086362	-56.062806816215	-57.0373233536426	-70.6176211236925	-77.0064062165285	-65.9853948861347	-49.3711262006223	-41.7562018867663	-45.0251681697933	-54.8492422545012	-60.4479376122695	-50.3224842370775	-30.851057871665	-14.9989574156862	2.81721694515076
-469.829336646455	-446.020178889469	-393.773921708211	-311.598426990085	-202.019245896358	-78.7082363343041	35.1512266366801	117.793869419695	163.04484962518	180.7717135993	193.586206524269	227.345074816067	271.168234958343	273.357254322469	220.999298671882	171.457242706215	164.846308078101	172.381904870409	160.302324193263	137.518706286683	119.631182291935	100.188503980163	74.2561843410195	55.4693639758589	55.4900954406322	65.9892920648704	70.9673235691446	62.4176707433254	39.0178084197533	8.20176385614734	-7.67402535528135	7.83676131869746	33.378871470816	29.688008984654	-0.755009039833127	-15.263613715535	-1.91766908054234	6.04907547601098	-2.07179431952267	2.01753145949207	28.449045800752	58.7517951365112	78.9955247509129	84.3035746911067	81.9344645604439	85.4449548534482	83.3202342774059	59.1287096481083	37.8486335480115	53.4879196694566
-600.05848028018	-577.337252180683	-516.253153496446	-429.275429701929	-328.128149977602	-221.488813251318	-131.315791239076	-63.418134411345	10.0780193542694	93.3776734915625	152.349455807765	176.099089982152	186.586778586409	200.060565562628	219.078632996655	233.71504309997	229.37267985601	213.98477678429	209.384879668488	217.005275537661	222.799004242558	216.644568532585	199.10654952653	184.982417878123	181.19393977505	168.832088758895	133.656254180345	89.1899266890837	56.3688963068209	42.1624196935374	38.0423628461628	29.301042527856	9.56570114464722	-5.28194927638575	10.9818374694228	49.0118430504611	62.9273541965144	44.1650584129728	36.845097421566	59.148822294761	82.6672786225129	88.5917526244778	85.619339281746	92.2685172300899	119.077876576797	147.342577343127	152.299949401449	147.929446119217	158.255780507044	168.599262908585
-668.913641330646	-644.074092684673	-548.492861476704	-424.432826666578	-302.67273164312	-187.500628078834	-102.960167315164	-62.6911070416184	-26.6719545150626	25.8347294585848	62.8080868047541	86.247909386009	133.303414306048	189.984466259557	206.72131476929	177.739450959791	150.776565672114	163.299184452701	186.86283208013	168.518752863764	115.099553827336	71.4890027198524	46.0909000140149	26.7980388767973	15.3456349113167	3.82119491333314	-18.700638538762	-37.336263401409	-37.3324028681503	-29.0477020429547	-25.2336880905314	-25.3843974723051	-27.4048307524686	-28.2022380004012	-18.5212834283903	-2.57245173059992	0.194890193700393	-6.69234313955886	-2.48528691995971	3.05430640319654	-7.08235614976579	-11.0613093796561	9.42910464721861	36.2958941395601	54.7141555157398	63.7340250847913	68.006413890616	85.40643641696	117.7816479016	140.594328496001
-596.180118755047	-573.904793237599	-493.081690963417	-387.985722790919	-280.263844311108	-166.014637688453	-58.7715700148792	13.0883762026777	54.4723366009739	86.8827756827214	102.01573897919	91.4392249183615	78.4021877421782	76.0441398141776	66.8874439274265	44.5105810857361	33.2826575696587	50.1838223179544	66.7704864085087	47.9937892785685	22.007845356539	41.0184081222218	86.9579757257054	101.795490320998	80.1522412697191	55.4248279405228	39.3260682010441	30.2918643059086	33.7991255495525	44.4718935549555	45.7635612266898	29.9457840975026	-1.18136916734415	-35.807360288224	-49.8653067203368	-37.4612585844962	-33.620483692824	-67.4989179843534	-114.964277629031	-138.037567428233	-128.532067005038	-84.3853168585942	-9.93154663578863	57.3048566693006	85.8261174430872	88.8023347097611	88.6553400186166	86.0256378944185	73.2840400559609	53.2477301441295
-476.696494271154	-462.116018594925	-384.915222170914	-263.600741387385	-119.213339073038	29.3970555340725	146.754988234364	206.31472059596	221.141461626846	221.251082328202	222.784065460841	226.18928185073	223.004013982942	204.804428894558	172.69579901555	132.902562290833	90.599590610449	54.412114654288	31.0845222006007	16.2711944056281	8.50068245037839	14.9225670202332	22.9068329606076	0.673241015351108	-50.7903575874254	-88.677826567346	-89.0241562972305	-73.5737232728512	-69.0280197025471	-80.9580657765737	-107.921949475163	-145.374090304746	-175.847776436372	-178.053236341658	-148.126486572661	-106.483611953009	-84.4496738473501	-97.6271854446758	-122.214280692492	-113.043915889274	-61.9991901164463	-8.17444625037415	19.4185969013024	21.7125953266247	2.45279741965175	-27.8951450206172	-44.762713625585	-37.8667958211946	-20.7775983906283	-2.70786708482109
-239.427590326326	-205.182826164313	-127.040250849533	-10.8761888781383	124.535777853196	258.941632344576	360.434235966706	406.386390834508	422.96468796842	445.824032505818	462.19998078055	446.237897427675	403.013332158273	344.251185728291	278.448852981106	226.999996039158	199.406539147421	174.237363024047	133.261357084666	81.3245517964401	27.1209762341511	-25.9038269901859	-76.9111880478819	-128.18453065157	-175.685987152513	-201.439229066203	-192.817603475961	-168.761076467758	-162.830355985507	-179.75192080466	-199.259806099668	-209.966578155986	-209.156816550659	-196.506607549414	-189.046803522117	-209.475480068324	-247.756181139209	-268.26082971568	-253.941823973091	-210.09066636663	-150.390818232432	-105.252135988174	-98.4557858773676	-110.35378832819	-107.546225989966	-87.6557437054416	-65.3817072481818	-49.8298900536807	-49.7221404976603	-66.5366526224103
-161.066230875086	-119.131212450619	-39.5364480225549	72.6416783643156	193.156794503655	293.338432342973	359.670155119862	405.982464544513	457.05088032185	508.020958096443	526.297014381361	501.997884133487	461.154055015829	425.876147606437	396.633710427002	371.921071355635	349.423789594132	313.418616675896	253.622566915706	184.38522951584	124.173476980396	73.5734428708974	23.716421974214	-27.1078709382276	-71.137609918819	-99.0166263517399	-107.250530346148	-108.767190467498	-130.181263591239	-176.414858697052	-217.77412839998	-231.129863343605	-224.562676416447	-221.928384137596	-244.942004680874	-289.576591605453	-318.374627174809	-307.270094802104	-282.02126045295	-274.645842210275	-279.772634091993	-283.484038217896	-284.011962368526	-269.360360493549	-227.334914660206	-174.635619831019	-141.393038531562	-138.325749693367	-152.245492265335	-162.112066919506
-129.946282521163	-83.9614566393933	-10.8485261359645	79.5838108929127	161.235173628565	227.157766383683	294.791837391785	367.931828852429	419.463019163278	428.279047255513	417.178381448409	417.054613321268	423.577501510254	426.709563699176	426.238708298572	409.332449008764	365.473101020899	304.097107921731	237.121755243944	168.458637619414	102.321552496749	47.063192641146	8.60333372781476	-12.4736015155676	-19.7932691437178	-23.8294722229575	-40.3256869533222	-82.5954978028176	-147.735030273715	-207.899574286532	-235.419979739876	-239.842676498639	-258.699716330682	-309.539721931075	-365.071788294624	-379.321590604138	-339.66039046808	-282.928951458633	-247.894711624377	-237.458533581209	-238.706308029557	-246.17534955612	-255.932198283862	-259.905564256715	-259.781978105284	-271.611461543509	-300.053675332982	-323.915846721336	-319.344988317543	-284.996610955522
-193.60984114871	-145.11265554335	-84.8178384159719	-32.2788723892122	10.1251258104603	56.2860170073301	105.256443523099	140.266350326445	163.752558649648	193.492301963125	220.239180880343	219.137932739744	202.849126419746	201.409005065613	208.106356009703	207.957558734651	214.470787210791	232.711113681636	239.882094301827	226.594676828249	213.299080582582	210.07409605666	195.946604412817	153.239196176613	90.4913903823218	24.3014562724087	-34.173385180997	-76.33584478214	-99.3749359668498	-109.353818347954	-115.660428178949	-128.274238987754	-149.265620155787	-161.225212357721	-148.944572153666	-127.545248898717	-121.293353726218	-133.003886870101	-153.521074949948	-171.80767844698	-168.232673077622	-137.207267135353	-109.313243694721	-111.403765118859	-131.03821665087	-143.820647008351	-139.473765442449	-118.902897554002	-94.234388166561	-82.9820481763079
-251.496027207355	-214.728295161374	-186.647370749892	-147.50156403939	-81.2313046216573	-0.990458167181536	61.6787272470023	100.167738484958	127.160510618269	141.919238767223	150.603089365639	177.240265049671	216.440742912474	232.864857632469	219.055411263131	198.209781519378	180.574707493821	155.148627951081	120.29325559028	94.7980300393435	81.9815950431052	63.013405511249	40.001449510041	31.9214182092609	36.9413668819364	38.1173442199839	26.0123570880903	6.50292065012701	-5.42958071181171	-7.84525236294556	-16.310833332411	-34.9619100459477	-47.3137839769186	-45.5108627594582	-41.2544830503189	-44.8030353536659	-56.7864653593327	-69.7942286548323	-62.3164492070421	-23.2772920384191	11.3558633641818	2.63858546027529	-18.8033987544915	2.9347205809169	56.7977609220232	91.8479875927905	99.2491586377263	97.3621172591605	82.5461249334522	54.074946468529
-428.964032594816	-396.330731554156	-335.560604976899	-265.389639650875	-214.471946702437	-191.688359524564	-168.026115512143	-117.388415888928	-54.7501181534021	-5.52041998196424	30.0033453663018	62.3436042146182	91.6684391734152	114.744954975868	136.659226574262	156.419172729909	154.791730163333	127.410871153388	104.497030960053	107.332244653337	122.95515333212	129.968062338156	116.705921647622	86.7638999965628	54.8413758312081	30.3925928637404	14.9892726297935	0.333625423057436	-29.298200474181	-67.9131986030197	-89.0626237043722	-88.5855191675485	-86.3594196553202	-92.216910132337	-100.651526782761	-101.456689027568	-84.4063218458588	-54.0232764831611	-36.0674560386627	-47.2506439338806	-64.7621617494341	-52.759930916069	-16.0517729964838	8.01257759304308	11.9607661992323	25.5497783261982	53.4013999491913	67.1171174340544	68.5434156001111	87.7228124709132
-558.370996530175	-543.753682120752	-521.578398766103	-484.372452513666	-421.448281597319	-324.685076245132	-216.024099538566	-134.962073669564	-82.9946493537584	-25.1550856485397	46.4099603559787	97.844079107232	110.098922203233	106.949683246702	109.978763503892	112.70035479913	119.728850587714	148.796031500039	184.167471706518	190.732488367725	160.209449083373	112.995607677009	81.5795421440346	79.8733693793964	84.0997728449894	73.1887616623489	55.166978497987	45.6325321999137	55.7274060768304	74.9756738212756	70.1323183199703	37.0729022782875	10.3141311256264	7.97545786546319	19.4847729467739	34.7819297163213	48.3525267735961	53.2426434063671	49.1512832005589	44.746942812841	47.6157445987433	56.9802201432201	66.9077674652637	77.0753492792382	90.5845645470533	98.8884791109572	97.6789036071046	110.265787244973	148.595841061653	177.134851012132
-711.640234511692	-665.373898579213	-585.338298237395	-483.154728742719	-370.691608496104	-262.472116509145	-167.831197993047	-78.9009014204727	13.7848600844264	96.6198220709516	150.993137271838	184.679301936245	217.552522510686	251.718050388916	275.600191698365	281.355720607284	264.665419950338	226.317119241085	179.530895785316	136.745125313397	103.285004250411	89.5043361131911	94.1713137845918	92.4852425179663	75.1757600875353	64.2498525608381	72.1218936021438	81.9536872087714	72.1643121897059	42.3163325873082	14.6446678453545	6.12944363441601	8.51043563224795	8.8606853688538	8.30666244945192	9.86999761809022	8.20984030582385	0.195551685924716	-1.15048983107639	23.0965903030518	68.1667754442073	105.177291116611	119.171405337136	124.442616436091	133.815488385282	142.429424919355	148.773744850688	157.559201188219	161.885943036011	157.224391614582
-822.260008010758	-787.574421813539	-716.366853170345	-605.326880186402	-468.598571832959	-328.145422430765	-202.372673496607	-98.1679576820213	-10.3885178749752	62.8509543753582	119.402045975336	159.564332401251	183.368554054021	201.513234380132	224.905066091371	235.382493193723	218.796566742182	206.01429419325	223.282631376565	243.430039429188	238.401194528999	226.588327517017	223.371247146477	208.624144571158	173.689846669014	136.090900957347	99.4201428643982	54.2230877041104	10.5289171139579	-12.9575964218299	-18.8359797912231	-23.5366802203737	-31.7927616083212	-37.4808374800079	-45.2852726425768	-66.7695107187792	-92.974296219125	-99.6773219821446	-76.9213315877222	-37.8973754518915	-8.29249110761477	1.66850276818122	12.0049665113381	36.4568487866286	58.6667542567262	67.6681125656181	80.6956238814227	110.333702751132	135.863052231267	133.237859415574
-867.808042711443	-810.308909735879	-677.409040285565	-494.846389947685	-312.004082095226	-170.242049714001	-77.5654033536039	-13.1196889586925	54.4609343263793	128.025885268734	175.109460532571	181.078291006511	167.738100340345	166.425022055621	190.604297759218	206.515776676468	175.837987930811	135.870320109917	140.527992583153	159.029978660476	137.499525425226	95.3931969904988	78.0273985943715	75.7147269652472	55.0660013414648	22.8523446409894	2.71389605823802	-6.28787026375431	-7.70026606138332	-0.00461625638036595	-3.53759499592707	-37.7044862548304	-83.3335459613255	-104.388127205941	-92.8369520703556	-73.8960177905727	-60.3954119687569	-33.4358500328651	8.20668446171166	33.6889356038367	29.2093277400313	15.75735722721	19.6389426322156	37.1816926943061	39.3051939192578	24.4155679016473	25.7890146142042	51.5904858001638	68.0857691381009	52.5402597086864
-752.395168271617	-716.594468235282	-578.766368719849	-381.737677801604	-190.454762522725	-37.6595993647736	82.0445475569985	182.153678117097	268.595770782493	335.41581960602	354.599088304446	306.7565142774	231.264477390508	190.966089890526	193.662990370254	194.957287800243	160.469425972175	106.232939845337	84.2986685043931	112.04539768208	140.544145065114	131.949611666262	111.175453285955	104.363478460641	96.7323799062242	72.8726147810072	42.3717214594198	19.1531089040529	7.24749565666579	6.35393863136004	10.339697611017	-1.11793657500311	-39.9386131297149	-79.5785602347397	-88.2003089903921	-78.5181644858626	-83.7652459752307	-103.897907460557	-111.561593648869	-99.8776869586429	-90.0882077200329	-92.8012701964008	-90.4776810194344	-67.4907875934325	-40.2706625159821	-30.9500965462292	-24.5599382182671	5.27391018347319	45.1540665791502	57.2447946104806
-393.170079169605	-333.051811255048	-180.012231595211	36.1393744919117	251.064513466303	416.950294611457	528.177467817568	606.881641408811	663.888894334617	692.145314660693	689.076921001651	657.225811437482	606.866159153065	563.940632860953	539.746798982843	509.196452528445	447.920295643391	371.514236046952	317.033281557086	289.625869685675	251.63810619045	176.8245495669	88.1417918057917	22.053930589634	-20.4486378178635	-57.7277093245409	-84.3088261132284	-87.660069356605	-82.8983724970747	-89.5068841918215	-106.909387969039	-132.040220905387	-166.330194518667	-201.884212791699	-221.044931866034	-216.811276363653	-208.407571024959	-212.672914232131	-209.739944071318	-183.589353211527	-163.719130154291	-171.745525786459	-184.120469165371	-177.276878324752	-152.715208941388	-127.062923679696	-118.123562647426	-119.616971133815	-111.603155632871	-96.311207195861
-218.442553030241	-156.082214900503	-33.2137200273855	130.146926496342	292.238897426677	432.852478842701	544.714545030369	623.260488447203	677.320038408137	714.244462794966	728.279567041162	717.790217485214	692.837911473187	665.062119512133	638.056483988368	609.864039541011	582.329073330595	555.537888290443	521.307015534444	471.293239212173	401.502854251632	321.951155156056	261.394486448461	230.061524867475	196.834943340188	138.515002630195	79.7205992725995	49.8366754935011	32.1828282705648	-5.48068465840839	-57.0986726803446	-91.228178738851	-94.9449987588263	-84.7055173106585	-87.2882928041622	-114.761535685961	-155.851223385489	-187.030339485137	-187.947202578277	-164.262334923451	-155.652165213027	-184.404351984396	-212.278829583442	-198.207073222302	-159.140208582389	-129.566062469587	-115.236525870799	-111.192444122476	-118.999533057738	-137.308125575095
-166.165211178908	-109.093234531281	-12.9019401433709	103.318331907199	215.157224057898	320.754930070569	418.150051026618	499.091612780517	572.081218667682	643.62959168	694.65986129926	713.686721684265	719.149379583926	722.546112266861	708.918207910606	673.334069709021	636.25642265698	604.799224661442	561.681308513351	503.96158857013	447.40136328263	395.010821948457	339.830916143024	279.233021458839	208.614108605309	138.667974309024	101.238726055888	89.6548043927568	50.3512766235904	-28.5904584081998	-97.5341952970886	-125.613776038336	-135.294714210759	-162.528600045954	-216.148273312188	-268.365545572193	-285.370078498136	-267.014868256922	-236.914611842201	-213.241246480707	-204.99762515324	-202.115686598467	-178.079314998118	-131.666845352616	-94.9830780479487	-88.5656917566659	-99.9010765250506	-110.78347037812	-120.650507766113	-122.623670178919
-191.819753296187	-105.256961993104	-8.53038620016586	85.6890044017588	180.103621187078	272.932609933501	351.919767945574	409.691358204121	444.13258003768	457.290782278971	461.64702558404	474.526881607242	500.658500673596	522.003734436107	521.719882702637	512.694010728375	507.450991905462	483.042293737225	421.321788360191	348.183121735313	295.935448222163	267.608621069095	254.47606939804	245.124453015047	222.026056972515	183.573491471128	139.902181740789	83.7574733335479	17.4823038715806	-26.4978705430462	-39.3591627789052	-55.0357602393149	-94.4715409332539	-138.079811803319	-158.20705905323	-152.988213867854	-144.377379093348	-144.798776251902	-137.414921562378	-111.681600025696	-94.3442187471607	-105.328001087214	-118.538763243559	-109.107521901843	-94.1532664234041	-93.969733208501	-100.577944027833	-100.841672565615	-92.8963958786674	-78.0841799020906
-281.078797850903	-219.341701711677	-154.431715353569	-75.229093751537	11.7814777094885	90.444330417881	159.170547287631	229.901046467581	311.030558033072	397.838323682775	477.483149398316	539.833722995649	577.000992699988	581.739575392969	561.082643720735	533.604947404541	501.401710647811	455.628180223138	406.841221602505	367.04313653888	319.586661092045	245.038426988509	150.391662488264	57.8215648817141	-10.4457814925584	-46.7893399075077	-68.2036722788826	-91.3768386255986	-110.214805029469	-116.340743585403	-118.634043974374	-127.254854485758	-135.826522491123	-132.219448206664	-116.693201044348	-99.4305962867884	-85.6910499048854	-71.9958161923831	-61.8029429097561	-72.3523478620805	-100.413927698591	-103.277156486518	-60.4099718984886	-13.8029032479129	3.0760000732329	10.0965691831317	23.1414259993379	28.7250318748227	20.1702635621674	6.03462792329785
-441.516825674788	-372.818163963655	-283.917763150589	-191.426928288448	-104.340176671234	-11.9759705122596	97.2517572844649	210.750417092756	299.751687325733	355.914658517624	394.344094088135	422.638545665415	438.101919310749	450.936105597438	475.921745461074	497.274820605359	486.936801514428	454.394150922721	423.112313444333	390.374296705599	353.866461922712	327.060183344817	312.604454420723	294.653011986426	255.224055621941	194.998803685001	137.727415366703	102.753440564259	84.6286547383537	65.9390500383948	35.9013474322194	1.53272064122754	-17.9614930878082	-22.7324427519275	-39.7316173983278	-79.546073706045	-116.331505156322	-128.543636468975	-125.243434084097	-109.220750191743	-60.9383398078385	2.02617751614862	20.7174237776136	-11.6935188244157	-42.8561521305919	-50.9618429563914	-49.6028042625239	-37.3931666411061	-13.1059004011811	2.37707909053299
-584.752014225522	-517.553801971679	-432.016725202944	-330.353363683378	-212.538326199609	-83.038685087438	34.7492398917462	120.517977643254	188.761728809656	266.513930337301	351.291934706833	418.927905990946	457.930694815961	471.547345566704	459.362077549288	424.887383536405	386.832056073836	355.753761085841	323.071750168039	284.779682327891	246.792873207072	211.516074728177	178.188182125535	150.411193399131	135.568101179697	130.90361602338	118.72201190943	90.2867876841609	59.630781473765	40.0134576187718	28.9525805980381	23.0760325314829	17.6930449746518	1.53733870366418	-18.0762633553922	-17.3828803113593	2.63989296788046	22.7548206314004	44.6262476201446	76.3289995370251	97.3159325667912	86.9853576741792	72.7039634677092	94.7877210658028	140.201457446835	168.948777060402	177.725987861478	184.386642573509	191.978275959893	208.121556375823
-754.65716941138	-674.981428992746	-571.533447418275	-452.518154605272	-323.042144434657	-200.236017364291	-99.7644685342188	-9.17666366535493	88.1183563224887	176.207462366121	229.60511886037	254.955723745024	278.008302548704	308.00987558016	338.590213189792	362.673112457519	374.975735824532	377.261991262075	376.017750512651	371.812130643045	366.697641356928	364.592226244304	355.458872571918	328.118379500293	289.989144778712	254.230870264894	229.310586373442	221.515194156658	221.167601737455	202.151627530954	159.136381991016	115.983830459594	88.2283157610658	77.6667938319483	87.4403663892278	107.278815857959	119.281888744526	125.114013522083	129.554964366325	121.136383197916	100.673768792767	95.0140466873565	117.202968742045	142.327926565135	148.722463896202	155.527806863089	186.659803424539	228.720339533542	259.509222200277	281.116552088728
-952.20380410402	-853.031634193803	-712.463722995818	-550.285427116446	-387.065921118955	-235.217045436816	-98.1837783191174	29.2003211287111	147.904788114384	241.694446974479	294.028136592717	316.06464508716	327.661267660184	323.89692480082	297.259099846523	259.203036853118	221.80940391782	194.391934960417	181.755653409933	175.274583129541	172.238002699368	175.189691346582	168.447908228167	146.019905838909	135.453841459701	150.792295320001	166.328101533913	161.147910112884	142.319487378006	116.996128922757	88.3417885388797	71.6119731552274	77.9872371668783	100.683215231862	125.217727352586	134.224834729598	124.251924590289	121.049436274244	140.767676773917	159.05379142548	154.966108998985	144.706111354881	145.470026164895	148.023909249293	143.99325713383	145.477707021627	159.684452581406	171.739524533627	170.122173279007	168.56757447573
-1066.73330615485	-987.779813980264	-851.730902728628	-663.949969626423	-449.519826314036	-241.501503684053	-58.9992413474463	98.2982175255749	225.380261208822	308.762303174103	348.866589818418	355.364435326871	337.186629519618	310.871872476227	286.949251124404	260.064244123018	234.369443244389	219.084415686712	202.98389138255	173.751949598618	139.166871081838	114.248180934557	104.591909607779	101.280644869407	98.4257845975034	104.210423613236	114.403672470029	105.005080799595	69.1231549910841	31.4269276068019	13.0626686050692	5.90868338635891	-1.00341409840455	3.52319739181584	27.0242113525898	50.6523666726592	53.7579590393047	45.0358409776557	53.944556450802	85.8602876660879	105.514545537123	91.6958025554251	79.1325607992505	109.408407868462	169.682640024951	214.173878587446	226.172201161984	227.737887792061	238.221638452622	253.587753180275
-1063.48471376978	-976.667287352122	-811.102801644688	-585.714399597151	-331.637897557541	-81.9922114395488	131.449934418433	288.585009200209	389.06473822268	451.202358314901	491.355965882309	507.286891453768	498.491916466851	476.582228379309	444.316549163543	402.876310559441	368.077428442164	346.609874529724	326.478867294026	299.439589490067	261.6109741619	211.561145789074	165.756624834863	142.908479487964	134.198136828853	118.233824982073	91.5680820946244	64.669339267207	41.9278168012717	20.2125675719611	-0.46727711517492	-13.8893586018253	-13.1137664344297	-2.94571279084524	-1.09110310958899	-11.7331508536901	-21.2205691888195	-30.6273323973456	-50.8561029597577	-71.8356345928398	-78.0892138665602	-76.5224155167325	-83.2615702194317	-96.7562029290645	-97.4961450763712	-72.8023762787746	-36.1893428925767	-18.8399130837087	-32.8248630952379	-47.2959407727649
-825.153365717931	-706.89264923278	-517.934395967589	-289.824024906394	-40.0319304337459	211.312313312421	424.347952958455	583.868650711318	710.294612132035	807.602040906161	864.854036892089	890.660642245843	895.772623446285	874.794102040074	825.726174615988	761.814003156407	696.217026133483	629.809083040163	562.687073478621	500.691563757598	439.384800203157	363.629449677346	271.371187883521	181.014924221743	113.153162689333	69.3514608538939	31.9984500887623	-10.1089102501723	-49.4977310023044	-79.7582476097124	-104.794510072537	-125.145508600371	-140.916551896642	-162.710958811539	-191.234954502136	-205.640607944011	-202.516486669684	-209.876296369431	-232.51326143371	-239.124583402071	-226.893617131042	-224.612154595395	-230.20158802064	-224.315088331246	-217.112258232321	-222.666818682668	-232.571778239751	-239.720536692859	-243.063345665703	-234.93488070388
-595.964119029656	-560.534751102805	-438.986231895623	-243.084616469251	-18.0163252436513	183.810621174819	359.698948109892	534.050322636473	689.530641745643	798.405731658309	880.367330278615	950.797968711189	983.677649523375	978.702479186232	969.975896727384	961.489475891214	939.653619236312	906.732578014748	855.082638576988	770.605005267288	665.782826598661	562.892548192697	468.982653807081	384.734520798471	306.572394498427	230.749625013136	168.402302565625	125.291693830618	82.9645770916889	33.7040391665545	-6.30622007971683	-41.0274011855803	-92.0442445705888	-145.335970817592	-175.677125120042	-205.124214845866	-255.6061052507	-294.327966980189	-298.157216493327	-300.503329408361	-322.153369413566	-330.360704334677	-310.083828058482	-302.275299199189	-322.476577527193	-327.389979913906	-308.468438022086	-312.100604425628	-343.588305624103	-358.659336303699
-318.009997505676	-288.935791572646	-177.185183827478	-2.09364048036867	186.399586239424	354.396639585146	489.281926231955	598.986422829645	702.887326960275	790.993748541923	835.769831009814	849.229802919344	864.107070434054	880.214857541879	885.754488148304	891.703146664256	901.792983564081	896.204242079954	865.278350316631	813.921212691919	748.117501223818	683.475170192054	629.21257548616	570.339242290908	496.766327780467	415.928040066601	332.093299463719	254.954725329322	198.835300693601	146.253440129096	68.1418165292262	-23.8037601373291	-101.670543471541	-164.558892134386	-215.384446504065	-245.929613909348	-276.421668964803	-337.6664382535	-398.5899873005	-409.884212896965	-396.47605616737	-404.833777333496	-419.704046227185	-411.069349863515	-397.900864487295	-404.91273454837	-406.278618372332	-379.882739109208	-364.605848865577	-384.855261541451
-168.022973013573	-116.043876131031	-16.0419455870727	116.661247412497	248.616862974897	360.651773109969	460.290466041613	550.648510299782	625.164203992963	679.611939911875	704.355771701586	700.073671626567	699.112308279186	731.164462790491	778.090196231925	797.491569762172	780.747986950762	751.332446856222	719.14307274094	678.171400669334	635.100224241671	600.041481872887	563.303542532573	513.958454447693	461.560575134068	412.318775258355	351.424052647188	273.776539259735	194.114837043979	109.99624203898	9.64665092742943	-83.681713104669	-137.591287581789	-164.493325270379	-202.15481822821	-257.955420844813	-309.34007407747	-350.328538210883	-381.578451590263	-377.340646083446	-343.845459592345	-342.24853345016	-385.041108387268	-418.734987154756	-426.464725511532	-436.011804977322	-451.015289361183	-454.138687758727	-446.614583376808	-438.039775356177
-79.2151998251682	-22.0544077529788	50.6223700176488	133.546021662467	215.199046149555	294.634655755074	381.560200475874	471.197256536048	547.127786889778	601.278945797195	638.180817684044	676.436455114388	733.978849887503	792.659493880121	805.778188782688	764.332000837936	717.554831602576	701.221905911523	693.816545251506	664.902863118586	614.093749449823	550.592849340363	480.011290806093	412.301098963273	350.426946865995	283.292992306817	213.531666966538	163.774217063598	131.377242325495	85.5553815727687	26.189888618578	-21.4863356900514	-63.7409750073896	-125.586108152873	-203.843441097389	-268.809262581829	-303.28996879589	-322.953179017456	-341.595906148395	-352.592848632786	-370.815816847467	-419.565908785535	-468.408728609811	-475.347222277336	-460.99966314819	-463.69080183554	-479.281640132743	-485.535899972935	-472.081971598523	-445.125184467159
-111.040393984256	-68.4933584127054	-16.8067428547276	43.325039570991	114.946669708244	200.776332665049	282.730390305768	331.810357897653	350.056898179613	370.906389261499	414.740967654404	468.721638280124	508.441925087736	522.951339682613	524.909326709623	539.510496270799	566.471375473562	571.888761173126	537.639672584132	483.660464920641	436.853351222757	405.549139336374	375.422313112641	328.202822393472	268.26214545444	215.174526045382	173.217988738408	120.912716362126	43.8779448908446	-27.780783074693	-64.4690349377943	-97.2653766390877	-160.207192121609	-227.014834981505	-261.155914503818	-266.520355210185	-269.658808087149	-285.592152010169	-308.677623911283	-336.308002916295	-370.81854374896	-390.667497120699	-379.383320191095	-370.272456357317	-392.734127189004	-419.847778227729	-422.075676144233	-407.650560166936	-393.825713351517	-390.964550067488
-228.880582474587	-189.540912486406	-124.140773656793	-38.7469384274134	49.3489542471096	117.60365390659	156.427503775927	186.622193051716	235.998243203317	297.059873179234	340.93902010862	364.752135927288	384.879200693968	401.714213645105	406.491537511573	397.997562018648	375.860492325968	344.046128940786	317.295942638944	303.254011727073	289.906875447599	262.398352292122	224.748624370115	192.342304262267	163.691223288059	121.888245250661	67.7179748690348	27.1823335687597	13.333742626659	-3.66707064861743	-56.8878895945714	-124.884492675913	-162.281988867562	-169.388237621775	-180.24133698856	-207.003602305475	-238.07471660347	-267.047759117404	-293.069608870075	-310.562304928678	-316.738662222362	-319.031803228217	-326.951067814	-336.514646407789	-333.178651274606	-317.298132876672	-304.383758829783	-298.219805252844	-291.404753331658	-283.234893061812
-277.526542852314	-252.264341822517	-223.313917227742	-189.995504913845	-153.309743035277	-105.90242626656	-31.1594230994723	67.6796838515901	162.709876868277	240.169694604493	304.443026817	350.928417248856	375.677795190231	387.00562725526	389.861103005225	384.494243464951	376.192068321664	365.843907653985	338.84281763784	288.327494544909	236.728139608891	199.822569386858	163.476049761758	125.863344192468	109.183203168785	119.851416812714	137.312986526446	126.31799968232	64.1524744093764	-13.6379298805199	-44.4926225030175	-32.8668162096916	-32.5533124400153	-49.2504196885869	-50.4324430846396	-39.6838961848769	-45.0179210358901	-63.7067793950598	-75.231808526689	-82.1531808587797	-96.8911530091832	-120.158839404915	-147.191742214154	-163.85944642048	-156.614955593159	-135.057840568313	-113.828220223947	-95.248112082848	-85.3913961803669	-90.9537948822521
-463.810407695494	-443.927597879731	-401.75706020851	-344.958118349477	-282.08485576563	-213.350439667406	-143.033867169966	-78.315212750498	-16.8008070570667	38.613006591414	79.7790496686482	118.198200491176	160.947463171719	189.59976061005	203.151352808958	220.781959263936	237.519233475996	240.459875699828	243.915833369264	262.384377281293	276.494861122478	266.950049101249	258.384412019741	274.064811158523	282.474455089562	247.591644054512	180.888012973619	117.801747998729	91.9945008158332	110.242880894573	130.874164266117	118.437721015256	98.9468532284218	101.804764132608	101.15905220399	70.3655869606682	32.716507956915	16.7816131951793	13.5074456061998	4.20089553072058	-9.47453746968348	-18.9533684011057	-19.4790683546353	-12.4735149477218	-16.8909375131786	-45.5412359045343	-76.7754884030275	-88.0243182415873	-78.9246729228542	-45.7244115386251
-580.753286915169	-590.663018218043	-565.007596594912	-512.007002389398	-439.633801786709	-351.181682435205	-256.921071394857	-167.864845521627	-91.5684253974451	-37.9851420580917	-3.30110904845281	26.6388051003212	45.2131775227248	46.5866864748118	50.2343380877716	60.0776891711124	60.6901382566537	63.8126689504724	87.7758026011342	114.795641801839	128.572361851798	150.627336752584	189.678206869915	206.022633900364	171.460153215195	116.111203941581	84.2738715298796	84.5686282772507	93.4862249956523	81.710104946201	47.4465003395633	25.2649823917501	33.8033214194211	43.0386933188486	27.7766049228592	4.99067671397307	-4.49729023021195	-4.94670789658569	-8.73938820487269	-17.7427646151717	-25.9251201062836	-26.7747360713355	-12.4524125558578	17.4373708626546	48.2107842769923	73.8268209779567	106.456887051206	146.694156495824	180.595192385638	201.719039748314
-706.964323051964	-700.737819488332	-637.747502076455	-550.577032860507	-458.649427512673	-364.356734349764	-277.597134325778	-210.278663911582	-163.06152907595	-134.307185004172	-120.953846981229	-110.881302528288	-93.3025126109608	-66.8405679029467	-32.6014965737033	4.3275575054383	34.794344063338	58.3092523033796	74.2966470869289	69.9752180956778	51.532490283441	51.1849865384617	70.5823920430696	75.5156719902125	59.6796006317324	51.4200998878056	63.7988091493415	79.2149129786819	77.4650326772593	65.3267115033638	67.0261346291884	87.2681783772822	105.267871129294	103.822123540364	86.5997037778141	66.3651368566244	53.881665171111	58.5512801233099	75.1044737457902	80.177445753042	65.8287405250957	53.3314015331346	60.5835595034394	76.9662884894402	78.5703417904168	64.5628491525452	61.2745116045155	79.1086197728463	98.2138664810114	106.748895833827
-674.411446058699	-691.878809839856	-661.593983732369	-579.152342315105	-462.426065446389	-338.204548374361	-232.295150299777	-164.253904742469	-128.788074618516	-103.086209397797	-76.9568081699895	-52.3430778128347	-23.3411264821737	14.8207631522725	46.9464663171994	58.4177403440318	57.0379796837129	52.8613173225293	45.1699352591875	33.859033946647	26.4379791437696	37.5115281054466	64.0051810110468	69.8766206610707	37.8257222335644	2.91216100960375	-2.68647841741363	11.6952893592494	29.1575457861052	49.1447676823801	70.4495344725392	82.5878331915439	82.9035214721597	82.9854759188057	86.0617160471303	82.8234998996708	80.4242935133809	97.9378309402859	128.712803794847	146.542899673963	149.576559502098	166.353531531519	211.149387581596	258.699522159769	279.024681239005	275.958509484428	273.970397833378	281.226030814263	283.461789802464	272.003617627021
-489.172157223082	-499.716012794355	-447.0153485907	-312.598823739868	-119.040393299077	54.7002360124599	150.938577164733	187.975800175874	206.703743853971	225.705015469502	243.476618293073	242.163026074915	212.652495960548	174.475848548431	146.074020418419	118.849673416903	83.7213341468308	53.2117693382439	33.74461880607	16.6888607892727	9.36309767353865	29.7384626290838	71.974562469793	103.345350671411	98.5846255211143	75.8183198116851	72.2221155276228	84.248465277597	80.2926158000082	58.4627321896382	37.3976105827051	17.0275005446506	-5.38070989015964	-16.8450233965853	-15.4241768713089	-18.6316016161075	-33.0778561671874	-44.5784940375429	-47.6892950181206	-56.640078352959	-71.2886954511056	-70.87420298327	-54.6778391827478	-46.0111828643993	-53.4438856218043	-58.6943887775982	-41.8052201076788	-7.86115091193796	18.7289981447943	29.5334065344748
-284.949203393039	-284.013385830108	-214.60743510123	-77.7876251464262	85.1512883308928	213.985228105654	274.177614738733	296.161284925074	328.789926397651	364.545943685331	370.228408978828	348.596709329098	322.721322090874	309.578721700224	314.238181287903	318.854024105618	299.345070421213	256.349019738456	206.527213286718	157.82155414711	116.888622896068	97.1451816335415	91.9917950162078	71.0753032357796	21.2661752886813	-35.8675458643743	-70.2823019197213	-78.4297320140033	-86.8252989712336	-111.298085117157	-138.576781441273	-163.765895925685	-199.694328333117	-238.69066243077	-255.36194724693	-246.881206135551	-236.546998485932	-242.315050011114	-255.964340920592	-258.380958543538	-245.934880105211	-227.062398883806	-208.910499063108	-195.071256487673	-177.832338977347	-143.982055828626	-101.350248517792	-75.9982377127827	-79.7028207707409	-94.4956194887658
-144.642941526287	-87.3273854191909	10.0435207855656	133.741519259918	258.308862110981	363.651440460753	444.227645216513	507.870199904965	559.212916232628	584.01889044076	570.357775192248	538.093391957175	515.501242019637	501.458404534001	478.057040408568	437.273101029089	382.667501346045	325.645275504588	278.928989240043	246.27556627756	223.746380627217	205.069058540901	180.944161611988	142.365589323584	91.30114860885	44.1779579502426	15.4614881879543	-3.20966541664908	-34.7673773799773	-84.7089782618571	-134.816070927807	-170.340395122604	-191.204513436098	-197.121653497047	-186.877042928972	-176.436720032431	-193.609509489548	-238.263366451612	-268.448130768684	-251.011136912185	-203.836166340606	-161.13914330303	-128.008174519849	-97.9355307583555	-80.845935485334	-89.0581872438139	-119.540668160613	-155.903365601803	-175.311447633735	-163.072036796573
-80.9853288499027	-43.1293116662701	18.9923400002729	115.626525851023	230.508172739855	324.146025298648	376.698413513829	402.662432176885	417.547181994792	423.445727350014	428.368617442481	446.909397159881	474.269991783612	482.011102199656	454.70708995444	409.099277495363	366.099742339226	332.900773254663	305.985943371507	269.927298298696	217.042333071168	167.372856476149	139.156721036613	115.62816187598	71.4524709763144	12.794124074197	-42.041219081399	-93.9391295024993	-139.85671001694	-159.978962249352	-154.289275437893	-149.960310905001	-165.265988324559	-195.044705763988	-225.606142621503	-249.971755236096	-268.556406218266	-275.047967955083	-260.321059599606	-237.923540260287	-233.786878691253	-248.92829674453	-265.601962602288	-280.688031502671	-300.651132445951	-314.257669614512	-299.599604941543	-253.733636179292	-199.70544187271	-167.22439876822
-107.265873014576	-63.4814993412648	3.61327133688798	80.4159154874908	135.865618616108	167.725257327348	208.521223030106	268.387155916755	322.438846069488	359.183656547569	389.394038655581	414.962221613731	429.922393308868	440.792548984338	458.887086954519	478.338146914652	480.383905862146	453.125452689991	394.34185731314	318.516629427072	262.664171472765	241.281089034467	214.10506532071	148.597769960261	75.2708665911676	37.7719176023044	34.4282461730098	39.4040685914813	35.3168852505665	4.37875454550646	-64.2151368121209	-142.752686642563	-184.933776055536	-181.195549198463	-163.56210883557	-164.059873380581	-188.163583528197	-221.273787775304	-247.502266319859	-262.582339458036	-275.876077983922	-299.160554518888	-328.515330618657	-344.771945181928	-336.917494685132	-311.556233824489	-282.320175905048	-266.495928183953	-275.892675683304	-295.67144254511
-143.535130203165	-104.129743039393	-63.3944731442416	-28.6173351272939	8.94055879636488	59.6838833001755	113.252725280638	153.295151445522	183.713042869038	215.392884257205	244.740152994364	267.206966415608	288.153127882148	303.634811690972	298.897945844433	277.764365081058	260.830054316126	252.854989316952	250.015005600877	260.86013584343	279.827845802579	278.765235953788	251.665710391692	221.33060395688	200.171990171064	182.967136151167	162.611925287867	131.95416464322	87.7327044063877	42.4837814015914	20.6328226069889	28.2707408562399	32.9166943458716	-0.926689836566156	-63.3116011972183	-115.692633010451	-137.791294305357	-132.392803776467	-114.456477075216	-109.497025418291	-127.962637762623	-145.296473212958	-139.772319972888	-129.6919356384	-141.983443579022	-169.924807826841	-191.452903888748	-200.99518358399	-199.041105236466	-182.455751046647
-254.467424848595	-221.284258493538	-178.242636098281	-115.76079483309	-47.0028056118725	7.82645790346852	51.3067625169251	92.8250429644203	125.059588319937	142.288545610557	156.531650454426	173.251890307222	175.822089450723	153.873424560728	125.283372199158	108.693801476891	96.1712433861306	80.9036769825996	76.7495249968003	81.9376228552383	76.7497480143262	59.9556094227471	38.8436189087066	22.131289757461	28.6143215989972	48.4437985349379	42.2701926833285	6.49686467773367	-24.1914385647604	-32.0615935230232	-30.5798548483289	-39.9884699278217	-62.110054645391	-76.7296811536612	-73.2876392781559	-65.9537062356423	-62.4459841993513	-60.8458898335349	-69.177132466778	-79.7617308198392	-65.0190146177596	-26.5905356313835	7.1772736221602	32.2584766767063	66.3156016486907	105.233156167594	122.896406206821	110.714253456682	87.5843739518994	73.3578088331799
-298.971709930886	-286.32784157706	-250.919991756914	-203.314742270772	-159.614362376871	-112.883665844506	-56.8161208642833	-11.6454752729576	11.9200232797133	34.5441956231714	66.0492128663847	88.7037641990463	95.4133915334362	101.674640443103	117.366755020421	136.555087338246	151.765824608448	158.973693587585	157.754809788873	159.102034626869	170.823748394023	175.637979774593	161.754418128346	145.557692812763	126.890276456895	87.6044771110526	42.7610261421688	15.0617846231555	-9.86889440324831	-48.2327908205184	-87.472014646433	-111.264310630096	-122.582504924746	-136.438165370847	-155.562893898314	-165.765655798955	-161.045890157506	-148.554459002413	-128.370815699209	-97.2282449471637	-63.61339388439	-39.3244789142351	-29.4104517125763	-36.0228449341707	-57.5572999807944	-81.2628782140974	-87.8865516349651	-69.3682678123339	-33.8639844268791	5.15597217524263
-392.980007797178	-379.802615850568	-365.692600559386	-344.32072066729	-304.855253138333	-243.89535737307	-176.299065012328	-113.035475723813	-45.0757723838799	26.7822299206807	80.3302626376122	109.844678157635	135.003771774017	164.882736272837	188.898148465882	199.518262921108	200.235242666201	201.448849436378	212.688786019401	219.766221002216	191.242008006442	136.075940783768	105.744834010757	113.977428568601	124.146605205522	117.997006421515	103.672390730718	81.546351182825	53.9179084869112	32.5139854301148	16.4707848604053	-11.82777896943	-62.7753079357949	-117.815697047594	-145.67428811451	-140.955203035501	-123.216301976647	-108.816515494012	-104.928059235723	-110.013882350774	-115.52765601162	-117.954274159244	-112.510785362895	-86.0612250780641	-37.7880717925397	16.3809351548456	65.3239373364622	108.201433439775	145.017423376034	170.563102951813
-549.402988251453	-560.846839650875	-523.269842532026	-438.017062744636	-330.144048659801	-223.883553280383	-130.725056480733	-50.4207309702639	16.6849294355124	66.0036763672501	105.034378393697	147.273061118478	183.951870050408	197.787981788379	199.776743177638	210.954743964506	223.448193937093	218.866759478063	197.728169057431	167.366949288036	141.185738309452	145.149054613574	178.124830578435	197.403659662823	181.664426834044	157.587529857379	145.350759327585	137.155300288964	129.679096381359	126.259269008661	117.699995027275	92.9482842154045	63.8833971156233	62.4682562828251	98.1834147251971	135.960846976931	142.57399958279	125.920489055166	112.590414927274	117.115854191784	133.920591370775	148.671995909856	156.703235786714	157.357441938196	147.322829584986	137.259347659398	142.032564453009	152.805245913561	152.35919098482	142.423379892202
-553.012040531705	-550.934632173192	-493.87626120624	-404.737588359243	-312.480984674026	-220.330258313001	-123.403334650159	-24.2388157113604	64.8695667142731	134.943788563938	190.504263781246	227.604100385003	236.043128777509	237.740833372734	266.281439891336	306.567240353591	314.461544853462	291.091408018921	276.474933257256	279.920312741401	280.882565211097	274.076358198112	262.746969460994	243.28581914887	218.817335914319	200.401312029515	189.709457402362	174.747160368909	148.421664885834	114.369041420944	78.1296807904572	54.9227245796917	64.64791223385	106.150823964094	145.188348327159	138.068015640319	88.720248656006	46.730249197895	33.577966303165	29.3392958206287	15.8743408522053	-5.81621689676174	-22.8356442236491	-32.0600275087746	-39.4276061043101	-37.506154550073	-22.3469512156925	-8.82775130466383	-1.55251685314346	11.4182622298769
-456.886995208655	-474.681089057857	-414.991922531703	-290.299202784302	-154.503387899732	-25.6369642408855	95.7149307517641	200.620676651646	276.652530317779	309.153862760342	305.666415220979	300.214074293776	308.707040718234	325.205854078577	346.086850709592	351.776521024555	315.706066566144	253.837470224596	208.777223381566	188.059925198949	167.275815728167	142.09062360624	127.699246309924	122.557271180702	117.684203067933	119.031916148765	130.752911065551	133.225508568655	106.26094039607	69.8690795372138	57.4156643060226	64.0102110845169	65.8762357319092	54.2924458809162	30.5321112167633	-2.64459507992744	-33.8380327635258	-41.0083348536405	-22.1564982062171	-2.61655697873486	6.69181649598761	13.0869715087016	20.7976651535683	29.8102584117359	35.2645207458162	46.4711441980113	80.0374532941945	114.906969591941	119.463666674962	103.182932350051
-307.546108223687	-313.478699353529	-251.092131208132	-106.264415633902	64.5542689128218	208.519133344658	318.237814836221	401.687701456722	458.53215719089	475.197422452868	445.797768635176	401.627707923154	374.763548262389	350.394315814819	305.947604458591	251.031104930691	195.355690277357	138.155353249126	95.0503878749705	80.5922947033435	80.3717964339182	73.8275478908676	58.5030030387902	37.395831754355	11.1448755441684	-13.6980707183225	-35.3580699016611	-67.210307007777	-111.543040574684	-139.753180484995	-130.154634320104	-108.656439183307	-112.182725725401	-133.533600205249	-147.221843470244	-158.853808604422	-185.874619918764	-218.265929983078	-231.346513969924	-219.089860863107	-195.651916691026	-177.611658496041	-171.67194931288	-168.969553627718	-155.543395134411	-127.327766050059	-88.3045176235403	-53.8045000916268	-46.0098431944417	-58.4610118300348
-156.753333528563	-138.541124388305	-73.3677471870411	49.6880448880396	199.785562967253	330.431312543836	417.82589911574	472.35728792028	514.679555875595	544.14792654775	543.377043215479	519.046130059047	503.325230091908	500.830461127852	483.884227398788	440.641065530882	377.832328525477	300.327984070651	223.363871746543	167.851190862862	128.747174773275	82.5921250600975	24.5869997345741	-29.7324247929362	-69.2899143550118	-93.2545363465966	-104.824383023467	-110.766211984259	-117.84477431185	-128.236784725328	-142.961040174822	-165.313438697691	-194.923684878315	-222.017811554678	-238.977680127743	-252.920590654021	-270.884557567662	-281.210911288891	-268.260038526204	-241.343490852707	-230.724561219542	-252.029731754598	-292.000629144392	-327.36113281934	-341.104151193138	-332.465870254978	-320.286258861702	-324.460763496936	-346.444007316021	-369.697072675783
11.7309908591998	35.3433956882182	91.7463244482443	171.913113911368	258.721320259161	343.478198886307	414.19695505135	466.265089279503	516.030344033556	563.921173788598	578.819074027916	549.555969741685	503.962915281857	461.067177656827	409.418082945102	336.442615188731	248.489935719094	170.978518921217	133.191764291986	128.588636558737	111.924040866149	58.8224470188581	-9.35969998524596	-64.8486022568062	-97.8735863825735	-110.599630603359	-112.494345826258	-112.826669089561	-118.301614680111	-141.242215101309	-187.380585107044	-241.909796530107	-295.19347383315	-359.149278903703	-432.536834066795	-484.226809557281	-491.043000622899	-462.372374299531	-423.886200702502	-400.400633511181	-405.634271798596	-430.339226721609	-450.718867946926	-454.051572899592	-439.88113523704	-408.195712709391	-369.543498102963	-341.01586928132	-318.932079305995	-287.014291813432
50.8315245829009	99.7575434177122	178.87911162072	264.279202541487	340.539450953974	407.614780288179	458.840936398879	483.989102568737	494.328669285856	497.865845696718	473.722082592267	415.250647166394	348.980148719311	294.920445618014	249.834537995913	200.608302482469	145.376273527304	106.600411690135	96.0249366001864	74.4981290474968	2.50532415500486	-83.5996570350509	-120.774842809698	-115.790024742694	-116.381187947041	-142.431944419262	-196.836542301133	-272.883185028449	-344.465531333836	-399.436082920486	-447.631237199121	-489.925089889161	-521.51936386664	-537.130123532923	-524.37435660542	-492.694194254289	-479.379422196226	-497.152599380085	-523.814783298231	-549.707041702846	-576.21217518033	-580.503604422642	-541.924317883002	-474.563650358072	-399.641423893156	-332.023962901423	-291.728838163051	-282.165529273013	-278.855705821392	-265.373437992667
145.885821883831	184.808325383527	214.353787663338	246.456128641559	295.597828885927	369.067497024714	449.687563872826	499.517740843172	509.031214129245	499.777974943941	468.235518906302	400.921697992099	330.049802950221	292.439467551344	265.869102177267	213.182997103073	149.023902844017	106.739162175157	72.8251087136671	10.4258203578346	-67.4825970291737	-111.922964639566	-126.923150644088	-164.931359164133	-228.544672039121	-268.854817935804	-267.322722909124	-242.713610701565	-220.469352669276	-233.829633852289	-297.778500350982	-375.930781495822	-419.340086193225	-432.871655971158	-469.725952943847	-542.799828148237	-586.468196879119	-566.35662633788	-545.447055370273	-567.116184433613	-585.177205531239	-558.199231574891	-507.984289091625	-464.697397495329	-431.246132615253	-404.276662402905	-373.055467839895	-320.884766008331	-260.602063823427	-222.225818066188
111.473134357877	134.604478907167	184.309531747525	249.407341698763	299.501629280186	319.404319685679	312.367295177253	299.37113559807	309.064246156554	328.585275984391	314.449958240854	280.448801270862	276.344088367891	285.829510685577	264.788206586819	228.70933735121	206.269090694549	181.757334780934	134.624015749474	76.3804745992961	27.9382725582506	-13.5105386210976	-66.9516302293938	-128.913364552007	-175.032946421268	-206.135562723735	-249.662714840872	-312.400268163892	-371.522340536782	-406.392602062701	-410.415871493254	-391.444585967065	-378.480525860943	-391.699523040898	-399.326761791401	-360.603604713887	-309.946385153175	-314.843210500974	-357.707339277235	-369.503061274046	-352.38620663205	-350.060480224804	-357.137936749129	-353.198578210217	-347.067322941227	-341.478923421587	-328.490131087383	-319.827352973581	-327.624196382743	-339.383890955042
198.245637036366	235.861057385849	270.101857654968	289.114275097932	304.589358371226	327.177698009256	347.668452095507	353.251252133915	335.412301826978	298.623041960518	272.21776140719	273.349695017326	274.679791413062	251.706013515442	218.747338468804	193.083061412878	172.047919571889	145.940971278577	105.883295562606	53.6847715391159	6.89765715212056	-17.7756495592965	-18.394781797971	-6.25446320575452	0.910353932479871	-9.7696823121023	-35.7780042807158	-64.170417841794	-90.1363796733824	-121.858573450372	-162.781347154164	-200.759220380865	-219.768202477845	-220.016468752392	-221.456320060389	-235.264484587711	-242.651931687628	-227.371972854995	-209.168169682264	-206.667013898589	-195.525133651326	-155.588763580196	-122.481389564618	-130.900418207765	-155.286441331242	-162.031659786675	-161.456036574912	-172.68946996287	-190.371955283922	-198.371065880131
205.44464910167	232.904236748001	253.501391587158	264.376749045351	270.864254165924	278.697166778767	292.725419611934	308.61724932521	312.684878774079	302.233503121688	289.664540672136	281.043921539549	267.287825894311	241.360029806855	211.134727562251	180.674942816811	136.877984037451	82.9523831951315	53.8981394104015	66.5924521356352	93.3017890538483	101.727515144535	84.168627299339	48.6002724061061	9.01140621970125	-18.4252533633534	-22.329601938081	-7.15411132270301	4.29179303567319	-5.01470103981246	-23.7312177873683	-32.8293222839284	-34.4637701124044	-34.7480941779117	-24.7432517807698	-11.8903863018609	-23.0335976950854	-43.0068428894515	-20.3608770812241	44.3269663967286	89.4228705273337	78.9803345936163	45.5816694816643	38.24362663308	56.0811794557815	57.5812464437625	25.560784318181	-6.94695881836157	-1.79280834618125	30.7220768007333
196.135444468926	199.548892660796	199.250308181557	216.332779173749	254.969265229438	285.394606818258	280.336065353962	249.541383193869	222.469817083898	219.924243549165	235.045875540027	231.640881132933	193.812264486926	156.502005277144	145.061663610469	144.516640935347	153.136945502217	177.741643201319	190.087321092129	171.376894231637	147.53459842153	135.528762785953	123.270569013635	110.354355221371	111.003078665442	121.868022919123	118.98512423538	83.4778430356215	26.1558796793609	-16.4411590933732	-26.5375611093226	-26.638518948961	-35.1048776293085	-44.3388762336246	-52.1737852907798	-55.0072100413848	-34.5016779804067	-4.18138153144828	-6.04004234318439	-36.3936651820217	-47.6135901985775	-15.5882486588927	41.3966557441888	90.1389708624325	112.681849982743	125.078140639817	159.917835132844	212.228220600352	233.262311529471	207.482908811546
187.937902884692	208.519637838646	230.65418478251	246.809931249756	247.003858562716	236.06611945015	229.061056431814	233.178166079616	245.648993822824	246.577199650577	211.328838534303	160.08594830375	142.795353853847	157.103232676671	155.316737084938	125.150444066682	90.3730209049852	62.8284347472394	45.5657689015246	43.87535640275	51.7586775817227	61.2382143084225	80.0624264760642	110.788720807101	130.018531251633	114.711614814348	72.6060995748133	34.5035151996101	25.4187109994452	40.1164678158686	52.7326374132979	53.6570621384134	51.7891342531513	46.7511760072819	32.2674436139858	14.9393314641427	7.43272420702435	14.1092181119789	31.5071706895379	58.6329723918276	97.4657026703044	138.459439616862	164.303684421332	176.337172734636	193.255352108208	215.806484317567	220.528220340523	201.862455527969	186.864959792061	188.959305897966
184.855396014172	190.649089024274	205.494276937075	219.188508985758	220.145402628532	210.014139677432	202.659501013815	206.641979515149	200.476703835654	167.523078562529	139.259359244639	135.46776844862	116.444741886535	62.6964873666293	20.5098407384462	20.7298062616276	34.0018147433313	26.0021679982813	1.80872058284606	-10.9215692694662	-2.0303788748135	11.070405765575	10.2921882601653	-3.91198560666556	-18.7938135706643	-22.9270362613091	-12.8602201678228	6.71129360769458	24.1222997936614	31.2549089706154	36.6069172257564	51.8721273408132	74.0589806910231	101.13527197035	140.348969305304	185.069468701195	208.48508678173	197.096373323292	179.040129245583	180.720415986629	176.460640500102	145.737088344791	127.075171185444	148.997137551755	178.467422605107	189.657221541695	212.0722716123	262.167052318517	297.512711547491	289.525821064381
196.588860537219	211.14002812507	212.755594627295	206.157983880366	204.698963960402	209.343152559413	202.105558645156	172.204327978771	140.591439761716	129.694839170428	129.111493769727	121.567381932109	110.327865472789	101.014721062291	86.8032401492401	60.0942614669283	28.1825975336103	17.995420838027	44.3514282776996	72.368724876286	59.0229987673117	19.7764280255986	-3.82281106332636	-11.1933220856501	-19.669691901455	-17.4205845422725	13.7691813886591	68.9074542823904	129.500821488791	173.073611919627	184.084493099468	171.76471354668	161.688700141747	166.565114983888	177.408492626388	185.069905845531	203.895284478738	257.775690519168	337.751696583646	406.849290091903	450.753154308969	478.094747747618	480.303144466944	447.99375416166	413.268108337997	409.591537323418	405.272045380198	352.834650013546	282.480527630988	261.223163922182
148.547497190769	138.45028154499	129.864921768922	122.651395951796	106.658789636406	82.9466137698248	68.7524020999445	69.5202716723618	67.2645143619791	49.988248526399	26.4309233161598	10.4226473376324	11.9854138178508	25.6252644201093	26.9891872230107	11.9077475304616	9.57046750334274	26.2509166089571	28.5744798989378	7.45248882074593	-5.45330623630053	-0.877765236350263	-2.51460252287041	-9.22200617504489	4.99573471475203	38.2279063239683	62.9646542128045	63.1301468531603	42.7202624975342	28.1043398099717	52.7783488584113	113.101281426502	168.899597252849	193.756058320665	199.444703981666	215.587508872426	254.291720480373	296.360130484284	309.437005359385	283.254880760297	251.862675155792	256.51561052565	293.714682091445	332.507388940302	349.592018817068	331.577816325358	295.239453401603	290.956992000322	330.39155352426	359.740952658685
102.114885430323	103.570245699893	98.5145481484695	86.4053382031082	78.4166287585174	78.375060383678	72.5092655388904	49.8412361919252	22.8095250341409	8.45264281704967	3.87584541028692	-4.08185182595191	-19.4621734580045	-29.5248593443368	-13.5734266026739	23.2942256757341	41.5225876232567	23.5457924284698	5.93761229503428	22.3846915850867	58.3222155727806	89.0675379768791	113.52791540851	129.066282204017	119.597683759193	84.6379724543329	48.8334823773837	36.7495083454238	52.4026845278265	77.6296507966997	86.4761335327514	73.7485904927427	65.9615988771021	90.0751040733807	141.050595802703	189.820169644528	207.067904279289	180.610147131724	138.172012452201	135.530832447794	183.141562271656	225.758787251515	224.619899130473	194.8711423906	158.795907548511	130.040402239117	120.006397531103	118.121569601614	109.625074786526	112.983107419196
118.673967489951	104.622525398809	96.8880467675286	88.9498125125671	75.4584620663616	57.275951452043	38.1379513813796	25.0399879600357	20.5568065759537	19.5919960992276	19.6760075667808	22.9876262022501	24.690349092468	15.4390720072898	-0.365706939523425	-6.61800829501739	4.95789229701888	24.4304057044864	27.4021235357818	3.71045649060726	-20.9879075970967	-18.0432895900556	12.1512021673575	54.9862649949086	96.5486895518334	123.661666787051	126.452258162441	104.579310967562	78.7126677550308	77.9975930328714	106.108913186179	147.359067218869	189.745376466196	218.409378058943	220.372347808149	200.74016025635	181.042388914249	194.541841561936	255.701140136438	318.84607078192	321.048495645881	268.14724135126	221.999091203161	220.137128479959	253.848526897903	298.480983237811	336.343198371299	367.01462664161	396.567513131844	414.074856125355
76.5326281089707	75.8359039487438	59.514415156172	45.0121682748322	40.2500937577572	33.48091842978	21.5700008323403	12.7789762575936	7.43618724815681	-0.702876673256212	-13.676888747876	-28.686264609962	-35.7024365781125	-26.0208217682388	-15.8778872251673	-30.2453889625831	-57.3148071531854	-59.8576662361523	-25.2857824638423	19.8724114233482	38.3696791372453	22.7349785628268	-11.0463764774208	-55.122776398212	-91.2980566003039	-88.6190594971484	-46.8326479572438	7.47682566452994	48.193861292603	56.6816294010629	46.5041198998383	53.2129706998521	76.5647394105722	96.5199203439489	121.248813158	158.600607358048	199.833194684201	235.317343933466	239.066786947838	201.889485359333	178.177352367955	214.551084053617	276.408006985798	310.111746523716	319.291559348971	337.213923900486	372.714836332391	406.280701553583	416.568172047359	407.193082834203
70.983575545653	84.6263095678781	99.2374003481538	112.39394241391	118.51268446309	120.077988764259	126.070779777191	139.095917331957	153.88865176737	160.130269861795	147.80930749514	119.674846470834	88.4341885238763	60.9871019988052	37.1934092523395	17.3890046915221	-0.0425786286251029	-26.494835992082	-71.6813063785034	-118.789553459438	-139.721247510601	-138.55291522587	-139.911674442318	-142.257011181122	-131.82314868699	-120.212211599103	-115.922665122939	-94.7174394800774	-39.0232026664106	33.4217876713867	94.0138185007661	126.604979154181	135.880039141018	140.024230226809	148.118082566531	161.875381852521	184.79630474262	206.381861987548	210.540622351194	201.130034444998	187.019099702505	171.206372796117	167.659868343608	185.712419638379	209.374998467438	222.991100567462	227.063415653239	221.648208829567	204.917108792454	179.402979202835
32.299739617475	9.61976064509632	-5.08794896811294	-17.1929785647701	-34.7993864880171	-51.5975627311385	-60.2292517809322	-66.5470461960101	-79.5634165639593	-90.2991239084787	-77.0994579148621	-39.3796014432655	-6.29109836743025	0.471462007818155	-6.40165587885425	-1.69291339417959	15.9537557272542	23.1661208199564	7.9676441903361	-17.9655600457035	-48.4764215956156	-84.1730331718287	-110.084555324612	-115.714789878675	-113.63123439927	-109.76535314108	-101.837375054888	-114.106803621655	-168.226674212793	-233.360117382019	-267.939541252618	-276.072484528827	-280.180062062906	-282.763318628798	-277.709368364317	-266.767001982874	-258.262618054241	-255.513942627758	-241.769388375794	-194.426082063381	-122.150076373518	-68.2610128961771	-65.7896090957816	-90.1070384489357	-88.1612191087029	-62.8338549696925	-61.8429256003946	-85.6568905704153	-87.7125478582937	-49.1917822533928
-29.3890612972472	-27.0500131671679	-34.4473160437041	-45.6592791536339	-39.6954748028513	-23.9347485098303	-27.8932654022073	-52.8110610593435	-69.5503944233758	-68.4490471552245	-65.5366189312575	-60.1677013515071	-32.4630382439872	15.8843151499295	54.7507454840448	61.8605142165613	46.3641364090982	41.8790333628276	74.3513435694529	128.078564494833	167.945693986645	184.949242303673	185.556587180392	170.455456774492	139.402618322038	87.6093444392989	22.590974863274	-13.0197091453536	7.98988844169567	46.1426103322908	55.6790735343179	49.7834185859355	52.3041651116272	52.1593804474726	39.491159183828	20.9768123694497	2.20858868493576	-5.78588715852964	3.66393658279212	10.3122397106593	-1.11007546009948	2.25010795600697	53.2510582804135	105.815347333738	90.553042820279	31.6423195976291	8.49805372667235	30.726375760664	39.6052170120173	6.72016457040437
-132.3622510621	-134.759651464759	-123.282523684208	-103.939713228759	-103.262672563002	-114.350396800856	-102.107134118176	-68.1502628553422	-44.8145684147787	-43.5038369004648	-56.900150618993	-82.4377228526978	-113.88650727759	-130.246720080458	-116.041682821113	-82.5146203352058	-49.0423445700408	-23.6286268852997	-12.5440138987858	-16.1247104878543	-18.698796405987	-5.9686873170377	18.1082864693247	34.1587413930004	32.3274877007864	34.9909036347736	58.4734815771491	72.0566962896063	51.1691474898209	21.204225763753	3.08616357756065	-10.9668518914684	-17.4554835109845	-7.63713793125937	7.74152060093798	16.0587326004363	17.9497589742336	15.5644544342187	4.24626962921957	-9.92827599177234	-9.20626400508831	-1.4892652033848	-5.75627707563555	-5.2270339850858	16.0180851675203	33.7275334281101	27.4291698937636	11.2463513631983	10.4503423474155	30.1926082230272
-230.71507771655	-227.93494225557	-235.103958956282	-246.131354367238	-245.351368156929	-237.884520129188	-238.427435715847	-240.271796265937	-237.087375557658	-231.853798433097	-209.946516197709	-164.771169876293	-125.842615451322	-116.14459832703	-119.047510516322	-102.114877084355	-57.6072231114058	-12.9798322525007	8.34330536989753	14.4657422533263	18.2618583075511	15.6275050277438	4.55179234664791	6.62053462210903	45.7224321622399	105.054314038513	143.770491786174	152.049271056184	145.482623697915	136.012074280513	132.936863365981	127.670345426511	98.060961067265	52.2461831534403	19.018590733231	6.92658486633345	6.42846087655861	6.37968897141659	0.895705058429775	-10.7889127381215	-29.5058799623031	-58.0196148392792	-99.7573073382241	-144.720822778184	-163.714093998594	-148.631330860171	-135.950542353794	-155.232719371298	-192.079848812374	-220.607132695242
-276.902045208689	-284.630409459578	-294.716804258253	-303.358832421078	-306.285186610891	-304.198911192753	-302.348621669292	-301.683714218084	-287.820303931484	-248.74897866539	-206.477300256269	-192.751420164263	-197.781932117141	-187.879822564596	-159.950986729512	-143.431634880646	-157.650151646073	-184.810862102868	-193.884899245583	-180.151804754083	-157.609870272344	-129.77442960358	-92.2718869041303	-51.5883310054112	-27.5144955365858	-29.5921596809878	-38.0678281118178	-27.1791434699075	2.24110964746397	26.4769958487	30.723957725528	34.2782484143459	67.6342912532447	122.77708352674	160.727564628665	166.126359631985	155.298213662502	141.267804291468	124.650247719264	103.511461148531	75.0707939207474	45.6102889519897	35.1298465767385	50.3244355502242	67.8229872607745	68.4743459924657	67.4743458000055	84.3136144206241	105.75880015796	103.965470130223
-371.942348067349	-388.185967283579	-386.564127993935	-368.11831716356	-358.839457749703	-360.067740693954	-341.870564454709	-299.174808649931	-261.088256279761	-247.114149691186	-252.525288940578	-260.233090670494	-254.254027333555	-239.735599879949	-240.680921828423	-264.981014156404	-287.964797927588	-286.646922845402	-272.223733988661	-263.862711004716	-257.372399284563	-241.463414899983	-215.368550090953	-187.468880820466	-167.450761901962	-150.437068541076	-124.647248752119	-95.5262672211503	-73.4604650323724	-50.5262904292065	-16.6696224955357	14.5099606835306	18.3459527336576	-5.796435698288	-30.5597992215873	-40.1908525773266	-51.8368064815332	-80.0594498790176	-110.26524237195	-120.411566432867	-104.884440202627	-80.2933317966142	-73.7951842184431	-95.3730633574491	-123.92472389715	-130.078528769431	-113.703736813975	-100.455328630406	-100.148440163079	-93.3644298874872
-447.236515349408	-416.436013906245	-392.775628005379	-389.855345985963	-369.556057231789	-317.62105214895	-284.004439638266	-287.700181777004	-289.503109606	-276.835292033541	-263.007790905722	-235.342780133696	-189.301197442894	-155.668895935694	-147.920515269219	-141.75823426812	-129.591662434016	-136.825975261604	-169.727519389306	-201.555866247016	-211.028896318773	-201.415344364495	-191.056640381016	-187.993224000413	-175.209374468839	-138.262848378286	-90.4258420656675	-51.113389174468	-24.4211812994376	-7.90391182257775	8.04944529010033	38.7414379399536	73.5936690748543	80.7434708425397	56.9119868520172	31.5741699621833	27.9346671561159	45.1848828886721	63.6219590302787	56.9990844922125	20.0482416993091	-13.8442386037974	-11.5587510002823	12.6790598903554	17.3210339028302	-17.8059157145523	-74.3594276065026	-114.189387703768	-114.000503571941	-85.8463188487014
-487.63855925149	-483.191922996301	-481.98819693455	-458.050466477603	-420.155154167175	-395.424749437772	-371.342987601856	-325.194129691262	-275.902153279495	-242.340923655371	-212.463826237926	-187.849958119869	-184.513528394005	-189.383768182145	-176.286007296059	-148.035474931655	-122.571502297652	-96.0805559238936	-52.0841954952696	4.92208062898027	48.9944208177233	60.6529577837893	44.8481101052864	23.9240628129907	14.3984372364433	8.91724805273532	-12.8312251051256	-54.6414552063512	-97.2396396287985	-121.362958788235	-132.361663224197	-150.762606579324	-166.831569174309	-146.299799892708	-97.7311197062922	-63.0825996537531	-46.4168784314397	-24.9109137885396	7.0985097579254	51.6818181207111	105.769749961322	135.891449572372	117.927341834555	83.4646900031199	74.738071246659	89.1364197805476	101.891990161347	103.268037405451	90.5176449831695	59.4281929513685
-591.497662275258	-598.148823472748	-583.470991559804	-533.610841233814	-463.886893486873	-401.87739798745	-349.665576089629	-294.168122516879	-244.730819745255	-217.43793515203	-201.219471213451	-180.446094134051	-160.326945609422	-148.311457591655	-142.291106128262	-136.99099105834	-124.023032195547	-98.6856633491607	-70.543532837524	-54.5060413601747	-55.7747438725554	-70.4332055736413	-89.1195702545701	-96.3085905683562	-86.9641516167227	-85.2246198478585	-114.799207067747	-153.117033933508	-153.370805983244	-108.296352035235	-59.0260150722947	-45.7895586339854	-73.8999762047076	-125.673953424422	-179.640999798516	-209.858282912583	-202.502841596058	-185.070310479416	-195.618389283265	-230.791252424903	-268.457926400131	-303.307720432673	-324.621692322004	-315.464253231293	-289.672275260519	-274.081601701728	-263.280259480814	-239.232568919534	-211.127880689242	-196.688857838181
-587.688540879288	-584.040821289283	-560.330649851402	-516.716597525121	-462.209703671707	-408.153936865898	-367.175373293346	-348.404090017919	-338.677678754253	-315.064217772229	-286.381400639757	-272.93056749351	-258.845327002218	-229.699674185449	-209.777169762771	-212.172806379296	-215.662832977342	-202.990192115936	-183.265437745649	-186.44473163434	-223.761992012956	-257.018307898755	-252.207841718816	-229.812151736126	-217.308522889893	-205.436401060106	-186.720646959462	-182.428829420211	-197.270812906691	-199.220773851416	-177.647700886889	-170.281332257652	-206.78356135511	-268.140199818476	-312.40713642165	-310.842178651443	-265.971084659724	-219.162199168511	-221.90352232527	-275.985161877952	-324.892566087239	-325.452791425627	-298.100337931266	-281.564732757934	-277.333871600671	-267.114987072504	-245.756835772587	-218.372272415666	-193.266019475916	-179.799120468221
-59.4532787722544	-19.9846871254656	18.4070522167453	54.2264598154	80.4546292732381	100.258015157003	120.774626436094	135.622086516798	136.135175270193	125.37552974835	108.948164800554	91.8005518135218	78.4012590710697	56.8998848700687	9.94572016817559	-52.8631516240199	-111.29257291418	-161.91501975127	-202.559566023608	-228.505910566046	-247.927551833375	-276.022889795517	-318.495036334665	-356.733525797947	-364.927672058854	-358.906732081956	-380.44025402726	-425.975241926383	-454.604056839888	-456.285905098707	-453.158580623829	-453.12458523524	-448.462220182916	-441.387446925826	-437.948570769476	-433.526546972901	-424.809187235258	-416.790424288533	-409.64404617894	-403.499149520675	-409.252655493056	-422.406111204192	-409.918177906101	-360.78127684533	-315.940836702391	-312.212347147516	-331.826990049843	-335.321436827674	-312.008740151813	-282.119652231784
91.9317499947455	117.868569411634	143.823221269908	177.220956313414	220.020797707622	264.264826829186	291.774100670958	297.219059662062	300.725131394682	316.507113964723	329.179177648964	321.139229202641	297.439863354515	270.633743568512	241.679731168409	201.582099720261	142.477463662265	70.6664563111508	8.86577584002508	-28.1297439919975	-49.4980615241049	-74.18394024829	-117.66818103006	-180.464084047767	-248.102542883348	-309.89290950643	-358.873123340487	-393.016077148331	-422.225559941077	-442.035503987755	-436.426227408504	-425.264839184664	-445.427124854124	-488.440083499214	-517.769692333237	-525.358860748336	-522.78942854134	-509.642673482042	-488.712816724034	-477.689562092371	-478.036289577623	-468.844521013451	-448.404612996162	-435.498628211795	-424.6676833773	-399.777739645728	-378.86440205199	-381.522176082405	-384.492994509933	-364.051057651309
83.8498303585077	90.6650821713398	94.7396342537029	126.023415990872	177.408731559459	216.016262516423	230.995098828667	235.97134358833	244.318211489944	260.513528824241	280.563116911718	295.614481966508	300.636012297622	300.191465625501	305.811031117231	319.559648750308	321.263356959553	292.953927417133	245.185843962971	193.00730774251	132.388857996628	59.6779795134865	-18.9685824506061	-99.7146108424732	-177.230851755115	-240.866651647471	-282.813856246485	-300.599119023661	-302.689913096832	-308.206323067046	-327.004471365039	-358.742241488523	-406.933275635244	-461.210244725069	-488.312925184335	-475.966531306142	-458.026602952361	-469.174174260816	-501.855915086301	-530.652078521286	-552.283218163243	-574.682765047766	-595.414261033394	-615.400199872297	-639.230377740398	-655.90819879581	-657.354816881261	-658.517574857654	-668.80941622027	-674.987125244703
39.7532150939285	62.0358295012425	90.3456741446738	98.418479694063	78.9074227762117	69.2414009459708	92.3402927591541	120.200160303997	128.791886690474	130.321245288422	141.69346467036	162.239262780074	183.168351915947	202.228628063091	212.764055540227	192.845680676934	144.885144741023	110.002630420104	101.321365312203	88.9098844308883	66.0618767157724	47.8112352865249	24.9203453124698	-13.7135371076564	-54.7813777220207	-84.2986345203091	-107.067743736509	-145.584677552956	-213.718351418457	-282.023522959285	-312.19162522418	-322.9571735782	-353.647469777149	-389.802469454446	-404.788274261168	-421.630688917806	-459.925492439685	-484.201945447454	-465.129365953797	-437.661268891955	-441.776173013968	-460.613730925964	-468.022430500447	-467.469914535169	-462.537397671345	-456.830866142757	-465.819266735512	-489.439165982234	-510.670050531771	-529.422860881496
49.5605976035791	61.624747871539	84.0926744905374	115.083337869616	142.154839546622	149.84482162158	144.071631782533	142.210734813867	147.594767918019	155.000220458152	158.64644742259	149.463050178941	125.181342394955	96.9073604426152	78.9891661838887	75.1895672859942	70.5136284807339	49.9840105627275	26.5048929010657	19.6313646592974	19.4650279741907	6.1817788100154	-20.1530980388518	-51.8345633194105	-88.4108743128436	-130.4827374633	-166.670548504798	-173.264267781774	-150.921019836102	-140.728104564615	-156.344354080425	-153.966511771281	-122.454761464811	-115.536317393664	-155.175079884718	-202.577855329144	-239.588220024484	-290.445001140986	-360.577726799925	-418.96379036045	-447.485985957804	-461.476427597276	-473.87793767042	-479.649860604114	-475.253456986722	-461.377629584518	-440.904265658312	-425.326943239851	-418.507061460219	-407.964117479846
112.202937607202	141.165108329143	168.755720844759	189.316787505068	198.10848681659	201.893758730033	210.500034890215	229.3342392331	255.375021594765	267.522815826719	246.849614202605	210.592223000241	188.123257849262	174.907027820936	151.234582921425	117.822466339735	85.9597918607531	65.3018909486327	56.964837222269	45.2549346813313	22.7817462572192	6.28904859929058	7.49393603582003	19.3213060854387	27.7314466371871	22.5624072237711	8.77905856952751	-10.5497380921107	-49.5338184716868	-101.689843957912	-139.089771403933	-169.967659446642	-220.4568615507	-270.073483645133	-283.428289292906	-272.21065142566	-265.210992590686	-260.049915239003	-241.644230077878	-216.788011550414	-209.678239832007	-227.948982597894	-252.882091774712	-270.576926476989	-285.488464815471	-305.361154408355	-331.273338686489	-352.448813844543	-361.336328205695	-372.683055377911
77.9731095822902	97.2555345659175	112.362312294626	108.083610817516	98.749596694317	110.180096039238	143.983959330687	179.168968578581	188.886827194315	164.955099109039	133.981867530621	123.233484081187	124.604782378085	113.075288146657	84.6511168757557	58.1379280319182	43.9555712787194	37.292422083577	33.218142232057	26.8264581822694	16.6974300263757	5.80746136235366	-7.67703601594265	-25.8069580960807	-48.7941162278116	-71.596520686846	-79.2257595738741	-77.5868738386279	-93.9483429912891	-121.008325185226	-127.951714292522	-120.7450106056	-126.917690303625	-142.843131459889	-142.992790643702	-129.066999385762	-125.264900554066	-135.900517496317	-152.644441635463	-176.873816776623	-207.173246609346	-231.353597230867	-236.941569332237	-223.376113112897	-203.953585708225	-190.56705063641	-182.391670824171	-176.853498610211	-185.137100957264	-218.138953389288
62.4066315842405	81.0882319596714	93.6414083746453	115.347327601577	154.44142687762	191.418189595219	200.465777016308	181.553444849923	160.874735169061	160.344729439966	175.525526395533	187.584855265294	181.195348920399	153.430910060285	122.764972241296	110.784909267051	112.110567170835	107.622887918527	89.683880305949	59.524415344788	21.2416014289557	-19.3632767207045	-56.8235783980519	-83.9049394842831	-91.125231963779	-76.543772413621	-55.6136007125203	-42.2979137169109	-22.4761157085123	15.8080478319083	41.3492356206746	25.1253478331408	-3.56516164864576	-8.7483001801165	-14.1713985483629	-52.7380104839537	-99.0890378795496	-115.633919943367	-111.96115871187	-116.621551416652	-135.181030496713	-148.403660369873	-135.875110826037	-105.477977177465	-87.6233763039414	-99.26218761544	-131.676435382757	-167.057432790361	-189.672302259145	-184.395790047834
64.8216765390701	62.7138708202512	65.4191467128537	74.682255517687	80.4819274817616	76.1891431473866	69.4749481687983	70.5646472599134	73.5510085717453	66.5258395390093	52.2437283958938	41.3844444619384	47.6256308657012	87.0472793000093	146.067885585027	177.78108316801	162.949530425756	130.517658005385	105.74016381775	86.6258429303512	69.8069825459283	61.0310206641906	61.1628037599606	59.8813210680008	42.2228833436687	1.98952739777923	-45.3944955500466	-76.5370943552774	-93.1262171400999	-113.347460971623	-128.899717767733	-118.051234622563	-95.5255683288395	-86.3119080981609	-69.6448667413696	-21.9438670985622	20.4307723882656	11.0520648819192	-34.3671465751681	-59.2860489646882	-33.7000610524948	12.8173382531782	25.1589831087302	-12.9035602056836	-66.671769734782	-98.7022705843873	-107.751813809882	-113.030071792427	-119.374769170117	-122.725542050181
85.1453244215707	106.112405403275	110.962491688787	95.8343009603996	73.4365619405817	59.5142260501916	58.3257763777676	65.4216230753703	74.7654627399201	80.0547611408551	79.8650985222942	79.3903870782886	77.4866855135747	65.3958198137217	50.2109822232532	55.4222381489077	82.9367383984079	106.240144569981	112.518620574629	113.5394209118	113.771697987618	106.557910774407	95.4616911565921	92.7690187340028	107.642165082028	143.485722217582	190.781550139828	226.328012438589	234.177039182972	219.092168219068	198.154044149388	189.562301342341	195.153954570632	189.366879369076	152.20658653948	105.430865158784	89.3393377021228	120.010905823648	177.36103042508	220.947974058981	229.160192659606	220.11903127311	217.450237762003	216.609913057297	202.601522445968	184.129485169843	186.243279736571	209.196229345971	227.166342711491	228.750695050512
41.5586041636403	50.6798473684775	67.5534203858664	82.1615159954351	93.3730085271624	107.07412871705	116.79545409592	116.273403014403	117.172224937753	127.414220420472	137.149225533551	136.830467503653	127.002386270414	115.514973425797	106.594519163652	92.7971469688238	76.4905122949696	74.7472300892309	89.6229503213652	113.556484385926	149.45220872119	192.751791099873	226.833959411671	247.062686295344	255.164577408823	239.738667921736	198.534306830311	163.32188059422	169.314989232785	212.155672016001	250.507350478052	252.020002770377	234.842638845163	236.805456516422	256.703059285797	274.9566544591	292.790479620772	311.421002377279	324.757533717668	337.460907603712	353.683034569034	369.347958119242	387.147470734169	413.607200257466	435.619608351373	426.591369873346	392.29490150101	372.706147377149	380.663176915812	388.122124806162
66.6820810682395	63.2398179596976	68.2415819028252	86.9645265479619	99.8039931168786	96.2786238856043	94.132805220822	104.566299691969	116.269735800766	124.56340517862	135.91532667174	144.828442751212	145.15384252701	144.895045883581	147.317991012451	151.418126228485	166.406197887618	196.48557747611	230.3618604029	254.961636344996	267.059448010259	275.542675964368	290.153776630101	304.393641884124	304.95701885646	298.806284536038	307.635187873807	334.516645766675	355.180661807347	344.954813795917	308.549916373781	280.122830848578	291.351566470261	342.725125231963	410.152017960362	467.640950594487	495.737648100408	490.839745418076	469.394001819729	445.391893765443	418.240017779974	386.12826908118	357.88396370748	354.550138797933	391.204687011315	453.24718831598	502.707048248756	510.73303525996	483.951166825024	457.686518867838
7.79254061711451	37.7441755976647	68.0844546443858	87.0093216438775	104.123593443391	129.765665918718	154.105014641632	167.981859351097	178.549044517868	189.163393013459	190.265976835867	182.699779112206	182.863087455325	194.143680648898	207.068116039454	228.354642075187	268.559939379102	312.957292742228	341.372026034907	356.02219510096	366.368665144359	370.365639473074	364.991891166415	359.128014369859	369.744139012084	407.122359811425	460.466400312544	502.338515266651	511.878669165802	497.748808673775	500.04875049096	551.797276229286	627.577605220214	658.287896736034	619.513119595428	565.999184828688	553.920278150376	580.740865980713	612.49494439718	626.521875699347	628.830605595604	645.721947925208	693.511018551463	751.708077045267	780.185455640291	772.468933586407	758.831739695987	759.868591583213	775.78696677547	791.596267243345
64.3322937888477	71.5038853103001	75.4612597728396	78.0155667294997	78.8102676686138	91.998409544003	120.261926622033	142.904903782335	153.010683495128	169.39326656327	205.598715124533	250.601210029353	286.143774880924	315.451572392617	353.12948634815	392.026796496412	413.011664530382	416.935186403061	419.741526733052	432.618861435377	462.656775986453	511.393881236707	563.997817619075	602.118537912216	622.17983905906	622.972387117811	603.233749931572	582.857616793947	596.685856062235	660.776849637532	742.134884893114	774.184539781585	742.921114416774	729.040339676457	797.955786860463	894.130509915066	926.908112258857	896.708144233075	864.622956869001	871.555057324078	916.13644231105	956.622691332953	950.771201299777	914.347506536022	896.092204451077	903.822183183555	915.136677235528	923.792429466794	929.302535897617	943.358685728271
26.2070759323002	48.2951005192249	73.4303733719508	113.530348654702	164.666950925257	195.473875128681	201.470471374327	215.535278204135	246.971720905705	271.126601433005	278.694701840175	293.248473685492	336.427039969545	395.311787560234	441.044953828089	465.241323838014	478.368298819226	495.461611329362	534.202975390148	594.446890528164	645.461843323534	669.724480730016	692.531375567761	733.9388643829	776.782963736319	809.658758730361	847.787970940851	896.8205631489	938.886576455235	956.43183794669	959.215173912619	983.480144054635	1039.14808159267	1077.97657348063	1057.76520494119	1005.94406236125	977.176387772237	988.164281203027	1023.5765644426	1057.77676769904	1067.76307890522	1067.38535035759	1091.35420907534	1130.21904052303	1149.1245174423	1148.84784575996	1152.70746628661	1181.42288569314	1237.10652830627	1272.2257045745
45.5080686836573	74.3590449221625	109.735094316283	135.664594240957	149.963397519367	173.126385841769	219.166570655789	277.017736583181	334.750612209314	397.995404308292	468.899440136348	525.977913779357	550.436208716434	558.67417640045	578.479376258274	611.905681119633	646.501259747505	672.428550261401	679.020693440965	674.057042206992	689.573291388914	732.516115577076	773.323136626791	800.672554761604	834.155019213909	885.912322486195	946.214288246255	997.011788649245	1029.91023328183	1050.41975250638	1064.97167349293	1085.50723172477	1135.45820016695	1209.73573711115	1265.18294919269	1293.81506405396	1334.24418600224	1390.07180766189	1426.01381500758	1436.80670947976	1449.35964604982	1473.72712909866	1496.04748085838	1508.579177258	1518.73763437326	1538.07245486755	1559.25634180799	1545.84991466591	1497.48211074716	1483.33027757915
76.6959532743744	99.543190058871	138.218628041394	198.881849679397	277.684522509404	351.750747752412	405.999103373182	448.161467162792	486.1581180896	517.475069486219	548.227823728488	594.374968209361	650.715663818314	691.408591240718	713.397941621058	739.059958621754	776.152524783811	811.502873468676	832.786066677596	839.503469767647	843.435334418735	859.666812865402	899.44570944013	967.720189860149	1048.51086497454	1111.38716985428	1151.80004664738	1191.408931476	1241.15421616797	1296.18203413991	1336.15214328614	1331.97456307147	1307.97620814878	1344.11554683242	1452.74473130678	1549.51986177345	1586.1099232217	1597.84738177226	1619.20936079776	1643.38600502966	1650.8259829609	1643.1347561161	1650.4857052747	1684.93238202589	1706.19588076399	1687.32150951105	1670.74857928809	1692.91978566178	1719.13863108232	1715.07741505832
184.308186759012	209.900458183351	248.027367518365	300.057291834413	363.060233843618	436.907871391516	519.208692764243	603.932285124813	681.918645181305	741.516856578902	771.896881794456	777.813484864316	787.742417456427	821.233310614345	860.450768361445	885.969528032089	913.66318151597	962.721167088712	1018.79781827144	1060.67503199969	1096.79842939776	1141.30012079605	1177.69375280344	1190.93557028433	1209.3681189529	1266.9377930658	1356.56024315003	1451.06575571767	1534.08879655425	1609.24174904593	1693.09182922201	1773.68398089393	1805.64739751895	1786.18902205612	1776.23456209268	1813.54826849729	1871.34506861997	1917.68131160589	1956.45749192887	2003.5335131628	2052.92634973448	2073.37187483366	2053.56811296455	2034.73774167864	2046.72907873541	2055.01135277443	2032.53857203389	2010.59194104999	2012.61246936122	2015.49887751923
346.71572171867	295.279164413348	223.773305673638	159.859767660694	113.054166601643	72.7965469423615	29.6195873602745	-13.7161979361131	-43.9301733622102	-43.6845005778602	-9.57487737986602	34.0416032013303	63.4772653098449	90.1171917269301	131.242492942957	172.640529820001	199.789222698904	231.85761207344	287.852032807516	343.628824986445	363.594630198198	364.799358210209	393.678664462267	447.017586135624	482.874174642855	492.299298870474	500.865631133448	524.055550321426	555.764416396331	587.163936221118	626.697744576892	685.788395251257	745.232062039115	776.212703310043	790.40283532148	824.064951167785	881.116773881309	930.294690900813	954.228321658269	974.243590302242	1022.57748553349	1098.07082359095	1166.58628026096	1220.62486884739	1293.03977789957	1381.51421456111	1436.14826257808	1445.37737255123	1450.3462784063	1472.86778536213
-66.1019541038066	-94.8179280037868	-152.368303644541	-226.977807170093	-293.533168783958	-338.092255115414	-355.228365404724	-353.583462402756	-355.09630106002	-365.617658844263	-365.348742709603	-345.352430268231	-323.644177581124	-309.37074466403	-287.144255513814	-250.279428747555	-222.980603635104	-228.220529814851	-241.178589853804	-220.924660198122	-184.77519107786	-179.524823774523	-197.176631905984	-198.445858787867	-185.884128803243	-183.965982145402	-187.494335226538	-180.263257233169	-169.150990437696	-169.361219976302	-171.246158700901	-148.098215779519	-106.188875463456	-87.9627604446293	-109.407522742949	-137.747953812215	-136.430378040118	-104.193267536993	-69.0412010502476	-49.6688348502268	-32.2166394023604	1.81971951019414	39.3136969338139	54.5605342578919	54.2975682946063	65.0254676295719	80.1251525337615	71.1174637611473	47.6209764554332	44.787014764957
[truncated: 456 more columns]
