# Supplementary material for: Oscillatory signatures underlie growth regimes in Arabidopsis pollen tubes: computational methods to estimate tip location, periodicity, and synchronization in growing cells
Source: J Exp Bot. 2017 Mar 28;68(12):3267–81. doi: 10.1093/jxb/erx032 (PMC5853864; doi:10.1093/jxb/erx032)
Supplement: supplementary_dataset_S1 [file erx032_suppl_supplementary_dataset_s1.zip › CHUKNORRIS-master/out_exs/ratio_kymo/OscillationAnalysisTbl_Arab_Col-0_Kymo_020813-A_CFP.txt.csv]

fl.nm	var.nm	time	raw	smth	osc	trend	per	phs	amp	env	sig	pwr	per.1	phs.1	sig.1	pwr.1	per.2	phs.2	sig.2	pwr.2	per.3	phs.3	sig.3	pwr.3	per.4	phs.4	sig.4	pwr.4	per.5	phs.5	sig.5	pwr.5	phs.tot	amp.tot	env.tot
GROWTH.RAW_Arab_Col-0_Kymo_020813-A_CFP.txt	growth.raw	0.0666666666666667	2.16745352296421	1.79801996074144	0.750208895080088	1.41724462788166	NA	NA	NA	NA	1.75901265577535	3.83134707649013	NA	NA	NA	NA	NA	NA	NA	NA	NA	NA	NA	NA	NA	NA	NA	NA	NA	NA	NA	NA	0	0	0
GROWTH.RAW_Arab_Col-0_Kymo_020813-A_CFP.txt	growth.raw	0.133333333333333	2.2611689661877	2.35227245438812	0.68206887326804	1.57910009291709	NA	NA	NA	NA	1.79437774976113	3.86006484998071	NA	NA	NA	NA	NA	NA	NA	NA	NA	NA	NA	NA	NA	NA	NA	NA	NA	NA	NA	NA	0	0	0
GROWTH.RAW_Arab_Col-0_Kymo_020813-A_CFP.txt	growth.raw	0.2	2.339622272151	2.41718254200035	0.598091667176624	1.74153060497144	NA	NA	NA	NA	1.82994622185986	3.88231291612828	NA	NA	NA	NA	NA	NA	NA	NA	NA	NA	NA	NA	NA	NA	NA	NA	NA	NA	NA	NA	0	0	0
GROWTH.RAW_Arab_Col-0_Kymo_020813-A_CFP.txt	growth.raw	0.266666666666667	2.44558884747179	2.27700794392559	0.542904994568784	1.90268385289992	NA	NA	NA	NA	1.8496709590073	3.89778031485138	NA	NA	NA	NA	NA	NA	NA	NA	NA	NA	NA	NA	NA	NA	NA	NA	NA	NA	NA	NA	0	0	0
GROWTH.RAW_Arab_Col-0_Kymo_020813-A_CFP.txt	growth.raw	0.333333333333333	2.17674013273766	2.35432107046565	0.116027266814869	2.06071286591944	NA	NA	NA	NA	1.86081966029933	3.90644990931684	NA	NA	NA	NA	NA	NA	NA	NA	NA	NA	NA	NA	NA	NA	NA	NA	NA	NA	NA	NA	0	0	0
GROWTH.RAW_Arab_Col-0_Kymo_020813-A_CFP.txt	growth.raw	0.4	2.75062824546044	2.7922079732773	0.536742811435983	2.21388543402101	NA	NA	NA	NA	1.8632230602906	3.90831206503858	NA	NA	NA	NA	NA	NA	NA	NA	NA	NA	NA	NA	NA	NA	NA	NA	NA	NA	NA	NA	0	0	0
GROWTH.RAW_Arab_Col-0_Kymo_020813-A_CFP.txt	growth.raw	0.466666666666667	3.39469175690898	3.20680239070505	1.03410222679833	2.36058953010729	NA	NA	NA	NA	1.85682380338735	3.90334858708016	NA	NA	NA	NA	NA	NA	NA	NA	NA	NA	NA	NA	NA	NA	NA	NA	NA	NA	NA	NA	0	0	0
GROWTH.RAW_Arab_Col-0_Kymo_020813-A_CFP.txt	growth.raw	0.533333333333333	3.19778012788472	3.19355470067704	0.698431372405732	2.49934875547536	NA	NA	NA	NA	1.84167839644474	3.89153281710346	NA	NA	NA	NA	NA	NA	NA	NA	NA	NA	NA	NA	NA	NA	NA	NA	NA	NA	NA	NA	0	0	0
GROWTH.RAW_Arab_Col-0_Kymo_020813-A_CFP.txt	growth.raw	0.6	2.70391872305882	2.92809557941442	0.075045005535112	2.62887371751984	NA	NA	NA	NA	1.81054511269482	3.87300533808528	NA	NA	NA	NA	NA	NA	NA	NA	NA	NA	NA	NA	NA	NA	NA	NA	NA	NA	NA	NA	0	0	0
GROWTH.RAW_Arab_Col-0_Kymo_020813-A_CFP.txt	growth.raw	0.666666666666667	2.90115428556917	2.70826126903765	0.153117935312903	2.74803635025226	NA	NA	NA	NA	1.77920592794533	3.847814713658	NA	NA	NA	NA	NA	NA	NA	NA	NA	NA	NA	NA	NA	NA	NA	NA	NA	NA	NA	NA	0	0	0
GROWTH.RAW_Arab_Col-0_Kymo_020813-A_CFP.txt	growth.raw	0.733333333333333	2.50181973293871	2.51750154888442	-0.354059918620458	2.85587965155508	NA	NA	NA	NA	1.7401114329587	3.81576090980598	NA	NA	NA	NA	NA	NA	NA	NA	NA	NA	NA	NA	NA	NA	NA	NA	NA	NA	NA	NA	0	0	0
GROWTH.RAW_Arab_Col-0_Kymo_020813-A_CFP.txt	growth.raw	0.8	2.22691214451268	2.35277417312944	-0.724765228666392	2.95167737317486	NA	NA	NA	NA	1.68744155971682	3.77743162137109	NA	NA	NA	NA	NA	NA	NA	NA	NA	NA	NA	NA	NA	NA	NA	NA	NA	NA	NA	NA	0	0	0
GROWTH.RAW_Arab_Col-0_Kymo_020813-A_CFP.txt	growth.raw	0.866666666666667	2.31197504003654	2.23086445426142	-0.722910808133536	3.03488584816586	NA	NA	NA	NA	1.62915847176818	3.73267748722333	NA	NA	NA	NA	NA	NA	NA	NA	NA	NA	NA	NA	NA	NA	NA	NA	NA	NA	NA	NA	0	0	0
GROWTH.RAW_Arab_Col-0_Kymo_020813-A_CFP.txt	growth.raw	0.933333333333333	2.22828725415611	2.08452713565098	-0.876805764230636	3.10509301838238	NA	NA	NA	NA	1.56650538393208	3.68200059726997	0.602908350325027	0.0921546665688881	1.30492621084347	2.52747838692905	NA	NA	NA	NA	NA	NA	NA	NA	NA	NA	NA	NA	NA	NA	NA	NA	-2.7936511840786	-1.08329790403696	1.15235068961436
GROWTH.RAW_Arab_Col-0_Kymo_020813-A_CFP.txt	growth.raw	1	1.97906389647369	2.16607410547138	-1.18297767945203	3.16204157592114	NA	NA	NA	NA	1.50070580022555	3.62593651889977	0.607101909535327	0.146865417449612	1.40570891459598	2.646691768127	NA	NA	NA	NA	NA	NA	NA	NA	NA	NA	NA	NA	NA	NA	NA	NA	-2.09671152667325	-0.602886952170423	1.20095868685017
GROWTH.RAW_Arab_Col-0_Kymo_020813-A_CFP.txt	growth.raw	1.06666666666667	2.71147932493322	2.8094316983014	-0.494140114133798	3.20561943906244	NA	NA	NA	NA	1.43293265693442	3.56505505149134	0.607101909535327	0.146865417449612	1.50159015133385	2.74188497997833	NA	NA	NA	NA	NA	NA	NA	NA	NA	NA	NA	NA	NA	NA	NA	NA	-1.41568657883689	0.191757481184814	1.24124088971954
GROWTH.RAW_Arab_Col-0_Kymo_020813-A_CFP.txt	growth.raw	1.13333333333333	3.87166965572332	3.64098718624886	0.635775382823259	3.2358942728956	NA	NA	NA	NA	1.35911803943216	3.50016723552129	0.607101909535327	0.146865417449612	1.5804623315277	2.81574053775154	NA	NA	NA	NA	NA	NA	NA	NA	NA	NA	NA	NA	NA	NA	NA	NA	-0.733396019315847	0.946032295639248	1.27342227701311
GROWTH.RAW_Arab_Col-0_Kymo_020813-A_CFP.txt	growth.raw	1.2	3.99013275712073	3.99660161283349	0.736957521405634	3.25317523571057	NA	NA	NA	NA	1.2916088298869	3.43228959987917	0.602908350325027	0.0921546665688881	1.65728560772141	2.87233240766285	NA	NA	NA	NA	NA	NA	NA	NA	NA	NA	NA	NA	NA	NA	NA	NA	-0.0566004696781017	1.29656513978111	1.29864476223029
GROWTH.RAW_Arab_Col-0_Kymo_020813-A_CFP.txt	growth.raw	1.26666666666667	3.69778449681739	3.86578373178954	0.439797920167571	3.25798657664507	NA	NA	NA	NA	1.22097058094079	3.36223373612457	0.602908350325027	0.0921546665688881	1.70659797888043	2.91463340189397	NA	NA	NA	NA	NA	NA	NA	NA	NA	NA	NA	NA	NA	NA	NA	NA	0.631687846505174	1.06352583124671	1.31782366533032
GROWTH.RAW_Arab_Col-0_Kymo_020813-A_CFP.txt	growth.raw	1.33333333333333	3.6565392539813	3.58145774782056	0.405517243744251	3.2510220102322	NA	NA	NA	NA	1.1573335578334	3.29047161515796	0.602908350325027	0.0921546665688881	1.74407798064594	2.94597470421177	NA	NA	NA	NA	NA	NA	NA	NA	NA	NA	NA	NA	NA	NA	NA	NA	1.32274130714377	0.32708430407615	1.33221597879387
GROWTH.RAW_Arab_Col-0_Kymo_020813-A_CFP.txt	growth.raw	1.4	3.40738897455442	3.26040451204741	0.174294886619645	3.2330940879298	NA	NA	NA	NA	1.0924528805541	3.21800092631795	0.598743758144108	0.0414148428443196	1.78883220748754	2.97059144322208	NA	NA	NA	NA	NA	NA	NA	NA	NA	NA	NA	NA	NA	NA	NA	NA	2.01242820044031	-0.574288248322222	1.3436304168677
GROWTH.RAW_Arab_Col-0_Kymo_020813-A_CFP.txt	growth.raw	1.46666666666667	2.85189304899303	3.08921020325793	-0.35320353062895	3.20509657961703	NA	NA	NA	NA	1.03449625504642	3.14466030295373	0.598743758144108	0.0414148428443196	1.81522055081933	2.99171822185039	NA	NA	NA	NA	NA	NA	NA	NA	NA	NA	NA	NA	NA	NA	NA	NA	2.71012322006323	-1.22945885258027	1.35350456168626
GROWTH.RAW_Arab_Col-0_Kymo_020813-A_CFP.txt	growth.raw	1.53333333333333	3.29331383589234	3.2467457125096	0.125288007306899	3.16802582858059	NA	NA	NA	NA	0.9792476881743	3.07072703965573	0.598743758144108	0.0414148428443196	1.84022531100236	3.01145579015103	NA	NA	NA	NA	NA	NA	NA	NA	NA	NA	NA	NA	NA	NA	NA	NA	-2.87247619197364	-1.31374278931281	1.36279497599294
GROWTH.RAW_Arab_Col-0_Kymo_020813-A_CFP.txt	growth.raw	1.6	3.54878582345604	3.42741296818832	0.425780782627598	3.1230050408237	0.594607932902681	-2.17331496338489	-0.778169969495788	1.3731133404771	1.88378747309171	3.03322015083893	0.594607932902681	-0.00582393889165596	1.88378747309171	3.03322015083893	NA	NA	NA	NA	NA	NA	NA	NA	NA	NA	NA	NA	NA	NA	NA	NA	-2.17331496338489	-0.778169969495788	1.3731133404771
GROWTH.RAW_Arab_Col-0_Kymo_020813-A_CFP.txt	growth.raw	1.66666666666667	3.35242402567182	3.31717997313346	0.281132503074968	3.07129152259194	0.594607932902681	-1.46793480231843	0.142220865811728	1.38508515157051	1.91677915858505	3.05826806672896	0.594607932902681	-0.00582393889165596	1.91677915858505	3.05826806672896	NA	NA	NA	NA	NA	NA	NA	NA	NA	NA	NA	NA	NA	NA	NA	NA	-1.46793480231843	0.142220865811728	1.38508515157051
GROWTH.RAW_Arab_Col-0_Kymo_020813-A_CFP.txt	growth.raw	1.73333333333333	2.98029722697524	3.19345339667243	-0.0339652923094789	3.01426251927978	0.594607932902681	-0.760789280350312	1.01318968586562	1.3988690195284	1.95511917701862	3.08684049173776	0.594607932902681	-0.00582393889165596	1.95511917701862	3.08684049173776	NA	NA	NA	NA	NA	NA	NA	NA	NA	NA	NA	NA	NA	NA	NA	NA	-0.760789280350312	1.01318968586562	1.3988690195284
GROWTH.RAW_Arab_Col-0_Kymo_020813-A_CFP.txt	growth.raw	1.8	3.40820740883009	3.3201406177516	0.454851750859198	2.95335565796602	0.590500675892982	-0.0572049887754991	1.4123783275262	1.41469242370797	2.0163600894014	3.11929556746312	0.590500675892982	-0.0499523494829506	2.0163600894014	3.11929556746312	NA	NA	NA	NA	NA	NA	NA	NA	NA	NA	NA	NA	NA	NA	NA	NA	-0.0572049887754991	1.4123783275262	1.41469242370797
GROWTH.RAW_Arab_Col-0_Kymo_020813-A_CFP.txt	growth.raw	1.86666666666667	3.45317444199323	3.37738630331321	0.563165710507916	2.89000873148064	0.590500675892982	0.651810101957005	1.13895849051549	1.43267553404877	2.06794853468952	3.15574254510011	0.590500675892982	-0.0499523494829506	2.06794853468952	3.15574254510011	NA	NA	NA	NA	NA	NA	NA	NA	NA	NA	NA	NA	NA	NA	NA	NA	0.651810101957005	1.13895849051549	1.43267553404877
GROWTH.RAW_Arab_Col-0_Kymo_020813-A_CFP.txt	growth.raw	1.93333333333333	3.03009665106096	3.04618267301371	0.20444347209677	2.8256531789596	0.590500675892982	1.36110015124488	0.302192955481647	1.45171491651271	2.1232772956187	3.1938350600769	0.590500675892982	-0.0499523494829506	2.1232772956187	3.1938350600769	NA	NA	NA	NA	NA	NA	NA	NA	NA	NA	NA	NA	NA	NA	NA	NA	1.36110015124488	0.302192955481647	1.45171491651271
GROWTH.RAW_Arab_Col-0_Kymo_020813-A_CFP.txt	growth.raw	2	2.40152690202088	2.50130906288751	-0.360197013792055	2.76172391580842	0.590500675892982	2.07015401428345	-0.704415465923176	1.47102050834181	2.18012548809237	3.23195344250866	0.590500675892982	-0.0499523494829506	2.18012548809237	3.23195344250866	NA	NA	NA	NA	NA	NA	NA	NA	NA	NA	NA	NA	NA	NA	NA	NA	2.07015401428345	-0.704415465923176	1.47102050834181
GROWTH.RAW_Arab_Col-0_Kymo_020813-A_CFP.txt	growth.raw	2.06666666666667	2.1490886374655	2.03635661587562	-0.550562014586318	2.6996506520472	0.590500675892982	2.77849131111375	-1.39251830066507	1.48964334225961	2.23567482875396	3.26825263193148	0.590500675892982	-0.0499523494829506	2.23567482875396	3.26825263193148	NA	NA	NA	NA	NA	NA	NA	NA	NA	NA	NA	NA	NA	NA	NA	NA	2.77849131111375	-1.39251830066507	1.48964334225961
GROWTH.RAW_Arab_Col-0_Kymo_020813-A_CFP.txt	growth.raw	2.13333333333333	1.77500279215464	1.80288000618589	-0.865810496269987	2.64081328841992	0.590500675892982	-2.7975131175114	-1.41825780325283	1.50656295434405	2.2867495672147	3.30084064157152	0.590500675892982	-0.0499523494829506	2.2867495672147	3.30084064157152	NA	NA	NA	NA	NA	NA	NA	NA	NA	NA	NA	NA	NA	NA	NA	NA	-2.7975131175114	-1.41825780325283	1.50656295434405
GROWTH.RAW_Arab_Col-0_Kymo_020813-A_CFP.txt	growth.raw	2.2	1.9160053070964	1.95301077466781	-0.670456112010905	2.58646141910262	0.590500675892982	-2.09188587550151	-0.757080287622712	1.5207748081389	2.3300962279369	3.32793179984019	0.590500675892982	-0.0499523494829506	2.3300962279369	3.32793179984019	NA	NA	NA	NA	NA	NA	NA	NA	NA	NA	NA	NA	NA	NA	NA	NA	-2.09188587550151	-0.757080287622712	1.5207748081389
GROWTH.RAW_Arab_Col-0_Kymo_020813-A_CFP.txt	growth.raw	2.26666666666667	2.46483593179842	2.49510888345968	-0.0728318521626668	2.53766778395663	0.594607932902681	-1.38721341192875	0.279653346328763	1.53189848815404	2.34465585465831	3.34896012153282	0.594607932902681	-0.00582393889165596	2.34465585465831	3.34896012153282	NA	NA	NA	NA	NA	NA	NA	NA	NA	NA	NA	NA	NA	NA	NA	NA	-1.38721341192875	0.279653346328763	1.53189848815404
GROWTH.RAW_Arab_Col-0_Kymo_020813-A_CFP.txt	growth.raw	2.33333333333333	3.11970457159114	3.05821987925398	0.624372995165394	2.49533157642141	0.594607932902681	-0.686946449694712	1.19008813787852	1.53920009076096	2.36706013927133	3.36268030074438	0.594607932902681	-0.00582393889165596	2.36706013927133	3.36268030074438	NA	NA	NA	NA	NA	NA	NA	NA	NA	NA	NA	NA	NA	NA	NA	NA	-0.686946449694712	1.19008813787852	1.53920009076096
GROWTH.RAW_Arab_Col-0_Kymo_020813-A_CFP.txt	growth.raw	2.4	3.1684710394311	3.16813259250114	0.708244947319846	2.46022609210691	0.598743758144108	0.00951157159148197	1.54275130203956	1.54282109102094	2.35852827204168	3.36946026910104	0.598743758144108	0.0414148428443196	2.35852827204168	3.36946026910104	NA	NA	NA	NA	NA	NA	NA	NA	NA	NA	NA	NA	NA	NA	NA	NA	0.00951157159148197	1.54275130203956	1.54282109102094
GROWTH.RAW_Arab_Col-0_Kymo_020813-A_CFP.txt	growth.raw	2.46666666666667	2.74055377526985	2.72167664721512	0.307499067648215	2.43305470761717	0.602908350325027	0.701054500787447	1.17868690343546	1.54245596331567	2.33798742077828	3.3687773250116	0.602908350325027	0.0921546665688881	2.33798742077828	3.3687773250116	NA	NA	NA	NA	NA	NA	NA	NA	NA	NA	NA	NA	NA	NA	NA	NA	0.701054500787447	1.17868690343546	1.54245596331567
GROWTH.RAW_Arab_Col-0_Kymo_020813-A_CFP.txt	growth.raw	2.53333333333333	2.0597761241721	2.07565315117883	-0.354616562919543	2.41439268708706	0.607101909535327	1.38765868836549	0.28014378488777	1.53827422965207	2.30625217039273	3.36094415593006	0.607101909535327	0.146865417449612	2.30625217039273	3.36094415593006	NA	NA	NA	NA	NA	NA	NA	NA	NA	NA	NA	NA	NA	NA	NA	NA	1.38765868836549	0.28014378488777	1.53827422965207
GROWTH.RAW_Arab_Col-0_Kymo_020813-A_CFP.txt	growth.raw	2.6	1.63503468433845	1.70039589565602	-0.769546128239963	2.40458081257375	0.607101909535327	2.07317110588367	-0.737034904875658	1.5306797041692	2.28353625321812	3.34666358104536	0.607101909535327	0.146865417449612	2.28353625321812	3.34666358104536	NA	NA	NA	NA	NA	NA	NA	NA	NA	NA	NA	NA	NA	NA	NA	NA	2.07317110588367	-0.737034904875658	1.5306797041692
GROWTH.RAW_Arab_Col-0_Kymo_020813-A_CFP.txt	growth.raw	2.66666666666667	1.76655373669172	1.73759944078635	-0.637119858151015	2.40367359483823	0.611324637256629	2.75091700221711	-1.40507264309939	1.51956918137846	2.23212724110064	3.3256434379369	0.611324637256629	0.206115744564043	2.23212724110064	3.3256434379369	NA	NA	NA	NA	NA	NA	NA	NA	NA	NA	NA	NA	NA	NA	NA	NA	2.75091700221711	-1.40507264309939	1.51956918137846
GROWTH.RAW_Arab_Col-0_Kymo_020813-A_CFP.txt	growth.raw	2.73333333333333	2.07012206611746	1.98591685921185	-0.341262952366386	2.41138501847954	0.615576736371973	-2.85916151646358	-1.44521812991809	1.50483872610535	2.17126508347968	3.29753648481645	0.615576736371973	0.270597570022809	2.17126508347968	3.29753648481645	NA	NA	NA	NA	NA	NA	NA	NA	NA	NA	NA	NA	NA	NA	NA	NA	-2.85916151646358	-1.44521812991809	1.50483872610535
GROWTH.RAW_Arab_Col-0_Kymo_020813-A_CFP.txt	growth.raw	2.8	2.18732430672527	2.28489896338974	-0.239779781883409	2.42710408860436	0.61985841117556	-2.19057535832739	-0.863419428620195	1.4864621556672	2.10141535741336	3.26208418948595	0.61985841117556	0.341156129617499	2.10141535741336	3.26208418948595	NA	NA	NA	NA	NA	NA	NA	NA	NA	NA	NA	NA	NA	NA	NA	NA	-2.19057535832739	-0.863419428620195	1.4864621556672
GROWTH.RAW_Arab_Col-0_Kymo_020813-A_CFP.txt	growth.raw	2.86666666666667	2.55202161799272	2.57400157247662	0.10202951768112	2.44999210030728	0.61985841117556	-1.51907957234944	0.0757223249094436	1.46482684445827	2.04068874235947	3.21977899288309	0.61985841117556	0.341156129617499	2.04068874235947	3.21977899288309	NA	NA	NA	NA	NA	NA	NA	NA	NA	NA	NA	NA	NA	NA	NA	NA	-1.51907957234944	0.0757223249094436	1.46482684445827
GROWTH.RAW_Arab_Col-0_Kymo_020813-A_CFP.txt	growth.raw	2.93333333333333	2.94505694488301	2.75066689520784	0.466047067646232	2.47900987723242	0.62416986738257	-0.858457216805594	0.941054493498097	1.43978890820512	1.95564276783389	3.17003334076226	0.62416986738257	0.418825178640761	1.95564276783389	3.17003334076226	NA	NA	NA	NA	NA	NA	NA	NA	NA	NA	NA	NA	NA	NA	NA	NA	-0.858457216805594	0.941054493498097	1.43978890820512
GROWTH.RAW_Arab_Col-0_Kymo_020813-A_CFP.txt	growth.raw	3	2.66448159905791	2.8720481744357	0.151547720936822	2.51293387811665	0.628511312139045	-0.202288583467856	1.38240574103713	1.41118064536919	1.86363705330878	3.11212408073551	0.628511312139045	0.504864586387876	1.86363705330878	3.11212408073551	NA	NA	NA	NA	NA	NA	NA	NA	NA	NA	NA	NA	NA	NA	NA	NA	-0.202288583467856	1.38240574103713	1.41118064536919
GROWTH.RAW_Arab_Col-0_Kymo_020813-A_CFP.txt	growth.raw	3.06666666666667	3.00468033205597	3.04893280024686	0.454260707102635	2.55041962494906	0.628511312139045	0.459899412772553	1.23614505244622	1.37947660531361	1.78083955376272	3.0465607023309	0.628511312139045	0.504864586387876	1.78083955376272	3.0465607023309	NA	NA	NA	NA	NA	NA	NA	NA	NA	NA	NA	NA	NA	NA	NA	NA	0.459899412772553	1.23614505244622	1.37947660531361
GROWTH.RAW_Arab_Col-0_Kymo_020813-A_CFP.txt	growth.raw	3.13333333333333	3.33517741303616	3.061551719944	0.745164531720713	2.59001288131135	0.632882954031842	1.10776635816429	0.600679181834205	1.3448209711004	1.67898163545855	2.97314697657842	0.632882954031842	0.600792132516717	1.67898163545855	2.97314697657842	NA	NA	NA	NA	NA	NA	NA	NA	NA	NA	NA	NA	NA	NA	NA	NA	1.10776635816429	0.600679181834205	1.3448209711004
GROWTH.RAW_Arab_Col-0_Kymo_020813-A_CFP.txt	growth.raw	3.2	2.55425497682663	2.74939016686523	-0.075941105460678	2.63019608228305	0.637285003098655	1.75048071973695	-0.233653332690428	1.30737783236225	1.57418901619478	2.89167100305366	0.637285003098655	0.708390303073969	1.57418901619478	2.89167100305366	NA	NA	NA	NA	NA	NA	NA	NA	NA	NA	NA	NA	NA	NA	NA	NA	1.75048071973695	-0.233653332690428	1.30737783236225
GROWTH.RAW_Arab_Col-0_Kymo_020813-A_CFP.txt	growth.raw	3.26666666666667	2.31017101939847	2.36982707674641	-0.359309859549702	2.66948087894377	0.641717670838104	2.38761077809736	-0.924151325424552	1.26775141899405	1.46851152662905	2.80286250059013	0.641717670838104	0.829648817483724	1.46851152662905	2.80286250059013	NA	NA	NA	NA	NA	NA	NA	NA	NA	NA	NA	NA	NA	NA	NA	NA	2.38761077809736	-0.924151325424552	1.26775141899405
GROWTH.RAW_Arab_Col-0_Kymo_020813-A_CFP.txt	growth.raw	3.33333333333333	2.37793758188292	2.14691555179733	-0.328449090006252	2.70638667188476	0.646181170219899	3.01867902433436	-1.21744479496386	1.22669947549071	1.36413381880489	2.70788242583043	0.646181170219899	0.966573188413538	1.36413381880489	2.70788242583043	NA	NA	NA	NA	NA	NA	NA	NA	NA	NA	NA	NA	NA	NA	NA	NA	3.01867902433436	-1.21744479496386	1.22669947549071
GROWTH.RAW_Arab_Col-0_Kymo_020813-A_CFP.txt	growth.raw	3.4	2.05507988913718	2.19678767614036	-0.684315920567885	2.73939580970056	0.655201523206281	-2.65671683333449	-1.04891007157692	1.18556701976981	1.25437402696897	2.60947316270156	0.655201523206281	1.29266244866745	1.25437402696897	2.60947316270156	NA	NA	NA	NA	NA	NA	NA	NA	NA	NA	NA	NA	NA	NA	NA	NA	-2.65671683333449	-1.04891007157692	1.18556701976981
GROWTH.RAW_Arab_Col-0_Kymo_020813-A_CFP.txt	growth.raw	3.46666666666667	2.49428522932556	2.65595757813465	-0.272655289645471	2.76694051896673	0.664347795627876	-2.05719939987644	-0.535494186748501	1.14556668033242	1.15313142654437	2.51044159507408	0.664347795627876	1.68014769729317	1.15313142654437	2.51044159507408	NA	NA	NA	NA	NA	NA	NA	NA	NA	NA	NA	NA	NA	NA	NA	NA	-2.05719939987644	-0.535494186748501	1.14556668033242
GROWTH.RAW_Arab_Col-0_Kymo_020813-A_CFP.txt	growth.raw	3.53333333333333	3.49227725501561	3.22834343191579	0.704907222759801	2.78737003225175	0.673621745254493	-1.4650973728644	0.116925176582493	1.10827190111485	1.06282967997434	2.41494246736737	0.673621745254493	2.08453610647737	1.06282967997434	2.41494246736737	NA	NA	NA	NA	NA	NA	NA	NA	NA	NA	NA	NA	NA	NA	NA	NA	-1.4650973728644	0.116925176582493	1.10827190111485
GROWTH.RAW_Arab_Col-0_Kymo_020813-A_CFP.txt	growth.raw	3.6	3.29113798190917	3.34810079813146	0.492087009535662	2.79905097236941	NA	NA	NA	NA	0.992191239637315	2.32670827128485	NA	NA	NA	NA	NA	NA	NA	NA	NA	NA	NA	NA	NA	NA	NA	NA	NA	NA	NA	NA	0	0	0
GROWTH.RAW_Arab_Col-0_Kymo_020813-A_CFP.txt	growth.raw	3.66666666666667	2.93827372558729	3.0020253152868	0.137735390431146	2.80053833515203	NA	NA	NA	NA	0.925132584190397	2.24754581162776	NA	NA	NA	NA	NA	NA	NA	NA	NA	NA	NA	NA	NA	NA	NA	NA	NA	NA	NA	NA	0	0	0
GROWTH.RAW_Arab_Col-0_Kymo_020813-A_CFP.txt	growth.raw	3.73333333333333	2.74895862599132	2.68128434337429	-0.0416687038136826	2.790627329801	NA	NA	NA	NA	0.868461236369607	2.17790556011878	0.327600761603141	-1.15306493622821	1.00872611930687	0.963358598144599	NA	NA	NA	NA	NA	NA	NA	NA	NA	NA	NA	NA	NA	NA	NA	NA	-2.95007089192252	-0.65788035164397	0.670133269409201
GROWTH.RAW_Arab_Col-0_Kymo_020813-A_CFP.txt	growth.raw	3.8	2.54618792610447	2.68618520382877	-0.222225877933894	2.76841380403438	NA	NA	NA	NA	0.827076514838983	2.11815454944173	0.32309058510995	-1.15494868651679	1.03905519991897	0.977419466864899	NA	NA	NA	NA	NA	NA	NA	NA	NA	NA	NA	NA	NA	NA	NA	NA	-1.67865272063515	-0.072490499986047	0.673406882990566
GROWTH.RAW_Arab_Col-0_Kymo_020813-A_CFP.txt	growth.raw	3.86666666666667	2.8631969074097	2.80171456122517	0.129850711249507	2.73334619615632	NA	NA	NA	NA	0.786481258001955	2.06674508711553	0.318642501549327	-1.15619700083255	1.05531407838771	0.971169869921002	NA	NA	NA	NA	NA	NA	NA	NA	NA	NA	NA	NA	NA	NA	NA	NA	-0.381799650098118	0.623566553064209	0.67194989899398
GROWTH.RAW_Arab_Col-0_Kymo_020813-A_CFP.txt	growth.raw	3.93333333333333	2.80038846054919	2.6172086246322	0.115217270491196	2.68517119005421	NA	NA	NA	NA	0.757596569352481	2.02327135993971	0.316441477015921	-1.15662894404561	1.04389747946574	0.941165131142256	NA	NA	NA	NA	NA	NA	NA	NA	NA	NA	NA	NA	NA	NA	NA	NA	0.931298920456292	0.396866001472821	0.664998598165173
GROWTH.RAW_Arab_Col-0_Kymo_020813-A_CFP.txt	growth.raw	4	2.07494492822789	2.227005280576	-0.548993051312511	2.62393797953654	NA	NA	NA	NA	0.732260616982258	1.98464693179612	0.316441477015921	-1.15662894404561	1.0062647277232	0.888194997190001	NA	NA	NA	NA	NA	NA	NA	NA	NA	NA	NA	NA	NA	NA	NA	NA	2.24741147197907	-0.408819390725763	0.652901896636321
GROWTH.RAW_Arab_Col-0_Kymo_020813-A_CFP.txt	growth.raw	4.06666666666667	2.05711635112155	2.17562103820022	-0.492881054383149	2.54999740550087	NA	NA	NA	NA	0.709162768436196	1.94879378285545	NA	NA	NA	NA	NA	NA	NA	NA	NA	NA	NA	NA	NA	NA	NA	NA	NA	NA	NA	NA	0	0	0
GROWTH.RAW_Arab_Col-0_Kymo_020813-A_CFP.txt	growth.raw	4.13333333333333	2.64881757446835	2.51904228552749	0.184934994608031	2.46388257985672	NA	NA	NA	NA	0.687009750094791	1.91333372219743	NA	NA	NA	NA	NA	NA	NA	NA	NA	NA	NA	NA	NA	NA	NA	NA	NA	NA	NA	NA	0	0	0
GROWTH.RAW_Arab_Col-0_Kymo_020813-A_CFP.txt	growth.raw	4.2	2.80715584973007	2.7315933315511	0.440879578203566	2.36627627152305	NA	NA	NA	NA	0.664599917691644	1.87575413395652	NA	NA	NA	NA	NA	NA	NA	NA	NA	NA	NA	NA	NA	NA	NA	NA	NA	NA	NA	NA	0	0	0
GROWTH.RAW_Arab_Col-0_Kymo_020813-A_CFP.txt	growth.raw	4.26666666666667	2.46016853672126	2.58521840355928	0.202140280418802	2.25802825629916	NA	NA	NA	NA	0.640893888244186	1.8335569319623	NA	NA	NA	NA	NA	NA	NA	NA	NA	NA	NA	NA	NA	NA	NA	NA	NA	NA	NA	NA	0	0	0
GROWTH.RAW_Arab_Col-0_Kymo_020813-A_CFP.txt	growth.raw	4.33333333333333	2.41735022725396	2.34816742017439	0.277243785999014	2.14010644125181	NA	NA	NA	NA	0.619600990288838	1.78481086995479	NA	NA	NA	NA	NA	NA	NA	NA	NA	NA	NA	NA	NA	NA	NA	NA	NA	NA	NA	NA	0	0	0
GROWTH.RAW_Arab_Col-0_Kymo_020813-A_CFP.txt	growth.raw	4.4	2.24404270331942	2.27630629821555	0.230392491831879	2.01365021148452	NA	NA	NA	NA	0.591306075463315	1.72751827630026	NA	NA	NA	NA	NA	NA	NA	NA	NA	NA	NA	NA	NA	NA	NA	NA	NA	NA	NA	NA	0	0	0
GROWTH.RAW_Arab_Col-0_Kymo_020813-A_CFP.txt	growth.raw	4.46666666666667	2.30238807963238	2.36075556238486	0.422339994628487	1.88004808500102	NA	NA	NA	NA	0.559985673306391	1.65908303955884	NA	NA	NA	NA	NA	NA	NA	NA	NA	NA	NA	NA	NA	NA	NA	NA	NA	NA	NA	NA	0	0	0
GROWTH.RAW_Arab_Col-0_Kymo_020813-A_CFP.txt	growth.raw	4.53333333333333	2.44328436834968	2.35231347990133	0.702378091968478	1.74090627637855	NA	NA	NA	NA	0.529335629028293	1.57787588541556	NA	NA	NA	NA	NA	NA	NA	NA	NA	NA	NA	NA	NA	NA	NA	NA	NA	NA	NA	NA	0	0	0
GROWTH.RAW_Arab_Col-0_Kymo_020813-A_CFP.txt	growth.raw	4.6	2.01150283419886	1.99989662872878	0.413457050275435	1.59804578392099	NA	NA	NA	NA	0.492268449699933	1.48315637816198	NA	NA	NA	NA	NA	NA	NA	NA	NA	NA	NA	NA	NA	NA	NA	NA	NA	NA	NA	NA	0	0	0
GROWTH.RAW_Arab_Col-0_Kymo_020813-A_CFP.txt	growth.raw	4.66666666666667	1.41554001406692	1.42721274287181	-0.0379073250010754	1.45344733906563	NA	NA	NA	NA	0.452859499491735	1.37273048265588	NA	NA	NA	NA	NA	NA	NA	NA	NA	NA	NA	NA	NA	NA	NA	NA	NA	NA	NA	NA	0	0	0
GROWTH.RAW_Arab_Col-0_Kymo_020813-A_CFP.txt	growth.raw	4.73333333333333	0.87273496101156	1.00312902831892	-0.436356719122899	1.30909168013219	NA	NA	NA	NA	0.411855457416856	1.24569867045989	NA	NA	NA	NA	NA	NA	NA	NA	NA	NA	NA	NA	NA	NA	NA	NA	NA	NA	NA	NA	0	0	0
GROWTH.RAW_Arab_Col-0_Kymo_020813-A_CFP.txt	growth.raw	4.8	0.890216614459831	0.770224562564897	-0.276687798470094	1.16690441292769	NA	NA	NA	NA	0.256407843192962	1.18242551910335	NA	NA	NA	NA	NA	NA	NA	NA	NA	NA	NA	NA	NA	NA	NA	NA	NA	NA	NA	NA	0	0	0
GROWTH.RAW_Arab_Col-0_Kymo_020813-A_CFP.txt	growth.raw	4.86666666666667	0.543535853600218	0.481430096051345	-0.48517794330109	1.02871379689932	NA	NA	NA	NA	0.256589558334608	1.18344758878203	0.267945337300306	-1.13790309930492	1.00420483945224	0.546927628738844	NA	NA	NA	NA	NA	NA	NA	NA	NA	NA	NA	NA	NA	NA	NA	NA	1.05043729348612	0.288407086369918	0.58007222752363
GROWTH.RAW_Arab_Col-0_Kymo_020813-A_CFP.txt	growth.raw	4.93333333333333	0.220204404582518	0.255150370491567	-0.675925788532361	0.896130193113058	NA	NA	NA	NA	0.256823886685559	1.18476451718198	0.267945337300306	-1.13790309930492	1.25128431322121	0.864283677751399	NA	NA	NA	NA	NA	NA	NA	NA	NA	NA	NA	NA	NA	NA	NA	NA	2.61370240521049	-0.559368704214794	0.647513635023757
GROWTH.RAW_Arab_Col-0_Kymo_020813-A_CFP.txt	growth.raw	5	0.222836545390351	0.462159117210786	-0.547682175078407	0.770518720467135	NA	NA	NA	NA	0.256319574211723	1.18667018399525	0.266094503660279	-1.13254940907199	1.5290867513749	1.13977861587296	NA	NA	NA	NA	NA	NA	NA	NA	NA	NA	NA	NA	NA	NA	NA	NA	-2.12144576053863	-0.372749113978747	0.712385445600796
GROWTH.RAW_Arab_Col-0_Kymo_020813-A_CFP.txt	growth.raw	5.06666666666667	1.04834700386851	0.833580797071496	0.395347919681733	0.652999084185361	0.267945337300306	-0.548396977965879	0.656640328506271	0.769475161673147	1.76704404645405	1.36221204784854	0.267945337300306	-1.13790309930492	1.76704404645405	1.36221204784854	NA	NA	NA	NA	NA	NA	NA	NA	NA	NA	NA	NA	NA	NA	NA	NA	-0.548396977965879	0.656640328506271	0.769475161673147
GROWTH.RAW_Arab_Col-0_Kymo_020813-A_CFP.txt	growth.raw	5.13333333333333	0.887172421050025	0.696696903142894	0.342737383976718	0.544435037072059	0.267945337300306	1.00773985224015	0.435423083500314	0.815745302295694	1.98594550411047	1.53070008071981	0.267945337300306	-1.13790309930492	1.98594550411047	1.53070008071981	NA	NA	NA	NA	NA	NA	NA	NA	NA	NA	NA	NA	NA	NA	NA	NA	1.00773985224015	0.435423083500314	0.815745302295694
GROWTH.RAW_Arab_Col-0_Kymo_020813-A_CFP.txt	growth.raw	5.2	-0.0863852598574795	0.203022252672026	-0.531925213796771	0.44553995393813	0.269809044506362	2.56568916246431	-0.714066333034568	0.851395986201397	2.14272743924028	1.65412310985265	0.269809044506362	-1.14226352676872	2.14272743924028	1.65412310985265	NA	NA	NA	NA	NA	NA	NA	NA	NA	NA	NA	NA	NA	NA	NA	NA	2.56568916246431	-0.714066333034568	0.851395986201397
GROWTH.RAW_Arab_Col-0_Kymo_020813-A_CFP.txt	growth.raw	5.26666666666667	0.00882628868384927	0.0730202957597717	-0.348099411771619	0.356925700454403	0.271685714821182	-2.16877054807697	-0.495659958547612	0.880438592516802	2.26953694733569	1.75090730174783	0.271685714821182	-1.14577413258872	2.26953694733569	1.75090730174783	NA	NA	NA	NA	NA	NA	NA	NA	NA	NA	NA	NA	NA	NA	NA	NA	-2.16877054807697	-0.495659958547612	0.880438592516802
GROWTH.RAW_Arab_Col-0_Kymo_020813-A_CFP.txt	growth.raw	5.33333333333333	0.421005295525674	0.236754104190724	0.141989535845084	0.279015759679582	0.273575438410316	-0.631092748327862	0.733119006009898	0.90801860943323	2.39086006730407	1.83990626279869	0.273575438410316	-1.14856784143559	2.39086006730407	1.83990626279869	NA	NA	NA	NA	NA	NA	NA	NA	NA	NA	NA	NA	NA	NA	NA	NA	-0.631092748327862	0.733119006009898	0.90801860943323
GROWTH.RAW_Arab_Col-0_Kymo_020813-A_CFP.txt	growth.raw	5.4	0.199153966328026	0.0936703642436344	-0.0128736475769288	0.212027613903938	0.277394409213853	0.896127692157598	0.586059903962998	0.938238398558337	2.50388300399646	1.93437162460343	0.277394409213853	-1.1524726526772	2.50388300399646	1.93437162460343	NA	NA	NA	NA	NA	NA	NA	NA	NA	NA	NA	NA	NA	NA	NA	NA	0.896127692157598	0.586059903962998	0.938238398558337
GROWTH.RAW_Arab_Col-0_Kymo_020813-A_CFP.txt	growth.raw	5.46666666666667	-0.364681466723738	-0.193957514128659	-0.520638534404761	0.155957067680186	0.279323839912594	2.40155976592435	-0.716802173935333	0.970689532577612	2.65427812058106	2.03248240187798	0.279323839912594	-1.15378403756605	2.65427812058106	2.03248240187798	NA	NA	NA	NA	NA	NA	NA	NA	NA	NA	NA	NA	NA	NA	NA	NA	2.40155976592435	-0.716802173935333	0.970689532577612
GROWTH.RAW_Arab_Col-0_Kymo_020813-A_CFP.txt	growth.raw	5.53333333333333	-0.0869957168164035	0.0214414777991075	-0.197508512948756	0.110512796131691	0.283223055410727	-2.39443211159019	-0.734427817893068	1.00109922722382	2.76892467551131	2.12148867955886	0.283223055410727	-1.1555266883794	2.76892467551131	2.12148867955886	NA	NA	NA	NA	NA	NA	NA	NA	NA	NA	NA	NA	NA	NA	NA	NA	-2.39443211159019	-0.734427817893068	1.00109922722382
GROWTH.RAW_Arab_Col-0_Kymo_020813-A_CFP.txt	growth.raw	5.6	0.647777018488966	0.562860336156374	0.572625545520101	0.0751514729682716	0.287176701928804	-0.933703057085898	0.607187163653703	1.02072031732232	2.82299664677854	2.177493950995	0.287176701928804	-1.15649283142423	2.82299664677854	2.177493950995	NA	NA	NA	NA	NA	NA	NA	NA	NA	NA	NA	NA	NA	NA	NA	NA	-0.933703057085898	0.607187163653703	1.02072031732232
GROWTH.RAW_Arab_Col-0_Kymo_020813-A_CFP.txt	growth.raw	5.66666666666667	0.744275363384588	0.555740760843233	0.695177060046184	0.0490983033378716	0.289174173854193	0.500287572555444	0.895585391780316	1.02067450713716	2.79531319051755	2.17736445105472	0.289174173854193	-1.1567951248114	2.79531319051755	2.17736445105472	NA	NA	NA	NA	NA	NA	NA	NA	NA	NA	NA	NA	NA	NA	NA	NA	0.500287572555444	0.895585391780316	1.02067450713716
GROWTH.RAW_Arab_Col-0_Kymo_020813-A_CFP.txt	growth.raw	5.73333333333333	-0.104679691364652	-0.0993269018653816	-0.135999727127816	0.0313200357625372	0.295250337946491	1.89096014582454	-0.312643074288535	0.99339421921623	2.57120560139074	2.09919523525474	0.295250337946491	-1.15730858031252	2.57120560139074	2.09919523525474	NA	NA	NA	NA	NA	NA	NA	NA	NA	NA	NA	NA	NA	NA	NA	NA	1.89096014582454	-0.312643074288535	0.99339421921623
GROWTH.RAW_Arab_Col-0_Kymo_020813-A_CFP.txt	growth.raw	5.8	-0.824528282930373	-0.458160697859509	-0.84514748797596	0.0206192050449905	0.312084933691285	-3.12863093986952	-0.943101100104987	0.943180328983551	2.14197195579548	1.94952979180963	0.312084933691285	-1.15719352099664	2.14197195579548	1.94952979180963	NA	NA	NA	NA	NA	NA	NA	NA	NA	NA	NA	NA	NA	NA	NA	NA	-3.12863093986952	-0.943101100104987	0.943180328983551
GROWTH.RAW_Arab_Col-0_Kymo_020813-A_CFP.txt	growth.raw	5.86666666666667	0.157579360991292	-0.0618415500933197	0.141861015262986	0.0157183457278304	0.336810872627247	-1.97311914605491	-0.359804966626468	0.918908864214177	1.82269854632207	1.87430610162719	0.336810872627247	-1.14676177325786	1.82269854632207	1.87430610162719	NA	NA	NA	NA	NA	NA	NA	NA	NA	NA	NA	NA	NA	NA	NA	NA	-1.97311914605491	-0.359804966626468	0.918908864214177
GROWTH.RAW_Arab_Col-0_Kymo_020813-A_CFP.txt	growth.raw	5.93333333333333	0.484332991217457	0.394245347056367	0.469050374964535	0.0152826162527134	0.346279915116168	-0.779664229772986	0.647630049232148	0.910680417204675	1.72034057049834	1.84835225536235	0.346279915116168	-1.1359756670933	1.72034057049834	1.84835225536235	NA	NA	NA	NA	NA	NA	NA	NA	NA	NA	NA	NA	NA	NA	NA	NA	-0.779664229772986	0.647630049232148	0.910680417204675
GROWTH.RAW_Arab_Col-0_Kymo_020813-A_CFP.txt	growth.raw	6	0.309506544742391	0.325719391969638	0.291476454693204	0.0180300900489226	0.351113802592925	0.408770950899489	0.830102250770001	0.904635100076844	1.66413417143398	1.82913448038286	0.351113802592925	-1.12848041327396	1.66413417143398	1.82913448038286	NA	NA	NA	NA	NA	NA	NA	NA	NA	NA	NA	NA	NA	NA	NA	NA	0.408770950899489	0.830102250770001	0.904635100076844
GROWTH.RAW_Arab_Col-0_Kymo_020813-A_CFP.txt	growth.raw	6.06666666666667	-0.143077161470501	0.0232767361833982	-0.165881796919243	0.0228046354484314	0.353555992222465	1.59457369724244	-0.0214080238243473	0.900437717589844	1.63241263083891	1.81571551189833	0.353555992222465	-1.12413435578922	1.63241263083891	1.81571551189833	NA	NA	NA	NA	NA	NA	NA	NA	NA	NA	NA	NA	NA	NA	NA	NA	1.59457369724244	-0.0214080238243473	0.900437717589844
GROWTH.RAW_Arab_Col-0_Kymo_020813-A_CFP.txt	growth.raw	6.13333333333333	0.0446071804315693	-0.113923441284619	0.0160570452646482	0.0285501351664175	0.356015168624221	2.78061337644909	-0.842113711354118	0.900125541543889	1.61514414644678	1.81471499200966	0.356015168624221	-1.11936255545357	1.61514414644678	1.81471499200966	NA	NA	NA	NA	NA	NA	NA	NA	NA	NA	NA	NA	NA	NA	NA	NA	2.78061337644909	-0.842113711354118	0.900125541543889
GROWTH.RAW_Arab_Col-0_Kymo_020813-A_CFP.txt	growth.raw	6.2	-0.0989689103652438	-0.059583407615251	-0.133297537854825	0.034328627489152	0.353555992222465	-2.31779859742763	-0.615765915298227	0.906281400931631	1.65366952959696	1.8343806874432	0.353555992222465	-1.12413435578922	1.65366952959696	1.8343806874432	NA	NA	NA	NA	NA	NA	NA	NA	NA	NA	NA	NA	NA	NA	NA	NA	-2.31779859742763	-0.615765915298227	0.906281400931631
GROWTH.RAW_Arab_Col-0_Kymo_020813-A_CFP.txt	growth.raw	6.26666666666667	0.094250157085753	0.153350287128248	0.0549479799838209	0.039302177101663	0.353555992222465	-1.12868307983222	0.393840444856856	0.920509539443129	1.70600058855492	1.87932787762596	0.353555992222465	-1.12413435578922	1.70600058855492	1.87932787762596	NA	NA	NA	NA	NA	NA	NA	NA	NA	NA	NA	NA	NA	NA	NA	NA	-1.12868307983222	0.393840444856856	0.920509539443129
GROWTH.RAW_Arab_Col-0_Kymo_020813-A_CFP.txt	growth.raw	6.33333333333333	0.37693842225525	0.399037395831403	0.334253568530652	0.0426848537244363	0.351113802592925	0.0593439507861582	0.941278497199228	0.942938385151906	1.80804027468282	1.94878953900288	0.351113802592925	-1.12848041327396	1.80804027468282	1.94878953900288	NA	NA	NA	NA	NA	NA	NA	NA	NA	NA	NA	NA	NA	NA	NA	NA	0.0593439507861582	0.941278497199228	0.942938385151906
GROWTH.RAW_Arab_Col-0_Kymo_020813-A_CFP.txt	growth.raw	6.4	0.43315262197271	0.297062873719757	0.389310173965951	0.0438424480065003	0.346279915116168	1.24389569718425	0.312703411130738	0.97382221921413	1.9671695553943	2.041779368854	0.346279915116168	-1.1359756670933	1.9671695553943	2.041779368854	NA	NA	NA	NA	NA	NA	NA	NA	NA	NA	NA	NA	NA	NA	NA	NA	1.24389569718425	0.312703411130738	0.97382221921413
GROWTH.RAW_Arab_Col-0_Kymo_020813-A_CFP.txt	growth.raw	6.46666666666667	-0.12151359941825	-0.201100797833241	-0.163881450465559	0.0423678510469321	0.341512577196749	2.43795643748682	-0.772337134277466	1.01290830476131	2.17103200619638	2.15532587744193	0.341512577196749	-1.14201325843421	2.17103200619638	2.15532587744193	NA	NA	NA	NA	NA	NA	NA	NA	NA	NA	NA	NA	NA	NA	NA	NA	2.43795643748682	-0.772337134277466	1.01290830476131
GROWTH.RAW_Arab_Col-0_Kymo_020813-A_CFP.txt	growth.raw	6.53333333333333	-0.68323363647886	-0.407007701397497	-0.721283681216749	0.0380500447375312	0.332173897813938	-2.65629709826362	-0.936905832200647	1.05920465167927	2.47042735907904	2.28428144839217	0.332173897813938	-1.15039009311593	2.47042735907904	2.28428144839217	NA	NA	NA	NA	NA	NA	NA	NA	NA	NA	NA	NA	NA	NA	NA	NA	-2.65629709826362	-0.936905832200647	1.05920465167927
GROWTH.RAW_Arab_Col-0_Kymo_020813-A_CFP.txt	growth.raw	6.6	0.0781115347084551	0.111024280044038	0.0471956562113683	0.0309158784968641	0.32309058510995	-1.43562005773719	0.149321187419776	1.1080118432189	2.81301678079788	2.41426532620345	0.32309058510995	-1.15494868651679	2.81301678079788	2.41426532620345	NA	NA	NA	NA	NA	NA	NA	NA	NA	NA	NA	NA	NA	NA	NA	NA	-1.43562005773719	0.149321187419776	1.1080118432189
GROWTH.RAW_Arab_Col-0_Kymo_020813-A_CFP.txt	growth.raw	6.66666666666667	0.856078147016262	0.609998869225407	0.834836371933394	0.0212417750828211	0.316441477015921	-0.165244359258379	1.13044703980432	1.14605843077806	3.10048696616744	2.51167992317011	0.316441477015921	-1.15662894404561	3.10048696616744	2.51167992317011	NA	NA	NA	NA	NA	NA	NA	NA	NA	NA	NA	NA	NA	NA	NA	NA	-0.165244359258379	1.13044703980432	1.14605843077806
GROWTH.RAW_Arab_Col-0_Kymo_020813-A_CFP.txt	growth.raw	6.73333333333333	0.384271460462287	0.269066593369572	0.374748838423812	0.00952262203828857	0.314255656069523	1.14275952191607	0.481809896593067	1.1607484958287	3.21216761586337	2.548429544903	0.314255656069523	-1.15695576900347	3.21216761586337	2.548429544903	NA	NA	NA	NA	NA	NA	NA	NA	NA	NA	NA	NA	NA	NA	NA	NA	1.14275952191607	0.481809896593067	1.1607484958287
GROWTH.RAW_Arab_Col-0_Kymo_020813-A_CFP.txt	growth.raw	6.8	-0.725929075395186	-0.41572468642525	-0.722456332812519	-0.00347274258297882	0.314255656069523	2.4593919449567	-0.892341036437505	1.14964690565036	3.15101804088683	2.52070038243719	0.314255656069523	-1.15695576900347	3.15101804088683	2.52070038243719	NA	NA	NA	NA	NA	NA	NA	NA	NA	NA	NA	NA	NA	NA	NA	NA	2.4593919449567	-0.892341036437505	1.14964690565036
GROWTH.RAW_Arab_Col-0_Kymo_020813-A_CFP.txt	growth.raw	6.86666666666667	-0.454128050040481	-0.466031562123433	-0.437399782187756	-0.0167282678530677	0.316441477015921	-2.51464597945469	-0.903831022651621	1.11608521905219	2.94043174320115	2.43521309981217	0.316441477015921	-1.15662894404561	2.94043174320115	2.43521309981217	NA	NA	NA	NA	NA	NA	NA	NA	NA	NA	NA	NA	NA	NA	NA	NA	-2.51464597945469	-0.903831022651621	1.11608521905219
GROWTH.RAW_Arab_Col-0_Kymo_020813-A_CFP.txt	growth.raw	6.93333333333333	0.147406692783477	0.0453065707870291	0.176505954464149	-0.0290992616809494	NA	NA	NA	NA	0.576663403220033	2.33719309871993	0.318642501549327	-1.15619700083255	2.65298689718851	2.30111498818147	NA	NA	NA	NA	NA	NA	NA	NA	NA	NA	NA	NA	NA	NA	NA	NA	-1.21462123647106	0.371497156331479	1.06540217629827
GROWTH.RAW_Arab_Col-0_Kymo_020813-A_CFP.txt	growth.raw	7	0.358148325398446	0.311277346162876	0.397486409468524	-0.0393380840703656	NA	NA	NA	NA	0.613112749543593	2.4206753372402	0.320858835419052	-1.15564288442332	2.33028089583255	2.12832231045767	NA	NA	NA	NA	NA	NA	NA	NA	NA	NA	NA	NA	NA	NA	NA	NA	0.0751475399589353	1.00064094691227	1.00347299643616
GROWTH.RAW_Arab_Col-0_Kymo_020813-A_CFP.txt	growth.raw	7.06666666666667	0.0599756521600057	0.058669609012446	0.106110399828626	-0.0461347476689073	NA	NA	NA	NA	0.652176424984242	2.50479387524803	0.325337857847536	-1.1540957802346	1.98772899465566	1.9276037623552	NA	NA	NA	NA	NA	NA	NA	NA	NA	NA	NA	NA	NA	NA	NA	NA	1.33739274471287	0.21649689709911	0.936040280844296
GROWTH.RAW_Arab_Col-0_Kymo_020813-A_CFP.txt	growth.raw	7.13333333333333	-0.268370973797261	-0.211933126268334	-0.220176219558644	-0.0481947542391081	NA	NA	NA	NA	0.694169777772233	2.58977781778269	0.327600761603141	-1.15306493622821	1.69199409496523	1.70954861224034	NA	NA	NA	NA	NA	NA	NA	NA	NA	NA	NA	NA	NA	NA	NA	NA	2.60148591120913	-0.744365064617874	0.867908552100584
GROWTH.RAW_Arab_Col-0_Kymo_020813-A_CFP.txt	growth.raw	7.2	-0.141313365293257	-0.0293354430480591	-0.0971023202374355	-0.0442110450564765	NA	NA	NA	NA	0.739377790547193	2.67570735063161	0.332173897813938	-1.15039009311593	1.41860294540489	1.48399166140049	NA	NA	NA	NA	NA	NA	NA	NA	NA	NA	NA	NA	NA	NA	NA	NA	-2.44764478169014	-0.61701599688578	0.80264640308999
GROWTH.RAW_Arab_Col-0_Kymo_020813-A_CFP.txt	growth.raw	7.26666666666667	0.531709005953331	0.395871425145478	0.564591409330253	-0.0328824033775066	NA	NA	NA	NA	0.788033245679157	2.76250689777753	0.334484349987718	-1.14870546146362	1.19919619109836	1.25594205186623	NA	NA	NA	NA	NA	NA	NA	NA	NA	NA	NA	NA	NA	NA	NA	NA	-1.20644896884906	0.264279471103051	0.741650642576441
GROWTH.RAW_Arab_Col-0_Kymo_020813-A_CFP.txt	growth.raw	7.33333333333333	0.623873255998319	0.544545744878991	0.636862372740209	-0.0129891167424685	NA	NA	NA	NA	0.840294585131825	2.84994840983605	0.336810872627247	-1.14676177325786	1.01411961492869	1.02845795350162	NA	NA	NA	NA	NA	NA	NA	NA	NA	NA	NA	NA	NA	NA	NA	NA	0.0278532612788335	0.685158615706867	0.685424476099521
GROWTH.RAW_Arab_Col-0_Kymo_020813-A_CFP.txt	growth.raw	7.4	0.166237089424357	0.34715667967624	0.149605779608537	0.0166313098151092	NA	NA	NA	NA	0.896224687304152	2.93766425287525	NA	NA	NA	NA	NA	NA	NA	NA	NA	NA	NA	NA	NA	NA	NA	NA	NA	NA	NA	NA	0	0	0
GROWTH.RAW_Arab_Col-0_Kymo_020813-A_CFP.txt	growth.raw	7.46666666666667	0.189463597572995	0.0912446498925243	0.13244804195856	0.0570155556136401	NA	NA	NA	NA	0.959664676203602	3.0256772730936	NA	NA	NA	NA	NA	NA	NA	NA	NA	NA	NA	NA	NA	NA	NA	NA	NA	NA	NA	NA	0	0	0
GROWTH.RAW_Arab_Col-0_Kymo_020813-A_CFP.txt	growth.raw	7.53333333333333	0.0147399784883646	-0.0347163879275991	-0.0942198425334458	0.108959821020906	NA	NA	NA	NA	1.02766614111656	3.1135769477769	NA	NA	NA	NA	NA	NA	NA	NA	NA	NA	NA	NA	NA	NA	NA	NA	NA	NA	NA	NA	0	0	0
GROWTH.RAW_Arab_Col-0_Kymo_020813-A_CFP.txt	growth.raw	7.6	-0.143030866069864	0.0424305995914782	-0.316074930386569	0.173044064315654	NA	NA	NA	NA	1.09598313090337	3.20091549125263	NA	NA	NA	NA	NA	NA	NA	NA	NA	NA	NA	NA	NA	NA	NA	NA	NA	NA	NA	NA	0	0	0
GROWTH.RAW_Arab_Col-0_Kymo_020813-A_CFP.txt	growth.raw	7.66666666666667	0.282298510994508	0.179452063528699	0.0326993600010327	0.249599150992468	NA	NA	NA	NA	1.17219458019077	3.28670854783587	NA	NA	NA	NA	NA	NA	NA	NA	NA	NA	NA	NA	NA	NA	NA	NA	NA	NA	NA	NA	0	0	0
GROWTH.RAW_Arab_Col-0_Kymo_020813-A_CFP.txt	growth.raw	7.73333333333333	0.263599522287677	0.0764057894914707	-0.0750476902844142	0.338647212570977	NA	NA	NA	NA	1.25125230584703	3.36945696987067	NA	NA	NA	NA	NA	NA	NA	NA	NA	NA	NA	NA	NA	NA	NA	NA	NA	NA	NA	NA	0	0	0
GROWTH.RAW_Arab_Col-0_Kymo_020813-A_CFP.txt	growth.raw	7.8	-0.398169363596196	-0.139054457731894	-0.838113294144314	0.439943930546767	NA	NA	NA	NA	1.32646353852386	3.44788036120758	NA	NA	NA	NA	NA	NA	NA	NA	NA	NA	NA	NA	NA	NA	NA	NA	NA	NA	NA	NA	0	0	0
GROWTH.RAW_Arab_Col-0_Kymo_020813-A_CFP.txt	growth.raw	7.86666666666667	-0.0760136840309542	-0.0673843868620985	-0.628970984553144	0.552957300520835	NA	NA	NA	NA	1.40121843918705	3.52113274751651	NA	NA	NA	NA	NA	NA	NA	NA	NA	NA	NA	NA	NA	NA	NA	NA	NA	NA	NA	NA	0	0	0
GROWTH.RAW_Arab_Col-0_Kymo_020813-A_CFP.txt	growth.raw	7.93333333333333	0.419442050164008	0.20978087084683	-0.257400484940516	0.676842535103104	NA	NA	NA	NA	1.47437439948785	3.58865346832289	NA	NA	NA	NA	NA	NA	NA	NA	NA	NA	NA	NA	NA	NA	NA	NA	NA	NA	NA	NA	0	0	0
GROWTH.RAW_Arab_Col-0_Kymo_020813-A_CFP.txt	growth.raw	8	0.177232525745666	0.345636296769264	-0.633318570811464	0.810551096555395	NA	NA	NA	NA	1.54474146156296	3.64995948152662	NA	NA	NA	NA	NA	NA	NA	NA	NA	NA	NA	NA	NA	NA	NA	NA	NA	NA	NA	NA	0	0	0
GROWTH.RAW_Arab_Col-0_Kymo_020813-A_CFP.txt	growth.raw	8.06666666666667	0.384172753883661	0.326530507489715	-0.568705667764308	0.95287842164609	NA	NA	NA	NA	1.6049550015695	3.70512693124481	NA	NA	NA	NA	NA	NA	NA	NA	NA	NA	NA	NA	NA	NA	NA	NA	NA	NA	NA	NA	0	0	0
GROWTH.RAW_Arab_Col-0_Kymo_020813-A_CFP.txt	growth.raw	8.13333333333333	0.594764696841935	0.445524440140611	-0.507684402994283	1.10244909983398	NA	NA	NA	NA	1.66680811448385	3.75366924232461	NA	NA	NA	NA	NA	NA	NA	NA	NA	NA	NA	NA	NA	NA	NA	NA	NA	NA	NA	NA	0	0	0
GROWTH.RAW_Arab_Col-0_Kymo_020813-A_CFP.txt	growth.raw	8.2	0.577770744699308	0.985109013308195	-0.680004972951759	1.25777571764866	NA	NA	NA	NA	1.71631058606655	3.79589186237592	NA	NA	NA	NA	NA	NA	NA	NA	NA	NA	NA	NA	NA	NA	NA	NA	NA	NA	NA	NA	0	0	0
GROWTH.SMTH_Arab_Col-0_Kymo_020813-A_CFP.txt	growth.smth	0.0666666666666667	2.05252116372806	1.72846766048365	0.639256430972767	1.41326473275279	NA	NA	NA	NA	4.30580783649727	4.61184447204629	NA	NA	NA	NA	NA	NA	NA	NA	NA	NA	NA	NA	NA	NA	NA	NA	NA	NA	NA	NA	0	0	0
GROWTH.SMTH_Arab_Col-0_Kymo_020813-A_CFP.txt	growth.smth	0.133333333333333	2.17291169735956	2.2384957613067	0.597609367872322	1.57530232948464	NA	NA	NA	NA	4.44634347741523	4.64090153643107	NA	NA	NA	NA	NA	NA	NA	NA	NA	NA	NA	NA	NA	NA	NA	NA	NA	NA	NA	NA	0	0	0
GROWTH.SMTH_Arab_Col-0_Kymo_020813-A_CFP.txt	growth.smth	0.2	2.29813545895039	2.35303863056772	0.560175635717142	1.73795982323033	NA	NA	NA	NA	4.51622776441603	4.66340038300543	NA	NA	NA	NA	NA	NA	NA	NA	NA	NA	NA	NA	NA	NA	NA	NA	NA	NA	NA	NA	0	0	0
GROWTH.SMTH_Arab_Col-0_Kymo_020813-A_CFP.txt	growth.smth	0.266666666666667	2.40927253544959	2.3962088274629	0.509897290000195	1.89937524544633	NA	NA	NA	NA	4.56558450366312	4.67908170781254	NA	NA	NA	NA	NA	NA	NA	NA	NA	NA	NA	NA	NA	NA	NA	NA	NA	NA	NA	NA	0	0	0
GROWTH.SMTH_Arab_Col-0_Kymo_020813-A_CFP.txt	growth.smth	0.333333333333333	2.5722339086082	2.56298771980569	0.51452064139012	2.05771326721478	NA	NA	NA	NA	4.59372224919744	4.68794576592124	NA	NA	NA	NA	NA	NA	NA	NA	NA	NA	NA	NA	NA	NA	NA	NA	NA	NA	NA	NA	0	0	0
GROWTH.SMTH_Arab_Col-0_Kymo_020813-A_CFP.txt	growth.smth	0.4	2.79600205141492	2.80654112984902	0.584771245047906	2.2112308063636	NA	NA	NA	NA	4.60021767136268	4.68998426410294	NA	NA	NA	NA	NA	NA	NA	NA	NA	NA	NA	NA	NA	NA	NA	NA	NA	NA	NA	NA	0	0	0
GROWTH.SMTH_Arab_Col-0_Kymo_020813-A_CFP.txt	growth.smth	0.466666666666667	3.02480102313433	3.02594328004143	0.666498134337923	2.35830288879293	NA	NA	NA	NA	4.58492610131356	4.68518061743069	NA	NA	NA	NA	NA	NA	NA	NA	NA	NA	NA	NA	NA	NA	NA	NA	NA	NA	NA	NA	0	0	0
GROWTH.SMTH_Arab_Col-0_Kymo_020813-A_CFP.txt	growth.smth	0.533333333333333	3.1216483478719	3.10544549671143	0.624203065810955	2.49744528205732	NA	NA	NA	NA	4.54798629093528	4.67351004191796	NA	NA	NA	NA	NA	NA	NA	NA	NA	NA	NA	NA	NA	NA	NA	NA	NA	NA	NA	NA	0	0	0
GROWTH.SMTH_Arab_Col-0_Kymo_020813-A_CFP.txt	growth.smth	0.6	2.99733096858163	2.986902017959	0.369985643695782	2.62734532488203	NA	NA	NA	NA	4.43640602256751	4.65495194487539	NA	NA	NA	NA	NA	NA	NA	NA	NA	NA	NA	NA	NA	NA	NA	NA	NA	NA	NA	NA	0	0	0
GROWTH.SMTH_Arab_Col-0_Kymo_020813-A_CFP.txt	growth.smth	0.666666666666667	2.72389526349898	2.75308358352529	-0.0229792470085887	2.74687451050358	NA	NA	NA	NA	4.36000106667022	4.62988902496526	NA	NA	NA	NA	NA	NA	NA	NA	NA	NA	NA	NA	NA	NA	NA	NA	NA	NA	NA	NA	0	0	0
GROWTH.SMTH_Arab_Col-0_Kymo_020813-A_CFP.txt	growth.smth	0.733333333333333	2.5144618635771	2.52263242566599	-0.340633989289345	2.85509585286234	NA	NA	NA	NA	4.26456167836145	4.59795800259687	NA	NA	NA	NA	NA	NA	NA	NA	NA	NA	NA	NA	NA	NA	NA	NA	NA	NA	NA	NA	0	0	0
GROWTH.SMTH_Arab_Col-0_Kymo_020813-A_CFP.txt	growth.smth	0.8	2.35207794072594	2.31886519210905	-0.599189533215734	2.95126747393749	NA	NA	NA	NA	4.10335645023486	4.55961574777155	NA	NA	NA	NA	NA	NA	NA	NA	NA	NA	NA	NA	NA	NA	NA	NA	NA	NA	NA	NA	0	0	0
GROWTH.SMTH_Arab_Col-0_Kymo_020813-A_CFP.txt	growth.smth	0.866666666666667	2.1542046660898	2.15197982041825	-0.880610833341631	3.03481549942715	NA	NA	NA	NA	3.9308437417848	4.51487297459859	NA	NA	NA	NA	NA	NA	NA	NA	NA	NA	NA	NA	NA	NA	NA	NA	NA	NA	NA	NA	0	0	0
GROWTH.SMTH_Arab_Col-0_Kymo_020813-A_CFP.txt	growth.smth	0.933333333333333	2.11464726324503	2.13798705110768	-0.990663727961129	3.10531099120176	NA	NA	NA	NA	3.7502958193581	4.4642326617269	0.607101909535327	-0.144542487864434	4.28779117595344	2.86875220253274	NA	NA	NA	NA	NA	NA	NA	NA	NA	NA	NA	NA	NA	NA	NA	NA	-2.7557085300718	-0.911783261768448	0.984151854916568
GROWTH.SMTH_Arab_Col-0_Kymo_020813-A_CFP.txt	growth.smth	1	2.40086957637889	2.39798131891291	-0.761608423280107	3.16247799965452	NA	NA	NA	NA	3.56483771729258	4.40823021690597	0.607101909535327	-0.144542487864434	4.70283757312154	3.0020490623446	NA	NA	NA	NA	NA	NA	NA	NA	NA	NA	NA	NA	NA	NA	NA	NA	-2.0786907630346	-0.501261079177824	1.03068342491372
GROWTH.SMTH_Arab_Col-0_Kymo_020813-A_CFP.txt	growth.smth	1.06666666666667	2.90039911890196	2.89825664782208	-0.305804382587931	3.20620350148537	NA	NA	NA	NA	3.37737853171592	4.34743413484641	0.607101909535327	-0.144542487864434	5.05833067994931	3.10717891104495	NA	NA	NA	NA	NA	NA	NA	NA	NA	NA	NA	NA	NA	NA	NA	NA	-1.40084138093656	0.180796474915834	1.06892912616405
GROWTH.SMTH_Arab_Col-0_Kymo_020813-A_CFP.txt	growth.smth	1.13333333333333	3.43767210517736	3.45159265557051	0.201093473053689	3.23657863211912	NA	NA	NA	NA	3.15319795554199	4.28253006699418	0.607101909535327	-0.144542487864434	5.34939388497286	3.18789299285923	NA	NA	NA	NA	NA	NA	NA	NA	NA	NA	NA	NA	NA	NA	NA	NA	-0.721259317704737	0.825511125340526	1.09925282584015
GROWTH.SMTH_Arab_Col-0_Kymo_020813-A_CFP.txt	growth.smth	1.2	3.8335052387414	3.81720381903488	0.579577049375693	3.25392818936111	NA	NA	NA	NA	2.97316628046767	4.21476137733456	0.607101909535327	-0.144542487864434	5.57676577382733	3.24794623571298	NA	NA	NA	NA	NA	NA	NA	NA	NA	NA	NA	NA	NA	NA	NA	NA	-0.0391771849388361	1.12150994828189	1.1223711748389
GROWTH.SMTH_Arab_Col-0_Kymo_020813-A_CFP.txt	growth.smth	1.26666666666667	3.86823495890447	3.84208392136746	0.609462280704894	3.25877267819486	NA	NA	NA	NA	2.76615009594546	4.14464237083962	0.602908350325027	-0.191013328217027	5.82655029581503	3.29269499528056	NA	NA	NA	NA	NA	NA	NA	NA	NA	NA	NA	NA	NA	NA	NA	NA	0.639452987619542	0.914691955395686	1.13991341300968
GROWTH.SMTH_Arab_Col-0_Kymo_020813-A_CFP.txt	growth.smth	1.33333333333333	3.58211567549674	3.60201439467127	0.330320800405102	3.25179487508678	NA	NA	NA	NA	2.6013220097418	4.07296198655783	0.602908350325027	-0.191013328217027	5.95773337317471	3.32481659024166	NA	NA	NA	NA	NA	NA	NA	NA	NA	NA	NA	NA	NA	NA	NA	NA	1.32947981149753	0.275467511480413	1.15267439407735
GROWTH.SMTH_Arab_Col-0_Kymo_020813-A_CFP.txt	growth.smth	1.4	3.31689675889665	3.34217961557233	0.0830884321501295	3.2338083267416	NA	NA	NA	NA	2.41623319489034	4.00028936761871	0.598743758144108	-0.23316784248383	6.1369667826931	3.34911590377851	NA	NA	NA	NA	NA	NA	NA	NA	NA	NA	NA	NA	NA	NA	NA	NA	2.01851386301168	-0.503223410832884	1.16242263165146
GROWTH.SMTH_Arab_Col-0_Kymo_020813-A_CFP.txt	growth.smth	1.46666666666667	3.23992871674034	3.22652589359169	0.0342057642264444	3.20572295250899	NA	NA	NA	NA	2.26978578362347	3.92694368817154	0.598743758144108	-0.23316784248383	6.22172970872904	3.36890585017615	NA	NA	NA	NA	NA	NA	NA	NA	NA	NA	NA	NA	NA	NA	NA	NA	2.71621711153958	-1.06611911642128	1.17042271171205
GROWTH.SMTH_Arab_Col-0_Kymo_020813-A_CFP.txt	growth.smth	1.53333333333333	3.24478709358617	3.23204992423416	0.0762303309003938	3.1685567626809	NA	NA	NA	NA	2.13132708347134	3.85296461629027	0.594607932902681	-0.271873668737499	6.3803152393938	3.38675684503078	NA	NA	NA	NA	NA	NA	NA	NA	NA	NA	NA	NA	NA	NA	NA	NA	-2.86989100111189	-1.13448350041464	1.17768619170444
GROWTH.SMTH_Arab_Col-0_Kymo_020813-A_CFP.txt	growth.smth	1.6	3.26874444017585	3.27668464729086	0.145288731867675	3.12345570830331	NA	NA	NA	NA	2.00087559695828	3.77863594868913	0.594607932902681	-0.271873668737499	6.46961485748156	3.40680896815023	NA	NA	NA	NA	NA	NA	NA	NA	NA	NA	NA	NA	NA	NA	NA	NA	-2.16602068055855	-0.664927131592422	1.18589906943822
GROWTH.SMTH_Arab_Col-0_Kymo_020813-A_CFP.txt	growth.smth	1.66666666666667	3.32271488680982	3.32059471331252	0.251033648565306	3.07168123823964	NA	NA	NA	NA	1.87822734157396	3.70413448398805	0.594607932902681	-0.271873668737499	6.57128367318183	3.429304361035	NA	NA	NA	NA	NA	NA	NA	NA	NA	NA	NA	NA	NA	NA	NA	NA	-1.45985605117598	0.13232187090057	1.19518083987905
GROWTH.SMTH_Arab_Col-0_Kymo_020813-A_CFP.txt	growth.smth	1.73333333333333	3.35011157657163	3.3469246419015	0.335523255295637	3.01458832127112	NA	NA	NA	NA	1.76299889304358	3.629518719751	0.594607932902681	-0.271873668737499	6.69132161261629	3.4554203262234	NA	NA	NA	NA	NA	NA	NA	NA	NA	NA	NA	NA	NA	NA	NA	NA	-0.751971066776129	0.880829535613412	1.20604764986971
GROWTH.SMTH_Arab_Col-0_Kymo_020813-A_CFP.txt	growth.smth	1.8	3.31808176258275	3.33127403184685	0.364484891884049	2.95359687069388	NA	NA	NA	NA	1.6546723936044	3.55472280074675	0.590500675892982	-0.307748881707186	6.92258323692335	3.48598083935735	NA	NA	NA	NA	NA	NA	NA	NA	NA	NA	NA	NA	NA	NA	NA	NA	-0.0473980664849928	1.21752044173028	1.21888934963212
GROWTH.SMTH_Arab_Col-0_Kymo_020813-A_CFP.txt	growth.smth	1.86666666666667	3.21837074952029	3.22175227688533	0.328220483670112	2.89015026584547	0.590500675892982	0.66184904026785	0.973047674795871	1.23349025648258	7.08942591333897	3.52033914955386	0.590500675892982	-0.307748881707186	7.08942591333897	3.52033914955386	NA	NA	NA	NA	NA	NA	NA	NA	NA	NA	NA	NA	NA	NA	NA	NA	0.66184904026785	0.973047674795871	1.23349025648258
GROWTH.SMTH_Arab_Col-0_Kymo_020813-A_CFP.txt	growth.smth	1.93333333333333	2.96631009127984	2.9469784347009	0.140608727106011	2.82570136416922	0.590500675892982	1.37093613014276	0.248014591519157	1.2492404318937	7.27162853817582	3.55694884692823	1.35661431004581	-1.16376059460488	1.47457760688525	3.40513428394346	0.590500675892982	-0.307748881707186	7.27162853817582	3.55694884692823	NA	NA	NA	NA	NA	NA	NA	NA	NA	NA	NA	NA	1.37135644744726	0.482314304948985	2.43445117699397
GROWTH.SMTH_Arab_Col-0_Kymo_020813-A_CFP.txt	growth.smth	2	2.52326925827469	2.51451147278261	-0.238439263973947	2.76170852224406	0.590500675892982	2.07929873705997	-0.616149856069676	1.26553341248421	7.46254311828166	3.59433770597794	1.366050308787	-1.15655195483218	1.38418351261278	3.33048800869404	0.590500675892982	-0.307748881707186	7.46254311828166	3.59433770597794	NA	NA	NA	NA	NA	NA	NA	NA	NA	NA	NA	NA	1.87777356645922	-0.715178789677457	2.36674224541084
GROWTH.SMTH_Arab_Col-0_Kymo_020813-A_CFP.txt	growth.smth	2.06666666666667	2.08256666535905	2.09474841494331	-0.617035111799155	2.69960177715359	0.590500675892982	2.78644495208096	-1.20163730246924	1.28161639552523	7.65342324475838	3.63077552861486	1.366050308787	-1.15655195483218	1.31472796552755	3.25621710092744	0.590500675892982	-0.307748881707186	7.65342324475838	3.63077552861486	NA	NA	NA	NA	NA	NA	NA	NA	NA	NA	NA	NA	2.40367282207131	-1.6333425317803	2.20760867646506
GROWTH.SMTH_Arab_Col-0_Kymo_020813-A_CFP.txt	growth.smth	2.13333333333333	1.91514585913296	1.92405553395484	-0.725596085673945	2.64074194480227	0.594607932902681	-2.78818951490426	-1.21687047862198	1.29702625126068	7.73892259989708	3.66526186914063	1.37555194008976	-1.14940839260283	1.23468694105104	3.18218285554701	0.594607932902681	-0.271873668737499	7.73892259989708	3.66526186914063	NA	NA	NA	NA	NA	NA	NA	NA	NA	NA	NA	NA	2.93151009600725	-1.90435584872081	1.94716684020445
GROWTH.SMTH_Arab_Col-0_Kymo_020813-A_CFP.txt	growth.smth	2.2	2.10295875847476	2.10602898978932	-0.483406594453443	2.58636535292361	0.594607932902681	-2.08543438633662	-0.645236561324409	1.31087073631103	7.90501517186557	3.69589736993596	1.37555194008976	-1.14940839260283	1.17370275374218	3.10910465222749	0.594607932902681	-0.271873668737499	7.90501517186557	3.69589736993596	NA	NA	NA	NA	NA	NA	NA	NA	NA	NA	NA	NA	-2.79848581720054	-1.53584239595433	1.63090104981166
GROWTH.SMTH_Arab_Col-0_Kymo_020813-A_CFP.txt	growth.smth	2.26666666666667	2.51371690041147	2.51862307547843	-0.0238261836651953	2.53754308407217	0.598743758144108	-1.3835321021478	0.246178031279792	1.32231751258931	7.94140158823488	3.72098378205136	1.37555194008976	-1.14940839260283	1.11565929833288	3.03593408956374	0.598743758144108	-0.23316784248383	7.94140158823488	3.72098378205136	NA	NA	NA	NA	NA	NA	NA	NA	NA	NA	NA	NA	-2.21317493729181	-0.755809751445422	1.26157186316044
GROWTH.SMTH_Arab_Col-0_Kymo_020813-A_CFP.txt	growth.smth	2.33333333333333	2.8934145094204	2.88522119965525	0.398214966816006	2.4951995426	0.598743758144108	-0.686724811530833	1.02977738108992	1.33162018375782	8.05353216393341	3.74121179651726	1.38511966046467	-1.14232558824157	1.0495737521238	2.96439004673402	0.598743758144108	-0.23316784248383	8.05353216393341	3.74121179651726	NA	NA	NA	NA	NA	NA	NA	NA	NA	NA	NA	NA	-1.55607406250458	0.0124607436459219	0.846418291757911
GROWTH.SMTH_Arab_Col-0_Kymo_020813-A_CFP.txt	growth.smth	2.4	2.96825966158042	2.9502793472897	0.508121147775091	2.46013851380094	0.602908350325027	0.00704746651095752	1.33783431772709	1.33786754137883	8.02590484446421	3.75471708178715	0.602908350325027	-0.191013328217027	8.02590484446421	3.75471708178715	NA	NA	NA	NA	NA	NA	NA	NA	NA	NA	NA	NA	NA	NA	NA	NA	0.00704746651095752	1.33783431772709	1.33786754137883
GROWTH.SMTH_Arab_Col-0_Kymo_020813-A_CFP.txt	growth.smth	2.46666666666667	2.66039051907097	2.66085092940548	0.2273459584613	2.4330445606052	0.602908350325027	0.697154732288923	1.02810926024879	1.34100264371749	8.06356405076349	3.76147067318812	0.602908350325027	-0.191013328217027	8.06356405076349	3.76147067318812	NA	NA	NA	NA	NA	NA	NA	NA	NA	NA	NA	NA	NA	NA	NA	NA	0.697154732288923	1.02810926024879	1.34100264371749
GROWTH.SMTH_Arab_Col-0_Kymo_020813-A_CFP.txt	growth.smth	2.53333333333333	2.19210722052598	2.20415868990303	-0.22234966431604	2.41445688483747	0.607101909535327	1.38222781814285	0.251432318813668	1.34130879308582	7.96465445512525	3.76212932925814	0.607101909535327	-0.144542487864434	7.96465445512525	3.76212932925814	NA	NA	NA	NA	NA	NA	NA	NA	NA	NA	NA	NA	NA	NA	NA	NA	1.38222781814285	0.251432318813668	1.34130879308582
GROWTH.SMTH_Arab_Col-0_Kymo_020813-A_CFP.txt	growth.smth	2.6	1.85098736250565	1.85437012082883	-0.553711700206805	2.40469906270789	0.611324637256629	2.062555525353	-0.631902124727849	1.33827282113452	7.82780378695656	3.75559101965135	0.611324637256629	-0.0924958732872496	7.82780378695656	3.75559101965135	NA	NA	NA	NA	NA	NA	NA	NA	NA	NA	NA	NA	NA	NA	NA	NA	2.062555525353	-0.631902124727849	1.33827282113452
GROWTH.SMTH_Arab_Col-0_Kymo_020813-A_CFP.txt	growth.smth	2.66666666666667	1.77199058032571	1.77957414259723	-0.63181433056728	2.40380491088849	0.615576736371973	2.73819540080615	-1.22493598871928	1.33183907701194	7.65411569158046	3.74168606127148	0.615576736371973	-0.0329725253215985	7.65411569158046	3.74168606127148	NA	NA	NA	NA	NA	NA	NA	NA	NA	NA	NA	NA	NA	NA	NA	NA	2.73819540080615	-1.22493598871928	1.33183907701194
GROWTH.SMTH_Arab_Col-0_Kymo_020813-A_CFP.txt	growth.smth	2.73333333333333	1.96040085752929	1.96012224034209	-0.45109575099063	2.41149660851553	0.615576736371973	-2.86936546156379	-1.2734499587829	1.32213844148098	7.54302211642069	3.72059300980205	0.615576736371973	-0.0329725253215985	7.54302211642069	3.72059300980205	NA	NA	NA	NA	NA	NA	NA	NA	NA	NA	NA	NA	NA	NA	NA	NA	-2.86936546156379	-1.2734499587829	1.32213844148098
GROWTH.SMTH_Arab_Col-0_Kymo_020813-A_CFP.txt	growth.smth	2.8	2.27340875372202	2.25083966979009	-0.153791905556414	2.42720065927411	0.61985841117556	-2.20203428887877	-0.772684024508496	1.30931301688775	7.30330022441778	3.69246659627503	0.61985841117556	0.0370311151882641	7.30330022441778	3.69246659627503	NA	NA	NA	NA	NA	NA	NA	NA	NA	NA	NA	NA	NA	NA	NA	NA	-2.20203428887877	-0.772684024508496	1.30931301688775
GROWTH.SMTH_Arab_Col-0_Kymo_020813-A_CFP.txt	growth.smth	2.86666666666667	2.52395976822402	2.52813382623915	0.0738794472138147	2.45008032100587	0.62416986738257	-1.5392006733429	0.0408477200769557	1.29304232338504	7.03231282408431	3.65638550566747	0.62416986738257	0.122522275899959	7.03231282408431	3.65638550566747	NA	NA	NA	NA	NA	NA	NA	NA	NA	NA	NA	NA	NA	NA	NA	NA	-1.5392006733429	0.0408477200769557	1.29304232338504
GROWTH.SMTH_Arab_Col-0_Kymo_020813-A_CFP.txt	growth.smth	2.93333333333333	2.74166074936242	2.7615500814832	0.262572616909818	2.47908813244825	0.62416986738257	-0.873230804424652	0.817976719831535	1.27340530099594	6.82033972858724	3.61222986044157	0.62416986738257	0.122522275899959	6.82033972858724	3.61222986044157	NA	NA	NA	NA	NA	NA	NA	NA	NA	NA	NA	NA	NA	NA	NA	NA	-0.873230804424652	0.817976719831535	1.27340530099594
GROWTH.SMTH_Arab_Col-0_Kymo_020813-A_CFP.txt	growth.smth	3	2.95218166008586	2.93983604214689	0.439175644921787	2.51300601515974	0.628511312139045	-0.21848243004257	1.22128942345464	1.2510295174431	6.49902590933939	3.56107816950967	0.628511312139045	0.232379316423278	6.49902590933939	3.56107816950967	NA	NA	NA	NA	NA	NA	NA	NA	NA	NA	NA	NA	NA	NA	NA	NA	-0.21848243004257	1.22128942345464	1.2510295174431
GROWTH.SMTH_Arab_Col-0_Kymo_020813-A_CFP.txt	growth.smth	3.06666666666667	3.01418466599479	3.01376412280826	0.463709246843016	2.5504754191475	0.632882954031842	0.431567388609108	1.11324437233678	1.22561995228789	6.15836284287887	3.50186988768904	0.632882954031842	0.383394583915557	6.15836284287887	3.50186988768904	NA	NA	NA	NA	NA	NA	NA	NA	NA	NA	NA	NA	NA	NA	NA	NA	0.431567388609108	1.11324437233678	1.22561995228789
GROWTH.SMTH_Arab_Col-0_Kymo_020813-A_CFP.txt	growth.smth	3.13333333333333	2.92103761873142	2.9361069581948	0.330988705734884	2.5900489129923	0.637285003098655	1.0766963916591	0.56791846674497	1.19753531816416	5.80458089650584	3.43498292049264	0.637285003098655	0.608624758326337	5.80458089650584	3.43498292049264	NA	NA	NA	NA	NA	NA	NA	NA	NA	NA	NA	NA	NA	NA	NA	NA	1.0766963916591	0.56791846674497	1.19753531816416
GROWTH.SMTH_Arab_Col-0_Kymo_020813-A_CFP.txt	growth.smth	3.2	2.73049578195122	2.70443287914098	0.100257362870332	2.63023841907663	0.641717670838104	1.71662498562829	-0.169617458866449	1.16726119460167	5.44466381487468	3.36110135988505	0.641717670838104	0.96609109743101	5.44466381487468	3.36110135988505	NA	NA	NA	NA	NA	NA	NA	NA	NA	NA	NA	NA	NA	NA	NA	NA	1.71662498562829	-0.169617458866449	1.16726119460167
GROWTH.SMTH_Arab_Col-0_Kymo_020813-A_CFP.txt	growth.smth	3.26666666666667	2.41802047531851	2.40809142609079	-0.251524198735818	2.66954467404998	0.646181170219899	2.35103197183251	-0.798694493652343	1.13540121881085	5.08598090173364	3.28125090111126	0.646181170219899	1.48649004549923	5.08598090173364	3.28125090111126	NA	NA	NA	NA	NA	NA	NA	NA	NA	NA	NA	NA	NA	NA	NA	NA	2.35103197183251	-0.798694493652343	1.13540121881085
GROWTH.SMTH_Arab_Col-0_Kymo_020813-A_CFP.txt	growth.smth	3.33333333333333	2.20938155728476	2.24388504022993	-0.4970826352126	2.70646419249293	0.650675715695073	2.97957704100265	-1.08821627079944	1.10265648993049	4.73584941070093	3.19681334789816	0.650675715695073	2.01258717870224	4.73584941070093	3.19681334789816	NA	NA	NA	NA	NA	NA	NA	NA	NA	NA	NA	NA	NA	NA	NA	NA	2.97957704100265	-1.08821627079944	1.10265648993049
GROWTH.SMTH_Arab_Col-0_Kymo_020813-A_CFP.txt	growth.smth	3.4	2.36246707767816	2.36499196604862	-0.376993620254488	2.73946069792825	0.659758810198181	-2.69624319818058	-0.965630761712874	1.06999818756522	4.34678027675404	3.11006321608966	0.659758810198181	2.6133542745045	4.34678027675404	3.11006321608966	NA	NA	NA	NA	NA	NA	NA	NA	NA	NA	NA	NA	NA	NA	NA	NA	-2.69624319818058	-0.965630761712874	1.06999818756522
GROWTH.SMTH_Arab_Col-0_Kymo_020813-A_CFP.txt	growth.smth	3.46666666666667	2.71606648610612	2.7045078751868	-0.0508739344482268	2.76694042055005	0.664347795627876	-2.08101436908994	-0.507233433032531	1.03863054229107	4.04358660789364	3.02421162129785	0.664347795627876	2.77286102929848	4.04358660789364	3.02421162129785	NA	NA	NA	NA	NA	NA	NA	NA	NA	NA	NA	NA	NA	NA	NA	NA	-2.08101436908994	-0.507233433032531	1.03863054229107
GROWTH.SMTH_Arab_Col-0_Kymo_020813-A_CFP.txt	growth.smth	3.53333333333333	3.02927956519758	3.02987892447117	0.242001683995204	2.7872778811982	0.673621745254493	-1.48746175935215	0.0840295149006611	1.00950728615905	3.72350187007176	2.94214915713191	0.673621745254493	2.98788186527257	3.72350187007176	2.94214915713191	NA	NA	NA	NA	NA	NA	NA	NA	NA	NA	NA	NA	NA	NA	NA	NA	-1.48746175935215	0.0840295149006611	1.00950728615905
GROWTH.SMTH_Arab_Col-0_Kymo_020813-A_CFP.txt	growth.smth	3.6	3.16869196935076	3.14986452419955	0.369804418806835	2.79888755053983	0.683025154393498	-0.899487789994954	0.611546830954219	0.983176693484642	3.4426060810638	2.8658917536702	0.683025154393498	-3.14095680220117	3.4426060810638	2.8658917536702	NA	NA	NA	NA	NA	NA	NA	NA	NA	NA	NA	NA	NA	NA	NA	NA	-0.899487789994954	0.611546830954219	0.983176693484642
GROWTH.SMTH_Arab_Col-0_Kymo_020813-A_CFP.txt	growth.smth	3.66666666666667	3.05244719580821	3.05328403484739	0.252122083036092	2.80032511276807	0.68777597004488	-0.30283629880859	0.916579505647118	0.96027744551767	3.24238733539595	2.79789290603371	0.68777597004488	-3.07451824498345	3.24238733539595	2.79789290603371	NA	NA	NA	NA	NA	NA	NA	NA	NA	NA	NA	NA	NA	NA	NA	NA	-0.30283629880859	0.916579505647118	0.96027744551767
GROWTH.SMTH_Arab_Col-0_Kymo_020813-A_CFP.txt	growth.smth	3.73333333333333	2.84837998547738	2.87892819115902	0.0579909141840563	2.7903890712893	0.697376964798789	0.27572009074899	0.905169652867816	0.940700464730831	3.032997643131	2.73846115465789	0.697376964798789	-2.95349408370982	3.032997643131	2.73846115465789	NA	NA	NA	NA	NA	NA	NA	NA	NA	NA	NA	NA	NA	NA	NA	NA	0.27572009074899	0.905169652867816	0.940700464730831
GROWTH.SMTH_Arab_Col-0_Kymo_020813-A_CFP.txt	growth.smth	3.8	2.74737239771122	2.74257768327367	-0.0208075181844669	2.76817991589173	0.702227605185849	0.862168456749879	0.601501648720457	0.924260142213516	2.89073735709016	2.68758825986787	0.702227605185849	-2.89698862296971	2.89073735709016	2.68758825986787	NA	NA	NA	NA	NA	NA	NA	NA	NA	NA	NA	NA	NA	NA	NA	NA	0.862168456749879	0.601501648720457	0.924260142213516
GROWTH.SMTH_Arab_Col-0_Kymo_020813-A_CFP.txt	growth.smth	3.86666666666667	2.65114008101108	2.62979567213628	-0.0819824165967131	2.7331224976039	0.707111984444929	1.44361305899719	0.115467702074007	0.91033659891591	2.76870304958085	2.6437904876274	0.707111984444929	-2.84240648005364	2.76870304958085	2.6437904876274	NA	NA	NA	NA	NA	NA	NA	NA	NA	NA	NA	NA	NA	NA	NA	NA	1.44361305899719	0.115467702074007	0.91033659891591
GROWTH.SMTH_Arab_Col-0_Kymo_020813-A_CFP.txt	growth.smth	3.93333333333333	2.49122947549881	2.49547410857744	-0.193741391294261	2.68497086678922	0.716982899901076	2.01090147305042	-0.382940491289187	0.898848348743185	2.63120087396043	2.60714577787439	0.716982899901076	-2.73783458844507	2.63120087396043	2.60714577787439	NA	NA	NA	NA	NA	NA	NA	NA	NA	NA	NA	NA	NA	NA	NA	NA	2.01090147305042	-0.382940491289187	0.898848348743185
GROWTH.SMTH_Arab_Col-0_Kymo_020813-A_CFP.txt	growth.smth	4	2.3774477598532	2.38004601640292	-0.246334341468758	2.62378210131814	0.721969910351149	2.58341561544673	-0.753881868844547	0.888778925636644	2.53995143919464	2.57463953759787	0.721969910351149	-2.68751153089598	2.53995143919464	2.57463953759787	NA	NA	NA	NA	NA	NA	NA	NA	NA	NA	NA	NA	NA	NA	NA	NA	2.58341561544673	-0.753881868844547	0.888778925636644
GROWTH.SMTH_Arab_Col-0_Kymo_020813-A_CFP.txt	growth.smth	4.06666666666667	2.35774647248368	2.36404786694083	-0.192125087159176	2.54987155963911	0.726991608202041	-3.13206890252116	-0.879406270310045	0.879446153698292	2.45535831751453	2.54418081606636	0.726991608202041	-2.63838426177962	2.45535831751453	2.54418081606636	NA	NA	NA	NA	NA	NA	NA	NA	NA	NA	NA	NA	NA	NA	NA	NA	-3.13206890252116	-0.879406270310045	0.879446153698292
GROWTH.SMTH_Arab_Col-0_Kymo_020813-A_CFP.txt	growth.smth	4.13333333333333	2.44202872524497	2.45450986859558	-0.0217389651462404	2.46376769038757	0.732048234723705	-2.56923572493889	-0.731470100545792	0.870148479863191	2.37324914391808	2.51351351988503	0.732048234723705	-2.59042060950342	2.37324914391808	2.51351351988503	NA	NA	NA	NA	NA	NA	NA	NA	NA	NA	NA	NA	NA	NA	NA	NA	-2.56923572493889	-0.731470100545792	0.870148479863191
GROWTH.SMTH_Arab_Col-0_Kymo_020813-A_CFP.txt	growth.smth	4.2	2.5693975874847	2.55138277309738	0.20323374991086	2.36616383757037	0.737140032864258	-2.01137954579407	-0.366838789343568	0.860180827381989	2.28980346079499	2.48027027118823	0.737140032864258	-2.54361439706178	2.28980346079499	2.48027027118823	NA	NA	NA	NA	NA	NA	NA	NA	NA	NA	NA	NA	NA	NA	NA	NA	-2.01137954579407	-0.366838789343568	0.860180827381989
GROWTH.SMTH_Arab_Col-0_Kymo_020813-A_CFP.txt	growth.smth	4.26666666666667	2.56561703640017	2.54760020722005	0.307723310474725	2.25789372592215	0.742267247261657	-1.45865720322563	0.0949930144648456	0.848877682794254	2.20177509943781	2.44210369394939	0.742267247261657	-2.49797623614221	2.20177509943781	2.44210369394939	NA	NA	NA	NA	NA	NA	NA	NA	NA	NA	NA	NA	NA	NA	NA	NA	-1.45865720322563	0.0949930144648456	0.848877682794254
GROWTH.SMTH_Arab_Col-0_Kymo_020813-A_CFP.txt	growth.smth	4.33333333333333	2.44090077593171	2.45985723028672	0.300955406367459	2.1399453695611	0.747430124255449	-0.911262590524235	0.512043931212491	0.835651137189994	2.10668111105498	2.39679188052225	0.747430124255449	-2.45352665607487	2.10668111105498	2.39679188052225	NA	NA	NA	NA	NA	NA	NA	NA	NA	NA	NA	NA	NA	NA	NA	NA	-0.911262590524235	0.512043931212491	0.835651137189994
GROWTH.SMTH_Arab_Col-0_Kymo_020813-A_CFP.txt	growth.smth	4.4	2.36935937337776	2.387293294947	0.355869903335586	2.01348947003917	0.747430124255449	-0.358024715206405	0.76809607657071	0.820097789028462	2.02899074636226	2.34258221641334	0.747430124255449	-2.45352665607487	2.02899074636226	2.34258221641334	NA	NA	NA	NA	NA	NA	NA	NA	NA	NA	NA	NA	NA	NA	NA	NA	-0.358024715206405	0.76809607657071	0.820097789028462
GROWTH.SMTH_Arab_Col-0_Kymo_020813-A_CFP.txt	growth.smth	4.46666666666667	2.35181433667125	2.33914736361876	0.47190271131933	1.87991162534909	0.752628911898607	0.179640036833767	0.78894963692043	0.801852996729303	1.91516620476107	2.27766586538511	0.752628911898607	-2.41029095782302	1.91516620476107	2.27766586538511	NA	NA	NA	NA	NA	NA	NA	NA	NA	NA	NA	NA	NA	NA	NA	NA	0.179640036833767	0.78894963692043	0.801852996729303
GROWTH.SMTH_Arab_Col-0_Kymo_020813-A_CFP.txt	growth.smth	4.53333333333333	2.22073637384096	2.20874149922973	0.47990923401352	1.74082713982479	0.757863859969451	0.711579522489551	0.591160443347288	0.780583621415396	1.79195126074817	2.20009670405843	0.757863859969451	-2.36829538543111	1.79195126074817	2.20009670405843	NA	NA	NA	NA	NA	NA	NA	NA	NA	NA	NA	NA	NA	NA	NA	NA	0.711579522489551	0.591160443347288	0.780583621415396
GROWTH.SMTH_Arab_Col-0_Kymo_020813-A_CFP.txt	growth.smth	4.6	1.91597667928355	1.92190584118899	0.317928438398767	1.59804824088229	0.763135219983647	1.23751899745571	0.247387760746468	0.756209630540569	1.66052103007884	2.10856276565719	0.763135219983647	-2.32756432905561	1.66052103007884	2.10856276565719	NA	NA	NA	NA	NA	NA	NA	NA	NA	NA	NA	NA	NA	NA	NA	NA	1.23751899745571	0.247387760746468	0.756209630540569
GROWTH.SMTH_Arab_Col-0_Kymo_020813-A_CFP.txt	growth.smth	4.66666666666667	1.5081554583347	1.51436620892543	0.0546392989168956	1.45351615941543	0.768443245206288	1.75718029510946	-0.135050582207116	0.728794885677916	1.52280964195297	2.00201599063576	0.768443245206288	-2.28811834807533	1.52280964195297	2.00201599063576	NA	NA	NA	NA	NA	NA	NA	NA	NA	NA	NA	NA	NA	NA	NA	NA	1.75718029510946	-0.135050582207116	0.728794885677916
GROWTH.SMTH_Arab_Col-0_Kymo_020813-A_CFP.txt	growth.smth	4.73333333333333	1.08051566159349	1.07305031896389	-0.22870084006002	1.30921650165124	NA	NA	NA	NA	0.518071208704144	1.96232151186116	0.773788190664068	-2.24997284956077	1.38129437870412	1.87964666985754	NA	NA	NA	NA	NA	NA	NA	NA	NA	NA	NA	NA	NA	NA	NA	NA	2.27028165749122	-0.449732252439689	0.698532952462842
GROWTH.SMTH_Arab_Col-0_Kymo_020813-A_CFP.txt	growth.smth	4.8	0.699416767519267	0.692612390678982	-0.467668011893892	1.16708477941099	NA	NA	NA	NA	0.518450947841076	1.9633786003001	0.784589871273407	-2.17761477762537	1.22409319078348	1.7420046524511	NA	NA	NA	NA	NA	NA	NA	NA	NA	NA	NA	NA	NA	NA	NA	NA	2.75146879908197	-0.615951659450222	0.665993070263675
GROWTH.SMTH_Arab_Col-0_Kymo_020813-A_CFP.txt	growth.smth	4.86666666666667	0.454535068677416	0.471253988162441	-0.574389025749447	1.02892409442485	NA	NA	NA	NA	0.518898855931045	1.96462445742174	0.806647694910493	-2.04849754388964	1.04800633614661	1.59115940437369	NA	NA	NA	NA	NA	NA	NA	NA	NA	NA	NA	NA	NA	NA	NA	NA	-3.11913766256472	-0.631910741123466	0.632070087710308
GROWTH.SMTH_Arab_Col-0_Kymo_020813-A_CFP.txt	growth.smth	4.93333333333333	0.440955919126736	0.446790948999678	-0.455385940441542	0.896341859566457	NA	NA	NA	NA	0.519458000751872	1.96617821138007	0.539618089012724	-0.632155137338455	1.32728159887079	0.863512117334756	NA	NA	NA	NA	NA	NA	NA	NA	NA	NA	NA	NA	NA	NA	NA	NA	-1.9039769662242	-0.160641628447125	0.491183091573138
GROWTH.SMTH_Arab_Col-0_Kymo_020813-A_CFP.txt	growth.smth	5	0.548769583701102	0.532666607689369	-0.2219340280216	0.770703611721088	NA	NA	NA	NA	0.514540765605016	1.96893256054755	0.532189007320558	-0.667310001852135	1.40338015263005	0.907155165917048	NA	NA	NA	NA	NA	NA	NA	NA	NA	NA	NA	NA	NA	NA	NA	NA	-1.15469600133614	0.201560306668162	0.498668966382486
GROWTH.SMTH_Arab_Col-0_Kymo_020813-A_CFP.txt	growth.smth	5.06666666666667	0.589636949953558	0.587910365492978	-0.0634921588612852	0.653129108813416	NA	NA	NA	NA	0.51587854467377	1.97267862449145	0.528512909324131	-0.683803781471973	1.42602121986008	0.911860818199833	NA	NA	NA	NA	NA	NA	NA	NA	NA	NA	NA	NA	NA	NA	NA	NA	-0.38457835828362	0.462999009087402	0.499482886575472
GROWTH.SMTH_Arab_Col-0_Kymo_020813-A_CFP.txt	growth.smth	5.13333333333333	0.530551971388377	0.538823978613169	-0.0139751307420296	0.544527102129136	NA	NA	NA	NA	0.517519096085463	1.97725927627727	0.521236715922392	-0.714741169876615	1.43271379906728	0.881869945657991	NA	NA	NA	NA	NA	NA	NA	NA	NA	NA	NA	NA	NA	NA	NA	NA	0.400822895993217	0.455138586780369	0.494318127156724
GROWTH.SMTH_Arab_Col-0_Kymo_020813-A_CFP.txt	growth.smth	5.2	0.401213604101713	0.396930885559935	-0.0444178482628027	0.445631452363362	NA	NA	NA	NA	0.519546229960358	1.98289930615728	0.517636270928773	-0.729225526502062	1.3905234341945	0.820386248970162	NA	NA	NA	NA	NA	NA	NA	NA	NA	NA	NA	NA	NA	NA	NA	NA	1.19803906012104	0.176227649857054	0.483896318848792
GROWTH.SMTH_Arab_Col-0_Kymo_020813-A_CFP.txt	growth.smth	5.26666666666667	0.214188604478977	0.212718958450185	-0.14283463017637	0.357023234654262	NA	NA	NA	NA	0.522053492054259	1.98984481794845	0.510509819421941	-0.756318357900181	1.33970185001372	0.729972344467179	NA	NA	NA	NA	NA	NA	NA	NA	NA	NA	NA	NA	NA	NA	NA	NA	2.01598324425686	-0.201950302907215	0.468968496720919
GROWTH.SMTH_Arab_Col-0_Kymo_020813-A_CFP.txt	growth.smth	5.33333333333333	0.0515276598989658	0.0541570231800028	-0.227592105115862	0.279119765013802	NA	NA	NA	NA	0.525143216340609	1.99835810452517	0.506983470514846	-0.76896216970563	1.25126311272355	0.613109700241225	NA	NA	NA	NA	NA	NA	NA	NA	NA	NA	NA	NA	NA	NA	NA	NA	2.83879178298229	-0.429865221783707	0.45035406695389
GROWTH.SMTH_Arab_Col-0_Kymo_020813-A_CFP.txt	growth.smth	5.4	-0.0044696856371047	-0.00933962006647306	-0.216603692042241	0.212134006404195	NA	NA	NA	NA	0.528925576263145	2.00871191703246	0.503481479878918	-0.781027713054444	1.14771696599263	0.470164672043931	NA	NA	NA	NA	NA	NA	NA	NA	NA	NA	NA	NA	NA	NA	NA	NA	-2.61058126891602	-0.369568338831996	0.428586728249018
GROWTH.SMTH_Arab_Col-0_Kymo_020813-A_CFP.txt	growth.smth	5.46666666666667	0.0440593647574872	0.0558271276814512	-0.111983014909371	0.156042379666032	NA	NA	NA	NA	0.533517663023044	2.02118321301496	0.496549901563304	-0.803496822307237	1.04753713584541	0.301774300014247	NA	NA	NA	NA	NA	NA	NA	NA	NA	NA	NA	NA	NA	NA	NA	NA	-1.74807311423158	-0.071296491825721	0.404290412040463
GROWTH.SMTH_Arab_Col-0_Kymo_020813-A_CFP.txt	growth.smth	5.53333333333333	0.194718186346591	0.201975430253975	0.0841526095877163	0.110565576758175	NA	NA	NA	NA	0.539042611013842	2.03604649997874	NA	NA	NA	NA	NA	NA	NA	NA	NA	NA	NA	NA	NA	NA	NA	NA	NA	NA	NA	NA	0	0	0
GROWTH.SMTH_Arab_Col-0_Kymo_020813-A_CFP.txt	growth.smth	5.6	0.314085209922581	0.297928960818682	0.238922835186768	0.0751623747352025	NA	NA	NA	NA	0.545628780267172	2.05356692243245	NA	NA	NA	NA	NA	NA	NA	NA	NA	NA	NA	NA	NA	NA	NA	NA	NA	NA	NA	NA	0	0	0
GROWTH.SMTH_Arab_Col-0_Kymo_020813-A_CFP.txt	growth.smth	5.66666666666667	0.244223109270337	0.232431042817221	0.195179352890388	0.0490437563793604	NA	NA	NA	NA	0.553408994155562	2.07399326948129	NA	NA	NA	NA	NA	NA	NA	NA	NA	NA	NA	NA	NA	NA	NA	NA	NA	NA	NA	NA	0	0	0
GROWTH.SMTH_Arab_Col-0_Kymo_020813-A_CFP.txt	growth.smth	5.73333333333333	0.0427581885879533	0.0459573315016333	0.0115589824078007	0.0311992061795699	NA	NA	NA	NA	0.562519818372803	2.09755110368739	0.392294935636703	-1.0267405889831	1.00948795262899	-0.365753432300689	NA	NA	NA	NA	NA	NA	NA	NA	NA	NA	NA	NA	NA	NA	NA	NA	2.2804792571726	-0.209024458305754	0.320789767480592
GROWTH.SMTH_Arab_Col-0_Kymo_020813-A_CFP.txt	growth.smth	5.8	-0.10001318485169	-0.0865300709576712	-0.120456730468907	0.0204435456166884	NA	NA	NA	NA	0.573100855217381	2.1244362274015	0.376314455949303	-1.05511408746131	1.09179264972401	-0.358750257741906	NA	NA	NA	NA	NA	NA	NA	NA	NA	NA	NA	NA	NA	NA	NA	NA	-2.96276458860714	-0.316441185882735	0.321569306882772
GROWTH.SMTH_Arab_Col-0_Kymo_020813-A_CFP.txt	growth.smth	5.86666666666667	-0.0540708863721306	-0.0365358952274474	-0.0695618809056897	0.0154909945331346	NA	NA	NA	NA	0.585294016312471	2.15480870777834	0.366024117361852	-1.06895897174435	1.1664587456178	-0.333517120387065	NA	NA	NA	NA	NA	NA	NA	NA	NA	NA	NA	NA	NA	NA	NA	NA	-1.87304331331415	-0.0965610353356532	0.32439380749626
GROWTH.SMTH_Arab_Col-0_Kymo_020813-A_CFP.txt	growth.smth	5.93333333333333	0.132352032423796	0.126210828667862	0.117318248175646	0.0150337842478267	NA	NA	NA	NA	0.599242727959006	2.1887876745867	0.358491449950538	-1.07597041395051	1.23039436796303	-0.308893148847474	NA	NA	NA	NA	NA	NA	NA	NA	NA	NA	NA	NA	NA	NA	NA	NA	-0.744245298573189	0.240669011659983	0.327174036550177
GROWTH.SMTH_Arab_Col-0_Kymo_020813-A_CFP.txt	growth.smth	6	0.236072568033933	0.202336795863302	0.218264075467409	0.0178084925662291	NA	NA	NA	NA	0.615091017113796	2.2264470850148	0.353555992222465	-1.07889098209451	1.27763704032601	-0.289297359228136	NA	NA	NA	NA	NA	NA	NA	NA	NA	NA	NA	NA	NA	NA	NA	NA	0.415453859141249	0.30138226746226	0.329403563008172
GROWTH.SMTH_Arab_Col-0_Kymo_020813-A_CFP.txt	growth.smth	6.06666666666667	0.111721631977559	0.10817635441072	0.0890743298588521	0.0226473021183635	NA	NA	NA	NA	0.632982423164632	2.26781261731024	0.351113802592925	-1.07980612172562	1.30603159056375	-0.274920865183726	NA	NA	NA	NA	NA	NA	NA	NA	NA	NA	NA	NA	NA	NA	NA	NA	1.59788489663723	-0.00896654499906423	0.331048916187744
GROWTH.SMTH_Arab_Col-0_Kymo_020813-A_CFP.txt	growth.smth	6.13333333333333	-0.0392588949131039	-0.00941726472764865	-0.0677482919064872	0.0284893969929905	NA	NA	NA	NA	0.653058681718918	2.31285981172327	0.348688482399394	-1.0803522024448	1.33209009986792	-0.263723209873884	NA	NA	NA	NA	NA	NA	NA	NA	NA	NA	NA	NA	NA	NA	NA	NA	2.79372051735076	-0.312429290302883	0.33233615080496
GROWTH.SMTH_Arab_Col-0_Kymo_020813-A_CFP.txt	growth.smth	6.2	0.00737931191534358	0.0261016161401646	-0.0269881190353897	0.0343674309503603	NA	NA	NA	NA	0.683430064357784	2.36196481628408	0.346279915116168	-1.08052632271478	1.35731188450998	-0.253935241793855	NA	NA	NA	NA	NA	NA	NA	NA	NA	NA	NA	NA	NA	NA	NA	NA	-2.28444341275481	-0.218284885294673	0.333465432845585
GROWTH.SMTH_Arab_Col-0_Kymo_020813-A_CFP.txt	growth.smth	6.26666666666667	0.18620848078649	0.170851230782977	0.146797910025938	0.0394105707602462	NA	NA	NA	NA	0.709394292515645	2.41575882540763	0.346279915116168	-1.08052632271478	1.36443251960612	-0.246386459209107	NA	NA	NA	NA	NA	NA	NA	NA	NA	NA	NA	NA	NA	NA	NA	NA	-1.07357352163101	0.159475176436498	0.334338990212281
GROWTH.SMTH_Arab_Col-0_Kymo_020813-A_CFP.txt	growth.smth	6.33333333333333	0.249520814876178	0.220604434320508	0.20666343478575	0.0428573800901667	NA	NA	NA	NA	0.738084576240153	2.4729572448772	0.346279915116168	-1.08052632271478	1.36935982363769	-0.241185914400802	NA	NA	NA	NA	NA	NA	NA	NA	NA	NA	NA	NA	NA	NA	NA	NA	0.1379883043224	0.331758414731456	0.334942136658472
GROWTH.SMTH_Arab_Col-0_Kymo_020813-A_CFP.txt	growth.smth	6.4	0.0972470573337034	0.0954335748047478	0.0531549712562155	0.0440920860772127	NA	NA	NA	NA	0.76962142243915	2.53332005953137	0.346279915116168	-1.08052632271478	1.36954034723093	-0.24099573551376	NA	NA	NA	NA	NA	NA	NA	NA	NA	NA	NA	NA	NA	NA	NA	NA	1.34796993161595	0.0740227432660878	0.334964213750388
GROWTH.SMTH_Arab_Col-0_Kymo_020813-A_CFP.txt	growth.smth	6.46666666666667	-0.0778994820099399	-0.0514243488860456	-0.120592482426283	0.0426930004160353	NA	NA	NA	NA	0.804111970456305	2.5965675092429	0.346279915116168	-1.08052632271478	1.36074905642362	-0.250286468918259	NA	NA	NA	NA	NA	NA	NA	NA	NA	NA	NA	NA	NA	NA	NA	NA	2.55526352249121	-0.278120650962389	0.333887389406532
GROWTH.SMTH_Arab_Col-0_Kymo_020813-A_CFP.txt	growth.smth	6.53333333333333	-0.0543150868693658	-0.0405178855717778	-0.0927692164658793	0.0384541295962259	NA	NA	NA	NA	0.85252310113963	2.66439733334864	0.346279915116168	-1.08052632271478	1.33844985871517	-0.274124411130246	NA	NA	NA	NA	NA	NA	NA	NA	NA	NA	NA	NA	NA	NA	NA	NA	-2.52315995286811	-0.269809186755214	0.331140308213371
GROWTH.SMTH_Arab_Col-0_Kymo_020813-A_CFP.txt	growth.smth	6.6	0.114374399971354	0.103885755308548	0.0829750830565603	0.0313993169145695	NA	NA	NA	NA	0.895090030657984	2.73469120540737	0.346279915116168	-1.08052632271478	1.29918287105958	-0.317082987882374	NA	NA	NA	NA	NA	NA	NA	NA	NA	NA	NA	NA	NA	NA	NA	NA	-1.31962563553165	0.0810847327094732	0.326246708359111
GROWTH.SMTH_Arab_Col-0_Kymo_020813-A_CFP.txt	growth.smth	6.66666666666667	0.205168388060315	0.191254941127071	0.183374762008924	0.0217936260512127	NA	NA	NA	NA	0.941000387656249	2.80685372272039	0.346279915116168	-1.08052632271478	1.24170593048124	-0.382363959743048	NA	NA	NA	NA	NA	NA	NA	NA	NA	NA	NA	NA	NA	NA	NA	NA	-0.115124417128729	0.316837081280535	0.318948359893973
GROWTH.SMTH_Arab_Col-0_Kymo_020813-A_CFP.txt	growth.smth	6.73333333333333	0.110843410549421	0.0955081277036492	0.100694901319361	0.0101485092298672	NA	NA	NA	NA	1.00333971469974	2.88284772947357	0.34388798502244	-1.08032652785119	1.18315648286439	-0.469287087987091	NA	NA	NA	NA	NA	NA	NA	NA	NA	NA	NA	NA	NA	NA	NA	NA	1.09922459650673	0.140594223295816	0.309483242796521
GROWTH.SMTH_Arab_Col-0_Kymo_020813-A_CFP.txt	growth.smth	6.8	-0.105462619192053	-0.0963647049562956	-0.102687920482164	-0.00277469871013941	NA	NA	NA	NA	1.05852278200736	2.96008988747578	0.341512577196749	-1.07975172850723	1.11262496970989	-0.575168358043047	NA	NA	NA	NA	NA	NA	NA	NA	NA	NA	NA	NA	NA	NA	NA	NA	2.32195968368499	-0.203608733588056	0.298332398454555
GROWTH.SMTH_Arab_Col-0_Kymo_020813-A_CFP.txt	growth.smth	6.86666666666667	-0.216709742067735	-0.183303923380077	-0.200717082583786	-0.0159926594842437	NA	NA	NA	NA	1.13155806330182	3.03976339815604	0.339153577511453	-1.0788016301101	1.03751605578616	-0.693176556450506	NA	NA	NA	NA	NA	NA	NA	NA	NA	NA	NA	NA	NA	NA	NA	NA	-2.72845373071642	-0.26228287006966	0.286377185093043
GROWTH.SMTH_Arab_Col-0_Kymo_020813-A_CFP.txt	growth.smth	6.93333333333333	-0.0942784398743015	-0.0965092167103352	-0.0659129027272847	-0.0283655371473095	NA	NA	NA	NA	1.19672506604242	3.12054453066059	NA	NA	NA	NA	NA	NA	NA	NA	NA	NA	NA	NA	NA	NA	NA	NA	NA	NA	NA	NA	0	0	0
GROWTH.SMTH_Arab_Col-0_Kymo_020813-A_CFP.txt	growth.smth	7	0.0601402858797542	0.02372973343323	0.0987993286240931	-0.0386590427446369	NA	NA	NA	NA	1.28222417429423	3.20348104444169	NA	NA	NA	NA	NA	NA	NA	NA	NA	NA	NA	NA	NA	NA	NA	NA	NA	NA	NA	NA	0	0	0
GROWTH.SMTH_Arab_Col-0_Kymo_020813-A_CFP.txt	growth.smth	7.06666666666667	0.0463380981926207	0.0441724308160897	0.0919245646010899	-0.0455864664088329	NA	NA	NA	NA	1.3745166180087	3.28710154196905	NA	NA	NA	NA	NA	NA	NA	NA	NA	NA	NA	NA	NA	NA	NA	NA	NA	NA	NA	NA	0	0	0
GROWTH.SMTH_Arab_Col-0_Kymo_020813-A_CFP.txt	growth.smth	7.13333333333333	0.00243901112460776	0.0241457043433044	0.050283725057762	-0.0478447139336151	NA	NA	NA	NA	1.47441670511731	3.37163147282104	NA	NA	NA	NA	NA	NA	NA	NA	NA	NA	NA	NA	NA	NA	NA	NA	NA	NA	NA	NA	0	0	0
GROWTH.SMTH_Arab_Col-0_Kymo_020813-A_CFP.txt	growth.smth	7.2	0.0911249727661527	0.0995164325314271	0.1352453245988	-0.0441203518331941	NA	NA	NA	NA	1.56455973381196	3.45724389166815	NA	NA	NA	NA	NA	NA	NA	NA	NA	NA	NA	NA	NA	NA	NA	NA	NA	NA	NA	NA	0	0	0
GROWTH.SMTH_Arab_Col-0_Kymo_020813-A_CFP.txt	growth.smth	7.26666666666667	0.266973220874291	0.268983743517302	0.300073346006049	-0.0331001251323668	NA	NA	NA	NA	1.7000396020985	3.54357283127332	NA	NA	NA	NA	NA	NA	NA	NA	NA	NA	NA	NA	NA	NA	NA	NA	NA	NA	NA	NA	0	0	0
GROWTH.SMTH_Arab_Col-0_Kymo_020813-A_CFP.txt	growth.smth	7.33333333333333	0.401376208795767	0.383135213631363	0.414900909205674	-0.013524700410556	NA	NA	NA	NA	1.82698416255029	3.63067673124771	NA	NA	NA	NA	NA	NA	NA	NA	NA	NA	NA	NA	NA	NA	NA	NA	NA	NA	NA	NA	0	0	0
GROWTH.SMTH_Arab_Col-0_Kymo_020813-A_CFP.txt	growth.smth	7.4	0.348652094806027	0.329685523606886	0.332882303947645	0.0157697908576767	NA	NA	NA	NA	1.96387600047359	3.71809138244399	NA	NA	NA	NA	NA	NA	NA	NA	NA	NA	NA	NA	NA	NA	NA	NA	NA	NA	NA	NA	0	0	0
GROWTH.SMTH_Arab_Col-0_Kymo_020813-A_CFP.txt	growth.smth	7.46666666666667	0.149676566776293	0.175441793405578	0.0938745863724493	0.0558019804030415	NA	NA	NA	NA	2.13605780787652	3.80559005138349	NA	NA	NA	NA	NA	NA	NA	NA	NA	NA	NA	NA	NA	NA	NA	NA	NA	NA	NA	NA	0	0	0
GROWTH.SMTH_Arab_Col-0_Kymo_020813-A_CFP.txt	growth.smth	7.53333333333333	0.0517285522094539	0.0707889225069018	-0.0556570919924682	0.10738564420103	NA	NA	NA	NA	2.2965043458581	3.8931565030785	NA	NA	NA	NA	NA	NA	NA	NA	NA	NA	NA	NA	NA	NA	NA	NA	NA	NA	NA	NA	0	0	0
GROWTH.SMTH_Arab_Col-0_Kymo_020813-A_CFP.txt	growth.smth	7.6	0.0776479645691097	0.0525173935734815	-0.0934564554316229	0.171104419999767	NA	NA	NA	NA	2.49744848635417	3.98023247186242	NA	NA	NA	NA	NA	NA	NA	NA	NA	NA	NA	NA	NA	NA	NA	NA	NA	NA	NA	NA	0	0	0
GROWTH.SMTH_Arab_Col-0_Kymo_020813-A_CFP.txt	growth.smth	7.66666666666667	0.0484384301699379	0.0446733236865363	-0.198847577167041	0.247286007335917	NA	NA	NA	NA	2.71322216424635	4.06572150606578	NA	NA	NA	NA	NA	NA	NA	NA	NA	NA	NA	NA	NA	NA	NA	NA	NA	NA	NA	NA	0	0	0
GROWTH.SMTH_Arab_Col-0_Kymo_020813-A_CFP.txt	growth.smth	7.73333333333333	0.00130344107600422	0.010533060585865	-0.334672847147488	0.335976288222314	NA	NA	NA	NA	2.94187196553195	4.14826471107024	NA	NA	NA	NA	NA	NA	NA	NA	NA	NA	NA	NA	NA	NA	NA	NA	NA	NA	NA	NA	0	0	0
GROWTH.SMTH_Arab_Col-0_Kymo_020813-A_CFP.txt	growth.smth	7.8	-0.00589898644278719	-0.0108730300295871	-0.442829142286652	0.436930155842596	NA	NA	NA	NA	3.14345144958935	4.22674329574508	NA	NA	NA	NA	NA	NA	NA	NA	NA	NA	NA	NA	NA	NA	NA	NA	NA	NA	NA	NA	0	0	0
GROWTH.SMTH_Arab_Col-0_Kymo_020813-A_CFP.txt	growth.smth	7.86666666666667	0.0287387041722411	0.028929604422914	-0.520869156497389	0.549607860668295	NA	NA	NA	NA	3.34702988773659	4.30010969718881	NA	NA	NA	NA	NA	NA	NA	NA	NA	NA	NA	NA	NA	NA	NA	NA	NA	NA	NA	NA	0	0	0
GROWTH.SMTH_Arab_Col-0_Kymo_020813-A_CFP.txt	growth.smth	7.93333333333333	0.1296441672811	0.15112861150466	-0.543552950656231	0.673197117935865	NA	NA	NA	NA	3.54987956643405	4.36780403989114	NA	NA	NA	NA	NA	NA	NA	NA	NA	NA	NA	NA	NA	NA	NA	NA	NA	NA	NA	NA	0	0	0
GROWTH.SMTH_Arab_Col-0_Kymo_020813-A_CFP.txt	growth.smth	8	0.289262938984336	0.292786522156454	-0.517407898400196	0.806670837382817	NA	NA	NA	NA	3.74906726186478	4.42934297330334	NA	NA	NA	NA	NA	NA	NA	NA	NA	NA	NA	NA	NA	NA	NA	NA	NA	NA	NA	NA	0	0	0
GROWTH.SMTH_Arab_Col-0_Kymo_020813-A_CFP.txt	growth.smth	8.06666666666667	0.412777238021107	0.348762477287323	-0.536055016665999	0.948832254685227	NA	NA	NA	NA	3.89596538392177	4.4847921230856	NA	NA	NA	NA	NA	NA	NA	NA	NA	NA	NA	NA	NA	NA	NA	NA	NA	NA	NA	NA	0	0	0
GROWTH.SMTH_Arab_Col-0_Kymo_020813-A_CFP.txt	growth.smth	8.13333333333333	0.521879015630333	0.461895726707941	-0.576452691413621	1.09833170704172	NA	NA	NA	NA	4.07860601249816	4.53363668859453	NA	NA	NA	NA	NA	NA	NA	NA	NA	NA	NA	NA	NA	NA	NA	NA	NA	NA	NA	NA	0	0	0
GROWTH.SMTH_Arab_Col-0_Kymo_020813-A_CFP.txt	growth.smth	8.2	0.635140931717814	0.960159515644793	-0.618544441471409	1.25368537318686	NA	NA	NA	NA	4.20053524314706	4.57613370857527	NA	NA	NA	NA	NA	NA	NA	NA	NA	NA	NA	NA	NA	NA	NA	NA	NA	NA	NA	NA	0	0	0
TIP.FLUO_Arab_Col-0_Kymo_020813-A_CFP.txt	tip.fluo	0	1.67085513282688	1.65263944495134	0.0413135748694549	1.62954155795469	NA	NA	NA	NA	1.16803829411169	2.13999401081305	NA	NA	NA	NA	NA	NA	NA	NA	NA	NA	NA	NA	NA	NA	NA	NA	NA	NA	NA	NA	0	0	0
TIP.FLUO_Arab_Col-0_Kymo_020813-A_CFP.txt	tip.fluo	0.0666666666666667	1.73716931910962	1.73226462930384	0.0946889455333536	1.64248037357352	NA	NA	NA	NA	0.967290319281895	1.90099028140022	NA	NA	NA	NA	NA	NA	NA	NA	NA	NA	NA	NA	NA	NA	NA	NA	NA	NA	NA	NA	0	0	0
TIP.FLUO_Arab_Col-0_Kymo_020813-A_CFP.txt	tip.fluo	0.133333333333333	1.74387864952001	1.75081631392588	0.0879888556505759	1.65588979386662	NA	NA	NA	NA	0.814954155015552	1.67934068426868	NA	NA	NA	NA	NA	NA	NA	NA	NA	NA	NA	NA	NA	NA	NA	NA	NA	NA	NA	NA	0	0	0
TIP.FLUO_Arab_Col-0_Kymo_020813-A_CFP.txt	tip.fluo	0.2	1.7436504402491	1.75100807373306	0.074121222266994	1.66952921797927	NA	NA	NA	NA	0.57920930106384	1.61744943105472	NA	NA	NA	NA	NA	NA	NA	NA	NA	NA	NA	NA	NA	NA	NA	NA	NA	NA	NA	NA	0	0	0
TIP.FLUO_Arab_Col-0_Kymo_020813-A_CFP.txt	tip.fluo	0.266666666666667	1.76199357148827	1.75829795801825	0.0788216886575328	1.68317188282788	NA	NA	NA	NA	0.571351666359272	1.59774365762881	NA	NA	NA	NA	NA	NA	NA	NA	NA	NA	NA	NA	NA	NA	NA	NA	NA	NA	NA	NA	0	0	0
TIP.FLUO_Arab_Col-0_Kymo_020813-A_CFP.txt	tip.fluo	0.333333333333333	1.76773552398394	1.75654984404165	0.0711436962604859	1.6965918277206	NA	NA	NA	NA	0.559915220757326	1.57062990968741	NA	NA	NA	NA	NA	NA	NA	NA	NA	NA	NA	NA	NA	NA	NA	NA	NA	NA	NA	NA	0	0	0
TIP.FLUO_Arab_Col-0_Kymo_020813-A_CFP.txt	tip.fluo	0.4	1.73652698792777	1.7454539968957	0.0269747527950858	1.70955223512982	NA	NA	NA	NA	0.546060165579516	1.53651360387495	NA	NA	NA	NA	NA	NA	NA	NA	NA	NA	NA	NA	NA	NA	NA	NA	NA	NA	NA	NA	0	0	0
TIP.FLUO_Arab_Col-0_Kymo_020813-A_CFP.txt	tip.fluo	0.466666666666667	1.7435111008119	1.75028772333701	0.0216887317113698	1.72182236909765	NA	NA	NA	NA	0.530230229760225	1.49608036257859	NA	NA	NA	NA	NA	NA	NA	NA	NA	NA	NA	NA	NA	NA	NA	NA	NA	NA	NA	NA	0	0	0
TIP.FLUO_Arab_Col-0_Kymo_020813-A_CFP.txt	tip.fluo	0.533333333333333	1.78271173227352	1.77158687925891	0.049500965703059	1.73321076656756	NA	NA	NA	NA	0.512857803847876	1.4500038938247	NA	NA	NA	NA	NA	NA	NA	NA	NA	NA	NA	NA	NA	NA	NA	NA	NA	NA	NA	NA	0	0	0
TIP.FLUO_Arab_Col-0_Kymo_020813-A_CFP.txt	tip.fluo	0.6	1.7782901486055	1.7823326733185	0.0347129237732153	1.74357722482937	NA	NA	NA	NA	0.49435135619429	1.39894146212276	NA	NA	NA	NA	NA	NA	NA	NA	NA	NA	NA	NA	NA	NA	NA	NA	NA	NA	NA	NA	0	0	0
TIP.FLUO_Arab_Col-0_Kymo_020813-A_CFP.txt	tip.fluo	0.666666666666667	1.76710513880654	1.76833044692792	0.0142862575536823	1.75281888124994	NA	NA	NA	NA	0.475085830485554	1.34352882742069	NA	NA	NA	NA	NA	NA	NA	NA	NA	NA	NA	NA	NA	NA	NA	NA	NA	NA	NA	NA	0	0	0
TIP.FLUO_Arab_Col-0_Kymo_020813-A_CFP.txt	tip.fluo	0.733333333333333	1.74288885883069	1.73790928868412	-0.0179567077923417	1.76084556662011	NA	NA	NA	NA	0.455396035073615	1.28437492347143	NA	NA	NA	NA	NA	NA	NA	NA	NA	NA	NA	NA	NA	NA	NA	NA	NA	NA	NA	NA	0	0	0
TIP.FLUO_Arab_Col-0_Kymo_020813-A_CFP.txt	tip.fluo	0.8	1.70548300178308	1.7101179757964	-0.0620825856033795	1.76756558738353	NA	NA	NA	NA	0.435572834435623	1.22205652806972	NA	NA	NA	NA	NA	NA	NA	NA	NA	NA	NA	NA	NA	NA	NA	NA	NA	NA	NA	NA	0	0	0
TIP.FLUO_Arab_Col-0_Kymo_020813-A_CFP.txt	tip.fluo	0.866666666666667	1.70009066915984	1.70270463364304	-0.0728094399107191	1.77290010906762	NA	NA	NA	NA	0.415861810651824	1.15711316344884	NA	NA	NA	NA	NA	NA	NA	NA	NA	NA	NA	NA	NA	NA	NA	NA	NA	NA	NA	NA	0	0	0
TIP.FLUO_Arab_Col-0_Kymo_020813-A_CFP.txt	tip.fluo	0.933333333333333	1.72698262907547	1.71855567742239	-0.0498277767407928	1.77681040581333	NA	NA	NA	NA	0.396463979462637	1.09004245798324	NA	NA	NA	NA	NA	NA	NA	NA	NA	NA	NA	NA	NA	NA	NA	NA	NA	NA	NA	NA	0	0	0
TIP.FLUO_Arab_Col-0_Kymo_020813-A_CFP.txt	tip.fluo	1	1.74695895216623	1.75218643865151	-0.0323546357700955	1.7793135879334	NA	NA	NA	NA	0.377538114673695	1.02129619907577	NA	NA	NA	NA	NA	NA	NA	NA	NA	NA	NA	NA	NA	NA	NA	NA	NA	NA	NA	NA	0	0	0
TIP.FLUO_Arab_Col-0_Kymo_020813-A_CFP.txt	tip.fluo	1.06666666666667	1.79545092048246	1.79903045077308	0.0149649090941835	1.78048601138534	NA	NA	NA	NA	0.35920424486671	0.951277306503613	NA	NA	NA	NA	NA	NA	NA	NA	NA	NA	NA	NA	NA	NA	NA	NA	NA	NA	NA	NA	0	0	0
TIP.FLUO_Arab_Col-0_Kymo_020813-A_CFP.txt	tip.fluo	1.13333333333333	1.84268825048284	1.84007440388913	0.0622377844134512	1.78045046606646	NA	NA	NA	NA	0.341547924139294	0.880337946974435	NA	NA	NA	NA	NA	NA	NA	NA	NA	NA	NA	NA	NA	NA	NA	NA	NA	NA	NA	NA	0	0	0
TIP.FLUO_Arab_Col-0_Kymo_020813-A_CFP.txt	tip.fluo	1.2	1.85244795570388	1.84565425586185	0.0730934581329716	1.77935449756796	NA	NA	NA	NA	0.324624931339054	0.80877898425379	NA	NA	NA	NA	NA	NA	NA	NA	NA	NA	NA	NA	NA	NA	NA	NA	NA	NA	NA	NA	0	0	0
TIP.FLUO_Arab_Col-0_Kymo_020813-A_CFP.txt	tip.fluo	1.26666666666667	1.80698829590433	1.8130544625166	0.0296270576503666	1.77736123825099	NA	NA	NA	NA	0.308466109953741	0.736850906540584	NA	NA	NA	NA	NA	NA	NA	NA	NA	NA	NA	NA	NA	NA	NA	NA	NA	NA	NA	NA	0	0	0
TIP.FLUO_Arab_Col-0_Kymo_020813-A_CFP.txt	tip.fluo	1.33333333333333	1.77837281631396	1.77531119424383	0.00372442072144091	1.77464839558953	NA	NA	NA	NA	0.293082116799377	0.664756289843059	NA	NA	NA	NA	NA	NA	NA	NA	NA	NA	NA	NA	NA	NA	NA	NA	NA	NA	NA	NA	0	0	0
TIP.FLUO_Arab_Col-0_Kymo_020813-A_CFP.txt	tip.fluo	1.4	1.75737044818364	1.76436231191907	-0.014035498938353	1.771405947119	NA	NA	NA	NA	0.278799364295937	0.592678620733216	NA	NA	NA	NA	NA	NA	NA	NA	NA	NA	NA	NA	NA	NA	NA	NA	NA	NA	NA	NA	0	0	0
TIP.FLUO_Arab_Col-0_Kymo_020813-A_CFP.txt	tip.fluo	1.46666666666667	1.78383121609765	1.77967485214758	0.0159996097063511	1.76783160638833	NA	NA	NA	NA	0.265121432060103	0.521796021322986	NA	NA	NA	NA	NA	NA	NA	NA	NA	NA	NA	NA	NA	NA	NA	NA	NA	NA	NA	NA	0	0	0
TIP.FLUO_Arab_Col-0_Kymo_020813-A_CFP.txt	tip.fluo	1.53333333333333	1.79189817670672	1.79255261976002	0.0277821906937817	1.76411598600998	NA	NA	NA	NA	0.252187828933777	0.451311905386711	NA	NA	NA	NA	NA	NA	NA	NA	NA	NA	NA	NA	NA	NA	NA	NA	NA	NA	NA	NA	0	0	0
TIP.FLUO_Arab_Col-0_Kymo_020813-A_CFP.txt	tip.fluo	1.6	1.77713776917682	1.77496859231444	0.0167129218699033	1.76042484730395	NA	NA	NA	NA	0.239962611158187	0.381272813756186	NA	NA	NA	NA	NA	NA	NA	NA	NA	NA	NA	NA	NA	NA	NA	NA	NA	NA	NA	NA	0	0	0
TIP.FLUO_Arab_Col-0_Kymo_020813-A_CFP.txt	tip.fluo	1.66666666666667	1.73993133204307	1.73161228795725	-0.0169645769258115	1.7568959089659	NA	NA	NA	NA	0.22878867562436	0.312478822998571	NA	NA	NA	NA	NA	NA	NA	NA	NA	NA	NA	NA	NA	NA	NA	NA	NA	NA	NA	NA	0	0	0
TIP.FLUO_Arab_Col-0_Kymo_020813-A_CFP.txt	tip.fluo	1.73333333333333	1.68935166122621	1.70513496117264	-0.0642969950178459	1.75364865624108	NA	NA	NA	NA	0.218094395058831	0.245045408281823	NA	NA	NA	NA	NA	NA	NA	NA	NA	NA	NA	NA	NA	NA	NA	NA	NA	NA	NA	NA	0	0	0
TIP.FLUO_Arab_Col-0_Kymo_020813-A_CFP.txt	tip.fluo	1.8	1.73116672238197	1.72839077653167	-0.0196299030056124	1.75079662538461	NA	NA	NA	NA	0.207989310978988	0.178211473629904	NA	NA	NA	NA	NA	NA	NA	NA	NA	NA	NA	NA	NA	NA	NA	NA	NA	NA	NA	NA	0	0	0
TIP.FLUO_Arab_Col-0_Kymo_020813-A_CFP.txt	tip.fluo	1.86666666666667	1.7676997446544	1.77104744956372	0.0192473285953239	1.74845241605613	NA	NA	NA	NA	0.198793597706846	0.112973381179976	NA	NA	NA	NA	NA	NA	NA	NA	NA	NA	NA	NA	NA	NA	NA	NA	NA	NA	NA	NA	0	0	0
TIP.FLUO_Arab_Col-0_Kymo_020813-A_CFP.txt	tip.fluo	1.93333333333333	1.7961983443138	1.77253458592713	0.0494800991972648	1.74671824511359	NA	NA	NA	NA	0.189977411352484	0.049119405314059	NA	NA	NA	NA	NA	NA	NA	NA	NA	NA	NA	NA	NA	NA	NA	NA	NA	NA	NA	NA	0	0	0
TIP.FLUO_Arab_Col-0_Kymo_020813-A_CFP.txt	tip.fluo	2	1.70328560686913	1.72656209682406	-0.0423858036653583	1.74567141053154	NA	NA	NA	NA	0.181624014811354	-0.0141838070494161	NA	NA	NA	NA	NA	NA	NA	NA	NA	NA	NA	NA	NA	NA	NA	NA	NA	NA	NA	NA	0	0	0
TIP.FLUO_Arab_Col-0_Kymo_020813-A_CFP.txt	tip.fluo	2.06666666666667	1.6898085398665	1.68306749776783	-0.0555476668549422	1.74535620671848	NA	NA	NA	NA	0.174082626397607	-0.0753665513612471	NA	NA	NA	NA	NA	NA	NA	NA	NA	NA	NA	NA	NA	NA	NA	NA	NA	NA	NA	NA	0	0	0
TIP.FLUO_Arab_Col-0_Kymo_020813-A_CFP.txt	tip.fluo	2.13333333333333	1.67178527303177	1.67437503950103	-0.0739946511069533	1.74577992413576	NA	NA	NA	NA	0.166765896623195	-0.135764290240746	NA	NA	NA	NA	NA	NA	NA	NA	NA	NA	NA	NA	NA	NA	NA	NA	NA	NA	NA	NA	0	0	0
TIP.FLUO_Arab_Col-0_Kymo_020813-A_CFP.txt	tip.fluo	2.2	1.68953983612992	1.68827952444458	-0.057376335738279	1.74691617186523	NA	NA	NA	NA	0.160008286659366	-0.195441957511808	NA	NA	NA	NA	NA	NA	NA	NA	NA	NA	NA	NA	NA	NA	NA	NA	NA	NA	NA	NA	0	0	0
TIP.FLUO_Arab_Col-0_Kymo_020813-A_CFP.txt	tip.fluo	2.26666666666667	1.7116831439571	1.70453440263171	-0.037029018723267	1.7487121626774	NA	NA	NA	NA	0.153572559998314	-0.253137209774994	NA	NA	NA	NA	NA	NA	NA	NA	NA	NA	NA	NA	NA	NA	NA	NA	NA	NA	NA	NA	0	0	0
TIP.FLUO_Arab_Col-0_Kymo_020813-A_CFP.txt	tip.fluo	2.33333333333333	1.71565442176293	1.72434904625759	-0.0354350658833995	1.75108948764337	NA	NA	NA	NA	0.147426039282186	-0.310554473968258	NA	NA	NA	NA	NA	NA	NA	NA	NA	NA	NA	NA	NA	NA	NA	NA	NA	NA	NA	NA	0	0	0
TIP.FLUO_Arab_Col-0_Kymo_020813-A_CFP.txt	tip.fluo	2.4	1.7648241160805	1.76056327616216	0.0108784215769091	1.75394569450062	NA	NA	NA	NA	0.141785023527606	-0.366840686871967	NA	NA	NA	NA	NA	NA	NA	NA	NA	NA	NA	NA	NA	NA	NA	NA	NA	NA	NA	NA	0	0	0
TIP.FLUO_Arab_Col-0_Kymo_020813-A_CFP.txt	tip.fluo	2.46666666666667	1.79602232241967	1.80665300831074	0.0388599925879036	1.7571623298288	NA	NA	NA	NA	0.136327158965194	-0.421979866016706	NA	NA	NA	NA	NA	NA	NA	NA	NA	NA	NA	NA	NA	NA	NA	NA	NA	NA	NA	NA	0	0	0
TIP.FLUO_Arab_Col-0_Kymo_020813-A_CFP.txt	tip.fluo	2.53333333333333	1.85307263950435	1.8326175110111	0.0924600289944357	1.76061261050693	NA	NA	NA	NA	0.160762273926217	-0.466623551544839	NA	NA	NA	NA	NA	NA	NA	NA	NA	NA	NA	NA	NA	NA	NA	NA	NA	NA	NA	NA	0	0	0
TIP.FLUO_Arab_Col-0_Kymo_020813-A_CFP.txt	tip.fluo	2.6	1.80130336235206	1.82071208126432	0.0371329053976542	1.76417045695143	NA	NA	NA	NA	0.161139234001137	-0.463244638020648	NA	NA	NA	NA	NA	NA	NA	NA	NA	NA	NA	NA	NA	NA	NA	NA	NA	NA	NA	NA	0	0	0
TIP.FLUO_Arab_Col-0_Kymo_020813-A_CFP.txt	tip.fluo	2.66666666666667	1.80353389449687	1.78649097316902	0.0358145036081033	1.76771939088577	NA	NA	NA	NA	0.160583754072676	-0.468226494861128	NA	NA	NA	NA	NA	NA	NA	NA	NA	NA	NA	NA	NA	NA	NA	NA	NA	NA	NA	NA	0	0	0
TIP.FLUO_Arab_Col-0_Kymo_020813-A_CFP.txt	tip.fluo	2.73333333333333	1.74206406300358	1.7587725978863	-0.0290867191962626	1.77115078219686	NA	NA	NA	NA	0.159261160752188	-0.480157962968667	NA	NA	NA	NA	NA	NA	NA	NA	NA	NA	NA	NA	NA	NA	NA	NA	NA	NA	NA	NA	0	0	0
TIP.FLUO_Arab_Col-0_Kymo_020813-A_CFP.txt	tip.fluo	2.8	1.77068482295284	1.75642309004079	-0.00367267341227149	1.77435749636213	NA	NA	NA	NA	0.157360404851769	-0.497479866162861	NA	NA	NA	NA	NA	NA	NA	NA	NA	NA	NA	NA	NA	NA	NA	NA	NA	NA	NA	NA	0	0	0
TIP.FLUO_Arab_Col-0_Kymo_020813-A_CFP.txt	tip.fluo	2.86666666666667	1.76416087685837	1.77965572940216	-0.0130703987992875	1.77723127565468	NA	NA	NA	NA	0.154680708299725	-0.517674258225307	NA	NA	NA	NA	NA	NA	NA	NA	NA	NA	NA	NA	NA	NA	NA	NA	NA	NA	NA	NA	0	0	0
TIP.FLUO_Arab_Col-0_Kymo_020813-A_CFP.txt	tip.fluo	2.93333333333333	1.81259042215217	1.8033989326621	0.0329284353549535	1.77966198679423	NA	NA	NA	NA	0.152398831265019	-0.53911569507499	NA	NA	NA	NA	NA	NA	NA	NA	NA	NA	NA	NA	NA	NA	NA	NA	NA	NA	NA	NA	0	0	0
TIP.FLUO_Arab_Col-0_Kymo_020813-A_CFP.txt	tip.fluo	3	1.81133358301032	1.79982020265601	0.0297916669591198	1.78154191604824	NA	NA	NA	NA	0.150077138574451	-0.561263307753248	NA	NA	NA	NA	NA	NA	NA	NA	NA	NA	NA	NA	NA	NA	NA	NA	NA	NA	NA	NA	0	0	0
TIP.FLUO_Arab_Col-0_Kymo_020813-A_CFP.txt	tip.fluo	3.06666666666667	1.7812787395584	1.7902731578794	-0.0014943623908823	1.78277310194632	NA	NA	NA	NA	0.147520759667189	-0.581508633183749	NA	NA	NA	NA	NA	NA	NA	NA	NA	NA	NA	NA	NA	NA	NA	NA	NA	NA	NA	NA	0	0	0
TIP.FLUO_Arab_Col-0_Kymo_020813-A_CFP.txt	tip.fluo	3.13333333333333	1.78506302338729	1.81469679445856	0.00179211085142631	1.7832709125329	NA	NA	NA	NA	0.145573847376132	-0.600675427474763	NA	NA	NA	NA	NA	NA	NA	NA	NA	NA	NA	NA	NA	NA	NA	NA	NA	NA	NA	NA	0	0	0
TIP.FLUO_Arab_Col-0_Kymo_020813-A_CFP.txt	tip.fluo	3.2	1.8691486125015	1.83264690848964	0.0861804539100408	1.78296815858851	NA	NA	NA	NA	0.27422187936125	-0.588613312868946	NA	NA	NA	NA	NA	NA	NA	NA	NA	NA	NA	NA	NA	NA	NA	NA	NA	NA	NA	NA	0	0	0
TIP.FLUO_Arab_Col-0_Kymo_020813-A_CFP.txt	tip.fluo	3.26666666666667	1.79559003001116	1.77818663718113	0.0137733669873031	1.78181666302089	NA	NA	NA	NA	0.314785409744313	-0.389588323293587	NA	NA	NA	NA	NA	NA	NA	NA	NA	NA	NA	NA	NA	NA	NA	NA	NA	NA	NA	NA	0	0	0
TIP.FLUO_Arab_Col-0_Kymo_020813-A_CFP.txt	tip.fluo	3.33333333333333	1.66588176991935	1.70788054858255	-0.113901485234321	1.77978325515071	NA	NA	NA	NA	0.332532636548515	-0.310461055549654	NA	NA	NA	NA	NA	NA	NA	NA	NA	NA	NA	NA	NA	NA	NA	NA	NA	NA	NA	NA	0	0	0
TIP.FLUO_Arab_Col-0_Kymo_020813-A_CFP.txt	tip.fluo	3.4	1.71307963353971	1.71939872808723	-0.0637725714387005	1.77685220497546	NA	NA	NA	NA	0.321962467754424	-0.35706447865545	NA	NA	NA	NA	NA	NA	NA	NA	NA	NA	NA	NA	NA	NA	NA	NA	NA	NA	NA	NA	0	0	0
TIP.FLUO_Arab_Col-0_Kymo_020813-A_CFP.txt	tip.fluo	3.46666666666667	1.80283273820353	1.7695987066046	0.0298031639131941	1.77302957428741	NA	NA	NA	NA	0.277487336514374	-0.534401596738893	NA	NA	NA	NA	NA	NA	NA	NA	NA	NA	NA	NA	NA	NA	NA	NA	NA	NA	NA	NA	0	0	0
TIP.FLUO_Arab_Col-0_Kymo_020813-A_CFP.txt	tip.fluo	3.53333333333333	1.76847978227288	1.76159637348962	0.000144026148127495	1.76833575612182	NA	NA	NA	NA	0.13447041883224	-0.715137783616091	NA	NA	NA	NA	NA	NA	NA	NA	NA	NA	NA	NA	NA	NA	NA	NA	NA	NA	NA	NA	0	0	0
TIP.FLUO_Arab_Col-0_Kymo_020813-A_CFP.txt	tip.fluo	3.6	1.68870240637979	1.72235954426273	-0.0740951855038208	1.76279759188068	NA	NA	NA	NA	0.131833512745915	-0.743709465983462	NA	NA	NA	NA	NA	NA	NA	NA	NA	NA	NA	NA	NA	NA	NA	NA	NA	NA	NA	NA	0	0	0
TIP.FLUO_Arab_Col-0_Kymo_020813-A_CFP.txt	tip.fluo	3.66666666666667	1.74048911344723	1.7298515199664	-0.0159560790077893	1.75644519245209	NA	NA	NA	NA	0.12864759971725	-0.779002083539511	NA	NA	NA	NA	NA	NA	NA	NA	NA	NA	NA	NA	NA	NA	NA	NA	NA	NA	NA	NA	0	0	0
TIP.FLUO_Arab_Col-0_Kymo_020813-A_CFP.txt	tip.fluo	3.73333333333333	1.78614929260439	1.77507768385788	0.0368415540777188	1.74930773852376	NA	NA	NA	NA	0.125394558575158	-0.820492789455062	NA	NA	NA	NA	NA	NA	NA	NA	NA	NA	NA	NA	NA	NA	NA	NA	NA	NA	NA	NA	0	0	0
TIP.FLUO_Arab_Col-0_Kymo_020813-A_CFP.txt	tip.fluo	3.8	1.79359920056257	1.80449192399139	0.0521789639407473	1.74142023661893	NA	NA	NA	NA	0.121561239918761	-0.869869145148481	NA	NA	NA	NA	NA	NA	NA	NA	NA	NA	NA	NA	NA	NA	NA	NA	NA	NA	NA	NA	0	0	0
TIP.FLUO_Arab_Col-0_Kymo_020813-A_CFP.txt	tip.fluo	3.86666666666667	1.79453870615858	1.79380281467868	0.0617052742650428	1.73283343189067	NA	NA	NA	NA	0.117197778233008	-0.927236337042008	NA	NA	NA	NA	NA	NA	NA	NA	NA	NA	NA	NA	NA	NA	NA	NA	NA	NA	NA	NA	0	0	0
TIP.FLUO_Arab_Col-0_Kymo_020813-A_CFP.txt	tip.fluo	3.93333333333333	1.7587641733968	1.74389290165999	0.0351549702835905	1.72360920311034	NA	NA	NA	NA	0.112706663651925	-0.993000443152248	NA	NA	NA	NA	NA	NA	NA	NA	NA	NA	NA	NA	NA	NA	NA	NA	NA	NA	NA	NA	0	0	0
TIP.FLUO_Arab_Col-0_Kymo_020813-A_CFP.txt	tip.fluo	4	1.66901499823317	1.68346404972461	-0.0447988461907929	1.71381384442108	NA	NA	NA	NA	0.107834047076013	-1.06633151465998	NA	NA	NA	NA	NA	NA	NA	NA	NA	NA	NA	NA	NA	NA	NA	NA	NA	NA	NA	NA	0	0	0
TIP.FLUO_Arab_Col-0_Kymo_020813-A_CFP.txt	tip.fluo	4.06666666666667	1.65329174294388	1.65810911824117	-0.0502263168360585	1.70351805977708	NA	NA	NA	NA	0.103084565943028	-1.14601208662444	NA	NA	NA	NA	NA	NA	NA	NA	NA	NA	NA	NA	NA	NA	NA	NA	NA	NA	NA	NA	0	0	0
TIP.FLUO_Arab_Col-0_Kymo_020813-A_CFP.txt	tip.fluo	4.13333333333333	1.69028090366305	1.67659151385819	-0.00251563333628847	1.69279653699648	NA	NA	NA	NA	0.0992359044931581	-1.22631773079416	NA	NA	NA	NA	NA	NA	NA	NA	NA	NA	NA	NA	NA	NA	NA	NA	NA	NA	NA	NA	0	0	0
TIP.FLUO_Arab_Col-0_Kymo_020813-A_CFP.txt	tip.fluo	4.2	1.67464419788659	1.69575350928371	-0.00708576317401842	1.68172996105777	NA	NA	NA	NA	0.2052500371922	-0.950927734605594	NA	NA	NA	NA	NA	NA	NA	NA	NA	NA	NA	NA	NA	NA	NA	NA	NA	NA	NA	NA	0	0	0
TIP.FLUO_Arab_Col-0_Kymo_020813-A_CFP.txt	tip.fluo	4.26666666666667	1.72548720734936	1.67941739951803	0.0550808506216912	1.67040635672486	NA	NA	NA	NA	0.32125987297565	-0.341634509066902	NA	NA	NA	NA	NA	NA	NA	NA	NA	NA	NA	NA	NA	NA	NA	NA	NA	NA	NA	NA	0	0	0
TIP.FLUO_Arab_Col-0_Kymo_020813-A_CFP.txt	tip.fluo	4.33333333333333	1.62308828608946	1.66504888084603	-0.0358289970115965	1.65891728309827	NA	NA	NA	NA	0.500285156782497	0.260190834122264	NA	NA	NA	NA	NA	NA	NA	NA	NA	NA	NA	NA	NA	NA	NA	NA	NA	NA	NA	NA	0	0	0
TIP.FLUO_Arab_Col-0_Kymo_020813-A_CFP.txt	tip.fluo	4.4	1.67454381808352	1.69643508228356	0.0271859826216011	1.64735783545911	NA	NA	NA	NA	0.765106822891628	0.835868967294117	NA	NA	NA	NA	NA	NA	NA	NA	NA	NA	NA	NA	NA	NA	NA	NA	NA	NA	NA	NA	0	0	0
TIP.FLUO_Arab_Col-0_Kymo_020813-A_CFP.txt	tip.fluo	4.46666666666667	1.73914545394328	1.69212241241192	0.103323393107073	1.63582206083345	0.251740739939459	0.020986428422418	0.198573679175389	0.198617416122059	1.11977265395761	1.35743154806905	0.251740739939459	-2.2310407333846	1.11977265395761	1.35743154806905	NA	NA	NA	NA	NA	NA	NA	NA	NA	NA	NA	NA	NA	NA	NA	NA	0.020986428422418	0.198573679175389	0.198617416122059
TIP.FLUO_Arab_Col-0_Kymo_020813-A_CFP.txt	tip.fluo	4.53333333333333	1.63762452709433	1.58536502927516	0.0132318241443349	1.62439270294724	0.248274950781652	1.64061412941485	-0.0161341922457512	0.231277795252497	1.53800110784967	1.79670080253063	0.248274950781652	-2.13321998997853	1.53800110784967	1.79670080253063	NA	NA	NA	NA	NA	NA	NA	NA	NA	NA	NA	NA	NA	NA	NA	NA	1.64061412941485	-0.0161341922457512	0.231277795252497
TIP.FLUO_Arab_Col-0_Kymo_020813-A_CFP.txt	tip.fluo	4.6	1.38923347652121	1.5260824113719	-0.223914615134931	1.61314809165338	0.246559990426258	-2.98080544082103	-0.257410885545734	0.260774469348416	1.96794177045919	2.14305254475326	0.246559990426258	-2.09059723199332	1.96794177045919	2.14305254475326	NA	NA	NA	NA	NA	NA	NA	NA	NA	NA	NA	NA	NA	NA	NA	NA	-2.98080544082103	-0.257410885545734	0.260774469348416
TIP.FLUO_Arab_Col-0_Kymo_020813-A_CFP.txt	tip.fluo	4.66666666666667	1.65084424034957	1.61215340662568	0.0486687098950725	1.60217553045175	0.246559990426258	-1.29670684323925	0.0771750611718617	0.285125476597899	2.3526328223813	2.40064118678835	0.246559990426258	-2.09059723199332	2.3526328223813	2.40064118678835	NA	NA	NA	NA	NA	NA	NA	NA	NA	NA	NA	NA	NA	NA	NA	NA	-1.29670684323925	0.0771750611718617	0.285125476597899
TIP.FLUO_Arab_Col-0_Kymo_020813-A_CFP.txt	tip.fluo	4.73333333333333	1.75264013984503	1.6482325845824	0.161067994483174	1.59157214535916	0.248274950781652	0.393467770742276	0.280193326139113	0.303375755680759	2.64636968766142	2.57965887467185	0.248274950781652	-2.13321998997853	2.64636968766142	2.57965887467185	NA	NA	NA	NA	NA	NA	NA	NA	NA	NA	NA	NA	NA	NA	NA	NA	0.393467770742276	0.280193326139113	0.303375755680759
TIP.FLUO_Arab_Col-0_Kymo_020813-A_CFP.txt	tip.fluo	4.8	1.48923574848979	1.54231905746486	-0.092204674955009	1.58144042344209	0.250001839629643	2.07269748788262	-0.151842419917393	0.315619618875078	2.84590886413266	2.69382105242724	0.250001839629643	-2.17974088991319	2.84590886413266	2.69382105242724	NA	NA	NA	NA	NA	NA	NA	NA	NA	NA	NA	NA	NA	NA	NA	NA	2.07269748788262	-0.151842419917393	0.315619618875078
TIP.FLUO_Arab_Col-0_Kymo_020813-A_CFP.txt	tip.fluo	4.86666666666667	1.41015701972987	1.51329674600494	-0.161716278382471	1.57187329810963	0.251740739939459	-2.54471557937144	-0.267017770419568	0.322838120123926	2.95845400326927	2.75906915950642	0.251740739939459	-2.2310407333846	2.95845400326927	2.75906915950642	NA	NA	NA	NA	NA	NA	NA	NA	NA	NA	NA	NA	NA	NA	NA	NA	-2.54471557937144	-0.267017770419568	0.322838120123926
TIP.FLUO_Arab_Col-0_Kymo_020813-A_CFP.txt	tip.fluo	4.93333333333333	1.6985495109528	1.60829830992	0.13560963392985	1.56293987702026	0.255254909710971	-0.896749602190845	0.203706961507217	0.32637354209266	2.98486648525931	2.79049549676851	0.255254909710971	-2.35279309945058	2.98486648525931	2.79049549676851	NA	NA	NA	NA	NA	NA	NA	NA	NA	NA	NA	NA	NA	NA	NA	NA	-0.896749602190845	0.203706961507217	0.32637354209266
TIP.FLUO_Arab_Col-0_Kymo_020813-A_CFP.txt	tip.fluo	5	1.65987959776359	1.5926640067705	0.105178460577297	1.5547011371836	0.258818135464387	0.726527714541596	0.24526314836955	0.328117614482229	2.97817593668157	2.80587337020755	0.258818135464387	-2.51188891514363	2.97817593668157	2.80587337020755	NA	NA	NA	NA	NA	NA	NA	NA	NA	NA	NA	NA	NA	NA	NA	NA	0.726527714541596	0.24526314836955	0.328117614482229
TIP.FLUO_Arab_Col-0_Kymo_020813-A_CFP.txt	tip.fluo	5.06666666666667	1.37824878402006	1.47044928824062	-0.168984654862177	1.54723343887955	0.264256454662066	2.32023007442094	-0.22473419478598	0.329897487246481	2.95286331899376	2.82148285920676	0.264256454662066	-2.86955066232776	2.95286331899376	2.82148285920676	NA	NA	NA	NA	NA	NA	NA	NA	NA	NA	NA	NA	NA	NA	NA	NA	2.32023007442094	-0.22473419478598	0.329897487246481
TIP.FLUO_Arab_Col-0_Kymo_020813-A_CFP.txt	tip.fluo	5.13333333333333	1.45138600249476	1.49050372396814	-0.0892372519852215	1.54062325447734	0.269809044506362	-2.39894984092545	-0.245661615486537	0.333469475470338	2.95937301973776	2.85255669792641	0.269809044506362	2.85283307842807	2.95937301973776	2.85255669792641	NA	NA	NA	NA	NA	NA	NA	NA	NA	NA	NA	NA	NA	NA	NA	NA	-2.39894984092545	-0.245661615486537	0.333469475470338
TIP.FLUO_Arab_Col-0_Kymo_020813-A_CFP.txt	tip.fluo	5.2	1.68821768468484	1.62260080228404	0.153270176798468	1.53494750788372	0.275478306066468	-0.864680817759933	0.220645575633985	0.340039070193593	3.01831579365664	2.90884832125797	0.275478306066468	2.24145483881555	3.01831579365664	2.90884832125797	NA	NA	NA	NA	NA	NA	NA	NA	NA	NA	NA	NA	NA	NA	NA	NA	-0.864680817759933	0.220645575633985	0.340039070193593
TIP.FLUO_Arab_Col-0_Kymo_020813-A_CFP.txt	tip.fluo	5.26666666666667	1.646074148553	1.60354170328329	0.115816854910744	1.53025729363957	0.281266690863141	0.640468243956455	0.280739340014198	0.350129365249372	3.139132430777	2.99322341119157	0.281266690863141	1.81523313867778	3.139132430777	2.99322341119157	NA	NA	NA	NA	NA	NA	NA	NA	NA	NA	NA	NA	NA	NA	NA	NA	0.640468243956455	0.280739340014198	0.350129365249372
TIP.FLUO_Arab_Col-0_Kymo_020813-A_CFP.txt	tip.fluo	5.33333333333333	1.40816118023608	1.44960509528448	-0.118409632156833	1.52657081239024	0.287176701928804	2.11730962529425	-0.188991332840733	0.36364658333515	3.32193765187448	3.10252132353087	0.287176701928804	1.54548613540968	3.32193765187448	3.10252132353087	NA	NA	NA	NA	NA	NA	NA	NA	NA	NA	NA	NA	NA	NA	NA	NA	2.11730962529425	-0.188991332840733	0.36364658333515
TIP.FLUO_Arab_Col-0_Kymo_020813-A_CFP.txt	tip.fluo	5.4	1.37646378229826	1.43704911289027	-0.147422343710123	1.52388612600576	0.293210894889909	-2.71691189485585	-0.346291195882842	0.380051006572925	3.55990502568191	3.22983339142421	0.293210894889909	1.35576034740544	3.55990502568191	3.22983339142421	NA	NA	NA	NA	NA	NA	NA	NA	NA	NA	NA	NA	NA	NA	NA	NA	-2.71691189485585	-0.346291195882842	0.380051006572925
TIP.FLUO_Arab_Col-0_Kymo_020813-A_CFP.txt	tip.fluo	5.46666666666667	1.63732153447671	1.6045026319333	0.115126747763566	1.52219478671055	0.299371879072054	-1.29601399860771	0.108156250179973	0.398604229117284	3.84246979382177	3.36736131464449	0.299371879072054	1.20542929239388	3.84246979382177	3.36736131464449	NA	NA	NA	NA	NA	NA	NA	NA	NA	NA	NA	NA	NA	NA	NA	NA	-1.29601399860771	0.108156250179973	0.398604229117284
TIP.FLUO_Arab_Col-0_Kymo_020813-A_CFP.txt	tip.fluo	5.53333333333333	1.71937478527229	1.66969134421944	0.197891771670133	1.52148301359955	0.305662318628315	0.0963370134808142	0.416664762260289	0.418605762792903	4.15878128979096	3.50863162624589	0.305662318628315	1.0750950915825	4.15878128979096	3.50863162624589	NA	NA	NA	NA	NA	NA	NA	NA	NA	NA	NA	NA	NA	NA	NA	NA	0.0963370134808142	0.416664762260289	0.418605762792903
TIP.FLUO_Arab_Col-0_Kymo_020813-A_CFP.txt	tip.fluo	5.6	1.51193404378137	1.4970922550825	-0.00979768345546381	1.52173172723417	0.312084933691285	1.46008756780958	0.0485565904069729	0.439494772325424	4.49941346596888	3.64913929065837	0.312084933691285	0.954875002624889	4.49941346596888	3.64913929065837	NA	NA	NA	NA	NA	NA	NA	NA	NA	NA	NA	NA	NA	NA	NA	NA	1.46008756780958	0.0485565904069729	0.439494772325424
TIP.FLUO_Arab_Col-0_Kymo_020813-A_CFP.txt	tip.fluo	5.66666666666667	1.27306934815905	1.34140971650837	-0.249837534130893	1.52290688228729	0.318642501549327	2.79630640203889	-0.433529640727574	0.460722102021229	4.85388597895117	3.78524089944134	0.318642501549327	0.839295962510554	4.85388597895117	3.78524089944134	NA	NA	NA	NA	NA	NA	NA	NA	NA	NA	NA	NA	NA	NA	NA	NA	2.79630640203889	-0.433529640727574	0.460722102021229
TIP.FLUO_Arab_Col-0_Kymo_020813-A_CFP.txt	tip.fluo	5.73333333333333	1.43398730430644	1.46209146818591	-0.0909567723256342	1.52494407662945	0.325337857847536	-2.17575904222989	-0.27379123771845	0.481406922977615	5.20325837798044	3.91196105857879	0.325337857847536	0.725106035091396	5.20325837798044	3.91196105857879	NA	NA	NA	NA	NA	NA	NA	NA	NA	NA	NA	NA	NA	NA	NA	NA	-2.17575904222989	-0.27379123771845	0.481406922977615
TIP.FLUO_Arab_Col-0_Kymo_020813-A_CFP.txt	tip.fluo	5.8	1.7535824753877	1.70571542606747	0.22583096803055	1.5277515073546	0.32987940509909	-0.892153055457223	0.314157377117688	0.500459797136688	5.55555110385305	4.02395563936957	0.32987940509909	0.648719354171477	5.55555110385305	4.02395563936957	NA	NA	NA	NA	NA	NA	NA	NA	NA	NA	NA	NA	NA	NA	NA	NA	-0.892153055457223	0.314157377117688	0.500459797136688
TIP.FLUO_Arab_Col-0_Kymo_020813-A_CFP.txt	tip.fluo	5.86666666666667	1.76612651354395	1.71758365398423	0.234900443613239	1.53122606992815	0.332173897813938	0.369832124336981	0.481747871191582	0.516681736673337	5.88597149967131	4.11599905912667	0.332173897813938	0.610286014318886	5.88597149967131	4.11599905912667	NA	NA	NA	NA	NA	NA	NA	NA	NA	NA	NA	NA	NA	NA	NA	NA	0.369832124336981	0.481747871191582	0.516681736673337
TIP.FLUO_Arab_Col-0_Kymo_020813-A_CFP.txt	tip.fluo	5.93333333333333	1.42957364276555	1.45910175254219	-0.105696336813705	1.53526997957661	0.334484349987718	1.6206150880863	-0.0263514732932498	0.529165641483578	6.13688648026137	4.18488606274701	0.334484349987718	0.571639058869501	6.13688648026137	4.18488606274701	NA	NA	NA	NA	NA	NA	NA	NA	NA	NA	NA	NA	NA	NA	NA	NA	1.6206150880863	-0.0263514732932498	0.529165641483578
TIP.FLUO_Arab_Col-0_Kymo_020813-A_CFP.txt	tip.fluo	6	1.2214281517405	1.25345242357746	-0.31836942898081	1.53979758071861	0.336810872627247	2.86421411530398	-0.516901196980879	0.537444144313374	6.29265986751985	4.22967693180882	0.336810872627247	0.532746537442857	6.29265986751985	4.22967693180882	NA	NA	NA	NA	NA	NA	NA	NA	NA	NA	NA	NA	NA	NA	NA	NA	2.86421411530398	-0.516901196980879	0.537444144313374
TIP.FLUO_Arab_Col-0_Kymo_020813-A_CFP.txt	tip.fluo	6.06666666666667	1.33671738522179	1.34681462315705	-0.207991158445888	1.54470854366501	0.336810872627247	-2.17988317699354	-0.309872635901869	0.541622924469034	6.39089470917119	4.25202488670268	0.336810872627247	0.532746537442857	6.39089470917119	4.25202488670268	NA	NA	NA	NA	NA	NA	NA	NA	NA	NA	NA	NA	NA	NA	NA	NA	-2.17988317699354	-0.309872635901869	0.541622924469034
TIP.FLUO_Arab_Col-0_Kymo_020813-A_CFP.txt	tip.fluo	6.13333333333333	1.62989893889994	1.62118382691999	0.0800482783264637	1.54985066057088	0.336810872627247	-0.938749846630164	0.320332491468106	0.542203867103835	6.40461175909725	4.25511808626206	0.336810872627247	0.532746537442857	6.40461175909725	4.25511808626206	NA	NA	NA	NA	NA	NA	NA	NA	NA	NA	NA	NA	NA	NA	NA	NA	-0.938749846630164	0.320332491468106	0.542203867103835
TIP.FLUO_Arab_Col-0_Kymo_020813-A_CFP.txt	tip.fluo	6.2	1.79019419371627	1.758100527169	0.235163923472114	1.55503027024159	0.334484349987718	0.307375470148525	0.515092356737959	0.540421408505458	6.40073584046039	4.24561693545033	0.334484349987718	0.571639058869501	6.40073584046039	4.24561693545033	NA	NA	NA	NA	NA	NA	NA	NA	NA	NA	NA	NA	NA	NA	NA	NA	0.307375470148525	0.515092356737959	0.540421408505458
TIP.FLUO_Arab_Col-0_Kymo_020813-A_CFP.txt	tip.fluo	6.26666666666667	1.64904213547362	1.61661602642139	0.088984054928771	1.56005808054223	0.332173897813938	1.5615091962153	0.0049879308729089	0.53708758943866	6.36007398827676	4.22776205129938	0.332173897813938	0.610286014318886	6.36007398827676	4.22776205129938	NA	NA	NA	NA	NA	NA	NA	NA	NA	NA	NA	NA	NA	NA	NA	NA	1.5615091962153	0.0049879308729089	0.53708758943866
TIP.FLUO_Arab_Col-0_Kymo_020813-A_CFP.txt	tip.fluo	6.33333333333333	1.37190182692552	1.41942679160828	-0.192882032547093	1.56478385946993	0.32987940509909	2.82524750526016	-0.50676522130155	0.533224475798514	6.30679780426673	4.20693328827267	0.32987940509909	0.648719354171477	6.30679780426673	4.20693328827267	NA	NA	NA	NA	NA	NA	NA	NA	NA	NA	NA	NA	NA	NA	NA	NA	2.82524750526016	-0.50676522130155	0.533224475798514
TIP.FLUO_Arab_Col-0_Kymo_020813-A_CFP.txt	tip.fluo	6.4	1.41792049347924	1.47599359307639	-0.151183771386139	1.56910426486269	0.327600761603141	-2.18341544943128	-0.304403102265577	0.529385420050309	6.25401673879673	4.18608420410985	0.327600761603141	0.686977505953379	6.25401673879673	4.18608420410985	NA	NA	NA	NA	NA	NA	NA	NA	NA	NA	NA	NA	NA	NA	NA	NA	-2.18341544943128	-0.304403102265577	0.529385420050309
TIP.FLUO_Arab_Col-0_Kymo_020813-A_CFP.txt	tip.fluo	6.46666666666667	1.76633335903077	1.72875640823011	0.193396307790929	1.5729370512372	0.32309058510995	-0.897701550461689	0.327854119429998	0.525905536387376	6.24756762405519	4.16705464995699	0.32309058510995	0.763158486832589	6.24756762405519	4.16705464995699	NA	NA	NA	NA	NA	NA	NA	NA	NA	NA	NA	NA	NA	NA	NA	NA	-0.897701550461689	0.327854119429998	0.525905536387376
TIP.FLUO_Arab_Col-0_Kymo_020813-A_CFP.txt	tip.fluo	6.53333333333333	1.8775374755933	1.80684015174272	0.301345719785336	1.57619175580535	0.320858835419052	0.399790745007141	0.481202936683939	0.522397953367824	6.20228996702604	4.14774577018394	0.320858835419052	0.801197458234725	6.20228996702604	4.14774577018394	NA	NA	NA	NA	NA	NA	NA	NA	NA	NA	NA	NA	NA	NA	NA	NA	0.399790745007141	0.481202936683939	0.522397953367824
TIP.FLUO_Arab_Col-0_Kymo_020813-A_CFP.txt	tip.fluo	6.6	1.57595901416801	1.58588200745895	-0.00281810597173681	1.57877712013709	0.318642501549327	1.70780430115786	-0.0708031655393771	0.518401661063324	6.1453163592701	4.12558796250285	0.318642501549327	0.839295962510554	6.1453163592701	4.12558796250285	NA	NA	NA	NA	NA	NA	NA	NA	NA	NA	NA	NA	NA	NA	NA	NA	1.70780430115786	-0.0708031655393771	0.518401661063324
TIP.FLUO_Arab_Col-0_Kymo_020813-A_CFP.txt	tip.fluo	6.66666666666667	1.31398928385011	1.38873564056115	-0.266636163150879	1.58062544699831	0.316441477015921	3.02462699599688	-0.509997421674345	0.513506047969637	6.06699198728871	4.09820981749577	0.316441477015921	0.877539166006853	6.06699198728871	4.09820981749577	NA	NA	NA	NA	NA	NA	NA	NA	NA	NA	NA	NA	NA	NA	NA	NA	3.02462699599688	-0.509997421674345	0.513506047969637
TIP.FLUO_Arab_Col-0_Kymo_020813-A_CFP.txt	tip.fluo	6.73333333333333	1.48048599647962	1.49117727214054	-0.101221992470851	1.5817079889478	0.316441477015921	-1.93758990274501	-0.182073393521906	0.507699768439242	5.93056712777332	4.06539848478729	0.316441477015921	0.877539166006853	5.93056712777332	4.06539848478729	NA	NA	NA	NA	NA	NA	NA	NA	NA	NA	NA	NA	NA	NA	NA	NA	-1.93758990274501	-0.182073393521906	0.507699768439242
TIP.FLUO_Arab_Col-0_Kymo_020813-A_CFP.txt	tip.fluo	6.8	1.7589847611236	1.71108220592124	0.176944450192727	1.58204031092822	0.316441477015921	-0.615291788149669	0.409134519850932	0.501018838423217	5.775510887303	4.02717698088146	0.316441477015921	0.877539166006853	5.775510887303	4.02717698088146	NA	NA	NA	NA	NA	NA	NA	NA	NA	NA	NA	NA	NA	NA	NA	NA	-0.615291788149669	0.409134519850932	0.501018838423217
TIP.FLUO_Arab_Col-0_Kymo_020813-A_CFP.txt	tip.fluo	6.86666666666667	1.75141555120672	1.7056787372135	0.169748350613989	1.58166720059009	0.318642501549327	0.700572025201876	0.377673419722399	0.494030719615288	5.58109462780548	3.98664878801136	0.318642501549327	0.839295962510554	5.58109462780548	3.98664878801136	NA	NA	NA	NA	NA	NA	NA	NA	NA	NA	NA	NA	NA	NA	NA	NA	0.700572025201876	0.377673419722399	0.494030719615288
TIP.FLUO_Arab_Col-0_Kymo_020813-A_CFP.txt	tip.fluo	6.93333333333333	1.48118922076978	1.49965803776203	-0.0994491037145032	1.58063832448161	0.320858835419052	2.00820435152681	-0.206556235479803	0.487629076250757	5.40416151309574	3.94901558719089	0.320858835419052	0.801197458234725	5.40416151309574	3.94901558719089	NA	NA	NA	NA	NA	NA	NA	NA	NA	NA	NA	NA	NA	NA	NA	NA	2.00820435152681	-0.206556235479803	0.487629076250757
TIP.FLUO_Arab_Col-0_Kymo_020813-A_CFP.txt	tip.fluo	7	1.34158389674005	1.43388631683043	-0.237419552582083	1.57900344931945	0.325337857847536	-2.98364814739602	-0.476916082472325	0.482927234622232	5.236174669606	3.92105893350185	0.325337857847536	0.725106035091396	5.236174669606	3.92105893350185	NA	NA	NA	NA	NA	NA	NA	NA	NA	NA	NA	NA	NA	NA	NA	NA	-2.98364814739602	-0.476916082472325	0.482927234622232
TIP.FLUO_Arab_Col-0_Kymo_020813-A_CFP.txt	tip.fluo	7.06666666666667	1.66033863266867	1.61958226238327	0.0835126189981455	1.57682601366788	0.32987940509909	-1.70725282475596	-0.0654763155069247	0.481325240756047	5.13885104381775	3.91147144146322	0.32987940509909	0.648719354171477	5.13885104381775	3.91147144146322	NA	NA	NA	NA	NA	NA	NA	NA	NA	NA	NA	NA	NA	NA	NA	NA	-1.70725282475596	-0.0654763155069247	0.481325240756047
TIP.FLUO_Arab_Col-0_Kymo_020813-A_CFP.txt	tip.fluo	7.13333333333333	1.81907082194718	1.76894849498012	0.244857995236041	1.57421282670855	0.334484349987718	-0.44755403237227	0.435963092460822	0.483592977582991	5.12536484198995	3.92503387042613	0.334484349987718	0.571639058869501	5.12536484198995	3.92503387042613	NA	NA	NA	NA	NA	NA	NA	NA	NA	NA	NA	NA	NA	NA	NA	NA	-0.44755403237227	0.435963092460822	0.483592977582991
TIP.FLUO_Arab_Col-0_Kymo_020813-A_CFP.txt	tip.fluo	7.2	1.65357301749492	1.65332433417826	0.0822272346363665	1.5713457828559	0.339153577511453	0.794572197832603	0.342965343406068	0.489537814155473	5.18982753799985	3.96028788975801	0.339153577511453	0.493582458325853	5.18982753799985	3.96028788975801	NA	NA	NA	NA	NA	NA	NA	NA	NA	NA	NA	NA	NA	NA	NA	NA	0.794572197832603	0.342965343406068	0.489537814155473
TIP.FLUO_Arab_Col-0_Kymo_020813-A_CFP.txt	tip.fluo	7.26666666666667	1.38295076034299	1.42242621630751	-0.185515525941613	1.56846628628188	0.34388798502244	2.01898633235701	-0.215837700787291	0.498085065112436	5.30938393510727	4.01023158668721	0.34388798502244	0.414363093831092	5.30938393510727	4.01023158668721	NA	NA	NA	NA	NA	NA	NA	NA	NA	NA	NA	NA	NA	NA	NA	NA	2.01898633235701	-0.215837700787291	0.498085065112436
TIP.FLUO_Arab_Col-0_Kymo_020813-A_CFP.txt	tip.fluo	7.33333333333333	1.37530824169875	1.36204536150159	-0.190510200830858	1.56581844252683	0.348688482399394	-3.05726701907603	-0.505720239298916	0.507523622987651	5.44814552664967	4.0643972305838	0.348688482399394	0.333878690344536	5.44814552664967	4.0643972305838	NA	NA	NA	NA	NA	NA	NA	NA	NA	NA	NA	NA	NA	NA	NA	NA	-3.05726701907603	-0.505720239298916	0.507523622987651
TIP.FLUO_Arab_Col-0_Kymo_020813-A_CFP.txt	tip.fluo	7.4	1.51280336729795	1.54848006248113	-0.0508055047303926	1.56360887202563	0.353555992222465	-1.86760259721569	-0.150871160655631	0.515855948529471	5.5633439469932	4.11138378655672	0.353555992222465	0.252103402250101	5.5633439469932	4.11138378655672	NA	NA	NA	NA	NA	NA	NA	NA	NA	NA	NA	NA	NA	NA	NA	NA	-1.86760259721569	-0.150871160655631	0.515855948529471
TIP.FLUO_Arab_Col-0_Kymo_020813-A_CFP.txt	tip.fluo	7.46666666666667	1.80966457154449	1.78623542105936	0.24766206496515	1.56200250657672	0.356015168624221	-0.694968829459912	0.40047854408444	0.521406427008256	5.65093119106495	4.14226401280101	0.356015168624221	0.210743107296149	5.65093119106495	4.14226401280101	NA	NA	NA	NA	NA	NA	NA	NA	NA	NA	NA	NA	NA	NA	NA	NA	-0.694968829459912	0.40047854408444	0.521406427008256
TIP.FLUO_Arab_Col-0_Kymo_020813-A_CFP.txt	tip.fluo	7.53333333333333	1.84764815945439	1.80757887425583	0.28649830776728	1.56114985168452	0.360984955175575	0.461326450901022	0.467920897576256	0.522546419334927	5.61083971589279	4.14856568412967	0.360984955175575	0.127136704799774	5.61083971589279	4.14856568412967	NA	NA	NA	NA	NA	NA	NA	NA	NA	NA	NA	NA	NA	NA	NA	NA	0.461326450901022	0.467920897576256	0.522546419334927
TIP.FLUO_Arab_Col-0_Kymo_020813-A_CFP.txt	tip.fluo	7.6	1.56755438677118	1.57318303178153	0.00633800843107967	1.56121637833741	0.363495804101021	1.60416981669561	-0.0172994411135968	0.51845500443607	5.49190684423614	4.12588485298716	0.363495804101021	0.0849262165882505	5.49190684423614	4.12588485298716	NA	NA	NA	NA	NA	NA	NA	NA	NA	NA	NA	NA	NA	NA	NA	NA	1.60416981669561	-0.0172994411135968	0.51845500443607
TIP.FLUO_Arab_Col-0_Kymo_020813-A_CFP.txt	tip.fluo	7.66666666666667	1.32086349779618	1.35057120602945	-0.241504504587001	1.5623680023804	0.366024117361852	2.73353223175874	-0.466642439367985	0.508384779289694	5.2507441158687	4.06928895594477	0.366024117361852	0.0424741269684679	5.2507441158687	4.06928895594477	NA	NA	NA	NA	NA	NA	NA	NA	NA	NA	NA	NA	NA	NA	NA	NA	2.73353223175874	-0.466642439367985	0.508384779289694
TIP.FLUO_Arab_Col-0_Kymo_020813-A_CFP.txt	tip.fluo	7.73333333333333	1.36952912558331	1.40194994037513	-0.195202231868974	1.56473135744951	NA	NA	NA	NA	4.87207212139672	3.97756143982141	NA	NA	NA	NA	NA	NA	NA	NA	NA	NA	NA	NA	NA	NA	NA	NA	NA	NA	NA	NA	0	0	0
TIP.FLUO_Arab_Col-0_Kymo_020813-A_CFP.txt	tip.fluo	7.8	1.66979575570494	1.64922820290114	0.101419813697024	1.56837594200523	NA	NA	NA	NA	4.40633347865733	3.84870084549943	NA	NA	NA	NA	NA	NA	NA	NA	NA	NA	NA	NA	NA	NA	NA	NA	NA	NA	NA	NA	0	0	0
TIP.FLUO_Arab_Col-0_Kymo_020813-A_CFP.txt	tip.fluo	7.86666666666667	1.82400330579461	1.77490865587996	0.250680469940316	1.57332283585168	NA	NA	NA	NA	3.88492653718017	3.68293974090033	NA	NA	NA	NA	NA	NA	NA	NA	NA	NA	NA	NA	NA	NA	NA	NA	NA	NA	NA	NA	0	0	0
TIP.FLUO_Arab_Col-0_Kymo_020813-A_CFP.txt	tip.fluo	7.93333333333333	1.62758554204808	1.63645987581739	0.0480138783423155	1.57957166370312	NA	NA	NA	NA	3.32276854327224	3.48101579553587	NA	NA	NA	NA	NA	NA	NA	NA	NA	NA	NA	NA	NA	NA	NA	NA	NA	NA	NA	NA	0	0	0
TIP.FLUO_Arab_Col-0_Kymo_020813-A_CFP.txt	tip.fluo	8	1.36959544773319	1.4157721302715	-0.21752872140792	1.58712416913836	NA	NA	NA	NA	2.7766730008133	3.24517505614241	NA	NA	NA	NA	NA	NA	NA	NA	NA	NA	NA	NA	NA	NA	NA	NA	NA	NA	NA	NA	0	0	0
TIP.FLUO_Arab_Col-0_Kymo_020813-A_CFP.txt	tip.fluo	8.06666666666667	1.34092112622849	1.32888145650037	-0.2550529226005	1.59597404882618	NA	NA	NA	NA	2.27329915891526	2.97939473785473	NA	NA	NA	NA	NA	NA	NA	NA	NA	NA	NA	NA	NA	NA	NA	NA	NA	NA	NA	NA	0	0	0
TIP.FLUO_Arab_Col-0_Kymo_020813-A_CFP.txt	tip.fluo	8.13333333333333	1.4199743935614	1.39254642079316	-0.186102741394476	1.60607713495306	NA	NA	NA	NA	1.81731389470127	2.69349168423902	NA	NA	NA	NA	NA	NA	NA	NA	NA	NA	NA	NA	NA	NA	NA	NA	NA	NA	NA	NA	0	0	0
TIP.FLUO_Arab_Col-0_Kymo_020813-A_CFP.txt	tip.fluo	8.2	1.49035369340299	1.52243480139272	-0.12697338926354	1.61732708266376	NA	NA	NA	NA	1.44548977159693	2.40620550360504	NA	NA	NA	NA	NA	NA	NA	NA	NA	NA	NA	NA	NA	NA	NA	NA	NA	NA	NA	NA	0	0	0
SHANK.FLUO_Arab_Col-0_Kymo_020813-A_CFP.txt	shank.fluo	0	1.46333946211413	1.42680457861874	0.0753817339050647	1.38795772820672	NA	NA	NA	NA	2.78150098621006	3.26000904288421	NA	NA	NA	NA	NA	NA	NA	NA	NA	NA	NA	NA	NA	NA	NA	NA	NA	NA	NA	NA	0	0	0
SHANK.FLUO_Arab_Col-0_Kymo_020813-A_CFP.txt	shank.fluo	0.0666666666666667	1.45571330480992	1.45795562224487	0.0632235988347413	1.39248970597285	NA	NA	NA	NA	2.72276859309879	3.22921979934707	NA	NA	NA	NA	NA	NA	NA	NA	NA	NA	NA	NA	NA	NA	NA	NA	NA	NA	NA	NA	0	0	0
SHANK.FLUO_Arab_Col-0_Kymo_020813-A_CFP.txt	shank.fluo	0.133333333333333	1.42904424167234	1.43841733836963	0.0320165694498198	1.39702767222016	NA	NA	NA	NA	2.56916402726035	3.15903956258995	NA	NA	NA	NA	NA	NA	NA	NA	NA	NA	NA	NA	NA	NA	NA	NA	NA	NA	NA	NA	0	0	0
SHANK.FLUO_Arab_Col-0_Kymo_020813-A_CFP.txt	shank.fluo	0.2	1.41146418799811	1.41753814605954	0.00995189773351421	1.40151229026224	NA	NA	NA	NA	2.38195867408857	3.04988894442619	NA	NA	NA	NA	NA	NA	NA	NA	NA	NA	NA	NA	NA	NA	NA	NA	NA	NA	NA	NA	0	0	0
SHANK.FLUO_Arab_Col-0_Kymo_020813-A_CFP.txt	shank.fluo	0.266666666666667	1.42214717336988	1.41221305016637	0.016255594062308	1.4058915793052	NA	NA	NA	NA	2.13164036313067	2.90326143329256	NA	NA	NA	NA	NA	NA	NA	NA	NA	NA	NA	NA	NA	NA	NA	NA	NA	NA	NA	NA	0	0	0
SHANK.FLUO_Arab_Col-0_Kymo_020813-A_CFP.txt	shank.fluo	0.333333333333333	1.40829859794309	1.40428716273451	-0.00182097318260771	1.41011957112331	NA	NA	NA	NA	1.86002577501361	2.72013791518516	NA	NA	NA	NA	NA	NA	NA	NA	NA	NA	NA	NA	NA	NA	NA	NA	NA	NA	NA	NA	0	0	0
SHANK.FLUO_Arab_Col-0_Kymo_020813-A_CFP.txt	shank.fluo	0.4	1.38912117197446	1.3997464823327	-0.0250324537068693	1.41415362567894	NA	NA	NA	NA	1.57008736945742	2.50257705784884	0.277394409213853	-0.672115863306252	1.12190315893082	0.697672055488356	NA	NA	NA	NA	NA	NA	NA	NA	NA	NA	NA	NA	NA	NA	NA	NA	2.21574127954542	-0.0206999652623837	0.0344336888539327
SHANK.FLUO_Arab_Col-0_Kymo_020813-A_CFP.txt	shank.fluo	0.466666666666667	1.41926695542786	1.41717621885197	0.00131208659647642	1.417954868829	NA	NA	NA	NA	0.564455634329055	2.34103195363553	0.283223055410727	-0.648808629514181	1.05170078930701	0.647115795779917	NA	NA	NA	NA	NA	NA	NA	NA	NA	NA	NA	NA	NA	NA	NA	NA	-2.58770037645162	-0.0287766365829049	0.0338356150642468
SHANK.FLUO_Arab_Col-0_Kymo_020813-A_CFP.txt	shank.fluo	0.533333333333333	1.44727732105358	1.44496396517956	0.0257850781952667	1.42149224285592	NA	NA	NA	NA	0.556390381023283	2.31476276741673	0.289174173854193	-0.630752178266681	1.05910242332283	0.700159834052983	NA	NA	NA	NA	NA	NA	NA	NA	NA	NA	NA	NA	NA	NA	NA	NA	-1.12754132484511	0.0147807336931496	0.0344633903260515
SHANK.FLUO_Arab_Col-0_Kymo_020813-A_CFP.txt	shank.fluo	0.6	1.45305518246718	1.45324172641372	0.0283107589268969	1.42474442353789	NA	NA	NA	NA	0.545061789792706	2.28508507616565	0.295250337946491	-0.61885343731255	1.1042479340515	0.803538089953529	NA	NA	NA	NA	NA	NA	NA	NA	NA	NA	NA	NA	NA	NA	NA	NA	0.306280892332059	0.034058157563527	0.0357205368022497
SHANK.FLUO_Arab_Col-0_Kymo_020813-A_CFP.txt	shank.fluo	0.666666666666667	1.44238894408002	1.43544796372512	0.0146920286518996	1.42769691542571	NA	NA	NA	NA	0.532639242223786	2.25182401198779	0.299371879072054	-0.614651241255345	1.15707162313628	0.899836944893994	NA	NA	NA	NA	NA	NA	NA	NA	NA	NA	NA	NA	NA	NA	NA	NA	1.70794730174281	-0.00504950610637147	0.0369328139880366
SHANK.FLUO_Arab_Col-0_Kymo_020813-A_CFP.txt	shank.fluo	0.733333333333333	1.40788290219093	1.41865735989431	-0.0224546469514676	1.43033754914	NA	NA	NA	NA	0.521587353836801	2.21601346347562	0.303550954767664	-0.613573493779781	1.17465899977985	0.950567361948704	NA	NA	NA	NA	NA	NA	NA	NA	NA	NA	NA	NA	NA	NA	NA	NA	3.08541260000769	-0.037528600286078	0.0375879021249102
SHANK.FLUO_Arab_Col-0_Kymo_020813-A_CFP.txt	shank.fluo	0.8	1.42564466864804	1.42692212238868	-0.00700648605013521	1.43265115469577	NA	NA	NA	NA	0.507671281952094	2.17699922411407	0.303550954767664	-0.613573493779781	1.16879011903232	0.943341241455154	NA	NA	NA	NA	NA	NA	NA	NA	NA	NA	NA	NA	NA	NA	NA	NA	-1.83314281283164	-0.00972394404780928	0.0374938854157836
SHANK.FLUO_Arab_Col-0_Kymo_020813-A_CFP.txt	shank.fluo	0.866666666666667	1.45163209838974	1.4450142656223	0.0170131402127162	1.43461895817463	NA	NA	NA	NA	0.49514182850372	2.13533113844364	0.303550954767664	-0.613573493779781	1.11986173982237	0.881645980223385	NA	NA	NA	NA	NA	NA	NA	NA	NA	NA	NA	NA	NA	NA	NA	NA	-0.468198673433567	0.0327510703243509	0.0367007032100559
SHANK.FLUO_Arab_Col-0_Kymo_020813-A_CFP.txt	shank.fluo	0.933333333333333	1.44895935506906	1.44392373085184	0.0127322839304361	1.43622707113623	NA	NA	NA	NA	0.480189455792816	2.09109303285533	0.303550954767664	-0.613573493779781	1.04214353976997	0.777879355796289	NA	NA	NA	NA	NA	NA	NA	NA	NA	NA	NA	NA	NA	NA	NA	NA	0.900293319411092	0.0219995271627388	0.0354042951370582
SHANK.FLUO_Arab_Col-0_Kymo_020813-A_CFP.txt	shank.fluo	1	1.41897100747022	1.42886005259441	-0.0185028945369877	1.43747390200481	NA	NA	NA	NA	0.466889874212873	2.04490149467993	NA	NA	NA	NA	NA	NA	NA	NA	NA	NA	NA	NA	NA	NA	NA	NA	NA	NA	NA	NA	0	0	0
SHANK.FLUO_Arab_Col-0_Kymo_020813-A_CFP.txt	shank.fluo	1.06666666666667	1.42828896420523	1.42587707593067	-0.0100844696091375	1.43837343381196	NA	NA	NA	NA	0.689674011566716	2.10082364801865	NA	NA	NA	NA	NA	NA	NA	NA	NA	NA	NA	NA	NA	NA	NA	NA	NA	NA	NA	NA	0	0	0
SHANK.FLUO_Arab_Col-0_Kymo_020813-A_CFP.txt	shank.fluo	1.13333333333333	1.43509466029186	1.43667263609589	-0.00385917852679581	1.43895383881625	NA	NA	NA	NA	0.723294462629026	2.16949215091122	NA	NA	NA	NA	NA	NA	NA	NA	NA	NA	NA	NA	NA	NA	NA	NA	NA	NA	NA	NA	0	0	0
SHANK.FLUO_Arab_Col-0_Kymo_020813-A_CFP.txt	shank.fluo	1.2	1.44583766104223	1.43991892337299	0.00658823760004121	1.43924942343978	NA	NA	NA	NA	0.761284216457563	2.24334421156389	NA	NA	NA	NA	NA	NA	NA	NA	NA	NA	NA	NA	NA	NA	NA	NA	NA	NA	NA	NA	0	0	0
SHANK.FLUO_Arab_Col-0_Kymo_020813-A_CFP.txt	shank.fluo	1.26666666666667	1.42579068837258	1.4274464556246	-0.0135046541599042	1.43929534253007	NA	NA	NA	NA	0.802887184825388	2.32010633035306	NA	NA	NA	NA	NA	NA	NA	NA	NA	NA	NA	NA	NA	NA	NA	NA	NA	NA	NA	NA	0	0	0
SHANK.FLUO_Arab_Col-0_Kymo_020813-A_CFP.txt	shank.fluo	1.33333333333333	1.41099505943138	1.41471585895586	-0.0281310571057933	1.43912611653475	NA	NA	NA	NA	0.8537846731013	2.39899042807687	NA	NA	NA	NA	NA	NA	NA	NA	NA	NA	NA	NA	NA	NA	NA	NA	NA	NA	NA	NA	0	0	0
SHANK.FLUO_Arab_Col-0_Kymo_020813-A_CFP.txt	shank.fluo	1.4	1.41671447480554	1.41596754775977	-0.0220586480140447	1.43877312281716	NA	NA	NA	NA	0.900935906992942	2.47654263978932	NA	NA	NA	NA	NA	NA	NA	NA	NA	NA	NA	NA	NA	NA	NA	NA	NA	NA	NA	NA	0	0	0
SHANK.FLUO_Arab_Col-0_Kymo_020813-A_CFP.txt	shank.fluo	1.46666666666667	1.42745955469681	1.42587258267068	-0.0108035999388147	1.43826315463319	NA	NA	NA	NA	0.95578731090073	2.55195349685888	NA	NA	NA	NA	NA	NA	NA	NA	NA	NA	NA	NA	NA	NA	NA	NA	NA	NA	NA	NA	0	0	0
SHANK.FLUO_Arab_Col-0_Kymo_020813-A_CFP.txt	shank.fluo	1.53333333333333	1.42903029800892	1.43010418884041	-0.0085876659796273	1.43761796398612	0.817908077105269	-2.02551062895103	-0.0294842992913663	0.0671309631579002	1.01165182260933	2.62398725065414	0.817908077105269	-1.14305079764576	1.01165182260933	2.62398725065414	NA	NA	NA	NA	NA	NA	NA	NA	NA	NA	NA	NA	NA	NA	NA	NA	-2.02551062895103	-0.0294842992913663	0.0671309631579002
SHANK.FLUO_Arab_Col-0_Kymo_020813-A_CFP.txt	shank.fluo	1.6	1.43383868510746	1.42704664133868	-0.00301376166343745	1.43685244676848	0.812258373330579	-1.52987767088386	0.00281225988848639	0.0687472439493314	1.06831764336546	2.69263432273524	0.812258373330579	-1.14958221157237	1.06831764336546	2.69263432273524	NA	NA	NA	NA	NA	NA	NA	NA	NA	NA	NA	NA	NA	NA	NA	NA	-1.52987767088386	0.00281225988848639	0.0687472439493314
SHANK.FLUO_Arab_Col-0_Kymo_020813-A_CFP.txt	shank.fluo	1.66666666666667	1.42445430904672	1.43415066605885	-0.0115205667346049	1.43597487577891	0.801075772277194	-1.04303052794061	0.03542416944908	0.0703412632861915	1.13416450981216	2.75877305778813	0.801075772277194	-1.16062846961106	1.13416450981216	2.75877305778813	NA	NA	NA	NA	NA	NA	NA	NA	NA	NA	NA	NA	NA	NA	NA	NA	-1.04303052794061	0.03542416944908	0.0703412632861915
SHANK.FLUO_Arab_Col-0_Kymo_020813-A_CFP.txt	shank.fluo	1.73333333333333	1.45784472416488	1.46056079956822	0.0228534966221785	1.43499122754028	0.784589871273407	-0.563482498595063	0.0608667486941597	0.0719975631861685	1.21375714414403	2.82592672402882	0.784589871273407	-1.17140290201939	1.21375714414403	2.82592672402882	NA	NA	NA	NA	NA	NA	NA	NA	NA	NA	NA	NA	NA	NA	NA	NA	-0.563482498595063	0.0608667486941597	0.0719975631861685
SHANK.FLUO_Arab_Col-0_Kymo_020813-A_CFP.txt	shank.fluo	1.8	1.49392271133547	1.48211031121556	0.0600130231063722	1.43390968822669	0.752628911898607	-0.121926985147547	0.073427514686058	0.0739767097104834	1.33866560123999	2.90417283676452	0.752628911898607	-1.17021834034641	1.33866560123999	2.90417283676452	NA	NA	NA	NA	NA	NA	NA	NA	NA	NA	NA	NA	NA	NA	NA	NA	-0.121926985147547	0.073427514686058	0.0739767097104834
SHANK.FLUO_Arab_Col-0_Kymo_020813-A_CFP.txt	shank.fluo	1.86666666666667	1.47802404608381	1.47671141952358	0.0452771152820242	1.43274693079937	0.712030337248442	0.299225694305022	0.0732299119318198	0.0766351948455575	1.52644504083804	3.0060447766029	0.712030337248442	-1.13030482463686	1.52644504083804	3.0060447766029	0.255254909710971	-0.789319983316737	1.10070277048535	0.502669458384275	NA	NA	NA	NA	NA	NA	NA	NA	NA	NA	NA	NA	0.682047690603876	0.0666015591307331	0.0857954056315169
SHANK.FLUO_Arab_Col-0_Kymo_020813-A_CFP.txt	shank.fluo	1.93333333333333	1.44347757997265	1.4608001247939	0.0119453925395825	1.43153218743066	0.702227605185849	0.848331223323113	0.0524096049749762	0.0792600664365661	1.6584367610838	3.10321892072523	0.702227605185849	-1.11668666502113	1.6584367610838	3.10321892072523	0.253491735257423	-0.798646308691109	1.17237210527592	0.579989689208922	NA	NA	NA	NA	NA	NA	NA	NA	NA	NA	NA	NA	1.18762009934101	0.0204947345817406	0.0548180674194464
SHANK.FLUO_Arab_Col-0_Kymo_020813-A_CFP.txt	shank.fluo	2	1.45993368735482	1.44895834407189	0.0296317527697568	1.43030193458265	0.692559830232335	1.4116436810431	0.0129153486675336	0.0814943007726996	1.7810681638009	3.18342890625071	0.692559830232335	-1.10272000402431	1.7810681638009	3.18342890625071	0.255254909710971	-0.789319983316737	1.16515114168412	0.584761627961632	NA	NA	NA	NA	NA	NA	NA	NA	NA	NA	NA	NA	1.124969106583	0.0234532469997173	0.0543900932002363
SHANK.FLUO_Arab_Col-0_Kymo_020813-A_CFP.txt	shank.fluo	2.06666666666667	1.42995781207969	1.42450974303949	0.000866127239113776	1.42909168483816	0.68777597004488	1.99710107856478	-0.0344308142064948	0.083264947221092	1.87410857376688	3.24544912623825	0.68777597004488	-1.09575891954149	1.87410857376688	3.24544912623825	0.258818135464387	-0.769833215034732	1.09194417387421	0.518651739517274	NA	NA	NA	NA	NA	NA	NA	NA	NA	NA	NA	NA	1.61814167634954	-0.004130651696276	0.0872777440230676
SHANK.FLUO_Arab_Col-0_Kymo_020813-A_CFP.txt	shank.fluo	2.13333333333333	1.38326224055618	1.38726547938561	-0.0446672364578443	1.4279294770116	0.683025154393498	2.58995154394012	-0.0720149928716525	0.084557828730238	1.9482272344795	3.28990723110637	0.683025154393498	-1.088884411347	1.9482272344795	3.28990723110637	NA	NA	NA	NA	NA	NA	NA	NA	NA	NA	NA	NA	NA	NA	NA	NA	2.58995154394012	-0.0720149928716525	0.084557828730238
SHANK.FLUO_Arab_Col-0_Kymo_020813-A_CFP.txt	shank.fluo	2.2	1.36287370678997	1.37078386926404	-0.0639588792367177	1.42683258602427	0.678307155022905	-3.09317594765676	-0.0852774766332373	0.0853775271216172	2.00215654923461	3.31774332136856	0.678307155022905	-1.08214333190573	2.00215654923461	3.31774332136856	NA	NA	NA	NA	NA	NA	NA	NA	NA	NA	NA	NA	NA	NA	NA	NA	-3.09317594765676	-0.0852774766332373	0.0853775271216172
SHANK.FLUO_Arab_Col-0_Kymo_020813-A_CFP.txt	shank.fluo	2.26666666666667	1.39305660904564	1.38785143737483	-0.0327533927500188	1.42581000179325	0.673621745254493	-2.48602421022732	-0.0679653346812873	0.0857388718534918	2.03545979894472	3.32992943633434	0.673621745254493	-1.07557667661175	2.03545979894472	3.32992943633434	NA	NA	NA	NA	NA	NA	NA	NA	NA	NA	NA	NA	NA	NA	NA	NA	-2.48602421022732	-0.0679653346812873	0.0857388718534918
SHANK.FLUO_Arab_Col-0_Kymo_020813-A_CFP.txt	shank.fluo	2.33333333333333	1.41747660923038	1.41275710996516	-0.00738912591857231	1.42486573514654	0.668968699975436	-1.87185106568491	-0.025401896403314	0.0856645053625889	2.04843421823337	3.32742567763114	0.668968699975436	-1.06921952167897	2.04843421823337	3.32742567763114	NA	NA	NA	NA	NA	NA	NA	NA	NA	NA	NA	NA	NA	NA	NA	NA	-1.87185106568491	-0.025401896403314	0.0856645053625889
SHANK.FLUO_Arab_Col-0_Kymo_020813-A_CFP.txt	shank.fluo	2.4	1.42247227427465	1.42633861673841	-0.00152849661619088	1.42400077088843	0.659758810198181	-1.24942962901608	0.0269062485839656	0.0851831294131522	2.05875484808115	3.31116603122199	0.659758810198181	-1.05724498078212	2.05875484808115	3.31116603122199	NA	NA	NA	NA	NA	NA	NA	NA	NA	NA	NA	NA	NA	NA	NA	NA	-1.24942962901608	0.0269062485839656	0.0851831294131522
SHANK.FLUO_Arab_Col-0_Kymo_020813-A_CFP.txt	shank.fluo	2.46666666666667	1.43270214212978	1.43453436989211	0.00948609744770822	1.42321604467966	0.655201523206281	-0.619668312051748	0.0686475385243883	0.0843262162682028	2.03416663596327	3.28199301138529	0.655201523206281	-1.05166937368378	2.03416663596327	3.28199301138529	NA	NA	NA	NA	NA	NA	NA	NA	NA	NA	NA	NA	NA	NA	NA	NA	-0.619668312051748	0.0686475385243883	0.0843262162682028
SHANK.FLUO_Arab_Col-0_Kymo_020813-A_CFP.txt	shank.fluo	2.53333333333333	1.4456564658464	1.44309471442784	0.0231410633846299	1.42251540245936	0.650675715695073	0.016833835756298	0.0831107063396022	0.0831224836041513	1.9928693897994	3.24050808945744	0.650675715695073	-1.04638746529821	1.9928693897994	3.24050808945744	NA	NA	NA	NA	NA	NA	NA	NA	NA	NA	NA	NA	NA	NA	NA	NA	0.016833835756298	0.0831107063396022	0.0831224836041513
SHANK.FLUO_Arab_Col-0_Kymo_020813-A_CFP.txt	shank.fluo	2.6	1.44976912565358	1.44863390238675	0.0278619398951447	1.42190718575603	0.650675715695073	0.653638849193935	0.064782558869157	0.0816028324874818	1.92066791681549	3.18726902745155	0.650675715695073	-1.04638746529821	1.92066791681549	3.18726902745155	NA	NA	NA	NA	NA	NA	NA	NA	NA	NA	NA	NA	NA	NA	NA	NA	0.653638849193935	0.064782558869157	0.0816028324874818
SHANK.FLUO_Arab_Col-0_Kymo_020813-A_CFP.txt	shank.fluo	2.66666666666667	1.4413749249339	1.44821805531986	0.0199698153051617	1.42140510962634	0.646181170219899	1.30162586986781	0.0212201278621407	0.0797953589254865	1.85180032092623	3.12264024465844	0.646181170219899	-1.04140783749221	1.85180032092623	3.12264024465844	NA	NA	NA	NA	NA	NA	NA	NA	NA	NA	NA	NA	NA	NA	NA	NA	1.30162586986781	0.0212201278621407	0.0797953589254865
SHANK.FLUO_Arab_Col-0_Kymo_020813-A_CFP.txt	shank.fluo	2.73333333333333	1.44347423966753	1.43635532354871	0.0224472492935693	1.42102699037156	0.641717670838104	1.95588803005233	-0.0291939698950368	0.0777170941995525	1.77127307701597	3.04649448822664	0.641717670838104	-1.03673490600413	1.77127307701597	3.04649448822664	0.368570016432129	-0.846518227657765	1.17574378135542	1.36180800734967	NA	NA	NA	NA	NA	NA	NA	NA	NA	NA	NA	NA	1.44568685388373	0.0110754379939437	0.0887573371706841
SHANK.FLUO_Arab_Col-0_Kymo_020813-A_CFP.txt	shank.fluo	2.8	1.41015481090921	1.40917186083034	-0.0106360319408265	1.42079084284762	0.637285003098655	2.61617692055612	-0.0652106825496464	0.0753780077314436	1.68024100695572	2.95831789663798	0.637285003098655	-1.03236937614612	1.68024100695572	2.95831789663798	0.368570016432129	-0.846518227657765	1.41141846851847	1.62538009871622	NA	NA	NA	NA	NA	NA	NA	NA	NA	NA	NA	NA	2.20114294472183	-0.0621669820726144	0.105470591226474
SHANK.FLUO_Arab_Col-0_Kymo_020813-A_CFP.txt	shank.fluo	2.86666666666667	1.37850053095222	1.38216268895031	-0.0422092559505928	1.42070978690038	0.637285003098655	-3.01478353967517	-0.072206605020778	0.0727910815282281	1.5668903813258	2.85755396776111	0.637285003098655	-1.03236937614612	1.5668903813258	2.85755396776111	0.366024117361852	-0.8372050936466	1.641029468328	1.82817052186937	NA	NA	NA	NA	NA	NA	NA	NA	NA	NA	NA	NA	3.00129250881908	-0.11624442571187	0.11739797012759
SHANK.FLUO_Arab_Col-0_Kymo_020813-A_CFP.txt	shank.fluo	2.93333333333333	1.38419118191193	1.38283734091333	-0.0365933823864897	1.420784564296	0.637285003098655	-2.36166920291713	-0.0497447417139676	0.0699676858718715	1.44769572054415	2.74340812034567	0.637285003098655	-1.03236937614612	1.44769572054415	2.74340812034567	0.360984955175575	-0.817043876351566	1.83965943288425	1.96366284144842	NA	NA	NA	NA	NA	NA	NA	NA	NA	NA	NA	NA	-2.44791862202979	-0.0943946524892676	0.122765493114255
SHANK.FLUO_Arab_Col-0_Kymo_020813-A_CFP.txt	shank.fluo	3	1.41207707961701	1.41836961201292	-0.00892106715886039	1.42099814677346	0.637285003098655	-1.70858930923951	-0.00919429326845962	0.0669370303264635	1.32499778425896	2.61563966158227	0.637285003098655	-1.03236937614612	1.32499778425896	2.61563966158227	0.351113802592925	-0.772188278063217	2.02055526090992	2.0402465613567	NA	NA	NA	NA	NA	NA	NA	NA	NA	NA	NA	NA	-1.588368801684	-0.00212086211956082	0.120698495101543
SHANK.FLUO_Arab_Col-0_Kymo_020813-A_CFP.txt	shank.fluo	3.06666666666667	1.46227070998094	1.45864004033722	0.0409526718496334	1.42131803812891	0.646181170219899	-1.09953262092232	0.0289601515429941	0.0637871092499804	1.18332688509655	2.47656036536808	0.646181170219899	-1.04140783749221	1.18332688509655	2.47656036536808	0.339153577511453	-0.714230539477702	2.18897748273625	2.08233540826619	NA	NA	NA	NA	NA	NA	NA	NA	NA	NA	NA	NA	-0.721746343614886	0.0823546349407686	0.109710648113554
SHANK.FLUO_Arab_Col-0_Kymo_020813-A_CFP.txt	shank.fluo	3.13333333333333	1.46938430097532	1.46137614675528	0.0476806707823018	1.42170363019063	0.655201523206281	-0.501874610834351	0.0532037614175395	0.0606876201117309	1.05356543163525	2.3328350593261	0.655201523206281	-1.05166937368378	1.05356543163525	2.3328350593261	0.327600761603141	-0.66409672500488	2.34836641416646	2.11041327164253	NA	NA	NA	NA	NA	NA	NA	NA	NA	NA	NA	NA	0.175934842225206	0.0872385593659743	0.0886063449437823
SHANK.FLUO_Arab_Col-0_Kymo_020813-A_CFP.txt	shank.fluo	3.2	1.42444269428663	1.42480267540801	0.00232814338968178	1.42211455089454	NA	NA	NA	NA	0.934015395915276	2.19442234963486	0.318642501549327	-0.634981791836318	2.47505903988616	2.12770205369024	NA	NA	NA	NA	NA	NA	NA	NA	NA	NA	NA	NA	NA	NA	NA	NA	2.17936567430514	-0.0323138222405818	0.0565229100166708
SHANK.FLUO_Arab_Col-0_Kymo_020813-A_CFP.txt	shank.fluo	3.26666666666667	1.38214743247957	1.39577240369033	-0.0403680578887769	1.42251549036595	0.312084933691285	-2.79737771251896	-0.0533095712111557	0.0566315395538146	2.56111106273947	2.13324206889147	0.312084933691285	-0.621020768363067	2.56111106273947	2.13324206889147	NA	NA	NA	NA	NA	NA	NA	NA	NA	NA	NA	NA	NA	NA	NA	NA	-2.79737771251896	-0.0533095712111557	0.0566315395538146
SHANK.FLUO_Arab_Col-0_Kymo_020813-A_CFP.txt	shank.fluo	3.33333333333333	1.40677431481303	1.40333473391988	-0.0161019204409792	1.42287623525161	0.305662318628315	-1.4557666616947	0.00649435401507412	0.056582779530076	2.63521347885293	2.13075666424089	0.305662318628315	-0.614229395161266	2.63521347885293	2.13075666424089	NA	NA	NA	NA	NA	NA	NA	NA	NA	NA	NA	NA	NA	NA	NA	NA	-1.4557666616947	0.00649435401507412	0.056582779530076
SHANK.FLUO_Arab_Col-0_Kymo_020813-A_CFP.txt	shank.fluo	3.4	1.42588465996549	1.41811974015101	0.00271340424656012	1.42317125571653	0.303550954767664	-0.0841105643052286	0.0562760164458387	0.0564756697190084	2.65178564452716	2.12528951550445	0.303550954767664	-0.613573493779781	2.65178564452716	2.12528951550445	NA	NA	NA	NA	NA	NA	NA	NA	NA	NA	NA	NA	NA	NA	NA	NA	-0.0841105643052286	0.0562760164458387	0.0564756697190084
SHANK.FLUO_Arab_Col-0_Kymo_020813-A_CFP.txt	shank.fluo	3.46666666666667	1.41247749247864	1.40832258711398	-0.010901842730833	1.42337933520708	0.301454175162514	1.30247354231649	0.0149672811819407	0.0564558895421189	2.67668322133503	2.12427875239855	0.301454175162514	-0.613716501841997	2.67668322133503	2.12427875239855	NA	NA	NA	NA	NA	NA	NA	NA	NA	NA	NA	NA	NA	NA	NA	NA	1.30247354231649	0.0149672811819407	0.0564558895421189
SHANK.FLUO_Arab_Col-0_Kymo_020813-A_CFP.txt	shank.fluo	3.53333333333333	1.38439789117393	1.39514615701353	-0.0390837233920465	1.42348161456358	0.301454175162514	2.69631215563688	-0.0511339879464682	0.0566587932607798	2.69595791372071	2.1346303175678	0.301454175162514	-0.613716501841997	2.69595791372071	2.1346303175678	NA	NA	NA	NA	NA	NA	NA	NA	NA	NA	NA	NA	NA	NA	NA	NA	2.69631215563688	-0.0511339879464682	0.0566587932607798
SHANK.FLUO_Arab_Col-0_Kymo_020813-A_CFP.txt	shank.fluo	3.6	1.40836661137931	1.41213429212906	-0.015091824961799	1.42345843633871	0.301454175162514	-2.19389661722992	-0.0333629454594134	0.0571718343628996	2.74500235116787	2.1606397275513	0.301454175162514	-0.613716501841997	2.74500235116787	2.1606397275513	NA	NA	NA	NA	NA	NA	NA	NA	NA	NA	NA	NA	NA	NA	NA	NA	-2.19389661722992	-0.0333629454594134	0.0571718343628996
SHANK.FLUO_Arab_Col-0_Kymo_020813-A_CFP.txt	shank.fluo	3.66666666666667	1.45145563914187	1.44350600933941	0.0281701394662893	1.42328549967318	0.303550954767664	-0.804687291186692	0.0401898626366583	0.0579658739867707	2.79357549548178	2.20043816390273	0.303550954767664	-0.613573493779781	2.79357549548178	2.20043816390273	NA	NA	NA	NA	NA	NA	NA	NA	NA	NA	NA	NA	NA	NA	NA	NA	-0.804687291186692	0.0401898626366583	0.0579658739867707
SHANK.FLUO_Arab_Col-0_Kymo_020813-A_CFP.txt	shank.fluo	3.73333333333333	1.45325211225529	1.44821145144726	0.0303198071390204	1.42293230511387	0.303550954767664	0.575285014970827	0.0494042835413862	0.0588821086595089	2.88258647437209	2.24568924247801	0.303550954767664	-0.613573493779781	2.88258647437209	2.24568924247801	NA	NA	NA	NA	NA	NA	NA	NA	NA	NA	NA	NA	NA	NA	NA	NA	0.575285014970827	0.0494042835413862	0.0588821086595089
SHANK.FLUO_Arab_Col-0_Kymo_020813-A_CFP.txt	shank.fluo	3.8	1.41960066636869	1.42510015560272	-0.00276453227711134	1.42236519864341	0.305662318628315	1.94937815571784	-0.0220470402465641	0.0596505839693476	2.9287118699886	2.2831030910209	0.305662318628315	-0.614229395161266	2.9287118699886	2.2831030910209	NA	NA	NA	NA	NA	NA	NA	NA	NA	NA	NA	NA	NA	NA	NA	NA	1.94937815571784	-0.0220470402465641	0.0596505839693476
SHANK.FLUO_Arab_Col-0_Kymo_020813-A_CFP.txt	shank.fluo	3.86666666666667	1.41563487450219	1.41492521892587	-0.00591683309113323	1.42155170759093	0.305662318628315	-2.96695964422563	-0.0591032772925133	0.0600161000495059	2.96471390023863	2.30072971385166	0.305662318628315	-0.614229395161266	2.96471390023863	2.30072971385166	NA	NA	NA	NA	NA	NA	NA	NA	NA	NA	NA	NA	NA	NA	NA	NA	-2.96695964422563	-0.0591032772925133	0.0600161000495059
SHANK.FLUO_Arab_Col-0_Kymo_020813-A_CFP.txt	shank.fluo	3.93333333333333	1.42556767504976	1.43922195322459	0.00510260579674714	1.42046506925063	0.303550954767664	-1.60049553226058	-0.00177352287742767	0.0597249521312825	2.96570026824469	2.28669815231429	0.303550954767664	-0.613573493779781	2.96570026824469	2.28669815231429	NA	NA	NA	NA	NA	NA	NA	NA	NA	NA	NA	NA	NA	NA	NA	NA	-1.60049553226058	-0.00177352287742767	0.0597249521312825
SHANK.FLUO_Arab_Col-0_Kymo_020813-A_CFP.txt	shank.fluo	4	1.48164438186211	1.46346497586904	0.0625544357329531	1.41908994612678	0.303550954767664	-0.233064178523682	0.0570693077777419	0.0586551517900268	2.8604078537473	2.2345462243138	0.303550954767664	-0.613573493779781	2.8604078537473	2.2345462243138	NA	NA	NA	NA	NA	NA	NA	NA	NA	NA	NA	NA	NA	NA	NA	NA	-0.233064178523682	0.0570693077777419	0.0586551517900268
SHANK.FLUO_Arab_Col-0_Kymo_020813-A_CFP.txt	shank.fluo	4.06666666666667	1.44810959815649	1.44584309961267	0.0306841768532389	1.41742542130088	0.303550954767664	1.13732047367456	0.0238242795992128	0.0567207331150938	2.67484922392945	2.13778292659338	0.303550954767664	-0.613573493779781	2.67484922392945	2.13778292659338	NA	NA	NA	NA	NA	NA	NA	NA	NA	NA	NA	NA	NA	NA	NA	NA	1.13732047367456	0.0238242795992128	0.0567207331150938
SHANK.FLUO_Arab_Col-0_Kymo_020813-A_CFP.txt	shank.fluo	4.13333333333333	1.39724878272176	1.40577655059041	-0.018235833936739	1.41548461665611	0.301454175162514	2.52180012315741	-0.0439393880250316	0.0539796593936394	2.44702691886499	1.99486231468846	0.301454175162514	-0.613716501841997	2.44702691886499	1.99486231468846	NA	NA	NA	NA	NA	NA	NA	NA	NA	NA	NA	NA	NA	NA	NA	NA	2.52180012315741	-0.0439393880250316	0.0539796593936394
SHANK.FLUO_Arab_Col-0_Kymo_020813-A_CFP.txt	shank.fluo	4.2	1.38072255591865	1.39222188174063	-0.0325693599002093	1.41329191581648	0.301454175162514	-2.38059772805884	-0.0365736948693448	0.0505056734464691	2.14219400675314	1.80292148558962	0.301454175162514	-0.613716501841997	2.14219400675314	1.80292148558962	NA	NA	NA	NA	NA	NA	NA	NA	NA	NA	NA	NA	NA	NA	NA	NA	-2.38059772805884	-0.0365736948693448	0.0505056734464691
SHANK.FLUO_Arab_Col-0_Kymo_020813-A_CFP.txt	shank.fluo	4.26666666666667	1.42170174326905	1.40315004892951	0.010824654938655	1.41087708832802	NA	NA	NA	NA	0.608178338226278	1.7552166903445	0.301454175162514	-0.613716501841997	1.8125196185799	1.56182895345123	NA	NA	NA	NA	NA	NA	NA	NA	NA	NA	NA	NA	NA	NA	NA	NA	-0.998232330657942	0.0251699428985127	0.0464571030143266
SHANK.FLUO_Arab_Col-0_Kymo_020813-A_CFP.txt	shank.fluo	4.33333333333333	1.39714799296836	1.40156283692592	-0.0111229542585894	1.40827094722458	NA	NA	NA	NA	0.593413921283443	1.71976103054528	0.303550954767664	-0.613573493779781	1.46680505019744	1.27100249307084	NA	NA	NA	NA	NA	NA	NA	NA	NA	NA	NA	NA	NA	NA	NA	NA	0.362284681700103	0.0392763917171771	0.0420028133460734
SHANK.FLUO_Arab_Col-0_Kymo_020813-A_CFP.txt	shank.fluo	4.4	1.38296195675835	1.38481020422993	-0.022541471170799	1.40550342792678	NA	NA	NA	NA	0.578550360650214	1.67237699924207	0.305662318628315	-0.614229395161266	1.14309968894317	0.92578805029261	NA	NA	NA	NA	NA	NA	NA	NA	NA	NA	NA	NA	NA	NA	NA	NA	1.71142771689119	-0.00522357979613639	0.0372664847896516
SHANK.FLUO_Arab_Col-0_Kymo_020813-A_CFP.txt	shank.fluo	4.46666666666667	1.37804232527557	1.38009962800744	-0.0245578530082599	1.40260017828147	NA	NA	NA	NA	0.555208590128478	1.61296434253661	NA	NA	NA	NA	NA	NA	NA	NA	NA	NA	NA	NA	NA	NA	NA	NA	NA	NA	NA	NA	0	0	0
SHANK.FLUO_Arab_Col-0_Kymo_020813-A_CFP.txt	shank.fluo	4.53333333333333	1.3968865189195	1.39646033252537	-0.00269469773655184	1.39958121665369	NA	NA	NA	NA	0.532100447129412	1.54078454836242	NA	NA	NA	NA	NA	NA	NA	NA	NA	NA	NA	NA	NA	NA	NA	NA	NA	NA	NA	NA	0	0	0
SHANK.FLUO_Arab_Col-0_Kymo_020813-A_CFP.txt	shank.fluo	4.6	1.41720685316764	1.41607918721685	0.0207428850275594	1.39646396813773	NA	NA	NA	NA	0.509571355797349	1.45649186860083	NA	NA	NA	NA	NA	NA	NA	NA	NA	NA	NA	NA	NA	NA	NA	NA	NA	NA	NA	NA	0	0	0
SHANK.FLUO_Arab_Col-0_Kymo_020813-A_CFP.txt	shank.fluo	4.66666666666667	1.42241920048329	1.41958830882152	0.0291517645253345	1.39326743595561	NA	NA	NA	NA	0.493021404720448	1.36438367403262	NA	NA	NA	NA	NA	NA	NA	NA	NA	NA	NA	NA	NA	NA	NA	NA	NA	NA	NA	NA	0	0	0
SHANK.FLUO_Arab_Col-0_Kymo_020813-A_CFP.txt	shank.fluo	4.73333333333333	1.40494389877452	1.40692020757886	0.0149271057608635	1.39001679301132	NA	NA	NA	NA	0.508088244930269	1.29254497553232	NA	NA	NA	NA	NA	NA	NA	NA	NA	NA	NA	NA	NA	NA	NA	NA	NA	NA	NA	NA	0	0	0
SHANK.FLUO_Arab_Col-0_Kymo_020813-A_CFP.txt	shank.fluo	4.8	1.3857068684185	1.39069754752428	-0.00103775809268933	1.38674462650884	NA	NA	NA	NA	0.514603610716569	1.25118319935645	NA	NA	NA	NA	NA	NA	NA	NA	NA	NA	NA	NA	NA	NA	NA	NA	NA	NA	NA	NA	0	0	0
SHANK.FLUO_Arab_Col-0_Kymo_020813-A_CFP.txt	shank.fluo	4.86666666666667	1.38214170198596	1.37492411703525	-0.00134398543458852	1.3834856874182	NA	NA	NA	NA	0.512827123291678	1.20969813950756	NA	NA	NA	NA	NA	NA	NA	NA	NA	NA	NA	NA	NA	NA	NA	NA	NA	NA	NA	NA	0	0	0
SHANK.FLUO_Arab_Col-0_Kymo_020813-A_CFP.txt	shank.fluo	4.93333333333333	1.36079246521248	1.3597844448115	-0.0194799448747386	1.38027241008488	NA	NA	NA	NA	0.503881872811354	1.15971636936021	NA	NA	NA	NA	NA	NA	NA	NA	NA	NA	NA	NA	NA	NA	NA	NA	NA	NA	NA	NA	0	0	0
SHANK.FLUO_Arab_Col-0_Kymo_020813-A_CFP.txt	shank.fluo	5	1.34591989665766	1.35618231215665	-0.0312143494729748	1.3771342461283	NA	NA	NA	NA	0.492467468813364	1.10185709088236	NA	NA	NA	NA	NA	NA	NA	NA	NA	NA	NA	NA	NA	NA	NA	NA	NA	NA	NA	NA	0	0	0
SHANK.FLUO_Arab_Col-0_Kymo_020813-A_CFP.txt	shank.fluo	5.06666666666667	1.37218016935431	1.36612551206316	-0.00191676123719047	1.37409693058917	NA	NA	NA	NA	0.475689120190297	1.03936991227799	NA	NA	NA	NA	NA	NA	NA	NA	NA	NA	NA	NA	NA	NA	NA	NA	NA	NA	NA	NA	0	0	0
SHANK.FLUO_Arab_Col-0_Kymo_020813-A_CFP.txt	shank.fluo	5.13333333333333	1.37542158331902	1.37068988036841	0.00423950361564926	1.37118207970105	NA	NA	NA	NA	0.463794932261264	0.977731152692742	NA	NA	NA	NA	NA	NA	NA	NA	NA	NA	NA	NA	NA	NA	NA	NA	NA	NA	NA	NA	0	0	0
SHANK.FLUO_Arab_Col-0_Kymo_020813-A_CFP.txt	shank.fluo	5.2	1.35929464006598	1.3628268468167	-0.00911031093715224	1.36840495100081	NA	NA	NA	NA	0.453766678078153	0.920889332594951	NA	NA	NA	NA	NA	NA	NA	NA	NA	NA	NA	NA	NA	NA	NA	NA	NA	NA	NA	NA	0	0	0
SHANK.FLUO_Arab_Col-0_Kymo_020813-A_CFP.txt	shank.fluo	5.26666666666667	1.35566212797799	1.36002542661283	-0.0101086644709875	1.36577079244666	NA	NA	NA	NA	0.443718454256757	0.875857152515386	NA	NA	NA	NA	NA	NA	NA	NA	NA	NA	NA	NA	NA	NA	NA	NA	NA	NA	NA	NA	0	0	0
SHANK.FLUO_Arab_Col-0_Kymo_020813-A_CFP.txt	shank.fluo	5.33333333333333	1.37198547653901	1.36939866990084	0.00870944918298396	1.36327602735371	NA	NA	NA	NA	0.44277281037169	0.847182737127529	NA	NA	NA	NA	NA	NA	NA	NA	NA	NA	NA	NA	NA	NA	NA	NA	NA	NA	NA	NA	0	0	0
SHANK.FLUO_Arab_Col-0_Kymo_020813-A_CFP.txt	shank.fluo	5.4	1.37843329602806	1.37494933977293	0.0175200549468029	1.36091324107896	NA	NA	NA	NA	0.44834366905761	0.839435348571444	NA	NA	NA	NA	NA	NA	NA	NA	NA	NA	NA	NA	NA	NA	NA	NA	NA	NA	NA	NA	0	0	0
SHANK.FLUO_Arab_Col-0_Kymo_020813-A_CFP.txt	shank.fluo	5.46666666666667	1.3657404207958	1.36737341131566	0.00706362250594566	1.35867679828756	NA	NA	NA	NA	0.461912185653836	0.856477763840063	NA	NA	NA	NA	NA	NA	NA	NA	NA	NA	NA	NA	NA	NA	NA	NA	NA	NA	NA	NA	0	0	0
SHANK.FLUO_Arab_Col-0_Kymo_020813-A_CFP.txt	shank.fluo	5.53333333333333	1.35114246686706	1.35560242645693	-0.00542595587664631	1.35656842274141	NA	NA	NA	NA	0.773429596009555	0.947373435723748	NA	NA	NA	NA	NA	NA	NA	NA	NA	NA	NA	NA	NA	NA	NA	NA	NA	NA	NA	NA	0	0	0
SHANK.FLUO_Arab_Col-0_Kymo_020813-A_CFP.txt	shank.fluo	5.6	1.35050392516131	1.34562085528142	-0.00409370087111879	1.35459762603012	NA	NA	NA	NA	0.961147996654389	1.28986119179936	NA	NA	NA	NA	NA	NA	NA	NA	NA	NA	NA	NA	NA	NA	NA	NA	NA	NA	NA	NA	0	0	0
SHANK.FLUO_Arab_Col-0_Kymo_020813-A_CFP.txt	shank.fluo	5.66666666666667	1.34277544046709	1.3386675610671	-0.0100001091008397	1.35277554956563	0.414662824188861	-2.85150272277512	-0.045007418841212	0.0469699082327813	1.16275286333244	1.59350411743087	0.414662824188861	-0.929032487335994	1.16275286333244	1.59350411743087	NA	NA	NA	NA	NA	NA	NA	NA	NA	NA	NA	NA	NA	NA	NA	NA	-2.85150272277512	-0.045007418841212	0.0469699082327813
SHANK.FLUO_Arab_Col-0_Kymo_020813-A_CFP.txt	shank.fluo	5.73333333333333	1.33689554619318	1.3470407638063	-0.0142137265789939	1.35110927276987	0.414662824188861	-1.85076237544015	-0.0141842405825462	0.0513320990049311	1.38875629563947	1.84975307664985	0.414662824188861	-0.929032487335994	1.38875629563947	1.84975307664985	NA	NA	NA	NA	NA	NA	NA	NA	NA	NA	NA	NA	NA	NA	NA	NA	-1.85076237544015	-0.0141842405825462	0.0513320990049311
SHANK.FLUO_Arab_Col-0_Kymo_020813-A_CFP.txt	shank.fluo	5.8	1.37267383134258	1.37374709480306	0.0230741759862383	1.34959965535406	0.414662824188861	-0.853222589794851	0.036267692083347	0.0551550676642725	1.60331493370618	2.05701746187544	0.414662824188861	-0.929032487335994	1.60331493370618	2.05701746187544	NA	NA	NA	NA	NA	NA	NA	NA	NA	NA	NA	NA	NA	NA	NA	NA	-0.853222589794851	0.036267692083347	0.0551550676642725
SHANK.FLUO_Arab_Col-0_Kymo_020813-A_CFP.txt	shank.fluo	5.86666666666667	1.39864360868658	1.38794409891485	0.0504007124535853	1.34824289623072	0.414662824188861	0.143506531521607	0.0577088241568646	0.0583081976089181	1.79187301091662	2.21742802285223	0.414662824188861	-0.929032487335994	1.79187301091662	2.21742802285223	NA	NA	NA	NA	NA	NA	NA	NA	NA	NA	NA	NA	NA	NA	NA	NA	0.143506531521607	0.0577088241568646	0.0583081976089181
SHANK.FLUO_Arab_Col-0_Kymo_020813-A_CFP.txt	shank.fluo	5.93333333333333	1.36301403022598	1.36361234457279	0.0159782840846002	1.3470357461391	0.411798538838685	1.13244947290015	0.0257620875037264	0.0606961960602503	1.96120246309635	2.33324277359348	0.411798538838685	-0.926750273488225	1.96120246309635	2.33324277359348	NA	NA	NA	NA	NA	NA	NA	NA	NA	NA	NA	NA	NA	NA	NA	NA	1.13244947290015	0.0257620875037264	0.0606961960602503
SHANK.FLUO_Arab_Col-0_Kymo_020813-A_CFP.txt	shank.fluo	6	1.31875598879947	1.32434763750885	-0.0272205850949212	1.34597657389209	0.411798538838685	2.13621839126854	-0.0333757093918228	0.0622945851850881	2.06585615613261	2.40824409898839	0.411798538838685	-0.926750273488225	2.06585615613261	2.40824409898839	NA	NA	NA	NA	NA	NA	NA	NA	NA	NA	NA	NA	NA	NA	NA	NA	2.13621839126854	-0.0333757093918228	0.0622945851850881
SHANK.FLUO_Arab_Col-0_Kymo_020813-A_CFP.txt	shank.fluo	6.06666666666667	1.30704592184571	1.31050782983249	-0.0380144316102168	1.34506035345363	0.408954038552635	3.14133357767734	-0.0631095528403442	0.0631095549583112	2.14164116266749	2.44574746694783	0.408954038552635	-0.924334274668006	2.14164116266749	2.44574746694783	NA	NA	NA	NA	NA	NA	NA	NA	NA	NA	NA	NA	NA	NA	NA	NA	3.14133357767734	-0.0631095528403442	0.0631095549583112
SHANK.FLUO_Arab_Col-0_Kymo_020813-A_CFP.txt	shank.fluo	6.13333333333333	1.33237914613932	1.32570792366614	-0.0118958986557292	1.34427504479275	0.403323847455246	-2.12631545584009	-0.0333268835113878	0.0631927701344107	2.19089148236672	2.44954958663703	0.403323847455246	-0.918965564452742	2.19089148236672	2.44954958663703	NA	NA	NA	NA	NA	NA	NA	NA	NA	NA	NA	NA	NA	NA	NA	NA	-2.12631545584009	-0.0333268835113878	0.0631927701344107
SHANK.FLUO_Arab_Col-0_Kymo_020813-A_CFP.txt	shank.fluo	6.2	1.35005945312901	1.34867480061239	0.00645648920707523	1.34360296391965	0.400537886138597	-1.09614415229125	0.0286326365473252	0.0626494822645459	2.17517015858599	2.42463574187318	0.400537886138597	-0.915937919890543	2.17517015858599	2.42463574187318	NA	NA	NA	NA	NA	NA	NA	NA	NA	NA	NA	NA	NA	NA	NA	NA	-1.09614415229125	0.0286326365473252	0.0626494822645459
SHANK.FLUO_Arab_Col-0_Kymo_020813-A_CFP.txt	shank.fluo	6.26666666666667	1.35652469567509	1.36688700028763	0.0134968016695502	1.34302789400327	0.397771168862455	-0.0537437307167019	0.0615068151907441	0.0615957500119303	2.12391224724494	2.3756921899023	0.397771168862455	-0.912627544158015	2.12391224724494	2.3756921899023	NA	NA	NA	NA	NA	NA	NA	NA	NA	NA	NA	NA	NA	NA	NA	NA	-0.0537437307167019	0.0615068151907441	0.0615957500119303
SHANK.FLUO_Arab_Col-0_Kymo_020813-A_CFP.txt	shank.fluo	6.33333333333333	1.37624113742226	1.36826950103855	0.0336980842735214	1.34254305314646	0.395023562698522	1.00130341139153	0.0324439253935889	0.0601699196432646	2.04727013223899	2.308115427659	0.395023562698522	-0.908992048359729	2.04727013223899	2.308115427659	NA	NA	NA	NA	NA	NA	NA	NA	NA	NA	NA	NA	NA	NA	NA	NA	1.00130341139153	0.0324439253935889	0.0601699196432646
SHANK.FLUO_Arab_Col-0_Kymo_020813-A_CFP.txt	shank.fluo	6.4	1.35089562926379	1.34230941319904	0.00874332175080084	1.3421523075107	0.389585156578765	2.07407132602058	-0.0282300764905	0.058532551268785	1.97690563497996	2.22850889364105	0.389585156578765	-0.900574139367495	1.97690563497996	2.22850889364105	0.250001839629643	-0.816193352657036	1.21240201871467	0.601200282719435	NA	NA	NA	NA	NA	NA	NA	NA	NA	NA	NA	NA	1.67231740898584	-0.00791125162866946	0.0780612007687794
SHANK.FLUO_Arab_Col-0_Kymo_020813-A_CFP.txt	shank.fluo	6.46666666666667	1.30284567944398	1.31438226158922	-0.0390179073413273	1.34186358678301	0.386894095332034	-3.12861510624745	-0.0567647427117478	0.0567695231135214	1.87851471453137	2.14026381245802	0.386894095332034	-0.89570813615267	1.87851471453137	2.14026381245802	0.260618357961196	-0.759791817691232	1.40123465048211	0.892271459412074	NA	NA	NA	NA	NA	NA	NA	NA	NA	NA	NA	NA	2.93722540816841	-0.0882998141775919	0.0901764218975149
SHANK.FLUO_Arab_Col-0_Kymo_020813-A_CFP.txt	shank.fluo	6.53333333333333	1.31270612935066	1.32236089314172	-0.0289741619602229	1.3416802913086	0.384221622603144	-2.03778203586617	-0.0247383201356356	0.0549500150071168	1.77793680168195	2.04627031791333	0.384221622603144	-0.890352302206983	1.77793680168195	2.04627031791333	0.275478306066468	-0.680847501383463	1.45946497043925	1.06300351955503	NA	NA	NA	NA	NA	NA	NA	NA	NA	NA	NA	NA	-2.065060304869	-0.0445837041352376	0.0939823404063275
SHANK.FLUO_Arab_Col-0_Kymo_020813-A_CFP.txt	shank.fluo	6.6	1.36719661018154	1.35036726322178	0.0255993951703685	1.3415972150089	0.384221622603144	-0.946283284897706	0.0310528385150725	0.0531088018527464	1.66078608064535	1.94793253205652	0.384221622603144	-0.890352302206983	1.66078608064535	1.94793253205652	NA	NA	NA	NA	NA	NA	NA	NA	NA	NA	NA	NA	NA	NA	NA	NA	-0.946283284897706	0.0310528385150725	0.0531088018527464
SHANK.FLUO_Arab_Col-0_Kymo_020813-A_CFP.txt	shank.fluo	6.66666666666667	1.35279918550899	1.35227495379854	0.0111959943409392	1.34160319116578	0.381567609991823	0.157027085639817	0.0506829531213098	0.0513142955080456	1.56623628819662	1.8487521640685	0.381567609991823	-0.884472794437022	1.56623628819662	1.8487521640685	0.281266690863141	-0.656048531056564	1.23955830849556	0.869964914233038	NA	NA	NA	NA	NA	NA	NA	NA	NA	NA	NA	NA	0.421745081732691	0.0762055894017337	0.0835243271269833
SHANK.FLUO_Arab_Col-0_Kymo_020813-A_CFP.txt	shank.fluo	6.73333333333333	1.32103137894876	1.32847594044353	-0.0206572898909311	1.34168866883741	0.384221622603144	1.24595726883934	0.0158357772386912	0.0496176292976693	1.44961511588737	1.7517361789942	0.384221622603144	-0.890352302206983	1.44961511588737	1.7517361789942	NA	NA	NA	NA	NA	NA	NA	NA	NA	NA	NA	NA	NA	NA	NA	NA	1.24595726883934	0.0158357772386912	0.0496176292976693
SHANK.FLUO_Arab_Col-0_Kymo_020813-A_CFP.txt	shank.fluo	6.8	1.31339284746872	1.31521694034804	-0.0284579008433331	1.34185074830977	0.384221622603144	2.34227865767946	-0.0335389653794195	0.0481053214300619	1.36259543781932	1.66242355621092	0.384221622603144	-0.890352302206983	1.36259543781932	1.66242355621092	NA	NA	NA	NA	NA	NA	NA	NA	NA	NA	NA	NA	NA	NA	NA	NA	2.34227865767946	-0.0335389653794195	0.0481053214300619
SHANK.FLUO_Arab_Col-0_Kymo_020813-A_CFP.txt	shank.fluo	6.86666666666667	1.32984500089964	1.32419358249815	-0.0122463599903585	1.3420913608877	NA	NA	NA	NA	0.327787794776781	1.60908425570501	0.384221622603144	-0.890352302206983	1.28973233553281	1.58313796183754	NA	NA	NA	NA	NA	NA	NA	NA	NA	NA	NA	NA	NA	NA	NA	NA	-2.84627039022715	-0.0447753548062236	0.0468014652191275
SHANK.FLUO_Arab_Col-0_Kymo_020813-A_CFP.txt	shank.fluo	6.93333333333333	1.33901183697222	1.34114291708474	-0.00340068557065261	1.34241252254059	NA	NA	NA	NA	0.345382098374845	1.67953403834181	0.384221622603144	-0.890352302206983	1.23066281085708	1.51550180682921	NA	NA	NA	NA	NA	NA	NA	NA	NA	NA	NA	NA	NA	NA	NA	NA	-1.75345429449846	-0.00830424515680927	0.0457171547744673
SHANK.FLUO_Arab_Col-0_Kymo_020813-A_CFP.txt	shank.fluo	7	1.35641230357493	1.35652920400654	0.0135981948918677	1.34281410868079	NA	NA	NA	NA	0.363506968213035	1.74829130720841	0.384221622603144	-0.890352302206983	1.18391579412581	1.45963274778837	NA	NA	NA	NA	NA	NA	NA	NA	NA	NA	NA	NA	NA	NA	NA	NA	-0.661774554092201	0.0353747727735631	0.044840460369229
SHANK.FLUO_Arab_Col-0_Kymo_020813-A_CFP.txt	shank.fluo	7.06666666666667	1.36541515314062	1.36701600291442	0.0221164304333253	1.34329872270502	NA	NA	NA	NA	0.382038325325584	1.81494183462991	0.384221622603144	-0.890352302206983	1.1469751803811	1.41390044762386	NA	NA	NA	NA	NA	NA	NA	NA	NA	NA	NA	NA	NA	NA	NA	NA	0.429730227134405	0.040122491904849	0.0441353592229019
SHANK.FLUO_Arab_Col-0_Kymo_020813-A_CFP.txt	shank.fluo	7.13333333333333	1.36686250099132	1.36480178001794	0.0229827284598422	1.34387977252919	NA	NA	NA	NA	0.400824718672394	1.87906040600051	0.384221622603144	-0.890352302206983	1.1163113965347	1.37480579968143	NA	NA	NA	NA	NA	NA	NA	NA	NA	NA	NA	NA	NA	NA	NA	NA	1.52157327765853	0.00214237483048933	0.0435413945788784
SHANK.FLUO_Arab_Col-0_Kymo_020813-A_CFP.txt	shank.fluo	7.2	1.35315110721677	1.34830960853643	0.00856555849416045	1.34458554872032	NA	NA	NA	NA	0.418239104441896	1.94041688146346	0.384221622603144	-0.890352302206983	1.08745565705495	1.33702284838668	NA	NA	NA	NA	NA	NA	NA	NA	NA	NA	NA	NA	NA	NA	NA	NA	2.61313317539814	-0.0371125195668799	0.0429749553393198
SHANK.FLUO_Arab_Col-0_Kymo_020813-A_CFP.txt	shank.fluo	7.26666666666667	1.33476810924043	1.33919782379776	-0.0106864013687103	1.34545451060684	NA	NA	NA	NA	0.437108658381646	1.99889330890853	0.384221622603144	-0.890352302206983	1.05517979491167	1.29355511924144	0.277394409213853	-0.672115863306252	1.21639591327482	0.814336779998084	NA	NA	NA	NA	NA	NA	NA	NA	NA	NA	NA	NA	-2.90422193530519	-0.0713205570298144	0.0733781082567041
SHANK.FLUO_Arab_Col-0_Kymo_020813-A_CFP.txt	shank.fluo	7.33333333333333	1.34627996883688	1.35864925092827	-0.000243035084174484	1.34652300391876	NA	NA	NA	NA	0.455706491380343	2.05376634584337	0.277394409213853	-0.672115863306252	1.5212602112109	1.13699085235745	NA	NA	NA	NA	NA	NA	NA	NA	NA	NA	NA	NA	NA	NA	NA	NA	-1.80644887910837	-0.00936165754617692	0.0400966065085244
SHANK.FLUO_Arab_Col-0_Kymo_020813-A_CFP.txt	shank.fluo	7.4	1.39761879763091	1.38276844932281	0.0498021968376577	1.34781660079096	NA	NA	NA	NA	0.472318069867303	2.10542015538191	0.273575438410316	-0.689974059982663	1.74480074313813	1.3064993815917	NA	NA	NA	NA	NA	NA	NA	NA	NA	NA	NA	NA	NA	NA	NA	NA	-0.338072550300533	0.0401157654970205	0.0425227354461467
SHANK.FLUO_Arab_Col-0_Kymo_020813-A_CFP.txt	shank.fluo	7.46666666666667	1.37998400296249	1.37173921229829	0.0306346019734375	1.34934940098676	NA	NA	NA	NA	0.489993969522502	2.1531328115953	0.266094503660279	-0.729241079936848	1.84743648919955	1.33280846603331	NA	NA	NA	NA	NA	NA	NA	NA	NA	NA	NA	NA	NA	NA	NA	NA	1.17010575779534	0.016738100935759	0.0429122322112528
SHANK.FLUO_Arab_Col-0_Kymo_020813-A_CFP.txt	shank.fluo	7.53333333333333	1.32639698060802	1.34207981654796	-0.0247327051034396	1.35112968570916	NA	NA	NA	NA	0.505294156132489	2.1974923127472	0.257030348012689	-0.779696290882498	1.79110041519932	1.21882232331163	NA	NA	NA	NA	NA	NA	NA	NA	NA	NA	NA	NA	NA	NA	NA	NA	2.76006080018135	-0.0382839798698317	0.0412500502802651
SHANK.FLUO_Arab_Col-0_Kymo_020813-A_CFP.txt	shank.fluo	7.6	1.3329914665108	1.33912648543624	-0.0201757837720758	1.35316725028057	NA	NA	NA	NA	0.519602480029975	2.2377771345594	0.435278484629306	-0.943323848242382	1.0307155013272	1.52022205049884	0.241485859196315	-0.851572549502393	1.64068807983633	0.970465085825722	NA	NA	NA	NA	NA	NA	NA	NA	NA	NA	NA	NA	-2.88114427296818	-0.046462313826205	0.0480839642215117
SHANK.FLUO_Arab_Col-0_Kymo_020813-A_CFP.txt	shank.fluo	7.66666666666667	1.37757778999156	1.3579406889081	0.0221034111644229	1.35547437882483	NA	NA	NA	NA	0.534855555048596	2.27417254022893	0.230048605460698	-0.875386841486532	1.37716920912401	0.626262289708304	NA	NA	NA	NA	NA	NA	NA	NA	NA	NA	NA	NA	NA	NA	NA	NA	0.0668845195815231	0.0335168478803105	0.0335919573385649
SHANK.FLUO_Arab_Col-0_Kymo_020813-A_CFP.txt	shank.fluo	7.73333333333333	1.35845480003553	1.366862808425	0.0003937373130428	1.35806106272017	NA	NA	NA	NA	0.547157476913692	2.30697932893028	0.220677372919262	-0.869624344577779	1.11531903447863	0.246088314884919	NA	NA	NA	NA	NA	NA	NA	NA	NA	NA	NA	NA	NA	NA	NA	NA	1.99940938505004	-0.0122376807787252	0.0294451265434295
SHANK.FLUO_Arab_Col-0_Kymo_020813-A_CFP.txt	shank.fluo	7.8	1.35914437583943	1.36539968892504	-0.00178521715186187	1.36092959298898	NA	NA	NA	NA	0.558184022207956	2.33576404378657	NA	NA	NA	NA	NA	NA	NA	NA	NA	NA	NA	NA	NA	NA	NA	NA	NA	NA	NA	NA	0	0	0
SHANK.FLUO_Arab_Col-0_Kymo_020813-A_CFP.txt	shank.fluo	7.86666666666667	1.36934650625443	1.36182260790156	0.00527318434598186	1.36407332190614	NA	NA	NA	NA	1.83320420417594	2.56232309544822	NA	NA	NA	NA	NA	NA	NA	NA	NA	NA	NA	NA	NA	NA	NA	NA	NA	NA	NA	NA	0	0	0
SHANK.FLUO_Arab_Col-0_Kymo_020813-A_CFP.txt	shank.fluo	7.93333333333333	1.35005659374536	1.34997457307675	-0.0174243114636244	1.36748090520667	NA	NA	NA	NA	2.0801066962279	2.78605082970717	NA	NA	NA	NA	NA	NA	NA	NA	NA	NA	NA	NA	NA	NA	NA	NA	NA	NA	NA	NA	0	0	0
SHANK.FLUO_Arab_Col-0_Kymo_020813-A_CFP.txt	shank.fluo	8	1.32246534556811	1.32966754361471	-0.0486766149007001	1.37114196046647	NA	NA	NA	NA	2.33675283352941	2.96764103836503	NA	NA	NA	NA	NA	NA	NA	NA	NA	NA	NA	NA	NA	NA	NA	NA	NA	NA	NA	NA	0	0	0
SHANK.FLUO_Arab_Col-0_Kymo_020813-A_CFP.txt	shank.fluo	8.06666666666667	1.31773069810737	1.30926570135066	-0.0573159314700939	1.37504662957513	NA	NA	NA	NA	2.54588014251974	3.10500700883396	NA	NA	NA	NA	NA	NA	NA	NA	NA	NA	NA	NA	NA	NA	NA	NA	NA	NA	NA	NA	0	0	0
SHANK.FLUO_Arab_Col-0_Kymo_020813-A_CFP.txt	shank.fluo	8.13333333333333	1.31854375273133	1.30869713376404	-0.0606329819384635	1.37917673466744	NA	NA	NA	NA	2.69139814491936	3.19886837579151	NA	NA	NA	NA	NA	NA	NA	NA	NA	NA	NA	NA	NA	NA	NA	NA	NA	NA	NA	NA	0	0	0
SHANK.FLUO_Arab_Col-0_Kymo_020813-A_CFP.txt	shank.fluo	8.2	1.3154358665978	1.35516236683184	-0.0680621800661356	1.38349804666158	NA	NA	NA	NA	2.7622614361417	3.24999529669686	NA	NA	NA	NA	NA	NA	NA	NA	NA	NA	NA	NA	NA	NA	NA	NA	NA	NA	NA	NA	0	0	0
