# Supplementary material for: Oscillatory signatures underlie growth regimes in Arabidopsis pollen tubes: computational methods to estimate tip location, periodicity, and synchronization in growing cells
Source: J Exp Bot. 2017 Mar 28;68(12):3267–81. doi: 10.1093/jxb/erx032 (PMC5853864; doi:10.1093/jxb/erx032)
Supplement: supplementary_dataset_S1 [file erx032_suppl_supplementary_dataset_s1.zip › CHUKNORRIS-master/out_exs/ratio_kymo/RatioKymoTimeSeries_Arab_Col-0_Kymo_020813-A_CFP.txt.csv]

time	tip.loc.raw	tip.loc.smth	growth.raw	growth.smth	tip.fluo	shank.fluo
0	124.107773308636	124.137167178638	NA	NA	1.67727478597003	1.45976231326621
0.0666666666666667	124.766800944964	124.770898583638	2.13526338128255	2.05330306056132	1.71093876007245	1.46644439752489
0.133333333333333	125.508944684509	125.44078534738	2.4045613011447	2.17044718214612	1.78144774014286	1.43472023119728
0.2	126.147822437047	126.149950256809	2.06997733465728	2.29770919901105	1.71957145232604	1.37674052907468
0.266666666666667	126.982589680897	126.899219775636	2.70466340018574	2.4276489756588	1.75490979048295	1.45838662362579
0.333333333333333	127.680139074071	127.68100492791	2.26007468241931	2.53300031085756	1.80573955121912	1.39658920709204
0.4	128.308932632431	128.55263214047	2.03730433375132	2.82409047286609	1.69874960186747	1.37682764712243
0.466666666666667	129.671546698352	129.479782301721	4.41489818848083	3.00398599260517	1.75199213054665	1.43318774622236
0.533333333333333	130.458166154459	130.448577084376	2.54866355679458	3.13891544049377	1.79508630351891	1.44080933103859
0.6	131.317699190678	131.382516953748	2.78490508754361	3.02598478950175	1.76730458532361	1.45481752162942
0.666666666666667	132.267489715057	132.211385179307	3.07734124458947	2.68555045704521	1.76791328491057	1.4467112204181
0.733333333333333	133.016491933125	132.98559037348	2.42678291558773	2.50844108742782	1.75414368895441	1.41077504192489
0.8	133.668341126936	133.723152255542	2.11200507677938	2.38971598668237	1.69367580186437	1.39717736376954
0.866666666666667	134.421920632752	134.385675856518	2.44161342401298	2.14659038015727	1.69970606687988	1.49347974232775
0.933333333333333	135.112827327038	135.028545440675	2.23855219852865	2.08291095293017	1.7327727648478	1.41918301839995
1	135.730691183614	135.770539839305	2.00189187044689	2.40407743344265	1.74844156009992	1.43484640971054
1.06666666666667	136.460137343018	136.667189295399	2.36342087483823	2.90516306738469	1.77714019206586	1.4160436276841
1.13333333333333	137.771880717549	137.723576357528	4.25007608009261	3.42271626542545	1.86846539911332	1.44360532442001
1.2	139.033805227657	138.913346327545	4.08866191316427	3.85487968802356	1.83527005388474	1.44003921482127
1.26666666666667	140.020987591758	140.119026260563	3.19849159051464	3.90642830225734	1.82368605950747	1.43788946235522
1.33333333333333	141.30887608863	141.217319306784	4.17278577552325	3.55849253391108	1.75774804426622	1.39473070757789
1.4	142.280871512573	142.231514536918	3.14928558548065	3.2860138437324	1.77738008739662	1.4245655854985
1.46666666666667	143.188399304155	143.237219235589	2.94040910281086	3.25850434349252	1.75584356891265	1.43111096620709
1.53333333333333	144.120952782476	144.239121203473	3.02149285338248	3.24618341588542	1.82510936586601	1.41959264141597
1.6	145.359314809594	145.245114449938	4.01231897346305	3.25943924440463	1.75528925083223	1.44244639124618
1.66666666666667	146.29086122163	146.271871191177	3.0182299374712	3.32671340350698	1.7458905467996	1.43008623598648
1.73333333333333	147.259281232027	147.307709639764	3.13770117050663	3.35613832603082	1.71393576372342	1.42421732427084
1.8	148.230982145896	148.328550011074	3.14833136665669	3.30754424069179	1.65349555000816	1.53936135931623
1.86666666666667	149.423206865528	149.321964154769	3.86283312832572	3.21868268726796	1.87649440062086	1.45526320400438
1.93333333333333	150.26700338347	150.245125769922	2.73391843785747	2.99106301948851	1.69062731267145	1.43915506369434
2	151.041960141733	151.026055186789	2.5108761708664	2.53022771016784	1.8102218779846	1.46398867502507
2.06666666666667	151.694312387395	151.662395465883	2.11363497533965	2.06175586740964	1.58465211739732	1.44682890929042
2.13333333333333	152.273298393634	152.24917997067	1.87592681892097	1.90119411798551	1.7458971362703	1.35716856062174
2.2	152.789682281236	152.895787265892	1.67309463989245	2.0950212152721	1.66634305191994	1.38263094651453
2.26666666666667	153.618489468009	153.670266954322	2.68535269009772	2.50933045458557	1.67658630514091	1.37346784368615
2.33333333333333	154.529676174756	154.567665058426	2.95226406478003	2.90758870265848	1.80730646606461	1.43537719145558
2.4	155.568097442833	155.492519989981	3.36450671541427	2.9965494001932	1.63540753090545	1.42078901262415
2.46666666666667	156.385338909774	156.315424404241	2.64787951496047	2.66622758319204	1.9227850907473	1.41357431575337
2.53333333333333	157.021993523756	156.985914875059	2.06277431905075	2.17240320575134	1.75807619849715	1.47584080970963
2.6	157.537846633601	157.555764590573	1.67137490881075	1.84632504511126	1.86886460110643	1.42238787917664
2.66666666666667	158.023840229602	158.10035484917	1.57462945690851	1.76448387424694	1.7545019314063	1.45827563948659
2.73333333333333	158.747087932564	158.70007016874	2.34333774579864	1.94309022942928	1.78785552690074	1.43454540388747
2.8	159.385004729311	159.410342915865	2.06686381771428	2.30129861641399	1.70784653671404	1.42075193881674
2.86666666666667	160.115569054674	160.192575566738	2.367043756026	2.53445021571391	1.84544509532991	1.37100691904979
2.93333333333333	161.136627453286	161.025434684874	3.3082506537315	2.69848103280051	1.71916983550782	1.37643486611173
3	161.927743866041	161.946712856466	2.56323379076922	2.98496062280201	1.89848284051312	1.43127356880637
3.06666666666667	162.699517361906	162.881020835536	2.50056233384649	3.0271774726544	1.74498868421398	1.4294775205628
3.13333333333333	163.989554644374	163.770591384243	4.1797478859778	2.88222725879132	1.74706590855347	1.51319729721866
3.2	164.650796567214	164.62712682591	2.14243771608425	2.77519281824593	1.92389009455691	1.40059234462066
3.26666666666667	165.221760879285	165.376927026406	1.84993636135838	2.42936839540995	1.80336287458396	1.37629100399019
3.33333333333333	166.283193114335	166.039252085135	3.43906273163914	2.14594709910703	1.6211518301401	1.41655463898466
3.4	166.621508758522	166.771605998843	1.09614979179374	2.37284205984835	1.71342154263095	1.42192542348517
3.46666666666667	167.463193400395	167.61660263753	2.72707591504637	2.73780685427458	1.83801231186778	1.41939772375734
3.53333333333333	168.648210034502	168.543366917593	3.83947877985756	3.00273572945399	1.75718506354522	1.38477597367597
3.6	169.558945957766	169.53428933616	2.95080351682887	3.21060944552947	1.68804599626886	1.38333796215441
3.66666666666667	170.505713988828	170.479103288851	3.0675483027696	3.06121704781164	1.70166914034228	1.48524979882457
3.73333333333333	171.368654122806	171.342155977886	2.79594415583066	2.79630883657762	1.86064163993184	1.43707609388177
3.8	172.113601324205	172.197404343193	2.41364457642671	2.77102266381111	1.72563775561334	1.42231437576498
3.86666666666667	172.979580408789	173.020626112389	2.80579041961242	2.66725581985241	1.82046144286101	1.41531849306274
3.93333333333333	173.949894274888	173.783795747236	3.14383730275146	2.47268564346671	1.79022658914637	1.42552850384173
4	174.523044382862	174.519393999384	1.85701838598854	2.383353784521	1.61520845605452	1.45829389351015
4.06666666666667	175.083256964256	175.246409093965	1.81510052817933	2.35554417376087	1.68246753840307	1.51845769339083
4.13333333333333	176.030851213186	175.993904611054	3.07022526601349	2.4219011727742	1.6833864471557	1.30895878587016
4.2	176.816479651676	176.792231253621	2.54545263890497	2.58659508677829	1.68656875606169	1.44228370394017
4.26666666666667	177.622747675373	177.592708224213	2.61232532840747	2.59356219473447	1.67147793212647	1.38939611574729
4.33333333333333	178.319891764151	178.336249525633	2.25876148766466	2.40908943096577	1.77175295821698	1.41719876021197
4.4	179.072958325889	179.064878594881	2.43995147443001	2.36077348557628	1.42273374845913	1.37490705272632
4.46666666666667	179.708958284362	179.794785723461	2.06065322145195	2.36491442464635	1.98188195760517	1.37097766004099
4.53333333333333	180.498637382169	180.482066231984	2.55857686015586	2.22680328050512	1.55094554321752	1.40972343358707
4.6	181.191837730717	181.074996127293	2.24598368650165	1.92110531232859	1.37007181662083	1.40411644797664
4.66666666666667	181.477570351812	181.538241980525	0.92577969273296	1.50092629263477	1.55871440327151	1.43310037290257
4.73333333333333	181.919706652308	181.873326641774	1.43253089846954	1.08568133922602	1.98858116257363	1.40636984228356
4.8	182.002598982067	182.089781388987	0.268572889156628	0.701317926518406	1.34021085993038	1.3717189687415
4.86666666666667	182.364935897946	182.225759468358	1.1739792165248	0.440571832703733	1.34468118705658	1.39537823569447
4.93333333333333	182.319084454137	182.355622633918	-0.148559640822122	0.420759383538793	1.80629076909284	1.36272516606891
5	182.366862701889	182.534221114394	0.154802526059428	0.578662827313315	1.68278524945244	1.33027564974521
5.06666666666667	182.727993633393	182.716299714053	1.17007180182416	0.589938486544488	1.32492322929997	1.37953393652251
5.13333333333333	183.068616694563	182.875786244659	1.10362587127442	0.516739708379441	1.37961605721666	1.38973599903703
5.2	182.987028324533	183.006994801629	-0.264348032253907	0.42511847996386	1.8043160018849	1.33519645603037
5.26666666666667	182.877435418015	183.069508185707	-0.355083318567709	0.202544677193195	1.62854423599468	1.37530449212568
5.33333333333333	183.21979819605	183.083569864934	1.10926259045076	0.0455601359918886	1.38288534122892	1.35787800347805
5.4	183.127655694937	183.083619099651	-0.29854363859925	0.000159521515202648	1.37127539187788	1.3846957945424
5.46666666666667	183.094603685009	183.094477649468	-0.107089206258696	0.0351819294386109	1.5708529859186	1.37513771588813
5.53333333333333	183.008241646222	183.149822538209	-0.279814819273252	0.179318601761814	1.89167475838968	1.32955298607801
5.6	183.178089886693	183.256760813578	0.550311865941201	0.346482257898802	1.38440929723632	1.36979073983872
5.66666666666667	183.566148505	183.334377791647	1.25731807254313	0.251480638901719	1.32743349190407	1.33856445848565
5.73333333333333	183.397964513914	183.343016873513	-0.544919662982579	0.0279908066646967	1.3503257359064	1.32795154596833
5.8	183.209919217498	183.313240582138	-0.609270709338765	-0.096475809357351	1.78555167301809	1.37558459497003
5.86666666666667	183.092458802445	183.286901599785	-0.380574211438098	-0.085338855940956	1.88389616048187	1.40345704171311
5.93333333333333	183.549075677004	183.331258599055	1.47944826252485	0.14371760913273	1.30948159509374	1.37119629402963
6	183.348816661612	183.414201992589	-0.648843415309011	0.268738336860809	1.24910281173341	1.30066380725539
6.06666666666667	183.497271948161	183.449608055276	0.480998245979668	0.114716386634217	1.33685532268404	1.31951151754011
6.13333333333333	183.412297430662	183.427691066463	-0.275319221161463	-0.0710115040117728	1.56464705709748	1.32147314103195
6.2	183.414375997236	183.426953822641	0.00673459934882699	-0.00238868546674099	1.92616937115799	1.36145311555233
6.26666666666667	183.449957182178	183.48747944213	0.115283786415962	0.196104278183655	1.57145615465544	1.3533494836559
6.33333333333333	183.513265053077	183.571952353427	0.205118831177298	0.273694006533367	1.4085974717615	1.35837172332967
6.4	183.730232516972	183.605147290437	0.702979139338761	0.107552293007074	1.3425553511557	1.39667622331021
6.46666666666667	183.672858441758	183.570391963635	-0.185893208550044	-0.112607988701031	1.75273874771987	1.25738136694881
6.53333333333333	183.435945349059	183.550689911115	-0.767603395518458	-0.0638350639083274	2.04414234243696	1.32151398400915
6.6	183.380193782862	183.590216848978	-0.180636245262607	0.128068108741637	1.44599277683431	1.38228173902262
6.66666666666667	183.795526357185	183.656331380237	1.34568626279013	0.214212469684374	1.34159157836675	1.34677119380678
6.73333333333333	183.868559558469	183.694219484663	0.236629105858232	0.122758253988876	1.43387514973184	1.31710821367136
6.8	183.636375814163	183.662984758085	-0.752280207409285	-0.101201170039282	1.78265667963332	1.31748129160119
6.86666666666667	183.39735942605	183.583194373266	-0.774418116830411	-0.258522522414055	1.84510637104877	1.32135536155555
6.93333333333333	183.606042868652	183.553884313381	0.676138736380824	-0.0949652095383087	1.38445442465876	1.35505584707699
7	183.594995242097	183.585706250685	-0.0357945420356336	0.103103745126894	1.3752824613461	1.33514355769493
7.06666666666667	183.684717646131	183.598187004955	0.290702473238363	0.0404379059289859	1.54146437150724	1.38561621574297
7.13333333333333	183.611621503558	183.591173427553	-0.236833036954893	-0.0227241380662433	2.04257099176171	1.35548274987074
7.2	183.448739643201	183.621287794077	-0.527740648075024	0.0975711799382707	1.50121889441486	1.35493654537211
7.26666666666667	183.731577849573	183.701514726093	0.916401728246849	0.259936944497654	1.42971276184183	1.34703941472697
7.33333333333333	183.916083986927	183.826924660819	0.597803759657016	0.406330822122369	1.3705337261719	1.31793753501912
7.4	183.913757143881	183.946595721273	-0.00753902033313301	0.387736748961144	1.47076022183782	1.41243577960464
7.46666666666667	183.987617793727	183.983385008483	0.239310056573066	0.119198063137407	1.81573980959646	1.40889279461115
7.53333333333333	184.058757464477	183.989895186073	0.230494027162994	0.0210931121047828	1.94723398650357	1.27723959352459
7.6	183.905250105271	184.026850579051	-0.497367067479967	0.1197362493117	1.48555248149851	1.36117599534457
7.66666666666667	184.023114599874	184.040847020564	0.381883437667454	0.0453487644261977	1.33857442713333	1.36883399334982
7.73333333333333	184.212342753341	184.032304368399	0.613103191025083	-0.0276783724096669	1.3539563580706	1.37275021606679
7.8	183.974291087455	184.04313725137	-0.77129239655679	0.0350987683188444	1.60834372636935	1.33241061642925
7.86666666666667	183.906368722413	184.041103682299	-0.220069889104162	-0.00658880649615038	1.97703788148819	1.39213006167778
7.93333333333333	184.213096862044	184.083405834934	0.993805613695435	0.137059862882016	1.5408119241692	1.35057613489617
8	184.131255190053	184.175716270494	-0.265168735926368	0.299087749734266	1.35906024290702	1.30099055424157
8.06666666666667	184.221868974582	184.301770132871	0.293590564762184	0.408417161231596	1.36925999427476	1.34333231189957
8.13333333333333	184.604815071837	184.462570872968	1.2407533969759	0.520997774730981	1.37267610669187	1.29990759462911
8.2	184.597355387211	184.658991443467	-0.0241695348425819	0.636406773249065	1.53697363307815	1.32403208701265
