# Supplementary material for: Oscillatory signatures underlie growth regimes in Arabidopsis pollen tubes: computational methods to estimate tip location, periodicity, and synchronization in growing cells
Source: J Exp Bot. 2017 Mar 28;68(12):3267–81. doi: 10.1093/jxb/erx032 (PMC5853864; doi:10.1093/jxb/erx032)
Supplement: supplementary_dataset_S1 [file erx032_suppl_supplementary_dataset_s1.zip › CHUKNORRIS-master/out_exs/ratio_kymo/SummaryStats_Arab_Col-0_Kymo_020813-A_CFP.txt.csv]

fl.nm	var.nm	ts.nm	min	25%.quant	median	mean	75%.quant	max	sd	mad	iqr.1	1%.quant	99%.quant	iqr.2	period.pgram	period.ar
GROWTH.RAW_Arab_Col-0_Kymo_020813-A_CFP.txt	growth.raw	raw	-0.8245	0.2729	2.057	1.595	2.708	3.99	1.32931710652892	1.82956046980573	2.43475000735493	-0.716536078833594	3.83341492076402	4.54995099959761	8.2	Inf
GROWTH.RAW_Arab_Col-0_Kymo_020813-A_CFP.txt	growth.raw	smth	-0.466	0.2621	2.036	1.595	2.715	3.997	1.31022347897258	1.783235428959	2.45286047619582	-0.448824775343972	3.81632849177059	4.26515326711456	8.2	Inf
GROWTH.RAW_Arab_Col-0_Kymo_020813-A_CFP.txt	growth.raw	osc	-1.183	-0.357	0.05495	-3.581e-18	0.4015	1.034	0.479911616226069	0.572182187520595	0.75846503784101	-0.874386805279293	0.816218327025666	1.69060513230496	0.630769230769231	0.616049382716049
GROWTH.RAW_Arab_Col-0_Kymo_020813-A_CFP.txt	growth.raw	trend	-0.04819	0.1332	2.014	1.595	2.692	3.258	1.22326286506657	1.48350780753725	2.55917598914476	-0.0457115330941725	3.25270152610533	3.2984130591995	8.2	8.31666666666667
GROWTH.SMTH_Arab_Col-0_Kymo_020813-A_CFP.txt	growth.smth	raw	-0.2167	0.1905	2.103	1.594	2.72	3.868	1.29220144854223	1.69287468963618	2.52951754123601	-0.104263743637173	3.77819953482757	3.88246327846474	8.2	Inf
GROWTH.SMTH_Arab_Col-0_Kymo_020813-A_CFP.txt	growth.smth	smth	-0.1833	0.1833	2.106	1.594	2.704	3.842	1.29025722595435	1.66943863740792	2.52112200989757	-0.0964774241244465	3.76986214567489	3.86633956979933	8.2	Inf
GROWTH.SMTH_Arab_Col-0_Kymo_020813-A_CFP.txt	growth.smth	osc	-0.9907	-0.2221	0.05028	4.454e-18	0.2573	0.6665	0.364142931235582	0.372133797409359	0.479489196141775	-0.854430303128096	0.635944690637169	1.49037499376526	0.630769230769231	0.782745098039216
GROWTH.SMTH_Arab_Col-0_Kymo_020813-A_CFP.txt	growth.smth	trend	-0.04784	0.1333	2.013	1.594	2.692	3.259	1.22342062852589	1.48422915683649	2.5589823437593	-0.0452639212021924	3.25345886022075	3.29872278142295	8.2	8.31666666666667
TIP.FLUO_Arab_Col-0_Kymo_020813-A_CFP.txt	tip.fluo	raw	1.221	1.626	1.718	1.662	1.772	1.878	0.158315865429579	0.0994963838658649	0.145836831450413	1.282480933368	1.86545113871216	0.582970205344162	0.330666666666667	Inf
TIP.FLUO_Arab_Col-0_Kymo_020813-A_CFP.txt	tip.fluo	smth	1.253	1.591	1.707	1.662	1.769	1.846	0.13943304548724	0.106929850340136	0.178142540943624	1.33176295630221	1.83836607994725	0.506603123645034	0.330666666666667	Inf
TIP.FLUO_Arab_Col-0_Kymo_020813-A_CFP.txt	tip.fluo	osc	-0.3184	-0.0639	0.01206	9.941e-19	0.07163	0.3013	0.124080496097134	0.100517274162976	0.135534814062094	-0.263972017824292	0.278260205067078	0.54223222289137	0.330666666666667	0.336026936026936
TIP.FLUO_Arab_Col-0_Kymo_020813-A_CFP.txt	tip.fluo	trend	1.521	1.569	1.664	1.662	1.758	1.783	0.0959953398771633	0.141496341685309	0.189033188980101	1.52183823091374	1.7829232955608	0.261085064647062	8.26666666666667	Inf
SHANK.FLUO_Arab_Col-0_Kymo_020813-A_CFP.txt	shank.fluo	raw	1.303	1.359	1.397	1.394	1.426	1.494	0.0447688252169951	0.0496254254881545	0.0673064017598604	1.30834776957185	1.4808117046331	0.172463935061251	4.13333333333333	Inf
SHANK.FLUO_Arab_Col-0_Kymo_020813-A_CFP.txt	shank.fluo	smth	1.309	1.36	1.396	1.394	1.427	1.482	0.0426731923304921	0.04895041544302	0.0669880709636845	1.30955139090148	1.47366473748303	0.164113346581551	8.26666666666667	Inf
SHANK.FLUO_Arab_Col-0_Kymo_020813-A_CFP.txt	shank.fluo	osc	-0.06806	-0.01643	-0.001657	-5.326e-19	0.01714	0.07538	0.0270379302217651	0.0255608977121831	0.0335723870928784	-0.0631939228581192	0.06306969132133	0.126263614179449	0.688888888888889	0.723188405797101
SHANK.FLUO_Arab_Col-0_Kymo_020813-A_CFP.txt	shank.fluo	trend	1.342	1.355	1.406	1.394	1.423	1.439	0.0354213964505995	0.0409654328229565	0.0680537679305062	1.34162092419862	1.43922106285162	0.0976001386529952	8.26666666666667	13.3066666666667
