# Supplementary material for: Oscillatory signatures underlie growth regimes in Arabidopsis pollen tubes: computational methods to estimate tip location, periodicity, and synchronization in growing cells
Source: J Exp Bot. 2017 Mar 28;68(12):3267–81. doi: 10.1093/jxb/erx032 (PMC5853864; doi:10.1093/jxb/erx032)
Supplement: supplementary_dataset_S1 [file erx032_suppl_supplementary_dataset_s1.zip › CHUKNORRIS-master/out_exs/ratio_kymo/TipAlignedKymo_Arab_Col-0_Kymo_020813-A_CFP.txt.csv]

0.598756855947434	1.28473785771188	1.5717254872334	1.89226365512918	1.88273252701829	1.82375873032602	1.64013642824681	1.66554206353492	1.6589113384848	1.56179940504498	1.6142405782129	1.74030899372716	1.8076537646345	1.78690491198997	1.53773239694591	1.56759877965571	1.6133404406329	1.7239001681673	1.70622591166147	1.59727980752366	1.57039214533847	1.52999872274889	1.54108159052649	1.58953652427529	1.67367722592799	1.68298129251889	1.6161593026461	1.68783279602133	1.70405392315764	1.55095042983245	1.61005449320727	1.6045362635714	1.64377009123396	1.5752567428112	1.41938286787412	1.45920014442491	1.51840500899541	1.46895724922878	1.53016502978881	1.4827264563714	1.51213730866869	1.51802834743229	1.47298554639864	1.49621961257874	1.43453805619975	1.46286865935249	1.44629302140185	1.40523809698972	1.36982614847925	1.35578205264777
1.15536335671193	1.14580970292236	1.61718238365936	1.71818121193436	1.66497434480988	1.71628855295251	1.73680956883935	1.78941060428881	1.77734824154804	1.80231931494763	1.72294318778734	1.66775124517223	1.75586327800752	1.69893433235757	1.68277022270252	1.67748656805526	1.80042062643725	1.75928600306291	1.72311848778338	1.65480703495848	1.51519523865128	1.55905957798211	1.59162083670532	1.61810341560029	1.55053453469164	1.52930350167314	1.58055847271149	1.54303525396569	1.63567155184174	1.62309906811484	1.62990739346384	1.59882462019374	1.51325192836239	1.51869230249548	1.58010320142317	1.4950557587016	1.47527917766064	1.44882203075591	1.43811451135301	1.39706178826182	1.42580392557974	1.46690215157178	1.48667114016002	1.39981237137178	1.37080911348639	1.38928377009903	1.39631108493502	1.37713524911367	1.36904889985568	1.42345166911072
1.57231229663406	1.74786950659806	1.81188408782106	1.7322314724968	1.79190538068381	1.78987353522584	1.72750963669705	1.74208583934463	1.74311753744055	1.77409446946819	1.82949141473538	1.78880101081754	1.79396368678499	1.76122074302996	1.72595837096263	1.69975818346571	1.67136660367658	1.68161395396538	1.64033710055333	1.61865665445781	1.57187182369451	1.58246534436688	1.6168477502606	1.58721903407462	1.60451687730999	1.57630800959258	1.52308318405226	1.53249066912791	1.55543410054829	1.56960664408784	1.53817707643527	1.51247618883744	1.50746966348547	1.44974407430363	1.41197329569137	1.42060170007607	1.47624596512292	1.46597935115197	1.46149484253184	1.43335652267763	1.35088710680125	1.33676187571366	1.51455320726966	1.52217899431102	1.42823427873374	1.41009682383513	1.37357250114488	1.4221189628037	1.4383846374526	1.40755805171462
1.61848324755294	1.60095989081086	1.52221969305939	1.46313079477392	1.69807490157093	1.67300260109926	1.62421325261013	1.59105488852556	1.66378492273884	1.82468533141855	1.93339694106505	1.71954400182585	1.70398516687371	1.71959890282623	1.65302827116601	1.70569088975391	1.6142214767334	1.56946404126485	1.430547294785	1.51563098337573	1.73324880135197	1.67739634632619	1.63951366837404	1.57619647874198	1.55322314312609	1.53037092142415	1.52102967717406	1.5719310397564	1.63276837864728	1.67372164391733	1.62938282512458	1.59981626680898	1.6447360254755	1.57660203850045	1.46486373873484	1.45707923429192	1.44489906913663	1.4197125086429	1.39963064078685	1.40358901482256	1.37363675871615	1.32921810112563	1.29197677359593	1.29969371172927	1.33245870147575	1.41337415076735	1.44377459411504	1.45922731492113	1.3890004921532	1.39192092309178
2.38008340079084	2.21830004325745	1.8344735590788	1.89105186135291	1.82327297151826	1.76829391674098	1.75185461779971	1.67819816242022	1.67695615669156	1.71275955078392	1.75042861760217	1.73341152801133	1.75939096336373	1.80274724631983	1.80205116670896	1.75917400964744	1.76241370724155	1.81178426254182	1.62273049413213	1.74449596955779	1.83878405167067	1.76654491879106	1.71314285438562	1.60716048867651	1.65152761748026	1.69132119106078	1.61806085353808	1.60730771927643	1.6174735682673	1.59363576788987	1.6146100099139	1.57241175573821	1.49773664837036	1.58434537026441	1.54925205734708	1.47276471869613	1.47367576948322	1.46047465118998	1.4560187556615	1.47837084908006	1.503637979511	1.46629547853142	1.43253626445579	1.45201271301228	1.42412700557326	1.46213127294781	1.4135416554101	1.48115996730467	1.4323319727348	1.42820794292609
1.42581211361167	1.38453150735287	1.74329575787076	1.9275372502408	1.82879546471637	1.74001177455782	1.75718979912701	1.7248132875917	1.67741937908204	1.68453138337178	1.70719969537383	1.81330093514685	1.82998694933039	1.82887365108024	1.79817816729139	1.79077853378554	1.84050177420262	1.76573763362761	1.6850160067082	1.70461580307116	1.66414790977119	1.64743190899788	1.70314241173764	1.72846589650763	1.69392814780521	1.67973240907552	1.6442710222511	1.64716544963716	1.64636832774823	1.64472148102268	1.63268653894054	1.61380118413177	1.60960639127532	1.59215694053747	1.6381701727736	1.62503938688265	1.52978639543499	1.5823728090213	1.63283752436821	1.51361994287076	1.48076564756889	1.47249102712978	1.46094589749689	1.4310082895258	1.44353461025821	1.43997664575859	1.43150154990797	1.4904441303013	1.48329763058723	1.44227559682892
2.15507532529057	1.92695461875434	1.92058040975308	1.67674118001965	1.74878091707908	1.76239534860804	1.76988514076484	1.81900215322566	1.76902075347455	1.82250370895549	1.73333210629136	1.66211516161465	1.71743194273024	1.6800672610047	1.66230385955651	1.6669386658497	1.72643702054496	1.8066611376914	1.70715921164851	1.6363465305051	1.6400301454015	1.6839333257358	1.74118052697168	1.75552910828705	1.73228136246863	1.63698006449252	1.61973942311527	1.64101932804337	1.59826695959637	1.59933220556468	1.63270086653668	1.56889802210203	1.52658401263195	1.51133829857624	1.53274660732568	1.55322724245844	1.54013300126736	1.48614799920788	1.47986705711347	1.45868685288153	1.46056410109287	1.44199284853844	1.46402419917743	1.54103744362171	1.48293336593806	1.45058118176274	1.41251736790034	1.34232672133087	1.39185955661113	1.45771893672329
1.80307842142121	1.88380940604099	1.72917169031198	1.79998291618515	1.82262300195175	1.83856430737492	1.844206339207	1.79047596625156	1.76880190738262	1.76201258532604	1.73441701785482	1.74197167576726	1.79954630801718	1.8006528636871	1.70720816783897	1.75217124332763	1.82247152625605	1.7632834616392	1.71362537816888	1.68349589500794	1.66118605843949	1.66920500619417	1.69051512365301	1.65994093953208	1.61028909425503	1.57050459239737	1.64459661222491	1.68708583146964	1.59510489244895	1.58348531718857	1.61805536462036	1.56410576375573	1.52808355248585	1.56211693698939	1.63316492810873	1.60040932691446	1.53756402834495	1.53133064171444	1.45877801946469	1.4705896296491	1.51555085469273	1.49093508391989	1.44713002884061	1.45717304820345	1.43732601980177	1.38904104718474	1.33693968196088	1.33567957441542	1.41979373972199	1.46200841674127
1.27576229204858	2.05728266988565	1.9212590519338	1.61685387605998	1.66498680748538	1.71936002468491	1.70896116785028	1.72709792874152	1.74733322889252	1.76538876654491	1.77427864255245	1.7793465367036	1.83953067436462	1.84903694425095	1.81082607033422	1.83912741831281	1.79153082076689	1.73577907718163	1.79071053291749	1.77690604074833	1.6802884895722	1.65340785218777	1.71058677867624	1.77206571819305	1.78111170951412	1.72461253392233	1.67119349458586	1.63385808194517	1.61595699001363	1.62021867337589	1.62624764611654	1.64950526170583	1.63241967060012	1.60556835721097	1.67356565720499	1.71899575555515	1.60341313201404	1.51297270229918	1.55788238672079	1.50270906626834	1.46771930928558	1.47694971846515	1.45214116471236	1.43588635689018	1.39883623178039	1.40712104660598	1.45357471102519	1.42795898014758	1.42160720127301	1.42935895130845
2.89027567520608	2.28557231193261	1.71016156723196	1.84742117967081	1.77303490670467	1.69515780634246	1.71246830169833	1.78917629313615	1.74893159261793	1.71966063894564	1.77116592434245	1.79229214188132	1.76344324630476	1.77667422205962	1.74640604768536	1.70900288191942	1.74008730130004	1.8000306106341	1.84958631423162	1.82456837740903	1.76450776339807	1.63744031787083	1.69014251859134	1.75312247004136	1.72688655665073	1.71225478835937	1.68148818235751	1.64076264534891	1.58240117912541	1.60276711341597	1.60387909979775	1.60025149027511	1.64390402100702	1.65371279853363	1.61032745549048	1.59053913131513	1.55067196500365	1.53247448448028	1.55072582409566	1.52736202782926	1.58279937034447	1.59844241446196	1.51462595657143	1.49127819078597	1.49448953904514	1.50119878378255	1.5143257721407	1.48488265517243	1.44122275446169	1.40182316254542
1.41731466051099	1.36297153276898	1.6228272376966	1.67211504402098	1.66028474189619	1.69194162321674	1.75834211513124	1.88100013127744	1.76101868332909	1.60888916355949	1.6975852929533	1.77220625134853	1.76362031847261	1.77554335331975	1.78231125726692	1.73762617696901	1.74168855718436	1.84078673138405	1.7696215718094	1.69625806081604	1.71912949072054	1.67093329390731	1.69040028823589	1.6900413794875	1.67155389784166	1.6338823457316	1.65329201098089	1.66056392929383	1.58693680891305	1.63650022543877	1.61424217589895	1.55370945646484	1.56893114008906	1.68522925293002	1.6218855948805	1.56077054354014	1.57263420272012	1.53233180300001	1.56158296872095	1.59061416799111	1.69316431355378	1.57027374459107	1.49380811536743	1.48192204577035	1.52268818849903	1.46290699618216	1.5749450390512	1.50740877765788	1.49877154819539	1.51594980662332
1.75625868312399	1.58642387609145	1.72128200851156	1.95872441832925	1.71186276103904	1.76861465409514	1.78311735145794	1.83322649775284	1.82415246325952	1.78843549291797	1.71282027457746	1.7512176261829	1.85382708113909	1.63634409069615	1.75706975172592	1.68367401371925	1.67442842049891	1.77643783950029	1.8593457235183	1.59883230393148	1.66676535193353	1.72952822100609	1.7662674381633	1.7613908719981	1.60207255770418	1.56815303916384	1.64089913026838	1.57416208402844	1.61462183288449	1.60489681021329	1.54373079959988	1.60229272823656	1.58007629253512	1.59125900980404	1.59475221573515	1.5106600338878	1.50284606447846	1.5575161903558	1.44953149199309	1.4211954597249	1.47847923969421	1.51416985840536	1.49763115641457	1.57576603220258	1.43557194930659	1.5002629151914	1.4426037029002	1.38194413669556	1.35707123428044	1.53164580270171
1.79433646864994	1.4261549124333	1.57044452734755	1.4998334140997	1.68399593677944	1.78523544340164	1.81435826630642	1.7256894637024	1.72723059195074	1.79355675812736	1.73088127676381	1.64851107233981	1.67295816731326	1.68727369233828	1.70007791139045	1.70526702233998	1.67332469502159	1.77031496464476	1.82844388113835	1.73983996621492	1.62450503593894	1.61382634357258	1.63234647733416	1.54529907790651	1.55515660914647	1.67049540340487	1.64503137986953	1.52276790039882	1.49007600156813	1.55768429729318	1.5074239017758	1.56711353155169	1.57665539120875	1.47718115934481	1.49176346789597	1.54179385563204	1.53171510178132	1.49186656949989	1.47204110606908	1.57008203177934	1.52571922782597	1.43557279905151	1.43745182750481	1.45082809193666	1.42694566020304	1.44012130582194	1.45044789093316	1.4367396818353	1.43933235303908	1.4508748995822
1.02821226340252	1.44293333466111	1.80736467314458	1.80859454279933	1.56724909733254	1.58848137022893	1.72677855304075	1.81517068673857	1.79175602044174	1.72173261019594	1.69829011079988	1.67105747869334	1.70112202295987	1.70560720720804	1.63849681005006	1.61273758517256	1.64138443284265	1.67663025153074	1.68507733879333	1.69928101491379	1.63016479311788	1.54523379004245	1.58337215327859	1.5913550472262	1.63608090183664	1.6774014484767	1.60070917274842	1.49141017358123	1.47020157580194	1.48964460965846	1.56337530375167	1.64310648805747	1.59749535433822	1.60622416452043	1.46971566130324	1.49036520637631	1.5480402801664	1.54461100494937	1.54284607079347	1.45448689492735	1.44737460041224	1.60127278296578	1.58301559850921	1.5081022923581	1.55693463755477	1.52018016823144	1.48402248893141	1.4915230353095	1.46271515007357	1.4361205265844
6.55911048418603	1.69486215587631	1.32674799317652	1.59301308418683	1.86426099497791	1.72710402401396	1.88672106854817	1.86365947977478	1.76549348572408	1.81033182834178	1.76206909581279	1.67367067640279	1.63730891082424	1.74198569973336	1.72355982996223	1.69055856353757	1.66464263905027	1.61761012025152	1.71470889778063	1.72893976389662	1.70912258463648	1.59096579109196	1.60095042197058	1.56712261026881	1.5523126956792	1.66349595496795	1.59222843882126	1.57482010564089	1.68235706280369	1.63887781758196	1.56674262783103	1.64226055298493	1.65588039253817	1.52953780494386	1.57120331096987	1.6803104604303	1.6129940960625	1.57503898338087	1.61365007560337	1.48524227748748	1.54195640748789	1.49675702516328	1.49726710051634	1.43707670235629	1.48341952521735	1.43936677201662	1.449163430938	1.49319217881148	1.50244936886073	1.46584251147236
1.16220284220027	1.57971596665208	1.57170457911114	1.78553297779228	1.64275280290131	1.78174036417717	1.74043455865041	1.71467010630278	1.74401281008244	1.75365575270256	1.7714258313988	1.67719769502242	1.6878452414363	1.74322736749728	1.78498200885878	1.77844860970173	1.63684968578997	1.67380978554419	1.69165734286254	1.68568667219115	1.60494434758886	1.66792748121506	1.6769381129787	1.61447306069747	1.54852022109644	1.54638876408643	1.49844056892988	1.55327796705289	1.5206257826084	1.57467318738999	1.59006168794689	1.60781329899091	1.57197749568398	1.52413078486475	1.49917205127703	1.43623294354011	1.41803508213232	1.57978768298626	1.54859062855215	1.50809625155032	1.51165332690184	1.41312846610063	1.38472268727444	1.43625336443807	1.53282240889563	1.42427543808883	1.428050474293	1.48519601506866	1.48864371834404	1.39259182557019
1.01659320139003	1.257145526589	1.55326214677297	1.78079169267983	1.78077609458191	1.81086997416822	1.70564773496623	1.72650200824688	1.77592188015411	1.74697109002764	1.74385567426465	1.85558437871447	1.91802435206967	1.80730929410407	1.72972431606771	1.6934406760426	1.68220692432974	1.72771334183846	1.7579652468713	1.67939209293467	1.65050228437123	1.69679695084515	1.74553279045702	1.69405079804381	1.65769437368155	1.65989138646256	1.5967553925315	1.54201007659331	1.57195263545484	1.65771340206539	1.61338134386921	1.62898664348624	1.62818689815694	1.57407124250823	1.52326165152418	1.59341853379812	1.60477768049639	1.57363232964809	1.50222271220142	1.54124741037295	1.60756385702672	1.52616682155324	1.49454488316177	1.59461063038496	1.54192236398905	1.47822289911003	1.43201038069391	1.38433731953281	1.34237808044472	1.35811198965974
3.17278606290017	2.29650974869965	2.52631714407667	1.94384071472883	1.94919671951543	1.84782314092248	1.69490435822032	1.68112504209817	1.82631413055337	1.92235060848659	1.91741819294296	1.93899572725042	1.81951260528369	1.75205052710799	1.76354860771769	1.77005758732395	1.73169264219053	1.7296872438649	1.74074312747048	1.71409309239592	1.74601327627374	1.69321787074743	1.71997715347458	1.83390560709948	1.73261983466971	1.62257034387804	1.69692128012832	1.76144047281535	1.71715736023724	1.59618403929818	1.53050407043234	1.5467625486881	1.54435830575195	1.49528096820453	1.56199184301945	1.55149277864164	1.5272138247471	1.55959121823624	1.56794097662547	1.5018299477435	1.52352377930161	1.56142108222079	1.57308349480416	1.50544720225679	1.56527902746255	1.53144524334707	1.48527921879667	1.5036732136776	1.49043393286796	1.397383773216
2.17586033974907	1.57903792561329	1.72455719177123	1.81159284577148	1.79608785055667	1.83879683728072	1.87638536206702	1.81807260966786	1.72784171781965	1.89055695520131	1.96378519511861	1.79770338481186	1.82936060184219	1.8411795059273	1.77758190146759	1.82404281315917	1.59990863512726	1.70245492226071	1.78922337203046	1.75116422728728	1.76298168826908	1.81451881174533	1.76722247974832	1.69793031484688	1.68637513706713	1.64587407133966	1.58793737100203	1.61527018000307	1.65444679186343	1.70947167968165	1.53928139631284	1.57455136280859	1.62373413894005	1.5620568783074	1.51817053198245	1.56238120095163	1.53332986645391	1.4806830371344	1.46041262908591	1.47338031558218	1.53836395282218	1.53163426207361	1.52744961522352	1.49351204723498	1.50202273167675	1.65906906127826	1.63080129377298	1.54195077651513	1.50241886238365	1.45381763350871
2.50406366882377	2.39764983275974	1.97539659524759	1.90816268868459	1.81145804279989	1.79633654426447	1.73902555223857	1.91347222938275	1.86145655257811	1.81745179281523	1.91729464747091	1.788457490829	1.7822999874331	1.82992032619971	1.86443381813464	1.70820988882362	1.79598986250159	1.76047940989956	1.8165692715388	1.82482550439283	1.74471094337774	1.78458237350553	1.7501748473623	1.68337168302318	1.59661745660948	1.6978128706827	1.64739789559526	1.73025957976661	1.62327850704245	1.60107803109745	1.63920499715178	1.64491552171024	1.62798476201879	1.58113862676292	1.59345464796721	1.53289929099213	1.57858658429583	1.58986358734508	1.61567105030043	1.60741919258267	1.56430890375512	1.54460756096765	1.4862239642482	1.44842136663547	1.44247885492655	1.58247953117779	1.57833663030466	1.55788863567382	1.47904385148027	1.42334037833277
34.3248655473472	1.79147692955305	1.84141679479312	1.61604150381478	1.70587381364357	1.85009328725305	1.83517638932458	1.7121761788567	1.851102231912	1.86604470914998	1.73168034787237	1.74494272952008	1.78671173055769	1.77055335901237	1.63103484442761	1.66206329745621	1.84373164852716	1.88912957470921	1.7273866005244	1.80775398506832	1.81948979301454	1.84634427674508	1.88426055671221	1.77238576873721	1.71541656804122	1.72047891424731	1.68774350066544	1.67101833893322	1.67771427746428	1.66843141446485	1.65195456034193	1.65537062794812	1.49706130795865	1.49546247159858	1.5432310462488	1.61221131907287	1.5481032428952	1.50597682528366	1.61614825507404	1.56894213464313	1.59585007698555	1.56557216016899	1.53729171014184	1.521656407222	1.48632392308798	1.54276206722416	1.55552772956565	1.5961387072936	1.53556875675085	1.42349077061606
1.61772077759851	1.68869988143265	1.87442717918793	1.88049626062917	1.82366358132562	1.7551796925267	1.65156612458758	1.6561328139982	1.81307401098526	1.81473672215233	1.77825421900886	1.73401831574493	1.77650595578437	1.78538424497108	1.76009393905417	1.78660438094256	1.84951709468168	1.85869419271759	1.93372749003454	1.78450789572315	1.68194031659225	1.58727119916964	1.62082323564993	1.75432724720634	1.75940210475341	1.64957070526016	1.61687617074703	1.63944536605647	1.54889695896693	1.54309040361673	1.58112838521111	1.56280922305956	1.62257046230074	1.62387045832731	1.63431669272862	1.60486212130344	1.53473466411659	1.58889222747021	1.5177187384737	1.57003374739023	1.57906616151965	1.61420045085506	1.55122981533411	1.59501331589661	1.60367191850313	1.5459679925724	1.52315629870854	1.53236079734626	1.50511925510715	1.41856945600569
3.88624451729475	2.51362917082258	1.76180582677173	1.61167571698901	1.60625513674957	1.69394580194734	1.77835467406672	1.65497992341471	1.73122008266779	1.80154875814762	1.78362971308985	1.78813233651205	1.63278209614457	1.67789569093597	1.72805742473545	1.74717728367834	1.80450856586662	1.78541447457689	1.69831421730579	1.7279137197105	1.6479093553574	1.62490445622332	1.56574042705436	1.57540100599373	1.54525372699737	1.56029938376774	1.59274821545619	1.65616938329144	1.60547789208231	1.59477019034804	1.56661081249688	1.53881630949606	1.54653503914795	1.63166134419289	1.63751050806399	1.57599810884576	1.53382928896352	1.51645354362443	1.54610524581732	1.5128170910297	1.43349023679574	1.51450805323234	1.54348346987421	1.55018931462919	1.46558217677759	1.4485355428534	1.4337232582366	1.4084493482616	1.53799632264774	1.52219747369485
2.56213057174434	1.52301210947901	1.76730706145946	1.87959446065296	1.7053508179232	1.74887998878425	1.73449723156621	1.75347103068934	1.86090212578575	1.84383216436076	1.86465484179938	1.92978703803277	1.80638656737127	1.7386483088423	1.79337722800659	1.83488810666499	1.79416529578309	1.68835954799568	1.64435481689895	1.66461845682278	1.65527398342351	1.67196087594861	1.59526913488765	1.66850395590788	1.73112690286563	1.7755189510988	1.83897523386732	1.76584183384928	1.67164899834062	1.5879284197119	1.53511456793945	1.5503559418083	1.61015002355156	1.64192242200915	1.60745067026855	1.68276095605191	1.55162613140617	1.49677859286498	1.51910642143661	1.5326645240146	1.54374880540291	1.49047762538765	1.50105383659109	1.50943959259441	1.52627196415194	1.53482507085848	1.49152527220412	1.53485098604094	1.5051296540567	1.38153672276766
39.1480582063112	1.95405605689892	1.58319928559039	1.61043966894254	1.81052740911927	1.81691583375555	1.77876673533641	1.75846069733208	1.74793817042762	1.83054136248943	1.76179742529151	1.74878107637296	1.77572491099416	1.70428329117521	1.69897335946018	1.70169121591329	1.77555079515843	1.769640761597	1.82027191213152	1.71730071797324	1.6440687080696	1.63917610842176	1.66507493188736	1.64312998426205	1.61386833913962	1.65958160111369	1.75942327878504	1.64348429544678	1.65037461190586	1.67062662776035	1.60712163976029	1.57622150938176	1.58215087612826	1.54320184500248	1.59027858646863	1.58011924594897	1.5513954792607	1.59796495743104	1.6100693992936	1.59738105368908	1.54638836319467	1.5882152584303	1.59872960273664	1.58616911307989	1.53323376296011	1.50191943432436	1.45452368574475	1.50053912247577	1.53292369043873	1.51236178711139
1.65961873988461	1.56081037267363	1.49850162490605	1.64767518141635	1.65924045813508	1.74181829110781	1.93868303397381	1.83748312418752	1.69947900825154	1.68714336093736	1.6518007563178	1.65099766810967	1.80463773266185	1.8610399240767	1.87850335582803	1.82652092197503	1.82428040171328	1.80290021905773	1.75630838411876	1.6395006233249	1.62040898326172	1.74848694740612	1.77846017234083	1.69515967726401	1.69043550791666	1.63734718172103	1.563590962533	1.61521183650509	1.71025066181651	1.64930753362395	1.64516800374113	1.57074135301285	1.53274427292315	1.51810456702769	1.54745437832498	1.59583897798819	1.56591765226241	1.58354260434544	1.56753060281841	1.51375439512899	1.47480327134513	1.63247201609841	1.61647741054831	1.52942243114253	1.54388092370938	1.54199715114173	1.54790469075809	1.56169276976196	1.4179383757657	1.43992184723819
1.14660186286298	1.71975152935862	1.6524917860541	1.56792232937097	1.56582351318005	1.58406973512542	1.71741597440943	1.86601997254392	1.82304752370554	1.75432604724108	1.7078249791904	1.7269495565424	1.72004654825644	1.66818597904584	1.69821312704381	1.72593666166874	1.69137663712342	1.71033059614898	1.66687060114067	1.65211577556517	1.68609131606492	1.70441283400377	1.63963253011739	1.60058687200385	1.51656611573459	1.47560225530828	1.51893047684167	1.57227666902701	1.5412521049412	1.60918765085292	1.52641208844692	1.45747862995167	1.60374846220983	1.52670309113981	1.52090121967628	1.66234623905679	1.63899453685656	1.51629953115798	1.54698973202087	1.49436106190903	1.4763784809119	1.41177937756913	1.43971371702581	1.44093165763279	1.47997149071173	1.52815082823098	1.53247086163779	1.58564841836569	1.52089051335647	1.50091125829966
6.19195973598225	1.93319558247789	1.6115661001929	1.56833355009237	1.64533075489133	1.68173505002164	1.6613598936463	1.67808166268392	1.74658381566135	1.6863118704702	1.68056982221759	1.71037380256637	1.62642127779872	1.56036533102079	1.58028449439201	1.64278016688239	1.6364361969504	1.57842674095525	1.58926556253593	1.52099745522037	1.47103762935586	1.47265423637477	1.5074004719239	1.53608621811225	1.65009721331478	1.62354842445838	1.58734989020359	1.60775424870225	1.53546236607505	1.53769973707206	1.55499316183226	1.49555831064058	1.49390251413402	1.51701179615169	1.54568275444791	1.53138137747199	1.48098956765892	1.48087910345854	1.44935681147845	1.48404352336646	1.53965415812514	1.55148905895609	1.5327952894411	1.41734096666487	1.42983511443429	1.43891996112864	1.4418653426509	1.41199800598798	1.43816514720769	1.42900845857843
5.21108992758497	1.27288423542576	1.62127261279513	1.91541608578099	1.96287513708702	1.81667677206518	1.86272348755583	1.87800619238201	1.93662606608339	1.86878957513964	1.88419922610208	1.92722778381134	1.90177982495318	1.79886268492526	1.80215284421517	1.83781599701889	1.8480351758441	1.8069941305866	1.81422589686914	1.75280339539746	1.65421858785024	1.71794632616522	1.8243279805787	1.76700874798832	1.67939496255559	1.6705053045407	1.81880048459793	1.7298845272296	1.59870603840655	1.70564365190317	1.63741863406485	1.55016567593977	1.5937215358436	1.65444354617934	1.65664012029309	1.54561850524165	1.61160983182499	1.59834596895782	1.62130487068472	1.52929641221531	1.49471105780373	1.48947612711456	1.42890440161444	1.41993717101079	1.45498973535069	1.43683098793398	1.46850698749483	1.46203644747118	1.4484790142326	1.45275157922121
2.08096214038357	1.84987167909581	1.47792059326948	1.47980279641212	1.66772287261438	1.65709353007381	1.68461349454351	1.7770569617946	1.72076681502436	1.79768924175239	1.67057424716944	1.61040793555636	1.64203946517136	1.71068037817346	1.7483899815255	1.66941126776443	1.5946996600148	1.73297620027503	1.68015455590082	1.68522503017735	1.68161692995465	1.68100249195633	1.66973119298368	1.68461565023159	1.61366599483916	1.55131169491071	1.46856151793131	1.54251591617689	1.58153744867774	1.61141374934572	1.61685042536485	1.63865388317341	1.57611077448943	1.56971221931641	1.5693388168549	1.54306724713642	1.59999792871813	1.51568648916179	1.49542680191845	1.57864801451698	1.63728469724117	1.63996589480052	1.59681392369683	1.5126436281364	1.47569377028429	1.4879919751716	1.44293278312152	1.43500931446155	1.45388998984885	1.4740606444844
2.4312600983753	2.03668882376643	1.5725660296154	1.90124046721253	1.76348024343752	1.82224932419379	1.9319952888408	1.98117206805573	1.79561955988722	1.81782496949021	1.8787030043394	1.80261878647899	1.78116495382207	1.73959077529599	1.85607108843086	1.86081743290544	1.7667621242668	1.78614861971232	1.85938560645303	1.80778784513212	1.79485889015942	1.69323883911219	1.72178669147861	1.72783474677814	1.625762054357	1.56750889734362	1.57051902302112	1.72644865407191	1.5469084285673	1.57256491299913	1.59405883427976	1.50975848945432	1.52386264394625	1.57439567743263	1.53824480862971	1.51260265029894	1.54850362994051	1.61534520873251	1.58586724451674	1.50145999027414	1.40671027513939	1.43851290535277	1.45306394436377	1.40780483515598	1.39166692629931	1.47979293953264	1.43838307722074	1.47851520369793	1.42668852735574	1.36541829941067
8.1627161574575	1.45111535683319	1.33575465826255	1.42944024446027	1.48984332578741	1.55365223768155	1.60435138467642	1.58479703769224	1.60710375730468	1.63390396694818	1.56542780938915	1.60387642540549	1.6597198458365	1.54459669112525	1.55821227859668	1.57687192913522	1.51698730573422	1.48740534862773	1.56884771667739	1.63667165714509	1.62292671269985	1.51963458629335	1.4674219563883	1.46862484125881	1.52784185618938	1.54185964690199	1.52592782893187	1.48552044918943	1.43362280566488	1.36688307942524	1.43559071348095	1.43237564521772	1.39299016821589	1.39046378315153	1.42551648423525	1.49504291207008	1.54776835052365	1.51076510342055	1.38241697398139	1.40528683934541	1.43000053322006	1.46191198106667	1.48943851088841	1.42785339100869	1.39813376422966	1.35413906676934	1.37707028678013	1.44852897268686	1.46144924797733	1.35835999998381
40.1337897017882	2.0087989645156	1.66396739182815	1.67122578059202	1.63904448304204	1.66740174689175	1.75110617544308	1.72655707183159	1.6862630130701	1.74437565108865	1.68700251496405	1.74741862145194	1.75314327183622	1.69596867706086	1.7925020148986	1.78608663032368	1.72592397007758	1.74097962858833	1.75547847849725	1.7505537928248	1.69521757536071	1.70205532078751	1.64181101347236	1.5587209651376	1.66299188003332	1.68783758588782	1.7300051838401	1.72231181466202	1.7793519284366	1.7011779229553	1.65567886463183	1.5466651532037	1.50860702964143	1.57407078535763	1.57743034364106	1.61884364408428	1.52898746781439	1.45867965686574	1.46585001478091	1.58379827852294	1.51915928349197	1.45385251277585	1.55609578291531	1.55007092760536	1.48481512159002	1.44276320126851	1.45096032264275	1.4267008480307	1.48898051937406	1.44813611477159
1.26316333061899	1.63059397819641	1.65286696855667	1.7545360821112	1.44287452022426	1.6546984131077	1.78840731401621	1.77983322154109	1.66639375634921	1.64341008226751	1.61157382943076	1.68927602157237	1.72062396037261	1.70100859586052	1.63447698389714	1.62471756758053	1.63172774202516	1.59443876233033	1.51186578730515	1.56525773810259	1.55671205635495	1.56961005043501	1.62714391329127	1.49313724837234	1.38355301140805	1.50393340553305	1.54677973582773	1.48649243403551	1.5234137870117	1.55536183493978	1.60966218836082	1.4412100632626	1.47196891725309	1.54716830168505	1.56368889364906	1.5637409113916	1.4912838477739	1.50241972739455	1.47229137007738	1.5352581113344	1.55485024907473	1.48273333215327	1.39968233078954	1.42656159505784	1.46650613069298	1.55217574779245	1.51204586093539	1.36752263290448	1.37663832925916	1.40064857938775
0.708978590413886	1.2962709774178	1.42688019625999	1.74972461090336	1.69990153550827	1.68517054091501	1.75331319072856	1.67228078017232	1.7036229208835	1.69609749709958	1.70134205788984	1.69882952641622	1.61433601441266	1.63890530021116	1.65707511318225	1.70276279205896	1.71450678123538	1.72495378325067	1.6943532542222	1.62732744669161	1.6300879714555	1.70789335963635	1.74128959381143	1.66354822205893	1.65978087466287	1.58354232724772	1.55326110874151	1.62174180928896	1.58715222544664	1.65154049995411	1.65107038454644	1.58444979974055	1.58775429605094	1.56851169665549	1.55724108890075	1.51882496448692	1.52637620179472	1.51041038561663	1.41028535657558	1.42939703258347	1.51192051257186	1.53192807319784	1.50296567754053	1.48407348708759	1.50933433346436	1.55120305931905	1.5576644972978	1.5075608379667	1.475397140326	1.47941300730046
2.40415735126769	1.80083171215578	1.59574172581857	1.63764282966926	1.77957188293375	1.77423745934182	1.81892197552851	1.8172965112266	1.82687900916164	1.81074244710881	1.81213648906512	1.82938048821591	1.80387048502041	1.79046599912574	1.7855198917968	1.74331524809195	1.74531527094332	1.76953136679457	1.74679105521865	1.68788105943312	1.66371002339027	1.66883571948919	1.66321536857404	1.63671720167877	1.65534038958485	1.68274239303477	1.66701117930436	1.62675986340585	1.55918873035378	1.51965102513374	1.59186004739778	1.57259076756151	1.44534438673846	1.48862794653961	1.53081664122132	1.52879435581317	1.43147607355145	1.39709440957968	1.44929645000452	1.48915290471784	1.51497126124071	1.48602273295334	1.52263917518964	1.5490215672503	1.47977606441504	1.40527359291685	1.36885190774819	1.41610853267146	1.43701676863348	1.4651385653072
3.10765545846915	1.66245458484	1.62192345868795	1.50868449879118	1.45968869831057	1.55698261010985	1.65588086884075	1.5700455768527	1.54249603821939	1.62870129408827	1.61283639606012	1.65379010986387	1.64211376772263	1.59922685800417	1.64452677466593	1.65471379522793	1.61966292956242	1.61048421751364	1.58722840688958	1.53943893259815	1.58739996198258	1.6152057158988	1.56856947858557	1.59754764240245	1.59603305279808	1.5303763599001	1.50141212384676	1.55931898113192	1.61118791510082	1.56603268795634	1.51598827302071	1.54844467408592	1.59914652936302	1.54485110725676	1.46867639386301	1.43801919213453	1.43995006835738	1.46946031343044	1.46511950731377	1.4887236437894	1.50960724226784	1.49270983438217	1.49385887761614	1.4657449854186	1.46811946157487	1.57751221075339	1.55173145051857	1.45507471264973	1.45322687512278	1.4694601526297
2.80423510447274	1.70968836405102	1.71655793774892	1.74141240360676	1.69545518162935	1.75686926381168	1.77096899634717	1.75801533710732	1.78739143986311	1.90128219378614	1.94428798770846	1.96701525962767	2.01774507306511	1.8995438222509	1.83317678527796	1.83989261313602	1.78787777698934	1.76194310016616	1.82333475966956	1.83490657032413	1.80887353366911	1.78317251062355	1.71751096304982	1.7640622249801	1.76549628348167	1.69786768546714	1.6598073916449	1.70745903188112	1.70271013785606	1.66947817389964	1.63718908359095	1.64039189838382	1.57202104454236	1.5863632467165	1.63509635035805	1.64170305837546	1.62741501747438	1.58632624454903	1.51704996977352	1.53073742508359	1.48787991697798	1.45291743748006	1.4923581390292	1.43987961582943	1.46307209836845	1.493722265745	1.38549347294983	1.30310057473687	1.33540610329054	1.43809912100021
1.4747364670839	1.94823166606515	1.8706127846665	1.78989493966775	1.70670119494856	1.61440927104924	1.70804107860828	1.57606503509114	1.78376983031104	1.65374893113641	1.71627843042947	1.84194415283542	1.82149225405482	1.79987396656482	1.68007832606211	1.64690586686632	1.68696951760273	1.75764214623191	1.70172505957993	1.66357287352607	1.69880131495433	1.72019885785588	1.62784846445596	1.55347243141672	1.58480014255229	1.64280048307618	1.63900232294836	1.6200134065429	1.62776184393638	1.70745609741928	1.69772586403675	1.69533899604519	1.60883705962593	1.57765364239098	1.57945051970279	1.60167956093075	1.60240014614894	1.5689169657454	1.49980503875709	1.38441859922711	1.5026959221067	1.60453983053537	1.52895547308815	1.52319693566972	1.53532920146355	1.53835572199735	1.57763812810384	1.53642656036166	1.49689464546477	1.44892280018223
3.08479589597967	2.55570716284802	1.94296630017087	1.7987002537936	1.7838200837714	1.80862161503741	1.76169729083836	1.82132280292604	1.90364607615675	1.84511625002646	1.77883723317496	1.86166640130971	1.90237975592061	1.90189077194047	1.87606280090314	1.82646378056137	1.80846789900732	1.82020133107003	1.77515283737529	1.79213639325561	1.8721196893149	1.8173858556386	1.7748908578809	1.80400890702911	1.71800279525096	1.65804820878872	1.68970229510236	1.69545190376525	1.7528268666551	1.69945646392283	1.63011312079268	1.61816877155334	1.59177514270955	1.5489362275023	1.52479033249169	1.55804178715502	1.60744338374245	1.60945817493356	1.62446963901871	1.61106853787534	1.58335912194813	1.57254907590411	1.54007153816165	1.52320784128545	1.50139654808061	1.48378678316357	1.51964637543773	1.49990363230399	1.38850052937737	1.39555399166492
1.75721158320754	1.65941242044005	1.51110076407041	1.60633038303505	1.81347868252245	1.80126225585341	1.79410733263447	1.82583209567652	1.77379762499382	1.78689381223627	1.74411875626117	1.76315894419363	1.84374263676668	1.74584491861897	1.56255991186062	1.62452585225322	1.55327109623463	1.60495256547703	1.62908831011238	1.59602749421532	1.56447591682145	1.59107787411267	1.62949374877831	1.56797690703443	1.57629512967408	1.45650869088844	1.3502583666804	1.47642554606512	1.53177645769361	1.49536174667265	1.52148007073618	1.53917699427538	1.57107503092437	1.58827114890515	1.59313061531257	1.49157515267961	1.37780026547948	1.41864744591712	1.48278857296642	1.53839229854722	1.42563141530847	1.50116707766251	1.50852311608231	1.39785389893599	1.4845720038953	1.57262912234063	1.50063998916196	1.50393519178908	1.43703957040953	1.50887305506091
0.978926131855322	1.70970355960078	1.67533816241938	1.62891214025597	1.70287728292052	1.75651091785162	1.82507299865052	1.81354385360014	1.80057012617146	1.83271999928482	1.77334479309497	1.7442434350942	1.79207338889323	1.78363766490824	1.82805142009277	1.82995105590187	1.74419846954376	1.70605082780378	1.68473291967914	1.70086307936739	1.69774936407987	1.64552446189823	1.67671705142754	1.69046561128079	1.65848085149033	1.67322331399098	1.56572656499662	1.60254982605605	1.63934229635442	1.55318599009389	1.55059086706404	1.57293655381224	1.61981091486287	1.54621167904379	1.53755512314095	1.62014527385687	1.57192194945473	1.54067437850699	1.55760865138078	1.55590590363039	1.51208775518422	1.47420658693471	1.46835711700705	1.47429073883968	1.49285117238123	1.46591544464444	1.48667003989969	1.47350091703821	1.47741497411945	1.46647438776033
1.76810608193498	1.81660627148785	2.00631855628753	1.75215628562625	1.68277013077938	1.71987413962354	1.72204305024981	1.79694618288119	1.77211085256508	1.69267972910579	1.70582540705783	1.62687218919892	1.70986766637025	1.80604339656914	1.71262246151759	1.62372988460448	1.64986422563996	1.67228767868438	1.64832003975106	1.59179469038745	1.55803729805372	1.61865649317269	1.71349490329016	1.6970064766611	1.68771160565557	1.65669035205284	1.58213720181935	1.52157439675871	1.56777547011317	1.60187769951022	1.60294365366379	1.56753099550921	1.54772118635872	1.58677674056455	1.54476444023403	1.43592973140795	1.45294403606779	1.51838393587358	1.54264724093275	1.50388579584163	1.47803228818952	1.46348540692868	1.4995609425944	1.51085168948133	1.49705066547329	1.45801598227548	1.43713618780259	1.46684191946468	1.46386623305232	1.43554614763312
3.38169515626781	1.6193780526785	1.67442024645516	1.75036344245213	1.86724831607112	1.76609987169714	1.7576274107017	1.79124829629132	1.77710761673006	1.8234441334114	1.8399016440705	1.85398522190189	1.86769462579977	1.85098854658931	1.79882490460507	1.73805821344531	1.62846793124736	1.69319418476533	1.68335674144477	1.5596168240919	1.64552311187056	1.6809368829932	1.63381060353562	1.60650704072348	1.56015003864186	1.63174539464228	1.64536050023783	1.59384332556307	1.62090044964944	1.58626813729672	1.55001710012204	1.52277864042402	1.55729854777356	1.61121796362415	1.54936447344724	1.53657869309038	1.53811166257651	1.50045887535831	1.45111893695959	1.46072969617468	1.51756900702327	1.59739670386762	1.51434281908257	1.48038664001459	1.49289718970254	1.4602331716328	1.34970787036494	1.44957428405538	1.40179834052061	1.38119804093528
1.54073166631015	1.75062959845907	1.44046407325393	1.51238021912423	1.82622843165073	1.74965112529315	1.753123613536	1.75509128223654	1.6487227312689	1.72802096197235	1.71031870904329	1.68847155464093	1.56913820907528	2.02736308299477	1.80220940535728	1.66251392917464	1.60443938321291	1.66152616909232	1.72315526815707	1.65654740988536	1.5957442509129	1.71485316005328	1.60323535545755	1.63836682411589	1.59490222201434	1.64679381098996	1.70660970172088	1.53802617029351	1.68121226341392	1.56705480632309	1.60755442226962	1.65048898982964	1.47871237306293	1.43816507497081	1.50594688375191	1.49996052125977	1.51308812380105	1.49400380475346	1.43335627340572	1.41574282964352	1.48243911919955	1.50920006848891	1.4445922724995	1.54088054564985	1.53021060400685	1.52399324826523	1.39169111987568	1.42955873256544	1.44564168038997	1.47979572696114
2.42671710721372	2.29701402492549	2.21221013869221	1.74385673805489	1.7314149867556	1.97582607863876	1.7818448306687	1.85689384304311	2.01741461500391	2.02117500462912	1.9047371840172	1.91976415032511	1.81597473025313	1.89222849700903	1.87796970996245	1.75704106738487	1.72801034130109	1.80553426339164	1.74277283145645	1.76843940314392	1.75832236029589	1.84502069653168	1.86787126998058	1.84751338837852	1.81335676489076	1.79766335445505	1.69170224567149	1.7534683431116	1.6290299003767	1.68431950893211	1.65703395336328	1.61974705618239	1.70027806002958	1.69534971571363	1.65256673326675	1.68833225142978	1.55719913100366	1.54624815835712	1.51668924641012	1.52272072622195	1.56946415202794	1.47734806051915	1.48480887178547	1.54331050650926	1.48830532386276	1.52234852189866	1.48716785581425	1.45164772054692	1.48216868759971	1.4530286058078
1.72757624075709	1.42783010010497	1.58705252987477	1.78793707751393	1.73973547812902	1.68248554159572	1.80610125133438	1.81625327681816	1.90088097640759	1.84058575803683	1.75407849847304	1.70040722602435	1.73589886995493	1.68134749226522	1.78326489115096	1.81693395478993	1.69504948856443	1.71269209048993	1.75572140260306	1.6775129509695	1.6741937525297	1.75482479282061	1.64913893685799	1.75563547598908	1.63456911117848	1.63547421306096	1.65532130000303	1.71422413730709	1.64491612886735	1.5301726945111	1.60648231733448	1.5617751565104	1.59867304709868	1.62828123787681	1.55488167759561	1.55858397152435	1.57780199586231	1.5429441201048	1.51055152962874	1.45996015085785	1.54376558932744	1.51535456712653	1.50174573416162	1.47149010956127	1.43283143762607	1.46787080633281	1.46968521620389	1.44702269463453	1.33747896263412	1.42574184021499
3.57367060202266	1.91635750499321	1.69509200887069	1.78159969313936	1.76447025794443	1.87060785309653	1.74355291347224	1.80991392365502	1.83012981338185	1.75151218694518	1.65799189703987	1.68163621547135	1.80297921339176	1.81297662252111	1.74261963016175	1.73903328599529	1.69397340295559	1.70106462093032	1.67162787890803	1.70973012222242	1.71361917642468	1.72470376269361	1.80346625664509	1.7000449983001	1.75898108127712	1.74341916361727	1.68693631708448	1.65980115526941	1.72790849677208	1.66938352108795	1.73147889240816	1.69714340814414	1.71338922314567	1.67677352853637	1.62968359405837	1.51800615234547	1.58730391565463	1.57957251848866	1.6517410759625	1.66798081758255	1.56055096445608	1.5076153994573	1.49023731457531	1.52950376247744	1.5471727173198	1.58220474419177	1.44461923689565	1.41934746271408	1.37135352429601	1.47555939681673
2.75759055443596	1.47610730027794	1.81825355781502	1.75581666425735	1.77638562671971	1.86230062266237	1.82962858766525	1.86788975926636	1.89249454606351	1.82530033197087	1.91106380955635	1.93992598746085	1.96092775531361	1.93671637955747	1.90237349655127	1.96665591856937	1.93003622864849	1.88625261770269	1.85693400620537	1.86673613327403	1.86230205063901	1.84650229758987	1.87468473142152	1.83254871485302	1.66262176909649	1.70988466687394	1.82277768181163	1.80760319011978	1.82017273734647	1.84983803549339	1.71491371587582	1.66809968634316	1.53711726531492	1.61183557082428	1.644010606621	1.64928450744942	1.70573595503406	1.68450661789772	1.65947869570097	1.66769304326058	1.60738704402646	1.50292101217317	1.45227215478249	1.51311638600415	1.52058378267162	1.51440991411372	1.51003384032371	1.5184233007722	1.43439610888937	1.42863586576843
1.57992307057503	1.86036484017451	1.84717052517141	1.76353149149953	1.69191066906684	1.75973917171498	1.75863701126621	1.77622720813111	1.84924972604692	1.83429264218271	1.85847703493852	1.86942201531539	1.77243310698522	1.73614743593353	1.74828911693243	1.71762116052452	1.83134035272433	1.81135539803754	1.67983508193594	1.63774403393314	1.68765226340708	1.63451220631692	1.62155588672281	1.76823290329371	1.72215340640794	1.59535218170238	1.56536190176438	1.62624649471436	1.69087282417103	1.68802477764582	1.64539538216419	1.54333086253464	1.48851847658737	1.59034610147552	1.5356235620298	1.47861110119439	1.45874754544087	1.56455237730387	1.5911515180425	1.50921143101305	1.49655725006748	1.4933921817951	1.54937111256706	1.46263921726312	1.35458041038494	1.41056464759194	1.47502044510396	1.50823162257587	1.47310212023585	1.49432783844391
2.40315868680884	1.76550193097514	1.71025617249696	1.81141081594404	1.84928650383099	1.88028879616969	1.85136496915021	1.79655531426748	1.70070148216382	1.63341204145569	1.59735702134954	1.56485954444789	1.6088916188245	1.72423011399442	1.73589429346399	1.70529285880979	1.70642210638846	1.74629473471495	1.68932596256793	1.63431249349731	1.65485280492937	1.62770042618488	1.60705212499485	1.65097523672877	1.59607328878298	1.64631234872492	1.57057977397969	1.49433401016283	1.47135398377516	1.59854263320618	1.47217576964606	1.53565017696972	1.51164583902041	1.51654343867853	1.46654165351389	1.47012333370144	1.47356841601209	1.51744692410892	1.59338777839052	1.50781599187173	1.4165027825724	1.43518176444787	1.42942003149576	1.32406633188107	1.35156545782859	1.36568856803925	1.42062234602565	1.40040357235146	1.46816169979349	1.37719917456766
1.87619647269602	1.92420920239525	1.66190121849848	1.58060933346244	1.77093104079651	1.68777963393755	1.67846626715994	1.76635143044839	1.7491938816613	1.65725232157039	1.72858511444511	1.65682522872996	1.79430397806033	1.84767938098287	1.6982579708168	1.61088084015992	1.58333602655754	1.60767517253205	1.70556425929392	1.64108078621731	1.65524934332589	1.65043765145501	1.7634515735319	1.67242083742141	1.58607502742004	1.63047943695011	1.70058155560494	1.67201195708234	1.54092232420949	1.55206415269703	1.54641852975918	1.56073928812434	1.58355652805416	1.59588954280016	1.53412839213619	1.49887958345638	1.45158255111468	1.63228722167891	1.67829369228102	1.56538650776135	1.51562108607078	1.49918756063081	1.44296589132096	1.43604627887181	1.51042270474593	1.44656774051905	1.49520333194425	1.43017475405791	1.29470852769821	1.38372624453306
1.3801883304661	1.92836282958584	1.81887906579779	1.80218913524309	1.71257619438304	1.75931427848415	1.79415908633294	1.80088151649892	1.79070081553659	1.81638851789888	1.84239333595917	1.87969987757186	1.83363128777638	1.85444765897738	1.72743099807037	1.69430208229	1.79569799634448	1.79395395538969	1.68015543985055	1.63288263603429	1.60455140902606	1.65155288475167	1.72216033871063	1.63208908259219	1.55499272774476	1.54737015878777	1.55195880666847	1.64670374025941	1.67967761820696	1.64582692651374	1.62826531648594	1.61755146561777	1.58277420948522	1.60813000542799	1.61652705666699	1.58028388739353	1.63348887714718	1.56313505714385	1.51425994531858	1.5076669795087	1.52826579237496	1.53542700569588	1.53021171542927	1.52710401015593	1.57393891385205	1.55030081309004	1.49528782620806	1.50697828685237	1.57068228113023	1.55238688220811
84.2706759122201	2.04486758198528	2.08323426600379	1.73492302746342	1.90841620413302	1.92938393244683	1.84839494691183	1.80285459808578	1.79714195957627	1.84896054325538	1.89987972490315	1.80645952529727	1.70791060179317	1.69503597711758	1.65879396768315	1.65408297678283	1.71165368035879	1.74656929124972	1.69498199895549	1.68771243796722	1.76934684997858	1.73513362692912	1.64087071350036	1.59508685650686	1.61357247348843	1.61991573075998	1.56935848545178	1.61231008970431	1.69334923894271	1.71309566811123	1.63346100017034	1.53558595659249	1.53021788419005	1.58342485615955	1.62919462830951	1.58585367134746	1.5455641416504	1.53331043437368	1.45106361460628	1.41982739749594	1.45482863972132	1.49657820472957	1.51067319294397	1.46628079655823	1.41581187941214	1.46492352883057	1.48270372843242	1.40979080421591	1.48121837894744	1.5211539228431
82.9875729030263	1.77431245013164	1.6662864875272	1.78198420182837	1.84629664070383	1.79106859458782	1.75002802603396	1.78200267973928	1.76116198705318	1.68301767832896	1.65578626300903	1.69307431420875	1.70990358965803	1.67616588650703	1.72440785711409	1.73434190780203	1.68929002368222	1.67892179802356	1.71556403113924	1.64493466799405	1.6080448365007	1.62884352266798	1.59384356032345	1.64898078127659	1.67888258753512	1.62414522486192	1.56402773520141	1.57646246251991	1.60466384634313	1.5732180238216	1.56474808817611	1.57317230851296	1.51675516718493	1.49062253708342	1.54928468830429	1.58037880340564	1.49053903879419	1.42652064310262	1.43835629479177	1.43675168208026	1.44553103413938	1.47326651865338	1.47745029928174	1.43869711809037	1.43068328964277	1.44815195703773	1.47009157251384	1.47077766188057	1.43329351265354	1.43676989595637
74.3663709974064	1.6437256994234	1.83551982815384	1.71402325143534	1.66817043879249	1.77466056613504	1.79651065445305	1.7518819347333	1.77929461087173	1.77855930042356	1.6833923239396	1.6395545659403	1.69370762652504	1.71570307791142	1.70963065415953	1.68239498045747	1.63919369352903	1.61865652051094	1.61542223871489	1.65039805123889	1.67289734641703	1.64183836008469	1.60573179940456	1.6070042492576	1.6411351399644	1.59520731426957	1.52708951101891	1.51203145698956	1.55676227103028	1.54209496930974	1.48381955194144	1.52549294370111	1.52063516381565	1.44721151888705	1.50531771362752	1.54695927460344	1.4984773277062	1.56274384746093	1.53340969250685	1.42776991377218	1.4325581207023	1.50863940832898	1.57353129708211	1.53890952627283	1.44631317421098	1.37204552779205	1.36927368519868	1.45496873869852	1.44194276383913	1.45114174708294
2.56414072571146	1.76299478455088	1.91571789784679	1.92622416031952	1.9476090783373	1.9498527964114	1.87032041094667	1.91599748134653	1.90587485851458	1.83456464198682	1.81725769666055	1.90473610366502	1.95475432677096	1.88193803346572	1.83934524639796	1.85621390043659	1.87725235960696	1.8296042476656	1.82046475875513	1.85175921901939	1.81880750250802	1.81333949265255	1.79988443361541	1.68863039674126	1.61717027377224	1.64162891288902	1.68110505056209	1.70007726698352	1.68691000638353	1.53835220909305	1.55859670819589	1.57974151387288	1.57193537869705	1.67998620561165	1.70844730612111	1.65131158202561	1.61195414724414	1.64791069487476	1.57743917779455	1.5379686822331	1.53075589748873	1.55374010372955	1.55379465056974	1.46648990709168	1.4280404191211	1.49599826744014	1.49842775953503	1.45513482936587	1.44507587600267	1.48155294446201
1.39290787204936	1.51891358394087	1.53389070453106	1.7777068009684	1.60216876718559	1.73440144525049	1.83767642626521	1.90036334788519	1.88954906964301	1.71793277683206	1.62858609724977	1.71462049324172	1.82751544144277	1.81411779612375	1.73334273439463	1.77603769439484	1.77771869913533	1.72371429873198	1.68740603919307	1.67766645187844	1.72828927553467	1.72445597102085	1.67129657149693	1.65786334718856	1.6242262486807	1.6447298109887	1.66795616134546	1.6189288364209	1.55174152657123	1.5736796052139	1.62766141176978	1.62018774953968	1.5290501700599	1.55967083155903	1.53731963545138	1.54687476791801	1.51498879459118	1.46890891375551	1.4834108016156	1.49579973430392	1.49640266961004	1.55867738362663	1.51976611452182	1.47368809758599	1.42731071602494	1.46301886360543	1.47306064601626	1.47538340590608	1.57673939226929	1.45887801203644
2.41349174375368	2.52213770410792	1.87418407883311	1.74351957776087	1.89935260057296	1.85909912138644	1.87230715672902	1.88315998727439	1.92986223711093	1.85667091321452	1.7727554656567	1.86886876753869	1.88545049204519	1.78425197250751	1.7599896453517	1.74429418855246	1.74452275433827	1.86300199178208	1.74867645130967	1.83650742209236	1.71836009585523	1.76139458529301	1.69552751717384	1.64767668257588	1.66411015548548	1.58486633786239	1.67930727786984	1.58877510401697	1.54791559073675	1.46261146649539	1.48910330893177	1.53428435570708	1.71354962841231	1.59864247460359	1.56570772902577	1.65925973319038	1.65500736324618	1.60462835167687	1.4676076644905	1.41628020422897	1.50428792188449	1.4881185399496	1.53765045260187	1.49652306003862	1.42273983375725	1.3202166883904	1.40619286120856	1.48747968500823	1.44131672874318	1.55607336022671
7.88415750957935	2.36830922909314	2.20733822808121	1.70945895787371	1.63833396510291	1.76439496519381	1.81238965160702	1.83004520146648	1.75357390959759	1.8063510592411	1.74765455116915	1.72932798339229	1.77410211905163	1.82772343909698	1.89338250297784	1.80572662432018	1.70450247707791	1.77268680110314	1.74306092851602	1.7081617439953	1.70044417982822	1.8607964775988	1.74500545818453	1.64183125672756	1.66722143970936	1.7164092843529	1.5911097344313	1.58894890247797	1.64115874273405	1.65722778583004	1.65143479173206	1.62211451276863	1.58486231297584	1.60023361294892	1.63456195489032	1.54270949165791	1.53584744926025	1.4583499498444	1.45491597661536	1.49382669900526	1.50637588567421	1.56960363201977	1.6277253806977	1.55020566884021	1.53163485306974	1.47134696330609	1.44577914310225	1.44085210474277	1.41077798685202	1.36080069150956
1.11593435322449	1.6492152423232	1.85290355210203	1.83522178607812	1.7209577395076	1.74116953847549	1.82383149668847	1.73654375071777	1.6534422253295	1.62593040277465	1.66998590322278	1.67555481505432	1.58945360445096	1.55733089998521	1.60448650933439	1.68870643279568	1.63955013370032	1.61603710005798	1.62944772361134	1.53989976356827	1.54996784418042	1.60728285384587	1.62834836289869	1.58521804176128	1.51287602301651	1.56164533581501	1.69404846825485	1.61058673978971	1.5178125285967	1.495239173862	1.43930600616417	1.45461374096534	1.51222973310246	1.51088231734827	1.46044656199953	1.44109935497793	1.47087105776267	1.50127730048093	1.50048296742452	1.47577949267436	1.43712048946579	1.37639944835193	1.34012201819097	1.39074703090664	1.45824970042422	1.49388211851835	1.50502015078147	1.45344272075985	1.37153762882351	1.31789949821918
3.62333306821372	1.74326049450096	1.94034765735042	1.86434416170125	1.67034622667093	1.64179086961258	1.7369609787349	1.83615218180222	1.82576016712874	1.69364429614882	1.7318570709873	1.73725607087857	1.6578270374328	1.63552145128564	1.67129078065732	1.67361763155648	1.61322099633511	1.65792902595428	1.64561748985015	1.57887688707058	1.6020124965572	1.60873978943697	1.59038088004897	1.54422221106716	1.53542850485393	1.56609127050709	1.5427173014433	1.48154896629984	1.51389391950693	1.52659211573799	1.57143246875918	1.5795094045336	1.53712886886643	1.55700994500312	1.55506191798773	1.55652546367943	1.5396333922637	1.52147561883891	1.49822500801208	1.52121146682828	1.4867358962999	1.41800825505834	1.50431122356599	1.49539425598353	1.58089495252252	1.49476999800652	1.49593202998422	1.45474141440405	1.34247040663235	1.36052061905326
1.22729868605528	1.97972890043135	1.87797530044373	1.72548638443521	1.76169468902038	1.88035807087989	1.73347130517099	1.73579173180787	1.70329517987315	1.59876159658835	1.70292862389199	1.65114861645381	1.67843185012873	1.68834104418268	1.7845857119898	1.79340201312892	1.68237802707098	1.70677796018846	1.5956494091563	1.59302359772425	1.65055219114986	1.72167217685655	1.68783129075574	1.75746670193674	1.68617154762062	1.55341945760505	1.46383091543664	1.49376441099477	1.59077960939599	1.64766674090006	1.47263245897489	1.50721614398014	1.56962422455176	1.45209066731229	1.52738974454173	1.44971179031481	1.54481034601914	1.54756801396727	1.49729574144854	1.52100424522445	1.42966887075599	1.41062031922756	1.41689594605621	1.39575829374337	1.40951611903766	1.47330576544986	1.3885208007045	1.44455011216485	1.45347309907328	1.38259269251482
2.49258615419332	1.87810164426519	1.74083951177097	1.61306190477378	1.71424343436275	1.88772985909257	1.6588269225416	1.6374746058836	1.58861448330633	1.65399221200664	1.63911688153385	1.71974636161843	1.69068239204551	1.68245512007787	1.72541187728878	1.74404729049692	1.69341506393816	1.63050764821255	1.6320688370597	1.54242405356595	1.60743430671406	1.58675690513272	1.59616144522231	1.66968763384731	1.64153076081807	1.55078463477465	1.58878169131531	1.65314340429877	1.48755076419236	1.48477611640236	1.54243117727723	1.51841484037008	1.53057225676028	1.50670518351635	1.59924876965701	1.59158347394769	1.50081042741972	1.48064942305803	1.52031386234403	1.46958103785127	1.44598368517924	1.44465238442695	1.51127645999131	1.53205586263795	1.51614087096634	1.42683478411615	1.42636279119134	1.37200326894174	1.44399205299583	1.48224352049175
2.84721148285932	1.6431936557364	1.65161435641282	1.77025173965401	1.73131422022439	1.64854627750789	1.59152399147262	1.61237783656508	1.6520618471244	1.77923437338895	1.83248819628531	1.66958687412789	1.59748290820494	1.62987543647496	1.67336899012504	1.69045459613513	1.63982497302245	1.62979758696952	1.63810520530614	1.58485211529724	1.58446048635787	1.61073128530823	1.53482335105012	1.48105020733351	1.5373533480686	1.61118155659252	1.52020965073883	1.49131030940023	1.56488922367995	1.60528702083169	1.54672184609487	1.39372635848436	1.44197997372933	1.45218674918901	1.43153632079496	1.48747755680799	1.41572945148621	1.33732584193008	1.36775280669287	1.35738830170079	1.42057791023253	1.48273501555696	1.47864285082353	1.47262692791385	1.3797956976265	1.31432720111349	1.37624567136564	1.35951085585072	1.33792714742677	1.3661967581778
52.9106622444789	1.80107536959479	1.744561794873	1.68834218479684	1.73405437064295	1.72932318987308	1.80141653745543	1.73189193091196	1.68456430666826	1.76315408648771	1.84138602496483	1.78035182994625	1.71731004027857	1.7106081823231	1.81766825895522	1.86532496455272	1.77402747204974	1.73635916684327	1.70606930211122	1.76282808111019	1.78697831232898	1.83073467361315	1.79580234586099	1.69909979124689	1.68695311300538	1.69006981940607	1.74453899148785	1.77432006414434	1.78679597752885	1.80269057283876	1.67492229352726	1.61073754648914	1.71654310829322	1.67987677188664	1.66226631323797	1.68614612922027	1.64233038640195	1.60524555934255	1.5647231996771	1.47059239235361	1.40696472994842	1.46127618664402	1.52865804949661	1.61778674223342	1.67508793149882	1.58275059976234	1.51878722553458	1.57470531632141	1.52762172869151	1.45397809857495
0.879493863769632	1.05273056357549	1.31755417302096	1.34716396374533	1.44535955257058	1.49463726898476	1.42912116423578	1.42232287392765	1.4458508352643	1.48165540145562	1.49007450831037	1.43410670126716	1.40485605310191	1.41136079565111	1.33955001021678	1.34486433952346	1.34787818056516	1.38890496198853	1.31292140359345	1.37487292648194	1.50528457273043	1.49757731735665	1.44325698709457	1.47743536414866	1.40528031606176	1.28891345846483	1.30178495249568	1.37854818830237	1.39105178909794	1.27263673152546	1.37582488015414	1.46295526102009	1.42770125297482	1.39564457125038	1.35905578755316	1.38477557010537	1.38965737815354	1.42180310655578	1.33613160514152	1.30809480374169	1.48371403438229	1.34438270013495	1.30643021047699	1.37674820869332	1.31935667746811	1.36764590383707	1.3605020965299	1.22501985088501	1.36253981996493	1.4117537995964
1.59462179396251	1.92588977392109	2.25400855739086	2.06649940699719	1.88987045015454	1.8762840345496	1.94187842584617	2.00289217437834	2.03736381840071	2.00329288582993	1.84924477349165	1.96047102938041	1.89990911452559	2.03580132940467	2.015035123701	1.97625299105507	1.94517541044695	1.94736114711243	1.90559191535467	1.95437466945832	1.99101961393425	1.93004101999913	1.89581555094573	1.8569088986427	1.83121914681518	1.83624762001491	1.78281386725482	1.78215046318483	1.6749576244773	1.70906564550576	1.69646209320395	1.5853393601087	1.66299115364467	1.76774831202705	1.65087901104938	1.7062706130639	1.64695978162256	1.49813315794572	1.56386407652394	1.6513741075954	1.54949142084333	1.53764058326773	1.51061972629559	1.53801101820693	1.51421844174769	1.42230080028578	1.48865159081285	1.4734694979393	1.52073766249751	1.46035725279999
1.24644356502659	1.48959881713561	1.38291872968877	1.46918896499956	1.61346248454772	1.61168383752446	1.50860643645393	1.4773691326458	1.52512424087434	1.53835066136875	1.53599407421433	1.58173358000038	1.56898277117615	1.54982685766597	1.55206422876908	1.53422498186165	1.54504601740435	1.52805187923499	1.50514741917174	1.50921470369511	1.48285472755614	1.44412023440504	1.4447759208067	1.47017023065764	1.48503607056917	1.46771531122199	1.42675122636068	1.41680473161243	1.42265029679252	1.47301046942256	1.45996384815712	1.39644389861137	1.4747248793312	1.4712226250049	1.3934514859606	1.45982806191555	1.53311183716647	1.48908856321824	1.45503304084323	1.43828134821964	1.37772477089254	1.39615229892369	1.4644503895634	1.46861488809599	1.47378636893137	1.52569987295851	1.51334556290046	1.4681508674918	1.41867566892652	1.41409818925047
0.869714062270717	1.05666729219073	1.42468640362329	1.27351862465141	1.2329466197491	1.3475097540976	1.37430333521153	1.30084148603589	1.29434752322678	1.34052388077632	1.40117277658889	1.40237339967839	1.27946115407875	1.37376523399998	1.36637839924168	1.33354214642506	1.35844231047894	1.39217570437452	1.34912623160201	1.33824212717232	1.37094307559855	1.38320461093447	1.35866352305917	1.39147012609513	1.27444626912195	1.42348782176999	1.31266353995563	1.27032168484897	1.33952304945685	1.35029785610753	1.35342951853379	1.34588660782435	1.36923895607189	1.34968832790899	1.41015146727069	1.30164054660083	1.27326528357963	1.33152974159139	1.3107618253835	1.38187077548671	1.37722101390634	1.33037904362792	1.27571543984876	1.25622152894779	1.33424606286128	1.37993933801125	1.28503996038862	1.38391003940835	1.37577736474213	1.36642583748958
0.878786382205714	1.47322728642533	1.53146865031088	1.46862450384168	1.53615209815718	1.6425528628354	1.76167042502296	1.78936658559891	1.65178027190526	1.52720200341915	1.59022680312388	1.68916149948855	1.61747750451195	1.50757761955666	1.4700810655356	1.45450591415605	1.53062057231191	1.57446414816612	1.55554870927484	1.52712462700055	1.53575899049376	1.50097163519423	1.48385732181511	1.4565035988086	1.37548680940129	1.38202033516069	1.4031358094053	1.39150651816059	1.4049748200169	1.47328150727235	1.46894886059369	1.36926972747936	1.34160240583371	1.37692922957007	1.3481296477155	1.35832366298976	1.36081990128919	1.40051162518401	1.43349328451311	1.4056677886888	1.37584156874385	1.33100935278214	1.32985873035755	1.3633598215218	1.32640394219774	1.27270155037343	1.25378165875874	1.27220847270313	1.3082301553877	1.34237186572359
134.519368535618	2.46581447643815	2.11093601309909	1.97286832895732	1.97030758867371	2.08007362105807	2.09030064554756	1.97275884230911	1.869321675717	1.98736961769567	2.09925280791469	1.9897927074516	1.91557070810969	1.81597151403732	2.02938565161692	2.0884662780332	2.01919608541498	2.04927979417425	2.03968010235196	1.92292409336084	1.85638405183692	1.81755363645681	1.95346663782079	2.11709684490028	1.97786484432227	2.0473428114847	2.03735808047474	1.9507162382791	1.94197524230529	1.91113783420304	1.87564381758344	1.88333088083492	1.95561088196343	1.88546673670856	1.82831934319337	1.83288222406846	1.83186704251075	1.79015078625808	1.78682859478779	1.81480184894186	1.65523077816567	1.63182178948095	1.73731109992369	1.62591649809424	1.64013669576311	1.75397067761275	1.7410104985844	1.68135694003183	1.83650678870734	1.60360767658912
14.486076669563	1.40135848944928	1.43756994290599	1.23374026197765	1.10400343459449	1.26183504109799	1.38677097657262	1.41269579315184	1.40942859408505	1.34256235257236	1.3378593672884	1.3588482923356	1.38930097499704	1.31829880125676	1.31688740725722	1.32694120505601	1.38602281745117	1.42450871143901	1.41907315758785	1.37892767446331	1.40710296871773	1.40697209867258	1.38624401036543	1.41608416896637	1.37406498423466	1.29677851491497	1.358553772877	1.4020313413983	1.40409532144511	1.48725343404503	1.40348014441131	1.37413598535946	1.37885046521365	1.3841750414205	1.43078828652221	1.31101115560275	1.34985625759208	1.34364573800235	1.35368883946493	1.3613127295781	1.33993771703875	1.30770194878423	1.23936713165955	1.31197006454181	1.36198439806507	1.39292199597534	1.44935922528502	1.3772549425147	1.6168708525145	1.38026015166947
35.5636598311363	1.01257764861568	1.16688848379807	1.21689225743655	1.27076258546505	1.3531294475121	1.32468532309889	1.28549075666619	1.27677879339883	1.31452289635643	1.30261362345627	1.38014583185974	1.35253143342079	1.36250558818002	1.33683094069236	1.33727902572752	1.35497117841845	1.31512618993867	1.2993228712899	1.30104655001537	1.27990041438289	1.33106477121441	1.30793660784406	1.26239238472098	1.31389885329659	1.35489681079399	1.36026074591434	1.37226384604376	1.34319089529829	1.26521879623855	1.25972086723637	1.29632737211994	1.34428188414084	1.42823001186483	1.29445149186876	1.42623488423404	1.39807368403251	1.31750912478539	1.34731404540646	1.40100588077741	1.383801521715	1.40040384938787	1.36302150295877	1.32059409380084	1.27394456063335	1.31235640682062	1.3782473921712	1.35314924293965	1.42146022376787	1.35832989074991
7.44939167271583	1.92859176070458	1.75267204815378	1.72164443176235	1.77764216346591	1.71792207055308	1.70073390766349	1.8142777699279	1.89329943872193	1.85199787244267	1.91885212019659	1.82125203617254	1.68782243653426	1.79132950201315	1.73664876895016	1.59438684641424	1.58313910365209	1.61342922502851	1.68374810080401	1.67778184858268	1.59838825461455	1.59345091142799	1.61350045564984	1.58054884316983	1.54466180418612	1.49551171108296	1.52956346646658	1.50583866782436	1.49083300070188	1.51294966607182	1.48338304438359	1.41410471811073	1.37681950488552	1.44592430090587	1.54138696419474	1.51394024434375	1.50897691697518	1.4446989062835	1.36535826619298	1.34903824861009	1.47869278029343	1.47596504979872	1.38011948296748	1.42060423259914	1.48351312764972	1.4890504834904	1.42076875714855	1.44406237904211	1.41514474857785	1.36658426191746
0.829384541117308	1.69888408005513	1.60326988273366	1.58995996696843	1.55480404410302	1.51271064722093	1.49478127808937	1.56968505680717	1.708529703809	1.73913591264279	1.69847773320787	1.63945869098872	1.66709276569702	1.71620347236077	1.61195983978235	1.58813521219514	1.65566682148755	1.67214800676643	1.60436481212996	1.5892946283782	1.61337686884398	1.60621635053009	1.57334183322981	1.553499349979	1.5779450510617	1.57159523294284	1.61702553078851	1.69411329128764	1.64039727866676	1.57414126731816	1.63681553420704	1.64753360314427	1.62250492621154	1.6165436379513	1.58969858490975	1.60729818393132	1.56718932780616	1.51725176902692	1.54211519104278	1.57687989346967	1.51732861319985	1.5147204402438	1.620960835353	1.62830372416022	1.55884273865136	1.53588455570021	1.50560272061895	1.51347094735364	1.50732346549443	1.45431306554469
0.527214395341804	1.03184365225237	1.21246019413464	1.20976481047667	1.28376094972401	1.28235293076379	1.25486197075171	1.33395188169151	1.33157040364778	1.28750584339435	1.32390988901131	1.3770596690836	1.32593656958862	1.28534501401918	1.33255302230509	1.3096668259548	1.28054785321691	1.30771093837423	1.34903444124418	1.39611072939965	1.37272482646868	1.38158870278049	1.37941979292696	1.3541741840207	1.36472273661416	1.3735153486203	1.36102769282874	1.40678496334451	1.3467162909169	1.35777277950766	1.35656181550504	1.39367819486048	1.37736891946568	1.41073744729871	1.51819231253572	1.46784232685986	1.31136228409548	1.30614948096964	1.33348472989338	1.35687440317975	1.33528209697036	1.28698069221863	1.28671968882792	1.2806802992013	1.3420026373933	1.3956624114118	1.3724904122949	1.33225126902559	1.39124790132807	1.39848851427833
0.553143661272853	1.11195839269634	1.24181169089703	1.23119708934122	1.24931187971508	1.29258319666832	1.35148145427701	1.36260582184713	1.29233012640185	1.32993528985247	1.37506919370283	1.3907096392514	1.38416292073049	1.28060287959015	1.40989350133116	1.3954581864683	1.32219352952449	1.3316413746302	1.30068689442374	1.28982574470201	1.34934237213459	1.25213295075139	1.27428442089538	1.38496374400253	1.39045049458404	1.33512581575754	1.30517748318852	1.33659814301916	1.26391059849898	1.39763946068555	1.34841890254034	1.36920721578204	1.36260782776876	1.44544900620924	1.3533998001092	1.28987795550899	1.36813846473591	1.46533015897476	1.36718705963442	1.42525599294623	1.36584668580437	1.26481020918384	1.30143013575419	1.2716027307335	1.33641187773301	1.39153776781793	1.44303613566892	1.44920960563174	1.34974614241573	1.39486123377511
4.68039139624173	1.68187569165004	1.56819710430599	1.83337572261692	1.76189826486465	1.78552327681211	1.83012666188249	1.80939718482271	1.80856086406783	1.87393795952686	1.85650515321443	1.82759541001399	1.78103659375582	1.73420803544489	1.75089210595821	1.7113313590762	1.8413010642627	1.73022576003635	1.72154933451898	1.71249522971835	1.62354790332017	1.63800890997232	1.61219079967027	1.60860751760332	1.71921795549447	1.48714709753782	1.50320833063028	1.56020409256191	1.53210706348325	1.4364715749845	1.3981175375669	1.5718264720982	1.51340751680834	1.35968212434974	1.51781989426951	1.47639198972309	1.46372226554352	1.49222196105251	1.38125578893734	1.47730754339274	1.43984611798026	1.37572855576248	1.47018226749239	1.34054353865769	1.38373812428643	1.42308835505982	1.43294728556058	1.39684504947775	1.43693138260718	1.40958926260897
12.3340487663536	1.21961214783411	1.39658059489716	1.48956524772782	1.61798596469962	1.67820234109838	1.67585726515014	1.57085095378251	1.5311829259632	1.58449625620604	1.68859995094245	1.54668265176581	1.6429917827549	1.81873111173497	1.61409668923447	1.66932087308226	1.64540856102966	1.68115973535093	1.61892135743551	1.64457480551954	1.70207638886736	1.60004384135623	1.61120379433204	1.65103358507847	1.62891607933333	1.65054713501318	1.77744525015384	1.62609719891349	1.64747570702149	1.57416170749384	1.60287793597423	1.56135361181415	1.55939328602463	1.43605499964714	1.43757177775986	1.49554334575931	1.54952314289215	1.51644330693733	1.4619871858248	1.43024662295615	1.48177078285357	1.58701021786323	1.54451144284203	1.47547248856884	1.59520270214145	1.64328572382063	1.55955158108632	1.63392232199325	1.49771246007685	1.47040121769566
1.14078233256588	1.06793617635095	1.08064973867856	1.45019867407681	1.44411961583969	1.38599571566625	1.38299080667888	1.35286876268013	1.34871069203104	1.41576583523119	1.3803977967123	1.36787308914092	1.3449733582547	1.41287996260873	1.38537288574554	1.37046595111273	1.33138716936574	1.34048741540399	1.39499021219756	1.39829047848042	1.3879779396048	1.32628941482685	1.37624087402861	1.39324552362881	1.33555419609289	1.31437761102854	1.34906326017174	1.30532262227211	1.29524303096427	1.30255220665488	1.28987286137003	1.28442235166143	1.43729723561656	1.38606112163104	1.34890394877374	1.41780476571122	1.45396435213595	1.41403753293422	1.37689655184566	1.31349473193266	1.32374675608138	1.40854653912157	1.35533208602006	1.22341157705992	1.24958422987128	1.2909721689893	1.31296727099614	1.42597260779829	1.43640278473128	1.32707582166529
1.05105255281431	1.00230247952466	1.11836406792933	1.11819782803354	1.23961642572139	1.22824246144636	1.23238544181403	1.34824089794091	1.39408133853149	1.34176571717076	1.40126561760169	1.49350857714461	1.36111144061665	1.3814393431391	1.26723243816167	1.28760316458495	1.3759657471483	1.34584127030582	1.30428624633056	1.32500753060198	1.31237639264821	1.34832338494393	1.36606979145375	1.33510809016267	1.30575694763708	1.3435165682983	1.25123260744815	1.33735315715528	1.34891357167854	1.35882422391176	1.36812257113906	1.33866532960377	1.30805133970877	1.37689183358951	1.27951862471515	1.3239824777096	1.34010142352166	1.20339446650418	1.26129513957298	1.35801848812567	1.33811652918677	1.37650642122227	1.33524078604727	1.31487964961623	1.29681915613969	1.33738094350539	1.35888535383727	1.40909223653606	1.41830879321727	1.33614879377348
1.42838987175806	1.62685608973191	1.60834231296723	1.55458655678857	1.57066659624042	1.61903983196708	1.7402274775781	1.67165287565028	1.66691261866086	1.63236553179885	1.50388165508561	1.59290586230856	1.56070918134679	1.58099679049042	1.5316951329466	1.61988522043672	1.57427152331287	1.49086526182881	1.43201072010729	1.53253545825204	1.52223189641433	1.47613460282944	1.41613802486981	1.43162847374283	1.4893227648172	1.44412824564304	1.63291817903688	1.43702614338716	1.44776189232292	1.40901409950992	1.30443669754891	1.39829615821684	1.47062431380716	1.39317771515103	1.41542159212374	1.32180265093364	1.3089347750893	1.35690387924314	1.41579454226879	1.406426205794	1.42096265105674	1.45518024073122	1.27086823196229	1.30910837806949	1.35369683361609	1.36063899177319	1.302962527141	1.24964689402918	1.23990312144888	1.29327011794518
1.36509712270029	1.46122193070205	1.55437439159904	1.89016043259695	1.81773091862346	1.79084113727003	1.88849821636011	1.91820379555989	1.88902222571324	2.01712321099096	1.97072741118885	1.88879061963965	1.89455889713971	1.87415516052875	1.87079782404757	1.82767874103167	1.89818941871596	1.82303275193238	1.79461210659199	1.80038933318038	1.78332464740318	1.76482239934864	1.81298396969341	1.78221619057928	1.77960819008464	1.81283511326009	1.84427672135348	1.76681639788426	1.7594510529005	1.82027779420322	1.72640820855295	1.66404673573082	1.66573207002746	1.72763659434691	1.60401205170895	1.6245632659436	1.58638151500293	1.61605512992747	1.59619402783543	1.54366011563302	1.6248907201691	1.5650179645366	1.59995180890549	1.57826231550183	1.55632012825147	1.54725403779717	1.52400977651818	1.53955853099952	1.59406483862756	1.5039358994138
0.947990621482052	1.06772064515591	1.0372313212183	1.31227624870171	1.32975844840182	1.38516258993863	1.41916687733173	1.36910958416725	1.43105037924279	1.43801652200798	1.39583733036707	1.35817270890744	1.40242753171729	1.36336174642728	1.37298126410558	1.34493320664907	1.33199131789177	1.32153926559665	1.36995398803937	1.38919831135222	1.36648543953505	1.34214353916018	1.33774102310532	1.29222213853718	1.25669474344547	1.38589402069735	1.47297269762294	1.44737179863795	1.37078268619662	1.29396563102945	1.29773109893055	1.32101012322253	1.30960663565607	1.33721342779192	1.3765628298902	1.33397688684915	1.32612680526102	1.35238903720785	1.37624827293878	1.35376260895355	1.30445761153867	1.37819650865561	1.33604319033171	1.2908547621689	1.30254562273166	1.34285296121456	1.35783153460854	1.3785032848319	1.36837791170865	1.37200210789049
1.32258019481305	1.57175340594318	1.32852488094642	1.3173846053036	1.3426956739441	1.29105364723189	1.2825041570684	1.35401626034745	1.3702239194419	1.31096044327441	1.30778071261179	1.34961686294717	1.3339804235184	1.34379770581412	1.32088656028973	1.35341539088457	1.35316956067693	1.32159463499687	1.31534123388855	1.32194174836087	1.31396339432986	1.32455772020222	1.36094623804313	1.35373614465689	1.34060600506719	1.3155956203489	1.35171692284027	1.3859747304959	1.4102407828121	1.3186800449782	1.27304739917906	1.33440558362615	1.35421866528047	1.33057752294576	1.27055014041183	1.3341668315491	1.35188871536258	1.26424572967457	1.21725287785369	1.23678091699546	1.33483764377151	1.34574257147798	1.41955271263634	1.42431703161258	1.385651013576	1.37488830886429	1.36052530668064	1.32102241408043	1.32364660703073	1.31006024917408
0.375426650619342	0.795149194962193	1.15853632701391	1.34262041520187	1.33261358900235	1.35269455322853	1.40066938510707	1.41147442807477	1.40981843586419	1.39557122238556	1.39399606460467	1.34317588390166	1.35747558791113	1.30222701525659	1.2477860866964	1.34030633730682	1.39216235672563	1.36015169303995	1.32614767665879	1.36513198800671	1.35598742565761	1.35726776775954	1.38293126653951	1.32701989042226	1.24621614168128	1.28243786127094	1.38465081417885	1.40298617636613	1.36380199283621	1.38332282136928	1.34680590735852	1.3452991281723	1.36399129314354	1.34454456810979	1.35301184077183	1.45453128235277	1.4373947329042	1.35131725409078	1.32045243089907	1.30022993582257	1.31965403658271	1.35934241388427	1.38776477550153	1.34796634332664	1.34581819384042	1.34269018384258	1.41490332428575	1.48014496427515	1.45759943019746	1.38196473725181
1.09286532614232	1.87091460561852	1.84270119414705	1.76278237613326	1.70644983753081	1.6768137002815	1.75817117151273	1.85522152605662	1.84525427375182	1.77217493524898	1.76577159217386	1.80361167180769	1.7989284107872	1.82084114298136	1.72134838397239	1.76983776708805	1.71732910702237	1.66248319602483	1.63647235828799	1.58629471391495	1.62291935257431	1.70253032671812	1.704765563019	1.64553722552308	1.65710372244158	1.61197552743434	1.48377483812824	1.50822601210348	1.58624537133411	1.51397649526281	1.47214359037448	1.43955334166887	1.47528301921618	1.54803627057651	1.52608875096272	1.54688367828837	1.54483278718092	1.50996076869947	1.44011984081063	1.48268544707875	1.39125227458428	1.40854397731081	1.43406052871387	1.35878674761377	1.30495131752969	1.36026224256672	1.3581340057104	1.39394210447302	1.35961443441743	1.43169117338087
1.86353743467753	2.2275221422	1.70569722614962	1.59753197010482	1.78901036711617	1.79443843110584	1.81745090636723	1.84076370177003	1.77171376870134	1.77081298984733	1.92130747320219	1.91677140613583	1.85102091482791	1.84619881228642	1.9174075446702	1.8075918284713	1.76648813423202	1.78907340406108	1.76117237532039	1.69409330358663	1.7076514508816	1.7290583456911	1.75409775373093	1.74524274416616	1.76971418153861	1.68226255656447	1.71138170686357	1.69375830296872	1.64011165092033	1.66449476034586	1.72816037613782	1.70726872455291	1.70541459193397	1.76628743998448	1.79995648333929	1.75005193898758	1.60205032764895	1.63205056137744	1.65630410511566	1.56241004903568	1.58781036427839	1.50109499651904	1.4755913319809	1.52990894905291	1.55120041231927	1.5394898627108	1.52110670246553	1.54302827619255	1.53538802110374	1.47050289721553
0.893066748762108	1.15186672225026	1.16310324593507	1.53719819177317	1.57516081089275	1.49486534453549	1.46209735988272	1.37946399318743	1.30890334208755	1.28516419753817	1.26330185454529	1.25636983396522	1.37016622264413	1.33379899264931	1.3456218762871	1.47395799055946	1.42739226893799	1.3193213764717	1.30704632865305	1.34464551267344	1.33319938781696	1.33968627355954	1.36990912833772	1.36720184643245	1.35001631106513	1.38506751953291	1.40462051963183	1.40506468521924	1.31860692130789	1.31797467246242	1.34308261347593	1.32024676357095	1.32751708868962	1.30602520012765	1.28318464453593	1.29525660070634	1.3376334086864	1.39565156810575	1.38725810245534	1.39675719102453	1.44785570079375	1.37765516028146	1.31026555586423	1.32786800913792	1.44646396891424	1.44723617272524	1.3717511156808	1.30894368383139	1.35419977876123	1.37683630417846
0.369197484097501	0.945286770827145	1.16827206131519	1.21830901854511	1.24522967592043	1.2612132985261	1.27624753369608	1.29568672934278	1.34646232562607	1.37040772796202	1.31190791589768	1.23583121374767	1.21054279049863	1.24067516321371	1.25753046025311	1.30133419410271	1.39622942806498	1.39036004310577	1.39063356032329	1.34366833761245	1.27937334875363	1.30108597986279	1.28646846368073	1.31354367769847	1.28270643135654	1.2763849847478	1.37022566249918	1.42696137094188	1.35859724736656	1.34357774252048	1.41061626217272	1.37236549111155	1.32348107259779	1.36265089502176	1.32476709016365	1.43211046988642	1.45475159776807	1.38011725749637	1.35120449524153	1.34062439420822	1.32405726110312	1.34343067554331	1.32609316713597	1.31415375906843	1.39230574393586	1.41444485309506	1.37534415768117	1.31759376021026	1.31333911947673	1.29880784136948
1.3816049968282	1.14113827293268	1.13921863021235	1.26800999592735	1.342065282239	1.33473363470957	1.32813900498673	1.35283755215724	1.33025841419532	1.28648207946954	1.33432755400748	1.33679580874873	1.33691483661935	1.36723129067323	1.3628824418197	1.37103287760882	1.34869970265752	1.3478651716572	1.34404651120768	1.32583129459506	1.32868282997349	1.31066103674919	1.29147239050456	1.35580756149031	1.32762396339473	1.28992208240614	1.33526641565343	1.33140515163914	1.34033131372122	1.3460816991504	1.27152957826495	1.26220392320367	1.28365724533823	1.31197695653578	1.33733302605414	1.33727289657678	1.3549501238987	1.36264781543027	1.32680029874269	1.32444420797915	1.32668069656685	1.33268122789778	1.3849331542105	1.42692828756717	1.44265164754669	1.42981005971735	1.37087739659366	1.33272705765286	1.33628774000853	1.34507405273614
1.83511634586976	1.57212480375786	1.52648667203936	1.51054136355767	1.47809434018473	1.46558248250161	1.52104984276069	1.58685219767519	1.56543451043675	1.60231124099916	1.62051156947411	1.54746735544083	1.55300269308391	1.57629142111104	1.5406665498247	1.48665916638732	1.47084487014706	1.47987792657285	1.46163818416158	1.45716087941475	1.44715857017222	1.43795325197437	1.48612916730893	1.50977702143047	1.49843002616092	1.46419895102574	1.41568089190772	1.49358765733114	1.49304718520871	1.59815784066104	1.57084339626924	1.44613976268898	1.41643422963613	1.3796152212742	1.33957011736606	1.33567658084665	1.37292263157511	1.48127704817358	1.47368264384831	1.44780628663509	1.39621924764279	1.37026785987936	1.35289475169326	1.36210088940895	1.40730799978054	1.37968387766234	1.32361637182348	1.29994178629541	1.3314487458233	1.42374107820858
2.46830502447892	2.28593484208015	2.03936543125798	1.88798814799895	1.89737370724181	1.91933726679606	1.97324265857436	2.00766141599883	1.96790611744071	1.92860011000379	1.93324696461272	1.94274924755825	1.9237386323122	1.87534605269319	1.80188306020413	1.81887045228293	1.83836010490375	1.84975848908506	1.87619358898373	1.82206111813308	1.82742857646936	1.8556247660469	1.8382844710771	1.79192724451206	1.81835160415532	1.83284971189552	1.76487844012811	1.69077779031723	1.74430293231623	1.75359974691323	1.68666972780613	1.59891058613282	1.59337532567789	1.58326947276569	1.5473499492542	1.58132745799682	1.61103350983006	1.58797587914888	1.58169113518563	1.61802857964445	1.60405891846854	1.66525828607758	1.67602185320301	1.55763560142632	1.52155885976151	1.56156892478582	1.5253273282949	1.45987634496732	1.38363460912914	1.45821902832019
0.852638583532946	1.16726245830804	1.42262170581432	1.52332209514161	1.58579083336833	1.64336532911421	1.62290593062508	1.57533779566873	1.54462876165992	1.56764124975045	1.60435869618031	1.554050968547	1.57224700727443	1.58939063676482	1.57066530203645	1.60674215071897	1.61261653038199	1.61119534542285	1.58075387145085	1.53719344242066	1.56495622372803	1.60722062684966	1.59401388248806	1.54856098197574	1.54594803695426	1.52707253743845	1.48853264642625	1.54737053798803	1.56344231985294	1.53458656946442	1.50593476097706	1.4683348184084	1.4444242084974	1.40646577063981	1.47279405110418	1.49021038437998	1.45177523979527	1.45572539060713	1.45924126357562	1.45079995834274	1.39248879254328	1.43064874239857	1.51515232098391	1.47612752728816	1.41471689464666	1.43499601147394	1.45244043711947	1.4081762410329	1.39511604424912	1.45173595965302
0.358957962885727	0.982330327538776	1.29935182607708	1.43563753051333	1.41336904968475	1.39589308949335	1.32581013936825	1.32854400282424	1.37781992785101	1.40756778139871	1.40364102644526	1.42386238188651	1.42748670095283	1.4096271621243	1.40178144693394	1.37350760060991	1.37821853452484	1.34688780781684	1.34047072040224	1.31807816054482	1.36632821029871	1.41403128280348	1.3896009507979	1.37674379947033	1.32677967419843	1.32765437350121	1.40935756925537	1.34308382700548	1.26065258514402	1.35796521253335	1.44879353612119	1.42041000408174	1.33006917439169	1.25880336103231	1.27004230672276	1.36509304220174	1.4070180443432	1.37659861375771	1.34532725415183	1.38324544754716	1.41914716224207	1.36580251742759	1.31996537836077	1.30335459311303	1.30774769951016	1.36348126833742	1.36535175457191	1.3700726350269	1.3945433746186	1.37799685158002
11.5674591905858	0.949802083350042	1.20007211414011	1.20673829595875	1.26658471577276	1.41428601334121	1.3986768612985	1.36869962428946	1.36487273307928	1.36510728825302	1.42039250197619	1.38903827768576	1.29175978236596	1.30980114703337	1.32000341405838	1.31320306615414	1.34124711443179	1.35154017222916	1.35246717798796	1.3466650433036	1.32577116512504	1.33010402038823	1.39395608449958	1.44871091636985	1.40830132450054	1.37430179572586	1.34281048165328	1.30776454797807	1.34667128094386	1.39086646605569	1.39277907156968	1.3628624885971	1.38509568536859	1.44629586771364	1.4328222490705	1.35898870169454	1.34327418709122	1.30966686700626	1.36824705689766	1.40050063963663	1.38947914863602	1.36584495065912	1.27496899571076	1.25849307984518	1.26768415862179	1.30924715412324	1.3152401216127	1.35872365655065	1.40874504913798	1.3486047058881
1.62751448628579	1.50267653994146	1.5217771491522	1.74964277835821	1.71799876377603	1.71588728895268	1.80137233208426	1.79315084290562	1.77769573551343	1.82208476647878	1.7939095275285	1.71135462283778	1.66955582406506	1.71156796791125	1.81759840915697	1.83886395691628	1.73490597074808	1.68430068485415	1.70977906799772	1.67292129228265	1.69217551240719	1.69272527820302	1.61361759510212	1.51411012881595	1.52773147395248	1.54877261215909	1.57989461204348	1.59268177040356	1.54699864339689	1.52861658084038	1.48815033346391	1.51915238668025	1.48275905624297	1.43975118307078	1.45341524656937	1.44952790699833	1.45621444388994	1.52772726130813	1.54397720521436	1.48894300349252	1.43632691354841	1.38360364147708	1.36008541082511	1.3771705825564	1.38149386026618	1.38125930524732	1.37940825688724	1.42769531248365	1.43584086662659	1.40862029057113
86.0416520364991	2.52809235732615	1.77125067739797	1.89905360226961	1.97555409206553	1.95124097680269	2.01474425556455	1.98773800883691	1.99969077195732	2.03581820052652	2.03237686743945	2.13596085237076	2.14155259784344	2.05246648434741	1.97557697440242	1.96234352863703	1.98674578117871	1.95100940672297	2.01697909932809	1.99401590964944	1.88114068109943	1.87962212340201	1.90346148382846	1.86329048143887	1.91137313567889	1.93971907866154	1.8794347404835	1.92874695858012	1.95307380767497	1.88969794091559	1.79325267640404	1.77683329714973	1.87675088430334	1.83338067190659	1.81444590443289	1.85915032332358	1.77511147405631	1.74448515499515	1.80539120154543	1.84788436109628	1.82645028439355	1.73412117784911	1.63607589934812	1.59020104684953	1.62434563640957	1.65293973048543	1.6552381017797	1.58306913169399	1.586213265093	1.66053918428942
0.933074826212553	1.42570184174278	1.18265992575384	1.31562580141278	1.45284369092583	1.53002119890604	1.4550716628362	1.37129243161208	1.45881035798926	1.45522199377653	1.36365739848925	1.36664845553992	1.43676355989209	1.50893660624792	1.4980530637563	1.45734987143579	1.40568297417169	1.42348263132714	1.40314333804269	1.43305637712173	1.42845355648017	1.44272692391265	1.49372434483812	1.4880981155658	1.46952999462923	1.49027771212516	1.38769320228888	1.35425305250298	1.39951871319912	1.35840687199321	1.35376687262597	1.42248920292469	1.42748994115336	1.4175604489766	1.44634238105302	1.43513370470793	1.41925877926762	1.3970656557765	1.36619405216251	1.34546679947905	1.37968387323148	1.38104172747139	1.35410420932223	1.36152517804822	1.3850604198581	1.42558553982503	1.42647945294624	1.35240005065074	1.29980311600424	1.36590937228923
2.25174846430117	1.54530775750418	1.28238714690945	1.18715745328581	1.25878190314971	1.29141205425577	1.37088767028096	1.405834378964	1.33479889323706	1.33360830799996	1.3743556819474	1.38883289950391	1.34957484873354	1.29436655859203	1.31954380139214	1.35569851167524	1.37350151863656	1.37415242680508	1.40410560550731	1.36396955441085	1.29354251723055	1.31649026430316	1.32695778999192	1.33522467734731	1.32315160746154	1.33155535421367	1.34073385639652	1.37102211775078	1.47446258462707	1.40592626962509	1.35044400737423	1.34815333046624	1.35094401838882	1.33112451924774	1.32779925017187	1.28030581417623	1.3135317538524	1.34626617685575	1.27930433044778	1.19395549522983	1.19415391986293	1.28675280457551	1.34010082629044	1.34596249659722	1.31762087253797	1.35827976740312	1.33399228450179	1.3247618342624	1.32224325146828	1.29938274639816
1.96798195436004	1.13206185348966	1.3226585401992	1.31139845385291	1.26095183678714	1.30268071818156	1.34861873438473	1.37569534067487	1.42497739927978	1.41110678394592	1.30784810954716	1.36728332607788	1.50572704183789	1.49560960168393	1.45664351551777	1.36938095890353	1.30549084118256	1.29329803128892	1.33221558397564	1.36213321142628	1.37603455079562	1.387472864004	1.35327990407153	1.3143387741959	1.30133184882573	1.35066460035365	1.40718118504074	1.31539219758585	1.33644038054828	1.42651746851037	1.47745545542837	1.4285548379229	1.32983466789151	1.26422080806231	1.29975919339593	1.37329689334861	1.36375142846168	1.33917483364566	1.30675657748968	1.31095380497666	1.33094364498801	1.33841594267303	1.38866517455633	1.33881784427957	1.31680610002734	1.40789602065159	1.41773604939824	1.35176258899354	1.35823046032427	1.339293186855
1.42804844998575	2.21510150652929	1.82956760657599	1.75157752717158	1.79719607341282	1.77149625626584	1.77460084727061	1.81824037348677	1.81271344261233	1.85027353562239	1.81250558407666	1.77917949166968	1.78613386759696	1.71668455037334	1.68044405581851	1.6797487530093	1.72515466799142	1.73176459567801	1.71572008850215	1.72989544430669	1.71190631323898	1.62176650721951	1.57618497208943	1.54378791398428	1.59513741029156	1.64249447807777	1.5708593033792	1.55077929927675	1.48017707799801	1.50446007184935	1.56344395794778	1.55526390028547	1.47964624141492	1.48214874188762	1.47617506506756	1.40312307471132	1.47255507157229	1.50556693642705	1.52661980059723	1.52415590978849	1.45546298341255	1.40378878825529	1.43024346139733	1.4027943250955	1.35086299089204	1.4180141711496	1.40466302596596	1.34690126530691	1.38276022479796	1.42822362572212
12.1984599256304	1.80120645615276	1.93276339444423	1.89792978033077	1.95283743184637	1.89016623912913	1.84383057090805	1.85007384104956	1.92313926537667	2.00302515324941	1.92394800021396	1.82299718056772	1.78434090487787	1.82164714671028	1.86721556152983	1.97026157354269	1.93788735456617	1.84022358062854	1.79086148812523	1.79887747011352	1.76359731290361	1.72364469851317	1.71960526651748	1.70766692955079	1.63960631185222	1.70965426712295	1.78720501950989	1.70082576432618	1.68206810545373	1.68227181910038	1.63770065891899	1.73506103782364	1.79238412507902	1.68151962624481	1.63962559359646	1.67620406115807	1.61590426131302	1.58947975672069	1.62814464005274	1.6130907764409	1.53069580755825	1.54723950558923	1.57754399192498	1.49804429902609	1.51232363644508	1.55149445195066	1.49040646152769	1.43238602202591	1.41068849709579	1.46279831425375
0.984120756291179	1.22659505853421	1.33137877821193	1.37116916516183	1.42049434298361	1.42505823775495	1.37214034183283	1.35960108428477	1.35913020683225	1.37056714756892	1.36669563708282	1.37354740158315	1.39536144773438	1.4585757300943	1.45895760782462	1.38023075108238	1.39283043244314	1.38899908873644	1.35401238170048	1.4305006755074	1.45552463893401	1.41514220222677	1.3723641647851	1.3512982752813	1.36754861636754	1.42479160028701	1.44438899930379	1.40858696450995	1.39137320397202	1.405021782573	1.39659203741008	1.43636354644327	1.44808935993274	1.32494868675174	1.28905253869858	1.36053801605519	1.45492043591682	1.48247069577508	1.47891983373375	1.43160907314052	1.36931208927404	1.39663746052857	1.41502520594601	1.33678553626248	1.29743096774463	1.29969632110831	1.33996924260552	1.37780183006304	1.33995342020642	1.32192092163055
1.19898188685406	1.25252259438409	1.21897912570196	1.15459314989491	1.19065636059205	1.22475808147111	1.30907819923723	1.37862408626035	1.35802750511057	1.35350515473956	1.42515667165009	1.48010782959038	1.39705976795264	1.29497640158521	1.30291136679476	1.36129883804203	1.35114338984471	1.33468546243026	1.37670447596809	1.41861828568498	1.41844711332409	1.36860077779332	1.37016364267509	1.42575055343539	1.45484114578357	1.4139609988605	1.3472220552925	1.31791772898937	1.35360171159018	1.36860676421888	1.3589877014121	1.37811888808829	1.36171849338023	1.3918714790116	1.41656167895875	1.36005772111973	1.32472176100817	1.39439668670731	1.44937504337439	1.43681977571725	1.41432918575807	1.39522681306563	1.35244597769213	1.36009395800401	1.32889123839341	1.3006083091	1.35831690165327	1.36543288127655	1.32305020386712	1.32550953969444
0.967675260398932	1.18574472237305	1.20169169688947	1.47259526107836	1.56901228453218	1.52893520410175	1.48286222266162	1.4620025501234	1.49116922508175	1.54132999851634	1.58866048779527	1.61941555248354	1.54159874449814	1.39292133999828	1.42577352869768	1.50606117303426	1.50917602570801	1.48021901079198	1.44685272355558	1.37765441581878	1.40542606522268	1.48673944011553	1.49695385342098	1.42192007153911	1.32374860127916	1.23069256761182	1.32680075115149	1.35872983024714	1.36065187490502	1.40584697518015	1.40927344927002	1.40613808274867	1.40854960861185	1.46173445183307	1.49452456533442	1.41729965176178	1.39094255018677	1.33383402660546	1.35601413572169	1.33810249478059	1.28366384509581	1.32917074723189	1.42097423520763	1.42053820213592	1.3476448504914	1.32369025193512	1.30142406213356	1.30377747455803	1.30660086970749	1.29240052427377
6.8525556934131	3.66054676240481	2.20481778217238	2.11751845749484	2.05268551986369	2.05349313661329	2.11362767724422	2.10291477342938	2.09614972085599	2.15122269991173	2.13816310845482	1.97896730139814	1.97547239732164	2.05370427698585	2.03143770653758	2.06268177538381	2.20955841844916	2.20748938517538	2.09252868160087	2.0558504601544	2.02314171434912	2.07980959838476	2.15421197248954	2.19531049866354	2.1916411428093	2.09986933548222	1.94533153672035	1.86483285885234	1.95979934689661	1.97361608436771	1.84428562190539	1.94837890925995	2.01045951256532	1.90319599239127	1.78248905850066	1.78436790696035	1.81318027188782	1.83708289691633	1.89624960823879	1.82680232972279	1.78631030037379	1.79619274097669	1.73375351988144	1.56454681307575	1.5597122750214	1.60433192335794	1.64390622322128	1.69113696153598	1.68019465309356	1.52526869823844
1.24165901801286	1.02686758020467	1.15549029891375	1.33650959871152	1.40239423520655	1.42577121106672	1.48958927092859	1.47377607393344	1.47116394294868	1.46734930025584	1.50118631791168	1.5092126629597	1.50125147091805	1.55339921368217	1.4946111588892	1.38929702234114	1.53890217907025	1.59735535380848	1.51574589962382	1.54552391969872	1.51174371840684	1.50497299227798	1.51847890833203	1.50428137276267	1.50536732320131	1.48797254783152	1.52870884712637	1.52646351423769	1.4454908251401	1.44782982754852	1.51288736222142	1.50266820166102	1.49530094970111	1.51117468721176	1.4697512634293	1.398000613532	1.40609085761282	1.44585676389661	1.45590757268445	1.45919130396704	1.42419186912689	1.43698110920017	1.46841639941303	1.47216203338221	1.4503353810609	1.42023671141777	1.44547037225986	1.48911897598984	1.42487377883789	1.3752143188319
0.86048028033098	1.16896839302487	1.19003848702747	1.31174776927319	1.32734671711517	1.34461017775246	1.33131146197133	1.37125341424826	1.40961663323495	1.40040641402558	1.43667991055888	1.47102543422908	1.45843868339439	1.42274561312478	1.40223976983872	1.36668335744342	1.396748614069	1.39315197199527	1.42035217289242	1.39615532775417	1.37361320882047	1.3788744436165	1.38943231440755	1.32961927067103	1.3292401244969	1.35206036395616	1.30169064602118	1.26817850890132	1.33648559377774	1.40202580182348	1.39502137516293	1.32462256019057	1.35205098261802	1.4032788107908	1.4150041951063	1.38192737306051	1.32218439076382	1.3893007136215	1.32603377227564	1.31823176817847	1.32932422992905	1.40330210313229	1.4029436519289	1.33682515668472	1.37314299700205	1.35312115737137	1.35599392442323	1.37039441773308	1.37019421079601	1.38095807868271
1.29178104851996	1.17852927834465	1.10618758913545	1.17278091034517	1.28350601762911	1.39351560076938	1.37094272424992	1.38831180177254	1.39966314432482	1.35949633065181	1.38157112169199	1.42910707132	1.40040627542374	1.26289647506307	1.26264494362232	1.31048113086566	1.28526084454272	1.29560506842792	1.29962603144719	1.28628246557979	1.30630712067514	1.34461601120607	1.39191881981115	1.32898000757799	1.31299480676544	1.35423553401529	1.37203201956093	1.34828811233427	1.45088217677188	1.32743270453971	1.31725953604261	1.36719596016953	1.3278296817838	1.36262776065636	1.42461054470604	1.3224330986279	1.23527312818018	1.29921006123909	1.32481585319253	1.28799132245778	1.34475598595561	1.35398045159684	1.48153279921412	1.31669366592231	1.33036129188448	1.38408172539927	1.34790132223551	1.32146254133016	1.37103103857443	1.28740845082255
1.14956310095909	0.999195668709235	1.11849321838731	1.50516752749766	1.38987625000595	1.37656637378259	1.39801122512304	1.40273315407385	1.46334055434246	1.47923623501568	1.55469609970819	1.50173193627142	1.46228420865995	1.33481579717833	1.39512080831887	1.46277754219296	1.47257155161915	1.44505753209849	1.38231917481689	1.40270784484567	1.39407937282953	1.3938585968006	1.35944357880046	1.37126137656067	1.34106585356288	1.37591878505544	1.41649643502599	1.37905908072714	1.36898841985216	1.36471571312572	1.3380150739801	1.26684230803739	1.32242726739757	1.40371878261305	1.43931588469437	1.42591479847987	1.34924059154806	1.37211524224046	1.42296855195648	1.33257840001413	1.29477136640612	1.32433892083105	1.34150754946441	1.31571085475433	1.33697080652437	1.31051915286642	1.34122528611889	1.33627088173353	1.19596044218812	1.28887422807732
2.13552399389775	1.47006904673784	1.96926241212645	1.73226725986147	1.95051976107158	1.88948767995498	1.88319863635861	1.81001517871504	1.82939734712186	1.75758430129721	1.75035090295506	1.75047742501316	2.00246873246965	1.87389531789571	1.96793522400255	1.75788582810465	1.87637437575512	1.9455151268978	1.7629493003553	1.76901749672725	1.65529902338125	1.70212764516474	1.66734391593226	1.64633116769053	1.68688993967077	1.69465734612495	1.70025222794106	1.60499090345378	1.63240685057664	1.57921098947213	1.62141462654476	1.60958188087038	1.56887294413249	1.52455111965649	1.50832704175238	1.53816814948033	1.42209113292325	1.52198965720722	1.4600877342608	1.46410516487226	1.51573045985692	1.5149048765166	1.56109376200146	1.47353994954202	1.44678772873352	1.48406523724204	1.4481135217756	1.36337686081942	1.33581633997277	1.37076440582655
5.82643019477206	2.85074594529872	2.18252371995513	2.18244996999384	1.90579256096049	1.94520441190081	1.88078708535219	1.92358522550595	1.90275850208539	1.82269222304766	1.92168543151661	1.91965967575131	2.07804513703057	1.99436723097663	1.97278254149054	1.96117400717899	1.86721993682367	1.82874165519073	1.89847340612774	1.96278586454749	1.89111140257149	1.92903789469715	1.77571063977563	1.69684509798838	1.84695483166904	1.70002463826296	1.81403038113849	1.82458379719537	1.63573895205819	1.82278415912397	1.68695677055496	1.71786261196277	1.84240305238885	1.83406278234189	1.69324540964748	1.72505615065645	1.60014305998753	1.69951637882763	1.6414299492989	1.62239958453029	1.6347179610788	1.53331133194977	1.54195497183001	1.58933225378349	1.62395729087377	1.56119669755712	1.52364584929745	1.47882134297102	1.47189732496599	1.40743200197829
1.22450909597888	1.8157001344161	1.53132328734648	1.32116929024292	1.42086031890794	1.44037682147188	1.41236622102421	1.43255383810801	1.49934060163996	1.47597155967734	1.49513340331968	1.52891343952132	1.45605889018502	1.4460207969086	1.49532627922584	1.51323217881475	1.47420274111891	1.61824301067394	1.51877891846179	1.48757104862194	1.63293692923406	1.56183693478308	1.47048648166589	1.47330634944311	1.50382438992879	1.48076867072777	1.50875718088418	1.47489472861043	1.47752645152244	1.42921589628586	1.44752963631907	1.53013417297656	1.58244329729167	1.47368990244793	1.44274751771212	1.38604854714286	1.53767648323019	1.39600980513281	1.44833916278019	1.40308080263421	1.41260646864337	1.40679060355063	1.46076300976187	1.46608115707648	1.51366423564652	1.48670899255151	1.42156850236057	1.39217651300054	1.29665047606181	1.45227455478449
1.12545562567692	1.3977780492452	1.13356172767355	1.18351630179546	1.19304398514337	1.22300534806802	1.31944021044848	1.31349305776841	1.37897236482747	1.38598362714983	1.35807801492474	1.3433263500867	1.3144427694169	1.33382250417996	1.33363373162439	1.34515727959587	1.36650466028509	1.37222652641221	1.37839404136162	1.41772578597701	1.380140284382	1.32959405697987	1.23587626788678	1.33253268751641	1.44049700876791	1.31071932959724	1.32960873944542	1.25103769863393	1.26095930616864	1.37458412784783	1.38983588021967	1.33076131994856	1.33834830328663	1.42639508111598	1.45365726288302	1.47799458826762	1.36453059645227	1.37305064058877	1.36174267833989	1.34060110489411	1.30184961184665	1.22007856765165	1.36298556366931	1.41462706989278	1.3614196667236	1.40240653570954	1.348683561232	1.32915865772667	1.37958712629968	1.34274326812203
1.74996119552072	1.51705634349404	1.44307874655835	1.25138787551543	1.19317129940369	1.29545639742237	1.43396910332134	1.41932484971214	1.3744009294759	1.40987742614306	1.39911919338404	1.33716102799408	1.37075168814712	1.3178845620322	1.2806368400991	1.37441021437175	1.34687175971676	1.40449708673565	1.31268524987938	1.40970485264398	1.45216061721823	1.40378137255619	1.34194929116906	1.38607261834889	1.3396297665261	1.41903755544188	1.38964770505313	1.31459862217963	1.26967239468433	1.36060270089716	1.47788406556791	1.34615218692476	1.31253910272871	1.33637757785288	1.29306110771589	1.33494628179423	1.26459602627443	1.29948978666578	1.35067840571166	1.38102827654162	1.41831312002968	1.40111591076532	1.31058912984815	1.30029956928486	1.40071734671122	1.43706087836269	1.34580544426546	1.27293727182383	1.40965117645366	1.34729393033992
2.87413544260217	1.71439810863566	1.47315064043825	1.49750926736815	1.58374288039472	1.61758457802867	1.57639706496568	1.53851860071238	1.58604603042569	1.72970065846395	1.75627094867391	1.55382268259995	1.62439100184822	1.59229645089048	1.50560190164924	1.56498249554114	1.61207269986864	1.62740680256319	1.57729605167695	1.51933622711266	1.54073981715907	1.53774323076936	1.54874632182117	1.51830152157403	1.48043702237019	1.58324997299491	1.45662978167343	1.54346904192067	1.50120287258282	1.50536748946114	1.41626056135156	1.45435792617837	1.41957318363375	1.47843810942328	1.56489593912539	1.43331114732925	1.40551606938376	1.35739576769374	1.33712387128996	1.33075601369448	1.40294178183049	1.47056453505053	1.37440822364412	1.43703023309344	1.37029076883681	1.34458339150879	1.44419227070501	1.39587806504612	1.35848345081864	1.39260677541457
9.53648195463316	1.54462014419462	1.55039949769946	1.72773783505332	1.83603290078042	1.84492337098727	1.9709161326814	1.89528985730889	1.86632225906789	1.83694547589574	1.92096371619838	1.98778234849419	1.9662934144822	1.99846167102663	2.00216117977456	1.88478351053458	1.94471673510889	1.92998010201575	1.89037524970623	2.03253095510187	1.99205449866565	1.94980020169916	1.90216574439967	1.94928409193232	1.87607215707776	1.77146870307801	1.9543270580483	1.6887241493535	1.77466741209376	1.6868540689118	1.6956185472302	1.70023774459394	1.78170690979748	1.72803539687964	1.72764747450034	1.72350184081261	1.50611023696805	1.57449546946934	1.54406563513616	1.61216009977504	1.66388648574956	1.50850610764139	1.56928941241086	1.65741279567951	1.49425708833058	1.54467625247628	1.51663823914878	1.42621586244307	1.41999518582642	1.45348843200302
1.10252117977493	1.34325322648689	1.47376452922745	1.50510801476184	1.35691808893933	1.42506577840296	1.48108394074085	1.50571238248331	1.53949825196894	1.57887212914003	1.56393266899843	1.50734034041739	1.52400426928165	1.55761957905675	1.51343472612343	1.49573591343174	1.56899181454055	1.55106295360099	1.60284730509449	1.56123728977897	1.54954947516364	1.5052894932759	1.46434742108791	1.47232612870129	1.47040425230116	1.44762540970716	1.5187960967718	1.54764542454555	1.54207187711514	1.51552592084211	1.46588861899194	1.53601292909163	1.42809300302756	1.42267167293037	1.49755991682431	1.46014251335352	1.44367391842483	1.37507354855208	1.41255035288752	1.47849485117607	1.50040882454471	1.42561170792318	1.49990197156719	1.51474630910414	1.44314611891044	1.39283315577542	1.39718012671579	1.48258094301114	1.384594127639	1.39143418163734
1.35653844987319	1.0564676463847	1.11374692024819	1.09933249280773	1.18498629650519	1.31707102963851	1.38936228427892	1.38395116063687	1.32850211524301	1.27324498549753	1.29846709635738	1.35779714132598	1.38061000756737	1.36032334448806	1.40329873167444	1.46413631538833	1.43465312861116	1.40293322070562	1.38794848402617	1.43624529566473	1.46991163037853	1.38573572174572	1.35170519083095	1.38900030420605	1.33876029271545	1.35110003454997	1.36952912870141	1.3766200497468	1.33107210824587	1.30941220030356	1.36700400895609	1.35859086255334	1.38252004621968	1.35047942789998	1.45887938862842	1.40518948711516	1.36596445929648	1.31413256928004	1.35511361605997	1.34406913343624	1.37439071089019	1.38412662071903	1.3682637688958	1.35449935486279	1.30984326513708	1.36788174426679	1.43377378146409	1.43237350073086	1.34084592505611	1.27634225790813
0.851225376435789	0.898398115222021	1.05416570416366	1.19328527731347	1.2525087384231	1.34636155454531	1.37799966666414	1.38365968125885	1.39234114304533	1.37478368739306	1.37814558586143	1.36373630115646	1.39017363965396	1.35208889638294	1.33641863596075	1.41822753109693	1.36766575486224	1.35149215715337	1.33695551977428	1.31393103864237	1.29335378922252	1.33089708705513	1.35021814191765	1.36132133449045	1.31524520037044	1.30339009846709	1.38230793791164	1.37170804536477	1.31893349264713	1.33906922245537	1.35437940760293	1.34582826032876	1.31802156914616	1.34094731659998	1.3451290860556	1.31923850530608	1.3828253460087	1.39982870601309	1.43325952143437	1.37576259052868	1.31138289045647	1.30097077349958	1.3328214357508	1.28716960323946	1.31022708053223	1.28027109975717	1.28259502315318	1.25765268135141	1.24301755087285	1.31928724871477
0.866158503865875	1.36341511460339	1.42300810998876	1.32568241037583	1.31489803927412	1.32921417085505	1.31347284073486	1.31204569183823	1.33866353498066	1.31710268150133	1.36481669221089	1.38053552117285	1.35715060222471	1.40834947538366	1.41043488191397	1.34178593567833	1.34953155717582	1.35573815087465	1.35346992697205	1.36513471618837	1.32616745225642	1.32601935028633	1.39696881243015	1.36097347837944	1.34967269534682	1.39105057270074	1.37183021591317	1.36172769364519	1.36062402424231	1.35065086319412	1.3182219579899	1.33188117546225	1.34605784721262	1.31957602970883	1.30340443216172	1.33027833914246	1.39913099767961	1.39149211849894	1.37264682144016	1.40816773758266	1.42333595581933	1.37472546105693	1.36449081235623	1.33710694150427	1.29879907026481	1.32053249871938	1.33966688758787	1.36052107672717	1.33435865262619	1.30788750601486
1.22118371257358	1.39957616738527	1.62392601078109	1.51896427225305	1.38676837261957	1.39928368251698	1.51165215441024	1.5796392492511	1.57503650137979	1.56179443518785	1.53194901094641	1.5678708334847	1.54199825520988	1.50577006037336	1.52438799929108	1.48009311619988	1.46158153986933	1.49102766328274	1.5340052839034	1.53384501612295	1.4816110505551	1.47859186873835	1.51729884268157	1.47793102970282	1.45702219800134	1.45930643081707	1.41365245753629	1.35006053372908	1.35767122365121	1.39415723281638	1.40499072564128	1.41695612348808	1.37788467248384	1.36323946871636	1.41886240987572	1.40894260507929	1.35632755193438	1.40988039321637	1.42371033490971	1.40870089231229	1.36343842843742	1.33431066541124	1.35756790048755	1.3530858315072	1.35556407715322	1.36441855852324	1.33818603655862	1.33704472069062	1.35309322076489	1.31736889791062
[truncated: 274 more columns]
