# Supplementary material for: Oscillatory signatures underlie growth regimes in Arabidopsis pollen tubes: computational methods to estimate tip location, periodicity, and synchronization in growing cells
Source: J Exp Bot. 2017 Mar 28;68(12):3267–81. doi: 10.1093/jxb/erx032 (PMC5853864; doi:10.1093/jxb/erx032)
Supplement: supplementary_dataset_S1 [file erx032_suppl_supplementary_dataset_s1.zip › CHUKNORRIS-master/out_exs/sync/OscillationAnalysisTbl_Arab_Col-0_H-VP_190815-A.csv.csv]

fl.nm	var.nm	time	raw	smth	osc	trend	per	phs	amp	env	sig	pwr	per.1	phs.1	sig.1	pwr.1	per.2	phs.2	sig.2	pwr.2	per.3	phs.3	sig.3	pwr.3	per.4	phs.4	sig.4	pwr.4	per.5	phs.5	sig.5	pwr.5	phs.tot	amp.tot	env.tot
Arab_Col-0_H-VP_190815-A.csv	H+_flux	0	2.26067469430561	2.46037614638169	-0.443990129854787	2.90436627623055	NA	NA	NA	NA	4.72452515907668	3.66758069167872	NA	NA	NA	NA	NA	NA	NA	NA	NA	NA	NA	NA	NA	NA	NA	NA	NA	NA	NA	NA	0	0	0
Arab_Col-0_H-VP_190815-A.csv	H+_flux	0.0666666666666667	4.77068076741533	4.2517026278764	1.07387295130631	3.17782967656432	NA	NA	NA	NA	4.62218771006334	3.65443561950896	NA	NA	NA	NA	NA	NA	NA	NA	NA	NA	NA	NA	NA	NA	NA	NA	NA	NA	NA	NA	0	0	0
Arab_Col-0_H-VP_190815-A.csv	H+_flux	0.133333333333333	4.96105652306388	5.15030548573538	1.65985702202939	3.49044846370035	NA	NA	NA	NA	4.53137889618693	3.64424996413688	NA	NA	NA	NA	NA	NA	NA	NA	NA	NA	NA	NA	NA	NA	NA	NA	NA	NA	NA	NA	0	0	0
Arab_Col-0_H-VP_190815-A.csv	H+_flux	0.2	5.1229846556239	5.21444109195516	1.37745850000244	3.83698259194703	NA	NA	NA	NA	4.5100595597904	3.63744632154229	NA	NA	NA	NA	NA	NA	NA	NA	NA	NA	NA	NA	NA	NA	NA	NA	NA	NA	NA	NA	0	0	0
Arab_Col-0_H-VP_190815-A.csv	H+_flux	0.266666666666667	5.26596209904713	5.20915837381086	0.997330898220165	4.21182747558471	NA	NA	NA	NA	4.43635056056571	3.63210465747513	NA	NA	NA	NA	NA	NA	NA	NA	NA	NA	NA	NA	NA	NA	NA	NA	NA	NA	NA	NA	0	0	0
Arab_Col-0_H-VP_190815-A.csv	H+_flux	0.333333333333333	5.41568691704484	5.43229793610541	0.823052140518102	4.60924579558087	NA	NA	NA	NA	4.36454076713607	3.62698371542214	NA	NA	NA	NA	NA	NA	NA	NA	NA	NA	NA	NA	NA	NA	NA	NA	NA	NA	NA	NA	0	0	0
Arab_Col-0_H-VP_190815-A.csv	H+_flux	0.4	5.62829607468949	5.69439205996855	0.670876868823393	5.02351519113826	NA	NA	NA	NA	4.34992982376584	3.6221459791363	NA	NA	NA	NA	NA	NA	NA	NA	NA	NA	NA	NA	NA	NA	NA	NA	NA	NA	NA	NA	0	0	0
Arab_Col-0_H-VP_190815-A.csv	H+_flux	0.466666666666667	5.87448988292541	5.7059916586725	0.257032787415981	5.44895887124914	NA	NA	NA	NA	4.27672502934074	3.6160737214002	NA	NA	NA	NA	NA	NA	NA	NA	NA	NA	NA	NA	NA	NA	NA	NA	NA	NA	NA	NA	0	0	0
Arab_Col-0_H-VP_190815-A.csv	H+_flux	0.533333333333333	5.32761799391921	5.41672938604521	-0.463279861236782	5.88000924727401	NA	NA	NA	NA	4.25193823964862	3.60768791037141	NA	NA	NA	NA	NA	NA	NA	NA	NA	NA	NA	NA	NA	NA	NA	NA	NA	NA	NA	NA	0	0	0
Arab_Col-0_H-VP_190815-A.csv	H+_flux	0.6	5.14755798570081	5.17352879347997	-1.13773145099432	6.31126024446567	NA	NA	NA	NA	4.16598011555176	3.59662721918409	NA	NA	NA	NA	NA	NA	NA	NA	NA	NA	NA	NA	NA	NA	NA	NA	NA	NA	NA	NA	0	0	0
Arab_Col-0_H-VP_190815-A.csv	H+_flux	0.666666666666667	5.35400123011773	5.34235000405009	-1.39507430953099	6.73742431357194	NA	NA	NA	NA	4.12408921505855	3.58204680823896	NA	NA	NA	NA	NA	NA	NA	NA	NA	NA	NA	NA	NA	NA	NA	NA	NA	NA	NA	NA	0	0	0
Arab_Col-0_H-VP_190815-A.csv	H+_flux	0.733333333333333	5.9560261282573	5.94462990252596	-1.20870996167229	7.15333986418883	NA	NA	NA	NA	4.0694512952664	3.56280554757438	NA	NA	NA	NA	NA	NA	NA	NA	NA	NA	NA	NA	NA	NA	NA	NA	NA	NA	NA	NA	0	0	0
Arab_Col-0_H-VP_190815-A.csv	H+_flux	0.8	6.81203074982677	6.80566662946454	-0.748385904883745	7.55405253433883	NA	NA	NA	NA	3.95222040669943	3.53902897951648	NA	NA	NA	NA	NA	NA	NA	NA	NA	NA	NA	NA	NA	NA	NA	NA	NA	NA	NA	NA	0	0	0
Arab_Col-0_H-VP_190815-A.csv	H+_flux	0.866666666666667	7.78279636793563	7.78680308683674	-0.148146997987541	7.93495008481488	NA	NA	NA	NA	3.87518681042398	3.51063143419921	NA	NA	NA	NA	NA	NA	NA	NA	NA	NA	NA	NA	NA	NA	NA	NA	NA	NA	NA	NA	0	0	0
Arab_Col-0_H-VP_190815-A.csv	H+_flux	0.933333333333333	8.7790135199761	8.79164064338669	0.499598588845903	8.29204205453142	NA	NA	NA	NA	3.78561357581811	3.47689272693484	NA	NA	NA	NA	NA	NA	NA	NA	NA	NA	NA	NA	NA	NA	NA	NA	NA	NA	NA	NA	0	0	0
Arab_Col-0_H-VP_190815-A.csv	H+_flux	1	9.70137911624104	9.69695828343973	1.07470040698227	8.62225787644804	NA	NA	NA	NA	3.68442544939753	3.43780523688609	NA	NA	NA	NA	NA	NA	NA	NA	NA	NA	NA	NA	NA	NA	NA	NA	NA	NA	NA	NA	0	0	0
Arab_Col-0_H-VP_190815-A.csv	H+_flux	1.06666666666667	10.3853633533288	10.3662472774024	1.4426291745627	8.92361810283015	NA	NA	NA	NA	3.57274932158595	3.39340026660614	NA	NA	NA	NA	NA	NA	NA	NA	NA	NA	NA	NA	NA	NA	NA	NA	NA	NA	NA	NA	0	0	0
Arab_Col-0_H-VP_190815-A.csv	H+_flux	1.13333333333333	10.7411246343295	10.7470746952174	1.55176721581066	9.19530747939691	NA	NA	NA	NA	3.4979109643234	3.34446483327934	NA	NA	NA	NA	NA	NA	NA	NA	NA	NA	NA	NA	NA	NA	NA	NA	NA	NA	NA	NA	0	0	0
Arab_Col-0_H-VP_190815-A.csv	H+_flux	1.2	10.8682771836708	10.8921107227144	1.45453946033723	9.43757126236699	0.840902603005603	0.643133839030318	2.97466661262927	3.71730957496327	3.37028907485472	3.29084360472751	0.840902603005603	-2.07424596535731	3.37028907485472	3.29084360472751	NA	NA	NA	NA	NA	NA	NA	NA	NA	NA	NA	NA	NA	NA	NA	NA	0.643133839030318	2.97466661262927	3.71730957496327
Arab_Col-0_H-VP_190815-A.csv	H+_flux	1.26666666666667	10.8366211933707	10.8346731509674	1.18318608393128	9.6514870670255	0.840902603005603	1.1391457403529	1.5240915087386	3.64292245420332	3.23675289541951	3.23251849541965	0.840902603005603	-2.07424596535731	3.23675289541951	3.23251849541965	NA	NA	NA	NA	NA	NA	NA	NA	NA	NA	NA	NA	NA	NA	NA	NA	1.1391457403529	1.5240915087386	3.64292245420332
Arab_Col-0_H-VP_190815-A.csv	H+_flux	1.33333333333333	10.5527617455868	10.5296582498636	0.69085554892652	9.83880270092596	0.835094064438334	1.64644462333731	-0.269442196988776	3.56517421925485	3.13986779052821	3.17027108208568	0.835094064438334	-2.0727699446286	3.13986779052821	3.17027108208568	NA	NA	NA	NA	NA	NA	NA	NA	NA	NA	NA	NA	NA	NA	NA	NA	1.64644462333731	-0.269442196988776	3.56517421925485
Arab_Col-0_H-VP_190815-A.csv	H+_flux	1.4	10.0049950453999	9.996243422165	-0.00553548100515594	10.0017789031586	0.835094064438334	2.14589388916823	-1.89577354215119	3.48541178398145	3.00094501011765	3.10498415177987	0.835094064438334	-2.0727699446286	3.00094501011765	3.10498415177987	NA	NA	NA	NA	NA	NA	NA	NA	NA	NA	NA	NA	NA	NA	NA	NA	2.14589388916823	-1.89577354215119	3.48541178398145
Arab_Col-0_H-VP_190815-A.csv	H+_flux	1.46666666666667	9.43256460164881	9.44590708520127	-0.697092359258065	10.1429994444474	0.829325648377722	2.65768966851884	-3.01229444161163	3.40300788505426	2.89746866825086	3.03594691334107	0.829325648377722	-2.0704726254869	2.89746866825086	3.03594691334107	NA	NA	NA	NA	NA	NA	NA	NA	NA	NA	NA	NA	NA	NA	NA	NA	2.65768966851884	-3.01229444161163	3.40300788505426
Arab_Col-0_H-VP_190815-A.csv	H+_flux	1.53333333333333	9.14746777396084	9.16694209694987	-1.09827457243223	10.2652166693699	0.829325648377722	-3.12215265045569	-3.32014748422014	3.32077494766914	2.759127219543	2.96536583149307	0.829325648377722	-2.0704726254869	2.759127219543	2.96536583149307	NA	NA	NA	NA	NA	NA	NA	NA	NA	NA	NA	NA	NA	NA	NA	NA	-3.12215265045569	-3.32014748422014	3.32077494766914
Arab_Col-0_H-VP_190815-A.csv	H+_flux	1.6	9.28903666243781	9.28631451425635	-1.08486787770199	10.371182391946	0.829325648377722	-2.6170884046835	-2.80195259074955	3.23710977274117	2.62184909444429	2.89173850346149	0.829325648377722	-2.0704726254869	2.62184909444429	2.89173850346149	NA	NA	NA	NA	NA	NA	NA	NA	NA	NA	NA	NA	NA	NA	NA	NA	-2.6170884046835	-2.80195259074955	3.23710977274117
Arab_Col-0_H-VP_190815-A.csv	H+_flux	1.66666666666667	9.72518670883753	9.7021425250427	-0.761378215177166	10.4635207402075	0.82359707767737	-2.09833863413939	-1.58807730041121	3.1546317975208	2.52194688693173	2.8172691779946	0.82359707767737	-2.06739019294041	2.52194688693173	2.8172691779946	NA	NA	NA	NA	NA	NA	NA	NA	NA	NA	NA	NA	NA	NA	NA	NA	-2.09833863413939	-1.58807730041121	3.1546317975208
Arab_Col-0_H-VP_190815-A.csv	H+_flux	1.73333333333333	10.2467244406399	10.2436488559586	-0.301101688326583	10.5447505442729	0.82359707767737	-1.58932190177143	-0.0569086449186319	3.07207200135048	2.39167059101268	2.74074998396114	0.82359707767737	-2.06739019294041	2.39167059101268	2.74074998396114	NA	NA	NA	NA	NA	NA	NA	NA	NA	NA	NA	NA	NA	NA	NA	NA	-1.58932190177143	-0.0569086449186319	3.07207200135048
Arab_Col-0_H-VP_190815-A.csv	H+_flux	1.8	10.7676719110086	10.7993653052742	0.18201335197684	10.617351953285	0.817908077105269	-1.06629938667134	1.44572461035384	2.99094532622671	2.29616953628918	2.66352900218524	0.817908077105269	-2.06355508840227	2.29616953628918	2.66352900218524	NA	NA	NA	NA	NA	NA	NA	NA	NA	NA	NA	NA	NA	NA	NA	NA	-1.06629938667134	1.44572461035384	2.99094532622671
Arab_Col-0_H-VP_190815-A.csv	H+_flux	1.86666666666667	11.2353826290804	11.2396346666692	0.555835397248114	10.6837992694087	0.817908077105269	-0.553772282932621	2.47612817804231	2.91121942006511	2.17538876627949	2.58557308544929	0.817908077105269	-2.06355508840227	2.17538876627949	2.58557308544929	NA	NA	NA	NA	NA	NA	NA	NA	NA	NA	NA	NA	NA	NA	NA	NA	-0.553772282932621	2.47612817804231	2.91121942006511
Arab_Col-0_H-VP_190815-A.csv	H+_flux	1.93333333333333	11.4010071982534	11.3613760140882	0.614810712923386	10.7465653011523	0.817908077105269	-0.0399233985042043	2.83051066116666	2.83276790419269	2.05972380557514	2.50675073087842	0.817908077105269	-2.06355508840227	2.05972380557514	2.50675073087842	NA	NA	NA	NA	NA	NA	NA	NA	NA	NA	NA	NA	NA	NA	NA	NA	-0.0399233985042043	2.83051066116666	2.83276790419269
Arab_Col-0_H-VP_190815-A.csv	H+_flux	2	11.091823777306	11.0812720393028	0.273249507357499	10.8080225319325	0.812258373330579	0.4880415154727	2.43466332373238	2.7564736901297	1.97535755782693	2.42797358768063	0.812258373330579	-2.05899651917112	1.97535755782693	2.42797358768063	NA	NA	NA	NA	NA	NA	NA	NA	NA	NA	NA	NA	NA	NA	NA	NA	0.4880415154727	2.43466332373238	2.7564736901297
Arab_Col-0_H-VP_190815-A.csv	H+_flux	2.06666666666667	10.56786787741	10.6045932284162	-0.265683731658666	10.8702769600617	0.812258373330579	1.00423105157228	1.43996666951259	2.68281524269826	1.87119714206996	2.34982133306284	0.812258373330579	-2.05899651917112	1.87119714206996	2.34982133306284	NA	NA	NA	NA	NA	NA	NA	NA	NA	NA	NA	NA	NA	NA	NA	NA	1.00423105157228	1.43996666951259	2.68281524269826
Arab_Col-0_H-VP_190815-A.csv	H+_flux	2.13333333333333	10.2220363103484	10.236771535921	-0.69825713671883	10.9350286726264	0.812258373330579	1.52117402216817	0.129540327618593	2.61159788203854	1.7731710439479	2.27219147818606	0.812258373330579	-2.05899651917112	1.7731710439479	2.27219147818606	NA	NA	NA	NA	NA	NA	NA	NA	NA	NA	NA	NA	NA	NA	NA	NA	1.52117402216817	0.129540327618593	2.61159788203854
Arab_Col-0_H-VP_190815-A.csv	H+_flux	2.2	10.1137117552304	10.0892752565703	-0.914166513044206	11.0034417696007	0.812258373330579	2.03870841361211	-1.14704091290239	2.54319385732779	1.68150029189572	2.19560879903081	0.812258373330579	-2.05899651917112	1.68150029189572	2.19560879903081	NA	NA	NA	NA	NA	NA	NA	NA	NA	NA	NA	NA	NA	NA	NA	NA	2.03870841361211	-1.14704091290239	2.54319385732779
Arab_Col-0_H-VP_190815-A.csv	H+_flux	2.26666666666667	10.1147543909584	10.0996878786798	-0.97637391305865	11.0760617917244	0.812258373330579	2.55668521874088	-2.06599634453407	2.47791741423198	1.59628955076024	2.12058213529395	0.812258373330579	-2.05899651917112	1.59628955076024	2.12058213529395	NA	NA	NA	NA	NA	NA	NA	NA	NA	NA	NA	NA	NA	NA	NA	NA	2.55668521874088	-2.06599634453407	2.47791741423198
Arab_Col-0_H-VP_190815-A.csv	H+_flux	2.33333333333333	10.2252773160642	10.2416229087272	-0.911181820144398	11.1528047288573	0.812258373330579	3.07497484485477	-2.41066562488034	2.41602471973931	1.51754214866335	2.04759635660048	0.812258373330579	-2.05899651917112	1.51754214866335	2.04759635660048	NA	NA	NA	NA	NA	NA	NA	NA	NA	NA	NA	NA	NA	NA	NA	NA	3.07497484485477	-2.41066562488034	2.41602471973931
Arab_Col-0_H-VP_190815-A.csv	H+_flux	2.4	10.5341981477719	10.5481816221107	-0.684776928283804	11.2329585503802	0.812258373330579	-2.68971334876726	-2.12106635012724	2.35771470175527	1.44517526024666	1.97710423252494	0.812258373330579	-2.05899651917112	1.44517526024666	1.97710423252494	NA	NA	NA	NA	NA	NA	NA	NA	NA	NA	NA	NA	NA	NA	NA	NA	-2.68971334876726	-2.12106635012724	2.35771470175527
Arab_Col-0_H-VP_190815-A.csv	H+_flux	2.46666666666667	10.9866381458629	10.9760560578363	-0.339185566548143	11.3152416243701	0.812258373330579	-2.17108706444702	-1.30099752980258	2.30312984924321	1.37903364831214	1.90951742865181	0.812258373330579	-2.05899651917112	1.37903364831214	1.90951742865181	NA	NA	NA	NA	NA	NA	NA	NA	NA	NA	NA	NA	NA	NA	NA	NA	-2.17108706444702	-1.30099752980258	2.30312984924321
Arab_Col-0_H-VP_190815-A.csv	H+_flux	2.53333333333333	11.4189220622819	11.4008642243463	0.0029069242127505	11.3979573001194	0.812258373330579	-1.65238260660919	-0.183557565271691	2.25235615947675	1.31890084405482	1.84519587550692	0.812258373330579	-2.05899651917112	1.31890084405482	1.84519587550692	NA	NA	NA	NA	NA	NA	NA	NA	NA	NA	NA	NA	NA	NA	NA	NA	-1.65238260660919	-0.183557565271691	2.25235615947675
Arab_Col-0_H-VP_190815-A.csv	H+_flux	2.6	11.7489511323203	11.757258907453	0.278066908451414	11.4791919989875	0.812258373330579	-1.13362595567781	0.933726249176804	2.2054216728731	1.26450715590319	1.7844349710261	0.812258373330579	-2.05899651917112	1.26450715590319	1.7844349710261	NA	NA	NA	NA	NA	NA	NA	NA	NA	NA	NA	NA	NA	NA	NA	NA	-1.13362595567781	0.933726249176804	2.2054216728731
Arab_Col-0_H-VP_190815-A.csv	H+_flux	2.66666666666667	12.046153782345	12.0697060415065	0.512667109198156	11.5570389322945	0.812258373330579	-0.614822873581353	1.76632474229323	2.16229335319736	1.21553436576166	1.72745045174939	0.812258373330579	-2.05899651917112	1.21553436576166	1.72745045174939	NA	NA	NA	NA	NA	NA	NA	NA	NA	NA	NA	NA	NA	NA	NA	NA	-0.614822873581353	1.76632474229323	2.16229335319736
Arab_Col-0_H-VP_190815-A.csv	H+_flux	2.73333333333333	12.3225353738208	12.3184548365432	0.688656513299879	11.6297983232295	0.812258373330579	-0.0959658168360835	2.11310466815765	2.12287239930109	1.17161735524708	1.67436123895272	0.812258373330579	-2.05899651917112	1.17161735524708	1.67436123895272	NA	NA	NA	NA	NA	NA	NA	NA	NA	NA	NA	NA	NA	NA	NA	NA	-0.0959658168360835	2.11310466815765	2.12287239930109
Arab_Col-0_H-VP_190815-A.csv	H+_flux	2.8	12.439311012454	12.4032109950292	0.707140470286925	11.6960705247283	0.812258373330579	0.422957663567835	1.90308072278027	2.08698837091644	1.13234319212016	1.62517104815239	0.812258373330579	-2.05899651917112	1.13234319212016	1.62517104815239	NA	NA	NA	NA	NA	NA	NA	NA	NA	NA	NA	NA	NA	NA	NA	NA	0.422957663567835	1.90308072278027	2.08698837091644
Arab_Col-0_H-VP_190815-A.csv	H+_flux	2.86666666666667	12.310927836485	12.3149776336093	0.560211188256591	11.7547664453386	0.812258373330579	0.941955846172775	1.20840909662175	2.05439274892541	1.09724841512431	1.57974995608245	0.812258373330579	-2.05899651917112	1.09724841512431	1.57974995608245	NA	NA	NA	NA	NA	NA	NA	NA	NA	NA	NA	NA	NA	NA	NA	NA	0.941955846172775	1.20840909662175	2.05439274892541
Arab_Col-0_H-VP_190815-A.csv	H+_flux	2.93333333333333	12.1611929196338	12.2056514367468	0.400572995649133	11.8050784410833	0.812258373330579	1.46102397911688	0.221815753764901	2.02475272080008	1.06581541603962	1.53781737534359	0.812258373330579	-2.05899651917112	1.06581541603962	1.53781737534359	NA	NA	NA	NA	NA	NA	NA	NA	NA	NA	NA	NA	NA	NA	NA	NA	1.46102397911688	0.221815753764901	2.02475272080008
Arab_Col-0_H-VP_190815-A.csv	H+_flux	3	12.1726555941754	12.1694513652284	0.323041077205627	11.8464102880083	0.812258373330579	1.98013648290406	-0.795071302444799	1.99764608718437	1.03746896271671	1.49892794666254	0.812258373330579	-2.05899651917112	1.03746896271671	1.49892794666254	NA	NA	NA	NA	NA	NA	NA	NA	NA	NA	NA	NA	NA	NA	NA	NA	1.98013648290406	-0.795071302444799	1.99764608718437
Arab_Col-0_H-VP_190815-A.csv	H+_flux	3.06666666666667	12.147767224905	12.1036760659864	0.225361994209461	11.8783140717622	0.806647694910493	2.5053739962926	-1.58672087961832	1.97267904953415	1.02471809723526	1.46263842883693	0.806647694910493	-2.05374092721049	1.02471809723526	1.46263842883693	NA	NA	NA	NA	NA	NA	NA	NA	NA	NA	NA	NA	NA	NA	NA	NA	2.5053739962926	-1.58672087961832	1.97267904953415
Arab_Col-0_H-VP_190815-A.csv	H+_flux	3.13333333333333	11.9208916769084	11.922606347545	0.0221415570319798	11.9004647904982	0.806647694910493	3.0242792533337	-1.93622960746047	1.94963005567956	1.00091215749619	1.42872671917146	0.806647694910493	-2.05374092721049	1.00091215749619	1.42872671917146	NA	NA	NA	NA	NA	NA	NA	NA	NA	NA	NA	NA	NA	NA	NA	NA	3.0242792533337	-1.93622960746047	1.94963005567956
Arab_Col-0_H-VP_190815-A.csv	H+_flux	3.2	11.7140338897819	11.7476625598748	-0.164998789298942	11.9126613491589	NA	NA	NA	NA	0.978077263979473	1.39543169551065	NA	NA	NA	NA	NA	NA	NA	NA	NA	NA	NA	NA	NA	NA	NA	NA	NA	NA	NA	NA	0	0	0
Arab_Col-0_H-VP_190815-A.csv	H+_flux	3.26666666666667	11.7396154427549	11.7408098127559	-0.174063813967192	11.9148736267083	NA	NA	NA	NA	0.955368077715385	1.36153993098962	NA	NA	NA	NA	NA	NA	NA	NA	NA	NA	NA	NA	NA	NA	NA	NA	NA	NA	NA	NA	0	0	0
Arab_Col-0_H-VP_190815-A.csv	H+_flux	3.33333333333333	11.9164685559892	11.8937651403226	-0.0135638979674941	11.9073290382754	NA	NA	NA	NA	0.931910761000462	1.32567506922314	NA	NA	NA	NA	NA	NA	NA	NA	NA	NA	NA	NA	NA	NA	NA	NA	NA	NA	NA	NA	0	0	0
Arab_Col-0_H-VP_190815-A.csv	H+_flux	3.4	12.1062922107806	12.1018800655597	0.211281240489358	11.8905988250558	NA	NA	NA	NA	0.918832246596509	1.28682824814237	NA	NA	NA	NA	NA	NA	NA	NA	NA	NA	NA	NA	NA	NA	NA	NA	NA	NA	NA	NA	0	0	0
Arab_Col-0_H-VP_190815-A.csv	H+_flux	3.46666666666667	12.3012850307262	12.3166902244094	0.451027292405685	11.8656629319892	NA	NA	NA	NA	0.891300979156653	1.24293944967189	NA	NA	NA	NA	NA	NA	NA	NA	NA	NA	NA	NA	NA	NA	NA	NA	NA	NA	NA	NA	0	0	0
Arab_Col-0_H-VP_190815-A.csv	H+_flux	3.53333333333333	12.4900419903583	12.5043418513279	0.670425140886334	11.8339167104271	NA	NA	NA	NA	0.860237925241622	1.19176249554206	NA	NA	NA	NA	NA	NA	NA	NA	NA	NA	NA	NA	NA	NA	NA	NA	NA	NA	NA	NA	0	0	0
Arab_Col-0_H-VP_190815-A.csv	H+_flux	3.6	12.5456591822198	12.5342762888766	0.737187756017732	11.7970885328444	NA	NA	NA	NA	0.824949772253566	1.13133304123128	NA	NA	NA	NA	NA	NA	NA	NA	NA	NA	NA	NA	NA	NA	NA	NA	NA	NA	NA	NA	0	0	0
Arab_Col-0_H-VP_190815-A.csv	H+_flux	3.66666666666667	12.2658830049734	12.2456518845071	0.488567405139568	11.7570844793529	NA	NA	NA	NA	0.203191173912731	1.07470249457515	NA	NA	NA	NA	NA	NA	NA	NA	NA	NA	NA	NA	NA	NA	NA	NA	NA	NA	NA	NA	0	0	0
Arab_Col-0_H-VP_190815-A.csv	H+_flux	3.73333333333333	11.6324650123117	11.6384787627841	-0.0773094965750029	11.7157882593444	NA	NA	NA	NA	0.203026419364627	1.07353223220109	NA	NA	NA	NA	NA	NA	NA	NA	NA	NA	NA	NA	NA	NA	NA	NA	NA	NA	NA	NA	0	0	0
Arab_Col-0_H-VP_190815-A.csv	H+_flux	3.8	10.9114934320233	10.9234532051234	-0.751400957867384	11.674854162976	NA	NA	NA	NA	0.202498271448418	1.06977435097886	NA	NA	NA	NA	NA	NA	NA	NA	NA	NA	NA	NA	NA	NA	NA	NA	NA	NA	NA	NA	0	0	0
Arab_Col-0_H-VP_190815-A.csv	H+_flux	3.86666666666667	10.3868910472827	10.3764524521097	-1.25909280754995	11.6355452596447	NA	NA	NA	NA	0.201624570736543	1.06353621981403	NA	NA	NA	NA	NA	NA	NA	NA	NA	NA	NA	NA	NA	NA	NA	NA	NA	NA	NA	NA	0	0	0
Arab_Col-0_H-VP_190815-A.csv	H+_flux	3.93333333333333	10.190890558785	10.195434835266	-1.40321079060672	11.5986456258577	NA	NA	NA	NA	0.200423140650874	1.05491384820569	NA	NA	NA	NA	NA	NA	NA	NA	NA	NA	NA	NA	NA	NA	NA	NA	NA	NA	NA	NA	0	0	0
Arab_Col-0_H-VP_190815-A.csv	H+_flux	4	10.4092391221191	10.4317232078711	-1.13273529192198	11.5644584997782	NA	NA	NA	NA	0.198911654960602	1.04399256938327	NA	NA	NA	NA	NA	NA	NA	NA	NA	NA	NA	NA	NA	NA	NA	NA	NA	NA	NA	NA	0	0	0
Arab_Col-0_H-VP_190815-A.csv	H+_flux	4.06666666666667	10.9510596824719	10.9398113702776	-0.593082661056472	11.5328940313193	NA	NA	NA	NA	0.197107526891488	1.03084762719775	NA	NA	NA	NA	NA	NA	NA	NA	NA	NA	NA	NA	NA	NA	NA	NA	NA	NA	NA	NA	0	0	0
Arab_Col-0_H-VP_190815-A.csv	H+_flux	4.13333333333333	11.4653562383327	11.440609377593	-0.0630028922719913	11.5036122698504	NA	NA	NA	NA	0.195027818449992	1.01554468028217	NA	NA	NA	NA	NA	NA	NA	NA	NA	NA	NA	NA	NA	NA	NA	NA	NA	NA	NA	NA	0	0	0
Arab_Col-0_H-VP_190815-A.csv	H+_flux	4.2	11.7298318334604	11.7357275912335	0.259559309907619	11.4761682813114	NA	NA	NA	NA	0.194812710230597	0.998326299718989	NA	NA	NA	NA	NA	NA	NA	NA	NA	NA	NA	NA	NA	NA	NA	NA	NA	NA	NA	NA	0	0	0
Arab_Col-0_H-VP_190815-A.csv	H+_flux	4.26666666666667	11.8036776845742	11.8231540570858	0.373035060349818	11.4501189967216	NA	NA	NA	NA	0.192282765009731	0.97946794756358	NA	NA	NA	NA	NA	NA	NA	NA	NA	NA	NA	NA	NA	NA	NA	NA	NA	NA	NA	NA	0	0	0
Arab_Col-0_H-VP_190815-A.csv	H+_flux	4.33333333333333	11.7830815206905	11.7807849454233	0.355722060947292	11.4250628844617	NA	NA	NA	NA	0.189528459209806	0.958652989824223	NA	NA	NA	NA	NA	NA	NA	NA	NA	NA	NA	NA	NA	NA	NA	NA	NA	NA	NA	NA	0	0	0
Arab_Col-0_H-VP_190815-A.csv	H+_flux	4.4	11.6694223102883	11.6515622445203	0.250955058392532	11.4006071861136	NA	NA	NA	NA	0.186564234694269	0.935910933767623	NA	NA	NA	NA	NA	NA	NA	NA	NA	NA	NA	NA	NA	NA	NA	NA	NA	NA	NA	NA	0	0	0
Arab_Col-0_H-VP_190815-A.csv	H+_flux	4.46666666666667	11.4993739885361	11.4968627048304	0.12057561027244	11.3762870945438	NA	NA	NA	NA	0.531533331998465	0.919163733473744	NA	NA	NA	NA	NA	NA	NA	NA	NA	NA	NA	NA	NA	NA	NA	NA	NA	NA	NA	NA	0	0	0
Arab_Col-0_H-VP_190815-A.csv	H+_flux	4.53333333333333	11.4114034341688	11.4371954368468	0.0857205229674938	11.3514749138652	NA	NA	NA	NA	0.544276125847189	0.953342323724187	NA	NA	NA	NA	NA	NA	NA	NA	NA	NA	NA	NA	NA	NA	NA	NA	NA	NA	NA	NA	0	0	0
Arab_Col-0_H-VP_190815-A.csv	H+_flux	4.6	11.5171203186212	11.5245473370545	0.199226273247877	11.3253210637926	NA	NA	NA	NA	0.558546688140347	0.990681447334062	NA	NA	NA	NA	NA	NA	NA	NA	NA	NA	NA	NA	NA	NA	NA	NA	NA	NA	NA	NA	0	0	0
Arab_Col-0_H-VP_190815-A.csv	H+_flux	4.66666666666667	11.6807980731053	11.6466104177505	0.34984896285575	11.2967614548807	NA	NA	NA	NA	0.574721853276791	1.03186747610007	NA	NA	NA	NA	NA	NA	NA	NA	NA	NA	NA	NA	NA	NA	NA	NA	NA	NA	NA	NA	0	0	0
Arab_Col-0_H-VP_190815-A.csv	H+_flux	4.73333333333333	11.6781110870648	11.6719679851593	0.407363702382572	11.2646042827628	NA	NA	NA	NA	0.593156792452304	1.07741707954622	NA	NA	NA	NA	NA	NA	NA	NA	NA	NA	NA	NA	NA	NA	NA	NA	NA	NA	NA	NA	0	0	0
Arab_Col-0_H-VP_190815-A.csv	H+_flux	4.8	11.5749118346898	11.6113151122003	0.383631778760138	11.2276833334262	NA	NA	NA	NA	0.614177272149258	1.12765869456735	NA	NA	NA	NA	NA	NA	NA	NA	NA	NA	NA	NA	NA	NA	NA	NA	NA	NA	NA	NA	0	0	0
Arab_Col-0_H-VP_190815-A.csv	H+_flux	4.86666666666667	11.5115148702048	11.5142538995575	0.329210552840964	11.1850433467026	NA	NA	NA	NA	0.638072558587468	1.18272405847606	NA	NA	NA	NA	NA	NA	NA	NA	NA	NA	NA	NA	NA	NA	NA	NA	NA	NA	NA	NA	0	0	0
Arab_Col-0_H-VP_190815-A.csv	H+_flux	4.93333333333333	11.3620411625027	11.3276384104054	0.191525787024014	11.1361126233675	NA	NA	NA	NA	0.674430828479847	1.24445802155515	NA	NA	NA	NA	NA	NA	NA	NA	NA	NA	NA	NA	NA	NA	NA	NA	NA	NA	NA	NA	0	0	0
Arab_Col-0_H-VP_190815-A.csv	H+_flux	5	11.0171502536243	11.0152087746082	-0.0656075365244979	11.0808163111188	NA	NA	NA	NA	0.706825679525636	1.31214199272236	NA	NA	NA	NA	NA	NA	NA	NA	NA	NA	NA	NA	NA	NA	NA	NA	NA	NA	NA	NA	0	0	0
Arab_Col-0_H-VP_190815-A.csv	H+_flux	5.06666666666667	10.678988629409	10.7050339005375	-0.314558937605714	11.0195928381293	NA	NA	NA	NA	0.753227720519722	1.38564375846125	NA	NA	NA	NA	NA	NA	NA	NA	NA	NA	NA	NA	NA	NA	NA	NA	NA	NA	NA	NA	0	0	0
Arab_Col-0_H-VP_190815-A.csv	H+_flux	5.13333333333333	10.5622163883618	10.5660751214922	-0.387230509113924	10.9533056305922	NA	NA	NA	NA	0.796293511077623	1.46585796430158	NA	NA	NA	NA	NA	NA	NA	NA	NA	NA	NA	NA	NA	NA	NA	NA	NA	NA	NA	NA	0	0	0
Arab_Col-0_H-VP_190815-A.csv	H+_flux	5.2	10.6390195126052	10.6223061026375	-0.260771965607491	10.8830780682311	NA	NA	NA	NA	0.856406931814996	1.5526107025102	NA	NA	NA	NA	NA	NA	NA	NA	NA	NA	NA	NA	NA	NA	NA	NA	NA	NA	NA	NA	0	0	0
Arab_Col-0_H-VP_190815-A.csv	H+_flux	5.26666666666667	10.7941532344903	10.7887182338185	-0.0213811117149336	10.8100993455198	NA	NA	NA	NA	0.924772392446202	1.64515584963581	NA	NA	NA	NA	NA	NA	NA	NA	NA	NA	NA	NA	NA	NA	NA	NA	NA	NA	NA	NA	0	0	0
Arab_Col-0_H-VP_190815-A.csv	H+_flux	5.33333333333333	10.9883547715726	10.9997689203784	0.26431616330097	10.7354527570639	0.90752583331372	-0.536461914228164	1.86904042385075	2.17451051529859	1.00277044613989	1.74370729557955	0.90752583331372	-2.02020373403808	1.00277044613989	1.74370729557955	NA	NA	NA	NA	NA	NA	NA	NA	NA	NA	NA	NA	NA	NA	NA	NA	-0.536461914228164	1.86904042385075	2.17451051529859
Arab_Col-0_H-VP_190815-A.csv	H+_flux	5.4	11.1886902273125	11.200887120329	0.540879287457967	10.6600078328577	0.901257094479097	-0.0954739349919977	2.24430522011861	2.25457294023395	1.09171841787445	1.84803429500925	0.901257094479097	-2.03190235440524	1.09171841787445	1.84803429500925	NA	NA	NA	NA	NA	NA	NA	NA	NA	NA	NA	NA	NA	NA	NA	NA	-0.0954739349919977	2.24430522011861	2.25457294023395
Arab_Col-0_H-VP_190815-A.csv	H+_flux	5.46666666666667	11.2816731662435	11.2715836681497	0.687186686607815	10.5843969815287	0.895031656986579	0.347861496490393	2.20146738865382	2.34172786637689	1.19278509163497	1.9574727832566	0.895031656986579	-2.04192993842754	1.19278509163497	1.9574727832566	NA	NA	NA	NA	NA	NA	NA	NA	NA	NA	NA	NA	NA	NA	NA	NA	0.347861496490393	2.20146738865382	2.34172786637689
Arab_Col-0_H-VP_190815-A.csv	H+_flux	5.53333333333333	11.0945940006102	11.0766583406535	0.567582525475379	10.509075815165	0.888849221731947	0.79415443880977	1.70714301596356	2.43568544035986	1.30690106058405	2.07098157827773	0.888849221731947	-2.05041496301685	1.30690106058405	2.07098157827773	NA	NA	NA	NA	NA	NA	NA	NA	NA	NA	NA	NA	NA	NA	NA	NA	0.79415443880977	1.70714301596356	2.43568544035986
Arab_Col-0_H-VP_190815-A.csv	H+_flux	5.6	10.6114221026169	10.6162403024936	0.181798010100489	10.4344422923799	0.876612171835516	1.21900857037254	0.874235674513446	2.53712992400228	1.45451524881514	2.18872072569675	0.876612171835516	-2.06320463500847	1.45451524881514	2.18872072569675	NA	NA	NA	NA	NA	NA	NA	NA	NA	NA	NA	NA	NA	NA	NA	NA	1.21900857037254	0.874235674513446	2.53712992400228
Arab_Col-0_H-VP_190815-A.csv	H+_flux	5.66666666666667	10.0353629584499	10.0529158265043	-0.308051840513341	10.3609676670044	0.870556969258612	1.67322115009608	-0.270317606578632	2.64380079262924	1.59960131043795	2.30755287607083	0.870556969258612	-2.06770327272037	1.59960131043795	2.30755287607083	NA	NA	NA	NA	NA	NA	NA	NA	NA	NA	NA	NA	NA	NA	NA	NA	1.67322115009608	-0.270317606578632	2.64380079262924
Arab_Col-0_H-VP_190815-A.csv	H+_flux	5.73333333333333	9.56648749936835	9.56404315093945	-0.725244033862374	10.2892871847884	0.858571754207463	2.10805083980079	-1.40999456427971	2.75508360774938	1.78187246467726	2.42651812608193	0.858571754207463	-2.07331617288144	1.78187246467726	2.42651812608193	NA	NA	NA	NA	NA	NA	NA	NA	NA	NA	NA	NA	NA	NA	NA	NA	2.10805083980079	-1.40999456427971	2.75508360774938
Arab_Col-0_H-VP_190815-A.csv	H+_flux	5.8	9.23546854857852	9.22652166769403	-0.99369012650109	10.2202117941815	0.852641165897643	2.57225573135792	-2.41590383457477	2.86836348293279	1.95616994586453	2.54278163685247	0.852641165897643	-2.07456726288105	1.95616994586453	2.54278163685247	NA	NA	NA	NA	NA	NA	NA	NA	NA	NA	NA	NA	NA	NA	NA	NA	2.57225573135792	-2.41590383457477	2.86836348293279
Arab_Col-0_H-VP_190815-A.csv	H+_flux	5.86666666666667	9.04961864851964	9.05216740794085	-1.10248369842952	10.1546511063568	0.846751543153634	3.0409692486925	-2.96661372123414	2.98169592850991	2.1409136830666	2.65459220500251	0.846751543153634	-2.07486020281936	2.1409136830666	2.65459220500251	NA	NA	NA	NA	NA	NA	NA	NA	NA	NA	NA	NA	NA	NA	NA	NA	3.0409692486925	-2.96661372123414	2.98169592850991
Arab_Col-0_H-VP_190815-A.csv	H+_flux	5.93333333333333	9.0504924567781	9.05180460404699	-1.04166766067675	10.0934722647102	0.840902603005603	-2.76919767115966	-2.88133522895168	3.09335830728016	2.33383499360607	2.76067382932873	0.840902603005603	-2.07424596535731	2.33383499360607	2.76067382932873	NA	NA	NA	NA	NA	NA	NA	NA	NA	NA	NA	NA	NA	NA	NA	NA	-2.76919767115966	-2.88133522895168	3.09335830728016
Arab_Col-0_H-VP_190815-A.csv	H+_flux	6	9.23792492723942	9.2342843908911	-0.803054274483505	10.0373386653613	0.840902603005603	-2.27374145826385	-2.07050749602014	3.20280238894069	2.50190018611511	2.86099549985097	0.840902603005603	-2.07424596535731	2.50190018611511	2.86099549985097	NA	NA	NA	NA	NA	NA	NA	NA	NA	NA	NA	NA	NA	NA	NA	NA	-2.27374145826385	-2.07050749602014	3.20280238894069
Arab_Col-0_H-VP_190815-A.csv	H+_flux	6.06666666666667	9.58542376269702	9.58787027604687	-0.398705539885427	9.98657581591924	0.835094064438334	-1.79437450853748	-0.733581080383622	3.3085899370504	2.70418086940622	2.95475891846596	0.835094064438334	-2.0727699446286	2.70418086940622	2.95475891846596	NA	NA	NA	NA	NA	NA	NA	NA	NA	NA	NA	NA	NA	NA	NA	NA	-1.79437450853748	-0.733581080383622	3.3085899370504
Arab_Col-0_H-VP_190815-A.csv	H+_flux	6.13333333333333	10.0690978039753	10.0713351749084	0.130231142206176	9.94110403268947	0.835094064438334	-1.29573775208928	0.926531481385521	3.41134090187922	2.87475004836041	3.04300379194677	0.835094064438334	-2.0727699446286	2.87475004836041	3.04300379194677	NA	NA	NA	NA	NA	NA	NA	NA	NA	NA	NA	NA	NA	NA	NA	NA	-1.29573775208928	0.926531481385521	3.41134090187922
Arab_Col-0_H-VP_190815-A.csv	H+_flux	6.2	10.6057771657925	10.6022970704482	0.701841930647206	9.90045513978857	0.835094064438334	-0.796316551963608	2.45477042329532	3.51010274912582	3.04361352986226	3.12535244962072	0.835094064438334	-2.0727699446286	3.04361352986226	3.12535244962072	NA	NA	NA	NA	NA	NA	NA	NA	NA	NA	NA	NA	NA	NA	NA	NA	-0.796316551963608	2.45477042329532	3.51010274912582
Arab_Col-0_H-VP_190815-A.csv	H+_flux	6.26666666666667	11.0585698256422	11.0615436031219	1.19767629104629	9.86386731206345	0.835094064438334	-0.296189175075307	3.44814445185704	3.60512709649473	3.21063552853185	3.20242616838003	0.835094064438334	-2.0727699446286	3.21063552853185	3.20242616838003	NA	NA	NA	NA	NA	NA	NA	NA	NA	NA	NA	NA	NA	NA	NA	NA	-0.296189175075307	3.44814445185704	3.60512709649473
Arab_Col-0_H-VP_190815-A.csv	H+_flux	6.33333333333333	11.3051020248124	11.3129340349042	1.48249289797802	9.83044113691414	0.835094064438334	0.204567593828592	3.61968474570879	3.69676632842632	3.37593321586982	3.27485363314504	0.835094064438334	-2.0727699446286	3.37593321586982	3.27485363314504	NA	NA	NA	NA	NA	NA	NA	NA	NA	NA	NA	NA	NA	NA	NA	NA	0.204567593828592	3.61968474570879	3.69676632842632
Arab_Col-0_H-VP_190815-A.csv	H+_flux	6.4	11.2321225855474	11.2257079580497	1.42638075941963	9.79932719861794	0.835094064438334	0.705873510302814	2.88090962545768	3.78546456458064	3.53987737043576	3.3432666516883	0.835094064438334	-2.0727699446286	3.53987737043576	3.3432666516883	NA	NA	NA	NA	NA	NA	NA	NA	NA	NA	NA	NA	NA	NA	NA	NA	0.705873510302814	2.88090962545768	3.78546456458064
Arab_Col-0_H-VP_190815-A.csv	H+_flux	6.46666666666667	10.748673778515	10.7364862388875	0.966585114710677	9.76990112416454	0.835094064438334	1.2076410494447	1.37534252710777	3.87174504729314	3.70308217849243	3.40829383485091	0.835094064438334	-2.0727699446286	3.70308217849243	3.40829383485091	NA	NA	NA	NA	NA	NA	NA	NA	NA	NA	NA	NA	NA	NA	NA	NA	1.2076410494447	1.37534252710777	3.87174504729314
Arab_Col-0_H-VP_190815-A.csv	H+_flux	6.53333333333333	9.94053370290806	9.94133800026574	0.199457581944243	9.74188041830889	0.835094064438334	1.70977277189302	-0.548049597001653	3.95619410962514	3.86638441033572	3.47055235161095	0.835094064438334	-2.0727699446286	3.86638441033572	3.47055235161095	NA	NA	NA	NA	NA	NA	NA	NA	NA	NA	NA	NA	NA	NA	NA	NA	1.70977277189302	-0.548049597001653	3.95619410962514
Arab_Col-0_H-VP_190815-A.csv	H+_flux	6.6	9.09401494887948	9.10120390017926	-0.614144543867351	9.71534844403369	0.835094064438334	2.21215994490227	-2.41675233480729	4.03944213700351	4.03081280870235	3.53063805467888	0.835094064438334	-2.0727699446286	4.03081280870235	3.53063805467888	NA	NA	NA	NA	NA	NA	NA	NA	NA	NA	NA	NA	NA	NA	NA	NA	2.21215994490227	-2.41675233480729	4.03944213700351
Arab_Col-0_H-VP_190815-A.csv	H+_flux	6.66666666666667	8.50781366818921	8.51209489633231	-1.1785818422307	9.69067673854985	0.835094064438334	2.71468246497796	-3.75217769074012	4.12214217318088	4.19754905414996	3.58911445395962	0.835094064438334	-2.0727699446286	4.19754905414996	3.58911445395962	NA	NA	NA	NA	NA	NA	NA	NA	NA	NA	NA	NA	NA	NA	NA	NA	2.71468246497796	-3.75217769074012	4.12214217318088
Arab_Col-0_H-VP_190815-A.csv	H+_flux	6.73333333333333	8.34900710760485	8.35120724979883	-1.31716716705396	9.66837441683956	0.835094064438334	-3.06597522536337	-4.19293081524578	4.2049470218631	4.36788206826142	3.6465011731908	0.835094064438334	-2.0727699446286	4.36788206826142	3.6465011731908	NA	NA	NA	NA	NA	NA	NA	NA	NA	NA	NA	NA	NA	NA	NA	NA	-3.06597522536337	-4.19293081524578	4.2049470218631
Arab_Col-0_H-VP_190815-A.csv	H+_flux	6.8	8.62054445683862	8.61702350009105	-1.03189552582902	9.64891902590696	0.835094064438334	-2.56358045241777	-3.59182284537533	4.28848583399413	4.54315764324326	3.70326263522456	0.835094064438334	-2.0727699446286	4.54315764324326	3.70326263522456	NA	NA	NA	NA	NA	NA	NA	NA	NA	NA	NA	NA	NA	NA	NA	NA	-2.56358045241777	-3.59182284537533	4.28848583399413
Arab_Col-0_H-VP_190815-A.csv	H+_flux	6.86666666666667	9.1696400708081	9.16963699679564	-0.462985836581321	9.63262283336412	0.835094064438334	-2.0614606170859	-2.06077046972342	4.37334122597122	4.72472542988543	3.75979776059512	0.835094064438334	-2.0727699446286	4.72472542988543	3.75979776059512	NA	NA	NA	NA	NA	NA	NA	NA	NA	NA	NA	NA	NA	NA	NA	NA	-2.0614606170859	-2.06077046972342	4.37334122597122
Arab_Col-0_H-VP_190815-A.csv	H+_flux	6.93333333333333	9.79582148216718	9.80235095653731	0.18278294497213	9.61956801155268	0.835094064438334	-1.55975758561602	0.0492320941402815	4.46002793341391	4.91388518165248	3.8164314167504	0.835094064438334	-2.0727699446286	4.91388518165248	3.8164314167504	NA	NA	NA	NA	NA	NA	NA	NA	NA	NA	NA	NA	NA	NA	NA	NA	-1.55975758561602	0.0492320941402815	4.46002793341391
Arab_Col-0_H-VP_190815-A.csv	H+_flux	7	10.3195707692246	10.3060882678686	0.696472761562834	9.6096155062936	0.840902603005603	-1.0488415274629	2.2682771254132	4.5495149110238	5.04823864878708	3.87375137927782	0.840902603005603	-2.07424596535731	5.04823864878708	3.87375137927782	NA	NA	NA	NA	NA	NA	NA	NA	NA	NA	NA	NA	NA	NA	NA	NA	-1.0488415274629	2.2682771254132	4.5495149110238
Arab_Col-0_H-VP_190815-A.csv	H+_flux	7.06666666666667	10.5706458853135	10.55649371678	0.954022571416699	9.60247114535137	0.840902603005603	-0.548413895212963	3.96207782548673	4.64295574240713	5.25773604897618	3.93241298285562	0.840902603005603	-2.07424596535731	5.25773604897618	3.93241298285562	NA	NA	NA	NA	NA	NA	NA	NA	NA	NA	NA	NA	NA	NA	NA	NA	-0.548413895212963	3.96207782548673	4.64295574240713
Arab_Col-0_H-VP_190815-A.csv	H+_flux	7.13333333333333	10.5513808491817	10.5761121323632	0.978325575997333	9.59778655635415	0.840902603005603	-0.0487592309696844	4.73375631395085	4.73938905797568	5.4784085311069	3.99172811930267	0.840902603005603	-2.07424596535731	5.4784085311069	3.99172811930267	NA	NA	NA	NA	NA	NA	NA	NA	NA	NA	NA	NA	NA	NA	NA	NA	-0.0487592309696844	4.73375631395085	4.73938905797568
Arab_Col-0_H-VP_190815-A.csv	H+_flux	7.2	10.4192299884294	10.4393080249226	0.844033389273152	9.59527463563779	0.840902603005603	0.450020206664127	4.35709424717153	4.83885923602871	5.71078314338594	4.05165986776192	0.840902603005603	-2.07424596535731	5.71078314338594	4.05165986776192	NA	NA	NA	NA	NA	NA	NA	NA	NA	NA	NA	NA	NA	NA	NA	NA	0.450020206664127	4.35709424717153	4.83885923602871
Arab_Col-0_H-VP_190815-A.csv	H+_flux	7.26666666666667	10.1476500939693	10.1202226391371	0.525403743070659	9.59481889605459	0.846751543153634	0.957945005270106	2.84252993744012	4.94179246297109	5.88086836759578	4.11239477318975	0.846751543153634	-2.07486020281936	5.88086836759578	4.11239477318975	NA	NA	NA	NA	NA	NA	NA	NA	NA	NA	NA	NA	NA	NA	NA	NA	0.957945005270106	2.84252993744012	4.94179246297109
Arab_Col-0_H-VP_190815-A.csv	H+_flux	7.33333333333333	9.57664374910883	9.55795559577954	-0.0385915839208647	9.59654717968825	0.846751543153634	1.45471769976599	0.584788816780067	5.04919953014361	6.1392811083166	4.17443530455695	0.846751543153634	-2.07486020281936	6.1392811083166	4.17443530455695	NA	NA	NA	NA	NA	NA	NA	NA	NA	NA	NA	NA	NA	NA	NA	NA	1.45471769976599	0.584788816780067	5.04919953014361
Arab_Col-0_H-VP_190815-A.csv	H+_flux	7.4	8.83986506388237	8.85794812736151	-0.742884959952964	9.60083308730197	0.846751543153634	1.9504310066685	-1.91181636527694	5.15896770737257	6.40911511501602	4.23649075693688	0.846751543153634	-2.07486020281936	6.40911511501602	4.23649075693688	NA	NA	NA	NA	NA	NA	NA	NA	NA	NA	NA	NA	NA	NA	NA	NA	1.9504310066685	-1.91181636527694	5.15896770737257
Arab_Col-0_H-VP_190815-A.csv	H+_flux	7.46666666666667	8.27138423430642	8.28293196220872	-1.3252720242517	9.60820398644759	0.846751543153634	2.44507820084232	-4.04294107414645	5.27053935233629	6.68932927129738	4.2982271357167	0.846751543153634	-2.07486020281936	6.68932927129738	4.2982271357167	NA	NA	NA	NA	NA	NA	NA	NA	NA	NA	NA	NA	NA	NA	NA	NA	2.44507820084232	-4.04294107414645	5.27053935233629
Arab_Col-0_H-VP_190815-A.csv	H+_flux	7.53333333333333	8.04976260195804	8.0441322757509	-1.57503865022024	9.61917092595809	0.852641165897643	2.94875895895259	-5.28366918608097	5.38345077467394	6.89064228764055	4.35938838940905	0.852641165897643	-2.07456726288105	6.89064228764055	4.35938838940905	NA	NA	NA	NA	NA	NA	NA	NA	NA	NA	NA	NA	NA	NA	NA	NA	2.94875895895259	-5.28366918608097	5.38345077467394
Arab_Col-0_H-VP_190815-A.csv	H+_flux	7.6	8.19641722893175	8.19284598135849	-1.44118386047081	9.63402984181623	0.852641165897643	-2.8420502073703	-5.25354090434376	5.49837470215605	7.18798029613833	4.420336378434	0.852641165897643	-2.07456726288105	7.18798029613833	4.420336378434	NA	NA	NA	NA	NA	NA	NA	NA	NA	NA	NA	NA	NA	NA	NA	NA	-2.8420502073703	-5.25354090434376	5.49837470215605
Arab_Col-0_H-VP_190815-A.csv	H+_flux	7.66666666666667	8.6868335758752	8.68038196482097	-0.972315313723721	9.65269727853184	0.852641165897643	-2.35066055731122	-3.94663182726414	5.61252537593412	7.48953487945977	4.47962605050016	0.852641165897643	-2.07456726288105	7.48953487945977	4.47962605050016	NA	NA	NA	NA	NA	NA	NA	NA	NA	NA	NA	NA	NA	NA	NA	NA	-2.35066055731122	-3.94663182726414	5.61252537593412
Arab_Col-0_H-VP_190815-A.csv	H+_flux	7.73333333333333	9.42407725279918	9.4289943164913	-0.245635676780561	9.67462999325939	0.852641165897643	-1.86017401631349	-1.6336249185056	5.72486931533988	7.79236643485347	4.53681144586213	0.852641165897643	-2.07456726288105	7.79236643485347	4.53681144586213	NA	NA	NA	NA	NA	NA	NA	NA	NA	NA	NA	NA	NA	NA	NA	NA	-1.86017401631349	-1.6336249185056	5.72486931533988
Arab_Col-0_H-VP_190815-A.csv	H+_flux	7.8	10.2943626481324	10.3148133193977	0.615969397497167	9.69884392188853	0.852641165897643	-1.37049081070415	1.16084490233758	5.83430773011544	8.09313671597522	4.59144889120236	0.852641165897643	-2.07456726288105	8.09313671597522	4.59144889120236	NA	NA	NA	NA	NA	NA	NA	NA	NA	NA	NA	NA	NA	NA	NA	NA	-1.37049081070415	1.16084490233758	5.83430773011544
Arab_Col-0_H-VP_190815-A.csv	H+_flux	7.86666666666667	11.1302317858858	11.1167238425414	1.39270778267724	9.72401605985258	0.852641165897643	-0.88149828338619	3.77761955521446	5.93969406796636	8.38815343136865	4.64310317496986	0.852641165897643	-2.07456726288105	8.38815343136865	4.64310317496986	NA	NA	NA	NA	NA	NA	NA	NA	NA	NA	NA	NA	NA	NA	NA	NA	-0.88149828338619	3.77761955521446	5.93969406796636
Arab_Col-0_H-VP_190815-A.csv	H+_flux	7.93333333333333	11.6189127403745	11.588349380716	1.8397118443284	9.74863753637633	0.852641165897643	-0.393074240940975	5.57922875685231	6.03985268430656	8.67343053433163	4.69135264857077	0.852641165897643	-2.07456726288105	8.67343053433163	4.69135264857077	NA	NA	NA	NA	NA	NA	NA	NA	NA	NA	NA	NA	NA	NA	NA	NA	-0.393074240940975	5.57922875685231	6.03985268430656
Arab_Col-0_H-VP_190815-A.csv	H+_flux	8	11.6197103665957	11.6402389234817	1.86905404375671	9.77118487971381	0.852641165897643	0.0949099847119204	6.10599397063546	6.13359867728796	8.94476480530988	4.73579347271457	0.852641165897643	-2.07456726288105	8.94476480530988	4.73579347271457	NA	NA	NA	NA	NA	NA	NA	NA	NA	NA	NA	NA	NA	NA	NA	NA	0.0949099847119204	6.10599397063546	6.13359867728796
Arab_Col-0_H-VP_190815-A.csv	H+_flux	8.06666666666667	11.322909646233	11.3533062873172	1.56302580467342	9.79028048263256	0.852641165897643	0.582586839668249	5.19376114657	6.21975886907682	9.1978285213306	4.77604322557825	0.852641165897643	-2.07456726288105	9.1978285213306	4.77604322557825	NA	NA	NA	NA	NA	NA	NA	NA	NA	NA	NA	NA	NA	NA	NA	NA	0.582586839668249	5.19376114657	6.21975886907682
Arab_Col-0_H-VP_190815-A.csv	H+_flux	8.13333333333333	10.8051304740379	10.784937748419	0.980121990993321	9.80481575741417	0.852641165897643	1.07009025627966	3.02293674691612	6.2971938161807	9.42827699132353	4.81174406816877	0.852641165897643	-2.07456726288105	9.42827699132353	4.81174406816877	NA	NA	NA	NA	NA	NA	NA	NA	NA	NA	NA	NA	NA	NA	NA	NA	1.07009025627966	3.02293674691612	6.2971938161807
Arab_Col-0_H-VP_190815-A.csv	H+_flux	8.2	9.94542384623946	9.92368811740888	0.109679434030685	9.81400868336623	0.852641165897643	1.55755377268254	0.0842840179067955	6.36482061213817	9.6318685786065	4.84256563180539	0.852641165897643	-2.07456726288105	9.6318685786065	4.84256563180539	NA	NA	NA	NA	NA	NA	NA	NA	NA	NA	NA	NA	NA	NA	NA	NA	1.55755377268254	0.0842840179067955	6.36482061213817
Arab_Col-0_H-VP_190815-A.csv	H+_flux	8.26666666666667	8.86453211057551	8.87351394565857	-0.943855264224619	9.8173692098708	0.852641165897643	2.04510904313294	-2.93293551744979	6.42163611979956	9.80459362476214	4.86820775998097	0.852641165897643	-2.07456726288105	9.80459362476214	4.86820775998097	NA	NA	NA	NA	NA	NA	NA	NA	NA	NA	NA	NA	NA	NA	NA	NA	2.04510904313294	-2.93293551744979	6.42163611979956
Arab_Col-0_H-VP_190815-A.csv	H+_flux	8.33333333333333	7.91078211463537	7.92112394378472	-1.89344414061047	9.81456808438246	0.852641165897643	2.53288469801054	-5.30523280949679	6.46674015097751	9.94280754263589	4.88840320629171	0.852641165897643	-2.07456726288105	9.94280754263589	4.88840320629171	NA	NA	NA	NA	NA	NA	NA	NA	NA	NA	NA	NA	NA	NA	NA	NA	2.53288469801054	-5.30523280949679	6.46674015097751
Arab_Col-0_H-VP_190815-A.csv	H+_flux	8.4	7.36141380695062	7.36516635009114	-2.44008208735688	9.80524843743511	0.852641165897643	3.02100549714614	-6.45216080822074	6.49935800916822	10.0433623776686	4.90292036355566	0.852641165897643	-2.07456726288105	10.0433623776686	4.90292036355566	NA	NA	NA	NA	NA	NA	NA	NA	NA	NA	NA	NA	NA	NA	NA	NA	3.02100549714614	-6.45216080822074	6.49935800916822
Arab_Col-0_H-VP_190815-A.csv	H+_flux	8.46666666666667	7.35345769734386	7.35012116412576	-2.43873317036486	9.78885433447779	0.846751543153634	-2.77533855822421	-6.0881928699302	6.52067411408799	10.2389976895105	4.9123681640046	0.846751543153634	-2.07486020281936	10.2389976895105	4.9123681640046	NA	NA	NA	NA	NA	NA	NA	NA	NA	NA	NA	NA	NA	NA	NA	NA	-2.77533855822421	-6.0881928699302	6.52067411408799
Arab_Col-0_H-VP_190815-A.csv	H+_flux	8.53333333333333	7.87925070836422	7.86401374337808	-1.900534403062	9.76454814642759	0.846751543153634	-2.28519697604681	-4.27765057074665	6.52912214825815	10.2655456918013	4.91610398898152	0.846751543153634	-2.07486020281936	10.2655456918013	4.91610398898152	NA	NA	NA	NA	NA	NA	NA	NA	NA	NA	NA	NA	NA	NA	NA	NA	-2.28519697604681	-4.27765057074665	6.52912214825815
Arab_Col-0_H-VP_190815-A.csv	H+_flux	8.6	8.80890222763151	8.81771692195898	-0.913535838521239	9.73125276046824	0.846751543153634	-1.7943357658114	-1.4462314943412	6.52389019186829	10.2491001828982	4.91379092353874	0.846751543153634	-2.07486020281936	10.2491001828982	4.91379092353874	NA	NA	NA	NA	NA	NA	NA	NA	NA	NA	NA	NA	NA	NA	NA	NA	-1.7943357658114	-1.4462314943412	6.52389019186829
Arab_Col-0_H-VP_190815-A.csv	H+_flux	8.66666666666667	10.0214015523898	10.0471769209205	0.359371841357609	9.68780507955143	0.840902603005603	-1.30167162324162	1.72995710053314	6.50634376566382	10.3248488674882	4.90602002473405	0.840902603005603	-2.07424596535731	10.3248488674882	4.90602002473405	NA	NA	NA	NA	NA	NA	NA	NA	NA	NA	NA	NA	NA	NA	NA	NA	-1.30167162324162	1.72995710053314	6.50634376566382
Arab_Col-0_H-VP_190815-A.csv	H+_flux	8.73333333333333	11.2564128224556	11.2418782445916	1.60870849801272	9.63316974656791	0.840902603005603	-0.808063947416082	4.47465016260677	6.4765582024739	10.2305324522271	4.89278059342594	0.840902603005603	-2.07424596535731	10.2305324522271	4.89278059342594	NA	NA	NA	NA	NA	NA	NA	NA	NA	NA	NA	NA	NA	NA	NA	NA	-0.808063947416082	4.47465016260677	6.4765582024739
Arab_Col-0_H-VP_190815-A.csv	H+_flux	8.8	12.0463562795173	12.0158021744308	2.44914722694005	9.56665494748011	0.840902603005603	-0.313457500261175	6.11986922084852	6.43334597305544	10.0944696585617	4.8734644773447	0.840902603005603	-2.07424596535731	10.0944696585617	4.8734644773447	NA	NA	NA	NA	NA	NA	NA	NA	NA	NA	NA	NA	NA	NA	NA	NA	-0.313457500261175	6.11986922084852	6.43334597305544
Arab_Col-0_H-VP_190815-A.csv	H+_flux	8.86666666666667	12.1260450973255	12.1458917824186	2.6578074216145	9.48808436079351	0.835094064438334	0.185975829382103	6.26956239995633	6.3795699028582	10.0538557086179	4.84924425266325	0.835094064438334	-2.0727699446286	10.0538557086179	4.84924425266325	NA	NA	NA	NA	NA	NA	NA	NA	NA	NA	NA	NA	NA	NA	NA	NA	0.185975829382103	6.26956239995633	6.3795699028582
Arab_Col-0_H-VP_190815-A.csv	H+_flux	8.93333333333333	11.6339317622937	11.6573749863231	2.25948178881684	9.39789319749551	0.835094064438334	0.683782079877234	4.89454700386668	6.31400457423098	9.84826285012923	4.81943653668344	0.835094064438334	-2.0727699446286	9.84826285012923	4.81943653668344	NA	NA	NA	NA	NA	NA	NA	NA	NA	NA	NA	NA	NA	NA	NA	NA	0.683782079877234	4.89454700386668	6.31400457423098
Arab_Col-0_H-VP_190815-A.csv	H+_flux	9	10.7041472697606	10.6787893808966	1.38165831030703	9.29713107057851	0.829325648377722	1.18820684957937	2.32847477799304	6.23714229092096	9.73339036647254	4.78409626941172	0.829325648377722	-2.0704726254869	9.73339036647254	4.78409626941172	NA	NA	NA	NA	NA	NA	NA	NA	NA	NA	NA	NA	NA	NA	NA	NA	1.18820684957937	2.32847477799304	6.23714229092096
Arab_Col-0_H-VP_190815-A.csv	H+_flux	9.06666666666667	9.41153509368564	9.39284193768837	0.205472032178054	9.18736990549876	0.829325648377722	1.6893075552177	-0.727371144303447	6.15196207070752	9.4693492822261	4.74441914211413	0.829325648377722	-2.0704726254869	9.4693492822261	4.74441914211413	NA	NA	NA	NA	NA	NA	NA	NA	NA	NA	NA	NA	NA	NA	NA	NA	1.6893075552177	-0.727371144303447	6.15196207070752
Arab_Col-0_H-VP_190815-A.csv	H+_flux	9.13333333333333	8.10617669074941	8.12699330737452	-0.943536923679499	9.07053023104209	0.829325648377722	2.19155345990557	-3.52305868396407	6.05699538467867	9.17925264064507	4.6995305492037	0.829325648377722	-2.0704726254869	9.17925264064507	4.6995305492037	NA	NA	NA	NA	NA	NA	NA	NA	NA	NA	NA	NA	NA	NA	NA	NA	2.19155345990557	-3.52305868396407	6.05699538467867
Arab_Col-0_H-VP_190815-A.csv	H+_flux	9.2	7.2451289754656	7.26508941205421	-1.68357071445611	8.94866012649817	0.829325648377722	2.69492414764744	-5.36935365074805	5.95343842290032	8.86805891502175	4.64977220738704	0.829325648377722	-2.0704726254869	8.86805891502175	4.64977220738704	NA	NA	NA	NA	NA	NA	NA	NA	NA	NA	NA	NA	NA	NA	NA	NA	2.69492414764744	-5.36935365074805	5.95343842290032
Arab_Col-0_H-VP_190815-A.csv	H+_flux	9.26666666666667	6.99879065576238	6.99004295145562	-1.83368144836488	8.82372439980835	0.82359707767737	-3.07492477475661	-5.83142206947525	5.84440529925672	8.65603960034979	4.5964383849997	0.82359707767737	-2.06739019294041	8.65603960034979	4.5964383849997	NA	NA	NA	NA	NA	NA	NA	NA	NA	NA	NA	NA	NA	NA	NA	NA	-3.07492477475661	-5.83142206947525	5.84440529925672
Arab_Col-0_H-VP_190815-A.csv	H+_flux	9.33333333333333	7.22770538416171	7.21031675542434	-1.48715438224162	8.69747113765405	0.82359707767737	-2.56863255925105	-4.81418199918843	5.72912342705115	8.31792385321768	4.5389547634945	0.82359707767737	-2.06739019294041	8.31792385321768	4.5389547634945	NA	NA	NA	NA	NA	NA	NA	NA	NA	NA	NA	NA	NA	NA	NA	NA	-2.56863255925105	-4.81418199918843	5.72912342705115
Arab_Col-0_H-VP_190815-A.csv	H+_flux	9.4	7.72903738501896	7.73127211038196	-0.840150514237358	8.57142262460784	0.82359707767737	-2.06146261280674	-2.6429775776526	5.60887289052362	7.97241282241216	4.47774770249054	0.82359707767737	-2.06739019294041	7.97241282241216	4.47774770249054	NA	NA	NA	NA	NA	NA	NA	NA	NA	NA	NA	NA	NA	NA	NA	NA	-2.06146261280674	-2.6429775776526	5.60887289052362
Arab_Col-0_H-VP_190815-A.csv	H+_flux	9.46666666666667	8.37306035057259	8.38712768117716	-0.0598586868254097	8.44698636799158	0.82359707767737	-1.55353129567013	0.0946935168359949	5.48497252682027	7.62408090194572	4.41329471396236	0.82359707767737	-2.06739019294041	7.62408090194572	4.41329471396236	NA	NA	NA	NA	NA	NA	NA	NA	NA	NA	NA	NA	NA	NA	NA	NA	-1.55353129567013	0.0946935168359949	5.48497252682027
Arab_Col-0_H-VP_190815-A.csv	H+_flux	9.53333333333333	9.00958724529823	9.0086481480545	0.683018880270844	8.3256292677731	0.82359707767737	-1.04497975700298	2.6896294785866	5.35868765313183	7.27705186404386	4.34608537859079	0.82359707767737	-2.06739019294041	7.27705186404386	4.34608537859079	NA	NA	NA	NA	NA	NA	NA	NA	NA	NA	NA	NA	NA	NA	NA	NA	-1.04497975700298	2.6896294785866	5.35868765313183
Arab_Col-0_H-VP_190815-A.csv	H+_flux	9.6	9.40841331484648	9.39639030500759	1.187352616172	8.20903768882536	0.82359707767737	-0.535973579392031	4.49763446103595	5.23119529469636	6.93490394911722	4.27660718651049	0.82359707767737	-2.06739019294041	6.93490394911722	4.27660718651049	NA	NA	NA	NA	NA	NA	NA	NA	NA	NA	NA	NA	NA	NA	NA	NA	-0.535973579392031	4.49763446103595	5.23119529469636
Arab_Col-0_H-VP_190815-A.csv	H+_flux	9.66666666666667	9.40731793937493	9.40848026971221	1.30927817691865	8.09920209278348	0.82359707767737	-0.0267011918500381	5.10173459254173	5.10355378309381	6.60060850476149	4.20533031715346	0.82359707767737	-2.06739019294041	6.60060850476149	4.20533031715346	NA	NA	NA	NA	NA	NA	NA	NA	NA	NA	NA	NA	NA	NA	NA	NA	-0.0267011918500381	5.10173459254173	5.10355378309381
Arab_Col-0_H-VP_190815-A.csv	H+_flux	9.73333333333333	9.02933358147084	9.03847154507166	1.04006955982434	7.99840198523716	0.82359707767737	0.482629150626344	4.40823097040515	4.97667825059258	6.27650256518433	4.13269216047765	0.82359707767737	-2.06739019294041	6.27650256518433	4.13269216047765	NA	NA	NA	NA	NA	NA	NA	NA	NA	NA	NA	NA	NA	NA	NA	NA	0.482629150626344	4.40823097040515	4.97667825059258
Arab_Col-0_H-VP_190815-A.csv	H+_flux	9.8	8.38839038351853	8.38412709602996	0.475025845566186	7.90910125045336	0.82359707767737	0.991793935180115	2.65459170347107	4.85132325968721	5.96429355879117	4.05908255357665	0.82359707767737	-2.06739019294041	5.96429355879117	4.05908255357665	NA	NA	NA	NA	NA	NA	NA	NA	NA	NA	NA	NA	NA	NA	NA	NA	0.991793935180115	2.65459170347107	4.85132325968721
Arab_Col-0_H-VP_190815-A.csv	H+_flux	9.86666666666667	7.60621411491002	7.59718717973259	-0.236590359364217	7.83377753908604	0.82359707767737	1.50056050451977	0.331807159772912	4.72807337910455	5.66509241749118	3.98483077730681	0.82359707767737	-2.06739019294041	5.66509241749118	3.98483077730681	NA	NA	NA	NA	NA	NA	NA	NA	NA	NA	NA	NA	NA	NA	NA	NA	1.50056050451977	0.331807159772912	4.72807337910455
Arab_Col-0_H-VP_190815-A.csv	H+_flux	9.93333333333333	6.87684649539574	6.88075473069132	-0.893958471981614	7.77471320266183	0.829325648377722	1.99465758100523	-1.89533226354486	4.60834006421753	5.31351458247886	3.91082028865736	0.829325648377722	-2.0704726254869	5.31351458247886	3.91082028865736	NA	NA	NA	NA	NA	NA	NA	NA	NA	NA	NA	NA	NA	NA	NA	NA	1.99465758100523	-1.89533226354486	4.60834006421753
Arab_Col-0_H-VP_190815-A.csv	H+_flux	10	6.44013868867319	6.45028729753194	-1.28349501777717	7.73378231529776	0.829325648377722	2.50176104701642	-3.60399776461184	4.49266310296499	5.05010657410657	3.83746768646065	0.829325648377722	-2.0704726254869	5.05010657410657	3.83746768646065	NA	NA	NA	NA	NA	NA	NA	NA	NA	NA	NA	NA	NA	NA	NA	NA	2.50176104701642	-3.60399776461184	4.49266310296499
Arab_Col-0_H-VP_190815-A.csv	H+_flux	10.0666666666667	6.42603287314432	6.42527995085669	-1.28699046596569	7.71227041681093	0.829325648377722	3.00783834528907	-4.34092440136403	4.38004600702411	4.80009886237348	3.76421797234149	0.829325648377722	-2.0704726254869	4.80009886237348	3.76421797234149	NA	NA	NA	NA	NA	NA	NA	NA	NA	NA	NA	NA	NA	NA	NA	NA	3.00783834528907	-4.34092440136403	4.38004600702411
Arab_Col-0_H-VP_190815-A.csv	H+_flux	10.1333333333333	6.77367474420498	6.76782421774261	-0.942935315452474	7.71075953318375	0.835094064438334	-2.78483201508601	-4.00235631364284	4.2713074985158	4.50683359815162	3.69168145249549	0.835094064438334	-2.0727699446286	4.50683359815162	3.69168145249549	NA	NA	NA	NA	NA	NA	NA	NA	NA	NA	NA	NA	NA	NA	NA	NA	-2.78483201508601	-4.00235631364284	4.2713074985158
Arab_Col-0_H-VP_190815-A.csv	H+_flux	10.2	7.33332893400348	7.33424924791854	-0.394855598668784	7.72910484657624	0.835094064438334	-2.28139650885943	-2.71813431607811	4.16707182378788	4.28955083629239	3.62039385822551	0.835094064438334	-2.0727699446286	4.28955083629239	3.62039385822551	NA	NA	NA	NA	NA	NA	NA	NA	NA	NA	NA	NA	NA	NA	NA	NA	-2.28139650885943	-2.71813431607811	4.16707182378788
Arab_Col-0_H-VP_190815-A.csv	H+_flux	10.2666666666667	7.94822000415525	7.95405478758815	0.187544027762035	7.76651075981535	0.835094064438334	-1.77942696715249	-0.8419769282216	4.06515635992081	4.08229473117168	3.54894761381672	0.835094064438334	-2.0727699446286	4.08229473117168	3.54894761381672	NA	NA	NA	NA	NA	NA	NA	NA	NA	NA	NA	NA	NA	NA	NA	NA	-1.77942696715249	-0.8419769282216	4.06515635992081
Arab_Col-0_H-VP_190815-A.csv	H+_flux	10.3333333333333	8.46995052019247	8.46576436184028	0.644081273059359	7.82168308877042	0.840902603005603	-1.2934141619169	1.08622622820515	3.96666268475948	3.83760466423292	3.47817736395824	0.840902603005603	-2.07424596535731	3.83760466423292	3.47817736395824	NA	NA	NA	NA	NA	NA	NA	NA	NA	NA	NA	NA	NA	NA	NA	NA	-1.2934141619169	1.08622622820515	3.96666268475948
Arab_Col-0_H-VP_190815-A.csv	H+_flux	10.4	8.77302422455909	8.75843000996657	0.865422829487736	7.8930071804685	0.840902603005603	-0.794568593913096	2.71143703195559	3.87020470475485	3.65323462306135	3.40714567727214	0.840902603005603	-2.07424596535731	3.65323462306135	3.40714567727214	NA	NA	NA	NA	NA	NA	NA	NA	NA	NA	NA	NA	NA	NA	NA	NA	-0.794568593913096	2.71143703195559	3.87020470475485
Arab_Col-0_H-VP_190815-A.csv	H+_flux	10.4666666666667	8.83429513201077	8.83797056630153	0.859277035630852	7.97869353066038	0.840902603005603	-0.297205042817881	3.60860682199684	3.77406672703958	3.47399221337669	3.33456578623864	0.840902603005603	-2.07424596535731	3.47399221337669	3.33456578623864	NA	NA	NA	NA	NA	NA	NA	NA	NA	NA	NA	NA	NA	NA	NA	NA	-0.297205042817881	3.60860682199684	3.77406672703958
Arab_Col-0_H-VP_190815-A.csv	H+_flux	10.5333333333333	8.78544150078505	8.80743398402705	0.730580601532835	8.07685338248384	0.846751543153634	0.183952869505808	3.6162394909116	3.67829853834877	3.25811494821679	3.26040307829234	0.846751543153634	-2.07486020281936	3.25811494821679	3.26040307829234	NA	NA	NA	NA	NA	NA	NA	NA	NA	NA	NA	NA	NA	NA	NA	NA	0.183952869505808	3.6162394909116	3.67829853834877
Arab_Col-0_H-VP_190815-A.csv	H+_flux	10.6	8.72116514927166	8.72386863192461	0.538362089924372	8.18550654198967	0.846751543153634	0.678564831435202	2.78841210284272	3.58189339546018	3.08956805255603	3.18377072579891	0.846751543153634	-2.07486020281936	3.08956805255603	3.18377072579891	NA	NA	NA	NA	NA	NA	NA	NA	NA	NA	NA	NA	NA	NA	NA	NA	0.678564831435202	2.78841210284272	3.58189339546018
Arab_Col-0_H-VP_190815-A.csv	H+_flux	10.6666666666667	8.54266952258331	8.52211163976481	0.219560496364843	8.30255114338915	0.846751543153634	1.17225184110204	1.35172366533574	3.48312983171269	2.9215396108723	3.10309442418926	0.846751543153634	-2.07486020281936	2.9215396108723	3.10309442418926	NA	NA	NA	NA	NA	NA	NA	NA	NA	NA	NA	NA	NA	NA	NA	NA	1.17225184110204	1.35172366533574	3.48312983171269
Arab_Col-0_H-VP_190815-A.csv	H+_flux	10.7333333333333	8.1487494667349	8.14182841381343	-0.283896677268951	8.42572509107129	0.846751543153634	1.6653720656297	-0.319313418378967	3.38131046877881	2.75323037006895	3.01749090349399	0.846751543153634	-2.07486020281936	2.75323037006895	3.01749090349399	NA	NA	NA	NA	NA	NA	NA	NA	NA	NA	NA	NA	NA	NA	NA	NA	1.6653720656297	-0.319313418378967	3.38131046877881
Arab_Col-0_H-VP_190815-A.csv	H+_flux	10.8	7.67101423441636	7.67983006789209	-0.872744193031519	8.55257426091226	0.846751543153634	2.15836921466399	-1.815915678861	3.27580034255869	2.58408801161703	2.92602078210944	0.846751543153634	-2.07486020281936	2.58408801161703	2.92602078210944	NA	NA	NA	NA	NA	NA	NA	NA	NA	NA	NA	NA	NA	NA	NA	NA	2.15836921466399	-1.815915678861	3.27580034255869
Arab_Col-0_H-VP_190815-A.csv	H+_flux	10.8666666666667	7.35085335665326	7.35444246731457	-1.32599151145398	8.68043397875702	0.840902603005603	2.66880094052778	-2.81941014186858	3.16680736792479	2.44598047117799	2.82838415121738	0.840902603005603	-2.07424596535731	2.44598047117799	2.82838415121738	NA	NA	NA	NA	NA	NA	NA	NA	NA	NA	NA	NA	NA	NA	NA	NA	2.66880094052778	-2.81941014186858	3.16680736792479
Arab_Col-0_H-VP_190815-A.csv	H+_flux	10.9333333333333	7.35012735539567	7.35082144026547	-1.45561407995044	8.80643552020429	0.840902603005603	-3.11917078580734	-3.05437555273176	3.05514349221431	2.27652758656648	2.72480620764184	0.840902603005603	-2.07424596535731	2.27652758656648	2.72480620764184	NA	NA	NA	NA	NA	NA	NA	NA	NA	NA	NA	NA	NA	NA	NA	NA	-3.11917078580734	-3.05437555273176	3.05514349221431
Arab_Col-0_H-VP_190815-A.csv	H+_flux	11	7.71734213368427	7.72106111659584	-1.20649570986397	8.92755682644826	0.835094064438334	-2.60460944098952	-2.52758989555815	2.94160347997081	2.13755898783834	2.61553150181607	0.835094064438334	-2.0727699446286	2.13755898783834	2.61553150181607	NA	NA	NA	NA	NA	NA	NA	NA	NA	NA	NA	NA	NA	NA	NA	NA	-2.60460944098952	-2.52758989555815	2.94160347997081
Arab_Col-0_H-VP_190815-A.csv	H+_flux	11.0666666666667	8.37550748096692	8.37493441274629	-0.665798940920891	9.04073335365583	0.829325648377722	-2.08715865452479	-1.39653925753034	2.82860571503385	2.0018782756807	2.50250810628274	0.829325648377722	-2.0704726254869	2.0018782756807	2.50250810628274	NA	NA	NA	NA	NA	NA	NA	NA	NA	NA	NA	NA	NA	NA	NA	NA	-2.08715865452479	-1.39653925753034	2.82860571503385
Arab_Col-0_H-VP_190815-A.csv	H+_flux	11.1333333333333	9.1225252030099	9.1232736279153	-0.0197583140697715	9.14303194197396	0.82359707767737	-1.56625346805341	0.0123537471839126	2.71938670755299	1.87404719455053	2.38888857082911	0.82359707767737	-2.06739019294041	1.87404719455053	2.38888857082911	NA	NA	NA	NA	NA	NA	NA	NA	NA	NA	NA	NA	NA	NA	NA	NA	-1.56625346805341	0.0123537471839126	2.71938670755299
Arab_Col-0_H-VP_190815-A.csv	H+_flux	11.2	9.75898219793271	9.75583447097895	0.523962953249511	9.23187151771853	NA	NA	NA	NA	0.786426990303161	2.31929488110819	0.817908077105269	-2.06355508840227	1.75811787887324	2.27833163974507	NA	NA	NA	NA	NA	NA	NA	NA	NA	NA	NA	NA	NA	NA	NA	NA	-1.04136197006668	1.32178481613232	2.61716132636794
Arab_Col-0_H-VP_190815-A.csv	H+_flux	11.2666666666667	10.1533624252365	10.1395021201024	0.834249329399723	9.30525279069186	NA	NA	NA	NA	0.808939942078442	2.36001464204142	0.806647694910493	-2.05374092721049	1.68055847834567	2.17635209883193	NA	NA	NA	NA	NA	NA	NA	NA	NA	NA	NA	NA	NA	NA	NA	NA	-0.501847532992466	2.21477558358725	2.52627743981933
Arab_Col-0_H-VP_190815-A.csv	H+_flux	11.3333333333333	10.3016100111415	10.2987214273344	0.936775926287406	9.36194550103615	NA	NA	NA	NA	0.830069751635507	2.39721461778709	0.801075772277194	-2.04781242288153	1.60078032490351	2.08773019414785	NA	NA	NA	NA	NA	NA	NA	NA	NA	NA	NA	NA	NA	NA	NA	NA	0.029630116252089	2.44878945813493	2.44986480125045
Arab_Col-0_H-VP_190815-A.csv	H+_flux	11.4	10.3707523151213	10.3913049113534	0.98971919389901	9.40158571744344	NA	NA	NA	NA	0.849516619982852	2.43062421768863	0.790047125397043	-2.03402385886686	1.56288917351488	2.01623413804634	NA	NA	NA	NA	NA	NA	NA	NA	NA	NA	NA	NA	NA	NA	NA	NA	0.568236978837923	2.01433510213207	2.38990638331927
Arab_Col-0_H-VP_190815-A.csv	H+_flux	11.4666666666667	10.5292788923075	10.5408063809501	1.11614579400103	9.42466058693785	NA	NA	NA	NA	0.866991279226776	2.4599995269865	0.784589871273407	-2.02620387594758	1.53072149268367	1.96775130852179	NA	NA	NA	NA	NA	NA	NA	NA	NA	NA	NA	NA	NA	NA	NA	NA	1.10514654569991	1.05519619833883	2.35008459815191
Arab_Col-0_H-VP_190815-A.csv	H+_flux	11.5333333333333	10.6924697696986	10.6831780593988	1.25078401801913	9.43239404136821	NA	NA	NA	NA	0.882221031789598	2.48512219915133	0.77917031315753	-2.01779183352909	1.52366202002417	1.94259621685821	NA	NA	NA	NA	NA	NA	NA	NA	NA	NA	NA	NA	NA	NA	NA	NA	1.64587106612709	-0.174736274097895	2.32968539834094
Arab_Col-0_H-VP_190815-A.csv	H+_flux	11.6	10.6356106509647	10.6235121944789	1.19694225464301	9.42656993982417	NA	NA	NA	NA	0.894955659045958	2.50579825026561	0.768443245206288	-1.99926365360895	1.56555527255651	1.94473531726609	NA	NA	NA	NA	NA	NA	NA	NA	NA	NA	NA	NA	NA	NA	NA	NA	2.18106049914919	-1.33609550829136	2.33141316427505
Arab_Col-0_H-VP_190815-A.csv	H+_flux	11.6666666666667	10.2511677444959	10.2449477598301	0.835618849266045	9.40932891055223	NA	NA	NA	NA	0.904973034129229	2.52185684928144	0.763135219983647	-1.98918335833795	1.61654288880298	1.97246695033741	NA	NA	NA	NA	NA	NA	NA	NA	NA	NA	NA	NA	NA	NA	NA	NA	2.72500139325571	-2.15260544681895	2.35392852140002
Arab_Col-0_H-VP_190815-A.csv	H+_flux	11.7333333333333	9.63688974630782	9.63977465070248	0.256805978928412	9.38296867176213	NA	NA	NA	NA	0.901822059257429	2.53401423463771	0.757863859969451	-1.97858330352784	1.69725129391225	2.02424366288028	NA	NA	NA	NA	NA	NA	NA	NA	NA	NA	NA	NA	NA	NA	NA	NA	-3.01157342667216	-2.37632140135395	2.39654971633365
Arab_Col-0_H-VP_190815-A.csv	H+_flux	11.8	9.04076846220778	9.05122700489864	-0.298553400552942	9.34978040543962	NA	NA	NA	NA	0.896200983190367	2.54215358195394	0.747430124255449	-1.95590132908202	1.83316709039269	2.09834149132379	NA	NA	NA	NA	NA	NA	NA	NA	NA	NA	NA	NA	NA	NA	NA	NA	-2.4805197733064	-1.94088620939953	2.45889099985565
Arab_Col-0_H-VP_190815-A.csv	H+_flux	11.8666666666667	8.7072621103132	8.7071975487978	-0.60476125394136	9.31195880272726	NA	NA	NA	NA	0.888544261889204	2.54690484454181	0.742267247261657	-1.94386095449163	1.98002662100637	2.1909949580276	NA	NA	NA	NA	NA	NA	NA	NA	NA	NA	NA	NA	NA	NA	NA	NA	-1.93117075228876	-0.895359940995125	2.5391304498475
Arab_Col-0_H-VP_190815-A.csv	H+_flux	11.9333333333333	8.71441526070089	8.70307764219687	-0.56853474371712	9.2716123859022	NA	NA	NA	NA	0.879261127835215	2.54885254562231	0.737140032864258	-1.93138451382286	2.15937855671298	2.29755830308963	NA	NA	NA	NA	NA	NA	NA	NA	NA	NA	NA	NA	NA	NA	NA	NA	-1.37950761009509	0.500912580278029	2.6346588921748
Arab_Col-0_H-VP_190815-A.csv	H+_flux	12	8.98128813206245	8.9936274912838	-0.237240187035054	9.23086767830717	NA	NA	NA	NA	0.86872285823285	2.54852588079246	0.732048234723705	-1.91849697809228	2.37067027565418	2.41369945047933	NA	NA	NA	NA	NA	NA	NA	NA	NA	NA	NA	NA	NA	NA	NA	NA	-0.825633484738509	1.85991751112182	2.74287098164911
Arab_Col-0_H-VP_190815-A.csv	H+_flux	12.0666666666667	9.37330192233253	9.39657228923036	0.204552046931952	9.19202024228675	NA	NA	NA	NA	0.857253136810182	2.54638919008091	0.732048234723705	-1.91849697809228	2.57963967576886	2.53557399473339	NA	NA	NA	NA	NA	NA	NA	NA	NA	NA	NA	NA	NA	NA	NA	NA	-0.249481219188984	2.77262616658043	2.8612073145881
Arab_Col-0_H-VP_190815-A.csv	H+_flux	12.1333333333333	9.60261109812495	9.58694190162684	0.429282092464125	9.15765980915091	0.726991608202041	0.307974955910813	2.84598142695185	2.98649802879535	2.84686315398575	2.65923546412732	0.726991608202041	-1.90522554706654	2.84686315398575	2.65923546412732	NA	NA	NA	NA	NA	NA	NA	NA	NA	NA	NA	NA	NA	NA	NA	NA	0.307974955910813	2.84598142695185	2.98649802879535
Arab_Col-0_H-VP_190815-A.csv	H+_flux	12.2	9.29201948349373	9.25467903077476	0.123980055032226	9.13069897573043	0.726991608202041	0.885393356752503	1.97212809107075	3.11559990269513	3.09831443124788	2.78134588127234	0.726991608202041	-1.90522554706654	3.09831443124788	2.78134588127234	NA	NA	NA	NA	NA	NA	NA	NA	NA	NA	NA	NA	NA	NA	NA	NA	0.885393356752503	1.97212809107075	3.11559990269513
Arab_Col-0_H-VP_190815-A.csv	H+_flux	12.2666666666667	8.41367610293173	8.41262516498519	-0.701637861155998	9.11426302612873	0.726991608202041	1.46193204851204	0.352670600745746	3.24595155780857	3.36299479402943	2.89960886391487	0.726991608202041	-1.90522554706654	3.36299479402943	2.89960886391487	NA	NA	NA	NA	NA	NA	NA	NA	NA	NA	NA	NA	NA	NA	NA	NA	1.46193204851204	0.352670600745746	3.24595155780857
Arab_Col-0_H-VP_190815-A.csv	H+_flux	12.3333333333333	7.45656921002501	7.48546861211211	-1.62597303810503	9.11144165020438	0.726991608202041	2.03701651529364	-1.51726853431703	3.37536000744277	3.63648941234005	3.0124086942549	0.726991608202041	-1.90522554706654	3.63648941234005	3.0124086942549	NA	NA	NA	NA	NA	NA	NA	NA	NA	NA	NA	NA	NA	NA	NA	NA	2.03701651529364	-1.51726853431703	3.37536000744277
Arab_Col-0_H-VP_190815-A.csv	H+_flux	12.4	6.97628559286341	6.99365829702488	-2.1312944066693	9.12495270368119	0.732048234723705	2.62447098169597	-3.04404353288612	3.5019365623602	3.86435435605204	3.11863182416347	0.732048234723705	-1.91849697809228	3.86435435605204	3.11863182416347	NA	NA	NA	NA	NA	NA	NA	NA	NA	NA	NA	NA	NA	NA	NA	NA	2.62447098169597	-3.04404353288612	3.5019365623602
Arab_Col-0_H-VP_190815-A.csv	H+_flux	12.4666666666667	7.18343091834686	7.17327609246669	-1.98353226083788	9.15680835329152	0.732048234723705	-3.08922926073702	-3.6199126322155	3.62488107265865	4.14045357754095	3.21819325118175	0.732048234723705	-1.91849697809228	4.14045357754095	3.21819325118175	NA	NA	NA	NA	NA	NA	NA	NA	NA	NA	NA	NA	NA	NA	NA	NA	-3.08922926073702	-3.6199126322155	3.62488107265865
Arab_Col-0_H-VP_190815-A.csv	H+_flux	12.5333333333333	7.93529466666541	7.91833440350592	-1.28974403313765	9.20807843663064	0.737140032864258	-2.5105602205479	-3.02205498457671	3.74285920767695	4.3579974874309	3.31060748600301	0.737140032864258	-1.93138451382286	4.3579974874309	3.31060748600301	NA	NA	NA	NA	NA	NA	NA	NA	NA	NA	NA	NA	NA	NA	NA	NA	-2.5105602205479	-3.02205498457671	3.74285920767695
Arab_Col-0_H-VP_190815-A.csv	H+_flux	12.6	8.97819152314628	8.98127138895173	-0.297539970751604	9.27881135969065	0.742267247261657	-1.93698948441017	-1.38030870658606	3.85492610281921	4.56386843638121	3.39573233423173	0.742267247261657	-1.94386095449163	4.56386843638121	3.39573233423173	NA	NA	NA	NA	NA	NA	NA	NA	NA	NA	NA	NA	NA	NA	NA	NA	-1.93698948441017	-1.38030870658606	3.85492610281921
Arab_Col-0_H-VP_190815-A.csv	H+_flux	12.6666666666667	10.1075368310978	10.1195488860636	0.751422347028496	9.36812653902268	0.747430124255449	-1.36842325888544	0.796026924448335	3.96044066254267	4.75565694873699	3.47364784943239	0.747430124255449	-1.95590132908202	4.75565694873699	3.47364784943239	NA	NA	NA	NA	NA	NA	NA	NA	NA	NA	NA	NA	NA	NA	NA	NA	-1.36842325888544	0.796026924448335	3.96044066254267
Arab_Col-0_H-VP_190815-A.csv	H+_flux	12.7333333333333	11.0902953404152	11.0904559996921	1.61600355109081	9.47445244858913	0.752628911898607	-0.804655119303967	2.81414030933251	4.05870131522021	4.93084944947013	3.54436227354586	0.752628911898607	-1.96748258892155	4.93084944947013	3.54436227354586	NA	NA	NA	NA	NA	NA	NA	NA	NA	NA	NA	NA	NA	NA	NA	NA	-0.804655119303967	2.81414030933251	4.05870131522021
Arab_Col-0_H-VP_190815-A.csv	H+_flux	12.8	11.6613169048412	11.6519374554847	2.05608390167991	9.59585355379275	0.757863859969451	-0.245387495895499	4.02467381001204	4.14896321158918	5.08689098737704	3.60782765512588	0.757863859969451	-1.97858330352784	5.08689098737704	3.60782765512588	NA	NA	NA	NA	NA	NA	NA	NA	NA	NA	NA	NA	NA	NA	NA	NA	-0.245387495895499	4.02467381001204	4.14896321158918
Arab_Col-0_H-VP_190815-A.csv	H+_flux	12.8666666666667	11.670231951113	11.6645122139223	1.93414509182069	9.73036712208956	0.757863859969451	0.302580571322481	4.0392181944212	4.23145001485778	5.29116972690447	3.66463017408067	0.757863859969451	-1.97858330352784	5.29116972690447	3.66463017408067	NA	NA	NA	NA	NA	NA	NA	NA	NA	NA	NA	NA	NA	NA	NA	NA	0.302580571322481	4.0392181944212	4.23145001485778
Arab_Col-0_H-VP_190815-A.csv	H+_flux	12.9333333333333	11.1884653173072	11.1894843713973	1.31322759639939	9.87625677498558	0.763135219983647	0.854677549071096	2.82608927837284	4.30503241966465	5.40696479597052	3.71437412920731	0.763135219983647	-1.98918335833795	5.40696479597052	3.71437412920731	NA	NA	NA	NA	NA	NA	NA	NA	NA	NA	NA	NA	NA	NA	NA	NA	0.854677549071096	2.82608927837284	4.30503241966465
Arab_Col-0_H-VP_190815-A.csv	H+_flux	13	10.455049442118	10.4628065603249	0.430707382708922	10.0320991776034	0.768443245206288	1.40343033105925	0.727789764430716	4.36886017415121	5.49751226553343	3.75683979085318	0.768443245206288	-1.99926365360895	5.49751226553343	3.75683979085318	NA	NA	NA	NA	NA	NA	NA	NA	NA	NA	NA	NA	NA	NA	NA	NA	1.40343033105925	0.727789764430716	4.36886017415121
Arab_Col-0_H-VP_190815-A.csv	H+_flux	13.0666666666667	9.75929543296343	9.76460733597822	-0.432062678519318	10.1966700144845	0.768443245206288	1.94454119640854	-1.61540473650808	4.42450169094809	5.6384358958555	3.79335588696278	0.768443245206288	-1.99926365360895	5.6384358958555	3.79335588696278	NA	NA	NA	NA	NA	NA	NA	NA	NA	NA	NA	NA	NA	NA	NA	NA	1.94454119640854	-1.61540473650808	4.42450169094809
Arab_Col-0_H-VP_190815-A.csv	H+_flux	13.1333333333333	9.30428282757657	9.29954106451128	-1.06912674723748	10.3686678117353	0.773788190664068	2.48844500581688	-3.55003697126565	4.470094399706	5.6819108070714	3.82293652232833	0.773788190664068	-2.00880580343981	5.6819108070714	3.82293652232833	NA	NA	NA	NA	NA	NA	NA	NA	NA	NA	NA	NA	NA	NA	NA	NA	2.48844500581688	-3.55003697126565	4.470094399706
Arab_Col-0_H-VP_190815-A.csv	H+_flux	13.2	9.18336052337463	9.17370962377649	-1.37266327437863	10.5463728981414	0.773788190664068	3.02693750298271	-4.47884774139831	4.50844888420316	5.77983343348035	3.84758825453708	0.773788190664068	-2.00880580343981	5.77983343348035	3.84758825453708	NA	NA	NA	NA	NA	NA	NA	NA	NA	NA	NA	NA	NA	NA	NA	NA	3.02693750298271	-4.47884774139831	4.50844888420316
Arab_Col-0_H-VP_190815-A.csv	H+_flux	13.2666666666667	9.43164531276852	9.43580488806979	-1.29155744011059	10.7273623281666	0.773788190664068	-2.71825437037079	-4.13747340658045	4.53808345538035	5.85606622266675	3.86649220588533	0.773788190664068	-2.00880580343981	5.85606622266675	3.86649220588533	NA	NA	NA	NA	NA	NA	NA	NA	NA	NA	NA	NA	NA	NA	NA	NA	-2.71825437037079	-4.13747340658045	4.53808345538035
Arab_Col-0_H-VP_190815-A.csv	H+_flux	13.3333333333333	10.0670002839579	10.0767002774864	-0.831685121652516	10.9083853991253	0.773788190664068	-2.18058892779906	-2.61145910923948	4.55992792145396	5.91257929681235	3.88034796496496	0.773788190664068	-2.00880580343981	5.91257929681235	3.88034796496496	NA	NA	NA	NA	NA	NA	NA	NA	NA	NA	NA	NA	NA	NA	NA	NA	-2.18058892779906	-2.61145910923948	4.55992792145396
Arab_Col-0_H-VP_190815-A.csv	H+_flux	13.4	10.9623781003634	10.9677923076354	-0.117664722882155	11.0854570305042	0.773788190664068	-1.64307953021982	-0.330398663368447	4.57487407475564	5.95140234162708	3.88978999140379	0.773788190664068	-2.00880580343981	5.95140234162708	3.88978999140379	NA	NA	NA	NA	NA	NA	NA	NA	NA	NA	NA	NA	NA	NA	NA	NA	-1.64307953021982	-0.330398663368447	4.57487407475564
Arab_Col-0_H-VP_190815-A.csv	H+_flux	13.4666666666667	11.8444761643577	11.8420310031765	0.587870695883834	11.2541603072796	0.773788190664068	-1.10554910866567	2.05645626483163	4.58371755856592	5.97443335792787	3.89536222552593	0.773788190664068	-2.00880580343981	5.97443335792787	3.89536222552593	NA	NA	NA	NA	NA	NA	NA	NA	NA	NA	NA	NA	NA	NA	NA	NA	-1.10554910866567	2.05645626483163	4.58371755856592
Arab_Col-0_H-VP_190815-A.csv	H+_flux	13.5333333333333	12.4235080463518	12.403977956836	0.993898981067362	11.4100789757558	0.773788190664068	-0.567811667346073	3.86730047083317	4.58711053046798	5.98328145417892	3.89749726672954	0.773788190664068	-2.00880580343981	5.98328145417892	3.89749726672954	NA	NA	NA	NA	NA	NA	NA	NA	NA	NA	NA	NA	NA	NA	NA	NA	-0.567811667346073	3.86730047083317	4.58711053046798
Arab_Col-0_H-VP_190815-A.csv	H+_flux	13.6	12.5323362120805	12.5204431333508	0.971206946256826	11.5492361870812	0.773788190664068	-0.0296690427838389	4.58350929404214	4.58552735604373	5.97915208190973	3.89650124445474	0.773788190664068	-2.00880580343981	5.97915208190973	3.89650124445474	NA	NA	NA	NA	NA	NA	NA	NA	NA	NA	NA	NA	NA	NA	NA	NA	-0.0296690427838389	4.58350929404214	4.58552735604373
Arab_Col-0_H-VP_190815-A.csv	H+_flux	13.6666666666667	12.2783480107271	12.3057794728569	0.637361445895902	11.6684180269481	0.773788190664068	0.509091704013189	3.99853974132035	4.57924498489971	5.96277991009661	3.89254542459279	0.773788190664068	-2.00880580343981	5.96277991009661	3.89254542459279	NA	NA	NA	NA	NA	NA	NA	NA	NA	NA	NA	NA	NA	NA	NA	NA	0.509091704013189	3.99853974132035	4.57924498489971
Arab_Col-0_H-VP_190815-A.csv	H+_flux	13.7333333333333	11.946683410526	11.9654893148573	0.200190764202016	11.7652985506421	0.773788190664068	1.04870025091612	2.27822180095493	4.56833901002716	5.93441170087152	3.88566535513262	0.773788190664068	-2.00880580343981	5.93441170087152	3.88566535513262	NA	NA	NA	NA	NA	NA	NA	NA	NA	NA	NA	NA	NA	NA	NA	NA	1.04870025091612	2.27822180095493	4.56833901002716
Arab_Col-0_H-VP_190815-A.csv	H+_flux	13.8	11.6014954702091	11.5787299441625	-0.259612764091098	11.83834270824	0.768443245206288	1.58992500383185	-0.0870867182197854	4.55295623465549	5.97058475540149	3.875933108039	0.768443245206288	-1.99926365360895	5.97058475540149	3.875933108039	NA	NA	NA	NA	NA	NA	NA	NA	NA	NA	NA	NA	NA	NA	NA	NA	1.58992500383185	-0.0870867182197854	4.55295623465549
Arab_Col-0_H-VP_190815-A.csv	H+_flux	13.8666666666667	11.1473286390556	11.1275041160949	-0.759023987766459	11.8865281038474	0.768443245206288	2.1322628995957	-2.41507412975019	4.53596219418047	5.9260971765846	3.86514315687789	0.768443245206288	-1.99926365360895	5.9260971765846	3.86514315687789	NA	NA	NA	NA	NA	NA	NA	NA	NA	NA	NA	NA	NA	NA	NA	NA	2.1322628995957	-2.41507412975019	4.53596219418047
Arab_Col-0_H-VP_190815-A.csv	H+_flux	13.9333333333333	10.6796500850207	10.6940229315402	-1.21495485228506	11.9089777838111	0.763135219983647	2.67682421045164	-4.03555586525756	4.51442141480717	5.94572589887231	3.85140812172208	0.763135219983647	-1.98918335833795	5.94572589887231	3.85140812172208	NA	NA	NA	NA	NA	NA	NA	NA	NA	NA	NA	NA	NA	NA	NA	NA	2.67682421045164	-4.03555586525756	4.51442141480717
Arab_Col-0_H-VP_190815-A.csv	H+_flux	14	10.46014309822	10.4763474505489	-1.42828337061989	11.9046308211547	0.763135219983647	-3.06002530885885	-4.47778556100062	4.49272283954737	5.88870697371169	3.83750605172252	0.763135219983647	-1.98918335833795	5.88870697371169	3.83750605172252	NA	NA	NA	NA	NA	NA	NA	NA	NA	NA	NA	NA	NA	NA	NA	NA	-3.06002530885885	-4.47778556100062	4.49272283954737
Arab_Col-0_H-VP_190815-A.csv	H+_flux	14.0666666666667	10.6092387201925	10.602931112618	-1.26914937714603	11.8720804897502	0.757863859969451	-2.51086688623083	-3.60936415514674	4.46924892962286	5.90258639327858	3.82239073033674	0.757863859969451	-1.97858330352784	5.90258639327858	3.82239073033674	NA	NA	NA	NA	NA	NA	NA	NA	NA	NA	NA	NA	NA	NA	NA	NA	-2.51086688623083	-3.60936415514674	4.46924892962286
Arab_Col-0_H-VP_190815-A.csv	H+_flux	14.1333333333333	11.0608178186185	11.0450609453037	-0.764596599419298	11.8096575447096	0.752628911898607	-1.95908696207306	-1.68315145094003	4.44564443361168	5.91584800567219	3.80711105506479	0.752628911898607	-1.96748258892155	5.91584800567219	3.80711105506479	NA	NA	NA	NA	NA	NA	NA	NA	NA	NA	NA	NA	NA	NA	NA	NA	-1.95908696207306	-1.68315145094003	4.44564443361168
Arab_Col-0_H-VP_190815-A.csv	H+_flux	14.2	11.7097821370608	11.7106750970324	-0.00507349171286753	11.7157485887323	0.747430124255449	-1.40431662231026	0.73303947407617	4.42358153443986	5.93296204978618	3.79275575461671	0.747430124255449	-1.95590132908202	5.93296204978618	3.79275575461671	NA	NA	NA	NA	NA	NA	NA	NA	NA	NA	NA	NA	NA	NA	NA	NA	-1.40431662231026	0.73303947407617	4.42358153443986
Arab_Col-0_H-VP_190815-A.csv	H+_flux	14.2666666666667	12.4833210276961	12.5030887603001	0.913827720157585	11.58926104013	0.742267247261657	-0.846165760894575	2.91958406192783	4.4045334033023	5.95800437606945	3.78030431411332	0.742267247261657	-1.94386095449163	5.95800437606945	3.78030431411332	NA	NA	NA	NA	NA	NA	NA	NA	NA	NA	NA	NA	NA	NA	NA	NA	-0.846165760894575	2.91958406192783	4.4045334033023
Arab_Col-0_H-VP_190815-A.csv	H+_flux	14.3333333333333	13.2272155616261	13.2366498634563	1.80655163295829	11.4300982304859	0.737140032864258	-0.284250877061072	4.21356237085265	4.38971274244767	5.99448940113908	3.77057899425959	0.737140032864258	-1.93138451382286	5.99448940113908	3.77057899425959	NA	NA	NA	NA	NA	NA	NA	NA	NA	NA	NA	NA	NA	NA	NA	NA	-0.284250877061072	4.21356237085265	4.38971274244767
Arab_Col-0_H-VP_190815-A.csv	H+_flux	14.4	13.6130694927751	13.593658210756	2.35415525531505	11.2395029554289	0.732048234723705	0.281774765368488	4.20729183576367	4.38002486792425	6.04523999773656	3.76420404675803	0.732048234723705	-1.91849697809228	6.04523999773656	3.76420404675803	NA	NA	NA	NA	NA	NA	NA	NA	NA	NA	NA	NA	NA	NA	NA	NA	0.281774765368488	4.20729183576367	4.38002486792425
Arab_Col-0_H-VP_190815-A.csv	H+_flux	14.4666666666667	13.306951021088	13.2930834320291	2.27291807933038	11.0201653526866	0.726991608202041	0.852191669271365	2.88089738820635	4.37603556087264	6.11228803532851	3.76157484886934	0.726991608202041	-1.90522554706654	6.11228803532851	3.76157484886934	NA	NA	NA	NA	NA	NA	NA	NA	NA	NA	NA	NA	NA	NA	NA	NA	0.852191669271365	2.88089738820635	4.37603556087264
Arab_Col-0_H-VP_190815-A.csv	H+_flux	14.5333333333333	12.3098455250479	12.3193942335799	1.5433402559794	10.7760539775882	0.716982899901076	1.42333207897787	0.643389179671603	4.37887110817656	6.27962335525576	3.76344389457422	0.716982899901076	-1.87765279592304	6.27962335525576	3.76344389457422	NA	NA	NA	NA	NA	NA	NA	NA	NA	NA	NA	NA	NA	NA	NA	NA	1.42333207897787	0.643389179671603	4.37887110817656
Arab_Col-0_H-VP_190815-A.csv	H+_flux	14.6	10.9451730546425	10.9485266953929	0.43651763016815	10.5120090652122	0.712030337248442	2.00278639205654	-1.83714839611966	4.38796532951444	6.38735279931196	3.76943017837193	0.712030337248442	-1.86341980606017	6.38735279931196	3.76943017837193	NA	NA	NA	NA	NA	NA	NA	NA	NA	NA	NA	NA	NA	NA	NA	NA	2.00278639205654	-1.83714839611966	4.38796532951444
Arab_Col-0_H-VP_190815-A.csv	H+_flux	14.6666666666667	9.6019476330107	9.59082627361676	-0.642387883936623	10.2332141575407	0.707111984444929	2.58697985307373	-3.7419562676217	4.40176080632018	6.51078995969312	3.77848742634943	0.707111984444929	-1.84894020506774	6.51078995969312	3.77848742634943	NA	NA	NA	NA	NA	NA	NA	NA	NA	NA	NA	NA	NA	NA	NA	NA	2.58697985307373	-3.7419562676217	4.40176080632018
Arab_Col-0_H-VP_190815-A.csv	H+_flux	14.7333333333333	8.63089065626264	8.63884793529792	-1.30585185150241	9.94469978678768	0.702227605185849	-3.10742909683391	-4.41658267190844	4.41916133008972	6.64733764405528	3.78987112593328	0.702227605185849	-1.83425699168484	6.64733764405528	3.78987112593328	NA	NA	NA	NA	NA	NA	NA	NA	NA	NA	NA	NA	NA	NA	NA	NA	-3.10742909683391	-4.41658267190844	4.41916133008972
Arab_Col-0_H-VP_190815-A.csv	H+_flux	14.8	8.31826009717952	8.33702963170573	-1.31398783363901	9.6510174653323	0.697376964798789	-2.51433863445651	-3.59379966995904	4.43875021834959	6.79324881072468	3.80263297746671	0.697376964798789	-1.81941725339897	6.79324881072468	3.80263297746671	NA	NA	NA	NA	NA	NA	NA	NA	NA	NA	NA	NA	NA	NA	NA	NA	-2.51433863445651	-3.59379966995904	4.43875021834959
Arab_Col-0_H-VP_190815-A.csv	H+_flux	14.8666666666667	8.64008416095021	8.64027115037412	-0.715891402736963	9.35616255309896	0.692559830232335	-1.91729770424066	-1.51425644876657	4.45882039251511	6.94360382801811	3.8156500991572	0.692559830232335	-1.80447246686485	6.94360382801811	3.8156500991572	NA	NA	NA	NA	NA	NA	NA	NA	NA	NA	NA	NA	NA	NA	NA	NA	-1.91729770424066	-1.51425644876657	4.45882039251511
Arab_Col-0_H-VP_190815-A.csv	H+_flux	14.9333333333333	9.22402618392607	9.20594670576504	0.142205799058001	9.06374090669527	0.692559830232335	-1.31351358974081	1.13966842744564	4.47888382119626	7.00623291880696	3.828604413594	0.692559830232335	-1.80447246686485	7.00623291880696	3.828604413594	NA	NA	NA	NA	NA	NA	NA	NA	NA	NA	NA	NA	NA	NA	NA	NA	-1.31351358974081	1.13966842744564	4.47888382119626
Arab_Col-0_H-VP_190815-A.csv	H+_flux	15	9.60761578476013	9.60410851863923	0.826812869131825	8.77729564949593	0.68777597004488	-0.710443917844582	3.40953071341519	4.49763179698247	7.15652759380238	3.84065704166127	0.68777597004488	-1.78947878857603	7.15652759380238	3.84065704166127	NA	NA	NA	NA	NA	NA	NA	NA	NA	NA	NA	NA	NA	NA	NA	NA	-0.710443917844582	3.40953071341519	4.49763179698247
Arab_Col-0_H-VP_190815-A.csv	H+_flux	15.0666666666667	9.53517298378938	9.54711913913396	1.04646372182667	8.50065541729598	0.68777597004488	-0.102850115066697	4.49154250969502	4.51540376509819	7.21319602149269	3.85203592209279	0.68777597004488	-1.78947878857603	7.21319602149269	3.85203592209279	NA	NA	NA	NA	NA	NA	NA	NA	NA	NA	NA	NA	NA	NA	NA	NA	-0.102850115066697	4.49154250969502	4.51540376509819
Arab_Col-0_H-VP_190815-A.csv	H+_flux	15.1333333333333	8.9553174400844	8.95063710412181	0.712485943265214	8.23815116084529	0.68777597004488	0.505494617866377	3.96466511914434	4.53138211744152	7.26433603733801	3.86222823302232	0.68777597004488	-1.78947878857603	7.26433603733801	3.86222823302232	NA	NA	NA	NA	NA	NA	NA	NA	NA	NA	NA	NA	NA	NA	NA	NA	0.505494617866377	3.96466511914434	4.53138211744152
Arab_Col-0_H-VP_190815-A.csv	H+_flux	15.2	7.92921960512194	7.91350840875428	-0.0810854426488293	7.99459385139168	0.68777597004488	1.11406147990148	2.00488850752784	4.54602630473822	7.3113645998226	3.87153798917151	0.68777597004488	-1.78947878857603	7.3113645998226	3.87153798917151	NA	NA	NA	NA	NA	NA	NA	NA	NA	NA	NA	NA	NA	NA	NA	NA	1.11406147990148	2.00488850752784	4.54602630473822
Arab_Col-0_H-VP_190815-A.csv	H+_flux	15.2666666666667	6.70985395231492	6.71872067476273	-1.0562700889408	7.77499076369193	0.68777597004488	1.72235096721464	-0.688385884414776	4.55959774805998	7.35508360848653	3.88013903325707	0.68777597004488	-1.78947878857603	7.35508360848653	3.88013903325707	NA	NA	NA	NA	NA	NA	NA	NA	NA	NA	NA	NA	NA	NA	NA	NA	1.72235096721464	-0.688385884414776	4.55959774805998
Arab_Col-0_H-VP_190815-A.csv	H+_flux	15.3333333333333	5.73934336606681	5.75343618263588	-1.83062634244105	7.58406252506519	0.68777597004488	2.32990543088028	-3.14691444505865	4.57217323344873	7.39571056797291	3.88808605773355	0.68777597004488	-1.78947878857603	7.39571056797291	3.88808605773355	NA	NA	NA	NA	NA	NA	NA	NA	NA	NA	NA	NA	NA	NA	NA	NA	2.32990543088028	-3.14691444505865	4.57217323344873
Arab_Col-0_H-VP_190815-A.csv	H+_flux	15.4	5.32418719544285	5.31731186948921	-2.10837479720332	7.42568666668073	0.692559830232335	2.93642677088767	-4.48950376489166	4.58567826527148	7.34432925441309	3.89659620077935	0.692559830232335	-1.80447246686485	7.34432925441309	3.89659620077935	NA	NA	NA	NA	NA	NA	NA	NA	NA	NA	NA	NA	NA	NA	NA	NA	2.93642677088767	-4.48950376489166	4.58567826527148
Arab_Col-0_H-VP_190815-A.csv	H+_flux	15.4666666666667	5.5058239089567	5.50075301411331	-1.8016659462848	7.30241896038643	0.692559830232335	-2.74214748963475	-4.23686569687703	4.5989057419627	7.38676007904007	3.90490718283561	0.692559830232335	-1.80447246686485	7.38676007904007	3.90490718283561	NA	NA	NA	NA	NA	NA	NA	NA	NA	NA	NA	NA	NA	NA	NA	NA	-2.74214748963475	-4.23686569687703	4.5989057419627
Arab_Col-0_H-VP_190815-A.csv	H+_flux	15.5333333333333	6.19311780772932	6.20511828868406	-1.01010643495406	7.2152247236267	0.697376964798789	-2.13945782525904	-2.4836859821237	4.6121901530669	7.33450006177936	3.91322991338907	0.697376964798789	-1.81941725339897	7.33450006177936	3.91322991338907	NA	NA	NA	NA	NA	NA	NA	NA	NA	NA	NA	NA	NA	NA	NA	NA	-2.13945782525904	-2.4836859821237	4.6121901530669
Arab_Col-0_H-VP_190815-A.csv	H+_flux	15.6	7.18125971999507	7.18366846173293	0.0201666578913039	7.16350180383057	0.697376964798789	-1.53886238064851	0.147727367284126	4.62681554463164	7.38108964713485	3.92236509446669	0.697376964798789	-1.81941725339897	7.38108964713485	3.92236509446669	NA	NA	NA	NA	NA	NA	NA	NA	NA	NA	NA	NA	NA	NA	NA	NA	-1.53886238064851	0.147727367284126	4.62681554463164
Arab_Col-0_H-VP_190815-A.csv	H+_flux	15.6666666666667	8.10539554850948	8.0906278561587	0.945231688773686	7.1453961673743	0.702227605185849	-0.940707315028488	2.7348362421243	4.64147797741851	7.33298191581646	3.93149447159128	0.702227605185849	-1.83425699168484	7.33298191581646	3.93149447159128	NA	NA	NA	NA	NA	NA	NA	NA	NA	NA	NA	NA	NA	NA	NA	NA	-0.940707315028488	2.7348362421243	4.64147797741851
Arab_Col-0_H-VP_190815-A.csv	H+_flux	15.7333333333333	8.62282405798669	8.61980618499434	1.46149200605293	7.15831417893094	0.702227605185849	-0.344781036988033	4.38307230538548	4.65714786691927	7.38257861029695	3.94121930347612	0.702227605185849	-1.83425699168484	7.38257861029695	3.94121930347612	NA	NA	NA	NA	NA	NA	NA	NA	NA	NA	NA	NA	NA	NA	NA	NA	-0.344781036988033	4.38307230538548	4.65714786691927
Arab_Col-0_H-VP_190815-A.csv	H+_flux	15.8	8.63430288610016	8.6447688296172	1.44529767674082	7.19947115286597	0.707111984444929	0.24846457986769	4.52988512010909	4.67339986263727	7.33916564438947	3.95127088802101	0.707111984444929	-1.84894020506774	7.33916564438947	3.95127088802101	NA	NA	NA	NA	NA	NA	NA	NA	NA	NA	NA	NA	NA	NA	NA	NA	0.24846457986769	4.52988512010909	4.67339986263727
Arab_Col-0_H-VP_190815-A.csv	H+_flux	15.8666666666667	8.22203204097605	8.22198589165737	0.955673494777651	7.26631239686917	0.707111984444929	0.839457641765249	3.13176628034482	4.68920937599468	7.38890454784955	3.96101532041847	0.707111984444929	-1.84894020506774	7.38890454784955	3.96101532041847	NA	NA	NA	NA	NA	NA	NA	NA	NA	NA	NA	NA	NA	NA	NA	NA	0.839457641765249	3.13176628034482	4.68920937599468
Arab_Col-0_H-VP_190815-A.csv	H+_flux	15.9333333333333	7.53176759333292	7.52112131515329	0.164427726634163	7.35669358850827	0.712030337248442	1.42771370905378	0.671100334549358	4.70634163477134	7.34786940462735	3.97153802510791	0.712030337248442	-1.86341980606017	7.34786940462735	3.97153802510791	NA	NA	NA	NA	NA	NA	NA	NA	NA	NA	NA	NA	NA	NA	NA	NA	1.42771370905378	0.671100334549358	4.70634163477134
Arab_Col-0_H-VP_190815-A.csv	H+_flux	16	6.80453041610917	6.80090392327878	-0.667888845820378	7.46879276908796	0.716982899901076	2.01360862078552	-2.02317183450563	4.72171728694869	7.30145196433417	3.98094925047109	0.716982899901076	-1.87765279592304	7.30145196433417	3.98094925047109	NA	NA	NA	NA	NA	NA	NA	NA	NA	NA	NA	NA	NA	NA	NA	NA	2.01360862078552	-2.02317183450563	4.72171728694869
Arab_Col-0_H-VP_190815-A.csv	H+_flux	16.0666666666667	6.36510944609881	6.376187833673	-1.22462802656853	7.60081586023006	0.716982899901076	2.59722913981099	-4.05304070882992	4.73786562403007	7.35147949495928	3.99080048753962	0.716982899901076	-1.87765279592304	7.35147949495928	3.99080048753962	NA	NA	NA	NA	NA	NA	NA	NA	NA	NA	NA	NA	NA	NA	NA	NA	2.59722913981099	-4.05304070882992	4.73786562403007
Arab_Col-0_H-VP_190815-A.csv	H+_flux	16.1333333333333	6.46400442080403	6.48024726182085	-1.27037529087977	7.75062255268902	0.721969910351149	-3.10479648142854	-4.74854592967066	4.75176241077491	7.30019644886709	3.99925133074624	0.721969910351149	-1.89159995793782	7.30019644886709	3.99925133074624	NA	NA	NA	NA	NA	NA	NA	NA	NA	NA	NA	NA	NA	NA	NA	NA	-3.10479648142854	-4.74854592967066	4.75176241077491
Arab_Col-0_H-VP_190815-A.csv	H+_flux	16.2	7.11549236352221	7.10883823200303	-0.806586360931527	7.91542459292299	0.721969910351149	-2.52561867776377	-3.88921404762765	4.76496089274815	7.34080678067014	4.0072546722708	0.721969910351149	-1.89159995793782	7.34080678067014	4.0072546722708	NA	NA	NA	NA	NA	NA	NA	NA	NA	NA	NA	NA	NA	NA	NA	NA	-2.52561867776377	-3.88921404762765	4.76496089274815
Arab_Col-0_H-VP_190815-A.csv	H+_flux	16.2666666666667	8.06683876396482	8.04077636800382	-0.0509064937973869	8.09168286178983	0.726991608202041	-1.94886394923866	-1.76266312002743	4.775243993433	7.27835543972393	4.01347482552129	0.726991608202041	-1.90522554706654	7.27835543972393	4.01347482552129	NA	NA	NA	NA	NA	NA	NA	NA	NA	NA	NA	NA	NA	NA	NA	NA	-1.94886394923866	-1.76266312002743	4.775243993433
Arab_Col-0_H-VP_190815-A.csv	H+_flux	16.3333333333333	9.02619674357584	9.0323948598372	0.757133317953465	8.27526154187264	0.726991608202041	-1.37367132981149	0.936962521966209	4.78406230609336	7.30526174077737	4.01879828274893	0.726991608202041	-1.90522554706654	7.30526174077737	4.01879828274893	NA	NA	NA	NA	NA	NA	NA	NA	NA	NA	NA	NA	NA	NA	NA	NA	-1.37367132981149	0.936962521966209	4.78406230609336
Arab_Col-0_H-VP_190815-A.csv	H+_flux	16.4	9.88817261196482	9.92000935246489	1.458194056516	8.46181529593802	0.726991608202041	-0.800117180115871	3.33575088601553	4.78846174671773	7.31870380771373	4.02145047838023	0.726991608202041	-1.90522554706654	7.31870380771373	4.02145047838023	NA	NA	NA	NA	NA	NA	NA	NA	NA	NA	NA	NA	NA	NA	NA	NA	-0.800117180115871	3.33575088601553	4.78846174671773
Arab_Col-0_H-VP_190815-A.csv	H+_flux	16.4666666666667	10.5265585697207	10.5203646860812	1.8730526462724	8.647312039798	0.732048234723705	-0.229183993577689	4.66579495189014	4.79107139840329	7.23312017084635	4.02302255149958	0.732048234723705	-1.91849697809228	7.23312017084635	4.02302255149958	NA	NA	NA	NA	NA	NA	NA	NA	NA	NA	NA	NA	NA	NA	NA	NA	-0.229183993577689	4.66579495189014	4.79107139840329
Arab_Col-0_H-VP_190815-A.csv	H+_flux	16.5333333333333	10.6386290216874	10.606358491019	1.77780915489123	8.8285493361168	0.732048234723705	0.341223568646766	4.51291568321051	4.78902238407094	7.22693466600168	4.02178828263825	0.732048234723705	-1.91849697809228	7.22693466600168	4.02178828263825	NA	NA	NA	NA	NA	NA	NA	NA	NA	NA	NA	NA	NA	NA	NA	NA	0.341223568646766	4.51291568321051	4.78902238407094
Arab_Col-0_H-VP_190815-A.csv	H+_flux	16.6	10.1158914421817	10.1159349023882	1.11241672007121	9.00351818230577	0.732048234723705	0.910458055924338	2.93319675194502	4.78199059841122	7.20572743708804	4.01754851234696	0.732048234723705	-1.91849697809228	7.20572743708804	4.01754851234696	NA	NA	NA	NA	NA	NA	NA	NA	NA	NA	NA	NA	NA	NA	NA	NA	0.910458055924338	2.93319675194502	4.78199059841122
Arab_Col-0_H-VP_190815-A.csv	H+_flux	16.6666666666667	9.2711786879272	9.29085713118309	0.119353651421709	9.17150347974967	0.737140032864258	1.47672730053927	0.448190549107418	4.77151996799356	7.08261255542583	4.0112237451226	0.737140032864258	-1.93138451382286	7.08261255542583	4.0112237451226	NA	NA	NA	NA	NA	NA	NA	NA	NA	NA	NA	NA	NA	NA	NA	NA	1.47672730053927	0.448190549107418	4.77151996799356
Arab_Col-0_H-VP_190815-A.csv	H+_flux	16.7333333333333	8.50801117420087	8.51235733190362	-0.820529421386129	9.33288675327756	0.737140032864258	2.04374981448806	-2.16649250624633	4.75611212603495	7.03694510273168	4.00189137949674	0.737140032864258	-1.93138451382286	7.03694510273168	4.00189137949674	NA	NA	NA	NA	NA	NA	NA	NA	NA	NA	NA	NA	NA	NA	NA	NA	2.04374981448806	-2.16649250624633	4.75611212603495
Arab_Col-0_H-VP_190815-A.csv	H+_flux	16.8	8.06098258626753	8.05713373511639	-1.4315822645015	9.48871599960532	0.737140032864258	2.61009250082887	-4.08215062532062	4.73541141377389	6.97582258831775	3.98930547075463	0.737140032864258	-1.93138451382286	6.97582258831775	3.98930547075463	NA	NA	NA	NA	NA	NA	NA	NA	NA	NA	NA	NA	NA	NA	NA	NA	2.61009250082887	-4.08215062532062	4.73541141377389
Arab_Col-0_H-VP_190815-A.csv	H+_flux	16.8666666666667	8.03590008216543	8.03095627996879	-1.60922546197432	9.64018174193036	0.737140032864258	-3.10727240859413	-4.70676553152468	4.70953889327588	6.89980424324523	3.97349755259021	0.737140032864258	-1.93138451382286	6.89980424324523	3.97349755259021	NA	NA	NA	NA	NA	NA	NA	NA	NA	NA	NA	NA	NA	NA	NA	NA	-3.10727240859413	-4.70676553152468	4.70953889327588
Arab_Col-0_H-VP_190815-A.csv	H+_flux	16.9333333333333	8.4395266719348	8.43362234047267	-1.35453351308734	9.78815585354731	0.737140032864258	-2.54182756963773	-3.86210442090477	4.67868326582731	6.80968910900992	3.954531055959	0.737140032864258	-1.93138451382286	6.80968910900992	3.954531055959	NA	NA	NA	NA	NA	NA	NA	NA	NA	NA	NA	NA	NA	NA	NA	NA	-2.54182756963773	-3.86210442090477	4.67868326582731
Arab_Col-0_H-VP_190815-A.csv	H+_flux	17	9.19617290384804	9.20539246585335	-0.727523993490599	9.93291645933145	0.737140032864258	-1.97662807137357	-1.83301982807499	4.64310632766307	6.70652043263058	3.93250656336385	0.737140032864258	-1.93138451382286	6.70652043263058	3.93250656336385	NA	NA	NA	NA	NA	NA	NA	NA	NA	NA	NA	NA	NA	NA	NA	NA	-1.97662807137357	-1.83301982807499	4.64310632766307
Arab_Col-0_H-VP_190815-A.csv	H+_flux	17.0666666666667	10.1879236711457	10.2007792617236	0.126663539621971	10.0741157220894	0.737140032864258	-1.41156657316674	0.729864463627058	4.60314590816999	6.5915792214533	3.90756627123256	0.737140032864258	-1.93138451382286	6.5915792214533	3.90756627123256	NA	NA	NA	NA	NA	NA	NA	NA	NA	NA	NA	NA	NA	NA	NA	NA	-1.41156657316674	0.729864463627058	4.60314590816999
Arab_Col-0_H-VP_190815-A.csv	H+_flux	17.1333333333333	11.1640259591136	11.1553676068659	0.944396133843599	10.2109714730103	0.742267247261657	-0.851135622525876	3.00531250446145	4.55951717917339	6.38467381610302	3.88008804746116	0.742267247261657	-1.94386095449163	6.38467381610302	3.88008804746116	NA	NA	NA	NA	NA	NA	NA	NA	NA	NA	NA	NA	NA	NA	NA	NA	-0.851135622525876	3.00531250446145	4.55951717917339
Arab_Col-0_H-VP_190815-A.csv	H+_flux	17.2	11.7870386547806	11.7690562338921	1.42645449945055	10.3426017344296	0.742267247261657	-0.286526486139666	4.32859133493134	4.51256240411365	6.25384975768838	3.85021969130048	0.742267247261657	-1.94386095449163	6.25384975768838	3.85021969130048	NA	NA	NA	NA	NA	NA	NA	NA	NA	NA	NA	NA	NA	NA	NA	NA	-0.286526486139666	4.32859133493134	4.51256240411365
Arab_Col-0_H-VP_190815-A.csv	H+_flux	17.2666666666667	11.8831480179574	11.8866308726137	1.41825014363248	10.4683807289693	0.742267247261657	0.27807153765274	4.29133451838276	4.46276451065624	6.11658398794584	3.81820128714245	0.742267247261657	-1.94386095449163	6.11658398794584	3.81820128714245	NA	NA	NA	NA	NA	NA	NA	NA	NA	NA	NA	NA	NA	NA	NA	NA	0.27807153765274	4.29133451838276	4.46276451065624
Arab_Col-0_H-VP_190815-A.csv	H+_flux	17.3333333333333	11.5574123837741	11.5726275562516	0.98444215249282	10.5881854037465	0.742267247261657	0.842607110108646	2.93548127283955	4.41081384799551	5.97500758228499	3.78441567476115	0.742267247261657	-1.94386095449163	5.97500758228499	3.78441567476115	NA	NA	NA	NA	NA	NA	NA	NA	NA	NA	NA	NA	NA	NA	NA	NA	0.842607110108646	2.93548127283955	4.41081384799551
Arab_Col-0_H-VP_190815-A.csv	H+_flux	17.4	10.9987936865737	11.0001926351194	0.297756202618277	10.7024364324884	0.742267247261657	1.40697238505963	0.71066359889978	4.35743643347386	5.83126962337974	3.74928516181425	0.742267247261657	-1.94386095449163	5.83126962337974	3.74928516181425	NA	NA	NA	NA	NA	NA	NA	NA	NA	NA	NA	NA	NA	NA	NA	NA	1.40697238505963	0.71066359889978	4.35743643347386
Arab_Col-0_H-VP_190815-A.csv	H+_flux	17.4666666666667	10.3487701100694	10.3352127172286	-0.476694874280115	10.8119075914955	0.742267247261657	1.97099880625493	-1.67661418175249	4.30337113799303	5.6874633035818	3.71326046261727	0.742267247261657	-1.94386095449163	5.6874633035818	3.71326046261727	NA	NA	NA	NA	NA	NA	NA	NA	NA	NA	NA	NA	NA	NA	NA	NA	1.97099880625493	-1.67661418175249	4.30337113799303
Arab_Col-0_H-VP_190815-A.csv	H+_flux	17.5333333333333	9.76132520676811	9.75430912156919	-1.16304491293304	10.9173540344887	0.742267247261657	2.53445529669339	-3.48992200009696	4.24934562004211	5.54555623433462	3.67680730475762	0.742267247261657	-1.94386095449163	5.54555623433462	3.67680730475762	NA	NA	NA	NA	NA	NA	NA	NA	NA	NA	NA	NA	NA	NA	NA	NA	2.53445529669339	-3.48992200009696	4.24934562004211
Arab_Col-0_H-VP_190815-A.csv	H+_flux	17.6	9.46804316320504	9.47941690805897	-1.53965410553729	11.0190710135825	0.747430124255449	3.09044779833787	-4.19270940219429	4.19819902195746	5.34379197739515	3.64186704780887	0.747430124255449	-1.95590132908202	5.34379197739515	3.64186704780887	NA	NA	NA	NA	NA	NA	NA	NA	NA	NA	NA	NA	NA	NA	NA	NA	3.09044779833787	-4.19270940219429	4.19819902195746
Arab_Col-0_H-VP_190815-A.csv	H+_flux	17.6666666666667	9.66922429917349	9.68106561793958	-1.43545616645263	11.1165217843784	0.747430124255449	-2.63149404056108	-3.62115893862295	4.14939157893132	5.22026247421083	3.60812554715693	0.747430124255449	-1.95590132908202	5.22026247421083	3.60812554715693	NA	NA	NA	NA	NA	NA	NA	NA	NA	NA	NA	NA	NA	NA	NA	NA	-2.63149404056108	-3.62115893862295	4.14939157893132
Arab_Col-0_H-VP_190815-A.csv	H+_flux	17.7333333333333	10.3351282709173	10.3311472955494	-0.877006336167095	11.2081536317029	0.752628911898607	-2.0782514561996	-1.99506578077503	4.10545674287352	5.04510860132312	3.57741139414564	0.752628911898607	-1.96748258892155	5.04510860132312	3.57741139414564	NA	NA	NA	NA	NA	NA	NA	NA	NA	NA	NA	NA	NA	NA	NA	NA	-2.0782514561996	-1.99506578077503	4.10545674287352
Arab_Col-0_H-VP_190815-A.csv	H+_flux	17.8	11.1981212981882	11.1915641011662	-0.0998979383628364	11.2914620395157	0.752628911898607	-1.52049257545671	0.204489594747908	4.06681126453982	4.95057442465342	3.55012200251585	0.752628911898607	-1.96748258892155	4.95057442465342	3.55012200251585	NA	NA	NA	NA	NA	NA	NA	NA	NA	NA	NA	NA	NA	NA	NA	NA	-1.52049257545671	0.204489594747908	4.06681126453982
Arab_Col-0_H-VP_190815-A.csv	H+_flux	17.8666666666667	11.9501715976749	11.9511075887039	0.587821652066167	11.3632859366247	0.757863859969451	-0.970782151859997	2.27961248818008	4.03718346474361	4.81648524733511	3.52902422458994	0.757863859969451	-1.97858330352784	4.81648524733511	3.52902422458994	NA	NA	NA	NA	NA	NA	NA	NA	NA	NA	NA	NA	NA	NA	NA	NA	-0.970782151859997	2.27961248818008	4.03718346474361
Arab_Col-0_H-VP_190815-A.csv	H+_flux	17.9333333333333	12.3657346741188	12.3653101820022	0.945060714380007	11.4202494676094	0.763135219983647	-0.422636750771994	3.66268637617286	4.01605678380585	4.70544150394366	3.51388526099286	0.763135219983647	-1.98918335833795	4.70544150394366	3.51388526099286	NA	NA	NA	NA	NA	NA	NA	NA	NA	NA	NA	NA	NA	NA	NA	NA	-0.422636750771994	3.66268637617286	4.01605678380585
Arab_Col-0_H-VP_190815-A.csv	H+_flux	18	12.3302689743532	12.3251582444635	0.865922685928065	11.4592355585228	0.768443245206288	0.123985259259948	3.97399281029044	4.00473447808569	4.61931278060981	3.50573910950709	0.768443245206288	-1.99926365360895	4.61931278060981	3.50573910950709	NA	NA	NA	NA	NA	NA	NA	NA	NA	NA	NA	NA	NA	NA	NA	NA	0.123985259259948	3.97399281029044	4.00473447808569
Arab_Col-0_H-VP_190815-A.csv	H+_flux	18.0666666666667	11.8829676888058	11.8827151446801	0.404932455970893	11.4777826886965	0.768443245206288	0.671446590762197	3.13491103897856	4.00411395115379	4.61788138188397	3.50529198848235	0.768443245206288	-1.99926365360895	4.61788138188397	3.50529198848235	NA	NA	NA	NA	NA	NA	NA	NA	NA	NA	NA	NA	NA	NA	NA	NA	0.671446590762197	3.13491103897856	4.00411395115379
Arab_Col-0_H-VP_190815-A.csv	H+_flux	18.1333333333333	11.226415057019	11.2315805620265	-0.242741666983789	11.4743222289974	0.773788190664068	1.21368667621584	1.40383548057416	4.01591878685562	4.5859663718427	3.51378611352209	0.773788190664068	-2.00880580343981	4.5859663718427	3.51378611352209	NA	NA	NA	NA	NA	NA	NA	NA	NA	NA	NA	NA	NA	NA	NA	NA	1.21368667621584	1.40383548057416	4.01591878685562
Arab_Col-0_H-VP_190815-A.csv	H+_flux	18.2	10.6245259007737	10.6238837292601	-0.824331647409777	11.4482153766567	0.77917031315753	1.75438181068551	-0.737220813520525	4.03832758943902	4.57822548777624	3.52984181893125	0.77917031315753	-2.01779183352909	4.57822548777624	3.52984181893125	NA	NA	NA	NA	NA	NA	NA	NA	NA	NA	NA	NA	NA	NA	NA	NA	1.75438181068551	-0.737220813520525	4.03832758943902
Arab_Col-0_H-VP_190815-A.csv	H+_flux	18.2666666666667	10.2817473771274	10.276329359537	-1.1232695594536	11.3995989189772	0.784589871273407	2.29354569438105	-2.69239434756402	4.07044785868935	4.59212371207179	3.55270100196276	0.784589871273407	-2.02620387594758	4.59212371207179	3.55270100196276	NA	NA	NA	NA	NA	NA	NA	NA	NA	NA	NA	NA	NA	NA	NA	NA	2.29354569438105	-2.69239434756402	4.07044785868935
Arab_Col-0_H-VP_190815-A.csv	H+_flux	18.3333333333333	10.3128027090779	10.3183317352455	-1.01076916588437	11.3291009011163	0.784589871273407	2.82871497286701	-3.91146811661269	4.11105245057084	4.68419777095522	3.58134148212009	0.784589871273407	-2.02620387594758	4.68419777095522	3.58134148212009	NA	NA	NA	NA	NA	NA	NA	NA	NA	NA	NA	NA	NA	NA	NA	NA	2.82871497286701	-3.91146811661269	4.11105245057084
Arab_Col-0_H-VP_190815-A.csv	H+_flux	18.4	10.7343156821407	10.7488868764673	-0.48864684884131	11.2375337252953	0.790047125397043	-2.91965070105323	-4.05892033417816	4.16098164986253	4.73759580337282	3.61617377711566	0.790047125397043	-2.03402385886686	4.73759580337282	3.61617377711566	NA	NA	NA	NA	NA	NA	NA	NA	NA	NA	NA	NA	NA	NA	NA	NA	-2.91965070105323	-4.05892033417816	4.16098164986253
Arab_Col-0_H-VP_190815-A.csv	H+_flux	18.4666666666667	11.393443668122	11.3919413877089	0.26626197442554	11.1256794132703	0.795542337724909	-2.38630567273229	-3.06925154763309	4.21557145408781	4.80085651128419	3.65378235135598	0.795542337724909	-2.04123318884061	4.80085651128419	3.65378235135598	NA	NA	NA	NA	NA	NA	NA	NA	NA	NA	NA	NA	NA	NA	NA	NA	-2.38630567273229	-3.06925154763309	4.21557145408781
Arab_Col-0_H-VP_190815-A.csv	H+_flux	18.5333333333333	11.9793843066009	11.9564898862164	0.962254637325649	10.9942352488782	0.795542337724909	-1.85937831476178	-1.21653238177478	4.27463710397099	4.93633151177527	3.69392981975965	0.795542337724909	-2.04123318884061	4.93633151177527	3.69392981975965	NA	NA	NA	NA	NA	NA	NA	NA	NA	NA	NA	NA	NA	NA	NA	NA	-1.85937831476178	-1.21653238177478	4.27463710397099
Arab_Col-0_H-VP_190815-A.csv	H+_flux	18.6	12.244520979978	12.2361260706148	1.39220190941737	10.8439241611855	0.801075772277194	-1.32976120512051	1.03496928227762	4.33571346942605	5.01381896930266	3.73486476042382	1.79006331397316	-1.49242393862052	1.0443651894379	3.48302346901245	0.801075772277194	-2.04781242288153	5.01381896930266	3.73486476042382	NA	NA	NA	NA	NA	NA	NA	NA	NA	NA	NA	NA	-0.50762887197823	4.66509017406257	5.33824510264989
Arab_Col-0_H-VP_190815-A.csv	H+_flux	18.6666666666667	12.2299257317936	12.2470505449563	1.57133604985633	10.6757144950884	0.801075772277194	-0.807093749811413	3.04160188251506	4.39791755473781	5.15871658868033	3.77596704316095	1.76541898335409	-1.36835587100467	1.13008500538104	3.56580493062815	0.801075772277194	-2.04781242288153	5.15871658868033	3.77596704316095	NA	NA	NA	NA	NA	NA	NA	NA	NA	NA	NA	NA	-0.141412784954639	6.45043442283177	6.51547276031599
Arab_Col-0_H-VP_190815-A.csv	H+_flux	18.7333333333333	12.118451370925	12.1272391983334	1.63618620613994	10.4910529921823	0.801075772277194	-0.286064198197478	4.27706487920008	4.45823924223695	5.30120064859278	3.81527400090964	1.74111393851722	-1.24198994122153	1.2248268512173	3.65074440360285	0.801075772277194	-2.04781242288153	5.30120064859278	3.81527400090964	NA	NA	NA	NA	NA	NA	NA	NA	NA	NA	NA	NA	0.217976745711923	7.34483068437318	7.52284384661166
Arab_Col-0_H-VP_190815-A.csv	H+_flux	18.8	11.9376493472291	11.9354314476991	1.64340975456227	10.2920216931258	0.806647694910493	0.239119819407499	4.38854896680227	4.51707408982445	5.37286550937424	3.85310307963933	1.71714350841493	-1.11595281969211	1.32905198121328	3.73717669122642	0.806647694910493	-2.05374092721049	5.37286550937424	3.85310307963933	NA	NA	NA	NA	NA	NA	NA	NA	NA	NA	NA	NA	0.576630538224043	6.98765232290855	8.33545900211542
Arab_Col-0_H-VP_190815-A.csv	H+_flux	18.8666666666667	11.5828115673103	11.5858514254488	1.5044907219243	10.0813607035135	0.806647694910493	0.757828063940327	3.32166625972505	4.57321540708954	5.50725083701201	3.88874367385417	1.69350308630727	-0.992781793849068	1.44239662247735	3.82368238190991	0.806647694910493	-2.05374092721049	5.50725083701201	3.88874367385417	NA	NA	NA	NA	NA	NA	NA	NA	NA	NA	NA	NA	0.930741505601557	5.31930767808547	8.90649138089744
Arab_Col-0_H-VP_190815-A.csv	H+_flux	18.9333333333333	10.9382187396095	10.933319100916	1.07098932377851	9.86232977712621	0.806647694910493	1.27589377549339	1.34433253489535	4.62531641657112	5.6334499187711	3.92143005175585	1.68180520601121	-0.932959012613469	1.54658165990906	3.90844961281227	0.806647694910493	-2.05374092721049	5.6334499187711	3.92143005175585	NA	NA	NA	NA	NA	NA	NA	NA	NA	NA	NA	NA	1.29943274704192	2.47333589486123	9.22730329007772
Arab_Col-0_H-VP_190815-A.csv	H+_flux	19	9.91812555410888	9.90473026627917	0.266302236409807	9.63842802985781	1.67018812887667	1.54154049970973	0.138585416118283	4.73769505738455	1.65544721872898	3.99069660950562	1.67018812887667	-0.874607349220753	1.65544721872898	3.99069660950562	0.806647694910493	-2.05374092721049	5.75046366225269	3.95108963973625	NA	NA	NA	NA	NA	NA	NA	NA	NA	NA	NA	NA	1.6666875292206	-0.89388627079305	9.33618119432762
Arab_Col-0_H-VP_190815-A.csv	H+_flux	19.0666666666667	8.60524220181833	8.60734584789789	-0.805679447314644	9.41302529520072	1.65865129675544	1.76297407842483	-0.930055325347549	4.86947592050099	1.76824369561078	4.06985894497879	1.65865129675544	-0.817898503855442	1.76824369561078	4.06985894497879	0.806647694910493	-2.05374092721049	5.85751610871021	3.97770037053263	NA	NA	NA	NA	NA	NA	NA	NA	NA	NA	NA	NA	2.03252782630759	-4.1111858526707	9.22827271556915
Arab_Col-0_H-VP_190815-A.csv	H+_flux	19.1333333333333	7.32406382389127	7.33109455009653	-1.85787401349835	9.18896856358293	1.65865129675544	2.0134739613339	-2.14148844039708	4.99926648866848	1.86376112369233	4.1457587904955	1.65865129675544	-0.817898503855442	1.86376112369233	4.1457587904955	0.806647694910493	-2.05374092721049	5.95402562596743	4.00127678480445	NA	NA	NA	NA	NA	NA	NA	NA	NA	NA	NA	NA	2.41016862450806	-6.66538136186082	8.95614937690279
Arab_Col-0_H-VP_190815-A.csv	H+_flux	19.2	6.42259523395887	6.41915704688087	-2.54908765390399	8.96824470077298	1.64719415535474	2.23912062685465	-3.1768181891769	5.12661521271499	1.98174793741603	4.21833916051504	1.64719415535474	-0.762963879410767	1.98174793741603	4.21833916051504	0.806647694910493	-2.05374092721049	6.03955814100769	4.02185435856121	NA	NA	NA	NA	NA	NA	NA	NA	NA	NA	NA	NA	2.77146796469402	-7.86638403832204	8.43777090827742
Arab_Col-0_H-VP_190815-A.csv	H+_flux	19.2666666666667	6.11424107600942	6.1160579901434	-2.63571979426508	8.75177778439693	1.64719415535474	2.49095190010032	-4.17862928273682	5.25154081298441	2.07950735635491	4.28780747425722	1.64719415535474	-0.762963879410767	2.07950735635491	4.28780747425722	0.806647694910493	-2.05374092721049	6.11376347243839	4.03947209261875	NA	NA	NA	NA	NA	NA	NA	NA	NA	NA	NA	NA	-3.14131545911245	-7.79610033263548	7.79610063214911
Arab_Col-0_H-VP_190815-A.csv	H+_flux	19.3333333333333	6.45966658267071	6.47254123664597	-2.06686047138786	8.5394017080228	1.64719415535474	2.74279039241292	-4.9516049081627	5.37326223352117	2.17702313016822	4.35392242143927	1.64719415535474	-0.762963879410767	2.17702313016822	4.35392242143927	0.806647694910493	-2.05374092721049	6.17629953973264	4.05415407638481	NA	NA	NA	NA	NA	NA	NA	NA	NA	NA	NA	NA	-2.77704060096964	-6.53026842684932	6.98960004527962
Arab_Col-0_H-VP_190815-A.csv	H+_flux	19.4	7.28816295243541	7.29281262087889	-1.03719656089198	8.33000918176043	1.64719415535474	2.99462597507723	-5.43235125556534	5.49155115294193	2.27392971908938	4.41675335084773	1.64719415535474	-0.762963879410767	2.27392971908938	4.41675335084773	0.806647694910493	-2.05374092721049	6.22675315620024	4.06589144226555	NA	NA	NA	NA	NA	NA	NA	NA	NA	NA	NA	NA	-2.42222145364108	-4.53883132924067	6.03391310095086
Arab_Col-0_H-VP_190815-A.csv	H+_flux	19.4666666666667	8.1837593706241	8.17057093840462	0.0487501260479357	8.12182081234682	1.64719415535474	-3.03673603774096	-5.57538799430852	5.60617948544671	2.36985059266129	4.47636179287835	1.64719415535474	-0.762963879410767	2.36985059266129	4.47636179287835	0.812258373330579	-2.05899651917112	6.18561653114868	4.07477716801544	NA	NA	NA	NA	NA	NA	NA	NA	NA	NA	NA	NA	-2.08343941555359	-2.42732771719345	4.94885914358139
Arab_Col-0_H-VP_190815-A.csv	H+_flux	19.5333333333333	8.6906047401435	8.67810980580434	0.765434217797921	7.91267558799704	1.64719415535474	-2.78493372130974	-5.35714614760416	5.71692010513597	2.46440009506256	4.53280218207868	1.64719415535474	-0.762963879410767	2.46440009506256	4.53280218207868	0.812258373330579	-2.05899651917112	6.21560478415474	4.08175454340876	NA	NA	NA	NA	NA	NA	NA	NA	NA	NA	NA	NA	-1.77679174676993	-0.77196982594253	3.77414516661733
Arab_Col-0_H-VP_190815-A.csv	H+_flux	19.6	8.58755750079126	8.59341441047879	0.893137622511516	7.70027678795824	1.63581615421054	-2.55088199479483	-4.83697227956214	5.82385274257147	2.58600689090864	4.5862736792944	1.63581615421054	-0.709896880040187	2.58600689090864	4.5862736792944	0.812258373330579	-2.05899651917112	6.23334835755375	4.0858671113321	NA	NA	NA	NA	NA	NA	NA	NA	NA	NA	NA	NA	-1.57153514973852	-0.00182524695115927	2.47047974479538
Arab_Col-0_H-VP_190815-A.csv	H+_flux	19.6666666666667	7.95914711914156	7.96660301766034	0.484235834029996	7.48236718362148	1.63581615421054	-2.29805445044793	-3.94003624073168	5.92643543068689	2.67791027436677	4.63665518256777	1.63581615421054	-0.709896880040187	2.67791027436677	4.63665518256777	0.817908077105269	-2.06355508840227	6.16836234115152	4.08918735007274	NA	NA	NA	NA	NA	NA	NA	NA	NA	NA	NA	NA	-1.63742924114965	-0.0926923022821904	1.39211874769844
Arab_Col-0_H-VP_190815-A.csv	H+_flux	19.7333333333333	7.02646503859887	7.02115509198173	-0.235674631069517	7.25682972304243	1.63581615421054	-2.04528413711141	-2.75245209488023	6.02441477006223	2.76718781478398	4.68396812578463	1.63581615421054	-0.709896880040187	2.76718781478398	4.68396812578463	0.82359707767737	-2.06739019294041	6.0999332928388	4.09152475151504	NA	NA	NA	NA	NA	NA	NA	NA	NA	NA	NA	NA	-2.37294115041227	-0.860513422296768	1.19707159400676
Arab_Col-0_H-VP_190815-A.csv	H+_flux	19.8	6.05833916076153	6.05089813627231	-0.970853016291255	7.02175115255475	1.63581615421054	-1.79257590957262	-1.34565815954992	6.11757436166378	2.85343130487386	4.72824539097747	1.63581615421054	-0.709896880040187	2.85343130487386	4.72824539097747	0.829325648377722	-2.0704726254869	6.03303127158183	4.09403691303522	NA	NA	NA	NA	NA	NA	NA	NA	NA	NA	NA	NA	-2.61584692767781	-1.87076036023193	2.16285392682247
Arab_Col-0_H-VP_190815-A.csv	H+_flux	19.8666666666667	5.3538330619408	5.36318657538613	-1.41229020487206	6.77547678024943	1.63581615421054	-1.53993425847458	0.191490432725207	6.20570313619163	2.93623560038495	4.76951529292822	1.63581615421054	-0.709896880040187	2.93623560038495	4.76951529292822	0.835094064438334	-2.0727699446286	5.97140258237007	4.09763710499235	NA	NA	NA	NA	NA	NA	NA	NA	NA	NA	NA	NA	-2.44974570944903	-2.61114547423646	3.39079394085783
Arab_Col-0_H-VP_190815-A.csv	H+_flux	19.9333333333333	5.16761227894904	5.18052771850245	-1.33613214658941	6.51665986508325	1.63581615421054	-1.28736331662169	1.75862687267756	6.28859629013841	3.01520148067621	4.8078019683849	1.63581615421054	-0.709896880040187	3.01520148067621	4.8078019683849	0.840902603005603	-2.07424596535731	5.91734546175125	4.10292138967032	NA	NA	NA	NA	NA	NA	NA	NA	NA	NA	NA	NA	-2.17564410232059	-2.63622221650428	4.63603818194493
Arab_Col-0_H-VP_190815-A.csv	H+_flux	20	5.52008779788321	5.51613967179293	-0.728198819704456	6.2443384914891	1.63581615421054	-1.03486686223275	3.2507655529741	6.36605623094082	3.08993858938869	4.8431257255512	1.63581615421054	-0.709896880040187	3.08993858938869	4.8431257255512	0.846751543153634	-2.07486020281936	5.87156559415914	4.11011080921254	NA	NA	NA	NA	NA	NA	NA	NA	NA	NA	NA	NA	-1.86368612349856	-1.68574170915803	5.83866996037673
Arab_Col-0_H-VP_190815-A.csv	H+_flux	20.0666666666667	6.18716829025016	6.17351372374744	0.215457906797693	5.95805581694195	1.63581615421054	-0.782448319303044	4.56568685243999	6.43789352352306	3.16006842562988	4.87550335752638	1.63581615421054	-0.709896880040187	3.16006842562988	4.87550335752638	0.852641165897643	-2.07456726288105	5.83311029516277	4.11901527788901	NA	NA	NA	NA	NA	NA	NA	NA	NA	NA	NA	NA	-1.53520964947858	0.248002101285345	6.97043031783646
Arab_Col-0_H-VP_190815-A.csv	H+_flux	20.1333333333333	6.89795858092657	6.89645418291474	1.23845012384041	5.65800405906714	1.63581615421054	-0.530110755201736	5.61127072576672	6.50392783019716	3.22522735358312	4.90494842276748	1.63581615421054	-0.709896880040187	3.22522735358312	4.90494842276748	0.858571754207463	-2.07331617288144	5.79938405916338	4.12902372730197	NA	NA	NA	NA	NA	NA	NA	NA	NA	NA	NA	NA	-1.19855386255098	2.91406455510442	8.01216012547627
Arab_Col-0_H-VP_190815-A.csv	H+_flux	20.2	7.48533819928343	7.49607847479295	2.15088843296129	5.34519004182514	1.63581615421054	-0.277856875603218	6.31223029524426	6.5639888356585	3.28506959639959	4.93147149513705	1.63581615421054	-0.709896880040187	3.28506959639959	4.93147149513705	0.864543593021138	-2.07104964595842	5.76625278741641	4.13912174813685	NA	NA	NA	NA	NA	NA	NA	NA	NA	NA	NA	NA	-0.857553781077717	5.85489900627606	8.94848569603611
Arab_Col-0_H-VP_190815-A.csv	H+_flux	20.2666666666667	7.8395513510095	7.84205270945349	2.82046407554662	5.02158863390092	1.63581615421054	-0.0256890168307897	6.61573360236054	6.61791714870041	3.33927017869769	4.95508038567028	1.63581615421054	-0.709896880040187	3.33927017869769	4.95508038567028	0.870556969258612	-2.06770327272037	5.72824667604959	4.14793412877193	NA	NA	NA	NA	NA	NA	NA	NA	NA	NA	NA	NA	-0.514199874285821	8.503194107305	9.7660797318073
Arab_Col-0_H-VP_190815-A.csv	H+_flux	20.3333333333333	7.83230513521721	7.82109325327202	3.13087321847829	4.69022003478824	1.63581615421054	0.226390864325146	6.49547897005942	6.66556517227921	3.38752778104912	4.97578033783383	1.63581615421054	-0.709896880040187	3.38752778104912	4.97578033783383	0.870556969258612	-2.06770327272037	5.75259209626473	4.15405268340971	NA	NA	NA	NA	NA	NA	NA	NA	NA	NA	NA	NA	-0.16910560628846	10.3079038391576	10.4570666978557
Arab_Col-0_H-VP_190815-A.csv	H+_flux	20.4	7.38144313526573	7.37743789888489	3.02230043971779	4.35513745916192	1.63581615421054	0.478381203264377	5.95390142855918	6.70679793369362	3.42956746952447	4.99357419774246	1.63581615421054	-0.709896880040187	3.42956746952447	4.99357419774246	0.876612171835516	-2.06320463500847	5.69261316115237	4.15727336968214	NA	NA	NA	NA	NA	NA	NA	NA	NA	NA	NA	NA	0.175764781033497	10.8365911930743	11.0061620718013
Arab_Col-0_H-VP_190815-A.csv	H+_flux	20.4666666666667	6.5530190421664	6.56430260516411	2.542986865728	4.02131573943108	1.63581615421054	0.730280842669758	5.02232588138128	6.74149386690165	3.46514326374052	5.00846256054129	1.63581615421054	-0.709896880040187	3.46514326374052	5.00846256054129	0.876612171835516	-2.06320463500847	5.68268279382826	4.15475449098417	NA	NA	NA	NA	NA	NA	NA	NA	NA	NA	NA	NA	0.521443981960066	9.89465506324826	11.4111936998588
Arab_Col-0_H-VP_190815-A.csv	H+_flux	20.5333333333333	5.47715836724365	5.48966298334777	1.79522090437318	3.69444207896954	1.64719415535474	0.985360767609307	3.74067347243673	6.76968440159247	3.45560279238077	5.02050308071129	1.64719415535474	-0.762963879410767	3.45560279238077	5.02050308071129	0.882709491677047	-2.05747233836293	5.58025779115377	4.14684454958708	NA	NA	NA	NA	NA	NA	NA	NA	NA	NA	NA	NA	0.867570366675765	7.54046410833552	11.6602407757031
Arab_Col-0_H-VP_190815-A.csv	H+_flux	20.6	4.22886801261166	4.21926149542111	0.838585950413146	3.38067554500272	1.64719415535474	1.23608048770381	2.23097474087912	6.79138313955452	3.4777906476968	5.02973677511545	1.64719415535474	-0.762963879410767	3.4777906476968	5.02973677511545	0.882709491677047	-2.05747233836293	5.52514364047664	4.1325247494151	NA	NA	NA	NA	NA	NA	NA	NA	NA	NA	NA	NA	1.21159852222171	4.13495497432244	11.7629596996551
Arab_Col-0_H-VP_190815-A.csv	H+_flux	20.6666666666667	2.83920844118802	2.8096260957091	-0.276764381060082	3.08639047676369	1.64719415535474	1.48670967601098	0.571645118242019	6.80630410796934	3.49308915401041	5.03606915072771	1.64719415535474	-0.762963879410767	3.49308915401041	5.03606915072771	0.882709491677047	-2.05747233836293	5.44400724498206	4.11118176462179	NA	NA	NA	NA	NA	NA	NA	NA	NA	NA	NA	NA	1.55470240456846	0.188429174090401	11.7086006751121
Arab_Col-0_H-VP_190815-A.csv	H+_flux	20.7333333333333	1.45125914757864	1.45326309521142	-1.36461502863074	2.81787812383644	1.64719415535474	1.73724844749271	-1.12903789186972	6.81438222330977	3.50138567492949	5.03949166792672	1.64719415535474	-0.762963879410767	3.50138567492949	5.03949166792672	0.882709491677047	-2.05747233836293	5.33796643745403	4.08280301235545	NA	NA	NA	NA	NA	NA	NA	NA	NA	NA	NA	NA	1.89646697592373	-3.67895903109594	11.4987500854981
Arab_Col-0_H-VP_190815-A.csv	H+_flux	20.8	0.402779060221292	0.454996571292953	-2.12603923620357	2.58103580749064	1.64719415535474	1.9876974393261	-2.75982086227529	6.81556834001721	3.50260468887789	5.03999385747997	1.64719415535474	-0.762963879410767	3.50260468887789	5.03999385747997	0.876612171835516	-2.06320463500847	5.28058648735947	4.04888047542436	NA	NA	NA	NA	NA	NA	NA	NA	NA	NA	NA	NA	2.23857173026733	-6.89255056204676	11.1306473221108
Arab_Col-0_H-VP_190815-A.csv	H+_flux	20.8666666666667	-0.0607228759963618	-0.0582488234808791	-2.43928637836401	2.38103755487718	1.64719415535474	2.23805783251747	-4.21417569377179	6.8098296248714	3.49670877902091	5.03756333283979	1.64719415535474	-0.762963879410767	3.49670877902091	5.03756333283979	0.876612171835516	-2.06320463500847	5.13743386868727	4.00923022219206	NA	NA	NA	NA	NA	NA	NA	NA	NA	NA	NA	NA	2.57633914469596	-8.970227486655	10.6225321950864
Arab_Col-0_H-VP_190815-A.csv	H+_flux	20.9333333333333	-0.234815098618128	-0.286425290023523	-2.508425174935	2.22199988490562	1.64719415535474	2.48833137598895	-5.39765671564561	6.79714985077896	3.48369929066289	5.03218578302266	1.64719415535474	-0.762963879410767	3.48369929066289	5.03218578302266	0.870556969258612	-2.06770327272037	5.04930808407996	3.96592621418256	NA	NA	NA	NA	NA	NA	NA	NA	NA	NA	NA	NA	2.9130172321217	-9.70511400179621	9.96428322701154
Arab_Col-0_H-VP_190815-A.csv	H+_flux	21	-0.446108295624072	-0.459862907095858	-2.56659479984878	2.10673189274737	1.64719415535474	2.73852041320247	-6.2343801631999	6.7775296079776	3.46361664471462	5.02384494616164	1.64719415535474	-0.762963879410767	3.46361664471462	5.02384494616164	0.864543593021138	-2.07104964595842	4.95427160197749	3.92016062530395	NA	NA	NA	NA	NA	NA	NA	NA	NA	NA	NA	NA	-3.03816776196518	-9.1278716542977	9.17690927955045
Arab_Col-0_H-VP_190815-A.csv	H+_flux	21.0666666666667	-0.563241905219911	-0.521306697486866	-2.55787612582354	2.03656942833155	1.64719415535474	2.98862791142327	-6.67215980474064	6.75098643161475	3.43654030062007	5.01252256374113	1.64719415535474	-0.762963879410767	3.43654030062007	5.01252256374113	0.858571754207463	-2.07331617288144	4.86195543916777	3.87466071547144	0.586421789779817	-1.63144960103914	1.0104062324454	0.589214792508835	NA	NA	NA	NA	NA	NA	NA	NA	-2.88799016775477	-8.09177650649635	8.35914486544463
Arab_Col-0_H-VP_190815-A.csv	H+_flux	21.1333333333333	-0.297887162324969	-0.277480738177954	-2.28875373625718	2.01127299807453	NA	NA	NA	NA	3.40258836705439	4.99819831544631	0.852641165897643	-2.07456726288105	4.78128038979808	3.83214693681592	0.598743758144108	-1.6111151823093	1.28304583103828	0.989513273477455	NA	NA	NA	NA	NA	NA	NA	NA	NA	NA	NA	NA	-1.64163217281276	-0.268216262318446	3.7896166184319
Arab_Col-0_H-VP_190815-A.csv	H+_flux	21.2	0.313557636317455	0.277184849288024	-1.75185820616774	2.02904305545145	NA	NA	NA	NA	3.36191686365033	4.98084973448332	0.846751543153634	-2.07486020281936	4.72017585474032	3.79520618399385	NA	NA	NA	NA	NA	NA	NA	NA	NA	NA	NA	NA	NA	NA	NA	NA	-0.776925607187967	3.15701356941807	4.42733987489261
Arab_Col-0_H-VP_190815-A.csv	H+_flux	21.2666666666667	1.03925955546265	1.00727356505068	-1.07935357888045	2.08662714392713	NA	NA	NA	NA	3.27878929061483	4.96070501816112	0.840902603005603	-2.07424596535731	4.68540212050938	3.7661441370795	NA	NA	NA	NA	NA	NA	NA	NA	NA	NA	NA	NA	NA	NA	NA	NA	-0.280651463755029	4.21148805093728	4.38297091719097
Arab_Col-0_H-VP_190815-A.csv	H+_flux	21.3333333333333	1.84173021717561	1.88387207344981	-0.295615721014847	2.17948779446087	NA	NA	NA	NA	3.22644812669222	4.93748865806389	0.835094064438334	-2.0727699446286	4.68245413631768	3.74683213245161	NA	NA	NA	NA	NA	NA	NA	NA	NA	NA	NA	NA	NA	NA	NA	NA	0.219073822779529	4.2496755791256	4.35373351051322
Arab_Col-0_H-VP_190815-A.csv	H+_flux	21.4	2.84509999377678	2.89364248013384	0.591573693686024	2.30206878644406	NA	NA	NA	NA	3.16811292031628	4.91116558534389	0.82359707767737	-2.06739019294041	4.78507424702078	3.74127259594853	NA	NA	NA	NA	NA	NA	NA	NA	NA	NA	NA	NA	NA	NA	NA	NA	0.717756881057191	3.27328007046607	4.34535286319948
Arab_Col-0_H-VP_190815-A.csv	H+_flux	21.4666666666667	3.76531201933631	3.73322440208137	1.28514883074616	2.44807557133131	NA	NA	NA	NA	3.10406671202098	4.8817013913543	0.812258373330579	-2.05899651917112	4.93528840043444	3.7489941627595	NA	NA	NA	NA	NA	NA	NA	NA	NA	NA	NA	NA	NA	NA	NA	NA	1.21618320496176	1.51286954193563	4.35699699689563
Arab_Col-0_H-VP_190815-A.csv	H+_flux	21.5333333333333	3.99882928445049	3.93488485357046	1.32419081253551	2.6106940410309	NA	NA	NA	NA	3.03462205399091	4.84905867505229	0.801075772277194	-2.04781242288153	5.14294409188316	3.77154932423238	NA	NA	NA	NA	NA	NA	NA	NA	NA	NA	NA	NA	NA	NA	NA	NA	1.71560390007235	-0.633657471769349	4.39118921045221
Arab_Col-0_H-VP_190815-A.csv	H+_flux	21.6	3.39423647499325	3.41091673867164	0.628130541794566	2.78278619687292	NA	NA	NA	NA	2.96011863400497	4.81319682391466	0.790047125397043	-2.03402385886686	5.41480129858577	3.80892705714948	NA	NA	NA	NA	NA	NA	NA	NA	NA	NA	NA	NA	NA	NA	NA	NA	2.21770363956486	-2.68117232127204	4.44844330670801
Arab_Col-0_H-VP_190815-A.csv	H+_flux	21.6666666666667	2.59120606310262	2.63759795235569	-0.319421844756843	2.95701979710834	NA	NA	NA	NA	2.88092068547733	4.77407176962398	0.77917031315753	-2.01779183352909	5.75293961852396	3.85935262647199	NA	NA	NA	NA	NA	NA	NA	NA	NA	NA	NA	NA	NA	NA	NA	NA	2.72437068024757	-4.13854536587403	4.52686834954824
Arab_Col-0_H-VP_190815-A.csv	H+_flux	21.7333333333333	2.22584836984606	2.21828689159976	-0.907677456198086	3.12596434779369	NA	NA	NA	NA	2.79741421327608	4.73163571692908	0.763135219983647	-1.98918335833795	6.23736770794549	3.92049247774676	NA	NA	NA	NA	NA	NA	NA	NA	NA	NA	NA	NA	NA	NA	NA	NA	-3.05893612571534	-4.60802752611409	4.62381371785471
Arab_Col-0_H-VP_190815-A.csv	H+_flux	21.8	2.5093009611719	2.47476172357999	-0.807520108354714	3.28228183193076	NA	NA	NA	NA	2.68062722479156	4.68604620427635	0.747430124255449	-1.95590132908202	6.78653768521058	3.98667893671152	NA	NA	NA	NA	NA	NA	NA	NA	NA	NA	NA	NA	NA	NA	NA	NA	-2.54975001070067	-3.92640888725421	4.7311027900862
Arab_Col-0_H-VP_190815-A.csv	H+_flux	21.8666666666667	3.45283266770002	3.46572629725779	0.046737909334948	3.41898838791929	NA	NA	NA	NA	2.59112408708103	4.63705370285459	0.737140032864258	-1.93138451382286	7.28208395868558	4.0512934957341	NA	NA	NA	NA	NA	NA	NA	NA	NA	NA	NA	NA	NA	NA	NA	NA	-2.01629420012952	-2.08483460770257	4.8382448615167
Arab_Col-0_H-VP_190815-A.csv	H+_flux	21.9333333333333	5.00219431459027	5.04855562128918	1.51876925384283	3.52978636744327	NA	NA	NA	NA	2.49854632797787	4.58456456478148	0.732048234723705	-1.91849697809228	7.67119781204482	4.1078562943378	NA	NA	NA	NA	NA	NA	NA	NA	NA	NA	NA	NA	NA	NA	NA	NA	-1.46309652585495	0.530366870328011	4.93402554400015
Arab_Col-0_H-VP_190815-A.csv	H+_flux	22	6.71470009640325	6.72597801112448	3.11649484565572	3.60948316546601	NA	NA	NA	NA	2.40332895990702	4.52850972946956	0.726991608202041	-1.90522554706654	8.01680643106372	4.15288995858102	NA	NA	NA	NA	NA	NA	NA	NA	NA	NA	NA	NA	NA	NA	NA	NA	-0.903855769972252	3.10012381091733	5.01163732925708
Arab_Col-0_H-VP_190815-A.csv	H+_flux	22.0666666666667	7.7534162833158	7.68988450603452	4.03553017475645	3.65435433127544	NA	NA	NA	NA	2.30591401530396	4.4688143137175	0.726991608202041	-1.90522554706654	8.19763783171465	4.18507057206798	NA	NA	NA	NA	NA	NA	NA	NA	NA	NA	NA	NA	NA	NA	NA	NA	-0.33518830987195	4.78581097320733	5.06784473014474
Arab_Col-0_H-VP_190815-A.csv	H+_flux	22.1333333333333	7.40891763350601	7.366874558733	3.7044557185423	3.66241884018796	NA	NA	NA	NA	2.20674737869482	4.40539708005376	0.726991608202041	-1.90522554706654	8.30933267519942	4.20459493677495	NA	NA	NA	NA	NA	NA	NA	NA	NA	NA	NA	NA	NA	NA	NA	NA	0.233642831108793	4.9636222274585	5.10225323967022
Arab_Col-0_H-VP_190815-A.csv	H+_flux	22.2	5.88713524340164	5.93541645865107	2.30175391968525	3.63366253896277	NA	NA	NA	NA	2.10627564185533	4.33816984585654	0.732048234723705	-1.91849697809228	8.24606807242907	4.21211080166743	NA	NA	NA	NA	NA	NA	NA	NA	NA	NA	NA	NA	NA	NA	NA	NA	0.802108234887018	3.55630115179597	5.11556091473025
Arab_Col-0_H-VP_190815-A.csv	H+_flux	22.2666666666667	4.08955231882101	4.13107289877673	0.560994079109682	3.57007881966347	NA	NA	NA	NA	2.00494301081498	4.26703682565391	0.732048234723705	-1.91849697809228	8.23054502125192	4.2093923988681	NA	NA	NA	NA	NA	NA	NA	NA	NA	NA	NA	NA	NA	NA	NA	NA	1.36812038234785	1.02874783049531	5.11074367820622
Arab_Col-0_H-VP_190815-A.csv	H+_flux	22.3333333333333	2.62447794110358	2.60027310209566	-0.875231817448314	3.4755049195398	NA	NA	NA	NA	8.05642288746979	4.19708153476281	NA	NA	NA	NA	NA	NA	NA	NA	NA	NA	NA	NA	NA	NA	NA	NA	NA	NA	NA	NA	0	0	0
Arab_Col-0_H-VP_190815-A.csv	H+_flux	22.4	1.63983749543149	1.61333678149124	-1.74198037607155	3.35531715755814	NA	NA	NA	NA	7.84097784765688	4.17650871481823	NA	NA	NA	NA	NA	NA	NA	NA	NA	NA	NA	NA	NA	NA	NA	NA	NA	NA	NA	NA	0	0	0
Arab_Col-0_H-VP_190815-A.csv	H+_flux	22.4666666666667	1.23406919150602	1.24780643915045	-1.96812647618863	3.21593291533416	NA	NA	NA	NA	7.69478649845409	4.14935642860378	NA	NA	NA	NA	NA	NA	NA	NA	NA	NA	NA	NA	NA	NA	NA	NA	NA	NA	NA	NA	0	0	0
Arab_Col-0_H-VP_190815-A.csv	H+_flux	22.5333333333333	1.4448867939218	1.48414963395525	-1.58013445418549	3.06428408813572	NA	NA	NA	NA	7.42719144528704	4.11681996607899	NA	NA	NA	NA	NA	NA	NA	NA	NA	NA	NA	NA	NA	NA	NA	NA	NA	NA	NA	NA	0	0	0
Arab_Col-0_H-VP_190815-A.csv	H+_flux	22.6	2.07102911820311	2.05795790712308	-0.849513094808208	2.90747100192636	NA	NA	NA	NA	7.14701647186714	4.07986718222044	NA	NA	NA	NA	NA	NA	NA	NA	NA	NA	NA	NA	NA	NA	NA	NA	NA	NA	NA	NA	0	0	0
Arab_Col-0_H-VP_190815-A.csv	H+_flux	22.6666666666667	2.60203144294701	2.53227673760806	-0.22025724051531	2.75253397811873	NA	NA	NA	NA	6.86198048953445	4.03966850163391	NA	NA	NA	NA	NA	NA	NA	NA	NA	NA	NA	NA	NA	NA	NA	NA	NA	NA	NA	NA	0	0	0
Arab_Col-0_H-VP_190815-A.csv	H+_flux	22.7333333333333	2.67244172733899	2.69825300840459	0.0918904004262198	2.60636260797408	NA	NA	NA	NA	6.57866313597075	3.99734960659115	NA	NA	NA	NA	NA	NA	NA	NA	NA	NA	NA	NA	NA	NA	NA	NA	NA	NA	NA	NA	0	0	0
Arab_Col-0_H-VP_190815-A.csv	H+_flux	22.8	2.55766340373884	2.66124602407301	0.185525337273325	2.47572068679562	NA	NA	NA	NA	6.30253701674428	3.95399355946533	NA	NA	NA	NA	NA	NA	NA	NA	NA	NA	NA	NA	NA	NA	NA	NA	NA	NA	NA	NA	0	0	0
Arab_Col-0_H-VP_190815-A.csv	H+_flux	22.8666666666667	2.59715469054163	2.47525932963281	0.108063633571502	2.36719569605721	NA	NA	NA	NA	6.11902461056341	3.91136257463116	NA	NA	NA	NA	NA	NA	NA	NA	NA	NA	NA	NA	NA	NA	NA	NA	NA	NA	NA	NA	0	0	0
Arab_Col-0_H-VP_190815-A.csv	H+_flux	22.9333333333333	2.09934652141555	2.09855395664451	-0.188543945992775	2.28709790263302	NA	NA	NA	NA	5.86956209167575	3.8698132103326	NA	NA	NA	NA	NA	NA	NA	NA	NA	NA	NA	NA	NA	NA	NA	NA	NA	NA	NA	NA	0	0	0
Arab_Col-0_H-VP_190815-A.csv	H+_flux	23	1.6028978478389	1.68256692334786	-0.558772443548207	2.24133936689159	NA	NA	NA	NA	5.63779064517624	3.83018320393427	NA	NA	NA	NA	NA	NA	NA	NA	NA	NA	NA	NA	NA	NA	NA	NA	NA	NA	NA	NA	0	0	0
Arab_Col-0_H-VP_190815-A.csv	H+_flux	23.0666666666667	1.47412427440213	1.4510139942505	-0.784179931468389	2.23519392571406	NA	NA	NA	NA	5.4253065283434	3.79324414487722	NA	NA	NA	NA	NA	NA	NA	NA	NA	NA	NA	NA	NA	NA	NA	NA	NA	NA	NA	NA	0	0	0
Arab_Col-0_H-VP_190815-A.csv	H+_flux	23.1333333333333	1.31251000760585	1.34060777803862	-0.932419460128497	2.27302723816173	NA	NA	NA	NA	5.23289974863707	3.75962927965803	NA	NA	NA	NA	NA	NA	NA	NA	NA	NA	NA	NA	NA	NA	NA	NA	NA	NA	NA	NA	0	0	0
Arab_Col-0_H-VP_190815-A.csv	H+_flux	23.2	1.10834504434388	1.06158116118446	-1.29645195106896	2.35803311224753	NA	NA	NA	NA	5.12613798884606	3.72989097403812	NA	NA	NA	NA	NA	NA	NA	NA	NA	NA	NA	NA	NA	NA	NA	NA	NA	NA	NA	NA	0	0	0
Arab_Col-0_H-VP_190815-A.csv	H+_flux	23.2666666666667	0.886886504956237	0.681351482907557	-1.81055229338579	2.49190377628725	NA	NA	NA	NA	4.97442470673998	3.70502022151944	NA	NA	NA	NA	NA	NA	NA	NA	NA	NA	NA	NA	NA	NA	NA	NA	NA	NA	NA	NA	0	0	0
Arab_Col-0_H-VP_190815-A.csv	H+_flux	23.3333333333333	0.679754442200647	0.978106115789803	-1.69649906921593	2.67460518499968	NA	NA	NA	NA	4.84116084613383	3.68430788187226	NA	NA	NA	NA	NA	NA	NA	NA	NA	NA	NA	NA	NA	NA	NA	NA	NA	NA	NA	NA	0	0	0
