# Supplementary material for: Oscillatory signatures underlie growth regimes in Arabidopsis pollen tubes: computational methods to estimate tip location, periodicity, and synchronization in growing cells
Source: J Exp Bot. 2017 Mar 28;68(12):3267–81. doi: 10.1093/jxb/erx032 (PMC5853864; doi:10.1093/jxb/erx032)
Supplement: supplementary_dataset_S1 [file erx032_suppl_supplementary_dataset_s1.zip › CHUKNORRIS-master/out_exs/sync/OscillationAnalysisTbl_TS_Object_1_Arab_Col-0_Track_190815-A.csv.csv]

fl.nm	var.nm	time	raw	smth	osc	trend	per	phs	amp	env	sig	pwr	per.1	phs.1	sig.1	pwr.1	per.2	phs.2	sig.2	pwr.2	per.3	phs.3	sig.3	pwr.3	per.4	phs.4	sig.4	pwr.4	per.5	phs.5	sig.5	pwr.5	phs.tot	amp.tot	env.tot
TS_Object_1_Arab_Col-0_Track_190815-A.csv	growth_rate	0	-0.0255884994364051	0.996395597662649	-0.3844081781274	1.38080377578843	NA	NA	NA	NA	3.03181526006568	3.34098070119368	NA	NA	NA	NA	NA	NA	NA	NA	NA	NA	NA	NA	NA	NA	NA	NA	NA	NA	NA	NA	0	0	0
TS_Object_1_Arab_Col-0_Track_190815-A.csv	growth_rate	0.0666666666666667	3.49245780817051	2.55927542544148	1.04956289605649	1.50971252938349	NA	NA	NA	NA	3.30738094604538	3.46648807940121	NA	NA	NA	NA	NA	NA	NA	NA	NA	NA	NA	NA	NA	NA	NA	NA	NA	NA	NA	NA	0	0	0
TS_Object_1_Arab_Col-0_Track_190815-A.csv	growth_rate	0.133333333333333	3.29172072760731	3.45250044929331	1.81845475523789	1.63404569405405	NA	NA	NA	NA	3.62791317871241	3.58170833975499	NA	NA	NA	NA	NA	NA	NA	NA	NA	NA	NA	NA	NA	NA	NA	NA	NA	NA	NA	NA	0	0	0
TS_Object_1_Arab_Col-0_Track_190815-A.csv	growth_rate	0.2	3.06978919636693	3.24329278600034	1.49197575963842	1.75131702636066	NA	NA	NA	NA	3.90229323045815	3.686890599901	NA	NA	NA	NA	NA	NA	NA	NA	NA	NA	NA	NA	NA	NA	NA	NA	NA	NA	NA	NA	0	0	0
TS_Object_1_Arab_Col-0_Track_190815-A.csv	growth_rate	0.266666666666667	2.84265211478697	2.80181795020423	0.942445555350604	1.85937239485231	NA	NA	NA	NA	4.16875711147001	3.7821857266738	NA	NA	NA	NA	NA	NA	NA	NA	NA	NA	NA	NA	NA	NA	NA	NA	NA	NA	NA	NA	0	0	0
TS_Object_1_Arab_Col-0_Track_190815-A.csv	growth_rate	0.333333333333333	2.63388900009675	2.63498944396306	0.678547646399856	1.95644179756164	NA	NA	NA	NA	4.42427629099578	3.86800989232707	NA	NA	NA	NA	NA	NA	NA	NA	NA	NA	NA	NA	NA	NA	NA	NA	NA	NA	NA	NA	0	0	0
TS_Object_1_Arab_Col-0_Track_190815-A.csv	growth_rate	0.4	2.4726327741491	2.4940778589637	0.452868135530138	2.04120972343177	NA	NA	NA	NA	4.66595757377674	3.94474159865207	NA	NA	NA	NA	NA	NA	NA	NA	NA	NA	NA	NA	NA	NA	NA	NA	NA	NA	NA	NA	0	0	0
TS_Object_1_Arab_Col-0_Track_190815-A.csv	growth_rate	0.466666666666667	2.2096430649437	2.09095671130117	-0.0218222398089356	2.11277895110817	NA	NA	NA	NA	4.89109989799575	4.01272734050605	NA	NA	NA	NA	NA	NA	NA	NA	NA	NA	NA	NA	NA	NA	NA	NA	NA	NA	NA	NA	0	0	0
TS_Object_1_Arab_Col-0_Track_190815-A.csv	growth_rate	0.533333333333333	1.39769755264467	1.48749798724318	-0.683172111555129	2.17067009879615	NA	NA	NA	NA	5.09724401885279	4.07228582989422	NA	NA	NA	NA	NA	NA	NA	NA	NA	NA	NA	NA	NA	NA	NA	NA	NA	NA	NA	NA	0	0	0
TS_Object_1_Arab_Col-0_Track_190815-A.csv	growth_rate	0.6	1.03042600020256	1.03236527611378	-1.18248384696156	2.2148491230729	NA	NA	NA	NA	5.2822142110374	4.12371121797235	NA	NA	NA	NA	NA	NA	NA	NA	NA	NA	NA	NA	NA	NA	NA	NA	NA	NA	NA	NA	0	0	0
TS_Object_1_Arab_Col-0_Track_190815-A.csv	growth_rate	0.666666666666667	1.01122188028989	1.00119983585334	-1.24442383315644	2.24562366900716	NA	NA	NA	NA	5.44415165359227	4.16727566474565	NA	NA	NA	NA	NA	NA	NA	NA	NA	NA	NA	NA	NA	NA	NA	NA	NA	NA	NA	NA	0	0	0
TS_Object_1_Arab_Col-0_Track_190815-A.csv	growth_rate	0.733333333333333	1.36648127928624	1.37199999472677	-0.89150515787063	2.26350515259479	NA	NA	NA	NA	5.58153959055423	4.20323153372184	NA	NA	NA	NA	NA	NA	NA	NA	NA	NA	NA	NA	NA	NA	NA	NA	NA	NA	NA	NA	0	0	0
TS_Object_1_Arab_Col-0_Track_190815-A.csv	growth_rate	0.8	1.95494819733064	1.94853956435452	-0.320596413505676	2.26913597785776	NA	NA	NA	NA	5.62444910703859	4.23251065072386	NA	NA	NA	NA	NA	NA	NA	NA	NA	NA	NA	NA	NA	NA	NA	NA	NA	NA	NA	NA	0	0	0
TS_Object_1_Arab_Col-0_Track_190815-A.csv	growth_rate	0.866666666666667	2.54950017602797	2.53132608545701	0.268095430643402	2.26323065481141	NA	NA	NA	NA	5.71205233491592	4.25480805153	NA	NA	NA	NA	NA	NA	NA	NA	NA	NA	NA	NA	NA	NA	NA	NA	NA	NA	NA	NA	0	0	0
TS_Object_1_Arab_Col-0_Track_190815-A.csv	growth_rate	0.933333333333333	2.99210977190915	3.00631283536402	0.759690303197879	2.24662253216413	NA	NA	NA	NA	5.77358458728278	4.27026616242827	NA	NA	NA	NA	NA	NA	NA	NA	NA	NA	NA	NA	NA	NA	NA	NA	NA	NA	NA	NA	0	0	0
TS_Object_1_Arab_Col-0_Track_190815-A.csv	growth_rate	1	3.31392172538401	3.33439838097728	1.11398947808362	2.22040890289177	NA	NA	NA	NA	5.73846245862894	4.2796804621104	NA	NA	NA	NA	NA	NA	NA	NA	NA	NA	NA	NA	NA	NA	NA	NA	NA	NA	NA	NA	0	0	0
TS_Object_1_Arab_Col-0_Track_190815-A.csv	growth_rate	1.06666666666667	3.47159471839159	3.45119858174266	1.26522017677375	2.18597840496704	NA	NA	NA	NA	5.75205552610865	4.28309382610627	NA	NA	NA	NA	NA	NA	NA	NA	NA	NA	NA	NA	NA	NA	NA	NA	NA	NA	NA	NA	0	0	0
TS_Object_1_Arab_Col-0_Track_190815-A.csv	growth_rate	1.13333333333333	3.27659721551245	3.26874851434999	1.12374413935055	2.1450043749975	NA	NA	NA	NA	5.74079811807982	4.28026754597891	NA	NA	NA	NA	NA	NA	NA	NA	NA	NA	NA	NA	NA	NA	NA	NA	NA	NA	NA	NA	0	0	0
TS_Object_1_Arab_Col-0_Track_190815-A.csv	growth_rate	1.2	2.79022374080601	2.79835046016636	0.698970929113209	2.09937953105106	NA	NA	NA	NA	5.6371201123399	4.27217853819067	NA	NA	NA	NA	NA	NA	NA	NA	NA	NA	NA	NA	NA	NA	NA	NA	NA	NA	NA	NA	0	0	0
TS_Object_1_Arab_Col-0_Track_190815-A.csv	growth_rate	1.26666666666667	2.1768542533063	2.17708147491115	0.126088808609196	2.05099266629966	0.90752583331372	1.18295087186371	1.39776389339428	3.69588366144441	5.58400058133852	4.25851932205574	0.90752583331372	-1.27861763688811	5.58400058133852	4.25851932205574	NA	NA	NA	NA	NA	NA	NA	NA	NA	NA	NA	NA	NA	NA	NA	NA	1.18295087186371	1.39776389339428	3.69588366144441
TS_Object_1_Arab_Col-0_Track_190815-A.csv	growth_rate	1.33333333333333	1.55312792389204	1.56264356703308	-0.438964579681747	2.00160814671231	0.90752583331372	1.63977056131639	-0.253010128435613	3.67109334703558	5.50934191632579	4.23910023136743	0.90752583331372	-1.27861763688811	5.50934191632579	4.23910023136743	NA	NA	NA	NA	NA	NA	NA	NA	NA	NA	NA	NA	NA	NA	NA	NA	1.63977056131639	-0.253010128435613	3.67109334703558
TS_Object_1_Arab_Col-0_Track_190815-A.csv	growth_rate	1.4	1.04591086313209	1.04447402931932	-0.908343740329971	1.95281776964656	0.913838174675099	2.09013017233969	-1.80683271824315	3.64059179200228	5.35028601931224	4.21502660313389	0.913838174675099	-1.25297145118064	5.35028601931224	4.21502660313389	NA	NA	NA	NA	NA	NA	NA	NA	NA	NA	NA	NA	NA	NA	NA	NA	2.09013017233969	-1.80683271824315	3.64059179200228
TS_Object_1_Arab_Col-0_Track_190815-A.csv	growth_rate	1.46666666666667	0.670290703075452	0.652467285338386	-1.25348100879191	1.90594829412743	0.913838174675099	2.54481906316214	-2.98085531607119	3.60375288948414	5.2425554841291	4.18568081000326	0.913838174675099	-1.25297145118064	5.2425554841291	4.18568081000326	NA	NA	NA	NA	NA	NA	NA	NA	NA	NA	NA	NA	NA	NA	NA	NA	2.54481906316214	-2.98085531607119	3.60375288948414
TS_Object_1_Arab_Col-0_Track_190815-A.csv	growth_rate	1.53333333333333	0.440108966405958	0.438425586063365	-1.42360913631285	1.86203472237333	0.913838174675099	2.99902027559905	-3.52457822583038	3.56070599351053	5.11805866264323	4.15100726845237	0.913838174675099	-1.25297145118064	5.11805866264323	4.15100726845237	NA	NA	NA	NA	NA	NA	NA	NA	NA	NA	NA	NA	NA	NA	NA	NA	2.99902027559905	-3.52457822583038	3.56070599351053
TS_Object_1_Arab_Col-0_Track_190815-A.csv	growth_rate	1.6	0.480431270324175	0.502526716681089	-1.31927239299965	1.82179910967794	0.920194421842792	-2.83898785500891	-3.35297652174077	3.51257574541421	4.91827467299501	4.11173930513949	0.920194421842792	-1.22721152100838	4.91827467299501	4.11173930513949	NA	NA	NA	NA	NA	NA	NA	NA	NA	NA	NA	NA	NA	NA	NA	NA	-2.83898785500891	-3.35297652174077	3.51257574541421
TS_Object_1_Arab_Col-0_Track_190815-A.csv	growth_rate	1.66666666666667	0.862448604894936	0.872792127586013	-0.912827702133218	1.78561982971659	0.920194421842792	-2.38649017440203	-2.51927342375994	3.45958374952398	4.77099630145466	4.06787756507147	0.920194421842792	-1.22721152100838	4.77099630145466	4.06787756507147	NA	NA	NA	NA	NA	NA	NA	NA	NA	NA	NA	NA	NA	NA	NA	NA	-2.38649017440203	-2.51927342375994	3.45958374952398
TS_Object_1_Arab_Col-0_Track_190815-A.csv	growth_rate	1.73333333333333	1.41908412200299	1.39793250814933	-0.355693539520996	1.75362604766787	0.920194421842792	-1.93427123713926	-1.20937158581367	3.40165701928629	4.61256424579099	4.01915600294074	0.920194421842792	-1.22721152100838	4.61256424579099	4.01915600294074	NA	NA	NA	NA	NA	NA	NA	NA	NA	NA	NA	NA	NA	NA	NA	NA	-1.93427123713926	-1.20937158581367	3.40165701928629
TS_Object_1_Arab_Col-0_Track_190815-A.csv	growth_rate	1.8	1.88136718618001	1.86247727268483	0.136613873743987	1.72586339893857	0.920194421842792	-1.48225463612149	0.295282237424271	3.33931287782638	4.44503932573592	3.96578317993494	0.920194421842792	-1.22721152100838	4.44503932573592	3.96578317993494	NA	NA	NA	NA	NA	NA	NA	NA	NA	NA	NA	NA	NA	NA	NA	NA	-1.48225463612149	0.295282237424271	3.33931287782638
TS_Object_1_Arab_Col-0_Track_190815-A.csv	growth_rate	1.86666666666667	2.18397564564564	2.19611790720548	0.493731463582555	1.70238644362082	0.920194421842792	-1.030354136935	1.68405921042321	3.27309897340637	4.27050917003013	3.90799508883905	0.920194421842792	-1.22721152100838	4.27050917003013	3.90799508883905	NA	NA	NA	NA	NA	NA	NA	NA	NA	NA	NA	NA	NA	NA	NA	NA	-1.030354136935	1.68405921042321	3.27309897340637
TS_Object_1_Arab_Col-0_Track_190815-A.csv	growth_rate	1.93333333333333	2.43301942625526	2.46482488215663	0.781512598641982	1.68331228351263	0.926594880205833	-0.590870042148351	2.66065150749508	3.20384285684681	4.04051232244784	3.84628740844878	0.926594880205833	-1.20137787734032	4.04051232244784	3.84628740844878	NA	NA	NA	NA	NA	NA	NA	NA	NA	NA	NA	NA	NA	NA	NA	NA	-0.590870042148351	2.66065150749508	3.20384285684681
TS_Object_1_Arab_Col-0_Track_190815-A.csv	growth_rate	2	2.67444503927632	2.66309721018291	0.994293447800365	1.66880376238051	0.926594880205833	-0.139521735830825	3.10155350607176	3.13198822128678	3.86130638135503	3.78083820702616	0.926594880205833	-1.20137787734032	3.86130638135503	3.78083820702616	NA	NA	NA	NA	NA	NA	NA	NA	NA	NA	NA	NA	NA	NA	NA	NA	-0.139521735830825	3.10155350607176	3.13198822128678
TS_Object_1_Arab_Col-0_Track_190815-A.csv	growth_rate	2.06666666666667	2.70490741585908	2.66818740975244	1.00922142407654	1.65896598567379	0.926594880205833	0.312081891145159	2.9101417573091	3.05784673973851	3.68065788445372	3.71171283340322	0.926594880205833	-1.20137787734032	3.68065788445372	3.71171283340322	NA	NA	NA	NA	NA	NA	NA	NA	NA	NA	NA	NA	NA	NA	NA	NA	0.312081891145159	2.9101417573091	3.05784673973851
TS_Object_1_Arab_Col-0_Track_190815-A.csv	growth_rate	2.13333333333333	2.42984897714935	2.44438752616575	0.79057753901903	1.65380998714451	0.926594880205833	0.764057704073749	2.153122015188	2.98202050123373	3.50038063309919	3.63926098527574	0.926594880205833	-1.20137787734032	3.50038063309919	3.63926098527574	NA	NA	NA	NA	NA	NA	NA	NA	NA	NA	NA	NA	NA	NA	NA	NA	0.764057704073749	2.153122015188	2.98202050123373
TS_Object_1_Arab_Col-0_Track_190815-A.csv	growth_rate	2.2	2.10328814978392	2.13015897579527	0.476916248575648	1.65324272721727	0.926594880205833	1.21652523364743	1.00780248364215	2.90511006742974	3.32214975305986	3.56386628267904	0.926594880205833	-1.20137787734032	3.32214975305986	3.56386628267904	NA	NA	NA	NA	NA	NA	NA	NA	NA	NA	NA	NA	NA	NA	NA	NA	1.21652523364743	1.00780248364215	2.90511006742974
TS_Object_1_Arab_Col-0_Track_190815-A.csv	growth_rate	2.26666666666667	1.85556252115531	1.85002115938681	0.192958902316667	1.65706225706763	0.926594880205833	1.6696044715256	-0.278945978846118	2.82770606647805	3.14747688742633	3.48594495929993	0.926594880205833	-1.20137787734032	3.14747688742633	3.48594495929993	NA	NA	NA	NA	NA	NA	NA	NA	NA	NA	NA	NA	NA	NA	NA	NA	1.6696044715256	-0.278945978846118	2.82770606647805
TS_Object_1_Arab_Col-0_Track_190815-A.csv	growth_rate	2.33333333333333	1.60029077827839	1.58393055648082	-0.0811040314741235	1.66503458795228	0.920194421842792	2.1384550584559	-1.47888857812455	2.75060461261456	3.01590541372639	3.40617817996841	0.920194421842792	-1.22721152100838	3.01590541372639	3.40617817996841	NA	NA	NA	NA	NA	NA	NA	NA	NA	NA	NA	NA	NA	NA	NA	NA	2.1384550584559	-1.47888857812455	2.75060461261456
TS_Object_1_Arab_Col-0_Track_190815-A.csv	growth_rate	2.4	1.31800793153771	1.30104570567874	-0.375896306998969	1.67694201267499	0.920194421842792	2.59328844744172	-2.28250095206375	2.67456655816008	2.85146603605532	3.32529084594906	0.920194421842792	-1.22721152100838	2.85146603605532	3.32529084594906	NA	NA	NA	NA	NA	NA	NA	NA	NA	NA	NA	NA	NA	NA	NA	NA	2.59328844744172	-2.28250095206375	2.67456655816008
TS_Object_1_Arab_Col-0_Track_190815-A.csv	growth_rate	2.46666666666667	1.08215534944074	1.10568838443142	-0.586912710934669	1.69260109536337	0.920194421842792	3.04899190857968	-2.58866212529182	2.59980067532561	2.6942723081486	3.24348266745786	0.920194421842792	-1.22721152100838	2.6942723081486	3.24348266745786	NA	NA	NA	NA	NA	NA	NA	NA	NA	NA	NA	NA	NA	NA	NA	NA	3.04899190857968	-2.58866212529182	2.59980067532561
TS_Object_1_Arab_Col-0_Track_190815-A.csv	growth_rate	2.53333333333333	1.10868617132688	1.13344748395013	-0.57846917593091	1.71191665987836	0.920194421842792	-2.77752379327575	-2.36114356611613	2.52675809123962	2.54500542915934	3.16125573109536	0.920194421842792	-1.22721152100838	2.54500542915934	3.16125573109536	NA	NA	NA	NA	NA	NA	NA	NA	NA	NA	NA	NA	NA	NA	NA	NA	-2.77752379327575	-2.36114356611613	2.52675809123962
TS_Object_1_Arab_Col-0_Track_190815-A.csv	growth_rate	2.6	1.37966540920299	1.35259055147599	-0.382319086001329	1.73490963747468	0.920194421842792	-2.31980329323143	-1.67220922370759	2.45583810416279	2.40414606526681	3.07911154761965	0.920194421842792	-1.22721152100838	2.40414606526681	3.07911154761965	NA	NA	NA	NA	NA	NA	NA	NA	NA	NA	NA	NA	NA	NA	NA	NA	-2.31980329323143	-1.67220922370759	2.45583810416279
TS_Object_1_Arab_Col-0_Track_190815-A.csv	growth_rate	2.66666666666667	1.62521637837136	1.60425103538735	-0.157467199020314	1.76171823440511	0.913838174675099	-1.84634087202993	-0.649549343281075	2.38742603695049	2.30087423050342	2.99759271064269	0.913838174675099	-1.25297145118064	2.30087423050342	2.99759271064269	NA	NA	NA	NA	NA	NA	NA	NA	NA	NA	NA	NA	NA	NA	NA	NA	-1.84634087202993	-0.649549343281075	2.38742603695049
TS_Object_1_Arab_Col-0_Track_190815-A.csv	growth_rate	2.73333333333333	1.79478097177304	1.81711456466662	0.0245209802116992	1.79259358445245	0.913838174675099	-1.38656205593406	0.425547097361874	2.32293373719374	2.17824472650539	2.91857663538247	0.913838174675099	-1.25297145118064	2.17824472650539	2.91857663538247	NA	NA	NA	NA	NA	NA	NA	NA	NA	NA	NA	NA	NA	NA	NA	NA	-1.38656205593406	0.425547097361874	2.32293373719374
TS_Object_1_Arab_Col-0_Track_190815-A.csv	growth_rate	2.8	2.01243579491856	2.0284925169596	0.200669072776677	1.8278234441805	0.913838174675099	-0.925624983951179	1.35989364690309	2.26145635301196	2.06447414610903	2.84118493638428	0.913838174675099	-1.25297145118064	2.06447414610903	2.84118493638428	NA	NA	NA	NA	NA	NA	NA	NA	NA	NA	NA	NA	NA	NA	NA	NA	-0.925624983951179	1.35989364690309	2.26145635301196
TS_Object_1_Arab_Col-0_Track_190815-A.csv	growth_rate	2.86666666666667	2.23791033864499	2.22062479826556	0.353023815382916	1.86760098288021	0.913838174675099	-0.463495491913107	1.97068006695868	2.20311975522153	1.95933744246975	2.76577646886491	0.913838174675099	-1.25297145118064	1.95933744246975	2.76577646886491	NA	NA	NA	NA	NA	NA	NA	NA	NA	NA	NA	NA	NA	NA	NA	NA	-0.463495491913107	1.97068006695868	2.20311975522153
TS_Object_1_Arab_Col-0_Track_190815-A.csv	growth_rate	2.93333333333333	2.31274145618451	2.30302535996235	0.391083492050262	1.91194186790961	0.90752583331372	0.0124952814619502	2.14854115226879	2.14870889125781	1.88740035537137	2.69362071019031	0.90752583331372	-1.27861763688811	1.88740035537137	2.69362071019031	NA	NA	NA	NA	NA	NA	NA	NA	NA	NA	NA	NA	NA	NA	NA	NA	0.0124952814619502	2.14854115226879	2.14870889125781
TS_Object_1_Arab_Col-0_Track_190815-A.csv	growth_rate	3	2.22408480895274	2.24083576263067	0.280192201623944	1.96064356100416	0.90752583331372	0.476599463227473	1.86438797825982	2.098212605597	1.79973206489756	2.62500237163614	0.90752583331372	-1.27861763688811	1.79973206489756	2.62500237163614	NA	NA	NA	NA	NA	NA	NA	NA	NA	NA	NA	NA	NA	NA	NA	NA	0.476599463227473	1.86438797825982	2.098212605597
TS_Object_1_Arab_Col-0_Track_190815-A.csv	growth_rate	3.06666666666667	2.10268392038135	2.08850559143279	0.07521527183296	2.01329031959715	0.90752583331372	0.941916633415149	1.20638847086982	2.05084695769701	1.71939387869308	2.55912030552102	0.90752583331372	-1.27861763688811	1.71939387869308	2.55912030552102	NA	NA	NA	NA	NA	NA	NA	NA	NA	NA	NA	NA	NA	NA	NA	NA	0.941916633415149	1.20638847086982	2.05084695769701
TS_Object_1_Arab_Col-0_Track_190815-A.csv	growth_rate	3.13333333333333	1.91791761904338	1.92720608484102	-0.142112929229092	2.0693190140673	0.901257094479097	1.41894501122955	0.303652997065678	2.00737888280453	1.66819772664153	2.49730652092533	0.901257094479097	-1.3041128374764	1.66819772664153	2.49730652092533	NA	NA	NA	NA	NA	NA	NA	NA	NA	NA	NA	NA	NA	NA	NA	NA	1.41894501122955	0.303652997065678	2.00737888280453
TS_Object_1_Arab_Col-0_Track_190815-A.csv	growth_rate	3.2	1.80408099835482	1.81402420693658	-0.314044922160008	2.12806912909364	0.901257094479097	1.88623249463801	-0.6103481102594	1.96739790028107	1.60240846236	2.43925816873892	0.901257094479097	-1.3041128374764	1.60240846236	2.43925816873892	NA	NA	NA	NA	NA	NA	NA	NA	NA	NA	NA	NA	NA	NA	NA	NA	1.88623249463801	-0.6103481102594	1.96739790028107
TS_Object_1_Arab_Col-0_Track_190815-A.csv	growth_rate	3.26666666666667	1.77866638033407	1.7585737559696	-0.430242198824601	2.18881595479115	0.895031656986579	2.36354619535316	-1.37478832951929	1.93010700971331	1.56183651933289	2.38404230535564	0.895031656986579	-1.32942301029427	1.56183651933289	2.38404230535564	NA	NA	NA	NA	NA	NA	NA	NA	NA	NA	NA	NA	NA	NA	NA	NA	2.36354619535316	-1.37478832951929	1.93010700971331
TS_Object_1_Arab_Col-0_Track_190815-A.csv	growth_rate	3.33333333333333	1.74066218187113	1.74920871578411	-0.501598113439172	2.25080682922016	0.895031656986579	2.83299215733743	-1.80712557745189	1.89672781935451	1.50828296333038	2.33370596647828	0.895031656986579	-1.32942301029427	1.50828296333038	2.33370596647828	NA	NA	NA	NA	NA	NA	NA	NA	NA	NA	NA	NA	NA	NA	NA	NA	2.83299215733743	-1.80712557745189	1.89672781935451
TS_Object_1_Arab_Col-0_Track_190815-A.csv	growth_rate	3.4	1.79660197078253	1.79858307810479	-0.514678026241927	2.31326110434359	0.895031656986579	-2.97932555788617	-1.8408103184892	1.86531390827189	1.45873584329103	2.28551750881858	0.895031656986579	-1.32942301029427	1.45873584329103	2.28551750881858	NA	NA	NA	NA	NA	NA	NA	NA	NA	NA	NA	NA	NA	NA	NA	NA	-2.97932555788617	-1.8408103184892	1.86531390827189
TS_Object_1_Arab_Col-0_Track_190815-A.csv	growth_rate	3.46666666666667	1.93929910658747	1.93324543692884	-0.442109075594432	2.37535451252018	0.888849221731947	-2.50024320261871	-1.47233486899013	1.83745765679464	1.43349237654653	2.24210264149011	0.888849221731947	-1.35451764682533	1.43349237654653	2.24210264149011	NA	NA	NA	NA	NA	NA	NA	NA	NA	NA	NA	NA	NA	NA	NA	NA	-2.50024320261871	-1.47233486899013	1.83745765679464
TS_Object_1_Arab_Col-0_Track_190815-A.csv	growth_rate	3.53333333333333	2.14977634267345	2.15929086495338	-0.276915573873369	2.43620643882374	0.882709491677047	-2.02102778754848	-0.788254521946285	1.81135506601836	1.4107811505573	2.20081938193027	0.882709491677047	-1.37937003338018	1.4107811505573	2.20081938193027	NA	NA	NA	NA	NA	NA	NA	NA	NA	NA	NA	NA	NA	NA	NA	NA	-2.02102778754848	-0.788254521946285	1.81135506601836
TS_Object_1_Arab_Col-0_Track_190815-A.csv	growth_rate	3.6	2.45424453973	2.45043855574653	-0.044417300432261	2.49485585617587	0.882709491677047	-1.54582947713868	0.0446360648796272	1.78799901064785	1.37463379460347	2.16337250953231	0.882709491677047	-1.37937003338018	1.37463379460347	2.16337250953231	NA	NA	NA	NA	NA	NA	NA	NA	NA	NA	NA	NA	NA	NA	NA	NA	-1.54582947713868	0.0446360648796272	1.78799901064785
TS_Object_1_Arab_Col-0_Track_190815-A.csv	growth_rate	3.66666666666667	2.75692274860555	2.75280402728779	0.202548543904545	2.55025548338043	0.876612171835516	-1.06441334039091	0.856923929960438	1.76679032690983	1.35930845329681	2.12894231071598	0.876612171835516	-1.40395743477181	1.35930845329681	2.12894231071598	NA	NA	NA	NA	NA	NA	NA	NA	NA	NA	NA	NA	NA	NA	NA	NA	-1.06441334039091	0.856923929960438	1.76679032690983
TS_Object_1_Arab_Col-0_Track_190815-A.csv	growth_rate	3.73333333333333	3.02706629280605	3.02062729184132	0.419325265231127	2.60130202660745	0.870556969258612	-0.582015025627762	1.45976465032904	1.74747470434194	1.34669419827437	2.09722377695447	0.870556969258612	-1.42826120148205	1.34669419827437	2.09722377695447	NA	NA	NA	NA	NA	NA	NA	NA	NA	NA	NA	NA	NA	NA	NA	NA	-0.582015025627762	1.45976465032904	1.74747470434194
TS_Object_1_Arab_Col-0_Track_190815-A.csv	growth_rate	3.8	3.2231553482801	3.24166742481887	0.594779024754486	2.64688840006168	0.864543593021138	-0.0982926454773082	1.72183347445026	1.73018478924698	1.33701095789135	2.06853289409414	0.864543593021138	-1.45226680260787	1.33701095789135	2.06853289409414	NA	NA	NA	NA	NA	NA	NA	NA	NA	NA	NA	NA	NA	NA	NA	NA	-0.0982926454773082	1.72183347445026	1.73018478924698
TS_Object_1_Arab_Col-0_Track_190815-A.csv	growth_rate	3.86666666666667	3.3802845876419	3.38484742251943	0.698855269827581	2.68599215268913	0.864543593021138	0.385762032626052	1.58907423601077	1.71511462170666	1.31382126282899	2.04329062392276	0.864543593021138	-1.45226680260787	1.31382126282899	2.04329062392276	NA	NA	NA	NA	NA	NA	NA	NA	NA	NA	NA	NA	NA	NA	NA	NA	0.385762032626052	1.58907423601077	1.71511462170666
TS_Object_1_Arab_Col-0_Track_190815-A.csv	growth_rate	3.93333333333333	3.39950187487371	3.36961813685515	0.651828200737761	2.71778993611457	0.858571754207463	0.874047183184605	1.09237442873168	1.70223927694751	1.31068250560988	2.02154832332703	0.858571754207463	-1.47596378830098	1.31068250560988	2.02154832332703	NA	NA	NA	NA	NA	NA	NA	NA	NA	NA	NA	NA	NA	NA	NA	NA	0.874047183184605	1.09237442873168	1.70223927694751
TS_Object_1_Arab_Col-0_Track_190815-A.csv	growth_rate	4	3.16091029942164	3.1679473986197	0.426200252671656	2.7417471459451	0.852641165897643	1.3646353510557	0.346242834575283	1.69143427310423	1.31061841234909	2.0031748670651	0.852641165897643	-1.49934568646423	1.31061841234909	2.0031748670651	NA	NA	NA	NA	NA	NA	NA	NA	NA	NA	NA	NA	NA	NA	NA	NA	1.3646353510557	0.346242834575283	1.69143427310423
TS_Object_1_Arab_Col-0_Track_190815-A.csv	growth_rate	4.06666666666667	2.86059861626465	2.87919104142171	0.121525005126481	2.75766603629214	0.840902603005603	1.85688279549015	-0.474942446669784	1.68299988908419	1.33095558781026	1.98875079623818	0.840902603005603	-1.54515718449454	1.33095558781026	1.98875079623818	NA	NA	NA	NA	NA	NA	NA	NA	NA	NA	NA	NA	NA	NA	NA	NA	1.85688279549015	-0.474942446669784	1.68299988908419
TS_Object_1_Arab_Col-0_Track_190815-A.csv	growth_rate	4.13333333333333	2.63138094614692	2.62622870588585	-0.139451703845641	2.76568040972826	0.835094064438334	2.35242925479241	-1.18119559448596	1.67678820281624	1.33804676985943	1.9780815767041	0.835094064438334	-1.56759198998988	1.33804676985943	1.9780815767041	NA	NA	NA	NA	NA	NA	NA	NA	NA	NA	NA	NA	NA	NA	NA	NA	2.35242925479241	-1.18119559448596	1.67678820281624
TS_Object_1_Arab_Col-0_Track_190815-A.csv	growth_rate	4.2	2.4548765058579	2.44709778510588	-0.319091018333563	2.76618880343613	0.829325648377722	2.85126439478607	-1.60267934646034	1.67268112243658	1.34853976363623	1.97100550955375	0.829325648377722	-1.58972154298582	1.34853976363623	1.97100550955375	NA	NA	NA	NA	NA	NA	NA	NA	NA	NA	NA	NA	NA	NA	NA	NA	2.85126439478607	-1.60267934646034	1.67268112243658
TS_Object_1_Arab_Col-0_Track_190815-A.csv	growth_rate	4.26666666666667	2.34085716912347	2.33924558466648	-0.420516332854617	2.75976191751778	0.82359707767737	-2.92956977035324	-1.63311490347397	1.67052254070361	1.36228413749719	1.96727953182934	0.82359707767737	-1.61155580375765	1.36228413749719	1.96727953182934	NA	NA	NA	NA	NA	NA	NA	NA	NA	NA	NA	NA	NA	NA	NA	NA	-2.92956977035324	-1.63311490347397	1.67052254070361
TS_Object_1_Arab_Col-0_Track_190815-A.csv	growth_rate	4.33333333333333	2.31902730802312	2.3261614425029	-0.420891102828414	2.74705254532807	0.817908077105269	-2.42352437050336	-1.25771749809013	1.67010240756326	1.37904271162885	1.96655377061917	0.817908077105269	-1.63310702634809	1.37904271162885	1.96655377061917	NA	NA	NA	NA	NA	NA	NA	NA	NA	NA	NA	NA	NA	NA	NA	NA	-2.42352437050336	-1.25771749809013	1.67010240756326
TS_Object_1_Arab_Col-0_Track_190815-A.csv	growth_rate	4.4	2.42632049754189	2.42801833249836	-0.300703339790375	2.7287216722856	0.806647694910493	-1.91731453304418	-0.567625495781657	1.6713299659238	1.41671119925524	1.96867381045943	0.806647694910493	-1.67541837907423	1.41671119925524	1.96867381045943	NA	NA	NA	NA	NA	NA	NA	NA	NA	NA	NA	NA	NA	NA	NA	NA	-1.91731453304418	-0.567625495781657	1.6713299659238
TS_Object_1_Arab_Col-0_Track_190815-A.csv	growth_rate	4.46666666666667	2.62194338124624	2.61534718688664	-0.0900600606782582	2.70540724756188	0.801075772277194	-1.40354867927951	0.278649261425142	1.67388043929089	1.43927092218214	1.97307360066197	0.801075772277194	-1.69621071538734	1.43927092218214	1.97307360066197	NA	NA	NA	NA	NA	NA	NA	NA	NA	NA	NA	NA	NA	NA	NA	NA	-1.40354867927951	0.278649261425142	1.67388043929089
TS_Object_1_Arab_Col-0_Track_190815-A.csv	growth_rate	4.53333333333333	2.8322471768094	2.82995154347375	0.152216936482813	2.67773460698803	0.795542337724909	-0.885769277854304	1.06107047481802	1.67706749932315	1.46330249363224	1.97856214560412	0.795542337724909	-1.71678351432192	1.46330249363224	1.97856214560412	NA	NA	NA	NA	NA	NA	NA	NA	NA	NA	NA	NA	NA	NA	NA	NA	-0.885769277854304	1.06107047481802	1.67706749932315
TS_Object_1_Arab_Col-0_Track_190815-A.csv	growth_rate	4.6	3.01559943795795	3.02370379021684	0.377355928180809	2.64634786203319	0.790047125397043	-0.364023980795653	1.57032433215164	1.68044074831945	1.48806289376712	1.98435998242492	0.790047125397043	-1.7371540017945	1.48806289376712	1.98435998242492	NA	NA	NA	NA	NA	NA	NA	NA	NA	NA	NA	NA	NA	NA	NA	NA	-0.364023980795653	1.57032433215164	1.68044074831945
TS_Object_1_Arab_Col-0_Track_190815-A.csv	growth_rate	4.66666666666667	3.13468542858129	3.14140986779538	0.529456217931545	2.61195364986099	0.784589871273407	0.161585180344136	1.66157861723491	1.68350885366516	1.51269010400452	1.98962324985545	0.784589871273407	-1.75733899693054	1.51269010400452	1.98962324985545	NA	NA	NA	NA	NA	NA	NA	NA	NA	NA	NA	NA	NA	NA	NA	NA	0.161585180344136	1.66157861723491	1.68350885366516
TS_Object_1_Arab_Col-0_Track_190815-A.csv	growth_rate	4.73333333333333	3.11182755358195	3.09802502275883	0.522672765869183	2.57535225688674	0.784589871273407	0.693382226792027	1.29654615891038	1.68582137260083	1.51684871245706	1.99358398970613	0.784589871273407	-1.75733899693054	1.51684871245706	1.99358398970613	NA	NA	NA	NA	NA	NA	NA	NA	NA	NA	NA	NA	NA	NA	NA	NA	0.693382226792027	1.29654615891038	1.68582137260083
TS_Object_1_Arab_Col-0_Track_190815-A.csv	growth_rate	4.8	2.83943552193512	2.83742995780534	0.299995495225573	2.53743446257674	0.77917031315753	1.2256641104598	0.570898522061048	1.68744580912361	1.53930771671071	1.9963629770446	0.77917031315753	-1.77735443200672	1.53930771671071	1.9963629770446	NA	NA	NA	NA	NA	NA	NA	NA	NA	NA	NA	NA	NA	NA	NA	NA	1.2256641104598	0.570898522061048	1.68744580912361
TS_Object_1_Arab_Col-0_Track_190815-A.csv	growth_rate	4.86666666666667	2.40303002323066	2.40993715187526	-0.089205526395619	2.49914267826771	0.773788190664068	1.76111667363844	-0.319209638836865	1.68739117328687	1.55900032582481	1.99626955285712	0.773788190664068	-1.79721487719768	1.55900032582481	1.99626955285712	NA	NA	NA	NA	NA	NA	NA	NA	NA	NA	NA	NA	NA	NA	NA	NA	1.76111667363844	-0.319209638836865	1.68739117328687
TS_Object_1_Arab_Col-0_Track_190815-A.csv	growth_rate	4.93333333333333	1.95617747630203	1.95419720460127	-0.507194281182413	2.46139148578038	0.773788190664068	2.29994419178252	-1.12346505286409	1.68629096083533	1.55696799044806	1.99438760780016	0.773788190664068	-1.79721487719768	1.55696799044806	1.99438760780016	NA	NA	NA	NA	NA	NA	NA	NA	NA	NA	NA	NA	NA	NA	NA	NA	2.29994419178252	-1.12346505286409	1.68629096083533
TS_Object_1_Arab_Col-0_Track_190815-A.csv	growth_rate	5	1.62512706165472	1.62134920794891	-0.803611643676158	2.42496085162166	0.773788190664068	2.83990366916779	-1.60756229213901	1.6836004256193	1.55200356212889	1.98978019207882	0.773788190664068	-1.79721487719768	1.55200356212889	1.98978019207882	NA	NA	NA	NA	NA	NA	NA	NA	NA	NA	NA	NA	NA	NA	NA	NA	2.83990366916779	-1.60756229213901	1.6836004256193
TS_Object_1_Arab_Col-0_Track_190815-A.csv	growth_rate	5.06666666666667	1.52738678634304	1.52928348134261	-0.861110549936939	2.39039403127613	0.773788190664068	-2.90250962067089	-1.63186843677764	1.67964504665837	1.54471970656473	1.98299340438855	0.773788190664068	-1.79721487719768	1.54471970656473	1.98299340438855	NA	NA	NA	NA	NA	NA	NA	NA	NA	NA	NA	NA	NA	NA	NA	NA	-2.90250962067089	-1.63186843677764	1.67964504665837
TS_Object_1_Arab_Col-0_Track_190815-A.csv	growth_rate	5.13333333333333	1.71794027287109	1.72702291082786	-0.630905352157327	2.35792826298185	0.773788190664068	-2.36124700704667	-1.19019267539304	1.67474635156691	1.53572247694574	1.97456585101096	0.773788190664068	-1.79721487719768	1.53572247694574	1.97456585101096	NA	NA	NA	NA	NA	NA	NA	NA	NA	NA	NA	NA	NA	NA	NA	NA	-2.36124700704667	-1.19019267539304	1.67474635156691
TS_Object_1_Arab_Col-0_Track_190815-A.csv	growth_rate	5.2	2.13476638923595	2.13989548286743	-0.187590406564014	2.32748588942826	0.773788190664068	-1.8198128404306	-0.411377992359855	1.66920853721635	1.52558304878872	1.96500904193855	0.773788190664068	-1.79721487719768	1.52558304878872	1.96500904193855	NA	NA	NA	NA	NA	NA	NA	NA	NA	NA	NA	NA	NA	NA	NA	NA	-1.8198128404306	-0.411377992359855	1.66920853721635
TS_Object_1_Arab_Col-0_Track_190815-A.csv	growth_rate	5.26666666666667	2.56650869003028	2.56170933786364	0.262968672743832	2.29874066511679	0.773788190664068	-1.27851618848529	0.479258958122495	1.66330579571182	1.5148124350629	1.95478749274026	0.773788190664068	-1.79721487719768	1.5148124350629	1.95478749274026	NA	NA	NA	NA	NA	NA	NA	NA	NA	NA	NA	NA	NA	NA	NA	NA	-1.27851618848529	0.479258958122495	1.66330579571182
TS_Object_1_Arab_Col-0_Track_190815-A.csv	growth_rate	5.33333333333333	2.79464118476631	2.77094318122343	0.499701845265549	2.27124133595501	0.773788190664068	-0.737647656507573	1.22646776160076	1.65727090767301	1.50384014212288	1.94429954030359	0.773788190664068	-1.79721487719768	1.50384014212288	1.94429954030359	NA	NA	NA	NA	NA	NA	NA	NA	NA	NA	NA	NA	NA	NA	NA	NA	-0.737647656507573	1.22646776160076	1.65727090767301
TS_Object_1_Arab_Col-0_Track_190815-A.csv	growth_rate	5.4	2.69452285692813	2.70222664224373	0.457670351078983	2.24455629116197	0.77917031315753	-0.199864304962636	1.61842931777456	1.65130089400601	1.47407034460502	1.93388668669151	0.77917031315753	-1.77735443200672	1.47407034460502	1.93388668669151	NA	NA	NA	NA	NA	NA	NA	NA	NA	NA	NA	NA	NA	NA	NA	NA	-0.199864304962636	1.61842931777456	1.65130089400601
TS_Object_1_Arab_Col-0_Track_190815-A.csv	growth_rate	5.46666666666667	2.45527763592196	2.47519587033784	0.256795346344195	2.21840052399087	0.77917031315753	0.339308305275717	1.55243765219902	1.64630133995248	1.46515793139003	1.92513749639569	0.77917031315753	-1.77735443200672	1.46515793139003	1.92513749639569	NA	NA	NA	NA	NA	NA	NA	NA	NA	NA	NA	NA	NA	NA	NA	NA	0.339308305275717	1.55243765219902	1.64630133995248
TS_Object_1_Arab_Col-0_Track_190815-A.csv	growth_rate	5.53333333333333	2.25933436356118	2.24629517603438	0.0535852433618375	2.19270993266971	0.77917031315753	0.877435923001904	1.04918242839092	1.6415911855406	1.45678613736391	1.91687041222822	0.77917031315753	-1.77735443200672	1.45678613736391	1.91687041222822	NA	NA	NA	NA	NA	NA	NA	NA	NA	NA	NA	NA	NA	NA	NA	NA	0.877435923001904	1.04918242839092	1.6415911855406
TS_Object_1_Arab_Col-0_Track_190815-A.csv	growth_rate	5.6	2.08208435998344	2.08918187719034	-0.0784778009218685	2.16765967810928	0.77917031315753	1.41437964392244	0.255029514311001	1.63711708112807	1.44885611033097	1.90899563749391	0.77917031315753	-1.77735443200672	1.44885611033097	1.90899563749391	NA	NA	NA	NA	NA	NA	NA	NA	NA	NA	NA	NA	NA	NA	NA	NA	1.41437964392244	0.255029514311001	1.63711708112807
TS_Object_1_Arab_Col-0_Track_190815-A.csv	growth_rate	5.66666666666667	2.00442680255941	2.00326380020956	-0.140375676904644	2.14363947711117	0.784589871273407	1.94773205900296	-0.601148733255204	1.63323211133927	1.4236884984973	1.90214030926447	0.784589871273407	-1.75733899693054	1.4236884984973	1.90214030926447	NA	NA	NA	NA	NA	NA	NA	NA	NA	NA	NA	NA	NA	NA	NA	NA	1.94773205900296	-0.601148733255204	1.63323211133927
TS_Object_1_Arab_Col-0_Track_190815-A.csv	growth_rate	5.73333333333333	1.97949927099586	1.96584252821211	-0.15534892743708	2.12119145564609	0.784589871273407	2.48209494606066	-1.2878579165534	1.62958086856798	1.41733003697066	1.89568252934207	0.784589871273407	-1.75733899693054	1.41733003697066	1.89568252934207	NA	NA	NA	NA	NA	NA	NA	NA	NA	NA	NA	NA	NA	NA	NA	NA	2.48209494606066	-1.2878579165534	1.62958086856798
TS_Object_1_Arab_Col-0_Track_190815-A.csv	growth_rate	5.8	1.961244886982	1.97399645629061	-0.126936169525567	2.10093262581304	NA	NA	NA	NA	0.358189122999634	1.90163016712692	0.784589871273407	-1.75733899693054	1.41027954881513	1.8884879538044	NA	NA	NA	NA	NA	NA	NA	NA	NA	NA	NA	NA	NA	NA	NA	NA	3.01518503026782	-1.61255291433348	1.62552265193802
TS_Object_1_Arab_Col-0_Track_190815-A.csv	growth_rate	5.86666666666667	2.02822711339226	2.03786142231294	-0.0456249888847599	2.08348641119457	NA	NA	NA	NA	0.371030562863637	1.95244666965565	0.784589871273407	-1.75733899693054	1.40198969343142	1.87998253212395	NA	NA	NA	NA	NA	NA	NA	NA	NA	NA	NA	NA	NA	NA	NA	NA	-2.73609932448548	-1.48930901939835	1.62073806553702
TS_Object_1_Arab_Col-0_Track_190815-A.csv	growth_rate	5.93333333333333	2.15133007994606	2.13356313703349	0.0641219414502697	2.06944119558016	NA	NA	NA	NA	0.388401822053284	2.00299197679801	0.790047125397043	-1.7371540017945	1.37427385467865	1.86959400034785	NA	NA	NA	NA	NA	NA	NA	NA	NA	NA	NA	NA	NA	NA	NA	NA	-2.20798050999614	-0.960767652904821	1.61491326725605
TS_Object_1_Arab_Col-0_Track_190815-A.csv	growth_rate	6	2.24910331036901	2.23521650072726	0.175861154296092	2.05935534642822	NA	NA	NA	NA	0.40236512694936	2.05394728006759	0.790047125397043	-1.7371540017945	1.36239412824969	1.85706860072475	NA	NA	NA	NA	NA	NA	NA	NA	NA	NA	NA	NA	NA	NA	NA	NA	-1.67832129606127	-0.172558393323065	1.60791816657773
TS_Object_1_Arab_Col-0_Track_190815-A.csv	growth_rate	6.06666666666667	2.36970597495102	2.39217293251893	0.338369705139413	2.05380322737671	NA	NA	NA	NA	0.421478747157279	2.10538894753165	0.790047125397043	-1.7371540017945	1.34727408853377	1.84096785998676	NA	NA	NA	NA	NA	NA	NA	NA	NA	NA	NA	NA	NA	NA	NA	NA	-1.14940452472233	0.654028469574627	1.59897082276066
TS_Object_1_Arab_Col-0_Track_190815-A.csv	growth_rate	6.13333333333333	2.62969973253766	2.65155019297319	0.59811541390576	2.05343477906471	NA	NA	NA	NA	0.441482383919325	2.15672606041393	0.790047125397043	-1.7371540017945	1.32841455363335	1.8206299121088	NA	NA	NA	NA	NA	NA	NA	NA	NA	NA	NA	NA	NA	NA	NA	NA	-0.620994872559127	1.29130889942025	1.58773995146424
TS_Object_1_Arab_Col-0_Track_190815-A.csv	growth_rate	6.2	2.91464235599133	2.89659844915743	0.837576360111854	2.05902208904285	NA	NA	NA	NA	0.462448341822644	2.20805799310768	0.790047125397043	-1.7371540017945	1.30542995535795	1.79544952835778	NA	NA	NA	NA	NA	NA	NA	NA	NA	NA	NA	NA	NA	NA	NA	NA	-0.0928421886559662	1.56716568717951	1.57394425761155
TS_Object_1_Arab_Col-0_Track_190815-A.csv	growth_rate	6.26666666666667	2.93091406779772	2.9048501472792	0.833384346311415	2.07146580096497	NA	NA	NA	NA	0.479305638896931	2.25971168889075	0.784589871273407	-1.75733899693054	1.29452253422589	1.76492686752113	NA	NA	NA	NA	NA	NA	NA	NA	NA	NA	NA	NA	NA	NA	NA	NA	0.440576479319265	1.40866156691755	1.55738228090417
TS_Object_1_Arab_Col-0_Track_190815-A.csv	growth_rate	6.33333333333333	2.60455828002549	2.60644567521487	0.514706126503038	2.09173954870887	NA	NA	NA	NA	0.502191677714506	2.31135433538723	0.784589871273407	-1.75733899693054	1.26295145249726	1.72930597194076	NA	NA	NA	NA	NA	NA	NA	NA	NA	NA	NA	NA	NA	NA	NA	NA	0.969759235877408	0.869891152704891	1.53827417906538
TS_Object_1_Arab_Col-0_Track_190815-A.csv	growth_rate	6.4	2.13718849200325	2.16934395064535	0.0485670638617284	2.12077688678047	NA	NA	NA	NA	0.526096458757926	2.3627492333697	0.784589871273407	-1.75733899693054	1.22707462130925	1.68772977391116	NA	NA	NA	NA	NA	NA	NA	NA	NA	NA	NA	NA	NA	NA	NA	NA	1.49948194726741	0.108040064847522	1.51626778809931
TS_Object_1_Arab_Col-0_Track_190815-A.csv	growth_rate	6.46666666666667	1.78743652041041	1.78832486270916	-0.371002962759216	2.15932782546501	NA	NA	NA	NA	0.551016351529069	2.41377833594041	0.784589871273407	-1.75733899693054	1.18712721554912	1.63998133465242	NA	NA	NA	NA	NA	NA	NA	NA	NA	NA	NA	NA	NA	NA	NA	NA	2.02990880844174	-0.66091015065953	1.49138253386302
TS_Object_1_Arab_Col-0_Track_190815-A.csv	growth_rate	6.53333333333333	1.53378437079496	1.50916762325382	-0.698654254154981	2.20782187740526	NA	NA	NA	NA	0.576919851227117	2.46427144068341	0.784589871273407	-1.75733899693054	1.14352379507466	1.58599317500286	NA	NA	NA	NA	NA	NA	NA	NA	NA	NA	NA	NA	NA	NA	NA	NA	2.5611436742195	-1.22400097825452	1.46373691204196
TS_Object_1_Arab_Col-0_Track_190815-A.csv	growth_rate	6.6	1.33455479507484	1.32519327601609	-0.941080519462789	2.26627379547525	NA	NA	NA	NA	0.603745338884819	2.51401442205093	0.77917031315753	-1.77735443200672	1.11128726480604	1.52631311105432	NA	NA	NA	NA	NA	NA	NA	NA	NA	NA	NA	NA	NA	NA	NA	NA	3.10295489556804	-1.43270252238971	1.43377261186197
TS_Object_1_Arab_Col-0_Track_190815-A.csv	growth_rate	6.66666666666667	1.29435550341353	1.31724009139012	-1.01700100038043	2.33424109176693	NA	NA	NA	NA	0.63139959119517	2.5627581452944	0.77917031315753	-1.77735443200672	1.06190904932483	1.46074152037802	NA	NA	NA	NA	NA	NA	NA	NA	NA	NA	NA	NA	NA	NA	NA	NA	-2.64621101215284	-1.23307214591326	1.40155702433583
TS_Object_1_Arab_Col-0_Track_190815-A.csv	growth_rate	6.73333333333333	1.55376195765578	1.56676770805165	-0.844059794508072	2.41082750255612	NA	NA	NA	NA	0.659757092104766	2.61022750684248	0.77917031315753	-1.77735443200672	1.01052996781861	1.38919341954424	NA	NA	NA	NA	NA	NA	NA	NA	NA	NA	NA	NA	NA	NA	NA	NA	-2.11156223843656	-0.703840330897234	1.36723041215202
TS_Object_1_Arab_Col-0_Track_190815-A.csv	growth_rate	6.8	1.99884971125152	1.98841489332154	-0.506317873105584	2.49473276642358	NA	NA	NA	NA	0.688660174752167	2.65613011716624	NA	NA	NA	NA	NA	NA	NA	NA	NA	NA	NA	NA	NA	NA	NA	NA	NA	NA	NA	NA	0	0	0
TS_Object_1_Arab_Col-0_Track_190815-A.csv	growth_rate	6.86666666666667	2.39256331925995	2.37238261401054	-0.211956982519616	2.58433959652668	NA	NA	NA	NA	0.710080358726798	2.70032017032661	NA	NA	NA	NA	NA	NA	NA	NA	NA	NA	NA	NA	NA	NA	NA	NA	NA	NA	NA	NA	0	0	0
TS_Object_1_Arab_Col-0_Track_190815-A.csv	growth_rate	6.93333333333333	2.59909486304093	2.59735578933892	-0.080464892192724	2.67782068152823	NA	NA	NA	NA	0.739412046565434	2.74271970511261	NA	NA	NA	NA	NA	NA	NA	NA	NA	NA	NA	NA	NA	NA	NA	NA	NA	NA	NA	NA	0	0	0
TS_Object_1_Arab_Col-0_Track_190815-A.csv	growth_rate	7	2.69905159745954	2.72121036779536	-0.0520323477080076	2.77324271549997	NA	NA	NA	NA	0.768728089898173	2.7827761935992	NA	NA	NA	NA	NA	NA	NA	NA	NA	NA	NA	NA	NA	NA	NA	NA	NA	NA	NA	NA	0	0	0
TS_Object_1_Arab_Col-0_Track_190815-A.csv	growth_rate	7.06666666666667	2.82809736092756	2.83893398562696	-0.0297059670556067	2.86863995267914	NA	NA	NA	NA	0.788979303888046	2.82029026369627	NA	NA	NA	NA	NA	NA	NA	NA	NA	NA	NA	NA	NA	NA	NA	NA	NA	NA	NA	NA	0	0	0
TS_Object_1_Arab_Col-0_Track_190815-A.csv	growth_rate	7.13333333333333	2.96327804927071	2.93849161455114	-0.0235603332909818	2.96205194783863	NA	NA	NA	NA	0.817660653536418	2.85572542748861	NA	NA	NA	NA	NA	NA	NA	NA	NA	NA	NA	NA	NA	NA	NA	NA	NA	NA	NA	NA	0	0	0
TS_Object_1_Arab_Col-0_Track_190815-A.csv	growth_rate	7.2	2.97787384514618	2.97123229527502	-0.0803120192461179	3.05154431451758	NA	NA	NA	NA	0.845634631265153	2.88813721315061	NA	NA	NA	NA	NA	NA	NA	NA	NA	NA	NA	NA	NA	NA	NA	NA	NA	NA	NA	NA	0	0	0
TS_Object_1_Arab_Col-0_Track_190815-A.csv	growth_rate	7.26666666666667	2.97478523195375	2.98971854589563	-0.145512246372909	3.13523079226492	NA	NA	NA	NA	0.863480405940735	2.91826619310049	NA	NA	NA	NA	NA	NA	NA	NA	NA	NA	NA	NA	NA	NA	NA	NA	NA	NA	NA	NA	0	0	0
TS_Object_1_Arab_Col-0_Track_190815-A.csv	growth_rate	7.33333333333333	3.11139054386391	3.11285411479208	-0.0984564556567922	3.21131057044519	NA	NA	NA	NA	0.889648002415536	2.9451764598081	NA	NA	NA	NA	NA	NA	NA	NA	NA	NA	NA	NA	NA	NA	NA	NA	NA	NA	NA	NA	0	0	0
TS_Object_1_Arab_Col-0_Track_190815-A.csv	growth_rate	7.4	3.39018327565734	3.39064562596666	0.112513046587934	3.278132579375	NA	NA	NA	NA	0.904974627658021	2.96981917128206	NA	NA	NA	NA	NA	NA	NA	NA	NA	NA	NA	NA	NA	NA	NA	NA	NA	NA	NA	NA	0	0	0
TS_Object_1_Arab_Col-0_Track_190815-A.csv	growth_rate	7.46666666666667	3.76116852189418	3.76162110872757	0.427336827563905	3.33428428115992	NA	NA	NA	NA	0.918506871462507	2.9912323410274	NA	NA	NA	NA	NA	NA	NA	NA	NA	NA	NA	NA	NA	NA	NA	NA	NA	NA	NA	NA	0	0	0
TS_Object_1_Arab_Col-0_Track_190815-A.csv	growth_rate	7.53333333333333	4.12075094020446	4.11159747046572	0.732908921303282	3.37868854915873	NA	NA	NA	NA	0.941015690466803	3.00995959885346	NA	NA	NA	NA	NA	NA	NA	NA	NA	NA	NA	NA	NA	NA	NA	NA	NA	NA	NA	NA	0	0	0
TS_Object_1_Arab_Col-0_Track_190815-A.csv	growth_rate	7.6	4.34934207114293	4.35050746897348	0.939821652956885	3.41068581601295	NA	NA	NA	NA	0.951457785324877	3.02588046807125	NA	NA	NA	NA	NA	NA	NA	NA	NA	NA	NA	NA	NA	NA	NA	NA	NA	NA	NA	NA	0	0	0
TS_Object_1_Arab_Col-0_Track_190815-A.csv	growth_rate	7.66666666666667	4.43334358389933	4.44447046886686	1.01439070976643	3.43007975909684	NA	NA	NA	NA	0.959903364678693	3.03862999450059	NA	NA	NA	NA	NA	NA	NA	NA	NA	NA	NA	NA	NA	NA	NA	NA	NA	NA	NA	NA	0	0	0
TS_Object_1_Arab_Col-0_Track_190815-A.csv	growth_rate	7.73333333333333	4.38617750240104	4.38335484659364	0.946213225423531	3.43714162116654	NA	NA	NA	NA	0.977679690434054	3.04886200530892	NA	NA	NA	NA	NA	NA	NA	NA	NA	NA	NA	NA	NA	NA	NA	NA	NA	NA	NA	NA	0	0	0
TS_Object_1_Arab_Col-0_Track_190815-A.csv	growth_rate	7.8	4.18024926628425	4.16498138706256	0.732398277574746	3.43258310948424	NA	NA	NA	NA	0.982661270880131	3.05619431842922	NA	NA	NA	NA	NA	NA	NA	NA	NA	NA	NA	NA	NA	NA	NA	NA	NA	NA	NA	NA	0	0	0
TS_Object_1_Arab_Col-0_Track_190815-A.csv	growth_rate	7.86666666666667	3.84636292625174	3.8486898722846	0.431183963524342	3.41750590875664	NA	NA	NA	NA	0.985549332922419	3.06042821064435	NA	NA	NA	NA	NA	NA	NA	NA	NA	NA	NA	NA	NA	NA	NA	NA	NA	NA	NA	NA	0	0	0
TS_Object_1_Arab_Col-0_Track_190815-A.csv	growth_rate	7.93333333333333	3.54270130125161	3.55988887510957	0.16655883730363	3.39333003780222	NA	NA	NA	NA	0.997883469658318	3.06209146979084	NA	NA	NA	NA	NA	NA	NA	NA	NA	NA	NA	NA	NA	NA	NA	NA	NA	NA	NA	NA	0	0	0
TS_Object_1_Arab_Col-0_Track_190815-A.csv	growth_rate	8	3.38262132676471	3.37888650608826	0.0171810733890445	3.36170543269539	NA	NA	NA	NA	0.997172952906227	3.06106387074507	NA	NA	NA	NA	NA	NA	NA	NA	NA	NA	NA	NA	NA	NA	NA	NA	NA	NA	NA	NA	0	0	0
TS_Object_1_Arab_Col-0_Track_190815-A.csv	growth_rate	8.06666666666667	3.26484758212018	3.26177365416627	-0.0626477090648989	3.32442136322721	NA	NA	NA	NA	0.994386642073657	3.05702703503762	NA	NA	NA	NA	NA	NA	NA	NA	NA	NA	NA	NA	NA	NA	NA	NA	NA	NA	NA	NA	0	0	0
TS_Object_1_Arab_Col-0_Track_190815-A.csv	growth_rate	8.13333333333333	3.08402091417196	3.09086507621222	-0.192467871793663	3.28333294800179	1.50525782379721	2.21646522428075	-1.46307019704265	2.43142828326907	1.00101210267657	3.05028871080687	1.50525782379721	-1.03765870505819	1.00101210267657	3.05028871080687	NA	NA	NA	NA	NA	NA	NA	NA	NA	NA	NA	NA	NA	NA	NA	NA	2.21646522428075	-1.46307019704265	2.43142828326907
TS_Object_1_Arab_Col-0_Track_190815-A.csv	growth_rate	8.2	2.79962029045595	2.77856115473164	-0.461749061306046	3.24031021603346	NA	NA	NA	NA	0.994748044227528	3.04123235626409	0.901257094479097	-1.3041128374764	1.03212581889648	1.80463507340987	NA	NA	NA	NA	NA	NA	NA	NA	NA	NA	NA	NA	NA	NA	NA	NA	2.48921679430523	-1.2547128989325	1.57896284174169
TS_Object_1_Arab_Col-0_Track_190815-A.csv	growth_rate	8.26666666666667	2.35501163904104	2.35634964899954	-0.840847329709343	3.19719697870457	NA	NA	NA	NA	0.986537629268901	3.02927527919292	0.895031656986579	-1.32942301029427	1.08928403234334	1.86417904172409	NA	NA	NA	NA	NA	NA	NA	NA	NA	NA	NA	NA	NA	NA	NA	NA	2.93869348678847	-1.5788199941072	1.61188543118955
TS_Object_1_Arab_Col-0_Track_190815-A.csv	growth_rate	8.33333333333333	1.96448791196212	1.98381794531557	-1.17194400192535	3.15576194723654	NA	NA	NA	NA	0.987660090034229	3.01455836256332	0.895031656986579	-1.32942301029427	1.12940707341438	1.91636442583437	NA	NA	NA	NA	NA	NA	NA	NA	NA	NA	NA	NA	NA	NA	NA	NA	-2.88145990165289	-1.58608306946581	1.64130333885255
TS_Object_1_Arab_Col-0_Track_190815-A.csv	growth_rate	8.4	1.83240391647126	1.8279684767953	-1.28966315490595	3.11763163169688	NA	NA	NA	NA	0.9763350772378	2.99792011297613	0.888849221731947	-1.35451764682533	1.1807059215841	1.9622180867184	NA	NA	NA	NA	NA	NA	NA	NA	NA	NA	NA	NA	NA	NA	NA	NA	-2.42736830735298	-1.26003716401534	1.6675947402018
TS_Object_1_Arab_Col-0_Track_190815-A.csv	growth_rate	8.46666666666667	1.95173551917412	1.94406269337744	-1.14014547457983	3.08420816795297	NA	NA	NA	NA	0.963289392244285	2.97851302758093	0.888849221731947	-1.35451764682533	1.21521281572288	2.00377739908527	NA	NA	NA	NA	NA	NA	NA	NA	NA	NA	NA	NA	NA	NA	NA	NA	-1.96003679908973	-0.642009359161772	1.69178751814136
TS_Object_1_Arab_Col-0_Track_190815-A.csv	growth_rate	8.53333333333333	2.28934330627158	2.29122759172489	-0.765357468107326	3.05658505982805	NA	NA	NA	NA	0.959560341295106	2.9565216865701	0.882709491677047	-1.37937003338018	1.26399220595892	2.04231274435098	NA	NA	NA	NA	NA	NA	NA	NA	NA	NA	NA	NA	NA	NA	NA	NA	-1.50008124133038	0.121142356350301	1.71453345544041
TS_Object_1_Arab_Col-0_Track_190815-A.csv	growth_rate	8.6	2.78076065808011	2.78761565176506	-0.247863435157612	3.03547908691868	NA	NA	NA	NA	0.943964475325423	2.9328807213709	0.876612171835516	-1.40395743477181	1.31278883856903	2.07870432025284	NA	NA	NA	NA	NA	NA	NA	NA	NA	NA	NA	NA	NA	NA	NA	NA	-1.03688337000311	0.883610081931466	1.73629470900395
TS_Object_1_Arab_Col-0_Track_190815-A.csv	growth_rate	8.66666666666667	3.29765520865135	3.30269838563455	0.281499867064467	3.02119851856623	NA	NA	NA	NA	0.926944193542793	2.9066306387565	0.870556969258612	-1.42826120148205	1.36269320528878	2.11426228265893	NA	NA	NA	NA	NA	NA	NA	NA	NA	NA	NA	NA	NA	NA	NA	NA	-0.570385331644894	1.47954831288588	1.75782423781537
TS_Object_1_Arab_Col-0_Track_190815-A.csv	growth_rate	8.73333333333333	3.67475045409822	3.66245741049263	0.648799914955952	3.01365749553292	NA	NA	NA	NA	0.91938254531317	2.87838007791912	0.870556969258612	-1.42826120148205	1.39686496672135	2.1499940540333	NA	NA	NA	NA	NA	NA	NA	NA	NA	NA	NA	NA	NA	NA	NA	NA	-0.0905785889208174	1.77243204807645	1.779727929574
TS_Object_1_Arab_Col-0_Track_190815-A.csv	growth_rate	8.8	3.75289935592997	3.74446809175074	0.732035282692378	3.01243280905466	NA	NA	NA	NA	0.900514564558198	2.84846441128414	0.864543593021138	-1.45226680260787	1.45151383721568	2.18707992973274	NA	NA	NA	NA	NA	NA	NA	NA	NA	NA	NA	NA	NA	NA	NA	NA	0.382584727432323	1.67241658902852	1.80275038280072
TS_Object_1_Arab_Col-0_Track_190815-A.csv	growth_rate	8.86666666666667	3.58230159886949	3.58317430285699	0.566328211540341	3.01684609131293	NA	NA	NA	NA	0.88055715629382	2.81613145272928	0.858571754207463	-1.47596378830098	1.50929345651378	2.22510340873513	NA	NA	NA	NA	NA	NA	NA	NA	NA	NA	NA	NA	NA	NA	NA	NA	0.858893850878239	1.19331465835005	1.82666412851207
TS_Object_1_Arab_Col-0_Track_190815-A.csv	growth_rate	8.93333333333333	3.32130159334656	3.34191512960756	0.315866819327889	3.02604831027589	NA	NA	NA	NA	0.870429986097174	2.78297233227089	0.852641165897643	-1.49934568646423	1.57027213262762	2.26394176618066	NA	NA	NA	NA	NA	NA	NA	NA	NA	NA	NA	NA	NA	NA	NA	NA	1.3381774984871	0.426801078380379	1.85141788853475
TS_Object_1_Arab_Col-0_Track_190815-A.csv	growth_rate	9	3.15824553048958	3.15722607545007	0.118129447518618	3.03909662792757	NA	NA	NA	NA	0.84938956480292	2.74767045886774	0.852641165897643	-1.49934568646423	1.61454125363823	2.30405146640754	NA	NA	NA	NA	NA	NA	NA	NA	NA	NA	NA	NA	NA	NA	NA	NA	1.82964866246056	-0.480543632276585	1.87733409251898
TS_Object_1_Arab_Col-0_Track_190815-A.csv	growth_rate	9.06666666666667	3.06344819439357	3.04704635308327	-0.00797596155406305	3.05502231463334	NA	NA	NA	NA	0.837871241165574	2.71146491370777	0.846751543153634	-1.52240983915399	1.68244036277062	2.34516853469594	NA	NA	NA	NA	NA	NA	NA	NA	NA	NA	NA	NA	NA	NA	NA	NA	2.31388657850878	-1.28837102140485	1.90427779138153
TS_Object_1_Arab_Col-0_Track_190815-A.csv	growth_rate	9.13333333333333	2.98462709587966	2.98556520688754	-0.0873156272407611	3.07288083412423	NA	NA	NA	NA	0.816280171647692	2.6738007702081	0.846751543153634	-1.52240983915399	1.732354534693	2.38734738272924	NA	NA	NA	NA	NA	NA	NA	NA	NA	NA	NA	NA	NA	NA	NA	NA	2.80898720020805	-1.82641809157847	1.93231912236685
TS_Object_1_Arab_Col-0_Track_190815-A.csv	growth_rate	9.2	2.98128261057866	2.99111143915033	-0.100661542650416	3.09177298179662	NA	NA	NA	NA	0.804033145137407	2.6354470085914	0.846751543153634	-1.52240983915399	1.78445742159776	2.43009864604916	NA	NA	NA	NA	NA	NA	NA	NA	NA	NA	NA	NA	NA	NA	NA	NA	-2.97808056134052	-1.93500373965963	1.96116239902092
TS_Object_1_Arab_Col-0_Track_190815-A.csv	growth_rate	9.26666666666667	3.09763087833511	3.09396659979947	-0.0168699119202114	3.11083651171556	NA	NA	NA	NA	0.782395705439745	2.59609048426087	0.846751543153634	-1.52240983915399	1.83918343026735	2.47367854153693	NA	NA	NA	NA	NA	NA	NA	NA	NA	NA	NA	NA	NA	NA	NA	NA	-2.48136156223935	-1.57259864348326	1.99100791212536
TS_Object_1_Arab_Col-0_Track_190815-A.csv	growth_rate	9.33333333333333	3.27924188755418	3.27821557810663	0.148994333458692	3.12922124464389	NA	NA	NA	NA	0.770065885699458	2.55659336974972	0.846751543153634	-1.52240983915399	1.8967561597355	2.51814739086151	NA	NA	NA	NA	NA	NA	NA	NA	NA	NA	NA	NA	NA	NA	NA	NA	-1.98444679394916	-0.812724216648828	2.02193045892869
TS_Object_1_Arab_Col-0_Track_190815-A.csv	growth_rate	9.4	3.48930674081856	3.49119774363278	0.345122108806531	3.14607563482232	0.846751543153634	-1.48771469278201	0.170442242103882	2.05386525423182	1.95714485114189	2.56336370384248	0.846751543153634	-1.52240983915399	1.95714485114189	2.56336370384248	NA	NA	NA	NA	NA	NA	NA	NA	NA	NA	NA	NA	NA	NA	NA	NA	-1.48771469278201	0.170442242103882	2.05386525423182
TS_Object_1_Arab_Col-0_Track_190815-A.csv	growth_rate	9.46666666666667	3.6707981526344	3.67108151729014	0.510509275659635	3.16057224162672	0.846751543153634	-0.991500945356116	1.14227845531994	2.08660330216354	2.02003481496461	2.60899332576514	0.846751543153634	-1.52240983915399	2.02003481496461	2.60899332576514	NA	NA	NA	NA	NA	NA	NA	NA	NA	NA	NA	NA	NA	NA	NA	NA	-0.991500945356116	1.14227845531994	2.08660330216354
TS_Object_1_Arab_Col-0_Track_190815-A.csv	growth_rate	9.53333333333333	3.76210990621314	3.75857136664229	0.586599244673452	3.17197212196515	0.846751543153634	-0.496086321236162	1.86425889138283	2.11979569717997	2.08481290362356	2.65453108634608	0.846751543153634	-1.52240983915399	2.08481290362356	2.65453108634608	NA	NA	NA	NA	NA	NA	NA	NA	NA	NA	NA	NA	NA	NA	NA	NA	-0.496086321236162	1.86425889138283	2.11979569717997
TS_Object_1_Arab_Col-0_Track_190815-A.csv	growth_rate	9.6	3.71523801826947	3.71626808158664	0.536557794028187	3.17971028755479	0.846751543153634	-0.00168870346110229	2.15296247034491	2.15296554017096	2.1505682567892	2.6993310896066	0.846751543153634	-1.52240983915399	2.1505682567892	2.6993310896066	NA	NA	NA	NA	NA	NA	NA	NA	NA	NA	NA	NA	NA	NA	NA	NA	-0.00168870346110229	2.15296247034491	2.15296554017096
TS_Object_1_Arab_Col-0_Track_190815-A.csv	growth_rate	9.66666666666667	3.53849102418701	3.54249849399601	0.359021090098962	3.18347740389332	0.846751543153634	0.491540439967291	1.92677439473208	2.18552568435801	2.21610790660571	2.74264129869023	0.846751543153634	-1.52240983915399	2.21610790660571	2.74264129869023	NA	NA	NA	NA	NA	NA	NA	NA	NA	NA	NA	NA	NA	NA	NA	NA	0.491540439967291	1.92677439473208	2.18552568435801
TS_Object_1_Arab_Col-0_Track_190815-A.csv	growth_rate	9.73333333333333	3.26778908528581	3.26232347480564	0.0790558322201406	3.18326764258163	0.852641165897643	0.989368292557308	1.21757438850165	2.21692418281419	2.25147792825611	2.78379949692721	0.852641165897643	-1.49934568646423	2.25147792825611	2.78379949692721	NA	NA	NA	NA	NA	NA	NA	NA	NA	NA	NA	NA	NA	NA	NA	NA	0.989368292557308	1.21757438850165	2.21692418281419
TS_Object_1_Arab_Col-0_Track_190815-A.csv	growth_rate	9.8	2.91859578314694	2.92053000819066	-0.258849042258736	3.17937905044535	0.852641165897643	1.47940134213056	0.205069710011727	2.2469009861085	2.31277765053291	2.82255373479039	0.852641165897643	-1.49934568646423	2.31277765053291	2.82255373479039	NA	NA	NA	NA	NA	NA	NA	NA	NA	NA	NA	NA	NA	NA	NA	NA	1.47940134213056	0.205069710011727	2.2469009861085
TS_Object_1_Arab_Col-0_Track_190815-A.csv	growth_rate	9.86666666666667	2.58597223428853	2.58431735262246	-0.588049778665341	3.17236713128359	0.852641165897643	1.96808795729934	-0.879867775305232	2.27401645271277	2.36893539681518	2.85716601765174	0.852641165897643	-1.49934568646423	2.36893539681518	2.85716601765174	NA	NA	NA	NA	NA	NA	NA	NA	NA	NA	NA	NA	NA	NA	NA	NA	1.96808795729934	-0.879867775305232	2.27401645271277
TS_Object_1_Arab_Col-0_Track_190815-A.csv	growth_rate	9.93333333333333	2.32938833692907	2.33188836244259	-0.831072347658966	3.16296071009724	0.852641165897643	2.45550621976925	-1.7775976366578	2.29743554509464	2.41797988828785	2.88672940716452	0.852641165897643	-1.49934568646423	2.41797988828785	2.88672940716452	NA	NA	NA	NA	NA	NA	NA	NA	NA	NA	NA	NA	NA	NA	NA	NA	2.45550621976925	-1.7775976366578	2.29743554509464
TS_Object_1_Arab_Col-0_Track_190815-A.csv	growth_rate	10	2.20854751793814	2.21734638552583	-0.934615875376496	3.15196226089795	0.852641165897643	2.94177576063326	-2.27024749854718	2.31633577232363	2.45792734203281	2.91036943155754	0.852641165897643	-1.49934568646423	2.45792734203281	2.91036943155754	NA	NA	NA	NA	NA	NA	NA	NA	NA	NA	NA	NA	NA	NA	NA	NA	2.94177576063326	-2.27024749854718	2.31633577232363
TS_Object_1_Arab_Col-0_Track_190815-A.csv	growth_rate	10.0666666666667	2.25484533366148	2.2432988499395	-0.896850954547669	3.1401498044828	0.852641165897643	-2.85613550666872	-2.23564406636086	2.32992926227452	2.48686084136356	2.92725294237725	0.852641165897643	-1.49934568646423	2.48686084136356	2.92725294237725	NA	NA	NA	NA	NA	NA	NA	NA	NA	NA	NA	NA	NA	NA	NA	NA	-2.85613550666872	-2.23564406636086	2.32992926227452
TS_Object_1_Arab_Col-0_Track_190815-A.csv	growth_rate	10.1333333333333	2.41010219940074	2.39658535210878	-0.731603538601275	3.12818889070579	0.858571754207463	-2.37142265740428	-1.6779678754393	2.33767878430872	2.47187189339518	2.9368340444486	0.858571754207463	-1.47596378830098	2.47187189339518	2.9368340444486	NA	NA	NA	NA	NA	NA	NA	NA	NA	NA	NA	NA	NA	NA	NA	NA	-2.37142265740428	-1.6779678754393	2.33767878430872
TS_Object_1_Arab_Col-0_Track_190815-A.csv	growth_rate	10.2	2.68893210562504	2.70650605878299	-0.410065956566775	3.11657201534566	0.858571754207463	-1.88891462477749	-0.73146473737612	2.33859307814244	2.47380582820674	2.93796233402236	0.858571754207463	-1.47596378830098	2.47380582820674	2.93796233402236	NA	NA	NA	NA	NA	NA	NA	NA	NA	NA	NA	NA	NA	NA	NA	NA	-1.88891462477749	-0.73146473737612	2.33859307814244
TS_Object_1_Arab_Col-0_Track_190815-A.csv	growth_rate	10.2666666666667	3.17826365011149	3.19249147509006	0.0868853101030899	3.10560616498306	0.858571754207463	-1.40690496118957	0.380493629106393	2.33204688936145	2.45997585924711	2.92987422589095	0.858571754207463	-1.47596378830098	2.45997585924711	2.92987422589095	NA	NA	NA	NA	NA	NA	NA	NA	NA	NA	NA	NA	NA	NA	NA	NA	-1.40690496118957	0.380493629106393	2.33204688936145
TS_Object_1_Arab_Col-0_Track_190815-A.csv	growth_rate	10.3333333333333	3.7549847545464	3.74428770392822	0.648832843099943	3.09545486082455	0.852641165897643	-0.921104077553912	1.4021071791573	2.31775709448931	2.46094467525059	2.91213938702729	0.852641165897643	-1.49934568646423	2.46094467525059	2.91213938702729	NA	NA	NA	NA	NA	NA	NA	NA	NA	NA	NA	NA	NA	NA	NA	NA	-0.921104077553912	1.4021071791573	2.31775709448931
TS_Object_1_Arab_Col-0_Track_190815-A.csv	growth_rate	10.4	4.16070083565296	4.14708451911291	1.06085930369967	3.08622521540963	0.852641165897643	-0.437739632145545	2.07906437838443	2.29550240887293	2.41391246801251	2.88430052505633	0.852641165897643	-1.49934568646423	2.41391246801251	2.88430052505633	NA	NA	NA	NA	NA	NA	NA	NA	NA	NA	NA	NA	NA	NA	NA	NA	-0.437739632145545	2.07906437838443	2.29550240887293
TS_Object_1_Arab_Col-0_Track_190815-A.csv	growth_rate	10.4666666666667	4.25323979403913	4.25455279072347	1.17648685234058	3.07806593837931	0.852641165897643	0.0459675649229661	2.26253184280206	2.26492433331471	2.35003000600233	2.84560633998278	0.852641165897643	-1.49934568646423	2.35003000600233	2.84560633998278	NA	NA	NA	NA	NA	NA	NA	NA	NA	NA	NA	NA	NA	NA	NA	NA	0.0459675649229661	2.26253184280206	2.26492433331471
TS_Object_1_Arab_Col-0_Track_190815-A.csv	growth_rate	10.5333333333333	4.07981641575185	4.08490999805065	1.0136820268779	3.07122797116911	0.846751543153634	0.539080712708886	1.91047702532512	2.22619368152452	2.29934937586752	2.79583886174379	0.846751543153634	-1.52240983915399	2.29934937586752	2.79583886174379	NA	NA	NA	NA	NA	NA	NA	NA	NA	NA	NA	NA	NA	NA	NA	NA	0.539080712708886	1.91047702532512	2.22619368152452
TS_Object_1_Arab_Col-0_Track_190815-A.csv	growth_rate	10.6	3.73182920118956	3.74540818942093	0.679340254232764	3.06606793518437	0.846751543153634	1.02617859221212	1.12946931679495	2.18005901015092	2.20503543221831	2.73541500627544	0.846751543153634	-1.52240983915399	2.20503543221831	2.73541500627544	NA	NA	NA	NA	NA	NA	NA	NA	NA	NA	NA	NA	NA	NA	NA	NA	1.02617859221212	1.12946931679495	2.18005901015092
TS_Object_1_Arab_Col-0_Track_190815-A.csv	growth_rate	10.6666666666667	3.33023059757681	3.31881721752531	0.255817339507821	3.06299987801351	0.840902603005603	1.5265503083989	0.0940789386001683	2.12696295786808	2.12576495078908	2.66427044957234	0.840902603005603	-1.54515718449454	2.12576495078908	2.66427044957234	NA	NA	NA	NA	NA	NA	NA	NA	NA	NA	NA	NA	NA	NA	NA	NA	1.5265503083989	0.0940789386001683	2.12696295786808
TS_Object_1_Arab_Col-0_Track_190815-A.csv	growth_rate	10.7333333333333	2.87257026584962	2.86023529471616	-0.202176683102701	3.06241197781473	0.835094064438334	2.03176684863922	-0.919793977091278	2.06780061955599	2.03484904454486	2.58287480412892	0.835094064438334	-1.56759198998988	2.03484904454486	2.58287480412892	NA	NA	NA	NA	NA	NA	NA	NA	NA	NA	NA	NA	NA	NA	NA	NA	2.03176684863922	-0.919793977091278	2.06780061955599
TS_Object_1_Arab_Col-0_Track_190815-A.csv	growth_rate	10.8	2.45560857059468	2.46685638574528	-0.597722691869286	3.06457907761032	0.829325648377722	2.54217110613948	-1.6544646173863	2.00380352450032	1.93529742135122	2.49216274780591	0.829325648377722	-1.58972154298582	1.93529742135122	2.49216274780591	NA	NA	NA	NA	NA	NA	NA	NA	NA	NA	NA	NA	NA	NA	NA	NA	2.54217110613948	-1.6544646173863	2.00380352450032
TS_Object_1_Arab_Col-0_Track_190815-A.csv	growth_rate	10.8666666666667	2.24841913275293	2.25936341949357	-0.810230113322186	3.06959353281146	0.82359707767737	3.05807741483751	-1.92950528993252	1.93625385302409	1.83015389137234	2.39321685284138	0.82359707767737	-1.61155580375765	1.83015389137234	2.39321685284138	NA	NA	NA	NA	NA	NA	NA	NA	NA	NA	NA	NA	NA	NA	NA	NA	3.05807741483751	-1.92950528993252	1.93625385302409
TS_Object_1_Arab_Col-0_Track_190815-A.csv	growth_rate	10.9333333333333	2.28329996198318	2.27562286367555	-0.801704613539232	3.07732747721049	0.812258373330579	-2.68822109132417	-1.6779116012931	1.8664709439429	1.74447725049778	2.28730673273614	0.812258373330579	-1.65438935191946	1.74447725049778	2.28730673273614	NA	NA	NA	NA	NA	NA	NA	NA	NA	NA	NA	NA	NA	NA	NA	NA	-2.68822109132417	-1.6779116012931	1.8664709439429
TS_Object_1_Arab_Col-0_Track_190815-A.csv	growth_rate	11	2.45743812168223	2.44926160197974	-0.638178281940057	3.08743988391558	0.806647694910493	-2.15997394777865	-0.998180980392394	1.7963315130207	1.63655236053647	2.17678788116444	0.806647694910493	-1.67541837907423	1.63655236053647	2.17678788116444	NA	NA	NA	NA	NA	NA	NA	NA	NA	NA	NA	NA	NA	NA	NA	NA	-2.15997394777865	-0.998180980392394	1.7963315130207
TS_Object_1_Arab_Col-0_Track_190815-A.csv	growth_rate	11.0666666666667	2.69443059092691	2.6985068344707	-0.400923558089416	3.09943039255603	0.801075772277194	-1.62588386431188	-0.0950627599193053	1.72654036452196	1.5312537136831	2.06244875932277	0.801075772277194	-1.69621071538734	1.5312537136831	2.06244875932277	NA	NA	NA	NA	NA	NA	NA	NA	NA	NA	NA	NA	NA	NA	NA	NA	-1.62588386431188	-0.0950627599193053	1.72654036452196
TS_Object_1_Arab_Col-0_Track_190815-A.csv	growth_rate	11.1333333333333	2.97678226279612	2.97877169601807	-0.133960441605771	3.11273213761988	0.795542337724909	-1.08603100821732	0.772740776934297	1.65823941349805	1.43063054780338	1.94598526401457	0.795542337724909	-1.71678351432192	1.43063054780338	1.94598526401457	NA	NA	NA	NA	NA	NA	NA	NA	NA	NA	NA	NA	NA	NA	NA	NA	-1.08603100821732	0.772740776934297	1.65823941349805
TS_Object_1_Arab_Col-0_Track_190815-A.csv	growth_rate	11.2	3.23994548283127	3.24770851314053	0.120877350097176	3.12683116303947	0.790047125397043	-0.54066068590834	1.36532853490745	1.59246349545022	1.33633040711591	1.82920123606215	0.790047125397043	-1.7371540017945	1.33633040711591	1.82920123606215	NA	NA	NA	NA	NA	NA	NA	NA	NA	NA	NA	NA	NA	NA	NA	NA	-0.54066068590834	1.36532853490745	1.59246349545022
TS_Object_1_Arab_Col-0_Track_190815-A.csv	growth_rate	11.2666666666667	3.43605455138993	3.43051633703565	0.289132694075728	3.14138364295605	NA	NA	NA	NA	0.553515777093733	1.72434237706336	0.784589871273407	-1.75733899693054	1.2495600117492	1.7139269789451	NA	NA	NA	NA	NA	NA	NA	NA	NA	NA	NA	NA	NA	NA	NA	NA	0.00979376534297846	1.53002368023879	1.53009706145449
TS_Object_1_Arab_Col-0_Track_190815-A.csv	growth_rate	11.3333333333333	3.47912154086407	3.46318917846573	0.306899786128409	3.1562893923334	NA	NA	NA	NA	0.526998538689693	1.67077176372806	0.77917031315753	-1.77735443200672	1.17106938660926	1.60190787225651	NA	NA	NA	NA	NA	NA	NA	NA	NA	NA	NA	NA	NA	NA	NA	NA	0.564699921550916	1.24332947572716	1.471832625393
TS_Object_1_Arab_Col-0_Track_190815-A.csv	growth_rate	11.4	3.35818891858673	3.37119450202545	0.199499403147568	3.17169509887387	NA	NA	NA	NA	0.500503439062407	1.6135791933979	0.773788190664068	-1.79721487719768	1.10116232178934	1.49467547483964	NA	NA	NA	NA	NA	NA	NA	NA	NA	NA	NA	NA	NA	NA	NA	NA	1.12323273284129	0.613727919894248	1.41813750046853
TS_Object_1_Arab_Col-0_Track_190815-A.csv	growth_rate	11.4666666666667	3.24522168437875	3.25495847311125	0.0670365930039217	3.18792188010318	NA	NA	NA	NA	0.474328559647006	1.55328354432579	0.773788190664068	-1.79721487719768	1.0265675434488	1.39347687660806	NA	NA	NA	NA	NA	NA	NA	NA	NA	NA	NA	NA	NA	NA	NA	NA	1.67107031565433	-0.137071348679052	1.3692616182685
TS_Object_1_Arab_Col-0_Track_190815-A.csv	growth_rate	11.5333333333333	3.19636572478771	3.18619206306876	-0.0191474650079566	3.20533952807246	NA	NA	NA	NA	0.448740708086792	1.49044729897685	NA	NA	NA	NA	NA	NA	NA	NA	NA	NA	NA	NA	NA	NA	NA	NA	NA	NA	NA	NA	0	0	0
TS_Object_1_Arab_Col-0_Track_190815-A.csv	growth_rate	11.6	3.18163179468729	3.17590413160364	-0.0483335291311212	3.22423766073042	NA	NA	NA	NA	0.423972008671175	1.42567314668539	NA	NA	NA	NA	NA	NA	NA	NA	NA	NA	NA	NA	NA	NA	NA	NA	NA	NA	NA	NA	0	0	0
TS_Object_1_Arab_Col-0_Track_190815-A.csv	growth_rate	11.6666666666667	3.2244716423744	3.23197508133104	-0.0127557453574018	3.2447308266841	NA	NA	NA	NA	0.400216794329346	1.35959483913563	NA	NA	NA	NA	NA	NA	NA	NA	NA	NA	NA	NA	NA	NA	NA	NA	NA	NA	NA	NA	0	0	0
TS_Object_1_Arab_Col-0_Track_190815-A.csv	growth_rate	11.7333333333333	3.35814290878864	3.36430228888356	0.0975871320399062	3.26671515683935	NA	NA	NA	NA	0.377629156599904	1.2928620379801	NA	NA	NA	NA	NA	NA	NA	NA	NA	NA	NA	NA	NA	NA	NA	NA	NA	NA	NA	NA	0	0	0
TS_Object_1_Arab_Col-0_Track_190815-A.csv	growth_rate	11.8	3.54330344536874	3.53505094816999	0.245163965321572	3.2898869828442	NA	NA	NA	NA	0.352196621465517	1.22633822506364	NA	NA	NA	NA	NA	NA	NA	NA	NA	NA	NA	NA	NA	NA	NA	NA	NA	NA	NA	NA	0	0	0
TS_Object_1_Arab_Col-0_Track_190815-A.csv	growth_rate	11.8666666666667	3.67036891404894	3.66958502848747	0.355770242999925	3.31381478548342	NA	NA	NA	NA	0.332650709832617	1.16095106341161	NA	NA	NA	NA	NA	NA	NA	NA	NA	NA	NA	NA	NA	NA	NA	NA	NA	NA	NA	NA	0	0	0
TS_Object_1_Arab_Col-0_Track_190815-A.csv	growth_rate	11.9333333333333	3.72032669827087	3.7198795532255	0.381834600199122	3.33804495302234	NA	NA	NA	NA	0.314453079020441	1.09674179091897	NA	NA	NA	NA	NA	NA	NA	NA	NA	NA	NA	NA	NA	NA	NA	NA	NA	NA	NA	NA	0	0	0
TS_Object_1_Arab_Col-0_Track_190815-A.csv	growth_rate	12	3.68265764265198	3.68641810675207	0.324201099600164	3.3622170071479	NA	NA	NA	NA	0.297583154753135	1.03411188148391	NA	NA	NA	NA	NA	NA	NA	NA	NA	NA	NA	NA	NA	NA	NA	NA	NA	NA	NA	NA	0	0	0
TS_Object_1_Arab_Col-0_Track_190815-A.csv	growth_rate	12.0666666666667	3.58350159782617	3.58650909516434	0.200355043890501	3.3861540512698	NA	NA	NA	NA	0.803783261887639	1.00363931903819	NA	NA	NA	NA	NA	NA	NA	NA	NA	NA	NA	NA	NA	NA	NA	NA	NA	NA	NA	NA	0	0	0
TS_Object_1_Arab_Col-0_Track_190815-A.csv	growth_rate	12.1333333333333	3.43595163326086	3.42955126278145	0.0196564757351197	3.40989478704218	NA	NA	NA	NA	0.813312055948077	1.02064178376336	NA	NA	NA	NA	NA	NA	NA	NA	NA	NA	NA	NA	NA	NA	NA	NA	NA	NA	NA	NA	0	0	0
TS_Object_1_Arab_Col-0_Track_190815-A.csv	growth_rate	12.2	3.23838066187972	3.23512436928729	-0.19852693638433	3.43365130566733	NA	NA	NA	NA	0.827642962573111	1.04584132103407	NA	NA	NA	NA	NA	NA	NA	NA	NA	NA	NA	NA	NA	NA	NA	NA	NA	NA	NA	NA	0	0	0
TS_Object_1_Arab_Col-0_Track_190815-A.csv	growth_rate	12.2666666666667	3.05494561856193	3.05921837886888	-0.398478372115562	3.45769675098002	NA	NA	NA	NA	0.845993270382058	1.07747897143577	NA	NA	NA	NA	NA	NA	NA	NA	NA	NA	NA	NA	NA	NA	NA	NA	NA	NA	NA	NA	0	0	0
TS_Object_1_Arab_Col-0_Track_190815-A.csv	growth_rate	12.3333333333333	2.96007394892848	2.96796256318294	-0.514246406557188	3.48220896973559	NA	NA	NA	NA	0.867587353978082	1.11384180856946	NA	NA	NA	NA	NA	NA	NA	NA	NA	NA	NA	NA	NA	NA	NA	NA	NA	NA	NA	NA	0	0	0
TS_Object_1_Arab_Col-0_Track_190815-A.csv	growth_rate	12.4	2.97459640496669	2.97457549239385	-0.532547477115602	3.50712296950485	NA	NA	NA	NA	0.891665945584208	1.15333610322867	NA	NA	NA	NA	NA	NA	NA	NA	NA	NA	NA	NA	NA	NA	NA	NA	NA	NA	NA	NA	0	0	0
TS_Object_1_Arab_Col-0_Track_190815-A.csv	growth_rate	12.4666666666667	3.05044973632533	3.03522697177434	-0.496816076131883	3.53204304790163	NA	NA	NA	NA	0.917496841162474	1.19453597517214	NA	NA	NA	NA	NA	NA	NA	NA	NA	NA	NA	NA	NA	NA	NA	NA	NA	NA	NA	NA	0	0	0
TS_Object_1_Arab_Col-0_Track_190815-A.csv	growth_rate	12.5333333333333	3.13207769060563	3.13014000393516	-0.426104345475647	3.55624434940627	NA	NA	NA	NA	0.957774937500777	1.23806555318152	NA	NA	NA	NA	NA	NA	NA	NA	NA	NA	NA	NA	NA	NA	NA	NA	NA	NA	NA	NA	0	0	0
TS_Object_1_Arab_Col-0_Track_190815-A.csv	growth_rate	12.6	3.29322596531654	3.30804778785655	-0.270720837099062	3.57876862495117	NA	NA	NA	NA	0.987084164578759	1.28155197127866	NA	NA	NA	NA	NA	NA	NA	NA	NA	NA	NA	NA	NA	NA	NA	NA	NA	NA	NA	NA	0	0	0
TS_Object_1_Arab_Col-0_Track_190815-A.csv	growth_rate	12.6666666666667	3.59704796473869	3.60275308543173	0.00416816354765884	3.59858492187971	0.752628911898607	-0.917616552931383	0.812700900072398	1.33730661577189	1.03060720757032	1.32534119793711	0.752628911898607	-1.87532508108364	1.03060720757032	1.32534119793711	NA	NA	NA	NA	NA	NA	NA	NA	NA	NA	NA	NA	NA	NA	NA	NA	-0.917616552931383	0.812700900072398	1.33730661577189
TS_Object_1_Arab_Col-0_Track_190815-A.csv	growth_rate	12.7333333333333	3.94130632483126	3.93513748510498	0.320364380441129	3.61477310465954	0.752628911898607	-0.361624700419806	1.26991647269328	1.35773004100376	1.06232656973448	1.36907394388702	0.752628911898607	-1.87532508108364	1.06232656973448	1.36907394388702	NA	NA	NA	NA	NA	NA	NA	NA	NA	NA	NA	NA	NA	NA	NA	NA	-0.361624700419806	1.26991647269328	1.35773004100376
TS_Object_1_Arab_Col-0_Track_190815-A.csv	growth_rate	12.8	4.16646265397799	4.15500329443116	0.528316449272482	3.62668684515438	0.747430124255449	0.187746987987824	1.35444100382612	1.37866800053599	1.10945465651875	1.41323079455659	0.747430124255449	-1.89455023267386	1.10945465651875	1.41323079455659	NA	NA	NA	NA	NA	NA	NA	NA	NA	NA	NA	NA	NA	NA	NA	NA	0.187746987987824	1.35444100382612	1.37866800053599
TS_Object_1_Arab_Col-0_Track_190815-A.csv	growth_rate	12.8666666666667	4.17481320256741	4.17555499269301	0.541504149569831	3.63405084311885	0.742267247261657	0.739441962731617	1.03411440244809	1.39963699047723	1.15819515330865	1.456786030333	0.742267247261657	-1.91365498328868	1.15819515330865	1.456786030333	NA	NA	NA	NA	NA	NA	NA	NA	NA	NA	NA	NA	NA	NA	NA	NA	0.739441962731617	1.03411440244809	1.39963699047723
TS_Object_1_Arab_Col-0_Track_190815-A.csv	growth_rate	12.9333333333333	4.0147469259814	4.02798644190415	0.391021178465319	3.63696526343443	0.742267247261657	1.30269926703466	0.376376193267385	1.42084000637241	1.19355180422541	1.50016885128773	0.742267247261657	-1.91365498328868	1.19355180422541	1.50016885128773	NA	NA	NA	NA	NA	NA	NA	NA	NA	NA	NA	NA	NA	NA	NA	NA	1.30269926703466	0.376376193267385	1.42084000637241
TS_Object_1_Arab_Col-0_Track_190815-A.csv	growth_rate	13	3.78704260901031	3.78802670386297	0.152206792421351	3.63581991143711	0.737140032864258	1.85995559884909	-0.411306685219289	1.44243987815194	1.24597351305483	1.54370300834113	0.737140032864258	-1.93263300836517	1.24597351305483	1.54370300834113	NA	NA	NA	NA	NA	NA	NA	NA	NA	NA	NA	NA	NA	NA	NA	NA	1.85995559884909	-0.411306685219289	1.44243987815194
TS_Object_1_Arab_Col-0_Track_190815-A.csv	growth_rate	13.0666666666667	3.5235345546821	3.50929195052387	-0.121853760646652	3.63114571116592	0.732048234723705	2.42020494366933	-1.09917451554291	1.46382900045306	1.29974491759045	1.58617469849102	0.732048234723705	-1.95147391928577	1.29974491759045	1.58617469849102	NA	NA	NA	NA	NA	NA	NA	NA	NA	NA	NA	NA	NA	NA	NA	NA	2.42020494366933	-1.09917451554291	1.46382900045306
TS_Object_1_Arab_Col-0_Track_190815-A.csv	growth_rate	13.1333333333333	3.28140745642554	3.26959259602205	-0.353856817167318	3.62344941318474	0.732048234723705	2.99156512322232	-1.46811148294117	1.48479018532543	1.33723461624374	1.62719879144009	0.732048234723705	-1.95147391928577	1.33723461624374	1.62719879144009	NA	NA	NA	NA	NA	NA	NA	NA	NA	NA	NA	NA	NA	NA	NA	NA	2.99156512322232	-1.46811148294117	1.48479018532543
TS_Object_1_Arab_Col-0_Track_190815-A.csv	growth_rate	13.2	3.18687601042393	3.21263343622858	-0.4004544318476	3.61308786807158	0.726991608202041	-2.72563193857357	-1.37743673521593	1.50584207610029	1.39316286694548	1.66782158612951	0.726991608202041	-1.97016319979796	1.39316286694548	1.66782158612951	NA	NA	NA	NA	NA	NA	NA	NA	NA	NA	NA	NA	NA	NA	NA	NA	-2.72563193857357	-1.37743673521593	1.50584207610029
TS_Object_1_Arab_Col-0_Track_190815-A.csv	growth_rate	13.2666666666667	3.41265488077534	3.42741823640158	-0.172805787501903	3.60022402389897	0.721969910351149	-2.1568268278686	-0.843881394099578	1.52584546807486	1.44887591747413	1.70589835068017	0.721969910351149	-1.98868223140582	1.44887591747413	1.70589835068017	NA	NA	NA	NA	NA	NA	NA	NA	NA	NA	NA	NA	NA	NA	NA	NA	-2.1568268278686	-0.843881394099578	1.52584546807486
TS_Object_1_Arab_Col-0_Track_190815-A.csv	growth_rate	13.3333333333333	3.82779125975048	3.80327550311892	0.218393620913621	3.58488188220087	0.721969910351149	-1.5786732794095	-0.0121762621386615	1.54582471811469	1.48706716581075	1.74343411422066	0.721969910351149	-1.98868223140582	1.48706716581075	1.74343411422066	NA	NA	NA	NA	NA	NA	NA	NA	NA	NA	NA	NA	NA	NA	NA	NA	-1.5786732794095	-0.0121762621386615	1.54582471811469
TS_Object_1_Arab_Col-0_Track_190815-A.csv	growth_rate	13.4	4.1227287831382	4.11324139121888	0.546146718848644	3.5670946723659	0.721969910351149	-0.99909006133882	0.846805178186169	1.56506305976141	1.52431165885304	1.77912220829891	0.721969910351149	-1.98868223140582	1.52431165885304	1.77912220829891	NA	NA	NA	NA	NA	NA	NA	NA	NA	NA	NA	NA	NA	NA	NA	NA	-0.99909006133882	0.846805178186169	1.56506305976141
TS_Object_1_Arab_Col-0_Track_190815-A.csv	growth_rate	13.4666666666667	4.21789176104699	4.22695919616829	0.679859054039678	3.54710014212433	0.721969910351149	-0.418302275478055	1.44737518004279	1.58394291386794	1.56130999621201	1.81372131479958	0.721969910351149	-1.98868223140582	1.56130999621201	1.81372131479958	NA	NA	NA	NA	NA	NA	NA	NA	NA	NA	NA	NA	NA	NA	NA	NA	-0.418302275478055	1.44737518004279	1.58394291386794
TS_Object_1_Arab_Col-0_Track_190815-A.csv	growth_rate	13.5333333333333	4.14643576813182	4.15724677067124	0.631733097597444	3.52551367306949	0.721969910351149	0.16346586963592	1.58155502000685	1.60292330374085	1.5989525475199	1.84809142795044	0.721969910351149	-1.98868223140582	1.5989525475199	1.84809142795044	NA	NA	NA	NA	NA	NA	NA	NA	NA	NA	NA	NA	NA	NA	NA	NA	0.16346586963592	1.58155502000685	1.60292330374085
TS_Object_1_Arab_Col-0_Track_190815-A.csv	growth_rate	13.6	3.95008214196855	3.94597704616396	0.442559119211507	3.50341792694804	0.721969910351149	0.7459904725146	1.19161582240589	1.62253514981177	1.63831843236406	1.88318009787241	0.721969910351149	-1.98868223140582	1.63831843236406	1.88318009787241	NA	NA	NA	NA	NA	NA	NA	NA	NA	NA	NA	NA	NA	NA	NA	NA	0.7459904725146	1.19161582240589	1.62253514981177
TS_Object_1_Arab_Col-0_Track_190815-A.csv	growth_rate	13.6666666666667	3.62851089684659	3.61674765928942	0.134420966785542	3.48232669249934	0.721969910351149	1.3290465750916	0.393426945849079	1.64337462805375	1.6806730839882	1.92000342982199	0.721969910351149	-1.98868223140582	1.6806730839882	1.92000342982199	NA	NA	NA	NA	NA	NA	NA	NA	NA	NA	NA	NA	NA	NA	NA	NA	1.3290465750916	0.393426945849079	1.64337462805375
TS_Object_1_Arab_Col-0_Track_190815-A.csv	growth_rate	13.7333333333333	3.23487383803695	3.23710660092101	-0.22691219641462	3.46401879733096	0.721969910351149	1.91240663521213	-0.558149427742145	1.66609389757779	1.7274641250984	1.95962005361771	0.721969910351149	-1.98868223140582	1.7274641250984	1.95962005361771	NA	NA	NA	NA	NA	NA	NA	NA	NA	NA	NA	NA	NA	NA	NA	NA	1.91240663521213	-0.558149427742145	1.66609389757779
TS_Object_1_Arab_Col-0_Track_190815-A.csv	growth_rate	13.8	2.92229864782757	2.93416320892322	-0.516117446738299	3.45028065565674	0.721969910351149	2.49583958769425	-1.35082216192712	1.69138868985101	1.78031534010522	2.00309710629063	0.721969910351149	-1.98868223140582	1.78031534010522	2.00309710629063	NA	NA	NA	NA	NA	NA	NA	NA	NA	NA	NA	NA	NA	NA	NA	NA	2.49583958769425	-1.35082216192712	1.69138868985101
TS_Object_1_Arab_Col-0_Track_190815-A.csv	growth_rate	13.8666666666667	2.80140783642298	2.80280709939875	-0.639818860563107	3.44262595995701	0.721969910351149	3.07911127830803	-1.71662630094085	1.71998254792575	1.84101857429035	2.05146848599779	0.721969910351149	-1.98868223140582	1.84101857429035	2.05146848599779	NA	NA	NA	NA	NA	NA	NA	NA	NA	NA	NA	NA	NA	NA	NA	NA	3.07911127830803	-1.71662630094085	1.71998254792575
TS_Object_1_Arab_Col-0_Track_190815-A.csv	growth_rate	13.9333333333333	2.86096099283054	2.84361337738722	-0.598458074436042	3.44207145181843	0.721969910351149	-2.62119837539176	-1.52060324488881	1.75260785930893	1.91152331441855	2.10568710019302	0.721969910351149	-1.98868223140582	1.91152331441855	2.10568710019302	NA	NA	NA	NA	NA	NA	NA	NA	NA	NA	NA	NA	NA	NA	NA	NA	-2.62119837539176	-1.52060324488881	1.75260785930893
TS_Object_1_Arab_Col-0_Track_190815-A.csv	growth_rate	14	3.00819968325629	3.01595336714127	-0.433078135913208	3.44903150304973	0.726991608202041	-2.02924778068817	-0.792552791613611	1.79083694338567	1.97040329102022	2.16794860343323	0.726991608202041	-1.97016319979796	1.97040329102022	2.16794860343323	NA	NA	NA	NA	NA	NA	NA	NA	NA	NA	NA	NA	NA	NA	NA	NA	-2.02924778068817	-0.792552791613611	1.79083694338567
TS_Object_1_Arab_Col-0_Track_190815-A.csv	growth_rate	14.0666666666667	3.26486603883234	3.27986196408082	-0.183490960063382	3.46335292413958	0.726991608202041	-1.44684123793366	0.226850930929373	1.83480080032726	2.06833497662884	2.23792751671239	0.726991608202041	-1.97016319979796	2.06833497662884	2.23792751671239	NA	NA	NA	NA	NA	NA	NA	NA	NA	NA	NA	NA	NA	NA	NA	NA	-1.44684123793366	0.226850930929373	1.83480080032726
TS_Object_1_Arab_Col-0_Track_190815-A.csv	growth_rate	14.1333333333333	3.57275091360259	3.55651854545856	0.0720511292795444	3.4844674161745	0.726991608202041	-0.865432599405281	1.22203564859279	1.88495338648261	2.18295239131978	2.31573832734576	0.726991608202041	-1.97016319979796	2.18295239131978	2.31573832734576	NA	NA	NA	NA	NA	NA	NA	NA	NA	NA	NA	NA	NA	NA	NA	NA	-0.865432599405281	1.22203564859279	1.88495338648261
TS_Object_1_Arab_Col-0_Track_190815-A.csv	growth_rate	14.2	3.73826811680919	3.73697355777588	0.225360559805908	3.5116129979655	0.732048234723705	-0.271803721237333	1.87083913011415	1.94213849173673	2.28790414753582	2.40197279586973	0.732048234723705	-1.95147391928577	2.28790414753582	2.40197279586973	NA	NA	NA	NA	NA	NA	NA	NA	NA	NA	NA	NA	NA	NA	NA	NA	-0.271803721237333	1.87083913011415	1.94213849173673
TS_Object_1_Arab_Col-0_Track_190815-A.csv	growth_rate	14.2666666666667	3.76073315760914	3.76607429915642	0.222016960480952	3.54405733867097	0.732048234723705	0.308053693549868	1.91295495766041	2.00745488600351	2.44438169191176	2.49741576523739	0.732048234723705	-1.95147391928577	2.44438169191176	2.49741576523739	NA	NA	NA	NA	NA	NA	NA	NA	NA	NA	NA	NA	NA	NA	NA	NA	0.308053693549868	1.91295495766041	2.00745488600351
TS_Object_1_Arab_Col-0_Track_190815-A.csv	growth_rate	14.3333333333333	3.66758537253622	3.66729110067997	0.086034291475797	3.58125680919956	0.732048234723705	0.886344257087541	1.31519202986525	2.08018183501769	2.62470218855436	2.60009992153548	0.732048234723705	-1.95147391928577	2.62470218855436	2.60009992153548	NA	NA	NA	NA	NA	NA	NA	NA	NA	NA	NA	NA	NA	NA	NA	NA	0.886344257087541	1.31519202986525	2.08018183501769
TS_Object_1_Arab_Col-0_Track_190815-A.csv	growth_rate	14.4	3.48987157257432	3.49356889747669	-0.129331565206005	3.6229004626779	0.732048234723705	1.46296536607214	0.232505250034604	2.16038544841515	2.83100033570994	2.70925810497354	0.732048234723705	-1.95147391928577	2.83100033570994	2.70925810497354	NA	NA	NA	NA	NA	NA	NA	NA	NA	NA	NA	NA	NA	NA	NA	NA	1.46296536607214	0.232505250034604	2.16038544841515
TS_Object_1_Arab_Col-0_Track_190815-A.csv	growth_rate	14.4666666666667	3.30475086055674	3.29863224104922	-0.370177821837302	3.66881006288152	0.737140032864258	2.0553419155888	-1.04772964116804	2.24928179300181	3.02971030986055	2.82560946342782	0.737140032864258	-1.93263300836517	3.02971030986055	2.82560946342782	NA	NA	NA	NA	NA	NA	NA	NA	NA	NA	NA	NA	NA	NA	NA	NA	2.0553419155888	-1.04772964116804	2.24928179300181
TS_Object_1_Arab_Col-0_Track_190815-A.csv	growth_rate	14.5333333333333	3.16661893445757	3.15691525565652	-0.561806326210263	3.71872158186165	0.737140032864258	2.62904560793976	-2.04391595474712	2.34528974875568	3.29386943038195	2.94621297599969	0.737140032864258	-1.93263300836517	3.29386943038195	2.94621297599969	NA	NA	NA	NA	NA	NA	NA	NA	NA	NA	NA	NA	NA	NA	NA	NA	2.62904560793976	-2.04391595474712	2.34528974875568
TS_Object_1_Arab_Col-0_Track_190815-A.csv	growth_rate	14.6	3.16445228533348	3.17729546897317	-0.594730795870942	3.77202626483896	0.737140032864258	-3.08226138213199	-2.44352161254211	2.44782877195801	3.58819006628763	3.06968592029216	0.737140032864258	-1.93263300836517	3.58819006628763	3.06968592029216	NA	NA	NA	NA	NA	NA	NA	NA	NA	NA	NA	NA	NA	NA	NA	NA	-3.08226138213199	-2.44352161254211	2.44782877195801
TS_Object_1_Arab_Col-0_Track_190815-A.csv	growth_rate	14.6666666666667	3.41577654163416	3.43257421049531	-0.394993859550745	3.82756807004102	0.742267247261657	-2.49324735423518	-2.03778626139257	2.55655110214111	3.86420248930317	3.19507836089216	0.742267247261657	-1.91365498328868	3.86420248930317	3.19507836089216	NA	NA	NA	NA	NA	NA	NA	NA	NA	NA	NA	NA	NA	NA	NA	NA	-2.49324735423518	-2.03778626139257	2.55655110214111
TS_Object_1_Arab_Col-0_Track_190815-A.csv	growth_rate	14.7333333333333	3.87786378431701	3.85891796727504	-0.0246679676623518	3.88358593493256	0.742267247261657	-1.92481106327399	-0.925916739964246	2.67091597566039	4.21765810004733	3.32134981495392	0.742267247261657	-1.91365498328868	4.21765810004733	3.32134981495392	NA	NA	NA	NA	NA	NA	NA	NA	NA	NA	NA	NA	NA	NA	NA	NA	-1.92481106327399	-0.925916739964246	2.67091597566039
TS_Object_1_Arab_Col-0_Track_190815-A.csv	growth_rate	14.8	4.32069442011357	4.30358233971818	0.36573795935723	3.93784438035636	0.742267247261657	-1.35802240946625	0.588969177337141	2.78904863613165	4.59899666894345	3.44622681838933	0.742267247261657	-1.91365498328868	4.59899666894345	3.44622681838933	NA	NA	NA	NA	NA	NA	NA	NA	NA	NA	NA	NA	NA	NA	NA	NA	-1.35802240946625	0.588969177337141	2.78904863613165
TS_Object_1_Arab_Col-0_Track_190815-A.csv	growth_rate	14.8666666666667	4.64662398915277	4.67213852096853	0.684213149486911	3.98792537147721	0.742267247261657	-0.792714351584107	2.04238871736302	2.90973971102228	5.00563526985685	3.56846084007455	0.742267247261657	-1.91365498328868	5.00563526985685	3.56846084007455	NA	NA	NA	NA	NA	NA	NA	NA	NA	NA	NA	NA	NA	NA	NA	NA	-0.792714351584107	2.04238871736302	2.90973971102228
TS_Object_1_Arab_Col-0_Track_190815-A.csv	growth_rate	14.9333333333333	4.92518416236783	4.92973439342117	0.89813650205602	4.0315978913608	0.742267247261657	-0.228713245503812	2.952703509661	3.03165091310908	5.43387074331058	3.68688791387705	0.742267247261657	-1.91365498328868	5.43387074331058	3.68688791387705	NA	NA	NA	NA	NA	NA	NA	NA	NA	NA	NA	NA	NA	NA	NA	NA	-0.228713245503812	2.952703509661	3.03165091310908
TS_Object_1_Arab_Col-0_Track_190815-A.csv	growth_rate	15	5.03697677565901	5.01035390626595	0.94319297612236	4.06716093013918	0.742267247261657	0.334153568016916	2.97892061963131	3.15333721281121	5.87884150480206	3.80043954857808	0.742267247261657	-1.91365498328868	5.87884150480206	3.80043954857808	NA	NA	NA	NA	NA	NA	NA	NA	NA	NA	NA	NA	NA	NA	NA	NA	0.334153568016916	2.97892061963131	3.15333721281121
TS_Object_1_Arab_Col-0_Track_190815-A.csv	growth_rate	15.0666666666667	4.83760471143898	4.8548629403748	0.76119865660692	4.09366428376331	0.742267247261657	0.896052277337901	2.04480548708646	3.27327318028569	6.33454497364464	3.90814865627765	0.742267247261657	-1.91365498328868	6.33454497364464	3.90814865627765	NA	NA	NA	NA	NA	NA	NA	NA	NA	NA	NA	NA	NA	NA	NA	NA	0.896052277337901	2.04480548708646	3.27327318028569
TS_Object_1_Arab_Col-0_Track_190815-A.csv	growth_rate	15.1333333333333	4.45378857838193	4.47238166511212	0.361425542408316	4.110956122699	0.742267247261657	1.45713910338724	0.384455747478427	3.38988333555477	6.79391992258443	4.00915187942184	0.742267247261657	-1.91365498328868	6.79391992258443	4.00915187942184	NA	NA	NA	NA	NA	NA	NA	NA	NA	NA	NA	NA	NA	NA	NA	NA	1.45713910338724	0.384455747478427	3.38988333555477
TS_Object_1_Arab_Col-0_Track_190815-A.csv	growth_rate	15.2	3.93297557263077	3.90139867933657	-0.218162220263495	4.119560899595	0.742267247261657	2.01755854636101	-1.51284829116041	3.50157611883593	7.2489993870198	4.10268953260416	0.742267247261657	-1.91365498328868	7.2489993870198	4.10268953260416	NA	NA	NA	NA	NA	NA	NA	NA	NA	NA	NA	NA	NA	NA	NA	NA	2.01755854636101	-1.51284829116041	3.50157611883593
TS_Object_1_Arab_Col-0_Track_190815-A.csv	growth_rate	15.2666666666667	3.25736342046935	3.24559292577055	-0.874830372429802	4.12042329819508	0.742267247261657	2.57744306599692	-3.04788715385573	3.60678086259924	7.69113497438054	4.18810417681858	0.742267247261657	-1.91365498328868	7.69113497438054	4.18810417681858	NA	NA	NA	NA	NA	NA	NA	NA	NA	NA	NA	NA	NA	NA	NA	NA	2.57744306599692	-3.04788715385573	3.60678086259924
TS_Object_1_Arab_Col-0_Track_190815-A.csv	growth_rate	15.3333333333333	2.75203548229547	2.77030931812224	-1.34427580962716	4.11458512774405	0.742267247261657	3.13691387302812	-3.70394638787107	3.70398692976298	8.11128779363207	4.2648386486153	0.742267247261657	-1.91365498328868	8.11128779363207	4.2648386486153	NA	NA	NA	NA	NA	NA	NA	NA	NA	NA	NA	NA	NA	NA	NA	NA	3.13691387302812	-3.70394638787107	3.70398692976298
TS_Object_1_Arab_Col-0_Track_190815-A.csv	growth_rate	15.4	2.77728247664322	2.79043440054558	-1.31244920769119	4.1028836082315	0.742267247261657	-2.58710277840011	-3.2236577226545	3.79178399233445	8.5003752332178	4.33243419335518	0.742267247261657	-1.91365498328868	8.5003752332178	4.33243419335518	NA	NA	NA	NA	NA	NA	NA	NA	NA	NA	NA	NA	NA	NA	NA	NA	-2.58710277840011	-3.2236577226545	3.79178399233445
TS_Object_1_Arab_Col-0_Track_190815-A.csv	growth_rate	15.4666666666667	3.39515063358351	3.40087369494071	-0.684889355090018	4.08576305002568	0.742267247261657	-2.02813222114416	-1.70834999508738	3.86890227233055	8.84965701276311	4.39052920718753	0.742267247261657	-1.91365498328868	8.84965701276311	4.39052920718753	NA	NA	NA	NA	NA	NA	NA	NA	NA	NA	NA	NA	NA	NA	NA	NA	-2.02813222114416	-1.70834999508738	3.86890227233055
TS_Object_1_Arab_Col-0_Track_190815-A.csv	growth_rate	15.5333333333333	4.37727878952307	4.36885096757286	0.305575812922692	4.06327515464542	0.742267247261657	-1.46926076115248	0.398780419912108	3.9342514611383	9.15113894070917	4.43885897642887	0.742267247261657	-1.91365498328868	9.15113894070917	4.43885897642887	NA	NA	NA	NA	NA	NA	NA	NA	NA	NA	NA	NA	NA	NA	NA	NA	-1.46926076115248	0.398780419912108	3.9342514611383
TS_Object_1_Arab_Col-0_Track_190815-A.csv	growth_rate	15.6	5.30465363718338	5.28761757790357	1.25233882856096	4.03527874933816	0.742267247261657	-0.91039186120507	2.44574424544677	3.98695698288544	9.39796924484027	4.4772567120965	0.742267247261657	-1.91365498328868	9.39796924484027	4.4772567120965	NA	NA	NA	NA	NA	NA	NA	NA	NA	NA	NA	NA	NA	NA	NA	NA	-0.91039186120507	2.44574424544677	3.98695698288544
TS_Object_1_Arab_Col-0_Track_190815-A.csv	growth_rate	15.6666666666667	5.81091623817736	5.81826367587553	1.81649546256838	4.00176821330287	0.742267247261657	-0.351428883031156	3.78030640297263	4.02639227896027	9.58480074344287	4.50565610591491	0.742267247261657	-1.91365498328868	9.58480074344287	4.50565610591491	NA	NA	NA	NA	NA	NA	NA	NA	NA	NA	NA	NA	NA	NA	NA	NA	-0.351428883031156	3.78030640297263	4.02639227896027
TS_Object_1_Arab_Col-0_Track_190815-A.csv	growth_rate	15.7333333333333	5.78074479800762	5.79977923560465	1.83657219927711	3.96320703632324	0.742267247261657	0.207727324660971	3.96509215623894	4.05220586937705	9.70809286908501	4.52409557521021	0.742267247261657	-1.91365498328868	9.70809286908501	4.52409557521021	NA	NA	NA	NA	NA	NA	NA	NA	NA	NA	NA	NA	NA	NA	NA	NA	0.207727324660971	3.96509215623894	4.05220586937705
TS_Object_1_Arab_Col-0_Track_190815-A.csv	growth_rate	15.8	5.22501145281171	5.20766383938383	1.28693067420488	3.92073316517445	0.742267247261657	0.767180564900556	2.92580006326656	4.06434209342819	9.7663307902972	4.53272430919046	0.742267247261657	-1.91365498328868	9.7663307902972	4.53272430919046	NA	NA	NA	NA	NA	NA	NA	NA	NA	NA	NA	NA	NA	NA	NA	NA	0.767180564900556	2.92580006326656	4.06434209342819
TS_Object_1_Arab_Col-0_Track_190815-A.csv	growth_rate	15.8666666666667	4.20244964437927	4.16837999607244	0.292233070986939	3.87614692508071	0.737140032864258	1.32749986078941	0.97883523634157	4.06318713238504	9.88660124253628	4.53190425353306	0.737140032864258	-1.93263300836517	9.88660124253628	4.53190425353306	NA	NA	NA	NA	NA	NA	NA	NA	NA	NA	NA	NA	NA	NA	NA	NA	1.32749986078941	0.97883523634157	4.06318713238504
TS_Object_1_Arab_Col-0_Track_190815-A.csv	growth_rate	15.9333333333333	2.99503908600707	3.03404753319019	-0.797632062001602	3.83167959518669	0.737140032864258	1.88918648343129	-1.26760483303545	4.04936364945256	9.81944470786263	4.52207105058008	0.737140032864258	-1.93263300836517	9.81944470786263	4.52207105058008	NA	NA	NA	NA	NA	NA	NA	NA	NA	NA	NA	NA	NA	NA	NA	NA	1.88918648343129	-1.26760483303545	4.04936364945256
TS_Object_1_Arab_Col-0_Track_190815-A.csv	growth_rate	16	2.20605456976455	2.23108715904456	-1.5585284812328	3.789615640272	0.737140032864258	2.45142891720054	-3.10273483981638	4.02355950467448	9.69469668893384	4.50362537097755	0.737140032864258	-1.93263300836517	9.69469668893384	4.50362537097755	NA	NA	NA	NA	NA	NA	NA	NA	NA	NA	NA	NA	NA	NA	NA	NA	2.45142891720054	-3.10273483981638	4.02355950467448
TS_Object_1_Arab_Col-0_Track_190815-A.csv	growth_rate	16.0666666666667	1.98494519857877	1.9524609283528	-1.7994152642068	3.75187619255408	0.737140032864258	3.01433805094492	-3.95473137374498	3.98696979743114	9.51917389746359	4.47726598606253	0.737140032864258	-1.93263300836517	9.51917389746359	4.47726598606253	NA	NA	NA	NA	NA	NA	NA	NA	NA	NA	NA	NA	NA	NA	NA	NA	3.01433805094492	-3.95473137374498	3.98696979743114
TS_Object_1_Arab_Col-0_Track_190815-A.csv	growth_rate	16.1333333333333	2.1261978178461	2.12003298432887	-1.59964984537617	3.71968282969953	0.737140032864258	-2.70515585625148	-3.57165078762238	3.94107265116126	9.30126998938474	4.44385732282817	0.737140032864258	-1.93263300836517	9.30126998938474	4.44385732282817	NA	NA	NA	NA	NA	NA	NA	NA	NA	NA	NA	NA	NA	NA	NA	NA	-2.70515585625148	-3.57165078762238	3.94107265116126
TS_Object_1_Arab_Col-0_Track_190815-A.csv	growth_rate	16.2	2.58509564312067	2.59623524108114	-1.09715313387874	3.69338837495453	0.737140032864258	-2.14056486336197	-2.09711669550407	3.88760143276675	9.0505888485579	4.40444126824913	0.737140032864258	-1.93263300836517	9.0505888485579	4.40444126824913	NA	NA	NA	NA	NA	NA	NA	NA	NA	NA	NA	NA	NA	NA	NA	NA	-2.14056486336197	-2.09711669550407	3.88760143276675
TS_Object_1_Arab_Col-0_Track_190815-A.csv	growth_rate	16.2666666666667	3.26158943303562	3.26468162959814	-0.407828632673956	3.67251026226701	0.737140032864258	-1.57495968438749	-0.0159394117996292	3.82851040127348	8.77754433544729	4.36024698669973	0.737140032864258	-1.93263300836517	8.77754433544729	4.36024698669973	NA	NA	NA	NA	NA	NA	NA	NA	NA	NA	NA	NA	NA	NA	NA	NA	-1.57495968438749	-0.0159394117996292	3.82851040127348
TS_Object_1_Arab_Col-0_Track_190815-A.csv	growth_rate	16.3333333333333	3.95564012663988	3.95887742268479	0.302908556105763	3.6559688665742	0.737140032864258	-1.00823476082512	2.00857923769988	3.76593482589063	8.4929578482322	4.31269669819119	0.737140032864258	-1.93263300836517	8.4929578482322	4.31269669819119	NA	NA	NA	NA	NA	NA	NA	NA	NA	NA	NA	NA	NA	NA	NA	NA	-1.00823476082512	2.00857923769988	3.76593482589063
TS_Object_1_Arab_Col-0_Track_190815-A.csv	growth_rate	16.4	4.47364618077222	4.46500913156034	0.822526878888063	3.64248225266766	0.737140032864258	-0.440301809643581	3.34904728295746	3.70214666895775	8.2076836643196	4.26340473703005	0.737140032864258	-1.93263300836517	8.2076836643196	4.26340473703005	NA	NA	NA	NA	NA	NA	NA	NA	NA	NA	NA	NA	NA	NA	NA	NA	-0.440301809643581	3.34904728295746	3.70214666895775
TS_Object_1_Arab_Col-0_Track_190815-A.csv	growth_rate	16.4666666666667	4.62922669360864	4.62598159749052	0.99496649859031	3.63101509889567	0.737140032864258	0.128900064720309	3.60931312725156	3.63950690223046	7.93228781618121	4.21416663396531	0.737140032864258	-1.93263300836517	7.93228781618121	4.21416663396531	NA	NA	NA	NA	NA	NA	NA	NA	NA	NA	NA	NA	NA	NA	NA	NA	0.128900064720309	3.60931312725156	3.63950690223046
TS_Object_1_Arab_Col-0_Track_190815-A.csv	growth_rate	16.5333333333333	4.42985895631421	4.42946817769025	0.808315448472872	3.62115272921276	0.737140032864258	0.699392785401005	2.73985285690521	3.58041544547975	7.67679976575947	4.16693462723434	0.737140032864258	-1.93263300836517	7.67679976575947	4.16693462723434	NA	NA	NA	NA	NA	NA	NA	NA	NA	NA	NA	NA	NA	NA	NA	NA	0.699392785401005	2.73985285690521	3.58041544547975
TS_Object_1_Arab_Col-0_Track_190815-A.csv	growth_rate	16.6	3.99694781992798	4.0034670315977	0.390193054807126	3.61327397678573	0.737140032864258	1.27114710451838	1.04119440971091	3.52725963562908	7.45054815766773	4.1237761811001	0.737140032864258	-1.93263300836517	7.45054815766773	4.1237761811001	NA	NA	NA	NA	NA	NA	NA	NA	NA	NA	NA	NA	NA	NA	NA	NA	1.27114710451838	1.04119440971091	3.52725963562908
TS_Object_1_Arab_Col-0_Track_190815-A.csv	growth_rate	16.6666666666667	3.53768510600764	3.53550941211336	-0.0729461084095332	3.60845552051777	0.737140032864258	1.84407119568091	-0.939841562404422	3.48236211647494	7.26208333635531	4.08681309445422	0.737140032864258	-1.93263300836517	7.26208333635531	4.08681309445422	NA	NA	NA	NA	NA	NA	NA	NA	NA	NA	NA	NA	NA	NA	NA	NA	1.84407119568091	-0.939841562404422	3.48236211647494
TS_Object_1_Arab_Col-0_Track_190815-A.csv	growth_rate	16.7333333333333	3.20214190296554	3.19722381757658	-0.410919122496483	3.60814294006772	0.737140032864258	2.41800195289867	-2.58399268781121	3.447929139337	7.11918096678312	4.05814088297124	0.737140032864258	-1.93263300836517	7.11918096678312	4.05814088297124	NA	NA	NA	NA	NA	NA	NA	NA	NA	NA	NA	NA	NA	NA	NA	NA	2.41800195289867	-2.58399268781121	3.447929139337
TS_Object_1_Arab_Col-0_Track_190815-A.csv	growth_rate	16.8	3.089953834364	3.10392751720751	-0.509783315802707	3.61371083300479	0.737140032864258	2.99270119344967	-3.38809567064139	3.42600049993958	7.02891373223826	4.03973135695493	0.737140032864258	-1.93263300836517	7.02891373223826	4.03973135695493	NA	NA	NA	NA	NA	NA	NA	NA	NA	NA	NA	NA	NA	NA	NA	NA	2.99270119344967	-3.38809567064139	3.42600049993958
TS_Object_1_Arab_Col-0_Track_190815-A.csv	growth_rate	16.8666666666667	3.28065084943353	3.27550500171075	-0.350565505635086	3.62607050734048	0.737140032864258	-2.71532651842987	-3.11251013339712	3.41840265046777	6.99777222440553	4.03332531451937	0.737140032864258	-1.93263300836517	6.99777222440553	4.03332531451937	NA	NA	NA	NA	NA	NA	NA	NA	NA	NA	NA	NA	NA	NA	NA	NA	-2.71532651842987	-3.11251013339712	3.41840265046777
TS_Object_1_Arab_Col-0_Track_190815-A.csv	growth_rate	16.9333333333333	3.63366683150332	3.62737168209184	-0.0180899529543534	3.64546163504104	0.737140032864258	-2.14008135497615	-1.84709767046816	3.42670677848395	7.03181208713819	4.04032612600936	0.737140032864258	-1.93263300836517	7.03181208713819	4.04032612600936	NA	NA	NA	NA	NA	NA	NA	NA	NA	NA	NA	NA	NA	NA	NA	NA	-2.14008135497615	-1.84709767046816	3.42670677848395
TS_Object_1_Arab_Col-0_Track_190815-A.csv	growth_rate	17	4.03070413536966	4.03253587706493	0.361053306332815	3.67148257072723	0.737140032864258	-1.56516079079718	0.0194548585870238	3.45219364652507	7.13680231116407	4.06170741901492	1.03527254185755	-0.812952021036901	1.03482352344683	2.16955015801613	0.737140032864258	-1.93263300836517	7.13680231116407	4.06170741901492	NA	NA	NA	NA	NA	NA	NA	NA	NA	NA	NA	NA	-1.88959877474409	-0.582357570420041	1.8580172838839
TS_Object_1_Arab_Col-0_Track_190815-A.csv	growth_rate	17.0666666666667	4.38884285813788	4.38868202198203	0.685352267668124	3.70332975430927	0.742267247261657	-0.984655149727583	1.93455064425117	3.49733186395405	7.23143703571325	4.09919003454762	1.03527254185755	-0.812952021036901	1.11366614271237	2.27548220658664	0.742267247261657	-1.91365498328868	7.23143703571325	4.09919003454762	NA	NA	NA	NA	NA	NA	NA	NA	NA	NA	NA	NA	-1.17621390721325	0.652701376633393	1.69787404785111
TS_Object_1_Arab_Col-0_Track_190815-A.csv	growth_rate	17.1333333333333	4.62056964055569	4.62473302331798	0.884564330088249	3.74016869322521	0.742267247261657	-0.409620616966192	3.26738489268568	3.56206769123974	7.50162337385086	4.15211049855457	1.03527254185755	-0.812952021036901	1.21131855215637	2.39674371778739	0.742267247261657	-1.91365498328868	7.50162337385086	4.15211049855457	NA	NA	NA	NA	NA	NA	NA	NA	NA	NA	NA	NA	-0.431838753903366	1.47507868495857	1.62418237802054
TS_Object_1_Arab_Col-0_Track_190815-A.csv	growth_rate	17.2	4.68115203091463	4.68161780586675	0.900095888123952	3.78152191773823	0.742267247261657	0.163746480129746	3.59747373099773	3.64624786079273	7.86037551845567	4.21950590248586	1.03527254185755	-0.812952021036901	1.33011266340358	2.53171385366472	0.742267247261657	-1.91365498328868	7.86037551845567	4.21950590248586	NA	NA	NA	NA	NA	NA	NA	NA	NA	NA	NA	NA	0.330205259794529	1.56682418793128	1.65630470714356
TS_Object_1_Arab_Col-0_Track_190815-A.csv	growth_rate	17.2666666666667	4.52931093416839	4.52197152943126	0.694411198952168	3.82756033047428	0.747430124255449	0.747636243843487	2.74985942857654	3.74998873170807	8.20824085782141	4.30045315401942	1.03527254185755	-0.812952021036901	1.47243833592725	2.67837262025363	0.747430124255449	-1.89455023267386	8.20824085782141	4.30045315401942	NA	NA	NA	NA	NA	NA	NA	NA	NA	NA	NA	NA	1.10169856780148	0.823205157974857	1.82092124745582
TS_Object_1_Arab_Col-0_Track_190815-A.csv	growth_rate	17.3333333333333	4.16234491366663	4.16640668619973	0.287193611906063	3.87921307428846	0.747430124255449	1.31813259912976	0.968910765935739	3.8758911625577	8.76866165356502	4.3957367521498	1.63581615421054	-1.26724903050802	1.02087986041432	3.27181546743245	1.03527254185755	-0.812952021036901	1.64065094646633	2.83443373708149	0.747430124255449	-1.89455023267386	8.76866165356502	4.3957367521498	NA	NA	NA	NA	NA	NA	NA	NA	1.47270387638294	0.44151409659474	4.50822607967507
TS_Object_1_Arab_Col-0_Track_190815-A.csv	growth_rate	17.4	3.70426695358196	3.70623739661439	-0.231797949409803	3.93803534601853	0.747430124255449	1.88582154010686	-1.2455858060439	4.02008785730849	9.43324806564249	4.50113469552935	1.62451674666116	-1.25269265832575	1.08122984905576	3.33880615902292	1.02812139205075	-0.834388832038193	1.86407125254841	3.00072866857974	0.747430124255449	-1.89455023267386	9.43324806564249	4.50113469552935	NA	NA	NA	NA	NA	NA	NA	NA	1.94379963096395	-1.65132576410196	4.53145708109334
TS_Object_1_Arab_Col-0_Track_190815-A.csv	growth_rate	17.4666666666667	3.28414515439601	3.27631683209247	-0.729520419281362	4.00583725136776	0.752628911898607	2.46742823826038	-3.26863285831719	4.18396341717134	10.0880435019488	4.61642110769438	1.61329538982099	-1.23783104601942	1.14412674938722	3.40446753428632	1.02101963884388	-0.856322640912017	2.12517827077506	3.171942711548	0.752628911898607	-1.87532508108364	10.0880435019488	4.61642110769438	NA	NA	NA	NA	NA	NA	NA	NA	2.45115801890343	-3.40711388066667	4.41926022805717
TS_Object_1_Arab_Col-0_Track_190815-A.csv	growth_rate	17.5333333333333	3.02152896363611	3.02512306656717	-1.05903923498572	4.08416230154658	0.752628911898607	3.02983752026821	-4.33783243322442	4.36506216433176	10.9802456236648	4.73868503288162	1.61329538982099	-1.23783104601942	1.19668815627845	3.46926789860174	1.02101963884388	-0.856322640912017	2.40405699444985	3.34982994392347	0.752628911898607	-1.87532508108364	10.9802456236648	4.73868503288162	NA	NA	NA	NA	NA	NA	NA	NA	2.96777076008449	-4.09420873435469	4.15684839329445
TS_Object_1_Arab_Col-0_Track_190815-A.csv	growth_rate	17.6	3.0766893564579	3.08005463793951	-1.09370397369048	4.17375861162367	0.757863859969451	-2.67576159034004	-4.07657810741821	4.56274502681339	11.8447655813319	4.86648470511132	1.60215154455439	-1.22257036902977	1.26437257135432	3.53268760734173	1.00696295975784	-0.90162744106396	2.79787147533393	3.53280692610046	0.757863859969451	-1.85598193488488	11.8447655813319	4.86648470511132	NA	NA	NA	NA	NA	NA	NA	NA	-2.71178197687869	-3.60810924168129	3.96912210521986
TS_Object_1_Arab_Col-0_Track_190815-A.csv	growth_rate	17.6666666666667	3.48494300904406	3.48614172748404	-0.788064474585529	4.27420620206346	0.757863859969451	-2.11967115399836	-2.49051401527233	4.77359013537734	12.9647552933388	4.99683003441942	1.59108467544982	-1.20679463107355	1.33433881121738	3.59439428950733	0.993099803126608	-0.948714060427691	3.27482341454232	3.72394017546531	0.757863859969451	-1.85598193488488	12.9647552933388	4.99683003441942	NA	NA	NA	NA	NA	NA	NA	NA	-2.07678444590304	-1.8681527217637	3.85446816916208
TS_Object_1_Arab_Col-0_Track_190815-A.csv	growth_rate	17.7333333333333	4.15855733978583	4.16049867995485	-0.223330552139785	4.38382923208888	0.763135219983647	-1.54806855544176	0.113571440032539	4.99746395903407	14.0287258596715	5.12907295807136	1.59108467544982	-1.20679463107355	1.39136057712648	3.65476560078041	0.763135219983647	-1.83651950204669	14.0287258596715	5.12907295807136	NA	NA	NA	NA	NA	NA	NA	NA	NA	NA	NA	NA	-2.18452276244855	-2.5494433339839	4.42674831711563
TS_Object_1_Arab_Col-0_Track_190815-A.csv	growth_rate	17.8	4.91256136093693	4.91011551818061	0.410196681104444	4.49991883707076	0.768443245206288	-0.979953310819427	2.9128776269592	5.22900713988635	15.1636654214537	5.25975471325432	1.58009425079409	-1.1903618053871	1.4654029737447	3.71352835036239	0.768443245206288	-1.81693307649998	15.1636654214537	5.25975471325432	NA	NA	NA	NA	NA	NA	NA	NA	NA	NA	NA	NA	-1.58787144384716	-0.0619287698067841	3.62701930774798
TS_Object_1_Arab_Col-0_Track_190815-A.csv	growth_rate	17.8666666666667	5.50476268159309	5.50159763366994	0.882415026534097	4.61918260713066	0.768443245206288	-0.434353284387006	4.9593855878487	5.46704207420813	16.5756495517721	5.38820159010472	1.56917974254681	-1.17309960134442	1.54127901687305	3.77027935971616	0.768443245206288	-1.81693307649998	16.5756495517721	5.38820159010472	NA	NA	NA	NA	NA	NA	NA	NA	NA	NA	NA	NA	-0.901036725047013	1.83891242695338	2.96217737546933
TS_Object_1_Arab_Col-0_Track_190815-A.csv	growth_rate	17.9333333333333	5.74264256943957	5.74384434877385	1.00557196836434	4.73827238040437	0.773788190664068	0.125858569470585	5.66236264662349	5.70750754951361	17.8364183136433	5.51240235856584	1.56917974254681	-1.17309960134442	1.60117682516332	3.82528394390831	0.773788190664068	-1.79721487719768	17.8364183136433	5.51240235856584	NA	NA	NA	NA	NA	NA	NA	NA	NA	NA	NA	NA	-0.0523487019443479	2.59815561759758	2.60171966242476
TS_Object_1_Arab_Col-0_Track_190815-A.csv	growth_rate	18	5.55081343669565	5.54887572868182	0.69464906672531	4.85422666195118	0.77917031315753	0.681611954127718	4.61720551246886	5.94573074827296	19.1106849846097	5.63038889795468	1.55834062631506	-1.15480103089682	1.6799517272462	3.87845062575804	0.77917031315753	-1.77735443200672	19.1106849846097	5.63038889795468	NA	NA	NA	NA	NA	NA	NA	NA	NA	NA	NA	NA	0.871240070853578	1.80248385287485	2.79941729644271
TS_Object_1_Arab_Col-0_Track_190815-A.csv	growth_rate	18.0666666666667	4.93682159377329	4.9474859086546	-0.0172312416159642	4.96471715026487	0.77917031315753	1.21673101417307	2.14286486972871	6.18050053181375	20.6496679889892	5.74212799395513	1.54757638132814	-1.13522012555872	1.75986163514884	3.92933192648344	0.77917031315753	-1.77735443200672	20.6496679889892	5.74212799395513	NA	NA	NA	NA	NA	NA	NA	NA	NA	NA	NA	NA	1.63671591000872	-0.23166371451783	3.51688476421604
TS_Object_1_Arab_Col-0_Track_190815-A.csv	growth_rate	18.1333333333333	4.07210976698434	4.06726062029091	-1.00080750042279	5.06806812070752	0.784589871273407	1.76398320680068	-1.22978155481993	6.40553061597363	21.8992569304483	5.84531680161827	1.54757638132814	-1.13522012555872	1.82019775679509	3.97796512321874	0.784589871273407	-1.75733899693054	21.8992569304483	5.84531680161827	NA	NA	NA	NA	NA	NA	NA	NA	NA	NA	NA	NA	2.28377683693133	-2.9433375196612	4.4998887313167
TS_Object_1_Arab_Col-0_Track_190815-A.csv	growth_rate	18.2	3.16209011030548	3.13606226710452	-2.0270088414328	5.16307110853069	0.784589871273407	2.29318712166977	-4.37589802030601	6.61831377672152	23.3783503699687	5.93960801702256	1.53688649041258	-1.11406843380849	1.90117083496999	4.02455709030273	0.784589871273407	-1.75733899693054	23.3783503699687	5.93960801702256	NA	NA	NA	NA	NA	NA	NA	NA	NA	NA	NA	NA	2.83395382977292	-5.33026541805751	5.59284260133254
TS_Object_1_Arab_Col-0_Track_190815-A.csv	growth_rate	18.2666666666667	2.51322263381269	2.51939595009576	-2.72927265889964	5.2486686089885	0.790047125397043	2.83208626298247	-6.4911275386417	6.81494629745421	24.4737069258291	6.02408521001128	1.52627043996729	-1.09101335128967	1.98219352400859	4.06852603802874	0.790047125397043	-1.7371540017945	24.4737069258291	6.02408521001128	NA	NA	NA	NA	NA	NA	NA	NA	NA	NA	NA	NA	-2.93475328022594	-6.59144825924917	6.73500562827154
TS_Object_1_Arab_Col-0_Track_190815-A.csv	growth_rate	18.3333333333333	2.59571025174637	2.62846939320827	-2.69514334496058	5.32361273816195	0.790047125397043	-2.92711643365476	-6.83172604892871	6.99192498297849	25.7613370260006	6.09806004528136	1.5157277199389	-1.0656799413643	2.0627986472449	4.10975121815694	0.790047125397043	-1.7371540017945	25.7613370260006	6.09806004528136	NA	NA	NA	NA	NA	NA	NA	NA	NA	NA	NA	NA	-2.45909548439044	-6.03745662447339	7.78022667245517
TS_Object_1_Arab_Col-0_Track_190815-A.csv	growth_rate	18.4	3.63955902455359	3.64066418100819	-1.74554841860825	5.38621259960981	0.795542337724909	-2.39626423337447	-5.25146470313191	7.14616052171296	26.5692051522485	6.16101727514615	1.5157277199389	-1.0656799413643	2.11880934919113	4.14840199322283	0.795542337724909	-1.71678351432192	26.5692051522485	6.16101727514615	NA	NA	NA	NA	NA	NA	NA	NA	NA	NA	NA	NA	-1.98931359496188	-3.54391660982564	8.72013551771871
TS_Object_1_Arab_Col-0_Track_190815-A.csv	growth_rate	18.4666666666667	5.35385762121314	5.3295537916071	-0.104727772895503	5.4342815644965	0.795542337724909	-1.87681770995166	-2.19184645864103	7.2754219854221	27.5390784793504	6.21274249092189	1.50525782379721	-1.03765870505819	2.1965484855806	4.18406763886551	0.795542337724909	-1.71678351432192	27.5390784793504	6.21274249092189	NA	NA	NA	NA	NA	NA	NA	NA	NA	NA	NA	NA	-1.53995283182784	0.294443231423849	9.54787782429141
TS_Object_1_Arab_Col-0_Track_190815-A.csv	growth_rate	18.5333333333333	7.221423898995	7.22180978458694	1.75646927745488	5.46534050712662	0.795542337724909	-1.35844830452872	1.55454326443593	7.37604160223241	28.3060808329328	6.25237421877174	1.4948602485109	-1.00652269121753	2.27196999214413	4.21641562363106	0.795542337724909	-1.71678351432192	28.3060808329328	6.25237421877174	NA	NA	NA	NA	NA	NA	NA	NA	NA	NA	NA	NA	-1.09666539554453	4.66919149029125	10.226774314622
TS_Object_1_Arab_Col-0_Track_190815-A.csv	growth_rate	18.6	8.8163026902896	8.83735682735382	3.36032003462866	5.47703679272032	0.801075772277194	-0.838064879409278	4.98218585979683	7.44829850604377	28.4975700531858	6.28050241917559	1.4948602485109	-1.00652269121753	2.31830544118559	4.24554250027716	0.801075772277194	-1.69621071538734	28.4975700531858	6.28050241917559	NA	NA	NA	NA	NA	NA	NA	NA	NA	NA	NA	NA	-0.65238723625632	8.52881021560951	10.7329664613837
TS_Object_1_Arab_Col-0_Track_190815-A.csv	growth_rate	18.6666666666667	9.76615871174897	9.76143737496263	4.29377420650011	5.46766316845803	0.801075772277194	-0.323244195948949	7.10145842227213	7.48933158623794	28.8124242614531	6.29635456435328	1.48453449452331	-0.971858154299457	2.38655352529146	4.2710049426115	0.801075772277194	-1.69621071538734	28.8124242614531	6.29635456435328	NA	NA	NA	NA	NA	NA	NA	NA	NA	NA	NA	NA	-0.216964477434853	10.8133665472204	11.0729679273995
TS_Object_1_Arab_Col-0_Track_190815-A.csv	growth_rate	18.7333333333333	9.70973784254022	9.68969434160851	4.25307979136228	5.43661455024176	0.801075772277194	0.190991666747568	7.36186802236708	7.4982120062571	28.8807930129592	6.29977386768151	1.48453449452331	-0.971858154299457	2.42274213331401	4.2927171077415	0.801075772277194	-1.69621071538734	28.8807930129592	6.29977386768151	NA	NA	NA	NA	NA	NA	NA	NA	NA	NA	NA	NA	0.219287438266324	10.9602296844158	11.2291371598168
TS_Object_1_Arab_Col-0_Track_190815-A.csv	growth_rate	18.8	8.61071323739009	8.59708506638924	3.21245968460045	5.38462538178403	0.806647694910493	0.701999281109783	5.7080063990728	7.47558943079116	28.3431300800678	6.29105530615756	1.48453449452331	-0.971858154299457	2.45252785773901	4.31034577309602	0.806647694910493	-1.67541837907423	28.3431300800678	6.29105530615756	NA	NA	NA	NA	NA	NA	NA	NA	NA	NA	NA	NA	0.652300254281352	8.90915027127385	11.2108553420091
TS_Object_1_Arab_Col-0_Track_190815-A.csv	growth_rate	18.8666666666667	6.8278009257757	6.84293090930679	1.52921834577416	5.31371256352738	0.806647694910493	1.21352873025489	2.5955254901094	7.42181630778256	27.9368431670557	6.27022522173014	1.47428006572852	-0.933313097595254	2.50427517179471	4.32403599177163	0.806647694910493	-1.67541837907423	27.9368431670557	6.27022522173014	NA	NA	NA	NA	NA	NA	NA	NA	NA	NA	NA	NA	1.08387813700027	5.15466836490759	11.0164972519607
TS_Object_1_Arab_Col-0_Track_190815-A.csv	growth_rate	18.9333333333333	4.96159790537513	4.98986754641992	-0.236981532959397	5.22684907937347	0.806647694910493	1.72487039910982	-1.12596097244545	7.33691369978811	27.3013264981264	6.23702726427112	1.47428006572852	-0.933313097595254	2.52089439359286	4.33357857773805	0.806647694910493	-1.67541837907423	27.3013264981264	6.23702726427112	NA	NA	NA	NA	NA	NA	NA	NA	NA	NA	NA	NA	1.51692125608726	0.573846415587169	10.6565820240182
TS_Object_1_Arab_Col-0_Track_190815-A.csv	growth_rate	19	3.47508375040911	3.46908811325087	-1.65838197927264	5.12747009251713	0.806647694910493	2.23613084171641	-4.45844537465229	7.22223242534289	26.4545177366103	6.19157033253491	1.47428006572852	-0.933313097595254	2.53028207132413	4.33894111923544	0.806647694910493	-1.67541837907423	26.4545177366103	6.19157033253491	NA	NA	NA	NA	NA	NA	NA	NA	NA	NA	NA	NA	1.95036270420204	-3.75643504016246	10.1383404574957
TS_Object_1_Arab_Col-0_Track_190815-A.csv	growth_rate	19.0666666666667	2.47039928600793	2.44400252444712	-2.57495655405428	5.01895907849468	0.812258373330579	2.73676960138339	-6.50762409683812	7.07987554438181	25.1000213007775	6.13412863246728	1.48453449452331	-0.971858154299457	2.50392930384893	4.34027007896639	0.812258373330579	-1.65438935191946	25.1000213007775	6.13412863246728	NA	NA	NA	NA	NA	NA	NA	NA	NA	NA	NA	NA	2.37738776470344	-6.8590132092776	9.50090294245729
TS_Object_1_Arab_Col-0_Track_190815-A.csv	growth_rate	19.1333333333333	1.95946361211327	1.95766210590418	-2.94657796039751	4.90424006629493	0.812258373330579	-3.0370210272618	-6.87492922631345	6.91269071088292	23.9285892770803	6.0651753884853	1.48453449452331	-0.971858154299457	2.49945839495932	4.33769176195864	0.812258373330579	-1.65438935191946	23.9285892770803	6.0651753884853	NA	NA	NA	NA	NA	NA	NA	NA	NA	NA	NA	NA	2.81214561673891	-8.24835409882626	8.71715039345246
TS_Object_1_Arab_Col-0_Track_190815-A.csv	growth_rate	19.2	2.04094359087003	2.06140771115345	-2.72413923544388	4.78554694659081	0.812258373330579	-2.52747944443496	-5.49388674672293	6.722120571811	22.6274408966336	5.98451347282796	1.48453449452331	-0.971858154299457	2.4881228501322	4.33113396904772	0.812258373330579	-1.65438935191946	22.6274408966336	5.98451347282796	NA	NA	NA	NA	NA	NA	NA	NA	NA	NA	NA	NA	-3.0327704488857	-7.77915334864221	7.82544315431049
TS_Object_1_Arab_Col-0_Track_190815-A.csv	growth_rate	19.2666666666667	2.70995612449497	2.71847445175528	-1.94592387546201	4.66439832721121	0.812258373330579	-2.01776016346119	-2.81420265356286	6.51089713575384	21.2277767432169	5.89239332479702	1.4948602485109	-1.00652269121753	2.44235060649854	4.32074216181374	0.812258373330579	-1.65438935191946	21.2277767432169	5.89239332479702	NA	NA	NA	NA	NA	NA	NA	NA	NA	NA	NA	NA	-2.58959181776488	-5.81890410139938	6.83389459441416
TS_Object_1_Arab_Col-0_Track_190815-A.csv	growth_rate	19.3333333333333	3.69478875487994	3.68214811401869	-0.859609512059324	4.5417576260725	0.817908077105269	-1.52633115627018	0.27928556107591	6.28306628876979	19.5179767609076	5.78961823536568	1.4948602485109	-1.00652269121753	2.41912590159201	4.30695769882555	0.817908077105269	-1.63310702634809	19.5179767609076	5.78961823536568	NA	NA	NA	NA	NA	NA	NA	NA	NA	NA	NA	NA	-2.15187136554019	-3.21793243319652	5.86226722929163
TS_Object_1_Arab_Col-0_Track_190815-A.csv	growth_rate	19.4	4.59036116343918	4.58304728729018	0.164733454217285	4.41831383306793	0.817908077105269	-1.01817887579451	3.17118795186251	6.04131452120786	18.0448969400515	5.67640562848186	1.4948602485109	-1.00652269121753	2.38983723025505	4.28938420441489	0.817908077105269	-1.63310702634809	18.0448969400515	5.67640562848186	NA	NA	NA	NA	NA	NA	NA	NA	NA	NA	NA	NA	-1.68473516614217	-0.545957499601891	4.80205494227627
TS_Object_1_Arab_Col-0_Track_190815-A.csv	growth_rate	19.4666666666667	5.12131036889855	5.12661838185883	0.831830239206608	4.29478814264763	0.82359707767737	-0.532203464107931	4.98797997471085	5.78859437099607	16.3572109861397	5.55310676293047	1.50525782379721	-1.03765870505819	2.32949527726441	4.26884669929086	0.82359707767737	-1.61155580375765	16.3572109861397	5.55310676293047	NA	NA	NA	NA	NA	NA	NA	NA	NA	NA	NA	NA	-1.21275390001353	1.33101823696982	3.79811848723658
TS_Object_1_Arab_Col-0_Track_190815-A.csv	growth_rate	19.5333333333333	5.18735544343735	5.18809585606422	1.0159518603692	4.17214399569059	0.82359707767737	-0.0257419934522823	5.52760319294643	5.5294351325044	14.9253510535678	5.42094484781067	1.5157277199389	-1.0656799413643	2.26510968050902	4.24472912334618	0.82359707767737	-1.61155580375765	14.9253510535678	5.42094484781067	NA	NA	NA	NA	NA	NA	NA	NA	NA	NA	NA	NA	-0.65622790027433	2.18869243001284	2.76245644730282
TS_Object_1_Arab_Col-0_Track_190815-A.csv	growth_rate	19.6	4.80322947617117	4.79750401867902	0.745894007191846	4.05161001148267	0.829325648377722	0.454766661654918	4.7311557176824	5.26641550937979	13.3680385035425	5.28032333616734	1.5157277199389	-1.0656799413643	2.22344154311156	4.21794268864822	0.829325648377722	-1.58972154298582	13.3680385035425	5.28032333616734	NA	NA	NA	NA	NA	NA	NA	NA	NA	NA	NA	NA	-0.0251682347717495	1.95642280372913	1.95704260558549
TS_Object_1_Arab_Col-0_Track_190815-A.csv	growth_rate	19.6666666666667	4.10512710850401	4.1093778195308	0.174867241207115	3.93451057831896	0.835094064438334	0.931711944332934	2.98398608126743	5.00282028655445	11.9109027533462	5.132163889369	1.52627043996729	-1.09101335128967	2.15325589403768	4.18794799683867	0.835094064438334	-1.56759198998988	11.9109027533462	5.132163889369	NA	NA	NA	NA	NA	NA	NA	NA	NA	NA	NA	NA	0.842204310832779	0.934837314752775	1.40403956427886
TS_Object_1_Arab_Col-0_Track_190815-A.csv	growth_rate	19.7333333333333	3.36900443412821	3.36368097686886	-0.458275645261686	3.8219566221256	0.835094064438334	1.43415001582962	0.646095980686078	4.74298236533684	10.7057696382847	4.97826964187968	1.52627043996729	-1.09101335128967	2.10512811746157	4.1553362544727	0.835094064438334	-1.56759198998988	10.7057696382847	4.97826964187968	NA	NA	NA	NA	NA	NA	NA	NA	NA	NA	NA	NA	1.9446701470371	-0.521514715393161	1.42792964143346
TS_Object_1_Arab_Col-0_Track_190815-A.csv	growth_rate	19.8	2.81160630694205	2.81494059672153	-0.899572061484524	3.71451265820098	0.840902603005603	1.90565096517475	-1.47524443857397	4.48904839781776	9.46899668625876	4.81949993401672	1.53688649041258	-1.11406843380849	2.03133569219561	4.12009758974868	0.840902603005603	-1.54515718449454	9.46899668625876	4.81949993401672	NA	NA	NA	NA	NA	NA	NA	NA	NA	NA	NA	NA	2.74640056286628	-1.74321279478875	1.88879624308559
TS_Object_1_Arab_Col-0_Track_190815-A.csv	growth_rate	19.8666666666667	2.62395838793827	2.63782541439374	-0.974148861691619	3.6119742760803	0.846751543153634	2.37387693728277	-3.05317773428297	4.24347758690063	8.35454685767255	4.65717474802607	1.54757638132814	-1.13522012555872	1.95645583495038	4.08211246475623	0.846751543153634	-1.52240983915399	8.35454685767255	4.65717474802607	NA	NA	NA	NA	NA	NA	NA	NA	NA	NA	NA	NA	-2.94924083204225	-2.43403900686894	2.4797725661728
TS_Object_1_Arab_Col-0_Track_190815-A.csv	growth_rate	19.9333333333333	2.84584040486118	2.8410693080423	-0.672250251986103	3.51331956002351	0.852641165897643	2.83904312171133	-3.82626612679577	4.00832443567262	7.36023608316744	4.49267920441426	1.54757638132814	-1.13522012555872	1.90313344504637	4.04224664646963	0.852641165897643	-1.49934568646423	7.36023608316744	4.49267920441426	NA	NA	NA	NA	NA	NA	NA	NA	NA	NA	NA	NA	-2.46112586980901	-2.34536118707618	3.01739891844448
TS_Object_1_Arab_Col-0_Track_190815-A.csv	growth_rate	20	3.28470022971158	3.27255904831138	-0.144294067793518	3.41685311610032	0.858571754207463	-2.9817989921797	-3.73685306168257	3.78507439526227	6.48044946678006	4.32732394609572	1.55834062631506	-1.15480103089682	1.82760818144114	3.9999876534531	0.858571754207463	-1.47596378830098	6.48044946678006	4.32732394609572	NA	NA	NA	NA	NA	NA	NA	NA	NA	NA	NA	NA	-2.02673003630731	-1.5647473339782	3.55381412556279
TS_Object_1_Arab_Col-0_Track_190815-A.csv	growth_rate	20.0666666666667	3.73666288897175	3.73875488133051	0.41824489353476	3.32050998779157	0.864543593021138	-2.52203620057951	-2.91026317781853	3.57466423964104	5.70716592271331	4.16229611121793	1.56917974254681	-1.17309960134442	1.75239015146946	3.95547531571907	0.864543593021138	-1.45226680260787	5.70716592271331	4.16229611121793	NA	NA	NA	NA	NA	NA	NA	NA	NA	NA	NA	NA	-1.62260815427969	-0.208350646561821	4.02309480743075
TS_Object_1_Arab_Col-0_Track_190815-A.csv	growth_rate	20.1333333333333	4.09494127870482	4.1036018725597	0.881381245644204	3.22222062691172	0.864543593021138	-2.03149944027027	-1.50202964081093	3.37855125653741	5.09813124348934	3.99949011834268	1.56917974254681	-1.17309960134442	1.69751274020432	3.90957370620191	0.864543593021138	-1.45226680260787	5.09813124348934	3.99949011834268	NA	NA	NA	NA	NA	NA	NA	NA	NA	NA	NA	NA	-1.21242214433376	1.56426505983088	4.45974448523045
TS_Object_1_Arab_Col-0_Track_190815-A.csv	growth_rate	20.2	4.28472977340414	4.28137580783758	1.16113017733215	3.12024563050204	1.58009425079409	-0.112818909223859	3.20058114954718	3.22105840283652	1.62396368309655	3.86175027161973	1.58009425079409	-1.1903618053871	1.62396368309655	3.86175027161973	0.870556969258612	-1.42826120148205	4.50464973102968	3.83921642062966	NA	NA	NA	NA	NA	NA	NA	NA	NA	NA	NA	NA	-0.841087745629857	3.18276613261978	4.77425101818518
TS_Object_1_Arab_Col-0_Track_190815-A.csv	growth_rate	20.2666666666667	4.22641969758104	4.21995476509938	1.206532169375	3.01342259572127	1.59108467544982	0.131246416633278	3.13891440282063	3.16614468650959	1.55171730873809	3.81213500360624	1.59108467544982	-1.20679463107355	1.55171730873809	3.81213500360624	0.876612171835516	-1.40395743477181	3.98868900738359	3.68198408499437	NA	NA	NA	NA	NA	NA	NA	NA	NA	NA	NA	NA	-0.479743133643848	4.44816045218736	5.01419537275522
TS_Object_1_Arab_Col-0_Track_190815-A.csv	growth_rate	20.3333333333333	3.92958470402812	3.93395744404326	1.03268853963544	2.9012689044049	1.59108467544982	0.392424726704836	2.87452428896777	3.11100924707599	1.49814446390239	3.76144599926944	1.59108467544982	-1.20679463107355	1.49814446390239	3.76144599926944	0.882709491677047	-1.37937003338018	3.5401327854034	3.52812865155452	0.62416986738257	-2.28071734684184	1.73889082973123	1.58012599914551	NA	NA	NA	NA	NA	NA	NA	NA	0.171106640889098	4.8642406183658	4.93632608764917
TS_Object_1_Arab_Col-0_Track_190815-A.csv	growth_rate	20.4	3.50952561096767	3.51099656334428	0.72706572938447	2.78393083395695	1.60215154455439	0.633270422967651	2.46297693494922	3.0554370653711	1.42916471450491	3.70943816365066	1.60215154455439	-1.22257036902977	1.42916471450491	3.70943816365066	0.882709491677047	-1.37937003338018	3.19223227763396	3.3788908075266	0.607101909535327	-2.3024872749918	1.58988826679409	1.37676382134638	NA	NA	NA	NA	NA	NA	NA	NA	0.477937379542339	4.03834577441739	4.54796575559723
TS_Object_1_Arab_Col-0_Track_190815-A.csv	growth_rate	20.4666666666667	3.07850108347202	3.06826602031918	0.406240276529924	2.66202574378635	1.61329538982099	0.872347640257977	1.9287106719229	2.99940821501712	1.36208407211171	3.65603640151664	1.61329538982099	-1.23783104601942	1.36208407211171	3.65603640151664	0.888849221731947	-1.35451764682533	2.85022955214445	3.23364652519578	0.598743758144108	-2.30859916555372	1.4677151287977	1.22436203010241	NA	NA	NA	NA	NA	NA	NA	NA	0.729678375880952	3.15156031555153	4.22807550182732
TS_Object_1_Arab_Col-0_Track_190815-A.csv	growth_rate	20.5333333333333	2.69912887299631	2.71159519987343	0.175183575778754	2.53641162409169	1.61329538982099	1.13039044166189	1.25486707217785	2.94357842368343	1.31184940603818	3.60182276279802	1.61329538982099	-1.23783104601942	1.31184940603818	3.60182276279802	0.895031656986579	-1.32942301029427	2.55023530074298	3.09142921919509	0.590500675892982	-2.31159714870693	1.39851963274702	1.11765289872338	NA	NA	NA	NA	NA	NA	NA	NA	0.963322014018258	2.31074085690858	4.0482817689699
TS_Object_1_Arab_Col-0_Track_190815-A.csv	growth_rate	20.6	2.48059101940555	2.48648679095893	0.0785151556254521	2.40797163533039	1.62451674666116	1.36649871418396	0.585924266061994	2.88804176475582	1.24896316643948	3.54686384422113	1.62451674666116	-1.25269265832575	1.24896316643948	3.54686384422113	0.895031656986579	-1.32942301029427	2.31542817146723	2.95207785672844	0.582371078591092	-2.31156724855261	1.37011025585528	1.05101967733021	NA	NA	NA	NA	NA	NA	NA	NA	1.19162712604939	1.504655058879	4.06500042135557
TS_Object_1_Arab_Col-0_Track_190815-A.csv	growth_rate	20.6666666666667	2.33587712429403	2.329407905129	0.0519103594825336	2.27749754564334	1.63581615421054	1.60104524790086	-0.0856668381639549	2.83249453465788	1.18823863811376	3.4908269777522	1.63581615421054	-1.26724903050802	1.18823863811376	3.4908269777522	0.901257094479097	-1.3041128374764	2.08012863425656	2.8156889703096	0.578348347708385	-2.31044988975494	1.35632864259849	1.01792767063568	NA	NA	NA	NA	NA	NA	NA	NA	1.41964357833783	0.636775615249524	4.22888007164868
TS_Object_1_Arab_Col-0_Track_190815-A.csv	growth_rate	20.7333333333333	2.10599853053338	2.10413819475605	-0.0415207764696914	2.14565897122264	1.63581615421054	1.85602879269351	-0.781556808988289	2.77757953823777	1.1426113072049	3.43433708295186	1.63581615421054	-1.26724903050802	1.1426113072049	3.43433708295186	0.90752583331372	-1.27861763688811	1.86971317590691	2.68003720019271	0.574353403857607	-2.30861775935567	1.36839133679861	1.01219902927246	NA	NA	NA	NA	NA	NA	NA	NA	1.6964567662488	-0.56222812531623	4.48598227372132
TS_Object_1_Arab_Col-0_Track_190815-A.csv	growth_rate	20.8	1.71481945081973	1.71294068058224	-0.300130180689826	2.01307086126904	1.64719415535474	2.08788569370297	-1.34630795665901	2.72337846959357	1.08646897703945	3.37747561013639	1.64719415535474	-1.28157523164297	1.08646897703945	3.37747561013639	0.913838174675099	-1.25297145118064	1.68055373955062	2.54434726182145	0.574353403857607	-2.30861775935567	1.38177811200281	1.02624411783502	NA	NA	NA	NA	NA	NA	NA	NA	1.99871517776084	-1.98250386856834	4.77736862117984
TS_Object_1_Arab_Col-0_Track_190815-A.csv	growth_rate	20.8666666666667	1.18584615566851	1.17770259835784	-0.702710990909426	1.88041358926435	1.65865129675544	2.31839897471013	-1.81491603010211	2.66945469357267	1.03251265277816	3.31977076016204	1.65865129675544	-1.29573054237482	1.03251265277816	3.31977076016204	0.920194421842792	-1.22721152100838	1.50987713179514	2.40801815029851	0.570386055099707	-2.30608751742866	1.42679160625566	1.05399441787947	NA	NA	NA	NA	NA	NA	NA	NA	2.33572964989035	-3.46612546942713	5.00531558272413
TS_Object_1_Arab_Col-0_Track_190815-A.csv	growth_rate	20.9333333333333	0.64927916246495	0.650030271125178	-1.09848057622517	1.7485108473476	NA	NA	NA	NA	0.992132662462358	3.26221624689094	0.926594880205833	-1.20137787734032	1.35564762673673	2.27073140304413	0.570386055099707	-2.30608751742866	1.46017505195391	1.08736112009043	NA	NA	NA	NA	NA	NA	NA	NA	NA	NA	NA	NA	2.85658218058268	-2.45370725562198	2.55685405140689
TS_Object_1_Arab_Col-0_Track_190815-A.csv	growth_rate	21	0.333366569373197	0.344567897603943	-1.27380541535435	1.61837331295572	NA	NA	NA	NA	0.942764239194845	3.20431892979617	0.933039857277404	-1.17551286850647	1.21644594645596	2.13256904138748	0.570386055099707	-2.30608751742866	1.49357597789563	1.1199904133491	NA	NA	NA	NA	NA	NA	NA	NA	NA	NA	NA	NA	-2.90816353410346	-2.64761559055888	2.72142356460572
TS_Object_1_Arab_Col-0_Track_190815-A.csv	growth_rate	21.0666666666667	0.390571252358086	0.399014626375249	-1.09216993996268	1.49118456633555	NA	NA	NA	NA	0.905389920267899	3.14596113939234	0.94606460830836	-1.123866512419	1.07934761195526	1.99630694258836	0.574353403857607	-2.30861775935567	1.50197816872881	1.14658199705305	NA	NA	NA	NA	NA	NA	NA	NA	NA	NA	NA	NA	-2.39730169857839	-2.08552048792247	2.83525013126267
TS_Object_1_Arab_Col-0_Track_190815-A.csv	growth_rate	21.1333333333333	0.777931951491496	0.766447986111487	-0.601736342174076	1.36818432828339	NA	NA	NA	NA	0.860498484780341	3.08828886670129	0.574353403857607	-2.30861775935567	1.51878095655413	1.16263196838966	NA	NA	NA	NA	NA	NA	NA	NA	NA	NA	NA	NA	NA	NA	NA	NA	-1.99132530283307	-0.516012217116548	1.26398178009591
TS_Object_1_Arab_Col-0_Track_190815-A.csv	growth_rate	21.2	1.25018568999519	1.2520888186898	0.00157983880766327	1.25050897988016	NA	NA	NA	NA	0.817542813493569	3.03006006029909	0.578348347708385	-2.31044988975494	1.50035529240992	1.16352505968421	NA	NA	NA	NA	NA	NA	NA	NA	NA	NA	NA	NA	NA	NA	NA	NA	-1.2736382741952	0.370213493657286	1.2643730706363
TS_Object_1_Arab_Col-0_Track_190815-A.csv	growth_rate	21.2666666666667	1.63052683021942	1.63349546832875	0.494439913216491	1.13905555511045	NA	NA	NA	NA	0.785583384348038	2.9725301918705	0.578348347708385	-2.31044988975494	1.48347758826611	1.14720401173539	NA	NA	NA	NA	NA	NA	NA	NA	NA	NA	NA	NA	NA	NA	NA	NA	-0.558603689003012	1.0661356638807	1.25724140388601
TS_Object_1_Arab_Col-0_Track_190815-A.csv	growth_rate	21.3333333333333	1.75056369179538	1.74567110552556	0.711303738874267	1.0343673666496	NA	NA	NA	NA	0.746759410077725	2.91501370033912	0.582371078591092	-2.31156724855261	1.4281504617743	1.11087566403887	NA	NA	NA	NA	NA	NA	NA	NA	NA	NA	NA	NA	NA	NA	NA	NA	0.147103917366789	1.22810272983344	1.24151140565719
TS_Object_1_Arab_Col-0_Track_190815-A.csv	growth_rate	21.4	1.54492469834656	1.53551131148725	0.598895891207978	0.936615420277664	NA	NA	NA	NA	0.717751189284615	2.85785400389617	0.586421789779817	-2.31195440066527	1.3543147932316	1.0528013935521	NA	NA	NA	NA	NA	NA	NA	NA	NA	NA	NA	NA	NA	NA	NA	NA	0.845995342345842	0.806704219069829	1.21677328244721
TS_Object_1_Arab_Col-0_Track_190815-A.csv	growth_rate	21.4666666666667	1.10301595410942	1.10526141160341	0.259569006900511	0.845692404701346	NA	NA	NA	NA	0.682792545517538	2.80137636929212	0.586421789779817	-2.31195440066527	1.28117472817584	0.97270552517717	NA	NA	NA	NA	NA	NA	NA	NA	NA	NA	NA	NA	NA	NA	NA	NA	1.55002846017504	0.0245761982773587	1.18346123136984
TS_Object_1_Arab_Col-0_Track_190815-A.csv	growth_rate	21.5333333333333	0.669520965843844	0.676004537966464	-0.085290648314258	0.761295186279222	NA	NA	NA	NA	0.656636006424915	2.74502292346403	0.590500675892982	-2.31159714870693	1.17732311072767	0.869262707385312	NA	NA	NA	NA	NA	NA	NA	NA	NA	NA	NA	NA	NA	NA	NA	NA	2.23882058454852	-0.707262911611647	1.14178501800112
TS_Object_1_Arab_Col-0_Track_190815-A.csv	growth_rate	21.6	0.438797969828556	0.449113123192416	-0.233915232058527	0.683028355249508	NA	NA	NA	NA	0.625244700914607	2.68986293342098	0.590500675892982	-2.31159714870693	1.07815703979087	0.742319722124186	NA	NA	NA	NA	NA	NA	NA	NA	NA	NA	NA	NA	NA	NA	NA	NA	2.93902207688066	-1.07029944158364	1.0926410606067
TS_Object_1_Arab_Col-0_Track_190815-A.csv	growth_rate	21.6666666666667	0.477627012190169	0.474553480946353	-0.13595482386698	0.610508304811983	NA	NA	NA	NA	0.60180358228026	2.63473470256404	NA	NA	NA	NA	NA	NA	NA	NA	NA	NA	NA	NA	NA	NA	NA	NA	NA	NA	NA	NA	0	0	0
TS_Object_1_Arab_Col-0_Track_190815-A.csv	growth_rate	21.7333333333333	0.650463870055091	0.643808157805838	0.100414096033542	0.543394061771055	NA	NA	NA	NA	0.573661830934542	2.58110916921238	NA	NA	NA	NA	NA	NA	NA	NA	NA	NA	NA	NA	NA	NA	NA	NA	NA	NA	NA	NA	0	0	0
TS_Object_1_Arab_Col-0_Track_190815-A.csv	growth_rate	21.8	0.799441005388189	0.797571525063615	0.316128941070305	0.481442583992187	NA	NA	NA	NA	0.552774400999438	2.52759944495837	NA	NA	NA	NA	NA	NA	NA	NA	NA	NA	NA	NA	NA	NA	NA	NA	NA	NA	NA	NA	0	0	0
TS_Object_1_Arab_Col-0_Track_190815-A.csv	growth_rate	21.8666666666667	0.829969024525326	0.83192529026789	0.407381313296478	0.424543976970392	NA	NA	NA	NA	0.527553718365405	2.47564657057306	NA	NA	NA	NA	NA	NA	NA	NA	NA	NA	NA	NA	NA	NA	NA	NA	NA	NA	NA	NA	0	0	0
TS_Object_1_Arab_Col-0_Track_190815-A.csv	growth_rate	21.9333333333333	0.72972427395257	0.72784105991877	0.355138510778853	0.372702549138981	NA	NA	NA	NA	0.509041599376364	2.42411212584761	NA	NA	NA	NA	NA	NA	NA	NA	NA	NA	NA	NA	NA	NA	NA	NA	NA	NA	NA	NA	0	0	0
TS_Object_1_Arab_Col-0_Track_190815-A.csv	growth_rate	22	0.541875891209884	0.536889212093345	0.210837647413802	0.326051564678676	NA	NA	NA	NA	0.48641018341833	2.37387483609261	NA	NA	NA	NA	NA	NA	NA	NA	NA	NA	NA	NA	NA	NA	NA	NA	NA	NA	NA	NA	0	0	0
TS_Object_1_Arab_Col-0_Track_190815-A.csv	growth_rate	22.0666666666667	0.348041926931387	0.356109976230405	0.0712659985138823	0.284843977715703	NA	NA	NA	NA	0.470085191173668	2.32462363577157	NA	NA	NA	NA	NA	NA	NA	NA	NA	NA	NA	NA	NA	NA	NA	NA	NA	NA	NA	NA	0	0	0
TS_Object_1_Arab_Col-0_Track_190815-A.csv	growth_rate	22.1333333333333	0.250421643402319	0.263101991023351	0.0136877076011933	0.249414283421336	NA	NA	NA	NA	0.449714370186741	2.27603574701196	NA	NA	NA	NA	NA	NA	NA	NA	NA	NA	NA	NA	NA	NA	NA	NA	NA	NA	NA	NA	0	0	0
TS_Object_1_Arab_Col-0_Track_190815-A.csv	growth_rate	22.2	0.261551953972912	0.246096448646181	0.0258725815759779	0.220223867069321	NA	NA	NA	NA	0.435383825317785	2.22931457417431	NA	NA	NA	NA	NA	NA	NA	NA	NA	NA	NA	NA	NA	NA	NA	NA	NA	NA	NA	NA	0	0	0
TS_Object_1_Arab_Col-0_Track_190815-A.csv	growth_rate	22.2666666666667	0.246607219835823	0.238581705516974	0.0406401568552851	0.197941548660705	NA	NA	NA	NA	0.421554101738834	2.18274455911707	NA	NA	NA	NA	NA	NA	NA	NA	NA	NA	NA	NA	NA	NA	NA	NA	NA	NA	NA	NA	0	0	0
TS_Object_1_Arab_Col-0_Track_190815-A.csv	growth_rate	22.3333333333333	0.209419995326243	0.220478341014961	0.0370313744346411	0.183446966579221	NA	NA	NA	NA	0.404424915897391	2.13817614064486	NA	NA	NA	NA	NA	NA	NA	NA	NA	NA	NA	NA	NA	NA	NA	NA	NA	NA	NA	NA	0	0	0
TS_Object_1_Arab_Col-0_Track_190815-A.csv	growth_rate	22.4	0.220235425647843	0.224171029999731	0.0463463175882822	0.177824712410251	NA	NA	NA	NA	0.39234281580828	2.09441904204386	NA	NA	NA	NA	NA	NA	NA	NA	NA	NA	NA	NA	NA	NA	NA	NA	NA	NA	NA	NA	0	0	0
TS_Object_1_Arab_Col-0_Track_190815-A.csv	growth_rate	22.4666666666667	0.260326408206197	0.256200679406181	0.0739417492166773	0.182258930188261	NA	NA	NA	NA	0.376713592290406	2.05100159581901	NA	NA	NA	NA	NA	NA	NA	NA	NA	NA	NA	NA	NA	NA	NA	NA	NA	NA	NA	NA	0	0	0
TS_Object_1_Arab_Col-0_Track_190815-A.csv	growth_rate	22.5333333333333	0.287395877327185	0.282503952959576	0.0847125967894292	0.197791356168937	NA	NA	NA	NA	0.366189329843796	2.01012326136203	NA	NA	NA	NA	NA	NA	NA	NA	NA	NA	NA	NA	NA	NA	NA	NA	NA	NA	NA	NA	0	0	0
TS_Object_1_Arab_Col-0_Track_190815-A.csv	growth_rate	22.6	0.28007935904202	0.283102537877745	0.0578889235238354	0.225213614352795	NA	NA	NA	NA	0.356053698152404	1.96962834468478	NA	NA	NA	NA	NA	NA	NA	NA	NA	NA	NA	NA	NA	NA	NA	NA	NA	NA	NA	NA	0	0	0
TS_Object_1_Arab_Col-0_Track_190815-A.csv	growth_rate	22.6666666666667	0.257798751657674	0.26549406093533	0.000470295980188523	0.265023764954134	NA	NA	NA	NA	0.346301474714995	1.92956203860464	NA	NA	NA	NA	NA	NA	NA	NA	NA	NA	NA	NA	NA	NA	NA	NA	NA	NA	NA	NA	0	0	0
TS_Object_1_Arab_Col-0_Track_190815-A.csv	growth_rate	22.7333333333333	0.238897839667516	0.230390526500636	-0.0869964730019309	0.317386999501632	NA	NA	NA	NA	0.907113239938309	1.97951997006061	NA	NA	NA	NA	NA	NA	NA	NA	NA	NA	NA	NA	NA	NA	NA	NA	NA	NA	NA	NA	0	0	0
TS_Object_1_Arab_Col-0_Track_190815-A.csv	growth_rate	22.8	0.192805229414944	0.181640638158351	-0.200556511241944	0.382197149399364	NA	NA	NA	NA	0.989937871774285	2.08768155174095	NA	NA	NA	NA	NA	NA	NA	NA	NA	NA	NA	NA	NA	NA	NA	NA	NA	NA	NA	NA	0	0	0
TS_Object_1_Arab_Col-0_Track_190815-A.csv	growth_rate	22.8666666666667	0.137742535921234	0.160796386631798	-0.298277466073661	0.459073852704418	NA	NA	NA	NA	1.09967452129608	2.20350384697514	NA	NA	NA	NA	NA	NA	NA	NA	NA	NA	NA	NA	NA	NA	NA	NA	NA	NA	NA	NA	0	0	0
TS_Object_1_Arab_Col-0_Track_190815-A.csv	growth_rate	22.9333333333333	0.205624319728258	0.202825123928689	-0.344506723681814	0.547331847609277	NA	NA	NA	NA	1.21245064477683	2.32640325527599	NA	NA	NA	NA	NA	NA	NA	NA	NA	NA	NA	NA	NA	NA	NA	NA	NA	NA	NA	NA	0	0	0
TS_Object_1_Arab_Col-0_Track_190815-A.csv	growth_rate	23	0.286996223798155	0.269571297050946	-0.376465241091266	0.646036538140871	NA	NA	NA	NA	1.36119379259319	2.45739553726544	NA	NA	NA	NA	NA	NA	NA	NA	NA	NA	NA	NA	NA	NA	NA	NA	NA	NA	NA	NA	0	0	0
TS_Object_1_Arab_Col-0_Track_190815-A.csv	growth_rate	23.0666666666667	0.318045881624016	0.313753690562944	-0.440287221016406	0.754040911577962	NA	NA	NA	NA	1.55727180924698	2.59748189989552	NA	NA	NA	NA	NA	NA	NA	NA	NA	NA	NA	NA	NA	NA	NA	NA	NA	NA	NA	NA	0	0	0
TS_Object_1_Arab_Col-0_Track_190815-A.csv	growth_rate	23.1333333333333	0.34899637572255	0.38473922621888	-0.48527171348265	0.870010939699978	NA	NA	NA	NA	1.81635796896852	2.74719593011484	NA	NA	NA	NA	NA	NA	NA	NA	NA	NA	NA	NA	NA	NA	NA	NA	NA	NA	NA	NA	0	0	0
TS_Object_1_Arab_Col-0_Track_190815-A.csv	growth_rate	23.2	0.385171116917149	0.445737832575146	-0.546740886872913	0.992478719446242	NA	NA	NA	NA	2.10282367833744	2.90407706055724	NA	NA	NA	NA	NA	NA	NA	NA	NA	NA	NA	NA	NA	NA	NA	NA	NA	NA	NA	NA	0	0	0
TS_Object_1_Arab_Col-0_Track_190815-A.csv	growth_rate	23.2666666666667	0.425142936204111	0.274558921642864	-0.845231558797157	1.11979048043809	NA	NA	NA	NA	2.43086609956554	3.05869065728104	NA	NA	NA	NA	NA	NA	NA	NA	NA	NA	NA	NA	NA	NA	NA	NA	NA	NA	NA	NA	0	0	0
TS_Object_1_Arab_Col-0_Track_190815-A.csv	growth_rate	23.3333333333333	0.464716411706036	0.168339501449243	-1.08164649121445	1.24998599266189	NA	NA	NA	NA	2.72445634063883	3.20498459548523	NA	NA	NA	NA	NA	NA	NA	NA	NA	NA	NA	NA	NA	NA	NA	NA	NA	NA	NA	NA	0	0	0
