# Supplementary material for: Oscillatory signatures underlie growth regimes in Arabidopsis pollen tubes: computational methods to estimate tip location, periodicity, and synchronization in growing cells
Source: J Exp Bot. 2017 Mar 28;68(12):3267–81. doi: 10.1093/jxb/erx032 (PMC5853864; doi:10.1093/jxb/erx032)
Supplement: supplementary_dataset_S1 [file erx032_suppl_supplementary_dataset_s1.zip › CHUKNORRIS-master/out_exs/sync/SummaryStats_Arab_Col-0_H-VP_190815-A.csv.csv]

fl.nm	var.nm	ts.nm	min	25%.quant	median	mean	75%.quant	max	sd	mad	iqr.1	1%.quant	99%.quant	iqr.2	period.pgram	period.ar
Arab_Col-0_H-VP_190815-A.csv	H+_flux	raw	-0.5632	7.35	9.408	8.702	10.97	13.61	3.0689159040316	2.5758678766457	3.62401776708867	-0.147768987307245	12.5389976971501	12.6867666844574	11.7	Inf
Arab_Col-0_H-VP_190815-A.csv	H+_flux	smth	-0.5213	7.35	9.397	8.702	10.97	13.59	3.06758633328933	2.55029669293899	3.62145288054023	-0.167864780829417	12.5273597111137	12.6952244919431	11.7	Inf
Arab_Col-0_H-VP_190815-A.csv	H+_flux	osc	-2.636	-0.9094	0.04875	-2.495e-17	0.8249	4.036	1.18824887643553	1.28879385702574	1.73436214299621	-2.52875641441949	3.06939764268676	5.59815405710625	0.835714285714286	0.782745098039216
Arab_Col-0_H-VP_190815-A.csv	H+_flux	trend	2.011	7.771	9.595	8.702	10.74	11.91	2.77754704283779	2.11254297709661	2.97039704786949	2.09667951833725	11.9059799297151	9.80930041137781	11.7	Inf
