# Supplementary material for: Oscillatory signatures underlie growth regimes in Arabidopsis pollen tubes: computational methods to estimate tip location, periodicity, and synchronization in growing cells
Source: J Exp Bot. 2017 Mar 28;68(12):3267–81. doi: 10.1093/jxb/erx032 (PMC5853864; doi:10.1093/jxb/erx032)
Supplement: supplementary_dataset_S1 [file erx032_suppl_supplementary_dataset_s1.zip › CHUKNORRIS-master/out_exs/sync/SummaryStats_TS_Object_1_Arab_Col-0_Track_190815-A.csv.csv]

fl.nm	var.nm	ts.nm	min	25%.quant	median	mean	75%.quant	max	sd	mad	iqr.1	1%.quant	99%.quant	iqr.2	period.pgram	period.ar
TS_Object_1_Arab_Col-0_Track_190815-A.csv	growth_rate	raw	-0.02559	2.062	2.975	2.874	3.613	9.766	1.44479244862625	1.1322196799777	1.55126545536591	0.207522157527251	7.91606856819254	7.70854641066529	23.4	Inf
TS_Object_1_Arab_Col-0_Track_190815-A.csv	growth_rate	smth	0.1608	2.075	2.968	2.874	3.61	9.761	1.44112487362056	1.14013570058349	1.53479372106746	0.211651732471825	7.90944742548809	7.69779569301627	23.4	Inf
TS_Object_1_Arab_Col-0_Track_190815-A.csv	growth_rate	osc	-2.947	-0.4282	0.004168	-1.716e-17	0.4228	4.294	0.844787084551974	0.630192868329165	0.850936031101516	-2.63504994950743	2.52451594193878	5.15956589144621	0.835714285714286	0.782745098039216
TS_Object_1_Arab_Col-0_Track_190815-A.csv	growth_rate	trend	0.1778	2.125	3.086	2.874	3.613	5.477	1.14770814148467	1.0539369041039	1.48790077970608	0.197866452414821	5.43544805736913	5.23758160495431	23.4	Inf
