# Supplementary material for: Oscillatory signatures underlie growth regimes in Arabidopsis pollen tubes: computational methods to estimate tip location, periodicity, and synchronization in growing cells
Source: J Exp Bot. 2017 Mar 28;68(12):3267–81. doi: 10.1093/jxb/erx032 (PMC5853864; doi:10.1093/jxb/erx032)
Supplement: supplementary_dataset_S1 [file erx032_suppl_supplementary_dataset_s1.zip › CHUKNORRIS-master/out_exs/sync/SyncTbl_Arab_Col-0_H-VP_190815-A.csv_VS_TS_Object_1_Arab_Col-0_Track_190815-A.csv.csv]

fl.nm	var1.nm	var2.nm	technique	time	var1	var2	per	phs	amp	env	sig	pwr	delay	per.1	phs.1	sig.1	pwr.1	delay.1	per.2	phs.2	sig.2	pwr.2	delay.2	per.3	phs.3	sig.3	pwr.3	delay.3	per.4	phs.4	sig.4	pwr.4	delay.4	per.5	phs.5	sig.5	pwr.5	delay.5	phs.tot	amp.tot	env.tot
Arab_Col-0_H-VP_190815-A.csv_VS_TS_Object_1_Arab_Col-0_Track_190815-A.csv	H+_flux	growth_rate	cross.wvlt	0	-0.443990129854787	-0.3844081781274	NA	NA	NA	NA	5.61632860051341	3.41950665700011	NA	NA	NA	NA	NA	NA	NA	NA	NA	NA	NA	NA	NA	NA	NA	NA	NA	NA	NA	NA	NA	NA	NA	NA	NA	NA	0	0	0
Arab_Col-0_H-VP_190815-A.csv_VS_TS_Object_1_Arab_Col-0_Track_190815-A.csv	H+_flux	growth_rate	cross.wvlt	0.0666666666666667	1.07387295130631	1.04956289605649	NA	NA	NA	NA	5.88078446235612	3.48563549073428	NA	NA	NA	NA	NA	NA	NA	NA	NA	NA	NA	NA	NA	NA	NA	NA	NA	NA	NA	NA	NA	NA	NA	NA	NA	NA	0	0	0
Arab_Col-0_H-VP_190815-A.csv_VS_TS_Object_1_Arab_Col-0_Track_190815-A.csv	H+_flux	growth_rate	cross.wvlt	0.133333333333333	1.65985702202939	1.81845475523789	NA	NA	NA	NA	6.05941755485821	3.54695143977749	NA	NA	NA	NA	NA	NA	NA	NA	NA	NA	NA	NA	NA	NA	NA	NA	NA	NA	NA	NA	NA	NA	NA	NA	NA	NA	0	0	0
Arab_Col-0_H-VP_190815-A.csv_VS_TS_Object_1_Arab_Col-0_Track_190815-A.csv	H+_flux	growth_rate	cross.wvlt	0.2	1.37745850000244	1.49197575963842	NA	NA	NA	NA	6.29953698490825	3.60280489956437	NA	NA	NA	NA	NA	NA	NA	NA	NA	NA	NA	NA	NA	NA	NA	NA	NA	NA	NA	NA	NA	NA	NA	NA	NA	NA	0	0	0
Arab_Col-0_H-VP_190815-A.csv_VS_TS_Object_1_Arab_Col-0_Track_190815-A.csv	H+_flux	growth_rate	cross.wvlt	0.266666666666667	0.997330898220165	0.942445555350604	NA	NA	NA	NA	6.4459302224342	3.65412145022672	NA	NA	NA	NA	NA	NA	NA	NA	NA	NA	NA	NA	NA	NA	NA	NA	NA	NA	NA	NA	NA	NA	NA	NA	NA	NA	0	0	0
Arab_Col-0_H-VP_190815-A.csv_VS_TS_Object_1_Arab_Col-0_Track_190815-A.csv	H+_flux	growth_rate	cross.wvlt	0.333333333333333	0.823052140518102	0.678547646399856	NA	NA	NA	NA	6.56758269006965	3.69928250123783	NA	NA	NA	NA	NA	NA	NA	NA	NA	NA	NA	NA	NA	NA	NA	NA	NA	NA	NA	NA	NA	NA	NA	NA	NA	NA	0	0	0
Arab_Col-0_H-VP_190815-A.csv_VS_TS_Object_1_Arab_Col-0_Track_190815-A.csv	H+_flux	growth_rate	cross.wvlt	0.4	0.670876868823393	0.452868135530138	NA	NA	NA	NA	6.75354880838493	3.73941265120888	NA	NA	NA	NA	NA	NA	NA	NA	NA	NA	NA	NA	NA	NA	NA	NA	NA	NA	NA	NA	NA	NA	NA	NA	NA	NA	0	0	0
Arab_Col-0_H-VP_190815-A.csv_VS_TS_Object_1_Arab_Col-0_Track_190815-A.csv	H+_flux	growth_rate	cross.wvlt	0.466666666666667	0.257032787415981	-0.0218222398089356	NA	NA	NA	NA	6.82610411575225	3.77305003972916	NA	NA	NA	NA	NA	NA	NA	NA	NA	NA	NA	NA	NA	NA	NA	NA	NA	NA	NA	NA	NA	NA	NA	NA	NA	NA	0	0	0
Arab_Col-0_H-VP_190815-A.csv_VS_TS_Object_1_Arab_Col-0_Track_190815-A.csv	H+_flux	growth_rate	cross.wvlt	0.533333333333333	-0.463279861236782	-0.683172111555129	NA	NA	NA	NA	6.96064100663348	3.80110071257239	NA	NA	NA	NA	NA	NA	NA	NA	NA	NA	NA	NA	NA	NA	NA	NA	NA	NA	NA	NA	NA	NA	NA	NA	NA	NA	0	0	0
Arab_Col-0_H-VP_190815-A.csv_VS_TS_Object_1_Arab_Col-0_Track_190815-A.csv	H+_flux	growth_rate	cross.wvlt	0.6	-1.13773145099432	-1.18248384696156	NA	NA	NA	NA	6.9741206076783	3.82215001751842	NA	NA	NA	NA	NA	NA	NA	NA	NA	NA	NA	NA	NA	NA	NA	NA	NA	NA	NA	NA	NA	NA	NA	NA	NA	NA	0	0	0
Arab_Col-0_H-VP_190815-A.csv_VS_TS_Object_1_Arab_Col-0_Track_190815-A.csv	H+_flux	growth_rate	cross.wvlt	0.666666666666667	-1.39507430953099	-1.24442383315644	NA	NA	NA	NA	7.04943038610563	3.8375864665574	NA	NA	NA	NA	NA	NA	NA	NA	NA	NA	NA	NA	NA	NA	NA	NA	NA	NA	NA	NA	NA	NA	NA	NA	NA	NA	0	0	0
Arab_Col-0_H-VP_190815-A.csv_VS_TS_Object_1_Arab_Col-0_Track_190815-A.csv	H+_flux	growth_rate	cross.wvlt	0.733333333333333	-1.20870996167229	-0.89150515787063	NA	NA	NA	NA	7.09048515679899	3.8459322650094	NA	NA	NA	NA	NA	NA	NA	NA	NA	NA	NA	NA	NA	NA	NA	NA	NA	NA	NA	NA	NA	NA	NA	NA	NA	NA	0	0	0
Arab_Col-0_H-VP_190815-A.csv_VS_TS_Object_1_Arab_Col-0_Track_190815-A.csv	H+_flux	growth_rate	cross.wvlt	0.8	-0.748385904883745	-0.320596413505676	NA	NA	NA	NA	7.00875349268953	3.84752729232192	NA	NA	NA	NA	NA	NA	NA	NA	NA	NA	NA	NA	NA	NA	NA	NA	NA	NA	NA	NA	NA	NA	NA	NA	NA	NA	0	0	0
Arab_Col-0_H-VP_190815-A.csv_VS_TS_Object_1_Arab_Col-0_Track_190815-A.csv	H+_flux	growth_rate	cross.wvlt	0.866666666666667	-0.148146997987541	0.268095430643402	NA	NA	NA	NA	6.98638921994498	3.84293396203273	NA	NA	NA	NA	NA	NA	NA	NA	NA	NA	NA	NA	NA	NA	NA	NA	NA	NA	NA	NA	NA	NA	NA	NA	NA	NA	0	0	0
Arab_Col-0_H-VP_190815-A.csv_VS_TS_Object_1_Arab_Col-0_Track_190815-A.csv	H+_flux	growth_rate	cross.wvlt	0.933333333333333	0.499598588845903	0.759690303197879	NA	NA	NA	NA	6.9305814822428	3.83140734432957	NA	NA	NA	NA	NA	NA	NA	NA	NA	NA	NA	NA	NA	NA	NA	NA	NA	NA	NA	NA	NA	NA	NA	NA	NA	NA	0	0	0
Arab_Col-0_H-VP_190815-A.csv_VS_TS_Object_1_Arab_Col-0_Track_190815-A.csv	H+_flux	growth_rate	cross.wvlt	1	1.07470040698227	1.11398947808362	NA	NA	NA	NA	6.84280630939061	3.81308898160792	NA	NA	NA	NA	NA	NA	NA	NA	NA	NA	NA	NA	NA	NA	NA	NA	NA	NA	NA	NA	NA	NA	NA	NA	NA	NA	0	0	0
Arab_Col-0_H-VP_190815-A.csv_VS_TS_Object_1_Arab_Col-0_Track_190815-A.csv	H+_flux	growth_rate	cross.wvlt	1.06666666666667	1.4426291745627	1.26522017677375	NA	NA	NA	NA	6.72504876509896	3.78814083392499	NA	NA	NA	NA	NA	NA	NA	NA	NA	NA	NA	NA	NA	NA	NA	NA	NA	NA	NA	NA	NA	NA	NA	NA	NA	NA	0	0	0
Arab_Col-0_H-VP_190815-A.csv_VS_TS_Object_1_Arab_Col-0_Track_190815-A.csv	H+_flux	growth_rate	cross.wvlt	1.13333333333333	1.55176721581066	1.12374413935055	NA	NA	NA	NA	6.49730832497389	3.75687399376751	NA	NA	NA	NA	NA	NA	NA	NA	NA	NA	NA	NA	NA	NA	NA	NA	NA	NA	NA	NA	NA	NA	NA	NA	NA	NA	0	0	0
Arab_Col-0_H-VP_190815-A.csv_VS_TS_Object_1_Arab_Col-0_Track_190815-A.csv	H+_flux	growth_rate	cross.wvlt	1.2	1.45453946033723	0.698970929113209	0.870556969258612	-0.152772246673913	13.1484891254945	13.3034342295978	6.33065098059375	3.71952824456581	-0.0211671210618759	0.870556969258612	-0.639442071238322	6.33065098059375	3.71952824456581	-0.0885969017844491	NA	NA	NA	NA	NA	NA	NA	NA	NA	NA	NA	NA	NA	NA	NA	NA	NA	NA	NA	NA	-0.152772246673913	13.1484891254945	13.3034342295978
Arab_Col-0_H-VP_190815-A.csv_VS_TS_Object_1_Arab_Col-0_Track_190815-A.csv	H+_flux	growth_rate	cross.wvlt	1.26666666666667	1.18318608393128	0.126088808609196	0.870556969258612	-0.124768223869731	12.8067475903098	12.9070802987942	6.14203965231568	3.67605814979834	-0.0172870672312814	0.870556969258612	-0.639442071238322	6.14203965231568	3.67605814979834	-0.0885969017844491	NA	NA	NA	NA	NA	NA	NA	NA	NA	NA	NA	NA	NA	NA	NA	NA	NA	NA	NA	NA	-0.124768223869731	12.8067475903098	12.9070802987942
Arab_Col-0_H-VP_190815-A.csv_VS_TS_Object_1_Arab_Col-0_Track_190815-A.csv	H+_flux	growth_rate	cross.wvlt	1.33333333333333	0.69085554892652	-0.438964579681747	0.870556969258612	-0.0945009170314367	12.4160254398286	12.4716726667659	5.93484399854041	3.62673869905021	-0.013093427600972	0.870556969258612	-0.639442071238322	5.93484399854041	3.62673869905021	-0.0885969017844491	NA	NA	NA	NA	NA	NA	NA	NA	NA	NA	NA	NA	NA	NA	NA	NA	NA	NA	NA	NA	-0.0945009170314367	12.4160254398286	12.4716726667659
Arab_Col-0_H-VP_190815-A.csv_VS_TS_Object_1_Arab_Col-0_Track_190815-A.csv	H+_flux	growth_rate	cross.wvlt	1.4	-0.00553548100515594	-0.908343740329971	0.870556969258612	-0.0617551221876111	11.9817232203299	12.0046069016853	5.71258331812671	3.5718813003432	-0.00855638491935145	0.870556969258612	-0.639442071238322	5.71258331812671	3.5718813003432	-0.0885969017844491	NA	NA	NA	NA	NA	NA	NA	NA	NA	NA	NA	NA	NA	NA	NA	NA	NA	NA	NA	NA	-0.0617551221876111	11.9817232203299	12.0046069016853
Arab_Col-0_H-VP_190815-A.csv_VS_TS_Object_1_Arab_Col-0_Track_190815-A.csv	H+_flux	growth_rate	cross.wvlt	1.46666666666667	-0.697092359258065	-1.25348100879191	0.870556969258612	-0.0263477816584664	11.5094090529778	11.5134051569512	5.47883714752875	3.51183692765496	-0.00365057591426956	0.870556969258612	-0.639442071238322	5.47883714752875	3.51183692765496	-0.0885969017844491	NA	NA	NA	NA	NA	NA	NA	NA	NA	NA	NA	NA	NA	NA	NA	NA	NA	NA	NA	NA	-0.0263477816584664	11.5094090529778	11.5134051569512
Arab_Col-0_H-VP_190815-A.csv_VS_TS_Object_1_Arab_Col-0_Track_190815-A.csv	H+_flux	growth_rate	cross.wvlt	1.53333333333333	-1.09827457243223	-1.42360913631285	0.870556969258612	0.0118687065414815	11.0047535412421	11.0055286856175	5.23715604280199	3.44699830565288	0.00164445017783664	0.870556969258612	-0.639442071238322	5.23715604280199	3.44699830565288	-0.0885969017844491	NA	NA	NA	NA	NA	NA	NA	NA	NA	NA	NA	NA	NA	NA	NA	NA	NA	NA	NA	NA	0.0118687065414815	11.0047535412421	11.0055286856175
Arab_Col-0_H-VP_190815-A.csv_VS_TS_Object_1_Arab_Col-0_Track_190815-A.csv	H+_flux	growth_rate	cross.wvlt	1.6	-1.08486787770199	-1.31927239299965	0.864543593021138	0.0589066444148378	10.472976205024	10.4911730895019	5.05617889539359	3.37820845059153	0.00810534140335307	0.864543593021138	-0.618782843350556	5.05617889539359	3.37820845059153	-0.0851422831790174	NA	NA	NA	NA	NA	NA	NA	NA	NA	NA	NA	NA	NA	NA	NA	NA	NA	NA	NA	NA	0.0589066444148378	10.472976205024	10.4911730895019
Arab_Col-0_H-VP_190815-A.csv_VS_TS_Object_1_Arab_Col-0_Track_190815-A.csv	H+_flux	growth_rate	cross.wvlt	1.66666666666667	-0.761378215177166	-0.912827702133218	0.864543593021138	0.102980377233051	9.92167090731001	9.97451383339663	4.80717703406283	3.30562793791721	0.0141697277719952	0.864543593021138	-0.618782843350556	4.80717703406283	3.30562793791721	-0.0851422831790174	NA	NA	NA	NA	NA	NA	NA	NA	NA	NA	NA	NA	NA	NA	NA	NA	NA	NA	NA	NA	0.102980377233051	9.92167090731001	9.97451383339663
Arab_Col-0_H-VP_190815-A.csv_VS_TS_Object_1_Arab_Col-0_Track_190815-A.csv	H+_flux	growth_rate	cross.wvlt	1.73333333333333	-0.301101688326583	-0.355693539520996	0.864543593021138	0.150032952321875	9.3553402178722	9.4616307292326	4.55999507405179	3.22975988064378	0.0206439920725731	0.864543593021138	-0.618782843350556	4.55999507405179	3.22975988064378	-0.0851422831790174	NA	NA	NA	NA	NA	NA	NA	NA	NA	NA	NA	NA	NA	NA	NA	NA	NA	NA	NA	NA	0.150032952321875	9.3553402178722	9.4616307292326
Arab_Col-0_H-VP_190815-A.csv_VS_TS_Object_1_Arab_Col-0_Track_190815-A.csv	H+_flux	growth_rate	cross.wvlt	1.8	0.18201335197684	0.136613873743987	0.864543593021138	0.200027282737369	8.77933669543079	8.95794780829253	4.31724710553569	3.15113940344667	0.02752303127562	0.864543593021138	-0.618782843350556	4.31724710553569	3.15113940344667	-0.0851422831790174	NA	NA	NA	NA	NA	NA	NA	NA	NA	NA	NA	NA	NA	NA	NA	NA	NA	NA	NA	NA	0.200027282737369	8.77933669543079	8.95794780829253
Arab_Col-0_H-VP_190815-A.csv_VS_TS_Object_1_Arab_Col-0_Track_190815-A.csv	H+_flux	growth_rate	cross.wvlt	1.86666666666667	0.555835397248114	0.493731463582555	0.864543593021138	0.252878927959543	8.19882334230083	8.4681428951609	4.08118758735708	3.07032524922359	0.034795226670724	0.864543593021138	-0.618782843350556	4.08118758735708	3.07032524922359	-0.0851422831790174	NA	NA	NA	NA	NA	NA	NA	NA	NA	NA	NA	NA	NA	NA	NA	NA	NA	NA	NA	NA	0.252878927959543	8.19882334230083	8.4681428951609
Arab_Col-0_H-VP_190815-A.csv_VS_TS_Object_1_Arab_Col-0_Track_190815-A.csv	H+_flux	growth_rate	cross.wvlt	1.93333333333333	0.614810712923386	0.781512598641982	0.864543593021138	0.3084571679173	7.61870773992325	7.9960988957289	3.85368787047474	2.98789062845573	0.0424425916484791	0.864543593021138	-0.618782843350556	3.85368787047474	2.98789062845573	-0.0851422831790174	NA	NA	NA	NA	NA	NA	NA	NA	NA	NA	NA	NA	NA	NA	NA	NA	NA	NA	NA	NA	0.3084571679173	7.61870773992325	7.9960988957289
Arab_Col-0_H-VP_190815-A.csv_VS_TS_Object_1_Arab_Col-0_Track_190815-A.csv	H+_flux	growth_rate	cross.wvlt	2	0.273249507357499	0.994293447800365	0.864543593021138	0.366587951752304	7.043576591169	7.54489110578365	3.63623008138905	2.90441305102226	0.0504411774397374	0.864543593021138	-0.618782843350556	3.63623008138905	2.90441305102226	-0.0851422831790174	NA	NA	NA	NA	NA	NA	NA	NA	NA	NA	NA	NA	NA	NA	NA	NA	NA	NA	NA	NA	0.366587951752304	7.043576591169	7.54489110578365
Arab_Col-0_H-VP_190815-A.csv_VS_TS_Object_1_Arab_Col-0_Track_190815-A.csv	H+_flux	growth_rate	cross.wvlt	2.06666666666667	-0.265683731658666	1.00922142407654	0.864543593021138	0.427058810080067	6.47763379408014	7.11680929253143	3.42991776424374	2.82046400825453	0.0587617490249839	0.864543593021138	-0.618782843350556	3.42991776424374	2.82046400825453	-0.0851422831790174	NA	NA	NA	NA	NA	NA	NA	NA	NA	NA	NA	NA	NA	NA	NA	NA	NA	NA	NA	NA	0.427058810080067	6.47763379408014	7.11680929253143
Arab_Col-0_H-VP_190815-A.csv_VS_TS_Object_1_Arab_Col-0_Track_190815-A.csv	H+_flux	growth_rate	cross.wvlt	2.13333333333333	-0.69825713671883	0.79057753901903	0.858571754207463	0.493330394167086	5.91501046637594	6.71579822694291	3.27803185292626	2.73711050282251	0.0674115947909266	0.858571754207463	-0.597352384580463	3.27803185292626	2.73711050282251	-0.0816257773144492	NA	NA	NA	NA	NA	NA	NA	NA	NA	NA	NA	NA	NA	NA	NA	NA	NA	NA	NA	NA	0.493330394167086	5.91501046637594	6.71579822694291
Arab_Col-0_H-VP_190815-A.csv_VS_TS_Object_1_Arab_Col-0_Track_190815-A.csv	H+_flux	growth_rate	cross.wvlt	2.2	-0.914166513044206	0.476916248575648	0.858571754207463	0.557388113997863	5.38066063046122	6.34033637009385	3.09476608395596	2.65442662733215	0.0761648220469804	0.858571754207463	-0.597352384580463	3.09476608395596	2.65442662733215	-0.0816257773144492	NA	NA	NA	NA	NA	NA	NA	NA	NA	NA	NA	NA	NA	NA	NA	NA	NA	NA	NA	NA	0.557388113997863	5.38066063046122	6.34033637009385
Arab_Col-0_H-VP_190815-A.csv_VS_TS_Object_1_Arab_Col-0_Track_190815-A.csv	H+_flux	growth_rate	cross.wvlt	2.26666666666667	-0.97637391305865	0.192958902316667	0.858571754207463	0.622964810445538	4.8651412801795	5.99043029393663	2.92397428461717	2.57283832967493	0.0851256112886848	0.858571754207463	-0.597352384580463	2.92397428461717	2.57283832967493	-0.0816257773144492	NA	NA	NA	NA	NA	NA	NA	NA	NA	NA	NA	NA	NA	NA	NA	NA	NA	NA	NA	NA	0.622964810445538	4.8651412801795	5.99043029393663
Arab_Col-0_H-VP_190815-A.csv_VS_TS_Object_1_Arab_Col-0_Track_190815-A.csv	H+_flux	growth_rate	cross.wvlt	2.33333333333333	-0.911181820144398	-0.0811040314741235	0.858571754207463	0.689781089031237	4.37066908810229	5.66599966713758	2.76561724457903	2.49281468537676	0.0942557843952121	0.858571754207463	-0.597352384580463	2.76561724457903	2.49281468537676	-0.0816257773144492	NA	NA	NA	NA	NA	NA	NA	NA	NA	NA	NA	NA	NA	NA	NA	NA	NA	NA	NA	NA	0.689781089031237	4.37066908810229	5.66599966713758
Arab_Col-0_H-VP_190815-A.csv_VS_TS_Object_1_Arab_Col-0_Track_190815-A.csv	H+_flux	growth_rate	cross.wvlt	2.4	-0.684776928283804	-0.375896306998969	0.858571754207463	0.757558306636342	3.89893501131129	5.36661973158978	2.61948763620045	2.4147956558934	0.103517265916061	0.858571754207463	-0.597352384580463	2.61948763620045	2.4147956558934	-0.0816257773144492	NA	NA	NA	NA	NA	NA	NA	NA	NA	NA	NA	NA	NA	NA	NA	NA	NA	NA	NA	NA	0.757558306636342	3.89893501131129	5.36661973158978
Arab_Col-0_H-VP_190815-A.csv_VS_TS_Object_1_Arab_Col-0_Track_190815-A.csv	H+_flux	growth_rate	cross.wvlt	2.46666666666667	-0.339185566548143	-0.586912710934669	0.858571754207463	0.826022030980321	3.45112360599226	5.09161059809744	2.48525360042837	2.33919267773638	0.112872555794655	0.858571754207463	-0.597352384580463	2.48525360042837	2.33919267773638	-0.0816257773144492	NA	NA	NA	NA	NA	NA	NA	NA	NA	NA	NA	NA	NA	NA	NA	NA	NA	NA	NA	NA	0.826022030980321	3.45112360599226	5.09161059809744
Arab_Col-0_H-VP_190815-A.csv_VS_TS_Object_1_Arab_Col-0_Track_190815-A.csv	H+_flux	growth_rate	cross.wvlt	2.53333333333333	0.0029069242127505	-0.57846917593091	0.858571754207463	0.894902568069225	3.02794965939201	4.84011297856806	2.36249571225285	2.26638922670934	0.122284801442034	0.858571754207463	-0.597352384580463	2.36249571225285	2.26638922670934	-0.0816257773144492	NA	NA	NA	NA	NA	NA	NA	NA	NA	NA	NA	NA	NA	NA	NA	NA	NA	NA	NA	NA	0.894902568069225	3.02794965939201	4.84011297856806
Arab_Col-0_H-VP_190815-A.csv_VS_TS_Object_1_Arab_Col-0_Track_190815-A.csv	H+_flux	growth_rate	cross.wvlt	2.6	0.278066908451414	-0.382319086001329	0.858571754207463	0.963932449967776	2.62971000253808	4.61114688737808	2.25073563328715	2.19673999882564	0.131717454451113	0.858571754207463	-0.597352384580463	2.25073563328715	2.19673999882564	-0.0816257773144492	NA	NA	NA	NA	NA	NA	NA	NA	NA	NA	NA	NA	NA	NA	NA	NA	NA	NA	NA	NA	0.963932449967776	2.62971000253808	4.61114688737808
Arab_Col-0_H-VP_190815-A.csv_VS_TS_Object_1_Arab_Col-0_Track_190815-A.csv	H+_flux	growth_rate	cross.wvlt	2.66666666666667	0.512667109198156	-0.157467199020314	0.858571754207463	1.03284123973936	2.25634751181046	4.40365198415345	2.14945580338378	2.13056743509029	0.141133560712837	0.858571754207463	-0.597352384580463	2.14945580338378	2.13056743509029	-0.0816257773144492	NA	NA	NA	NA	NA	NA	NA	NA	NA	NA	NA	NA	NA	NA	NA	NA	NA	NA	NA	NA	1.03284123973936	2.25634751181046	4.40365198415345
Arab_Col-0_H-VP_190815-A.csv_VS_TS_Object_1_Arab_Col-0_Track_190815-A.csv	H+_flux	growth_rate	cross.wvlt	2.73333333333333	0.688656513299879	0.0245209802116992	0.858571754207463	1.10134845229289	1.9075237361547	4.21651018784373	2.0581104787348	2.06815466508216	0.150494793078646	0.858571754207463	-0.597352384580463	2.0581104787348	2.06815466508216	-0.0816257773144492	NA	NA	NA	NA	NA	NA	NA	NA	NA	NA	NA	NA	NA	NA	NA	NA	NA	NA	NA	NA	1.10134845229289	1.9075237361547	4.21651018784373
Arab_Col-0_H-VP_190815-A.csv_VS_TS_Object_1_Arab_Col-0_Track_190815-A.csv	H+_flux	growth_rate	cross.wvlt	2.8	0.707140470286925	0.200669072776677	0.858571754207463	1.16915573371417	1.58269630272049	4.04855278570958	1.97612920182245	2.00973452003325	0.159760382697877	0.858571754207463	-0.597352384580463	1.97612920182245	2.00973452003325	-0.0816257773144492	NA	NA	NA	NA	NA	NA	NA	NA	NA	NA	NA	NA	NA	NA	NA	NA	NA	NA	NA	NA	1.16915573371417	1.58269630272049	4.04855278570958
Arab_Col-0_H-VP_190815-A.csv_VS_TS_Object_1_Arab_Col-0_Track_190815-A.csv	H+_flux	growth_rate	cross.wvlt	2.86666666666667	0.560211188256591	0.353023815382916	0.858571754207463	1.23593962138327	1.28119722447876	3.89855540679208	1.90291434793146	1.95547499583857	0.168886129717201	0.858571754207463	-0.597352384580463	1.90291434793146	1.95547499583857	-0.0816257773144492	NA	NA	NA	NA	NA	NA	NA	NA	NA	NA	NA	NA	NA	NA	NA	NA	NA	NA	NA	NA	1.23593962138327	1.28119722447876	3.89855540679208
Arab_Col-0_H-VP_190815-A.csv_VS_TS_Object_1_Arab_Col-0_Track_190815-A.csv	H+_flux	growth_rate	cross.wvlt	2.93333333333333	0.400572995649133	0.391083492050262	0.858571754207463	1.30134617531152	1.00230840399856	3.76522492544699	1.83783473266521	1.90546232156041	0.177823669674629	0.858571754207463	-0.597352384580463	1.83783473266521	1.90546232156041	-0.0816257773144492	NA	NA	NA	NA	NA	NA	NA	NA	NA	NA	NA	NA	NA	NA	NA	NA	NA	NA	NA	NA	1.30134617531152	1.00230840399856	3.76522492544699
Arab_Col-0_H-VP_190815-A.csv_VS_TS_Object_1_Arab_Col-0_Track_190815-A.csv	H+_flux	growth_rate	cross.wvlt	3	0.323041077205627	0.280192201623944	0.858571754207463	1.36498850969791	0.745330936671805	3.64718265357044	1.78021740794412	1.85968347544902	0.186520136196721	0.858571754207463	-0.597352384580463	1.78021740794412	1.85968347544902	-0.0816257773144492	NA	NA	NA	NA	NA	NA	NA	NA	NA	NA	NA	NA	NA	NA	NA	NA	NA	NA	NA	NA	1.36498850969791	0.745330936671805	3.64718265357044
Arab_Col-0_H-VP_190815-A.csv_VS_TS_Object_1_Arab_Col-0_Track_190815-A.csv	H+_flux	growth_rate	cross.wvlt	3.06666666666667	0.225361994209461	0.07521527183296	0.858571754207463	1.4264477858519	0.509645211324321	3.54294813369502	1.72933975129337	1.81801044692044	0.194918296677448	0.858571754207463	-0.597352384580463	1.72933975129337	1.81801044692044	-0.0816257773144492	NA	NA	NA	NA	NA	NA	NA	NA	NA	NA	NA	NA	NA	NA	NA	NA	NA	NA	NA	NA	1.4264477858519	0.509645211324321	3.54294813369502
Arab_Col-0_H-VP_190815-A.csv_VS_TS_Object_1_Arab_Col-0_Track_190815-A.csv	H+_flux	growth_rate	cross.wvlt	3.13333333333333	0.0221415570319798	-0.142112929229092	0.858571754207463	1.4852776242943	0.294759252598763	3.45092751871528	1.68442379389916	1.78018865121864	0.202957155173873	0.858571754207463	-0.597352384580463	1.68442379389916	1.78018865121864	-0.0816257773144492	NA	NA	NA	NA	NA	NA	NA	NA	NA	NA	NA	NA	NA	NA	NA	NA	NA	NA	NA	NA	1.4852776242943	0.294759252598763	3.45092751871528
Arab_Col-0_H-VP_190815-A.csv_VS_TS_Object_1_Arab_Col-0_Track_190815-A.csv	H+_flux	growth_rate	cross.wvlt	3.2	-0.164998789298942	-0.314044922160008	0.858571754207463	1.54101126749567	0.100343237584524	3.36940996799282	1.64463446152037	1.74583160687609	0.210572931165248	0.858571754207463	-0.597352384580463	1.64463446152037	1.74583160687609	-0.0816257773144492	NA	NA	NA	NA	NA	NA	NA	NA	NA	NA	NA	NA	NA	NA	NA	NA	NA	NA	NA	NA	1.54101126749567	0.100343237584524	3.36940996799282
Arab_Col-0_H-VP_190815-A.csv_VS_TS_Object_1_Arab_Col-0_Track_190815-A.csv	H+_flux	growth_rate	cross.wvlt	3.26666666666667	-0.174063813967192	-0.430242198824601	0.858571754207463	1.59317030569205	-0.073751340279411	3.2965747503248	1.60908304150112	1.71442331998003	0.217700251900301	0.858571754207463	-0.597352384580463	1.60908304150112	1.71442331998003	-0.0816257773144492	NA	NA	NA	NA	NA	NA	NA	NA	NA	NA	NA	NA	NA	NA	NA	NA	NA	NA	NA	NA	1.59317030569205	-0.073751340279411	3.2965747503248
Arab_Col-0_H-VP_190815-A.csv_VS_TS_Object_1_Arab_Col-0_Track_190815-A.csv	H+_flux	growth_rate	cross.wvlt	3.33333333333333	-0.0135638979674941	-0.501598113439172	0.858571754207463	1.64127347830218	-0.227488770994548	3.2305108704932	1.57683676263779	1.68532891674676	0.224273355075155	0.858571754207463	-0.597352384580463	1.57683676263779	1.68532891674676	-0.0816257773144492	NA	NA	NA	NA	NA	NA	NA	NA	NA	NA	NA	NA	NA	NA	NA	NA	NA	NA	NA	NA	1.64127347830218	-0.227488770994548	3.2305108704932
Arab_Col-0_H-VP_190815-A.csv_VS_TS_Object_1_Arab_Col-0_Track_190815-A.csv	H+_flux	growth_rate	cross.wvlt	3.4	0.211281240489358	-0.514678026241927	0.858571754207463	1.68484404056698	-0.360662688534278	3.16925008040702	1.54693490816689	1.65781312818633	0.230227095454697	0.858571754207463	-0.597352384580463	1.54693490816689	1.65781312818633	-0.0816257773144492	NA	NA	NA	NA	NA	NA	NA	NA	NA	NA	NA	NA	NA	NA	NA	NA	NA	NA	NA	NA	1.68484404056698	-0.360662688534278	3.16925008040702
Arab_Col-0_H-VP_190815-A.csv_VS_TS_Object_1_Arab_Col-0_Track_190815-A.csv	H+_flux	growth_rate	cross.wvlt	3.46666666666667	0.451027292405685	-0.442109075594432	0.858571754207463	1.72341442577742	-0.472925468976835	3.11081315045884	1.51841140116383	1.63106546985222	0.235497581947073	0.858571754207463	-0.597352384580463	1.51841140116383	1.63106546985222	-0.0816257773144492	NA	NA	NA	NA	NA	NA	NA	NA	NA	NA	NA	NA	NA	NA	NA	NA	NA	NA	NA	NA	1.72341442577742	-0.472925468976835	3.11081315045884
Arab_Col-0_H-VP_190815-A.csv_VS_TS_Object_1_Arab_Col-0_Track_190815-A.csv	H+_flux	growth_rate	cross.wvlt	3.53333333333333	0.670425140886334	-0.276915573873369	0.858571754207463	1.75652736294048	-0.563831933415711	3.05326830873076	1.4903233291608	1.60423053753295	0.24002233032821	0.858571754207463	-0.597352384580463	1.4903233291608	1.60423053753295	-0.0816257773144492	NA	NA	NA	NA	NA	NA	NA	NA	NA	NA	NA	NA	NA	NA	NA	NA	NA	NA	NA	NA	1.75652736294048	-0.563831933415711	3.05326830873076
Arab_Col-0_H-VP_190815-A.csv_VS_TS_Object_1_Arab_Col-0_Track_190815-A.csv	H+_flux	growth_rate	cross.wvlt	3.6	0.737187756017732	-0.044417300432261	0.858571754207463	1.78373312425051	-0.632894871297696	2.99479984645701	1.46178443099139	1.57644182782612	0.243739887119956	0.858571754207463	-0.597352384580463	1.46178443099139	1.57644182782612	-0.0816257773144492	NA	NA	NA	NA	NA	NA	NA	NA	NA	NA	NA	NA	NA	NA	NA	NA	NA	NA	NA	NA	1.78373312425051	-0.632894871297696	2.99479984645701
Arab_Col-0_H-VP_190815-A.csv_VS_TS_Object_1_Arab_Col-0_Track_190815-A.csv	H+_flux	growth_rate	cross.wvlt	3.66666666666667	0.488567405139568	0.202548543904545	0.858571754207463	1.80458308481156	-0.679648983740152	2.93378407761071	1.43200217323884	1.54685786779139	0.246588949552286	0.858571754207463	-0.597352384580463	1.43200217323884	1.54685786779139	-0.0816257773144492	NA	NA	NA	NA	NA	NA	NA	NA	NA	NA	NA	NA	NA	NA	NA	NA	NA	NA	NA	NA	1.80458308481156	-0.679648983740152	2.93378407761071
Arab_Col-0_H-VP_190815-A.csv_VS_TS_Object_1_Arab_Col-0_Track_190815-A.csv	H+_flux	growth_rate	cross.wvlt	3.73333333333333	-0.0773094965750029	0.419325265231127	0.858571754207463	1.81862023268821	-0.703719064102531	2.86886917140053	1.4003167170807	1.51470010775664	0.248507068800299	0.858571754207463	-0.597352384580463	1.4003167170807	1.51470010775664	-0.0816257773144492	NA	NA	NA	NA	NA	NA	NA	NA	NA	NA	NA	NA	NA	NA	NA	NA	NA	NA	NA	NA	1.81862023268821	-0.703719064102531	2.86886917140053
Arab_Col-0_H-VP_190815-A.csv_VS_TS_Object_1_Arab_Col-0_Track_190815-A.csv	H+_flux	growth_rate	cross.wvlt	3.8	-0.751400957867384	0.594779024754486	0.864543593021138	1.81174345000621	-0.668011999096721	2.79945105397569	1.34918423488438	1.47949626888037	0.249289351710045	0.864543593021138	-0.618782843350556	1.34918423488438	1.47949626888037	-0.0851422831790174	NA	NA	NA	NA	NA	NA	NA	NA	NA	NA	NA	NA	NA	NA	NA	NA	NA	NA	NA	NA	1.81174345000621	-0.668011999096721	2.79945105397569
Arab_Col-0_H-VP_190815-A.csv_VS_TS_Object_1_Arab_Col-0_Track_190815-A.csv	H+_flux	growth_rate	cross.wvlt	3.86666666666667	-1.25909280754995	0.698855269827581	0.864543593021138	1.80931856674306	-0.644426206752199	2.72753413642163	1.31452416420816	1.44209234774088	0.248955696535721	0.864543593021138	-0.618782843350556	1.31452416420816	1.44209234774088	-0.0851422831790174	NA	NA	NA	NA	NA	NA	NA	NA	NA	NA	NA	NA	NA	NA	NA	NA	NA	NA	NA	NA	1.80931856674306	-0.644426206752199	2.72753413642163
Arab_Col-0_H-VP_190815-A.csv_VS_TS_Object_1_Arab_Col-0_Track_190815-A.csv	H+_flux	growth_rate	cross.wvlt	3.93333333333333	-1.40321079060672	0.651828200737761	0.870556969258612	1.78518311027468	-0.564117455830943	2.65157221900704	1.2617928557895	1.40149809832223	0.247343269706937	0.870556969258612	-0.639442071238322	1.2617928557895	1.40149809832223	-0.0885969017844491	NA	NA	NA	NA	NA	NA	NA	NA	NA	NA	NA	NA	NA	NA	NA	NA	NA	NA	NA	NA	1.78518311027468	-0.564117455830943	2.65157221900704
Arab_Col-0_H-VP_190815-A.csv_VS_TS_Object_1_Arab_Col-0_Track_190815-A.csv	H+_flux	growth_rate	cross.wvlt	4	-1.13273529192198	0.426200252671656	0.870556969258612	1.76513083239064	-0.497238267175861	2.57484838188033	1.22528259638141	1.35929862657615	0.244564957528	0.870556969258612	-0.639442071238322	1.22528259638141	1.35929862657615	-0.0885969017844491	NA	NA	NA	NA	NA	NA	NA	NA	NA	NA	NA	NA	NA	NA	NA	NA	NA	NA	NA	NA	1.76513083239064	-0.497238267175861	2.57484838188033
Arab_Col-0_H-VP_190815-A.csv_VS_TS_Object_1_Arab_Col-0_Track_190815-A.csv	H+_flux	growth_rate	cross.wvlt	4.06666666666667	-0.593082661056472	0.121525005126481	0.876612171835516	1.72483938543963	-0.383345243393433	2.49842828272767	1.17392722679976	1.31599724456503	0.24064469306833	0.876612171835516	-0.659247200236663	1.17392722679976	1.31599724456503	-0.0919762973273433	NA	NA	NA	NA	NA	NA	NA	NA	NA	NA	NA	NA	NA	NA	NA	NA	NA	NA	NA	NA	1.72483938543963	-0.383345243393433	2.49842828272767
Arab_Col-0_H-VP_190815-A.csv_VS_TS_Object_1_Arab_Col-0_Track_190815-A.csv	H+_flux	growth_rate	cross.wvlt	4.13333333333333	-0.0630028922719913	-0.139451703845641	0.882709491677047	1.67935677321201	-0.262475719042865	2.42253969792082	1.12392780966812	1.27166597147818	0.235928767202283	0.882709491677047	-0.678102304982756	1.12392780966812	1.27166597147818	-0.0952649510833938	NA	NA	NA	NA	NA	NA	NA	NA	NA	NA	NA	NA	NA	NA	NA	NA	NA	NA	NA	NA	1.67935677321201	-0.262475719042865	2.42253969792082
Arab_Col-0_H-VP_190815-A.csv_VS_TS_Object_1_Arab_Col-0_Track_190815-A.csv	H+_flux	growth_rate	cross.wvlt	4.2	0.259559309907619	-0.319091018333563	0.882709491677047	1.63352276996551	-0.147376524213965	2.35105333440887	1.09076199115457	1.22861726172364	0.229489659054222	0.882709491677047	-0.678102304982756	1.09076199115457	1.22861726172364	-0.0952649510833938	NA	NA	NA	NA	NA	NA	NA	NA	NA	NA	NA	NA	NA	NA	NA	NA	NA	NA	NA	NA	1.63352276996551	-0.147376524213965	2.35105333440887
Arab_Col-0_H-VP_190815-A.csv_VS_TS_Object_1_Arab_Col-0_Track_190815-A.csv	H+_flux	growth_rate	cross.wvlt	4.26666666666667	0.373035060349818	-0.420516332854617	0.882709491677047	1.57916160086986	-0.0190845373269276	2.28142673390961	1.05845900241059	1.18541124844118	0.22185259002101	0.882709491677047	-0.678102304982756	1.05845900241059	1.18541124844118	-0.0952649510833938	NA	NA	NA	NA	NA	NA	NA	NA	NA	NA	NA	NA	NA	NA	NA	NA	NA	NA	NA	NA	1.57916160086986	-0.0190845373269276	2.28142673390961
Arab_Col-0_H-VP_190815-A.csv_VS_TS_Object_1_Arab_Col-0_Track_190815-A.csv	H+_flux	growth_rate	cross.wvlt	4.33333333333333	0.355722060947292	-0.420891102828414	0.888849221731947	1.51734316773557	0.118525388431242	2.21842547611611	1.01627025187253	1.14516464766855	0.214650567794164	0.888849221731947	-0.695897316191522	1.01627025187253	1.14516464766855	-0.0984449379831901	0.692559830232335	0.290238738003977	1.00428314025387	0.466877326708161	0.0319913676410589	NA	NA	NA	NA	NA	NA	NA	NA	NA	NA	NA	NA	NA	NA	NA	2.16793040347808	-1.17880403409151	2.09649092365627
Arab_Col-0_H-VP_190815-A.csv_VS_TS_Object_1_Arab_Col-0_Track_190815-A.csv	H+_flux	growth_rate	cross.wvlt	4.4	0.250955058392532	-0.300703339790375	NA	NA	NA	NA	0.989676655105843	1.10705517427704	NA	0.678307155022905	0.383303716469343	1.01999117786754	0.433755563273561	0.0413799117353639	NA	NA	NA	NA	NA	NA	NA	NA	NA	NA	NA	NA	NA	NA	NA	NA	NA	NA	NA	NA	-2.54631502954435	-1.11969171215563	1.35229634379804
Arab_Col-0_H-VP_190815-A.csv_VS_TS_Object_1_Arab_Col-0_Track_190815-A.csv	H+_flux	growth_rate	cross.wvlt	4.46666666666667	0.12057561027244	-0.0900600606782582	NA	NA	NA	NA	0.966061165065881	1.07234496011951	NA	0.673621745254493	0.413144633522349	1.02040651903474	0.415860852785812	0.0442933314027592	NA	NA	NA	NA	NA	NA	NA	NA	NA	NA	NA	NA	NA	NA	NA	NA	NA	NA	NA	NA	-2.38308906094794	-0.969440108231397	1.33556326752594
Arab_Col-0_H-VP_190815-A.csv_VS_TS_Object_1_Arab_Col-0_Track_190815-A.csv	H+_flux	growth_rate	cross.wvlt	4.53333333333333	0.0857205229674938	0.152216936482813	NA	NA	NA	NA	0.946096873842007	1.04233290393381	NA	0.668968699975436	0.442205825083512	1.02914719658694	0.409637950227228	0.0470815106455091	NA	NA	NA	NA	NA	NA	NA	NA	NA	NA	NA	NA	NA	NA	NA	NA	NA	NA	NA	NA	-2.22093492244025	-0.804919345039706	1.32979297634394
Arab_Col-0_H-VP_190815-A.csv_VS_TS_Object_1_Arab_Col-0_Track_190815-A.csv	H+_flux	growth_rate	cross.wvlt	4.6	0.199226273247877	0.377355928180809	NA	NA	NA	NA	0.930335925763603	1.01818889445852	NA	0.664347795627876	0.470367174016403	1.04647238906959	0.415148491948749	0.0497339135989578	NA	NA	NA	NA	NA	NA	NA	NA	NA	NA	NA	NA	NA	NA	NA	NA	NA	NA	NA	NA	-2.06483729300959	-0.63299359987644	1.33490145190352
Arab_Col-0_H-VP_190815-A.csv_VS_TS_Object_1_Arab_Col-0_Track_190815-A.csv	H+_flux	growth_rate	cross.wvlt	4.66666666666667	0.34984896285575	0.529456217931545	NA	NA	NA	NA	0.931703155926515	1.00208794433599	NA	0.664347795627876	0.470367174016403	1.05757473907071	0.43031596872191	0.0497339135989578	NA	NA	NA	NA	NA	NA	NA	NA	NA	NA	NA	NA	NA	NA	NA	NA	NA	NA	NA	NA	-1.93610050764688	-0.481930688367057	1.3490638352505
Arab_Col-0_H-VP_190815-A.csv_VS_TS_Object_1_Arab_Col-0_Track_190815-A.csv	H+_flux	growth_rate	cross.wvlt	4.73333333333333	0.407363702382572	0.522672765869183	NA	NA	NA	NA	0.927979585605605	0.996332602327618	NA	0.664347795627876	0.470367174016403	1.07661403274676	0.455959591543573	0.0497339135989578	NA	NA	NA	NA	NA	NA	NA	NA	NA	NA	NA	NA	NA	NA	NA	NA	NA	NA	NA	NA	-1.81213518928273	-0.328234812171968	1.37335074528925
Arab_Col-0_H-VP_190815-A.csv_VS_TS_Object_1_Arab_Col-0_Track_190815-A.csv	H+_flux	growth_rate	cross.wvlt	4.8	0.383631778760138	0.299995495225573	NA	NA	NA	NA	0.942838154061512	1.00093898772712	NA	0.664347795627876	0.470367174016403	1.10320866190468	0.491030270615103	0.0497339135989578	NA	NA	NA	NA	NA	NA	NA	NA	NA	NA	NA	NA	NA	NA	NA	NA	NA	NA	NA	NA	-1.69697592103752	-0.177098624177565	1.40727539485148
Arab_Col-0_H-VP_190815-A.csv_VS_TS_Object_1_Arab_Col-0_Track_190815-A.csv	H+_flux	growth_rate	cross.wvlt	4.86666666666667	0.329210552840964	-0.089205526395619	NA	NA	NA	NA	0.95494182750309	1.01927171518063	NA	0.673621745254493	0.413144633522349	1.11092695893287	0.538014499934948	0.0442933314027592	NA	NA	NA	NA	NA	NA	NA	NA	NA	NA	NA	NA	NA	NA	NA	NA	NA	NA	NA	NA	-1.58996057559559	-0.0278639039119808	1.45404131743354
Arab_Col-0_H-VP_190815-A.csv_VS_TS_Object_1_Arab_Col-0_Track_190815-A.csv	H+_flux	growth_rate	cross.wvlt	4.93333333333333	0.191525787024014	-0.507194281182413	NA	NA	NA	NA	0.989736236564924	1.05247135720937	NA	0.683025154393498	0.352799022083845	1.13011181846742	0.599579906343393	0.0383516631688937	NA	NA	NA	NA	NA	NA	NA	NA	NA	NA	NA	NA	NA	NA	NA	NA	NA	NA	NA	NA	-1.47177144571666	0.150042692316465	1.51768110656217
Arab_Col-0_H-VP_190815-A.csv_VS_TS_Object_1_Arab_Col-0_Track_190815-A.csv	H+_flux	growth_rate	cross.wvlt	5	-0.0656075365244979	-0.803611643676158	0.864543593021138	0.490010202099756	1.89782267564438	2.1509263591643	1.03663035296167	1.10075621120599	0.0674236330824531	0.864543593021138	-0.618782843350556	1.03663035296167	1.10075621120599	-0.0851422831790174	0.692559830232335	0.290238738003977	1.16700338442031	0.682696156081343	0.0319913676410589	NA	NA	NA	NA	NA	NA	NA	NA	NA	NA	NA	NA	NA	NA	NA	-0.241936483570254	2.25310387944329	2.32069207116455
Arab_Col-0_H-VP_190815-A.csv_VS_TS_Object_1_Arab_Col-0_Track_190815-A.csv	H+_flux	growth_rate	cross.wvlt	5.06666666666667	-0.314558937605714	-0.861110549936939	0.858571754207463	0.352042165926594	2.11051497524882	2.24840875955631	1.09746530243495	1.16445924562969	0.0481051322184014	0.858571754207463	-0.597352384580463	1.09746530243495	1.16445924562969	-0.0816257773144492	0.716982899901076	0.129355616245837	1.18566018993641	0.797813175421079	0.0147609469274213	NA	NA	NA	NA	NA	NA	NA	NA	NA	NA	NA	NA	NA	NA	NA	-0.272517854107631	2.85749103553436	2.9669838624574
Arab_Col-0_H-VP_190815-A.csv_VS_TS_Object_1_Arab_Col-0_Track_190815-A.csv	H+_flux	growth_rate	cross.wvlt	5.13333333333333	-0.387230509113924	-0.630905352157327	0.846751543153634	0.177744787606162	2.3382047547965	2.37563299456116	1.18943022965324	1.24356490974038	0.0239537218520446	0.846751543153634	-0.552450363665367	1.18943022965324	1.24356490974038	-0.0744508040237027	NA	NA	NA	NA	NA	NA	NA	NA	NA	NA	NA	NA	NA	NA	NA	NA	NA	NA	NA	NA	0.177744787606162	2.3382047547965	2.37563299456116
Arab_Col-0_H-VP_190815-A.csv_VS_TS_Object_1_Arab_Col-0_Track_190815-A.csv	H+_flux	growth_rate	cross.wvlt	5.2	-0.260771965607491	-0.187590406564014	0.840902603005603	0.0489523918271349	2.53047381254798	2.53350877639584	1.28472097184742	1.33603676798755	0.00655148490746421	0.840902603005603	-0.529088780862768	1.28472097184742	1.33603676798755	-0.0708099652162377	NA	NA	NA	NA	NA	NA	NA	NA	NA	NA	NA	NA	NA	NA	NA	NA	NA	NA	NA	NA	0.0489523918271349	2.53047381254798	2.53350877639584
Arab_Col-0_H-VP_190815-A.csv_VS_TS_Object_1_Arab_Col-0_Track_190815-A.csv	H+_flux	growth_rate	cross.wvlt	5.26666666666667	-0.0213811117149336	0.262968672743832	0.829325648377722	-0.111878075858436	2.70432883240272	2.72134219251838	1.41557262935909	1.43882594218346	-0.0147669300306213	0.829325648377722	-0.480751082501079	1.41557262935909	1.43882594218346	-0.0634549489966369	NA	NA	NA	NA	NA	NA	NA	NA	NA	NA	NA	NA	NA	NA	NA	NA	NA	NA	NA	NA	-0.111878075858436	2.70432883240272	2.72134219251838
Arab_Col-0_H-VP_190815-A.csv_VS_TS_Object_1_Arab_Col-0_Track_190815-A.csv	H+_flux	growth_rate	cross.wvlt	5.33333333333333	0.26431616330097	0.499701845265549	0.817908077105269	-0.260017612991497	2.83422115418617	2.93280611179199	1.56497163475995	1.54637869981582	-0.0338475622567371	0.817908077105269	-0.430448062054178	1.56497163475995	1.54637869981582	-0.0560331948710995	NA	NA	NA	NA	NA	NA	NA	NA	NA	NA	NA	NA	NA	NA	NA	NA	NA	NA	NA	NA	-0.260017612991497	2.83422115418617	2.93280611179199
Arab_Col-0_H-VP_190815-A.csv_VS_TS_Object_1_Arab_Col-0_Track_190815-A.csv	H+_flux	growth_rate	cross.wvlt	5.4	0.540879287457967	0.457670351078983	0.812258373330579	-0.353939384710087	2.9626524142388	3.1584288217194	1.70700731940474	1.65289744792599	-0.0457554910172292	0.812258373330579	-0.40460716725166	1.70700731940474	1.65289744792599	-0.0523055653211747	NA	NA	NA	NA	NA	NA	NA	NA	NA	NA	NA	NA	NA	NA	NA	NA	NA	NA	NA	NA	-0.353939384710087	2.9626524142388	3.1584288217194
Arab_Col-0_H-VP_190815-A.csv_VS_TS_Object_1_Arab_Col-0_Track_190815-A.csv	H+_flux	growth_rate	cross.wvlt	5.46666666666667	0.687186686607815	0.256795346344195	0.806647694910493	-0.437078296956566	3.06969648158505	3.38821487610617	1.85472292241151	1.75383046724398	-0.0561129719240573	0.806647694910493	-0.378322548136267	1.85472292241151	1.75383046724398	-0.0485697932604459	NA	NA	NA	NA	NA	NA	NA	NA	NA	NA	NA	NA	NA	NA	NA	NA	NA	NA	NA	NA	-0.437078296956566	3.06969648158505	3.38821487610617
Arab_Col-0_H-VP_190815-A.csv_VS_TS_Object_1_Arab_Col-0_Track_190815-A.csv	H+_flux	growth_rate	cross.wvlt	5.53333333333333	0.567582525475379	0.0535852433618375	0.806647694910493	-0.478302342978135	3.21144778822103	3.61740129021092	1.98018051919589	1.84789965494291	-0.0614053960803504	0.806647694910493	-0.378322548136267	1.98018051919589	1.84789965494291	-0.0485697932604459	NA	NA	NA	NA	NA	NA	NA	NA	NA	NA	NA	NA	NA	NA	NA	NA	NA	NA	NA	NA	-0.478302342978135	3.21144778822103	3.61740129021092
Arab_Col-0_H-VP_190815-A.csv_VS_TS_Object_1_Arab_Col-0_Track_190815-A.csv	H+_flux	growth_rate	cross.wvlt	5.6	0.181798010100489	-0.0784778009218685	0.806647694910493	-0.516363099724263	3.34126045247168	3.84220507599005	2.10323904699759	1.93454975964087	-0.0662917109341764	0.806647694910493	-0.378322548136267	2.10323904699759	1.93454975964087	-0.0485697932604459	NA	NA	NA	NA	NA	NA	NA	NA	NA	NA	NA	NA	NA	NA	NA	NA	NA	NA	NA	NA	-0.516363099724263	3.34126045247168	3.84220507599005
Arab_Col-0_H-VP_190815-A.csv_VS_TS_Object_1_Arab_Col-0_Track_190815-A.csv	H+_flux	growth_rate	cross.wvlt	5.66666666666667	-0.308051840513341	-0.140375676904644	0.806647694910493	-0.551568954331167	3.45903726835542	4.06131672771626	2.22318167693229	2.01425850518752	-0.0708115078329824	0.806647694910493	-0.378322548136267	2.22318167693229	2.01425850518752	-0.0485697932604459	NA	NA	NA	NA	NA	NA	NA	NA	NA	NA	NA	NA	NA	NA	NA	NA	NA	NA	NA	NA	-0.551568954331167	3.45903726835542	4.06131672771626
Arab_Col-0_H-VP_190815-A.csv_VS_TS_Object_1_Arab_Col-0_Track_190815-A.csv	H+_flux	growth_rate	cross.wvlt	5.73333333333333	-0.725244033862374	-0.15534892743708	0.806647694910493	-0.58417218858567	3.56457747315848	4.27320821954863	2.33917196129617	2.0873515610128	-0.0749971752090456	0.806647694910493	-0.378322548136267	2.33917196129617	2.0873515610128	-0.0485697932604459	NA	NA	NA	NA	NA	NA	NA	NA	NA	NA	NA	NA	NA	NA	NA	NA	NA	NA	NA	NA	-0.58417218858567	3.56457747315848	4.27320821954863
Arab_Col-0_H-VP_190815-A.csv_VS_TS_Object_1_Arab_Col-0_Track_190815-A.csv	H+_flux	growth_rate	cross.wvlt	5.8	-0.99369012650109	-0.126936169525567	0.806647694910493	-0.614401968412688	3.65754109732473	4.47614613108312	2.45026101854684	2.1540345314807	-0.0788781338348006	0.806647694910493	-0.378322548136267	2.45026101854684	2.1540345314807	-0.0485697932604459	NA	NA	NA	NA	NA	NA	NA	NA	NA	NA	NA	NA	NA	NA	NA	NA	NA	NA	NA	NA	-0.614401968412688	3.65754109732473	4.47614613108312
Arab_Col-0_H-VP_190815-A.csv_VS_TS_Object_1_Arab_Col-0_Track_190815-A.csv	H+_flux	growth_rate	cross.wvlt	5.86666666666667	-1.10248369842952	-0.0456249888847599	0.806647694910493	-0.642485898425378	3.73743005834345	4.66823554835664	2.55541156489569	2.21442422737011	-0.0824836040384055	0.806647694910493	-0.378322548136267	2.55541156489569	2.21442422737011	-0.0485697932604459	NA	NA	NA	NA	NA	NA	NA	NA	NA	NA	NA	NA	NA	NA	NA	NA	NA	NA	NA	NA	-0.642485898425378	3.73743005834345	4.66823554835664
Arab_Col-0_H-VP_190815-A.csv_VS_TS_Object_1_Arab_Col-0_Track_190815-A.csv	H+_flux	growth_rate	cross.wvlt	5.93333333333333	-1.04166766067675	0.0641219414502697	0.806647694910493	-0.668663096440489	3.80358850112914	4.84748978635538	2.65353608069905	2.26857800657821	-0.0858442842357532	0.806647694910493	-0.378322548136267	2.65353608069905	2.26857800657821	-0.0485697932604459	NA	NA	NA	NA	NA	NA	NA	NA	NA	NA	NA	NA	NA	NA	NA	NA	NA	NA	NA	NA	-0.668663096440489	3.80358850112914	4.84748978635538
Arab_Col-0_H-VP_190815-A.csv_VS_TS_Object_1_Arab_Col-0_Track_190815-A.csv	H+_flux	growth_rate	cross.wvlt	6	-0.803054274483505	0.175861154296092	0.806647694910493	-0.693190989747553	3.85522379590217	5.01192033881338	2.74354604935226	2.31652062061253	-0.0889932234488854	0.806647694910493	-0.378322548136267	2.74354604935226	2.31652062061253	-0.0485697932604459	NA	NA	NA	NA	NA	NA	NA	NA	NA	NA	NA	NA	NA	NA	NA	NA	NA	NA	NA	NA	-0.693190989747553	3.85522379590217	5.01192033881338
Arab_Col-0_H-VP_190815-A.csv_VS_TS_Object_1_Arab_Col-0_Track_190815-A.csv	H+_flux	growth_rate	cross.wvlt	6.06666666666667	-0.398705539885427	0.338369705139413	0.806647694910493	-0.716347478073274	3.89144826004457	5.15964090931515	2.8244089043481	2.35826843560872	-0.091966098991617	0.806647694910493	-0.378322548136267	2.8244089043481	2.35826843560872	-0.0485697932604459	NA	NA	NA	NA	NA	NA	NA	NA	NA	NA	NA	NA	NA	NA	NA	NA	NA	NA	NA	NA	-0.716347478073274	3.89144826004457	5.15964090931515
Arab_Col-0_H-VP_190815-A.csv_VS_TS_Object_1_Arab_Col-0_Track_190815-A.csv	H+_flux	growth_rate	cross.wvlt	6.13333333333333	0.130231142206176	0.59811541390576	0.806647694910493	-0.738429643563504	3.91134016928599	5.28897891134866	2.89520906486984	2.39385116521966	-0.0948010508544838	0.806647694910493	-0.378322548136267	2.89520906486984	2.39385116521966	-0.0485697932604459	NA	NA	NA	NA	NA	NA	NA	NA	NA	NA	NA	NA	NA	NA	NA	NA	NA	NA	NA	NA	-0.738429643563504	3.91134016928599	5.28897891134866
Arab_Col-0_H-VP_190815-A.csv_VS_TS_Object_1_Arab_Col-0_Track_190815-A.csv	H+_flux	growth_rate	cross.wvlt	6.2	0.701841930647206	0.837576360111854	0.806647694910493	-0.759749772755302	3.91402110243628	5.39858743375547	2.9552092261445	2.42333137592335	-0.0975381709976867	0.806647694910493	-0.378322548136267	2.9552092261445	2.42333137592335	-0.0485697932604459	NA	NA	NA	NA	NA	NA	NA	NA	NA	NA	NA	NA	NA	NA	NA	NA	NA	NA	NA	NA	-0.759749772755302	3.91402110243628	5.39858743375547
Arab_Col-0_H-VP_190815-A.csv_VS_TS_Object_1_Arab_Col-0_Track_190815-A.csv	H+_flux	growth_rate	cross.wvlt	6.26666666666667	1.19767629104629	0.833384346311415	0.806647694910493	-0.780629080467616	3.8987452827033	5.48755037613783	3.00390791100222	2.44682201518237	-0.100218697611826	0.806647694910493	-0.378322548136267	3.00390791100222	2.44682201518237	-0.0485697932604459	NA	NA	NA	NA	NA	NA	NA	NA	NA	NA	NA	NA	NA	NA	NA	NA	NA	NA	NA	NA	-0.780629080467616	3.8987452827033	5.48755037613783
Arab_Col-0_H-VP_190815-A.csv_VS_TS_Object_1_Arab_Col-0_Track_190815-A.csv	H+_flux	growth_rate	cross.wvlt	6.33333333333333	1.48249289797802	0.514706126503038	0.806647694910493	-0.801389200178742	3.86499549771351	5.55547333261378	3.041089220022	2.46450208233036	-0.102883922635814	0.806647694910493	-0.378322548136267	3.041089220022	2.46450208233036	-0.0485697932604459	NA	NA	NA	NA	NA	NA	NA	NA	NA	NA	NA	NA	NA	NA	NA	NA	NA	NA	NA	NA	-0.801389200178742	3.86499549771351	5.55547333261378
Arab_Col-0_H-VP_190815-A.csv_VS_TS_Object_1_Arab_Col-0_Track_190815-A.csv	H+_flux	growth_rate	cross.wvlt	6.4	1.42638075941963	0.0485670638617284	0.806647694910493	-0.822341250917121	3.81257953435878	5.60255293613554	3.06686079090011	2.47663032425325	-0.105573788142796	0.806647694910493	-0.378322548136267	3.06686079090011	2.47663032425325	-0.0485697932604459	NA	NA	NA	NA	NA	NA	NA	NA	NA	NA	NA	NA	NA	NA	NA	NA	NA	NA	NA	NA	-0.822341250917121	3.81257953435878	5.60255293613554
Arab_Col-0_H-VP_190815-A.csv_VS_TS_Object_1_Arab_Col-0_Track_190815-A.csv	H+_flux	growth_rate	cross.wvlt	6.46666666666667	0.966585114710677	-0.371002962759216	0.806647694910493	-0.843772139007787	3.74172093825048	5.62961787120243	3.08167624897986	2.48355650766052	-0.108325127731407	0.806647694910493	-0.378322548136267	3.08167624897986	2.48355650766052	-0.0485697932604459	NA	NA	NA	NA	NA	NA	NA	NA	NA	NA	NA	NA	NA	NA	NA	NA	NA	NA	NA	NA	-0.843772139007787	3.74172093825048	5.62961787120243
Arab_Col-0_H-VP_190815-A.csv_VS_TS_Object_1_Arab_Col-0_Track_190815-A.csv	H+_flux	growth_rate	cross.wvlt	6.53333333333333	0.199457581944243	-0.698654254154981	0.806647694910493	-0.865927748071033	3.65313831760016	5.6381357186797	3.08633895413387	2.48572942125831	-0.111169508424713	0.806647694910493	-0.378322548136267	3.08633895413387	2.48572942125831	-0.0485697932604459	NA	NA	NA	NA	NA	NA	NA	NA	NA	NA	NA	NA	NA	NA	NA	NA	NA	NA	NA	NA	-0.865927748071033	3.65313831760016	5.6381357186797
Arab_Col-0_H-VP_190815-A.csv_VS_TS_Object_1_Arab_Col-0_Track_190815-A.csv	H+_flux	growth_rate	cross.wvlt	6.6	-0.614144543867351	-0.941080519462789	0.806647694910493	-0.888992866240994	3.54810829868696	5.63018131465416	3.08198468026997	2.48370034430664	-0.114130653687033	0.806647694910493	-0.378322548136267	3.08198468026997	2.48370034430664	-0.0485697932604459	NA	NA	NA	NA	NA	NA	NA	NA	NA	NA	NA	NA	NA	NA	NA	NA	NA	NA	NA	NA	-0.888992866240994	3.54810829868696	5.63018131465416
Arab_Col-0_H-VP_190815-A.csv_VS_TS_Object_1_Arab_Col-0_Track_190815-A.csv	H+_flux	growth_rate	cross.wvlt	6.66666666666667	-1.1785818422307	-1.01700100038043	0.806647694910493	-0.913068148895823	3.42850847480181	5.60836451118508	3.07004207126569	2.47812038025672	-0.117221485853903	0.806647694910493	-0.378322548136267	3.07004207126569	2.47812038025672	-0.0485697932604459	NA	NA	NA	NA	NA	NA	NA	NA	NA	NA	NA	NA	NA	NA	NA	NA	NA	NA	NA	NA	-0.913068148895823	3.42850847480181	5.60836451118508
Arab_Col-0_H-VP_190815-A.csv_VS_TS_Object_1_Arab_Col-0_Track_190815-A.csv	H+_flux	growth_rate	cross.wvlt	6.73333333333333	-1.31716716705396	-0.844059794508072	0.812258373330579	-0.917188044930523	3.39163043849699	5.57783537987521	3.01460199273968	2.47027556345234	-0.118569425059331	0.812258373330579	-0.40460716725166	3.01460199273968	2.47027556345234	-0.0523055653211747	NA	NA	NA	NA	NA	NA	NA	NA	NA	NA	NA	NA	NA	NA	NA	NA	NA	NA	NA	NA	-0.917188044930523	3.39163043849699	5.57783537987521
Arab_Col-0_H-VP_190815-A.csv_VS_TS_Object_1_Arab_Col-0_Track_190815-A.csv	H+_flux	growth_rate	cross.wvlt	6.8	-1.03189552582902	-0.506317873105584	0.812258373330579	-0.942710100118858	3.25627719776494	5.54168170273493	2.99506234344397	2.46092973217989	-0.121868787089549	0.812258373330579	-0.40460716725166	2.99506234344397	2.46092973217989	-0.0523055653211747	NA	NA	NA	NA	NA	NA	NA	NA	NA	NA	NA	NA	NA	NA	NA	NA	NA	NA	NA	NA	-0.942710100118858	3.25627719776494	5.54168170273493
Arab_Col-0_H-VP_190815-A.csv_VS_TS_Object_1_Arab_Col-0_Track_190815-A.csv	H+_flux	growth_rate	cross.wvlt	6.86666666666667	-0.462985836581321	-0.211956982519616	0.812258373330579	-0.968836271446636	3.11610752186238	5.50297129032116	2.97414087867228	2.45085514271645	-0.125246246194536	0.812258373330579	-0.40460716725166	2.97414087867228	2.45085514271645	-0.0523055653211747	NA	NA	NA	NA	NA	NA	NA	NA	NA	NA	NA	NA	NA	NA	NA	NA	NA	NA	NA	NA	-0.968836271446636	3.11610752186238	5.50297129032116
Arab_Col-0_H-VP_190815-A.csv_VS_TS_Object_1_Arab_Col-0_Track_190815-A.csv	H+_flux	growth_rate	cross.wvlt	6.93333333333333	0.18278294497213	-0.080464892192724	0.817908077105269	-0.973065505994702	3.07723493380493	5.46803285187789	2.91779135235632	2.44170119481465	-0.126667939587293	0.817908077105269	-0.430448062054178	2.91779135235632	2.44170119481465	-0.0560331948710995	NA	NA	NA	NA	NA	NA	NA	NA	NA	NA	NA	NA	NA	NA	NA	NA	NA	NA	NA	NA	-0.973065505994702	3.07723493380493	5.46803285187789
Arab_Col-0_H-VP_190815-A.csv_VS_TS_Object_1_Arab_Col-0_Track_190815-A.csv	H+_flux	growth_rate	cross.wvlt	7	0.696472761562834	-0.0520323477080076	0.817908077105269	-0.998824166935747	2.9468118922675	5.44404012634229	2.90498861890836	2.43538111037519	-0.130021050439367	0.817908077105269	-0.430448062054178	2.90498861890836	2.43538111037519	-0.0560331948710995	NA	NA	NA	NA	NA	NA	NA	NA	NA	NA	NA	NA	NA	NA	NA	NA	NA	NA	NA	NA	-0.998824166935747	2.9468118922675	5.44404012634229
Arab_Col-0_H-VP_190815-A.csv_VS_TS_Object_1_Arab_Col-0_Track_190815-A.csv	H+_flux	growth_rate	cross.wvlt	7.06666666666667	0.954022571416699	-0.0297059670556067	0.82359707767737	-1.00183847617453	2.92835371729747	5.43541525472425	2.86363320878122	2.43310236693422	-0.131320532650735	0.82359707767737	-0.455834389182757	2.86363320878122	2.43310236693422	-0.0597505647982057	NA	NA	NA	NA	NA	NA	NA	NA	NA	NA	NA	NA	NA	NA	NA	NA	NA	NA	NA	NA	-1.00183847617453	2.92835371729747	5.43541525472425
Arab_Col-0_H-VP_190815-A.csv_VS_TS_Object_1_Arab_Col-0_Track_190815-A.csv	H+_flux	growth_rate	cross.wvlt	7.13333333333333	0.978325575997333	-0.0235603332909818	0.829325648377722	-1.00429980463389	2.92335044090953	5.44711002472827	2.8334473633311	2.43619132508412	-0.132558813073984	0.829325648377722	-0.480751082501079	2.8334473633311	2.43619132508412	-0.0634549489966369	NA	NA	NA	NA	NA	NA	NA	NA	NA	NA	NA	NA	NA	NA	NA	NA	NA	NA	NA	NA	-1.00429980463389	2.92335044090953	5.44711002472827
Arab_Col-0_H-VP_190815-A.csv_VS_TS_Object_1_Arab_Col-0_Track_190815-A.csv	H+_flux	growth_rate	cross.wvlt	7.2	0.844033389273152	-0.0803120192461179	0.829325648377722	-1.02512529010621	2.84970218217912	5.49084245018025	2.85619585290199	2.44768396245066	-0.135307595482546	0.829325648377722	-0.480751082501079	2.85619585290199	2.44768396245066	-0.0634549489966369	NA	NA	NA	NA	NA	NA	NA	NA	NA	NA	NA	NA	NA	NA	NA	NA	NA	NA	NA	NA	-1.02512529010621	2.84970218217912	5.49084245018025
Arab_Col-0_H-VP_190815-A.csv_VS_TS_Object_1_Arab_Col-0_Track_190815-A.csv	H+_flux	growth_rate	cross.wvlt	7.26666666666667	0.525403743070659	-0.145512246372909	0.835094064438334	-1.02451356358907	2.89267078363599	5.56802608063859	2.85968028658043	2.46774583263544	-0.136167430063248	0.835094064438334	-0.505177954638715	2.85968028658043	2.46774583263544	-0.0671428727276005	NA	NA	NA	NA	NA	NA	NA	NA	NA	NA	NA	NA	NA	NA	NA	NA	NA	NA	NA	NA	-1.02451356358907	2.89267078363599	5.56802608063859
Arab_Col-0_H-VP_190815-A.csv_VS_TS_Object_1_Arab_Col-0_Track_190815-A.csv	H+_flux	growth_rate	cross.wvlt	7.33333333333333	-0.0385915839208647	-0.0984564556567922	0.840902603005603	-1.0230027440465	2.95992402465885	5.68336402962184	2.88198605330492	2.4972125061404	-0.136912350709695	0.840902603005603	-0.529088780862768	2.88198605330492	2.4972125061404	-0.0708099652162377	NA	NA	NA	NA	NA	NA	NA	NA	NA	NA	NA	NA	NA	NA	NA	NA	NA	NA	NA	NA	-1.0230027440465	2.95992402465885	5.68336402962184
Arab_Col-0_H-VP_190815-A.csv_VS_TS_Object_1_Arab_Col-0_Track_190815-A.csv	H+_flux	growth_rate	cross.wvlt	7.4	-0.742884959952964	0.112513046587934	0.846751543153634	-1.02057627390627	3.05370143778722	5.84021517181251	2.92407475773272	2.53633954428208	-0.137537648913308	0.846751543153634	-0.552450363665367	2.92407475773272	2.53633954428208	-0.0744508040237027	NA	NA	NA	NA	NA	NA	NA	NA	NA	NA	NA	NA	NA	NA	NA	NA	NA	NA	NA	NA	-1.02057627390627	3.05370143778722	5.84021517181251
Arab_Col-0_H-VP_190815-A.csv_VS_TS_Object_1_Arab_Col-0_Track_190815-A.csv	H+_flux	growth_rate	cross.wvlt	7.46666666666667	-1.3252720242517	0.427336827563905	0.852641165897643	-1.01716186944596	3.1757030090099	6.03995875831184	2.98586347022282	2.58467221893999	-0.138030957208921	0.852641165897643	-0.575221576416823	2.98586347022282	2.58467221893999	-0.0780587507112181	NA	NA	NA	NA	NA	NA	NA	NA	NA	NA	NA	NA	NA	NA	NA	NA	NA	NA	NA	NA	-1.01716186944596	3.1757030090099	6.03995875831184
Arab_Col-0_H-VP_190815-A.csv_VS_TS_Object_1_Arab_Col-0_Track_190815-A.csv	H+_flux	growth_rate	cross.wvlt	7.53333333333333	-1.57503865022024	0.732908921303282	0.852641165897643	-1.0190403517115	3.29376471314873	6.28361084807713	3.10631327847233	2.64151038719138	-0.138285871114959	0.852641165897643	-0.575221576416823	3.10631327847233	2.64151038719138	-0.0780587507112181	NA	NA	NA	NA	NA	NA	NA	NA	NA	NA	NA	NA	NA	NA	NA	NA	NA	NA	NA	NA	-1.0190403517115	3.29376471314873	6.28361084807713
Arab_Col-0_H-VP_190815-A.csv_VS_TS_Object_1_Arab_Col-0_Track_190815-A.csv	H+_flux	growth_rate	cross.wvlt	7.6	-1.44118386047081	0.939821652956885	0.858571754207463	-1.01050126710203	3.49173527946511	6.57037572018125	3.20705002869803	2.70564759243731	-0.138080894181697	0.858571754207463	-0.597352384580463	3.20705002869803	2.70564759243731	-0.0816257773144492	NA	NA	NA	NA	NA	NA	NA	NA	NA	NA	NA	NA	NA	NA	NA	NA	NA	NA	NA	NA	-1.01050126710203	3.49173527946511	6.57037572018125
Arab_Col-0_H-VP_190815-A.csv_VS_TS_Object_1_Arab_Col-0_Track_190815-A.csv	H+_flux	growth_rate	cross.wvlt	7.66666666666667	-0.972315313723721	1.01439070976643	0.864543593021138	-1.00096687944675	3.71802352533206	6.89175738331454	3.32145489702738	2.77428163745604	-0.137729425465649	0.864543593021138	-0.618782843350556	3.32145489702738	2.77428163745604	-0.0851422831790174	NA	NA	NA	NA	NA	NA	NA	NA	NA	NA	NA	NA	NA	NA	NA	NA	NA	NA	NA	NA	-1.00096687944675	3.71802352533206	6.89175738331454
Arab_Col-0_H-VP_190815-A.csv_VS_TS_Object_1_Arab_Col-0_Track_190815-A.csv	H+_flux	growth_rate	cross.wvlt	7.73333333333333	-0.245635676780561	0.946213225423531	0.870556969258612	-0.990506573669841	3.96927117948014	7.23967771459862	3.44511590256435	2.8450649968228	-0.137238097978654	0.870556969258612	-0.639442071238322	3.44511590256435	2.8450649968228	-0.0885969017844491	NA	NA	NA	NA	NA	NA	NA	NA	NA	NA	NA	NA	NA	NA	NA	NA	NA	NA	NA	NA	-0.990506573669841	3.96927117948014	7.23967771459862
Arab_Col-0_H-VP_190815-A.csv_VS_TS_Object_1_Arab_Col-0_Track_190815-A.csv	H+_flux	growth_rate	cross.wvlt	7.8	0.615969397497167	0.732398277574746	0.870556969258612	-0.977007836435347	4.26043600977089	7.61465179866094	3.62355329038449	2.91764054587742	-0.135367801433006	0.870556969258612	-0.639442071238322	3.62355329038449	2.91764054587742	-0.0885969017844491	NA	NA	NA	NA	NA	NA	NA	NA	NA	NA	NA	NA	NA	NA	NA	NA	NA	NA	NA	NA	-0.977007836435347	4.26043600977089	7.61465179866094
Arab_Col-0_H-VP_190815-A.csv_VS_TS_Object_1_Arab_Col-0_Track_190815-A.csv	H+_flux	growth_rate	cross.wvlt	7.86666666666667	1.39270778267724	0.431183963524342	0.876612171835516	-0.963425149828206	4.56464961299229	7.99818371173297	3.75807690341181	2.98826530182521	-0.134414341086968	0.876612171835516	-0.659247200236663	3.75807690341181	2.98826530182521	-0.0919762973273433	NA	NA	NA	NA	NA	NA	NA	NA	NA	NA	NA	NA	NA	NA	NA	NA	NA	NA	NA	NA	-0.963425149828206	4.56464961299229	7.99818371173297
Arab_Col-0_H-VP_190815-A.csv_VS_TS_Object_1_Arab_Col-0_Track_190815-A.csv	H+_flux	growth_rate	cross.wvlt	7.93333333333333	1.8397118443284	0.16655883730363	0.876612171835516	-0.94513870494619	4.91399378074647	8.39094646085109	3.94262287899575	3.05716342700638	-0.131863068224641	0.876612171835516	-0.659247200236663	3.94262287899575	3.05716342700638	-0.0919762973273433	NA	NA	NA	NA	NA	NA	NA	NA	NA	NA	NA	NA	NA	NA	NA	NA	NA	NA	NA	NA	-0.94513870494619	4.91399378074647	8.39094646085109
Arab_Col-0_H-VP_190815-A.csv_VS_TS_Object_1_Arab_Col-0_Track_190815-A.csv	H+_flux	growth_rate	cross.wvlt	8	1.86905404375671	0.0171810733890445	0.876612171835516	-0.925121893197813	5.28114049197261	8.77648935114555	4.12377648630347	3.12172738582081	-0.129070379490805	0.876612171835516	-0.659247200236663	4.12377648630347	3.12172738582081	-0.0919762973273433	NA	NA	NA	NA	NA	NA	NA	NA	NA	NA	NA	NA	NA	NA	NA	NA	NA	NA	NA	NA	-0.925121893197813	5.28114049197261	8.77648935114555
Arab_Col-0_H-VP_190815-A.csv_VS_TS_Object_1_Arab_Col-0_Track_190815-A.csv	H+_flux	growth_rate	cross.wvlt	8.06666666666667	1.56302580467342	-0.0626477090648989	0.876612171835516	-0.904079072274509	5.65807252656507	9.14939371104744	4.29899167423083	3.18153127348363	-0.126134544870418	0.876612171835516	-0.659247200236663	4.29899167423083	3.18153127348363	-0.0919762973273433	NA	NA	NA	NA	NA	NA	NA	NA	NA	NA	NA	NA	NA	NA	NA	NA	NA	NA	NA	NA	-0.904079072274509	5.65807252656507	9.14939371104744
Arab_Col-0_H-VP_190815-A.csv_VS_TS_Object_1_Arab_Col-0_Track_190815-A.csv	H+_flux	growth_rate	cross.wvlt	8.13333333333333	0.980121990993321	-0.192467871793663	0.876612171835516	-0.882653217614309	6.03622332465836	9.50430740136631	4.46575365299551	3.23622783291737	-0.123145270470752	0.876612171835516	-0.659247200236663	4.46575365299551	3.23622783291737	-0.0919762973273433	NA	NA	NA	NA	NA	NA	NA	NA	NA	NA	NA	NA	NA	NA	NA	NA	NA	NA	NA	NA	-0.882653217614309	6.03622332465836	9.50430740136631
Arab_Col-0_H-VP_190815-A.csv_VS_TS_Object_1_Arab_Col-0_Track_190815-A.csv	H+_flux	growth_rate	cross.wvlt	8.2	0.109679434030685	-0.461749061306046	0.876612171835516	-0.861419456599456	6.40682780869344	9.83606165667336	4.62163379396414	3.28553887754561	-0.120182796431001	0.876612171835516	-0.659247200236663	4.62163379396414	3.28553887754561	-0.0919762973273433	NA	NA	NA	NA	NA	NA	NA	NA	NA	NA	NA	NA	NA	NA	NA	NA	NA	NA	NA	NA	-0.861419456599456	6.40682780869344	9.83606165667336
Arab_Col-0_H-VP_190815-A.csv_VS_TS_Object_1_Arab_Col-0_Track_190815-A.csv	H+_flux	growth_rate	cross.wvlt	8.26666666666667	-0.943855264224619	-0.840847329709343	0.876612171835516	-0.840881591541619	6.76130237409161	10.1398328839443	4.76436565338035	3.32925319845338	-0.117317411819052	0.876612171835516	-0.659247200236663	4.76436565338035	3.32925319845338	-0.0919762973273433	NA	NA	NA	NA	NA	NA	NA	NA	NA	NA	NA	NA	NA	NA	NA	NA	NA	NA	NA	NA	-0.840881591541619	6.76130237409161	10.1398328839443
Arab_Col-0_H-VP_190815-A.csv_VS_TS_Object_1_Arab_Col-0_Track_190815-A.csv	H+_flux	growth_rate	cross.wvlt	8.33333333333333	-1.89344414061047	-1.17194400192535	0.876612171835516	-0.821470593973621	7.09163372634806	10.4113384224266	4.8919369533271	3.36722989979157	-0.114609244559345	0.876612171835516	-0.659247200236663	4.8919369533271	3.36722989979157	-0.0919762973273433	NA	NA	NA	NA	NA	NA	NA	NA	NA	NA	NA	NA	NA	NA	NA	NA	NA	NA	NA	NA	-0.821470593973621	7.09163372634806	10.4113384224266
Arab_Col-0_H-VP_190815-A.csv_VS_TS_Object_1_Arab_Col-0_Track_190815-A.csv	H+_flux	growth_rate	cross.wvlt	8.4	-2.44008208735688	-1.28966315490595	0.870556969258612	-0.793940247912484	7.46830657951924	10.6531682734007	5.06947973075921	3.40023093422006	-0.110003156393517	0.870556969258612	-0.639442071238322	5.06947973075921	3.40023093422006	-0.0885969017844491	NA	NA	NA	NA	NA	NA	NA	NA	NA	NA	NA	NA	NA	NA	NA	NA	NA	NA	NA	NA	-0.793940247912484	7.46830657951924	10.6531682734007
Arab_Col-0_H-VP_190815-A.csv_VS_TS_Object_1_Arab_Col-0_Track_190815-A.csv	H+_flux	growth_rate	cross.wvlt	8.46666666666667	-2.43873317036486	-1.14014547457983	0.870556969258612	-0.777122677320453	7.7468331530642	10.866127127128	5.17081959179864	3.42867762081424	-0.107673024053132	0.870556969258612	-0.639442071238322	5.17081959179864	3.42867762081424	-0.0885969017844491	NA	NA	NA	NA	NA	NA	NA	NA	NA	NA	NA	NA	NA	NA	NA	NA	NA	NA	NA	NA	-0.777122677320453	7.7468331530642	10.866127127128
Arab_Col-0_H-VP_190815-A.csv_VS_TS_Object_1_Arab_Col-0_Track_190815-A.csv	H+_flux	growth_rate	cross.wvlt	8.53333333333333	-1.900534403062	-0.765357468107326	0.864543593021138	-0.751090513943463	8.0757821240208	11.0484113690292	5.3247376547063	3.45258746083736	-0.103347340538689	0.864543593021138	-0.618782843350556	5.3247376547063	3.45258746083736	-0.0851422831790174	NA	NA	NA	NA	NA	NA	NA	NA	NA	NA	NA	NA	NA	NA	NA	NA	NA	NA	NA	NA	-0.751090513943463	8.0757821240208	11.0484113690292
Arab_Col-0_H-VP_190815-A.csv_VS_TS_Object_1_Arab_Col-0_Track_190815-A.csv	H+_flux	growth_rate	cross.wvlt	8.6	-0.913535838521239	-0.247863435157612	0.864543593021138	-0.737715790744414	8.29124018042264	11.2042749741924	5.39985549560576	3.47272095855766	-0.101507026958098	0.864543593021138	-0.618782843350556	5.39985549560576	3.47272095855766	-0.0851422831790174	NA	NA	NA	NA	NA	NA	NA	NA	NA	NA	NA	NA	NA	NA	NA	NA	NA	NA	NA	NA	-0.737715790744414	8.29124018042264	11.2042749741924
Arab_Col-0_H-VP_190815-A.csv_VS_TS_Object_1_Arab_Col-0_Track_190815-A.csv	H+_flux	growth_rate	cross.wvlt	8.66666666666667	0.359371841357609	0.281499867064467	0.858571754207463	-0.713758362776906	8.56992546905549	11.3372794451926	5.53381175118848	3.48968140485812	-0.0975321814732051	0.858571754207463	-0.597352384580463	5.53381175118848	3.48968140485812	-0.0816257773144492	NA	NA	NA	NA	NA	NA	NA	NA	NA	NA	NA	NA	NA	NA	NA	NA	NA	NA	NA	NA	-0.713758362776906	8.56992546905549	11.3372794451926
Arab_Col-0_H-VP_190815-A.csv_VS_TS_Object_1_Arab_Col-0_Track_190815-A.csv	H+_flux	growth_rate	cross.wvlt	8.73333333333333	1.60870849801272	0.648799914955952	0.852641165897643	-0.690470319081515	8.82200588159962	11.44308361506	5.65690706180626	3.50303183081152	-0.093698242069459	0.852641165897643	-0.575221576416823	5.65690706180626	3.50303183081152	-0.0780587507112181	NA	NA	NA	NA	NA	NA	NA	NA	NA	NA	NA	NA	NA	NA	NA	NA	NA	NA	NA	NA	-0.690470319081515	8.82200588159962	11.44308361506
Arab_Col-0_H-VP_190815-A.csv_VS_TS_Object_1_Arab_Col-0_Track_190815-A.csv	H+_flux	growth_rate	cross.wvlt	8.8	2.44914722694005	0.732035282692378	0.852641165897643	-0.681991444819597	8.95218762124579	11.5315842514668	5.7006574958593	3.51410441922725	-0.0925476413975481	0.852641165897643	-0.575221576416823	5.7006574958593	3.51410441922725	-0.0780587507112181	NA	NA	NA	NA	NA	NA	NA	NA	NA	NA	NA	NA	NA	NA	NA	NA	NA	NA	NA	NA	-0.681991444819597	8.95218762124579	11.5315842514668
Arab_Col-0_H-VP_190815-A.csv_VS_TS_Object_1_Arab_Col-0_Track_190815-A.csv	H+_flux	growth_rate	cross.wvlt	8.86666666666667	2.6578074216145	0.566328211540341	0.846751543153634	-0.660481598685111	9.15857684793484	11.5975854404395	5.80667078855473	3.52230685337335	-0.089009600317238	0.846751543153634	-0.552450363665367	5.80667078855473	3.52230685337335	-0.0744508040237027	NA	NA	NA	NA	NA	NA	NA	NA	NA	NA	NA	NA	NA	NA	NA	NA	NA	NA	NA	NA	-0.660481598685111	9.15857684793484	11.5975854404395
Arab_Col-0_H-VP_190815-A.csv_VS_TS_Object_1_Arab_Col-0_Track_190815-A.csv	H+_flux	growth_rate	cross.wvlt	8.93333333333333	2.25948178881684	0.315866819327889	0.846751543153634	-0.654429947873286	9.23654568934662	11.6417989612664	5.8288075825592	3.52777551259502	-0.0881940514494233	0.846751543153634	-0.552450363665367	5.8288075825592	3.52777551259502	-0.0744508040237027	NA	NA	NA	NA	NA	NA	NA	NA	NA	NA	NA	NA	NA	NA	NA	NA	NA	NA	NA	NA	-0.654429947873286	9.23654568934662	11.6417989612664
Arab_Col-0_H-VP_190815-A.csv_VS_TS_Object_1_Arab_Col-0_Track_190815-A.csv	H+_flux	growth_rate	cross.wvlt	9	1.38165831030703	0.118129447518618	0.840902603005603	-0.633670106470132	9.40357064562932	11.6689901820335	5.91724668444479	3.53112842172695	-0.0848064820511813	0.840902603005603	-0.529088780862768	5.91724668444479	3.53112842172695	-0.0708099652162377	NA	NA	NA	NA	NA	NA	NA	NA	NA	NA	NA	NA	NA	NA	NA	NA	NA	NA	NA	NA	-0.633670106470132	9.40357064562932	11.6689901820335
Arab_Col-0_H-VP_190815-A.csv_VS_TS_Object_1_Arab_Col-0_Track_190815-A.csv	H+_flux	growth_rate	cross.wvlt	9.06666666666667	0.205472032178054	-0.00797596155406305	0.840902603005603	-0.628606279344395	9.4436138445002	11.6753900242718	5.92049199056593	3.53191644090688	-0.0841287707943866	0.840902603005603	-0.529088780862768	5.92049199056593	3.53191644090688	-0.0708099652162377	NA	NA	NA	NA	NA	NA	NA	NA	NA	NA	NA	NA	NA	NA	NA	NA	NA	NA	NA	NA	-0.628606279344395	9.4436138445002	11.6753900242718
Arab_Col-0_H-VP_190815-A.csv_VS_TS_Object_1_Arab_Col-0_Track_190815-A.csv	H+_flux	growth_rate	cross.wvlt	9.13333333333333	-0.943536923679499	-0.0873156272407611	0.835094064438334	-0.607219665201042	9.5766316507481	11.6612190205429	5.98908081025346	3.5301709693676	-0.0807051699780672	0.835094064438334	-0.505177954638715	5.98908081025346	3.5301709693676	-0.0671428727276005	NA	NA	NA	NA	NA	NA	NA	NA	NA	NA	NA	NA	NA	NA	NA	NA	NA	NA	NA	NA	-0.607219665201042	9.5766316507481	11.6612190205429
Arab_Col-0_H-VP_190815-A.csv_VS_TS_Object_1_Arab_Col-0_Track_190815-A.csv	H+_flux	growth_rate	cross.wvlt	9.2	-1.68357071445611	-0.100661542650416	0.835094064438334	-0.601544550233897	9.5928423097774	11.6352680307338	5.97575265178228	3.52696902688619	-0.0799508941462446	0.835094064438334	-0.505177954638715	5.97575265178228	3.52696902688619	-0.0671428727276005	NA	NA	NA	NA	NA	NA	NA	NA	NA	NA	NA	NA	NA	NA	NA	NA	NA	NA	NA	NA	-0.601544550233897	9.5928423097774	11.6352680307338
Arab_Col-0_H-VP_190815-A.csv_VS_TS_Object_1_Arab_Col-0_Track_190815-A.csv	H+_flux	growth_rate	cross.wvlt	9.26666666666667	-1.83368144836488	-0.0168699119202114	0.835094064438334	-0.595264914117314	9.59804985737903	11.5918478904382	5.95345251930345	3.52159566243766	-0.0791162718024155	0.835094064438334	-0.505177954638715	5.95345251930345	3.52159566243766	-0.0671428727276005	NA	NA	NA	NA	NA	NA	NA	NA	NA	NA	NA	NA	NA	NA	NA	NA	NA	NA	NA	NA	-0.595264914117314	9.59804985737903	11.5918478904382
Arab_Col-0_H-VP_190815-A.csv_VS_TS_Object_1_Arab_Col-0_Track_190815-A.csv	H+_flux	growth_rate	cross.wvlt	9.33333333333333	-1.48715438224162	0.148994333458692	0.835094064438334	-0.588063491590705	9.5961216139496	11.5335710339875	5.92352213191976	3.51435201533059	-0.0781591354275561	0.835094064438334	-0.505177954638715	5.92352213191976	3.51435201533059	-0.0671428727276005	NA	NA	NA	NA	NA	NA	NA	NA	NA	NA	NA	NA	NA	NA	NA	NA	NA	NA	NA	NA	-0.588063491590705	9.5961216139496	11.5335710339875
Arab_Col-0_H-VP_190815-A.csv_VS_TS_Object_1_Arab_Col-0_Track_190815-A.csv	H+_flux	growth_rate	cross.wvlt	9.4	-0.840150514237358	0.345122108806531	0.835094064438334	-0.579678232403817	9.58997365284739	11.4624997241566	5.88702064634454	3.50546835545258	-0.0770446560936829	0.835094064438334	-0.505177954638715	5.88702064634454	3.50546835545258	-0.0671428727276005	NA	NA	NA	NA	NA	NA	NA	NA	NA	NA	NA	NA	NA	NA	NA	NA	NA	NA	NA	NA	-0.579678232403817	9.58997365284739	11.4624997241566
Arab_Col-0_H-VP_190815-A.csv_VS_TS_Object_1_Arab_Col-0_Track_190815-A.csv	H+_flux	growth_rate	cross.wvlt	9.46666666666667	-0.0598586868254097	0.510509275659635	0.835094064438334	-0.569916737079047	9.58143373309452	11.3801061235674	5.84470414998965	3.49510024593236	-0.0757472621116142	0.835094064438334	-0.505177954638715	5.84470414998965	3.49510024593236	-0.0671428727276005	NA	NA	NA	NA	NA	NA	NA	NA	NA	NA	NA	NA	NA	NA	NA	NA	NA	NA	NA	NA	-0.569916737079047	9.58143373309452	11.3801061235674
Arab_Col-0_H-VP_190815-A.csv_VS_TS_Object_1_Arab_Col-0_Track_190815-A.csv	H+_flux	growth_rate	cross.wvlt	9.53333333333333	0.683018880270844	0.586599244673452	0.835094064438334	-0.558667170512638	9.57118765568287	11.2872791830188	5.79702919874013	3.483328933292	-0.074252089550592	0.835094064438334	-0.505177954638715	5.79702919874013	3.483328933292	-0.0671428727276005	NA	NA	NA	NA	NA	NA	NA	NA	NA	NA	NA	NA	NA	NA	NA	NA	NA	NA	NA	NA	-0.558667170512638	9.57118765568287	11.2872791830188
Arab_Col-0_H-VP_190815-A.csv_VS_TS_Object_1_Arab_Col-0_Track_190815-A.csv	H+_flux	growth_rate	cross.wvlt	9.6	1.187352616172	0.536557794028187	0.835094064438334	-0.545904619911012	9.55880575064512	11.1843639097214	5.74417298471124	3.47016462949005	-0.0725558272674578	0.835094064438334	-0.505177954638715	5.74417298471124	3.47016462949005	-0.0671428727276005	NA	NA	NA	NA	NA	NA	NA	NA	NA	NA	NA	NA	NA	NA	NA	NA	NA	NA	NA	NA	-0.545904619911012	9.55880575064512	11.1843639097214
Arab_Col-0_H-VP_190815-A.csv_VS_TS_Object_1_Arab_Col-0_Track_190815-A.csv	H+_flux	growth_rate	cross.wvlt	9.66666666666667	1.30927817691865	0.359021090098962	0.835094064438334	-0.531692360447446	9.54284047285181	11.0712190431825	5.68606295798307	3.45555128984398	-0.0706668851242554	0.835094064438334	-0.505177954638715	5.68606295798307	3.45555128984398	-0.0671428727276005	NA	NA	NA	NA	NA	NA	NA	NA	NA	NA	NA	NA	NA	NA	NA	NA	NA	NA	NA	NA	-0.531692360447446	9.54284047285181	11.0712190431825
Arab_Col-0_H-VP_190815-A.csv_VS_TS_Object_1_Arab_Col-0_Track_190815-A.csv	H+_flux	growth_rate	cross.wvlt	9.73333333333333	1.04006955982434	0.0790558322201406	0.835094064438334	-0.516178015914745	9.52098171125712	10.9472822667228	5.62241031855731	3.43937172323993	-0.0686048837030804	0.835094064438334	-0.505177954638715	5.62241031855731	3.43937172323993	-0.0671428727276005	NA	NA	NA	NA	NA	NA	NA	NA	NA	NA	NA	NA	NA	NA	NA	NA	NA	NA	NA	NA	-0.516178015914745	9.52098171125712	10.9472822667228
Arab_Col-0_H-VP_190815-A.csv_VS_TS_Object_1_Arab_Col-0_Track_190815-A.csv	H+_flux	growth_rate	cross.wvlt	9.8	0.475025845566186	-0.258849042258736	0.835094064438334	-0.499585067867631	9.49025366946429	10.8116365908066	5.55274411014528	3.42145229599922	-0.0663995257917286	0.835094064438334	-0.505177954638715	5.55274411014528	3.42145229599922	-0.0671428727276005	NA	NA	NA	NA	NA	NA	NA	NA	NA	NA	NA	NA	NA	NA	NA	NA	NA	NA	NA	NA	-0.499585067867631	9.49025366946429	10.8116365908066
Arab_Col-0_H-VP_190815-A.csv_VS_TS_Object_1_Arab_Col-0_Track_190815-A.csv	H+_flux	growth_rate	cross.wvlt	9.86666666666667	-0.236590359364217	-0.588049778665341	0.835094064438334	-0.482200524290092	9.44723612991831	10.6630761119981	5.47644499328392	3.40156697009685	-0.0640889574343091	0.835094064438334	-0.505177954638715	5.47644499328392	3.40156697009685	-0.0671428727276005	NA	NA	NA	NA	NA	NA	NA	NA	NA	NA	NA	NA	NA	NA	NA	NA	NA	NA	NA	NA	-0.482200524290092	9.44723612991831	10.6630761119981
Arab_Col-0_H-VP_190815-A.csv_VS_TS_Object_1_Arab_Col-0_Track_190815-A.csv	H+_flux	growth_rate	cross.wvlt	9.93333333333333	-0.893958471981614	-0.831072347658966	0.840902603005603	-0.481838168922418	9.30909429836668	10.5051639811125	5.3270802157753	3.3801238166045	-0.0644862359878724	0.840902603005603	-0.529088780862768	5.3270802157753	3.3801238166045	-0.0708099652162377	NA	NA	NA	NA	NA	NA	NA	NA	NA	NA	NA	NA	NA	NA	NA	NA	NA	NA	NA	NA	-0.481838168922418	9.30909429836668	10.5051639811125
Arab_Col-0_H-VP_190815-A.csv_VS_TS_Object_1_Arab_Col-0_Track_190815-A.csv	H+_flux	growth_rate	cross.wvlt	10	-1.28349501777717	-0.934615875376496	0.840902603005603	-0.463153106555233	9.24355601886226	10.3320564557758	5.23929884700458	3.35624372381461	-0.0619855429772852	0.840902603005603	-0.529088780862768	5.23929884700458	3.35624372381461	-0.0708099652162377	NA	NA	NA	NA	NA	NA	NA	NA	NA	NA	NA	NA	NA	NA	NA	NA	NA	NA	NA	NA	-0.463153106555233	9.24355601886226	10.3320564557758
Arab_Col-0_H-VP_190815-A.csv_VS_TS_Object_1_Arab_Col-0_Track_190815-A.csv	H+_flux	growth_rate	cross.wvlt	10.0666666666667	-1.28699046596569	-0.896850954547669	0.840902603005603	-0.444630952824516	9.155207304736	10.141246107694	5.14254052585326	3.32945349327818	-0.0595066526495349	0.840902603005603	-0.529088780862768	5.14254052585326	3.32945349327818	-0.0708099652162377	NA	NA	NA	NA	NA	NA	NA	NA	NA	NA	NA	NA	NA	NA	NA	NA	NA	NA	NA	NA	-0.444630952824516	9.155207304736	10.141246107694
Arab_Col-0_H-VP_190815-A.csv_VS_TS_Object_1_Arab_Col-0_Track_190815-A.csv	H+_flux	growth_rate	cross.wvlt	10.1333333333333	-0.942935315452474	-0.731603538601275	0.840902603005603	-0.426660429844539	9.040595398696	9.93086957650918	5.03586035797077	3.29932552129617	-0.0571015891646227	0.840902603005603	-0.529088780862768	5.03586035797077	3.29932552129617	-0.0708099652162377	NA	NA	NA	NA	NA	NA	NA	NA	NA	NA	NA	NA	NA	NA	NA	NA	NA	NA	NA	NA	-0.426660429844539	9.040595398696	9.93086957650918
Arab_Col-0_H-VP_190815-A.csv_VS_TS_Object_1_Arab_Col-0_Track_190815-A.csv	H+_flux	growth_rate	cross.wvlt	10.2	-0.394855598668784	-0.410065956566775	0.840902603005603	-0.409613219144837	8.89680214387255	9.69916637401262	4.91836561460737	3.26539574717401	-0.054820096076239	0.840902603005603	-0.529088780862768	4.91836561460737	3.26539574717401	-0.0708099652162377	NA	NA	NA	NA	NA	NA	NA	NA	NA	NA	NA	NA	NA	NA	NA	NA	NA	NA	NA	NA	-0.409613219144837	8.89680214387255	9.69916637401262
Arab_Col-0_H-VP_190815-A.csv_VS_TS_Object_1_Arab_Col-0_Track_190815-A.csv	H+_flux	growth_rate	cross.wvlt	10.2666666666667	0.187544027762035	0.0868853101030899	0.846751543153634	-0.406053993132297	8.67832189284205	9.44644447055224	4.72963906535196	3.22745125549363	-0.054721741995352	0.846751543153634	-0.552450363665367	4.72963906535196	3.22745125549363	-0.0744508040237027	NA	NA	NA	NA	NA	NA	NA	NA	NA	NA	NA	NA	NA	NA	NA	NA	NA	NA	NA	NA	-0.406053993132297	8.67832189284205	9.44644447055224
Arab_Col-0_H-VP_190815-A.csv_VS_TS_Object_1_Arab_Col-0_Track_190815-A.csv	H+_flux	growth_rate	cross.wvlt	10.3333333333333	0.644081273059359	0.648832843099943	0.846751543153634	-0.390499060376781	8.48114904046964	9.17159389546411	4.59202707587553	3.18501430793769	-0.0526254862475971	0.846751543153634	-0.552450363665367	4.59202707587553	3.18501430793769	-0.0744508040237027	NA	NA	NA	NA	NA	NA	NA	NA	NA	NA	NA	NA	NA	NA	NA	NA	NA	NA	NA	NA	-0.390499060376781	8.48114904046964	9.17159389546411
Arab_Col-0_H-VP_190815-A.csv_VS_TS_Object_1_Arab_Col-0_Track_190815-A.csv	H+_flux	growth_rate	cross.wvlt	10.4	0.865422829487736	1.06085930369967	0.846751543153634	-0.37669642730691	8.24859507151389	8.87055464416768	4.44130295871437	3.13704924315699	-0.0507653786301849	0.846751543153634	-0.552450363665367	4.44130295871437	3.13704924315699	-0.0744508040237027	NA	NA	NA	NA	NA	NA	NA	NA	NA	NA	NA	NA	NA	NA	NA	NA	NA	NA	NA	NA	-0.37669642730691	8.24859507151389	8.87055464416768
Arab_Col-0_H-VP_190815-A.csv_VS_TS_Object_1_Arab_Col-0_Track_190815-A.csv	H+_flux	growth_rate	cross.wvlt	10.4666666666667	0.859277035630852	1.17648685234058	0.846751543153634	-0.364854925311366	7.98051015344991	8.5428378810671	4.27722196401176	3.08294685885118	-0.0491695622412386	0.846751543153634	-0.552450363665367	4.27722196401176	3.08294685885118	-0.0744508040237027	NA	NA	NA	NA	NA	NA	NA	NA	NA	NA	NA	NA	NA	NA	NA	NA	NA	NA	NA	NA	-0.364854925311366	7.98051015344991	8.5428378810671
Arab_Col-0_H-VP_190815-A.csv_VS_TS_Object_1_Arab_Col-0_Track_190815-A.csv	H+_flux	growth_rate	cross.wvlt	10.5333333333333	0.730580601532835	1.0136820268779	0.846751543153634	-0.355127843203078	7.67765275328454	8.1886049648329	4.09986488071153	3.0220814870811	-0.0478586950006747	0.846751543153634	-0.552450363665367	4.09986488071153	3.0220814870811	-0.0744508040237027	NA	NA	NA	NA	NA	NA	NA	NA	NA	NA	NA	NA	NA	NA	NA	NA	NA	NA	NA	NA	-0.355127843203078	7.67765275328454	8.1886049648329
Arab_Col-0_H-VP_190815-A.csv_VS_TS_Object_1_Arab_Col-0_Track_190815-A.csv	H+_flux	growth_rate	cross.wvlt	10.6	0.538362089924372	0.679340254232764	0.846751543153634	-0.347613760776914	7.34168481300789	7.80873897017304	3.90967384602723	2.95381398092767	-0.0468460619843497	0.846751543153634	-0.552450363665367	3.90967384602723	2.95381398092767	-0.0744508040237027	NA	NA	NA	NA	NA	NA	NA	NA	NA	NA	NA	NA	NA	NA	NA	NA	NA	NA	NA	NA	-0.347613760776914	7.34168481300789	7.80873897017304
Arab_Col-0_H-VP_190815-A.csv_VS_TS_Object_1_Arab_Col-0_Track_190815-A.csv	H+_flux	growth_rate	cross.wvlt	10.6666666666667	0.219560496364843	0.255817339507821	0.846751543153634	-0.342359294639475	6.97514927751926	7.40489024549219	3.70747515521849	2.87749408239432	-0.046137945464972	0.846751543153634	-0.552450363665367	3.70747515521849	2.87749408239432	-0.0744508040237027	NA	NA	NA	NA	NA	NA	NA	NA	NA	NA	NA	NA	NA	NA	NA	NA	NA	NA	NA	NA	-0.342359294639475	6.97514927751926	7.40489024549219
Arab_Col-0_H-VP_190815-A.csv_VS_TS_Object_1_Arab_Col-0_Track_190815-A.csv	H+_flux	growth_rate	cross.wvlt	10.7333333333333	-0.283896677268951	-0.202176683102701	0.840902603005603	-0.337364960603842	6.59066326249347	6.98437127114827	3.54171587278956	2.79346673906437	-0.0451508366640865	0.840902603005603	-0.529088780862768	3.54171587278956	2.79346673906437	-0.0708099652162377	NA	NA	NA	NA	NA	NA	NA	NA	NA	NA	NA	NA	NA	NA	NA	NA	NA	NA	NA	NA	-0.337364960603842	6.59066326249347	6.98437127114827
Arab_Col-0_H-VP_190815-A.csv_VS_TS_Object_1_Arab_Col-0_Track_190815-A.csv	H+_flux	growth_rate	cross.wvlt	10.8	-0.872744193031519	-0.597722691869286	0.840902603005603	-0.338072595724609	6.17815284465174	6.5488458190817	3.3208645825725	2.70093039324439	-0.0452455421655065	0.840902603005603	-0.529088780862768	3.3208645825725	2.70093039324439	-0.0708099652162377	NA	NA	NA	NA	NA	NA	NA	NA	NA	NA	NA	NA	NA	NA	NA	NA	NA	NA	NA	NA	-0.338072595724609	6.17815284465174	6.5488458190817
Arab_Col-0_H-VP_190815-A.csv_VS_TS_Object_1_Arab_Col-0_Track_190815-A.csv	H+_flux	growth_rate	cross.wvlt	10.8666666666667	-1.32599151145398	-0.810230113322186	0.835094064438334	-0.341681891813459	5.7543511821637	6.1074053648806	3.13669987732916	2.60063220007991	-0.0454127175675427	0.835094064438334	-0.505177954638715	3.13669987732916	2.60063220007991	-0.0671428727276005	NA	NA	NA	NA	NA	NA	NA	NA	NA	NA	NA	NA	NA	NA	NA	NA	NA	NA	NA	NA	-0.341681891813459	5.7543511821637	6.1074053648806
Arab_Col-0_H-VP_190815-A.csv_VS_TS_Object_1_Arab_Col-0_Track_190815-A.csv	H+_flux	growth_rate	cross.wvlt	10.9333333333333	-1.45561407995044	-0.801704613539232	0.829325648377722	-0.350088150499191	5.32363794533252	5.66740889934341	2.94804120531141	2.4931720996348	-0.0462085818271729	0.829325648377722	-0.480751082501079	2.94804120531141	2.4931720996348	-0.0634549489966369	NA	NA	NA	NA	NA	NA	NA	NA	NA	NA	NA	NA	NA	NA	NA	NA	NA	NA	NA	NA	-0.350088150499191	5.32363794533252	5.66740889934341
Arab_Col-0_H-VP_190815-A.csv_VS_TS_Object_1_Arab_Col-0_Track_190815-A.csv	H+_flux	growth_rate	cross.wvlt	11	-1.20649570986397	-0.638178281940057	0.82359707767737	-0.363095424576359	4.89838381741253	5.24002336717499	2.76069154348229	2.38048620565573	-0.0475943834184558	0.82359707767737	-0.455834389182757	2.76069154348229	2.38048620565573	-0.0597505647982057	NA	NA	NA	NA	NA	NA	NA	NA	NA	NA	NA	NA	NA	NA	NA	NA	NA	NA	NA	NA	-0.363095424576359	4.89838381741253	5.24002336717499
Arab_Col-0_H-VP_190815-A.csv_VS_TS_Object_1_Arab_Col-0_Track_190815-A.csv	H+_flux	growth_rate	cross.wvlt	11.0666666666667	-0.665798940920891	-0.400923558089416	0.817908077105269	-0.380386899442412	4.48936922859154	4.83496760145335	2.57998205910534	2.26486056102197	-0.049516527409031	0.817908077105269	-0.430448062054178	2.57998205910534	2.26486056102197	-0.0560331948710995	NA	NA	NA	NA	NA	NA	NA	NA	NA	NA	NA	NA	NA	NA	NA	NA	NA	NA	NA	NA	-0.380386899442412	4.48936922859154	4.83496760145335
Arab_Col-0_H-VP_190815-A.csv_VS_TS_Object_1_Arab_Col-0_Track_190815-A.csv	H+_flux	growth_rate	cross.wvlt	11.1333333333333	-0.0197583140697715	-0.133960441605771	0.812258373330579	-0.401499832986289	4.10556366841556	4.46026200927199	2.41059727036857	2.14892535943284	-0.0519038648854259	0.812258373330579	-0.40460716725166	2.41059727036857	2.14892535943284	-0.0523055653211747	NA	NA	NA	NA	NA	NA	NA	NA	NA	NA	NA	NA	NA	NA	NA	NA	NA	NA	NA	NA	-0.401499832986289	4.10556366841556	4.46026200927199
Arab_Col-0_H-VP_190815-A.csv_VS_TS_Object_1_Arab_Col-0_Track_190815-A.csv	H+_flux	growth_rate	cross.wvlt	11.2	0.523962953249511	0.120877350097176	0.806647694910493	-0.42580867057186	3.75402562376973	4.12210936545186	2.25645981980252	2.03561223133891	-0.0546661551104043	0.806647694910493	-0.378322548136267	2.25645981980252	2.03561223133891	-0.0485697932604459	NA	NA	NA	NA	NA	NA	NA	NA	NA	NA	NA	NA	NA	NA	NA	NA	NA	NA	NA	NA	-0.42580867057186	3.75402562376973	4.12210936545186
Arab_Col-0_H-VP_190815-A.csv_VS_TS_Object_1_Arab_Col-0_Track_190815-A.csv	H+_flux	growth_rate	cross.wvlt	11.2666666666667	0.834249329399723	0.289132694075728	NA	NA	NA	NA	0.989013437000068	2.02919869116258	NA	0.795542337724909	-0.32444967451869	2.14859991976453	1.92849948085216	-0.0410800318503653	NA	NA	NA	NA	NA	NA	NA	NA	NA	NA	NA	NA	NA	NA	NA	NA	NA	NA	NA	NA	-0.463702743142974	3.422041672645	3.82606438013952
Arab_Col-0_H-VP_190815-A.csv_VS_TS_Object_1_Arab_Col-0_Track_190815-A.csv	H+_flux	growth_rate	cross.wvlt	11.3333333333333	0.936775926287406	0.306899786128409	NA	NA	NA	NA	0.985363791870706	2.0238853114151	NA	0.790047125397043	-0.296869857072365	2.03405197734471	1.8313891018073	-0.0373283877095032	NA	NA	NA	NA	NA	NA	NA	NA	NA	NA	NA	NA	NA	NA	NA	NA	NA	NA	NA	NA	-0.493852141137129	3.14878866963894	3.57608262653037
Arab_Col-0_H-VP_190815-A.csv_VS_TS_Object_1_Arab_Col-0_Track_190815-A.csv	H+_flux	growth_rate	cross.wvlt	11.4	0.98971919389901	0.199499403147568	NA	NA	NA	NA	0.978954843288669	2.01450696547954	NA	0.784589871273407	-0.268864879017043	1.94151766081832	1.74609455386112	-0.0335735221077879	NA	NA	NA	NA	NA	NA	NA	NA	NA	NA	NA	NA	NA	NA	NA	NA	NA	NA	NA	NA	-0.524421196855974	2.91714176600979	3.3700264805403
Arab_Col-0_H-VP_190815-A.csv_VS_TS_Object_1_Arab_Col-0_Track_190815-A.csv	H+_flux	growth_rate	cross.wvlt	11.4666666666667	1.11614579400103	0.0670365930039217	NA	NA	NA	NA	0.969723818472521	2.00089055001493	NA	0.77917031315753	-0.240437401522372	1.87162618943996	1.6750175322127	-0.0298163552847789	NA	NA	NA	NA	NA	NA	NA	NA	NA	NA	NA	NA	NA	NA	NA	NA	NA	NA	NA	NA	-0.554286928852222	2.72718894826183	3.20741622407382
Arab_Col-0_H-VP_190815-A.csv_VS_TS_Object_1_Arab_Col-0_Track_190815-A.csv	H+_flux	growth_rate	cross.wvlt	11.5333333333333	1.25078401801913	-0.0191474650079566	NA	NA	NA	NA	0.946850687928568	1.9837264918734	NA	0.773788190664068	-0.211590926242132	1.82442927116126	1.61991779002201	-0.0260578913359039	NA	NA	NA	NA	NA	NA	NA	NA	NA	NA	NA	NA	NA	NA	NA	NA	NA	NA	NA	NA	-0.582350509541624	2.57799079560563	3.08677752971307
Arab_Col-0_H-VP_190815-A.csv_VS_TS_Object_1_Arab_Col-0_Track_190815-A.csv	H+_flux	growth_rate	cross.wvlt	11.6	1.19694225464301	-0.0483335291311212	NA	NA	NA	NA	0.922019197505874	1.96264502861336	NA	0.768443245206288	-0.182330577108967	1.79948714499206	1.58173427250419	-0.0222993105445816	NA	NA	NA	NA	NA	NA	NA	NA	NA	NA	NA	NA	NA	NA	NA	NA	NA	NA	NA	NA	-0.60760412573743	2.4678561634239	3.00584836748721
Arab_Col-0_H-VP_190815-A.csv_VS_TS_Object_1_Arab_Col-0_Track_190815-A.csv	H+_flux	growth_rate	cross.wvlt	11.6666666666667	0.835618849266045	-0.0127557453574018	NA	NA	NA	NA	0.895832703620255	1.93831909964735	NA	0.763135219983647	-0.152663856291262	1.79594326741682	1.5604948724181	-0.0185420546838337	NA	NA	NA	NA	NA	NA	NA	NA	NA	NA	NA	NA	NA	NA	NA	NA	NA	NA	NA	NA	-0.6291778334826	2.39461239422944	2.96175387447249
Arab_Col-0_H-VP_190815-A.csv_VS_TS_Object_1_Arab_Col-0_Track_190815-A.csv	H+_flux	growth_rate	cross.wvlt	11.7333333333333	0.256805978928412	0.0975871320399062	NA	NA	NA	NA	0.868845213851983	1.91141042487399	NA	0.757863859969451	-0.122601368642957	1.81258639614746	1.55533973438617	-0.0147879048499681	NA	NA	NA	NA	NA	NA	NA	NA	NA	NA	NA	NA	NA	NA	NA	NA	NA	NA	NA	NA	-0.646358753655309	2.35584985382426	2.95114936101088
Arab_Col-0_H-VP_190815-A.csv_VS_TS_Object_1_Arab_Col-0_Track_190815-A.csv	H+_flux	growth_rate	cross.wvlt	11.8	-0.298553400552942	0.245163965321572	NA	NA	NA	NA	0.841548520499615	1.88255633454726	NA	0.757863859969451	-0.122601368642957	1.82759206539214	1.56718882472319	-0.0147879048499681	NA	NA	NA	NA	NA	NA	NA	NA	NA	NA	NA	NA	NA	NA	NA	NA	NA	NA	NA	NA	-0.635738230957448	2.39425216271165	2.97558073228074
Arab_Col-0_H-VP_190815-A.csv_VS_TS_Object_1_Arab_Col-0_Track_190815-A.csv	H+_flux	growth_rate	cross.wvlt	11.8666666666667	-0.60476125394136	0.355770242999925	NA	NA	NA	NA	0.814362225532436	1.85235367773922	NA	0.752628911898607	-0.0921575078379108	1.88388788433562	1.59237283330363	-0.0110390512863083	NA	NA	NA	NA	NA	NA	NA	NA	NA	NA	NA	NA	NA	NA	NA	NA	NA	NA	NA	NA	-0.642747327694211	2.42391360268953	3.02818092464973
Arab_Col-0_H-VP_190815-A.csv_VS_TS_Object_1_Arab_Col-0_Track_190815-A.csv	H+_flux	growth_rate	cross.wvlt	11.9333333333333	-0.56853474371712	0.381834600199122	NA	NA	NA	NA	0.7876272304566	1.82134127580055	NA	0.752628911898607	-0.0921575078379108	1.93634846412714	1.63184763997479	-0.0110390512863083	NA	NA	NA	NA	NA	NA	NA	NA	NA	NA	NA	NA	NA	NA	NA	NA	NA	NA	NA	NA	-0.623178217404821	2.52744155828373	3.11250660471894
Arab_Col-0_H-VP_190815-A.csv_VS_TS_Object_1_Arab_Col-0_Track_190815-A.csv	H+_flux	growth_rate	cross.wvlt	12	-0.237240187035054	0.324201099600164	NA	NA	NA	NA	0.76160301786675	1.78998269390963	NA	0.752628911898607	-0.0921575078379108	2.00531493228249	1.68214586182747	-0.0110390512863083	NA	NA	NA	NA	NA	NA	NA	NA	NA	NA	NA	NA	NA	NA	NA	NA	NA	NA	NA	NA	-0.600990053713915	2.65855387723263	3.22336402094047
Arab_Col-0_H-VP_190815-A.csv_VS_TS_Object_1_Arab_Col-0_Track_190815-A.csv	H+_flux	growth_rate	cross.wvlt	12.0666666666667	0.204552046931952	0.200355043890501	NA	NA	NA	NA	0.736468777361359	1.75865124482862	NA	0.752628911898607	-0.0921575078379108	2.09036388448451	1.74184325508095	-0.0110390512863083	NA	NA	NA	NA	NA	NA	NA	NA	NA	NA	NA	NA	NA	NA	NA	NA	NA	NA	NA	NA	-0.577326440143042	2.81548826448577	3.36007258882344
Arab_Col-0_H-VP_190815-A.csv_VS_TS_Object_1_Arab_Col-0_Track_190815-A.csv	H+_flux	growth_rate	cross.wvlt	12.1333333333333	0.429282092464125	0.0196564757351197	0.752628911898607	-0.553289979842106	2.99581292386014	3.52117058635213	2.19058595617929	1.80914904959703	-0.0662756253610943	0.752628911898607	-0.0921575078379108	2.19058595617929	1.80914904959703	-0.0110390512863083	NA	NA	NA	NA	NA	NA	NA	NA	NA	NA	NA	NA	NA	NA	NA	NA	NA	NA	NA	NA	-0.553289979842106	2.99581292386014	3.52117058635213
Arab_Col-0_H-VP_190815-A.csv_VS_TS_Object_1_Arab_Col-0_Track_190815-A.csv	H+_flux	growth_rate	cross.wvlt	12.2	0.123980055032226	-0.19852693638433	0.752628911898607	-0.529887208293428	3.19640107702196	3.70440853039084	2.30458170191401	1.88205882023209	-0.0634723334597769	0.752628911898607	-0.0921575078379108	2.30458170191401	1.88205882023209	-0.0110390512863083	NA	NA	NA	NA	NA	NA	NA	NA	NA	NA	NA	NA	NA	NA	NA	NA	NA	NA	NA	NA	-0.529887208293428	3.19640107702196	3.70440853039084
Arab_Col-0_H-VP_190815-A.csv_VS_TS_Object_1_Arab_Col-0_Track_190815-A.csv	H+_flux	growth_rate	cross.wvlt	12.2666666666667	-0.701637861155998	-0.398478372115562	0.752628911898607	-0.507995739732819	3.41344675520315	3.90679177848131	2.43048809871037	1.95850814473082	-0.0608500723999595	0.752628911898607	-0.0921575078379108	2.43048809871037	1.95850814473082	-0.0110390512863083	NA	NA	NA	NA	NA	NA	NA	NA	NA	NA	NA	NA	NA	NA	NA	NA	NA	NA	NA	NA	-0.507995739732819	3.41344675520315	3.90679177848131
Arab_Col-0_H-VP_190815-A.csv_VS_TS_Object_1_Arab_Col-0_Track_190815-A.csv	H+_flux	growth_rate	cross.wvlt	12.3333333333333	-1.62597303810503	-0.514246406557188	0.752628911898607	-0.488351800823011	3.64252658924929	4.12467024518616	2.56603436027675	2.03650482678237	-0.0584970308065184	0.752628911898607	-0.0921575078379108	2.56603436027675	2.03650482678237	-0.0110390512863083	NA	NA	NA	NA	NA	NA	NA	NA	NA	NA	NA	NA	NA	NA	NA	NA	NA	NA	NA	NA	-0.488351800823011	3.64252658924929	4.12467024518616
Arab_Col-0_H-VP_190815-A.csv_VS_TS_Object_1_Arab_Col-0_Track_190815-A.csv	H+_flux	growth_rate	cross.wvlt	12.4	-2.1312944066693	-0.532547477115602	0.752628911898607	-0.471552705621372	3.87870741955335	4.35387147278708	2.70862472277372	2.11422816775073	-0.0564847577118441	0.752628911898607	-0.0921575078379108	2.70862472277372	2.11422816775073	-0.0110390512863083	NA	NA	NA	NA	NA	NA	NA	NA	NA	NA	NA	NA	NA	NA	NA	NA	NA	NA	NA	NA	-0.471552705621372	3.87870741955335	4.35387147278708
Arab_Col-0_H-VP_190815-A.csv_VS_TS_Object_1_Arab_Col-0_Track_190815-A.csv	H+_flux	growth_rate	cross.wvlt	12.4666666666667	-1.98353226083788	-0.496816076131883	0.752628911898607	-0.458068081993499	4.11669458291824	4.58987131968396	2.85544463325365	2.1900934546159	-0.0548695073074334	0.752628911898607	-0.0921575078379108	2.85544463325365	2.1900934546159	-0.0110390512863083	NA	NA	NA	NA	NA	NA	NA	NA	NA	NA	NA	NA	NA	NA	NA	NA	NA	NA	NA	NA	-0.458068081993499	4.11669458291824	4.58987131968396
Arab_Col-0_H-VP_190815-A.csv_VS_TS_Object_1_Arab_Col-0_Track_190815-A.csv	H+_flux	growth_rate	cross.wvlt	12.5333333333333	-1.28974403313765	-0.426104345475647	0.752628911898607	-0.448254781454992	4.35101135474137	4.82799376870864	3.00358505414274	2.26278607164066	-0.0536940249134969	0.752628911898607	-0.0921575078379108	3.00358505414274	2.26278607164066	-0.0110390512863083	NA	NA	NA	NA	NA	NA	NA	NA	NA	NA	NA	NA	NA	NA	NA	NA	NA	NA	NA	NA	-0.448254781454992	4.35101135474137	4.82799376870864
Arab_Col-0_H-VP_190815-A.csv_VS_TS_Object_1_Arab_Col-0_Track_190815-A.csv	H+_flux	growth_rate	cross.wvlt	12.6	-0.297539970751604	-0.270720837099062	0.752628911898607	-0.442372161656901	4.57619676783129	5.06362808177033	3.15017755919988	2.33127226913781	-0.0529893775855419	0.752628911898607	-0.0921575078379108	3.15017755919988	2.33127226913781	-0.0110390512863083	NA	NA	NA	NA	NA	NA	NA	NA	NA	NA	NA	NA	NA	NA	NA	NA	NA	NA	NA	NA	-0.442372161656901	4.57619676783129	5.06362808177033
Arab_Col-0_H-VP_190815-A.csv_VS_TS_Object_1_Arab_Col-0_Track_190815-A.csv	H+_flux	growth_rate	cross.wvlt	12.6666666666667	0.751422347028496	0.00416816354765884	0.752628911898607	-0.440596005219538	4.78700725239623	5.29244857985136	3.29253106275494	2.39479369177607	-0.052776621376476	0.752628911898607	-0.0921575078379108	3.29253106275494	2.39479369177607	-0.0110390512863083	NA	NA	NA	NA	NA	NA	NA	NA	NA	NA	NA	NA	NA	NA	NA	NA	NA	NA	NA	NA	-0.440596005219538	4.78700725239623	5.29244857985136
Arab_Col-0_H-VP_190815-A.csv_VS_TS_Object_1_Arab_Col-0_Track_190815-A.csv	H+_flux	growth_rate	cross.wvlt	12.7333333333333	1.61600355109081	0.320364380441129	0.752628911898607	-0.443030418884161	4.978607392878	5.51062070313594	3.42826001356165	2.45285154952329	-0.0530682266718701	0.752628911898607	-0.0921575078379108	3.42826001356165	2.45285154952329	-0.0110390512863083	NA	NA	NA	NA	NA	NA	NA	NA	NA	NA	NA	NA	NA	NA	NA	NA	NA	NA	NA	NA	-0.443030418884161	4.978607392878	5.51062070313594
Arab_Col-0_H-VP_190815-A.csv_VS_TS_Object_1_Arab_Col-0_Track_190815-A.csv	H+_flux	growth_rate	cross.wvlt	12.8	2.05608390167991	0.528316449272482	0.752628911898607	-0.44971765881348	5.14673651166065	5.71497743118217	3.55539414908008	2.50518474927467	-0.0538692551097641	0.752628911898607	-0.0921575078379108	3.55539414908008	2.50518474927467	-0.0110390512863083	NA	NA	NA	NA	NA	NA	NA	NA	NA	NA	NA	NA	NA	NA	NA	NA	NA	NA	NA	NA	-0.44971765881348	5.14673651166065	5.71497743118217
Arab_Col-0_H-VP_190815-A.csv_VS_TS_Object_1_Arab_Col-0_Track_190815-A.csv	H+_flux	growth_rate	cross.wvlt	12.8666666666667	1.93414509182069	0.541504149569831	0.752628911898607	-0.460646091268947	5.28784051806366	5.90315282170491	3.67246157244645	2.55174490482447	-0.0551783131473039	0.752628911898607	-0.0921575078379108	3.67246157244645	2.55174490482447	-0.0110390512863083	NA	NA	NA	NA	NA	NA	NA	NA	NA	NA	NA	NA	NA	NA	NA	NA	NA	NA	NA	NA	-0.460646091268947	5.28784051806366	5.90315282170491
Arab_Col-0_H-VP_190815-A.csv_VS_TS_Object_1_Arab_Col-0_Track_190815-A.csv	H+_flux	growth_rate	cross.wvlt	12.9333333333333	1.31322759639939	0.391021178465319	0.747430124255449	-0.472430669048436	5.40915820299631	6.07453317305588	3.82783844424433	2.59287574700528	-0.0561990290602239	0.747430124255449	-0.0613510964081561	3.82783844424433	2.59287574700528	-0.00729815457760865	NA	NA	NA	NA	NA	NA	NA	NA	NA	NA	NA	NA	NA	NA	NA	NA	NA	NA	NA	NA	-0.472430669048436	5.40915820299631	6.07453317305588
Arab_Col-0_H-VP_190815-A.csv_VS_TS_Object_1_Arab_Col-0_Track_190815-A.csv	H+_flux	growth_rate	cross.wvlt	13	0.430707382708922	0.152206792421351	0.747430124255449	-0.490890298490572	5.4926438355461	6.22809806646489	3.92460663793609	2.62875689666358	-0.058394934871227	0.747430124255449	-0.0613510964081561	3.92460663793609	2.62875689666358	-0.00729815457760865	NA	NA	NA	NA	NA	NA	NA	NA	NA	NA	NA	NA	NA	NA	NA	NA	NA	NA	NA	NA	-0.490890298490572	5.4926438355461	6.22809806646489
Arab_Col-0_H-VP_190815-A.csv_VS_TS_Object_1_Arab_Col-0_Track_190815-A.csv	H+_flux	growth_rate	cross.wvlt	13.0666666666667	-0.432062678519318	-0.121853760646652	0.747430124255449	-0.513439401696638	5.54320155715777	6.36374024342148	4.0100809163413	2.65972198114039	-0.0610773130261257	0.747430124255449	-0.0613510964081561	4.0100809163413	2.65972198114039	-0.00729815457760865	NA	NA	NA	NA	NA	NA	NA	NA	NA	NA	NA	NA	NA	NA	NA	NA	NA	NA	NA	NA	-0.513439401696638	5.54320155715777	6.36374024342148
Arab_Col-0_H-VP_190815-A.csv_VS_TS_Object_1_Arab_Col-0_Track_190815-A.csv	H+_flux	growth_rate	cross.wvlt	13.1333333333333	-1.06912674723748	-0.353856817167318	0.747430124255449	-0.539885971906442	5.56056057330856	6.48259797507365	4.08497855565816	2.68631761438948	-0.0642233229385594	0.747430124255449	-0.0613510964081561	4.08497855565816	2.68631761438948	-0.00729815457760865	NA	NA	NA	NA	NA	NA	NA	NA	NA	NA	NA	NA	NA	NA	NA	NA	NA	NA	NA	NA	-0.539885971906442	5.56056057330856	6.48259797507365
Arab_Col-0_H-VP_190815-A.csv_VS_TS_Object_1_Arab_Col-0_Track_190815-A.csv	H+_flux	growth_rate	cross.wvlt	13.2	-1.37266327437863	-0.4004544318476	0.747430124255449	-0.569999992839283	5.54522957245448	6.58655793329403	4.15048843327363	2.70918294969809	-0.0678056025160763	0.747430124255449	-0.0613510964081561	4.15048843327363	2.70918294969809	-0.00729815457760865	NA	NA	NA	NA	NA	NA	NA	NA	NA	NA	NA	NA	NA	NA	NA	NA	NA	NA	NA	NA	-0.569999992839283	5.54522957245448	6.58655793329403
Arab_Col-0_H-VP_190815-A.csv_VS_TS_Object_1_Arab_Col-0_Track_190815-A.csv	H+_flux	growth_rate	cross.wvlt	13.2666666666667	-1.29155744011059	-0.172805787501903	0.747430124255449	-0.603513658101366	5.49841554906483	6.67813019642391	4.20819226322221	2.7290266957232	-0.0717922942602258	0.747430124255449	-0.0613510964081561	4.20819226322221	2.7290266957232	-0.00729815457760865	NA	NA	NA	NA	NA	NA	NA	NA	NA	NA	NA	NA	NA	NA	NA	NA	NA	NA	NA	NA	-0.603513658101366	5.49841554906483	6.67813019642391
Arab_Col-0_H-VP_190815-A.csv_VS_TS_Object_1_Arab_Col-0_Track_190815-A.csv	H+_flux	growth_rate	cross.wvlt	13.3333333333333	-0.831685121652516	0.218393620913621	0.747430124255449	-0.640120452069555	5.42193032740326	6.76031085536143	4.25997801806008	2.74660496039401	-0.0761469359310632	0.747430124255449	-0.0613510964081561	4.25997801806008	2.74660496039401	-0.00729815457760865	NA	NA	NA	NA	NA	NA	NA	NA	NA	NA	NA	NA	NA	NA	NA	NA	NA	NA	NA	NA	-0.640120452069555	5.42193032740326	6.76031085536143
Arab_Col-0_H-VP_190815-A.csv_VS_TS_Object_1_Arab_Col-0_Track_190815-A.csv	H+_flux	growth_rate	cross.wvlt	13.4	-0.117664722882155	0.546146718848644	0.747430124255449	-0.679473252425894	5.31809523384836	6.83644308676517	4.30795238479923	2.76269983939875	-0.0808282348299717	0.747430124255449	-0.0613510964081561	4.30795238479923	2.76269983939875	-0.00729815457760865	NA	NA	NA	NA	NA	NA	NA	NA	NA	NA	NA	NA	NA	NA	NA	NA	NA	NA	NA	NA	-0.679473252425894	5.31809523384836	6.83644308676517
Arab_Col-0_H-VP_190815-A.csv_VS_TS_Object_1_Arab_Col-0_Track_190815-A.csv	H+_flux	growth_rate	cross.wvlt	13.4666666666667	0.587870695883834	0.679859054039678	0.747430124255449	-0.721181696998946	5.18965351333021	6.91008491546492	4.35435743601398	2.77809859246796	-0.0857897545664844	0.747430124255449	-0.0613510964081561	4.35435743601398	2.77809859246796	-0.00729815457760865	NA	NA	NA	NA	NA	NA	NA	NA	NA	NA	NA	NA	NA	NA	NA	NA	NA	NA	NA	NA	-0.721181696998946	5.18965351333021	6.91008491546492
Arab_Col-0_H-VP_190815-A.csv_VS_TS_Object_1_Arab_Col-0_Track_190815-A.csv	H+_flux	growth_rate	cross.wvlt	13.5333333333333	0.993898981067362	0.631733097597444	0.747430124255449	-0.764809165261696	5.03969848221152	6.9848886631644	4.40149466500924	2.79357320144693	-0.090979555985729	0.747430124255449	-0.0613510964081561	4.40149466500924	2.79357320144693	-0.00729815457760865	NA	NA	NA	NA	NA	NA	NA	NA	NA	NA	NA	NA	NA	NA	NA	NA	NA	NA	NA	NA	-0.764809165261696	5.03969848221152	6.9848886631644
Arab_Col-0_H-VP_190815-A.csv_VS_TS_Object_1_Arab_Col-0_Track_190815-A.csv	H+_flux	growth_rate	cross.wvlt	13.6	0.971206946256826	0.442559119211507	0.747430124255449	-0.809869853999407	4.87162324574187	7.06449374396861	4.45165743142743	2.809860087513	-0.0963398492980683	0.747430124255449	-0.0613510964081561	4.45165743142743	2.809860087513	-0.00729815457760865	NA	NA	NA	NA	NA	NA	NA	NA	NA	NA	NA	NA	NA	NA	NA	NA	NA	NA	NA	NA	-0.809869853999407	4.87162324574187	7.06449374396861
Arab_Col-0_H-VP_190815-A.csv_VS_TS_Object_1_Arab_Col-0_Track_190815-A.csv	H+_flux	growth_rate	cross.wvlt	13.6666666666667	0.637361445895902	0.134420966785542	0.747430124255449	-0.855826573890328	4.68909527183752	7.15243145108433	4.50707096303662	2.82763980495443	-0.101806731966513	0.747430124255449	-0.0613510964081561	4.50707096303662	2.82763980495443	-0.00729815457760865	NA	NA	NA	NA	NA	NA	NA	NA	NA	NA	NA	NA	NA	NA	NA	NA	NA	NA	NA	NA	-0.855826573890328	4.68909527183752	7.15243145108433
Arab_Col-0_H-VP_190815-A.csv_VS_TS_Object_1_Arab_Col-0_Track_190815-A.csv	H+_flux	growth_rate	cross.wvlt	13.7333333333333	0.200190764202016	-0.22691219641462	0.747430124255449	-0.90209004859121	4.49605637334415	7.25203811805439	4.5698376346917	2.84751667126347	-0.107310105327896	0.747430124255449	-0.0613510964081561	4.5698376346917	2.84751667126347	-0.00729815457760865	NA	NA	NA	NA	NA	NA	NA	NA	NA	NA	NA	NA	NA	NA	NA	NA	NA	NA	NA	NA	-0.90209004859121	4.49605637334415	7.25203811805439
Arab_Col-0_H-VP_190815-A.csv_VS_TS_Object_1_Arab_Col-0_Track_190815-A.csv	H+_flux	growth_rate	cross.wvlt	13.8	-0.259612764091098	-0.516117446738299	0.742267247261657	-0.940468854634079	4.3435835270771	7.36938369466173	4.70371489323738	2.87058607121454	-0.111102759784419	0.742267247261657	-0.0302059712029539	4.70371489323738	2.87058607121454	-0.00356839755626209	NA	NA	NA	NA	NA	NA	NA	NA	NA	NA	NA	NA	NA	NA	NA	NA	NA	NA	NA	NA	-0.940468854634079	4.3435835270771	7.36938369466173
Arab_Col-0_H-VP_190815-A.csv_VS_TS_Object_1_Arab_Col-0_Track_190815-A.csv	H+_flux	growth_rate	cross.wvlt	13.8666666666667	-0.759023987766459	-0.639818860563107	0.742267247261657	-0.984702577708809	4.1519077885374	7.50646499777813	4.79121086220424	2.89707464784643	-0.116328332842927	0.742267247261657	-0.0302059712029539	4.79121086220424	2.89707464784643	-0.00356839755626209	NA	NA	NA	NA	NA	NA	NA	NA	NA	NA	NA	NA	NA	NA	NA	NA	NA	NA	NA	NA	-0.984702577708809	4.1519077885374	7.50646499777813
Arab_Col-0_H-VP_190815-A.csv_VS_TS_Object_1_Arab_Col-0_Track_190815-A.csv	H+_flux	growth_rate	cross.wvlt	13.9333333333333	-1.21495485228506	-0.598458074436042	0.742267247261657	-1.02701731470217	3.96513565635121	7.66396975758345	4.8917426726172	2.92691892866781	-0.121327205518348	0.742267247261657	-0.0302059712029539	4.8917426726172	2.92691892866781	-0.00356839755626209	NA	NA	NA	NA	NA	NA	NA	NA	NA	NA	NA	NA	NA	NA	NA	NA	NA	NA	NA	NA	-1.02701731470217	3.96513565635121	7.66396975758345
Arab_Col-0_H-VP_190815-A.csv_VS_TS_Object_1_Arab_Col-0_Track_190815-A.csv	H+_flux	growth_rate	cross.wvlt	14	-1.42828337061989	-0.433078135913208	0.742267247261657	-1.0666825394608	3.7887139875658	7.84361420456491	5.00640575650116	2.9602185228376	-0.126013076737196	0.742267247261657	-0.0302059712029539	5.00640575650116	2.9602185228376	-0.00356839755626209	NA	NA	NA	NA	NA	NA	NA	NA	NA	NA	NA	NA	NA	NA	NA	NA	NA	NA	NA	NA	-1.0666825394608	3.7887139875658	7.84361420456491
Arab_Col-0_H-VP_190815-A.csv_VS_TS_Object_1_Arab_Col-0_Track_190815-A.csv	H+_flux	growth_rate	cross.wvlt	14.0666666666667	-1.26914937714603	-0.183490960063382	0.742267247261657	-1.10297739716082	3.62850847634958	8.04653247523765	5.13592400815153	2.99692702906687	-0.130300787953346	0.742267247261657	-0.0302059712029539	5.13592400815153	2.99692702906687	-0.00356839755626209	NA	NA	NA	NA	NA	NA	NA	NA	NA	NA	NA	NA	NA	NA	NA	NA	NA	NA	NA	NA	-1.10297739716082	3.62850847634958	8.04653247523765
Arab_Col-0_H-VP_190815-A.csv_VS_TS_Object_1_Arab_Col-0_Track_190815-A.csv	H+_flux	growth_rate	cross.wvlt	14.1333333333333	-0.764596599419298	0.0720511292795444	0.737140032864258	-1.12410748715187	3.57514852761918	8.27615869796104	5.35068459167471	3.03736675718514	-0.131879705835708	0.737140032864258	0.00124849454231422	5.35068459167471	3.03736675718514	0.000146472730463756	NA	NA	NA	NA	NA	NA	NA	NA	NA	NA	NA	NA	NA	NA	NA	NA	NA	NA	NA	NA	-1.12410748715187	3.57514852761918	8.27615869796104
Arab_Col-0_H-VP_190815-A.csv_VS_TS_Object_1_Arab_Col-0_Track_190815-A.csv	H+_flux	growth_rate	cross.wvlt	14.2	-0.00507349171286753	0.225360559805908	0.737140032864258	-1.15038484124354	3.48361946959801	8.53543490992676	5.51831129906187	3.08170087620378	-0.134962551353027	0.737140032864258	0.00124849454231422	5.51831129906187	3.08170087620378	0.000146472730463756	NA	NA	NA	NA	NA	NA	NA	NA	NA	NA	NA	NA	NA	NA	NA	NA	NA	NA	NA	NA	-1.15038484124354	3.48361946959801	8.53543490992676
Arab_Col-0_H-VP_190815-A.csv_VS_TS_Object_1_Arab_Col-0_Track_190815-A.csv	H+_flux	growth_rate	cross.wvlt	14.2666666666667	0.913827720157585	0.222016960480952	0.737140032864258	-1.17135458359301	3.42964580132406	8.81874442115011	5.70147596418014	3.12863033181845	-0.137422710620807	0.737140032864258	0.00124849454231422	5.70147596418014	3.12863033181845	0.000146472730463756	NA	NA	NA	NA	NA	NA	NA	NA	NA	NA	NA	NA	NA	NA	NA	NA	NA	NA	NA	NA	-1.17135458359301	3.42964580132406	8.81874442115011
Arab_Col-0_H-VP_190815-A.csv_VS_TS_Object_1_Arab_Col-0_Track_190815-A.csv	H+_flux	growth_rate	cross.wvlt	14.3333333333333	1.80655163295829	0.086034291475797	0.737140032864258	-1.18658863226073	3.42026392006957	9.12496912635479	5.89945571197454	3.17768947076425	-0.139209961288514	0.737140032864258	0.00124849454231422	5.89945571197454	3.17768947076425	0.000146472730463756	NA	NA	NA	NA	NA	NA	NA	NA	NA	NA	NA	NA	NA	NA	NA	NA	NA	NA	NA	NA	-1.18658863226073	3.42026392006957	9.12496912635479
Arab_Col-0_H-VP_190815-A.csv_VS_TS_Object_1_Arab_Col-0_Track_190815-A.csv	H+_flux	growth_rate	cross.wvlt	14.4	2.35415525531505	-0.129331565206005	0.732048234723705	-1.18119060070365	3.59409788042968	9.46254198836006	6.1967017521541	3.22989829299475	-0.137619448073462	0.732048234723705	0.0329769411934931	6.1967017521541	3.22989829299475	0.00384211357887205	NA	NA	NA	NA	NA	NA	NA	NA	NA	NA	NA	NA	NA	NA	NA	NA	NA	NA	NA	NA	-1.18119060070365	3.59409788042968	9.46254198836006
Arab_Col-0_H-VP_190815-A.csv_VS_TS_Object_1_Arab_Col-0_Track_190815-A.csv	H+_flux	growth_rate	cross.wvlt	14.4666666666667	2.27291807933038	-0.370177821837302	0.732048234723705	-1.18299169754174	3.71484473381835	9.82355187914052	6.43311503576183	3.28370983197714	-0.137829292236323	0.732048234723705	0.0329769411934931	6.43311503576183	3.28370983197714	0.00384211357887205	NA	NA	NA	NA	NA	NA	NA	NA	NA	NA	NA	NA	NA	NA	NA	NA	NA	NA	NA	NA	-1.18299169754174	3.71484473381835	9.82355187914052
Arab_Col-0_H-VP_190815-A.csv_VS_TS_Object_1_Arab_Col-0_Track_190815-A.csv	H+_flux	growth_rate	cross.wvlt	14.5333333333333	1.5433402559794	-0.561806326210263	0.726991608202041	-1.16332338256814	4.04448635076028	10.205863982243	6.76980589246679	3.33858203176078	-0.134601526997122	0.726991608202041	0.0649376527314209	6.76980589246679	3.33858203176078	0.00751356617449068	NA	NA	NA	NA	NA	NA	NA	NA	NA	NA	NA	NA	NA	NA	NA	NA	NA	NA	NA	NA	-1.16332338256814	4.04448635076028	10.205863982243
Arab_Col-0_H-VP_190815-A.csv_VS_TS_Object_1_Arab_Col-0_Track_190815-A.csv	H+_flux	growth_rate	cross.wvlt	14.6	0.43651763016815	-0.594730795870942	0.726991608202041	-1.15195882733271	4.31922921605403	10.6202185920386	7.04465771136675	3.3957788355059	-0.133286598997518	0.726991608202041	0.0649376527314209	7.04465771136675	3.3957788355059	0.00751356617449068	NA	NA	NA	NA	NA	NA	NA	NA	NA	NA	NA	NA	NA	NA	NA	NA	NA	NA	NA	NA	-1.15195882733271	4.31922921605403	10.6202185920386
Arab_Col-0_H-VP_190815-A.csv_VS_TS_Object_1_Arab_Col-0_Track_190815-A.csv	H+_flux	growth_rate	cross.wvlt	14.6666666666667	-0.642387883936623	-0.394993859550745	0.726991608202041	-1.13486984492706	4.6669016612564	11.0524500412069	7.3313676867868	3.45311272680434	-0.131309330113307	0.726991608202041	0.0649376527314209	7.3313676867868	3.45311272680434	0.00751356617449068	NA	NA	NA	NA	NA	NA	NA	NA	NA	NA	NA	NA	NA	NA	NA	NA	NA	NA	NA	NA	-1.13486984492706	4.6669016612564	11.0524500412069
Arab_Col-0_H-VP_190815-A.csv_VS_TS_Object_1_Arab_Col-0_Track_190815-A.csv	H+_flux	growth_rate	cross.wvlt	14.7333333333333	-1.30585185150241	-0.0246679676623518	0.721969910351149	-1.09638651098627	5.26026353739855	11.515122243448	7.73695397663476	3.51205125415075	-0.12598037975141	0.721969910351149	0.0970822734680018	7.73695397663476	3.51205125415075	0.0111552463990341	NA	NA	NA	NA	NA	NA	NA	NA	NA	NA	NA	NA	NA	NA	NA	NA	NA	NA	NA	NA	-1.09638651098627	5.26026353739855	11.515122243448
Arab_Col-0_H-VP_190815-A.csv_VS_TS_Object_1_Arab_Col-0_Track_190815-A.csv	H+_flux	growth_rate	cross.wvlt	14.8	-1.31398783363901	0.36573795935723	0.721969910351149	-1.06879739025136	5.77290261857874	11.997416513607	8.06100512368514	3.57102019884407	-0.122810249626346	0.721969910351149	0.0970822734680018	8.06100512368514	3.57102019884407	0.0111552463990341	NA	NA	NA	NA	NA	NA	NA	NA	NA	NA	NA	NA	NA	NA	NA	NA	NA	NA	NA	NA	-1.06879739025136	5.77290261857874	11.997416513607
Arab_Col-0_H-VP_190815-A.csv_VS_TS_Object_1_Arab_Col-0_Track_190815-A.csv	H+_flux	growth_rate	cross.wvlt	14.8666666666667	-0.715891402736963	0.684213149486911	0.716982899901076	-1.02166072120077	6.52598128706877	12.5030746865673	8.50931461869386	3.63035285231072	-0.116583107260028	0.716982899901076	0.129355616245837	8.50931461869386	3.63035285231072	0.0147609469274213	NA	NA	NA	NA	NA	NA	NA	NA	NA	NA	NA	NA	NA	NA	NA	NA	NA	NA	NA	NA	-1.02166072120077	6.52598128706877	12.5030746865673
Arab_Col-0_H-VP_190815-A.csv_VS_TS_Object_1_Arab_Col-0_Track_190815-A.csv	H+_flux	growth_rate	cross.wvlt	14.9333333333333	0.142205799058001	0.89813650205602	0.716982899901076	-0.986685536429645	7.1853825673875	13.0297954184984	8.86778903691084	3.68965798080173	-0.112592040917751	0.716982899901076	0.129355616245837	8.86778903691084	3.68965798080173	0.0147609469274213	NA	NA	NA	NA	NA	NA	NA	NA	NA	NA	NA	NA	NA	NA	NA	NA	NA	NA	NA	NA	-0.986685536429645	7.1853825673875	13.0297954184984
Arab_Col-0_H-VP_190815-A.csv_VS_TS_Object_1_Arab_Col-0_Track_190815-A.csv	H+_flux	growth_rate	cross.wvlt	15	0.826812869131825	0.94319297612236	0.716982899901076	-0.949120333344013	7.90125838359405	13.5667584246754	9.23323411923675	3.74769804337296	-0.108305424030464	0.716982899901076	0.129355616245837	9.23323411923675	3.74769804337296	0.0147609469274213	NA	NA	NA	NA	NA	NA	NA	NA	NA	NA	NA	NA	NA	NA	NA	NA	NA	NA	NA	NA	-0.949120333344013	7.90125838359405	13.5667584246754
Arab_Col-0_H-VP_190815-A.csv_VS_TS_Object_1_Arab_Col-0_Track_190815-A.csv	H+_flux	growth_rate	cross.wvlt	15.0666666666667	1.04646372182667	0.76119865660692	0.712030337248442	-0.896005051123503	8.82167090539349	14.1206752872914	9.73443418959536	3.80521152919559	-0.101538112842028	0.712030337248442	0.161695564460196	9.73443418959536	3.80521152919559	0.0183238503506515	NA	NA	NA	NA	NA	NA	NA	NA	NA	NA	NA	NA	NA	NA	NA	NA	NA	NA	NA	NA	-0.896005051123503	8.82167090539349	14.1206752872914
Arab_Col-0_H-VP_190815-A.csv_VS_TS_Object_1_Arab_Col-0_Track_190815-A.csv	H+_flux	growth_rate	cross.wvlt	15.1333333333333	0.712485943265214	0.361425542408316	0.712030337248442	-0.856189529894921	9.6185606716713	14.6776443645723	10.1183944973088	3.86081065339719	-0.0970260926449294	0.712030337248442	0.161695564460196	10.1183944973088	3.86081065339719	0.0183238503506515	NA	NA	NA	NA	NA	NA	NA	NA	NA	NA	NA	NA	NA	NA	NA	NA	NA	NA	NA	NA	-0.856189529894921	9.6185606716713	14.6776443645723
Arab_Col-0_H-VP_190815-A.csv_VS_TS_Object_1_Arab_Col-0_Track_190815-A.csv	H+_flux	growth_rate	cross.wvlt	15.2	-0.0810854426488293	-0.218162220263495	0.712030337248442	-0.816014621735174	10.434107008993	15.2293899969787	10.498753895056	3.9138459118505	-0.092473345589511	0.712030337248442	0.161695564460196	10.498753895056	3.9138459118505	0.0183238503506515	NA	NA	NA	NA	NA	NA	NA	NA	NA	NA	NA	NA	NA	NA	NA	NA	NA	NA	NA	NA	-0.816014621735174	10.434107008993	15.2293899969787
Arab_Col-0_H-VP_190815-A.csv_VS_TS_Object_1_Arab_Col-0_Track_190815-A.csv	H+_flux	growth_rate	cross.wvlt	15.2666666666667	-1.0562700889408	-0.874830372429802	0.712030337248442	-0.776078923546462	11.2538203150278	15.7690367608768	10.8707726407545	3.96389125370192	-0.0879477065609965	0.712030337248442	0.161695564460196	10.8707726407545	3.96389125370192	0.0183238503506515	NA	NA	NA	NA	NA	NA	NA	NA	NA	NA	NA	NA	NA	NA	NA	NA	NA	NA	NA	NA	-0.776078923546462	11.2538203150278	15.7690367608768
Arab_Col-0_H-VP_190815-A.csv_VS_TS_Object_1_Arab_Col-0_Track_190815-A.csv	H+_flux	growth_rate	cross.wvlt	15.3333333333333	-1.83062634244105	-1.34427580962716	0.712030337248442	-0.736920392697299	12.06247752332	16.288723813398	11.2290316693793	4.01049240223983	-0.0835101385817706	0.712030337248442	0.161695564460196	11.2290316693793	4.01049240223983	0.0183238503506515	NA	NA	NA	NA	NA	NA	NA	NA	NA	NA	NA	NA	NA	NA	NA	NA	NA	NA	NA	NA	-0.736920392697299	12.06247752332	16.288723813398
Arab_Col-0_H-VP_190815-A.csv_VS_TS_Object_1_Arab_Col-0_Track_190815-A.csv	H+_flux	growth_rate	cross.wvlt	15.4	-2.10837479720332	-1.31244920769119	0.712030337248442	-0.699003443627439	12.8446950797609	16.7798390619687	11.5675940234773	4.05318473513107	-0.079213270558032	0.712030337248442	0.161695564460196	11.5675940234773	4.05318473513107	0.0183238503506515	NA	NA	NA	NA	NA	NA	NA	NA	NA	NA	NA	NA	NA	NA	NA	NA	NA	NA	NA	NA	-0.699003443627439	12.8446950797609	16.7798390619687
Arab_Col-0_H-VP_190815-A.csv_VS_TS_Object_1_Arab_Col-0_Track_190815-A.csv	H+_flux	growth_rate	cross.wvlt	15.4666666666667	-1.8016659462848	-0.684889355090018	0.712030337248442	-0.662711974898915	13.585532709706	17.2333817114957	11.8802547839701	4.09151536653347	-0.0751006070832678	0.712030337248442	0.161695564460196	11.8802547839701	4.09151536653347	0.0183238503506515	NA	NA	NA	NA	NA	NA	NA	NA	NA	NA	NA	NA	NA	NA	NA	NA	NA	NA	NA	NA	-0.662711974898915	13.585532709706	17.2333817114957
Arab_Col-0_H-VP_190815-A.csv_VS_TS_Object_1_Arab_Col-0_Track_190815-A.csv	H+_flux	growth_rate	cross.wvlt	15.5333333333333	-1.01010643495406	0.305575812922692	0.712030337248442	-0.628348363172505	14.2710894806537	17.6404190670111	12.1608559782725	4.12506629668779	-0.0712064144325001	0.712030337248442	0.161695564460196	12.1608559782725	4.12506629668779	0.0183238503506515	NA	NA	NA	NA	NA	NA	NA	NA	NA	NA	NA	NA	NA	NA	NA	NA	NA	NA	NA	NA	-0.628348363172505	14.2710894806537	17.6404190670111
Arab_Col-0_H-VP_190815-A.csv_VS_TS_Object_1_Arab_Col-0_Track_190815-A.csv	H+_flux	growth_rate	cross.wvlt	15.6	0.0201666578913039	1.25233882856096	0.712030337248442	-0.596137576865641	14.8890543386308	17.992590055771	12.4036336956139	4.15347589384068	-0.0675561867349489	0.712030337248442	0.161695564460196	12.4036336956139	4.15347589384068	0.0183238503506515	NA	NA	NA	NA	NA	NA	NA	NA	NA	NA	NA	NA	NA	NA	NA	NA	NA	NA	NA	NA	-0.596137576865641	14.8890543386308	17.992590055771
Arab_Col-0_H-VP_190815-A.csv_VS_TS_Object_1_Arab_Col-0_Track_190815-A.csv	H+_flux	growth_rate	cross.wvlt	15.6666666666667	0.945231688773686	1.81649546256838	0.716982899901076	-0.568897143265615	15.4143473653777	18.2960568192215	12.4518894479226	4.17751400499636	-0.0649176339042454	0.716982899901076	0.129355616245837	12.4518894479226	4.17751400499636	0.0147609469274213	NA	NA	NA	NA	NA	NA	NA	NA	NA	NA	NA	NA	NA	NA	NA	NA	NA	NA	NA	NA	-0.568897143265615	15.4143473653777	18.2960568192215
Arab_Col-0_H-VP_190815-A.csv_VS_TS_Object_1_Arab_Col-0_Track_190815-A.csv	H+_flux	growth_rate	cross.wvlt	15.7333333333333	1.46149200605293	1.83657219927711	0.716982899901076	-0.540118308082331	15.8969002455517	18.5354633205276	12.6148241893717	4.19619810871104	-0.0616336415187419	0.716982899901076	0.129355616245837	12.6148241893717	4.19619810871104	0.0147609469274213	NA	NA	NA	NA	NA	NA	NA	NA	NA	NA	NA	NA	NA	NA	NA	NA	NA	NA	NA	NA	-0.540118308082331	15.8969002455517	18.5354633205276
Arab_Col-0_H-VP_190815-A.csv_VS_TS_Object_1_Arab_Col-0_Track_190815-A.csv	H+_flux	growth_rate	cross.wvlt	15.8	1.44529767674082	1.28693067420488	0.716982899901076	-0.513843715190839	16.289203339275	18.7046970337537	12.7300008915854	4.20926066538109	-0.0586354116585568	0.716982899901076	0.129355616245837	12.7300008915854	4.20926066538109	0.0147609469274213	NA	NA	NA	NA	NA	NA	NA	NA	NA	NA	NA	NA	NA	NA	NA	NA	NA	NA	NA	NA	-0.513843715190839	16.289203339275	18.7046970337537
Arab_Col-0_H-VP_190815-A.csv_VS_TS_Object_1_Arab_Col-0_Track_190815-A.csv	H+_flux	growth_rate	cross.wvlt	15.8666666666667	0.955673494777651	0.292233070986939	0.721969910351149	-0.488697488017126	16.6158036626207	18.8186146032342	12.6441345572422	4.21798717840391	-0.0561538239544511	0.721969910351149	0.0970822734680018	12.6441345572422	4.21798717840391	0.0111552463990341	NA	NA	NA	NA	NA	NA	NA	NA	NA	NA	NA	NA	NA	NA	NA	NA	NA	NA	NA	NA	-0.488697488017126	16.6158036626207	18.8186146032342
Arab_Col-0_H-VP_190815-A.csv_VS_TS_Object_1_Arab_Col-0_Track_190815-A.csv	H+_flux	growth_rate	cross.wvlt	15.9333333333333	0.164427726634163	-0.797632062001602	0.721969910351149	-0.466406670542642	16.8484071108999	18.8631859158814	12.6740818029022	4.22138713863807	-0.0535924957893694	0.721969910351149	0.0970822734680018	12.6740818029022	4.22138713863807	0.0111552463990341	NA	NA	NA	NA	NA	NA	NA	NA	NA	NA	NA	NA	NA	NA	NA	NA	NA	NA	NA	NA	-0.466406670542642	16.8484071108999	18.8631859158814
Arab_Col-0_H-VP_190815-A.csv_VS_TS_Object_1_Arab_Col-0_Track_190815-A.csv	H+_flux	growth_rate	cross.wvlt	16	-0.667888845820378	-1.5585284812328	0.726991608202041	-0.442922899039274	17.0227121289378	18.8407957471311	12.4975729923122	4.21968019155014	-0.0512480875447254	0.726991608202041	0.0649376527314209	12.4975729923122	4.21968019155014	0.00751356617449068	NA	NA	NA	NA	NA	NA	NA	NA	NA	NA	NA	NA	NA	NA	NA	NA	NA	NA	NA	NA	-0.442922899039274	17.0227121289378	18.8407957471311
Arab_Col-0_H-VP_190815-A.csv_VS_TS_Object_1_Arab_Col-0_Track_190815-A.csv	H+_flux	growth_rate	cross.wvlt	16.0666666666667	-1.22462802656853	-1.7994152642068	0.726991608202041	-0.424962703316297	17.0992673317055	18.7686627328647	12.4497253523797	4.21416719920217	-0.0491700155264848	0.726991608202041	0.0649376527314209	12.4497253523797	4.21416719920217	0.00751356617449068	NA	NA	NA	NA	NA	NA	NA	NA	NA	NA	NA	NA	NA	NA	NA	NA	NA	NA	NA	NA	-0.424962703316297	17.0992673317055	18.7686627328647
Arab_Col-0_H-VP_190815-A.csv_VS_TS_Object_1_Arab_Col-0_Track_190815-A.csv	H+_flux	growth_rate	cross.wvlt	16.1333333333333	-1.27037529087977	-1.59964984537617	0.726991608202041	-0.409642386143264	17.0936272108047	18.6354637539081	12.3613711244397	4.20393113334651	-0.0473973888291532	0.726991608202041	0.0649376527314209	12.3613711244397	4.20393113334651	0.00751356617449068	NA	NA	NA	NA	NA	NA	NA	NA	NA	NA	NA	NA	NA	NA	NA	NA	NA	NA	NA	NA	-0.409642386143264	17.0936272108047	18.6354637539081
Arab_Col-0_H-VP_190815-A.csv_VS_TS_Object_1_Arab_Col-0_Track_190815-A.csv	H+_flux	growth_rate	cross.wvlt	16.2	-0.806586360931527	-1.09715313387874	0.732048234723705	-0.390889803349217	17.0595872476224	18.451366420919	12.0831817465955	4.18966253853946	-0.0455422172868778	0.732048234723705	0.0329769411934931	12.0831817465955	4.18966253853946	0.00384211357887205	NA	NA	NA	NA	NA	NA	NA	NA	NA	NA	NA	NA	NA	NA	NA	NA	NA	NA	NA	NA	-0.390889803349217	17.0595872476224	18.451366420919
Arab_Col-0_H-VP_190815-A.csv_VS_TS_Object_1_Arab_Col-0_Track_190815-A.csv	H+_flux	growth_rate	cross.wvlt	16.2666666666667	-0.0509064937973869	-0.407828632673956	0.732048234723705	-0.380442980186847	16.9322527731906	18.2361319387064	11.9422318945693	4.17279900463803	-0.0443250673731636	0.732048234723705	0.0329769411934931	11.9422318945693	4.17279900463803	0.00384211357887205	NA	NA	NA	NA	NA	NA	NA	NA	NA	NA	NA	NA	NA	NA	NA	NA	NA	NA	NA	NA	-0.380442980186847	16.9322527731906	18.2361319387064
Arab_Col-0_H-VP_190815-A.csv_VS_TS_Object_1_Arab_Col-0_Track_190815-A.csv	H+_flux	growth_rate	cross.wvlt	16.3333333333333	0.757133317953465	0.302908556105763	0.732048234723705	-0.372673292963661	16.7504500887511	17.9849880222389	11.777766157019	4.15286853169629	-0.0434198281452852	0.732048234723705	0.0329769411934931	11.777766157019	4.15286853169629	0.00384211357887205	NA	NA	NA	NA	NA	NA	NA	NA	NA	NA	NA	NA	NA	NA	NA	NA	NA	NA	NA	NA	-0.372673292963661	16.7504500887511	17.9849880222389
Arab_Col-0_H-VP_190815-A.csv_VS_TS_Object_1_Arab_Col-0_Track_190815-A.csv	H+_flux	growth_rate	cross.wvlt	16.4	1.458194056516	0.822526878888063	0.732048234723705	-0.367504734147333	16.5264941745198	17.7089799894713	11.5970177426539	4.1306412985704	-0.0428176440344273	0.732048234723705	0.0329769411934931	11.5970177426539	4.1306412985704	0.00384211357887205	NA	NA	NA	NA	NA	NA	NA	NA	NA	NA	NA	NA	NA	NA	NA	NA	NA	NA	NA	NA	-0.367504734147333	16.5264941745198	17.7089799894713
Arab_Col-0_H-VP_190815-A.csv_VS_TS_Object_1_Arab_Col-0_Track_190815-A.csv	H+_flux	growth_rate	cross.wvlt	16.4666666666667	1.8730526462724	0.99496649859031	0.732048234723705	-0.364828993402292	16.2733048886325	17.419792202093	11.4076383485171	4.10697792579553	-0.0425058959013989	0.732048234723705	0.0329769411934931	11.4076383485171	4.10697792579553	0.00384211357887205	NA	NA	NA	NA	NA	NA	NA	NA	NA	NA	NA	NA	NA	NA	NA	NA	NA	NA	NA	NA	-0.364828993402292	16.2733048886325	17.419792202093
Arab_Col-0_H-VP_190815-A.csv_VS_TS_Object_1_Arab_Col-0_Track_190815-A.csv	H+_flux	growth_rate	cross.wvlt	16.5333333333333	1.77780915489123	0.808315448472872	0.737140032864258	-0.359405373593787	16.0418871601714	17.1368252487803	11.0792639623333	4.08344022395305	-0.0421652515324968	0.737140032864258	0.00124849454231422	11.0792639623333	4.08344022395305	0.000146472730463756	NA	NA	NA	NA	NA	NA	NA	NA	NA	NA	NA	NA	NA	NA	NA	NA	NA	NA	NA	NA	-0.359405373593787	16.0418871601714	17.1368252487803
Arab_Col-0_H-VP_190815-A.csv_VS_TS_Object_1_Arab_Col-0_Track_190815-A.csv	H+_flux	growth_rate	cross.wvlt	16.6	1.11241672007121	0.390193054807126	0.737140032864258	-0.362285552753211	15.7710788232621	16.8658542654623	10.9040763761421	4.06053319863984	-0.0425031526537333	0.737140032864258	0.00124849454231422	10.9040763761421	4.06053319863984	0.000146472730463756	NA	NA	NA	NA	NA	NA	NA	NA	NA	NA	NA	NA	NA	NA	NA	NA	NA	NA	NA	NA	-0.362285552753211	15.7710788232621	16.8658542654623
Arab_Col-0_H-VP_190815-A.csv_VS_TS_Object_1_Arab_Col-0_Track_190815-A.csv	H+_flux	growth_rate	cross.wvlt	16.6666666666667	0.119353651421709	-0.0729461084095332	0.737140032864258	-0.367343895141637	15.5076056623329	16.6161603745445	10.7426448106626	4.0390966806381	-0.0430965947523106	0.737140032864258	0.00124849454231422	10.7426448106626	4.0390966806381	0.000146472730463756	NA	NA	NA	NA	NA	NA	NA	NA	NA	NA	NA	NA	NA	NA	NA	NA	NA	NA	NA	NA	-0.367343895141637	15.5076056623329	16.6161603745445
Arab_Col-0_H-VP_190815-A.csv_VS_TS_Object_1_Arab_Col-0_Track_190815-A.csv	H+_flux	growth_rate	cross.wvlt	16.7333333333333	-0.820529421386129	-0.410919122496483	0.737140032864258	-0.374252138410606	15.2636380101295	16.3987375893099	10.6020770920759	4.02016665375191	-0.0439070662602102	0.737140032864258	0.00124849454231422	10.6020770920759	4.02016665375191	0.000146472730463756	NA	NA	NA	NA	NA	NA	NA	NA	NA	NA	NA	NA	NA	NA	NA	NA	NA	NA	NA	NA	-0.374252138410606	15.2636380101295	16.3987375893099
Arab_Col-0_H-VP_190815-A.csv_VS_TS_Object_1_Arab_Col-0_Track_190815-A.csv	H+_flux	growth_rate	cross.wvlt	16.8	-1.4315822645015	-0.509783315802707	0.737140032864258	-0.382608692620802	15.0504616155356	16.2235218710089	10.4887969970043	4.00472787090094	-0.0448874528545856	0.737140032864258	0.00124849454231422	10.4887969970043	4.00472787090094	0.000146472730463756	NA	NA	NA	NA	NA	NA	NA	NA	NA	NA	NA	NA	NA	NA	NA	NA	NA	NA	NA	NA	-0.382608692620802	15.0504616155356	16.2235218710089
Arab_Col-0_H-VP_190815-A.csv_VS_TS_Object_1_Arab_Col-0_Track_190815-A.csv	H+_flux	growth_rate	cross.wvlt	16.8666666666667	-1.60922546197432	-0.350565505635086	0.737140032864258	-0.391945890164259	14.8782652866709	16.0991002352553	10.4083561845944	3.99366312808846	-0.0459828880148664	0.737140032864258	0.00124849454231422	10.4083561845944	3.99366312808846	0.000146472730463756	NA	NA	NA	NA	NA	NA	NA	NA	NA	NA	NA	NA	NA	NA	NA	NA	NA	NA	NA	NA	-0.391945890164259	14.8782652866709	16.0991002352553
Arab_Col-0_H-VP_190815-A.csv_VS_TS_Object_1_Arab_Col-0_Track_190815-A.csv	H+_flux	growth_rate	cross.wvlt	16.9333333333333	-1.35453351308734	-0.0180899529543534	0.737140032864258	-0.40174621466158	14.7559632484597	16.0324756613899	10.3652822062164	3.98770303699768	-0.0471326569885398	0.737140032864258	0.00124849454231422	10.3652822062164	3.98770303699768	0.000146472730463756	NA	NA	NA	NA	NA	NA	NA	NA	NA	NA	NA	NA	NA	NA	NA	NA	NA	NA	NA	NA	-0.40174621466158	14.7559632484597	16.0324756613899
Arab_Col-0_H-VP_190815-A.csv_VS_TS_Object_1_Arab_Col-0_Track_190815-A.csv	H+_flux	growth_rate	cross.wvlt	17	-0.727523993490599	0.361053306332815	0.737140032864258	-0.411467280576386	14.6910492692887	16.0289021644988	10.3629718765754	3.98738266017862	-0.0482731273865285	0.737140032864258	0.00124849454231422	10.3629718765754	3.98738266017862	0.000146472730463756	NA	NA	NA	NA	NA	NA	NA	NA	NA	NA	NA	NA	NA	NA	NA	NA	NA	NA	NA	NA	-0.411467280576386	14.6910492692887	16.0289021644988
Arab_Col-0_H-VP_190815-A.csv_VS_TS_Object_1_Arab_Col-0_Track_190815-A.csv	H+_flux	growth_rate	cross.wvlt	17.0666666666667	0.126663539621971	0.685352267668124	0.742267247261657	-0.43110003422019	14.6253184955608	16.0981968103157	10.2751235691256	3.99358247471858	-0.0509282187379358	0.742267247261657	-0.0302059712029539	10.2751235691256	3.99358247471858	-0.00356839755626209	NA	NA	NA	NA	NA	NA	NA	NA	NA	NA	NA	NA	NA	NA	NA	NA	NA	NA	NA	NA	-0.43110003422019	14.6253184955608	16.0981968103157
Arab_Col-0_H-VP_190815-A.csv_VS_TS_Object_1_Arab_Col-0_Track_190815-A.csv	H+_flux	growth_rate	cross.wvlt	17.1333333333333	0.944396133843599	0.884564330088249	0.742267247261657	-0.441515005559684	14.6838537914439	16.2413088315861	10.3664688123294	4.00630271838236	-0.0521585966002029	0.742267247261657	-0.0302059712029539	10.3664688123294	4.00630271838236	-0.00356839755626209	NA	NA	NA	NA	NA	NA	NA	NA	NA	NA	NA	NA	NA	NA	NA	NA	NA	NA	NA	NA	-0.441515005559684	14.6838537914439	16.2413088315861
Arab_Col-0_H-VP_190815-A.csv_VS_TS_Object_1_Arab_Col-0_Track_190815-A.csv	H+_flux	growth_rate	cross.wvlt	17.2	1.42645449945055	0.900095888123952	0.742267247261657	-0.450272966269412	14.8139313571077	16.4539210126931	10.5021744729643	4.02499488857078	-0.0531932226807368	0.742267247261657	-0.0302059712029539	10.5021744729643	4.02499488857078	-0.00356839755626209	NA	NA	NA	NA	NA	NA	NA	NA	NA	NA	NA	NA	NA	NA	NA	NA	NA	NA	NA	NA	-0.450272966269412	14.8139313571077	16.4539210126931
Arab_Col-0_H-VP_190815-A.csv_VS_TS_Object_1_Arab_Col-0_Track_190815-A.csv	H+_flux	growth_rate	cross.wvlt	17.2666666666667	1.41825014363248	0.694411198952168	0.742267247261657	-0.456997610856015	15.0170417878502	16.7342920484008	10.6811291143472	4.04927828696461	-0.0539876419413636	0.742267247261657	-0.0302059712029539	10.6811291143472	4.04927828696461	-0.00356839755626209	NA	NA	NA	NA	NA	NA	NA	NA	NA	NA	NA	NA	NA	NA	NA	NA	NA	NA	NA	NA	-0.456997610856015	15.0170417878502	16.7342920484008
Arab_Col-0_H-VP_190815-A.csv_VS_TS_Object_1_Arab_Col-0_Track_190815-A.csv	H+_flux	growth_rate	cross.wvlt	17.3333333333333	0.98444215249282	0.287193611906063	0.742267247261657	-0.461449945654945	15.2928814469199	17.0792352979723	10.9012987740578	4.07860221164756	-0.0545136207456673	0.742267247261657	-0.0302059712029539	10.9012987740578	4.07860221164756	-0.00356839755626209	NA	NA	NA	NA	NA	NA	NA	NA	NA	NA	NA	NA	NA	NA	NA	NA	NA	NA	NA	NA	-0.461449945654945	15.2928814469199	17.0792352979723
Arab_Col-0_H-VP_190815-A.csv_VS_TS_Object_1_Arab_Col-0_Track_190815-A.csv	H+_flux	growth_rate	cross.wvlt	17.4	0.297756202618277	-0.231797949409803	0.747430124255449	-0.484783839686224	15.4850778275279	17.5016987404707	11.028612960007	4.11371973484287	-0.0576685276367182	0.747430124255449	-0.0613510964081561	11.028612960007	4.11371973484287	-0.00729815457760865	NA	NA	NA	NA	NA	NA	NA	NA	NA	NA	NA	NA	NA	NA	NA	NA	NA	NA	NA	NA	-0.484783839686224	15.4850778275279	17.5016987404707
Arab_Col-0_H-VP_190815-A.csv_VS_TS_Object_1_Arab_Col-0_Track_190815-A.csv	H+_flux	growth_rate	cross.wvlt	17.4666666666667	-0.476694874280115	-0.729520419281362	0.747430124255449	-0.4857744485037	15.9035017857081	17.984006189194	11.3325367252697	4.15279006972637	-0.057786367686842	0.747430124255449	-0.0613510964081561	11.3325367252697	4.15279006972637	-0.00729815457760865	NA	NA	NA	NA	NA	NA	NA	NA	NA	NA	NA	NA	NA	NA	NA	NA	NA	NA	NA	NA	-0.4857744485037	15.9035017857081	17.984006189194
Arab_Col-0_H-VP_190815-A.csv_VS_TS_Object_1_Arab_Col-0_Track_190815-A.csv	H+_flux	growth_rate	cross.wvlt	17.5333333333333	-1.16304491293304	-1.05903923498572	0.747430124255449	-0.484334610768521	16.3875462397063	18.5173160222187	11.6685994025797	4.19479030832603	-0.0576150886230074	0.747430124255449	-0.0613510964081561	11.6685994025797	4.19479030832603	-0.00729815457760865	NA	NA	NA	NA	NA	NA	NA	NA	NA	NA	NA	NA	NA	NA	NA	NA	NA	NA	NA	NA	-0.484334610768521	16.3875462397063	18.5173160222187
Arab_Col-0_H-VP_190815-A.csv_VS_TS_Object_1_Arab_Col-0_Track_190815-A.csv	H+_flux	growth_rate	cross.wvlt	17.6	-1.53965410553729	-1.09370397369048	0.752628911898607	-0.50495523216498	16.7350399290661	19.1214738119312	11.8958258245764	4.24093288976858	-0.0604858663817497	0.752628911898607	-0.0921575078379108	11.8958258245764	4.24093288976858	-0.0110390512863083	NA	NA	NA	NA	NA	NA	NA	NA	NA	NA	NA	NA	NA	NA	NA	NA	NA	NA	NA	NA	-0.50495523216498	16.7350399290661	19.1214738119312
Arab_Col-0_H-VP_190815-A.csv_VS_TS_Object_1_Arab_Col-0_Track_190815-A.csv	H+_flux	growth_rate	cross.wvlt	17.6666666666667	-1.43545616645263	-0.788064474585529	0.752628911898607	-0.499868171951255	17.3498213544738	19.7685925510428	12.2984104728104	4.28876672859904	-0.0598765148496465	1.48453449452331	0.809816366813302	1.02765745033585	2.45413255992379	0.191336125227785	1.12506676345256	0.156804221723866	1.04379871535131	1.79355507493899	0.0280773540180303	0.752628911898607	-0.0921575078379108	12.2984104728104	4.28876672859904	-0.0110390512863083	NA	NA	NA	NA	NA	NA	NA	NA	NA	NA	-0.354803239110644	25.4373602925545	27.1269671625218
Arab_Col-0_H-VP_190815-A.csv_VS_TS_Object_1_Arab_Col-0_Track_190815-A.csv	H+_flux	growth_rate	cross.wvlt	17.7333333333333	-0.877006336167095	-0.223330552139785	0.757863859969451	-0.517511578007728	17.7946279622844	20.47588491322	12.5762223129467	4.33928951013445	-0.0624210974073391	1.4948602485109	0.816275297441316	1.10339197537682	2.57274615951004	0.194203645815146	1.13289222164291	0.189261762943255	1.12907213411967	1.92402435489303	0.0341249173166729	0.757863859969451	-0.122601368642957	12.5762223129467	4.33928951013445	-0.0147879048499681	NA	NA	NA	NA	NA	NA	NA	NA	NA	NA	-0.359726190843457	26.8604330254974	28.6972509504733
Arab_Col-0_H-VP_190815-A.csv_VS_TS_Object_1_Arab_Col-0_Track_190815-A.csv	H+_flux	growth_rate	cross.wvlt	17.8	-0.0998979383628364	0.410196681104444	0.757863859969451	-0.509526365618927	18.5272429595459	21.2230930402923	13.0351551287898	4.39080199770333	-0.0614579388201273	1.50525782379721	0.817694089886506	1.18298918137354	2.68923604451838	0.195894337998907	1.13289222164291	0.189261762943255	1.2303885726195	2.04752924853136	0.0341249173166729	0.757863859969451	-0.122601368642957	13.0351551287898	4.39080199770333	-0.0147879048499681	NA	NA	NA	NA	NA	NA	NA	NA	NA	NA	-0.344925648747762	28.5572773801513	30.3445535165954
Arab_Col-0_H-VP_190815-A.csv_VS_TS_Object_1_Arab_Col-0_Track_190815-A.csv	H+_flux	growth_rate	cross.wvlt	17.8666666666667	0.587821652066167	0.882415026534097	0.763135219983647	-0.523598887154805	19.082007795816	22.0340060943341	13.3609430683664	4.44469317093756	-0.0635946152145938	1.77769844346389	0.00290308405630453	1.03712899124947	2.88108103226492	0.000821368104843308	1.5157277199389	0.814453112356743	1.26605883383845	2.80311423213437	0.196475051846556	1.14077211019941	0.219165837828533	1.31716459931348	2.16306006561756	0.0397916443778271	0.763135219983647	-0.152663856291262	13.3609430683664	4.44469317093756	-0.0185420546838337	NA	NA	NA	NA	NA	-0.174380479726877	35.9502921138945	36.5039025076653
Arab_Col-0_H-VP_190815-A.csv_VS_TS_Object_1_Arab_Col-0_Track_190815-A.csv	H+_flux	growth_rate	cross.wvlt	17.9333333333333	0.945060714380007	1.00557196836434	0.768443245206288	-0.535107468728015	19.6849064140862	22.8837361991271	13.6996228968606	4.49907637082396	-0.0654444680047259	1.76541898335409	0.0517448963686886	1.10294998449404	2.95414402657232	0.0145390304240413	1.52627043996729	0.80694032459735	1.35202853060954	2.91383989968532	0.196016686447753	1.14077211019941	0.219165837828533	1.41794323204132	2.26901971716684	0.0397916443778271	0.768443245206288	-0.182330577108967	13.6996228968606	4.49907637082396	-0.0222993105445816	NA	NA	NA	NA	NA	-0.18250561610285	38.1289640418279	38.7729034318978
Arab_Col-0_H-VP_190815-A.csv_VS_TS_Object_1_Arab_Col-0_Track_190815-A.csv	H+_flux	growth_rate	cross.wvlt	18	0.865922685928065	0.69464906672531	0.768443245206288	-0.524506521855709	20.5836899813337	23.7804707477168	14.2364637801571	4.55432014449375	-0.0641479558666062	1.74111393851722	0.150720889743898	1.18874502599608	3.03092296704221	0.0417657969850034	1.53688649041258	0.795521286731369	1.44016368693448	3.02086721919289	0.194586958467708	1.14077211019941	0.219165837828533	1.51569248983193	2.36483128352452	0.0397916443778271	0.768443245206288	-0.182330577108967	14.2364637801571	4.55432014449375	-0.0222993105445816	NA	NA	NA	NA	NA	-0.184180594808974	40.7939920151751	41.4958255451307
Arab_Col-0_H-VP_190815-A.csv_VS_TS_Object_1_Arab_Col-0_Track_190815-A.csv	H+_flux	growth_rate	cross.wvlt	18.0666666666667	0.404932455970893	-0.0172312416159642	0.773788190664068	-0.532162271241922	21.3089874123376	24.7286663591107	14.6157934311956	4.61051280160227	-0.0655369626825171	1.69350308630727	0.34479611407828	1.31484270949928	3.11351112686364	0.0929326853803121	1.54757638132814	0.78052298617289	1.52959427925013	3.12368075721032	0.192246269914182	1.13289222164291	0.189261762943255	1.62835800487312	2.45029567750544	0.0341249173166729	0.773788190664068	-0.211590926242132	14.6157934311956	4.61051280160227	-0.0260578913359039	NA	NA	NA	NA	NA	-0.207200050193368	43.5472086234365	44.4990087128491
Arab_Col-0_H-VP_190815-A.csv_VS_TS_Object_1_Arab_Col-0_Track_190815-A.csv	H+_flux	growth_rate	cross.wvlt	18.1333333333333	-0.242741666983789	-1.00080750042279	0.77917031315753	-0.53679871213006	22.0903016449229	25.7058206733169	15.0001383768394	4.66621082114376	-0.0665677678095868	1.55834062631506	0.762227332870188	1.61934565879041	3.22181855399669	0.189045804194588	1.10957763685541	0.0837339102751519	1.78277874597438	2.52762300237168	0.0147869702619787	0.77917031315753	-0.240437401522372	15.0001383768394	4.66621082114376	-0.0298163552847789	NA	NA	NA	NA	NA	NA	NA	NA	NA	NA	-0.325468905848327	37.102639069682	39.1584210710975
Arab_Col-0_H-VP_190815-A.csv_VS_TS_Object_1_Arab_Col-0_Track_190815-A.csv	H+_flux	growth_rate	cross.wvlt	18.2	-0.824331647409777	-2.0270088414328	0.77917031315753	-0.525958071243939	23.0963142622442	26.7057778128241	15.5836441771068	4.72105828371453	-0.0652234328678152	1.55834062631506	0.762227332870188	1.72805873192604	3.31520335715333	0.189045804194588	1.06437801464112	-0.202411832266974	2.02989207639932	2.60783215407449	-0.0342887713214526	0.77917031315753	-0.240437401522372	15.5836441771068	4.72105828371453	-0.0298163552847789	NA	NA	NA	NA	NA	NA	NA	NA	NA	NA	-0.319503844091256	39.1083322128541	41.1930561309632
Arab_Col-0_H-VP_190815-A.csv_VS_TS_Object_1_Arab_Col-0_Track_190815-A.csv	H+_flux	growth_rate	cross.wvlt	18.2666666666667	-1.1232695594536	-2.72927265889964	0.784589871273407	-0.526987223232951	23.9697606276048	27.7323079034661	15.9769562289014	4.77526713188045	-0.0658056093247185	1.55834062631506	0.762227332870188	1.83797762232455	3.40383198488214	0.189045804194588	0.784589871273407	-0.268864879017043	15.9769562289014	4.77526713188045	-0.0335735221077879	NA	NA	NA	NA	NA	NA	NA	NA	NA	NA	NA	NA	NA	NA	NA	-0.404188730443303	34.6150712636817	37.648740917842
Arab_Col-0_H-VP_190815-A.csv_VS_TS_Object_1_Arab_Col-0_Track_190815-A.csv	H+_flux	growth_rate	cross.wvlt	18.3333333333333	-1.01076916588437	-2.69514334496058	0.790047125397043	-0.524907875513615	24.8731336350386	28.7427694714734	16.3486958170587	4.82670218257836	-0.0660018665491108	1.55834062631506	0.762227332870188	1.94866740761964	3.48787982402491	0.189045804194588	0.790047125397043	-0.296869857072365	16.3486958170587	4.82670218257836	-0.0373283877095032	NA	NA	NA	NA	NA	NA	NA	NA	NA	NA	NA	NA	NA	NA	NA	-0.400854057756382	36.1587624064164	39.2719234826251
Arab_Col-0_H-VP_190815-A.csv_VS_TS_Object_1_Arab_Col-0_Track_190815-A.csv	H+_flux	growth_rate	cross.wvlt	18.4	-0.48864684884131	-1.74554841860825	0.790047125397043	-0.515066912367658	25.87268881544	29.7298460704717	16.9101384115581	4.87522985379424	-0.0647644647752497	1.55834062631506	0.762227332870188	2.05967434928479	3.56750425039809	0.189045804194588	0.790047125397043	-0.296869857072365	16.9101384115581	4.87522985379424	-0.0373283877095032	NA	NA	NA	NA	NA	NA	NA	NA	NA	NA	NA	NA	NA	NA	NA	-0.392282669143537	37.7994508016307	40.9067785161759
Arab_Col-0_H-VP_190815-A.csv_VS_TS_Object_1_Arab_Col-0_Track_190815-A.csv	H+_flux	growth_rate	cross.wvlt	18.4666666666667	0.26626197442554	-0.104727772895503	0.795542337724909	-0.509487962780629	26.7747904249272	30.6700612381883	17.2233618068762	4.91997808982118	-0.0645085613645771	1.55834062631506	0.762227332870188	2.17052845002776	3.64284672398793	0.189045804194588	0.795542337724909	-0.32444967451869	17.2233618068762	4.91997808982118	-0.0410800318503653	NA	NA	NA	NA	NA	NA	NA	NA	NA	NA	NA	NA	NA	NA	NA	-0.387123268465962	39.3406765436621	42.4845809374681
Arab_Col-0_H-VP_190815-A.csv_VS_TS_Object_1_Arab_Col-0_Track_190815-A.csv	H+_flux	growth_rate	cross.wvlt	18.5333333333333	0.962254637325649	1.75646927745488	0.795542337724909	-0.500930010233058	27.6560211733037	31.5299011133363	17.7062213991882	4.95971599627685	-0.0634250005203578	1.56917974254681	0.740870994793837	2.25527373999513	3.71404197626532	0.185027131945731	0.795542337724909	-0.32444967451869	17.7062213991882	4.95971599627685	-0.0410800318503653	0.547150876820632	0.50912107137701	1.89999465005179	0.75535378899788	0.0443351623409042	NA	NA	NA	NA	NA	NA	NA	NA	NA	NA	-0.339222621464424	40.5768350673743	43.0288958013401
Arab_Col-0_H-VP_190815-A.csv_VS_TS_Object_1_Arab_Col-0_Track_190815-A.csv	H+_flux	growth_rate	cross.wvlt	18.6	1.39220190941737	3.36032003462866	0.801075772277194	-0.49169632571123	28.4679600283436	32.2936881569599	17.9049082346134	4.99411625058091	-0.0626889061181917	1.56917974254681	0.740870994793837	2.36316274459523	3.7812020379591	0.185027131945731	0.801075772277194	-0.351601707494195	17.9049082346134	4.99411625058091	-0.0448275190997549	0.535890674600611	0.454317401120879	1.78381915118075	0.609479170187621	0.0387485720485222	NA	NA	NA	NA	NA	NA	NA	NA	NA	NA	-0.343390754983589	41.5633620316523	44.1403425362261
Arab_Col-0_H-VP_190815-A.csv_VS_TS_Object_1_Arab_Col-0_Track_190815-A.csv	H+_flux	growth_rate	cross.wvlt	18.6666666666667	1.57133604985633	4.29377420650011	0.801075772277194	-0.483849553862464	29.1565949186088	32.9374628563682	18.2618425946855	5.02248517174079	-0.0616884806156284	1.56917974254681	0.740870994793837	2.46944928423778	3.84443102646009	0.185027131945731	0.801075772277194	-0.351601707494195	18.2618425946855	5.02248517174079	-0.0448275190997549	0.535890674600611	0.454317401120879	1.71639764082366	0.554105015383049	0.0387485720485222	NA	NA	NA	NA	NA	NA	NA	NA	NA	NA	-0.347425380611001	42.5296134292709	45.2321228643269
Arab_Col-0_H-VP_190815-A.csv_VS_TS_Object_1_Arab_Col-0_Track_190815-A.csv	H+_flux	growth_rate	cross.wvlt	18.7333333333333	1.63618620613994	4.25307979136228	0.801075772277194	-0.477055864945046	29.6965155447834	33.4288230129076	18.5342722555599	5.04376706283029	-0.0608223180993148	1.56917974254681	0.740870994793837	2.573647657217	3.90382950071596	0.185027131945731	0.801075772277194	-0.351601707494195	18.5342722555599	5.04376706283029	-0.0448275190997549	0.543371429642364	0.489968051357838	1.71886466885994	0.592958853085103	0.042372559065093	NA	NA	NA	NA	NA	NA	NA	NA	NA	NA	-0.35467225829207	43.341076428388	46.2176461650493
Arab_Col-0_H-VP_190815-A.csv_VS_TS_Object_1_Arab_Col-0_Track_190815-A.csv	H+_flux	growth_rate	cross.wvlt	18.8	1.64340975456227	3.21245968460045	0.806647694910493	-0.462879461702284	30.2144219398755	33.7677913239922	18.4846294871926	5.05826697087551	-0.059425376230255	1.56917974254681	0.740870994793837	2.67527239735006	3.95948827277714	0.185027131945731	0.806647694910493	-0.378322548136267	18.4846294871926	5.05826697087551	-0.0485697932604459	NA	NA	NA	NA	NA	NA	NA	NA	NA	NA	NA	NA	NA	NA	NA	-0.343196029806629	45.8800101922796	48.7212369846242
Arab_Col-0_H-VP_190815-A.csv_VS_TS_Object_1_Arab_Col-0_Track_190815-A.csv	H+_flux	growth_rate	cross.wvlt	18.8666666666667	1.5044907219243	1.52921834577416	0.806647694910493	-0.45570066631456	30.477926145253	33.9415646873396	18.5797537494045	5.06564406515737	-0.0585037483506627	1.56917974254681	0.740870994793837	2.77384194493434	4.01148955769197	0.185027131945731	0.806647694910493	-0.378322548136267	18.5797537494045	5.06564406515737	-0.0485697932604459	NA	NA	NA	NA	NA	NA	NA	NA	NA	NA	NA	NA	NA	NA	NA	-0.337673391320239	46.7120587890227	49.5078666809472
Arab_Col-0_H-VP_190815-A.csv_VS_TS_Object_1_Arab_Col-0_Track_190815-A.csv	H+_flux	growth_rate	cross.wvlt	18.9333333333333	1.07098932377851	-0.236981532959397	0.806647694910493	-0.448976623616426	30.5722551509902	33.9355473825955	18.5764598517481	5.06538924809291	-0.0576405025163035	1.56917974254681	0.740870994793837	2.86888237527397	4.05990796402708	0.185027131945731	0.806647694910493	-0.378322548136267	18.5764598517481	5.06538924809291	-0.0485697932604459	NA	NA	NA	NA	NA	NA	NA	NA	NA	NA	NA	NA	NA	NA	NA	-0.332496794998677	47.3525518422245	50.0963104040611
Arab_Col-0_H-VP_190815-A.csv_VS_TS_Object_1_Arab_Col-0_Track_190815-A.csv	H+_flux	growth_rate	cross.wvlt	19	0.266302236409807	-1.65838197927264	0.806647694910493	-0.442557300999052	30.4987413225184	33.7502599060465	18.4750327160564	5.05752061318687	-0.0568163772455949	1.56917974254681	0.740870994793837	2.95993114228901	4.10481135002739	0.185027131945731	0.806647694910493	-0.378322548136267	18.4750327160564	5.05752061318687	-0.0485697932604459	NA	NA	NA	NA	NA	NA	NA	NA	NA	NA	NA	NA	NA	NA	NA	-0.32756712530917	47.8000187223023	50.4843792296138
Arab_Col-0_H-VP_190815-A.csv_VS_TS_Object_1_Arab_Col-0_Track_190815-A.csv	H+_flux	growth_rate	cross.wvlt	19.0666666666667	-0.805679447314644	-2.57495655405428	0.806647694910493	-0.436341657065968	30.2614686863192	33.3899818324859	18.2778149993799	5.04209618913338	-0.0560184006452107	1.56917974254681	0.740870994793837	3.04654079477721	4.14626156645152	0.185027131945731	0.806647694910493	-0.378322548136267	18.2778149993799	5.04209618913338	-0.0485697932604459	NA	NA	NA	NA	NA	NA	NA	NA	NA	NA	NA	NA	NA	NA	NA	-0.322825302871881	48.0558531740748	50.6734999957721
Arab_Col-0_H-VP_190815-A.csv_VS_TS_Object_1_Arab_Col-0_Track_190815-A.csv	H+_flux	growth_rate	cross.wvlt	19.1333333333333	-1.85787401349835	-2.94657796039751	0.806647694910493	-0.430281977608923	29.866945556223	32.8624149734718	17.9890227054146	5.01920676070429	-0.0552404470711952	1.56917974254681	0.740870994793837	3.12828262330484	4.18431510377894	0.185027131945731	0.806647694910493	-0.378322548136267	17.9890227054146	5.01920676070429	-0.0485697932604459	NA	NA	NA	NA	NA	NA	NA	NA	NA	NA	NA	NA	NA	NA	NA	-0.318252794969361	48.1240116009279	50.6683970468131
Arab_Col-0_H-VP_190815-A.csv_VS_TS_Object_1_Arab_Col-0_Track_190815-A.csv	H+_flux	growth_rate	cross.wvlt	19.2	-2.54908765390399	-2.72413923544388	0.806647694910493	-0.424385138128108	29.3237452194687	32.178206997632	17.6144844122751	4.98896762844161	-0.0544833992137938	1.56917974254681	0.740870994793837	3.20475019648798	4.21902365868943	0.185027131945731	0.806647694910493	-0.378322548136267	17.6144844122751	4.98896762844161	-0.0485697932604459	NA	NA	NA	NA	NA	NA	NA	NA	NA	NA	NA	NA	NA	NA	NA	-0.313869381569564	48.0106782156303	50.4766622807428
Arab_Col-0_H-VP_190815-A.csv_VS_TS_Object_1_Arab_Col-0_Track_190815-A.csv	H+_flux	growth_rate	cross.wvlt	19.2666666666667	-2.63571979426508	-1.94592387546201	0.812258373330579	-0.399587560309502	28.8823401740274	31.3522201989457	16.9446495014109	4.95159396590824	-0.0516566559590814	1.56917974254681	0.740870994793837	3.27556274660587	4.25043463237981	0.185027131945731	0.812258373330579	-0.40460716725166	16.9446495014109	4.95159396590824	-0.0523055653211747	NA	NA	NA	NA	NA	NA	NA	NA	NA	NA	NA	NA	NA	NA	NA	-0.29784150735664	47.9641222100629	50.1731380410867
Arab_Col-0_H-VP_190815-A.csv_VS_TS_Object_1_Arab_Col-0_Track_190815-A.csv	H+_flux	growth_rate	cross.wvlt	19.3333333333333	-2.06686047138786	-0.859609512059324	0.812258373330579	-0.392982584068082	28.0901309555985	30.408110713935	16.4343952287326	4.90765028467867	-0.0508027980835843	1.56917974254681	0.740870994793837	3.3403683660749	4.27859157133259	0.185027131945731	0.812258373330579	-0.40460716725166	16.4343952287326	4.90765028467867	-0.0523055653211747	NA	NA	NA	NA	NA	NA	NA	NA	NA	NA	NA	NA	NA	NA	NA	-0.293516051698366	47.5297476650505	49.6532933189458
Arab_Col-0_H-VP_190815-A.csv_VS_TS_Object_1_Arab_Col-0_Track_190815-A.csv	H+_flux	growth_rate	cross.wvlt	19.4	-1.03719656089198	0.164733454217285	0.812258373330579	-0.386927881294855	27.1840747621816	29.3541483587404	15.8647697737208	4.85695203314445	-0.0500200767750209	1.56917974254681	0.740870994793837	3.39884697830799	4.30353455952526	0.185027131945731	0.812258373330579	-0.40460716725166	15.8647697737208	4.85695203314445	-0.0523055653211747	NA	NA	NA	NA	NA	NA	NA	NA	NA	NA	NA	NA	NA	NA	NA	-0.289705421910288	46.9427411183979	48.9839989324487
Arab_Col-0_H-VP_190815-A.csv_VS_TS_Object_1_Arab_Col-0_Track_190815-A.csv	H+_flux	growth_rate	cross.wvlt	19.4666666666667	0.0487501260479357	0.831830239206608	0.812258373330579	-0.381597130734784	26.1783012032516	28.2072168969009	15.2448981506048	4.79967062030173	-0.0493309443418892	1.58009425079409	0.716649178584523	3.41248298704241	4.32539828071654	0.180222799671973	0.812258373330579	-0.40460716725166	15.2448981506048	4.79967062030173	-0.0523055653211747	NA	NA	NA	NA	NA	NA	NA	NA	NA	NA	NA	NA	NA	NA	NA	-0.27617167494123	46.2880224645888	48.1111276209408
Arab_Col-0_H-VP_190815-A.csv_VS_TS_Object_1_Arab_Col-0_Track_190815-A.csv	H+_flux	growth_rate	cross.wvlt	19.5333333333333	0.765434217797921	1.0159518603692	0.817908077105269	-0.35321402302455	25.3353439241021	27.0023104588665	14.4086749448594	4.7369286550548	-0.0459793223110121	1.58009425079409	0.716649178584523	3.45789682376914	4.34439871947461	0.180222799671973	0.817908077105269	-0.430448062054178	14.4086749448594	4.7369286550548	-0.0560331948710995	NA	NA	NA	NA	NA	NA	NA	NA	NA	NA	NA	NA	NA	NA	NA	-0.259710438729349	45.6924221976351	47.2779165261791
Arab_Col-0_H-VP_190815-A.csv_VS_TS_Object_1_Arab_Col-0_Track_190815-A.csv	H+_flux	growth_rate	cross.wvlt	19.6	0.893137622511516	0.745894007191846	0.817908077105269	-0.348905729482458	24.1985702809453	25.7500802534849	13.7404736806393	4.66868324011495	-0.0454184940186186	1.58009425079409	0.716649178584523	3.49644571443962	4.36033218010094	0.180222799671973	0.817908077105269	-0.430448062054178	13.7404736806393	4.66868324011495	-0.0560331948710995	NA	NA	NA	NA	NA	NA	NA	NA	NA	NA	NA	NA	NA	NA	NA	-0.257485230343364	44.7610960886597	46.2870208616775
Arab_Col-0_H-VP_190815-A.csv_VS_TS_Object_1_Arab_Col-0_Track_190815-A.csv	H+_flux	growth_rate	cross.wvlt	19.6666666666667	0.484235834029996	0.174867241207115	0.82359707767737	-0.319745503853319	23.2495699829638	24.4908793453099	12.9029507625065	4.59662595086078	-0.0419120954897128	1.58009425079409	0.716649178584523	3.52796261296514	4.37322911463662	0.180222799671973	0.82359707767737	-0.455834389182757	12.9029507625065	4.59662595086078	-0.0597505647982057	NA	NA	NA	NA	NA	NA	NA	NA	NA	NA	NA	NA	NA	NA	NA	-0.24212726179674	43.9748517311215	45.296134458565
Arab_Col-0_H-VP_190815-A.csv_VS_TS_Object_1_Arab_Col-0_Track_190815-A.csv	H+_flux	growth_rate	cross.wvlt	19.7333333333333	-0.235674631069517	-0.458275645261686	0.829325648377722	-0.289983660998756	22.2666824538109	23.2368548958853	12.0872177976868	4.52108455396931	-0.0382753135423108	1.58009425079409	0.716649178584523	3.55232079652213	4.38311796549551	0.180222799671973	0.829325648377722	-0.480751082501079	12.0872177976868	4.52108455396931	-0.0634549489966369	NA	NA	NA	NA	NA	NA	NA	NA	NA	NA	NA	NA	NA	NA	NA	-0.227468192736578	43.1115177064027	44.2514133644663
Arab_Col-0_H-VP_190815-A.csv_VS_TS_Object_1_Arab_Col-0_Track_190815-A.csv	H+_flux	growth_rate	cross.wvlt	19.8	-0.970853016291255	-0.899572061484524	0.835094064438334	-0.259908392404056	21.273464314183	22.0127965642339	11.3055433784939	4.44330907387019	-0.0345442550526598	1.59108467544982	0.689721756605989	3.53040735721716	4.39029364717809	0.174657544479255	0.835094064438334	-0.505177954638715	11.3055433784939	4.44330907387019	-0.0671428727276005	NA	NA	NA	NA	NA	NA	NA	NA	NA	NA	NA	NA	NA	NA	NA	-0.20140245625711	42.2794146995113	43.1516392563866
Arab_Col-0_H-VP_190815-A.csv_VS_TS_Object_1_Arab_Col-0_Track_190815-A.csv	H+_flux	growth_rate	cross.wvlt	19.8666666666667	-1.41229020487206	-0.974148861691619	1.59108467544982	-0.147619143236144	21.0511565068724	21.2826249314912	3.54156278871395	4.39482780018963	-0.0373814466903717	1.59108467544982	0.689721756605989	3.54156278871395	4.39482780018963	0.174657544479255	0.840902603005603	-0.529088780862768	10.5664037896401	4.3644339430352	-0.0708099652162377	NA	NA	NA	NA	NA	NA	NA	NA	NA	NA	NA	NA	NA	NA	NA	-0.188275381438046	41.3406499313339	42.0843440861546
Arab_Col-0_H-VP_190815-A.csv_VS_TS_Object_1_Arab_Col-0_Track_190815-A.csv	H+_flux	growth_rate	cross.wvlt	19.9333333333333	-1.33613214658941	-0.672250251986103	1.59108467544982	-0.154370206449077	21.0537191322028	21.3070910758203	3.54563410917457	4.39647904206481	-0.0390910116157953	1.59108467544982	0.689721756605989	3.54563410917457	4.39647904206481	0.174657544479255	0.846751543153634	-0.552450363665367	9.87468820500699	4.28541778028839	-0.0744508040237027	NA	NA	NA	NA	NA	NA	NA	NA	NA	NA	NA	NA	NA	NA	NA	-0.176269678861406	40.3834411416996	41.0190442013545
Arab_Col-0_H-VP_190815-A.csv_VS_TS_Object_1_Arab_Col-0_Track_190815-A.csv	H+_flux	growth_rate	cross.wvlt	20	-0.728198819704456	-0.144294067793518	1.59108467544982	-0.160923480329902	21.0141240030086	21.2891859223961	3.54265457890998	4.39527079350405	-0.0407504905482234	1.59108467544982	0.689721756605989	3.54265457890998	4.39527079350405	0.174657544479255	0.852641165897643	-0.575221576416823	9.23209907512685	4.20698984659329	-0.0780587507112181	NA	NA	NA	NA	NA	NA	NA	NA	NA	NA	NA	NA	NA	NA	NA	-0.165415483716898	39.4183867578326	39.9638928547099
Arab_Col-0_H-VP_190815-A.csv_VS_TS_Object_1_Arab_Col-0_Track_190815-A.csv	H+_flux	growth_rate	cross.wvlt	20.0666666666667	0.215457906797693	0.41824489353476	1.60215154455439	-0.142301986578269	21.0237997667867	21.2384751628739	3.49502013176095	4.39184328390642	-0.0362856316411703	1.60215154455439	0.660220732048625	3.49502013176095	4.39184328390642	0.16834990755244	0.858571754207463	-0.597352384580463	8.63767693290647	4.12960839942346	-0.0816257773144492	NA	NA	NA	NA	NA	NA	NA	NA	NA	NA	NA	NA	NA	NA	NA	-0.142089967953901	38.542354808402	38.9347315114347
Arab_Col-0_H-VP_190815-A.csv_VS_TS_Object_1_Arab_Col-0_Track_190815-A.csv	H+_flux	growth_rate	cross.wvlt	20.1333333333333	1.23845012384041	0.881381245644204	1.60215154455439	-0.148418999426914	20.9160070112005	21.148511550635	3.48021564916559	4.38574251112756	-0.0378454108143736	1.60215154455439	0.660220732048625	3.48021564916559	4.38574251112756	0.16834990755244	0.864543593021138	-0.618782843350556	8.08838573639482	4.05343519684749	-0.0851422831790174	NA	NA	NA	NA	NA	NA	NA	NA	NA	NA	NA	NA	NA	NA	NA	-0.13318911287973	37.5898399343598	37.9257316726171
Arab_Col-0_H-VP_190815-A.csv_VS_TS_Object_1_Arab_Col-0_Track_190815-A.csv	H+_flux	growth_rate	cross.wvlt	20.2	2.15088843296129	1.16113017733215	1.60215154455439	-0.154270455702975	20.7691681418741	21.018789493754	3.45886848573433	4.37689972240803	-0.0393374756274026	1.60215154455439	0.660220732048625	3.45886848573433	4.37689972240803	0.16834990755244	0.870556969258612	-0.639442071238322	7.57970707102868	3.97832855991206	-0.0885969017844491	NA	NA	NA	NA	NA	NA	NA	NA	NA	NA	NA	NA	NA	NA	NA	-0.125331229567402	36.6369737979188	36.9266144617966
Arab_Col-0_H-VP_190815-A.csv_VS_TS_Object_1_Arab_Col-0_Track_190815-A.csv	H+_flux	growth_rate	cross.wvlt	20.2666666666667	2.82046407554662	1.206532169375	1.61329538982099	-0.135257429609781	20.669529661451	20.8600517980144	3.39477298070154	4.36600446861111	-0.034729229994085	1.61329538982099	0.62825842813426	3.39477298070154	4.36600446861111	0.161314106806147	0.870556969258612	-0.639442071238322	7.2004971058712	3.90456455551391	-0.0885969017844491	NA	NA	NA	NA	NA	NA	NA	NA	NA	NA	NA	NA	NA	NA	NA	-0.117709610959624	35.7347695452549	35.983769346369
Arab_Col-0_H-VP_190815-A.csv_VS_TS_Object_1_Arab_Col-0_Track_190815-A.csv	H+_flux	growth_rate	cross.wvlt	20.3333333333333	3.13087321847829	1.03268853963544	1.61329538982099	-0.140601902298573	20.4628804179848	20.6668242454756	3.36332705329746	4.35262949965726	-0.0361014978372759	1.61329538982099	0.62825842813426	3.36332705329746	4.35262949965726	0.161314106806147	0.876612171835516	-0.659247200236663	6.75761098226778	3.83156488204059	-0.0919762973273433	NA	NA	NA	NA	NA	NA	NA	NA	NA	NA	NA	NA	NA	NA	NA	-0.110911368112654	34.8113947856711	35.0266110074035
Arab_Col-0_H-VP_190815-A.csv_VS_TS_Object_1_Arab_Col-0_Track_190815-A.csv	H+_flux	growth_rate	cross.wvlt	20.4	3.02230043971779	0.72706572938447	1.62451674666116	-0.121552077441145	20.2876017226335	20.4384036738205	3.28945432975084	4.33665627938769	-0.0314272738652096	1.62451674666116	0.593936021426345	3.28945432975084	4.33665627938769	0.153562081345888	0.882709491677047	-0.678102304982756	6.33945621607124	3.75798465805932	-0.0952649510833938	NA	NA	NA	NA	NA	NA	NA	NA	NA	NA	NA	NA	NA	NA	NA	-0.090332507731402	33.9388095626768	34.0777516222982
Arab_Col-0_H-VP_190815-A.csv_VS_TS_Object_1_Arab_Col-0_Track_190815-A.csv	H+_flux	growth_rate	cross.wvlt	20.4666666666667	2.542986865728	0.406240276529924	1.62451674666116	-0.126371332951525	20.0280096752281	20.1890015427318	3.24931435927899	4.31901068116059	-0.0326732917526822	1.62451674666116	0.593936021426345	3.24931435927899	4.31901068116059	0.153562081345888	0.882709491677047	-0.678102304982756	6.02039830332888	3.68376780907272	-0.0952649510833938	0.628511312139045	0.647842170670476	1.54497191690795	0.82717851096389	0.0648040942357441	NA	NA	NA	NA	NA	NA	NA	NA	NA	NA	-0.148794283774471	33.0904928474313	33.4602101289583
Arab_Col-0_H-VP_190815-A.csv_VS_TS_Object_1_Arab_Col-0_Track_190815-A.csv	H+_flux	growth_rate	cross.wvlt	20.5333333333333	1.79522090437318	0.175183575778754	1.62451674666116	-0.130821994613934	19.7373997196986	19.9075093839419	3.20400966644192	4.29883088801817	-0.0338240097485442	1.62451674666116	0.593936021426345	3.20400966644192	4.29883088801817	0.153562081345888	0.888849221731947	-0.695897316191522	5.63975158537591	3.60811035048156	-0.0984449379831901	0.615576736371973	0.683759324459544	1.33930657423559	0.566422979093473	0.0669893235416367	NA	NA	NA	NA	NA	NA	NA	NA	NA	NA	-0.135970986605778	32.017718943853	32.3159897538465
Arab_Col-0_H-VP_190815-A.csv_VS_TS_Object_1_Arab_Col-0_Track_190815-A.csv	H+_flux	growth_rate	cross.wvlt	20.6	0.838585950413146	0.0785151556254521	1.63581615421054	-0.111732711911348	19.4799364460211	19.6021678846188	3.12014784221181	4.27661616744826	-0.0290894134364436	1.63581615421054	0.557352150467836	3.12014784221181	4.27661616744826	0.14510564415114	0.888849221731947	-0.695897316191522	5.34024518031198	3.52968409002345	-0.0984449379831901	0.602908350325027	0.69793940237512	1.21758404458649	0.37405246540968	0.0669713645453035	NA	NA	NA	NA	NA	NA	NA	NA	NA	NA	-0.12157656324821	31.0311276151959	31.2618819376149
Arab_Col-0_H-VP_190815-A.csv_VS_TS_Object_1_Arab_Col-0_Track_190815-A.csv	H+_flux	growth_rate	cross.wvlt	20.6666666666667	-0.276764381060082	0.0519103594825336	1.63581615421054	-0.115614764035539	19.1474612040695	19.2761477164027	3.06825403483476	4.25251172651819	-0.030100098823835	1.63581615421054	0.557352150467836	3.06825403483476	4.25251172651819	0.14510564415114	0.895031656986579	-0.712506928133262	4.9804916489671	3.44764815293196	-0.101495694512278	0.594607932902681	0.694398192031783	1.15004683679685	0.255097310512812	0.0657142282758359	NA	NA	NA	NA	NA	NA	NA	NA	NA	NA	-0.112984064166742	30.0041915485504	30.1967232122628
Arab_Col-0_H-VP_190815-A.csv_VS_TS_Object_1_Arab_Col-0_Track_190815-A.csv	H+_flux	growth_rate	cross.wvlt	20.7333333333333	-1.36461502863074	-0.0415207764696914	1.64719415535474	-0.096870713639513	18.8349902680141	18.9237102920637	2.97909464965945	4.2259911811952	-0.0253955383346277	1.64719415535474	0.518611352232202	2.97909464965945	4.2259911811952	0.135958681231536	0.895031656986579	-0.712506928133262	4.69154488090467	3.36175095045164	-0.101495694512278	0.586421789779817	0.680504799626131	1.14666350036491	0.213936191619315	0.0635128239962167	NA	NA	NA	NA	NA	NA	NA	NA	NA	NA	-0.100910473694873	29.0077699931129	29.1560911930736
Arab_Col-0_H-VP_190815-A.csv_VS_TS_Object_1_Arab_Col-0_Track_190815-A.csv	H+_flux	growth_rate	cross.wvlt	20.8	-2.12603923620357	-0.300130180689826	1.64719415535474	-0.100188254376869	18.4682933570179	18.5613720752465	2.92205298994116	4.1982056274315	-0.0262652618021944	1.64719415535474	0.518611352232202	2.92205298994116	4.1982056274315	0.135958681231536	0.895031656986579	-0.712506928133262	4.40189525079612	3.27016232014072	-0.101495694512278	0.582371078591092	0.669897624845417	1.18973830496197	0.248478158988941	0.0620909591638255	NA	NA	NA	NA	NA	NA	NA	NA	NA	NA	-0.103961336861174	27.9749524436624	28.1268123201827
Arab_Col-0_H-VP_190815-A.csv_VS_TS_Object_1_Arab_Col-0_Track_190815-A.csv	H+_flux	growth_rate	cross.wvlt	20.8666666666667	-2.43928637836401	-0.702710990909426	1.64719415535474	-0.103039394146902	18.0799929557877	18.1763980853613	2.86144785829285	4.16808358962419	-0.0270127140156332	1.64719415535474	0.518611352232202	2.86144785829285	4.16808358962419	0.135958681231536	0.895031656986579	-0.712506928133262	4.1123297698665	3.17236678037979	-0.101495694512278	0.578348347708385	0.657067726261963	1.28994996723475	0.346251422658776	0.0604811119261249	NA	NA	NA	NA	NA	NA	NA	NA	NA	NA	-0.107754317890055	26.9181409795989	27.0751737760409
Arab_Col-0_H-VP_190815-A.csv_VS_TS_Object_1_Arab_Col-0_Track_190815-A.csv	H+_flux	growth_rate	cross.wvlt	20.9333333333333	-2.508425174935	-1.09848057622517	1.65865129675544	-0.0847689052474852	17.7164424860017	17.7802867429338	2.76844942447732	4.13641672530383	-0.0223775120005802	1.65865129675544	0.477832038519381	2.76844942447732	4.13641672530383	0.126139321311412	0.895031656986579	-0.712506928133262	3.82385402182533	3.067837290114	-0.101495694512278	0.578348347708385	0.657067726261963	1.42701621717476	0.491384028131279	0.0604811119261249	NA	NA	NA	NA	NA	NA	NA	NA	NA	NA	-0.0984753466678583	25.9253706298784	26.0515848245738
Arab_Col-0_H-VP_190815-A.csv_VS_TS_Object_1_Arab_Col-0_Track_190815-A.csv	H+_flux	growth_rate	cross.wvlt	21	-2.56659479984878	-1.27380541535435	1.65865129675544	-0.0870386813394803	17.3050271090063	17.3707837820755	2.70468845972457	4.10292881904508	-0.0229766932875034	1.65865129675544	0.477832038519381	2.70468845972457	4.10292881904508	0.126139321311412	0.895031656986579	-0.712506928133262	3.53766126882959	2.95603255082082	-0.101495694512278	0.578348347708385	0.657067726261963	1.61461082896004	0.668891171921558	0.0604811119261249	NA	NA	NA	NA	NA	NA	NA	NA	NA	NA	-0.10446488498449	24.8885377647616	25.0249612345738
Arab_Col-0_H-VP_190815-A.csv_VS_TS_Object_1_Arab_Col-0_Track_190815-A.csv	H+_flux	growth_rate	cross.wvlt	21.0666666666667	-2.55787612582354	-1.09216993996268	NA	NA	NA	NA	2.61023810522437	4.06761882604969	NA	0.895031656986579	-0.712506928133262	3.25509431720135	2.83639268248473	-0.101495694512278	0.582371078591092	0.669897624845417	1.82487540448234	0.863284947216234	0.0620909591638255	NA	NA	NA	NA	NA	NA	NA	NA	NA	NA	NA	NA	NA	NA	NA	-0.166488226506138	7.03183384720773	7.13042756405379
Arab_Col-0_H-VP_190815-A.csv_VS_TS_Object_1_Arab_Col-0_Track_190815-A.csv	H+_flux	growth_rate	cross.wvlt	21.1333333333333	-2.28875373625718	-0.601736342174076	NA	NA	NA	NA	2.54453622998868	4.03098000556563	NA	0.888849221731947	-0.695897316191522	3.01960861977933	2.71026764136114	-0.0984449379831901	0.586421789779817	0.680504799626131	2.07131385260414	1.06379610968243	0.0635128239962167	NA	NA	NA	NA	NA	NA	NA	NA	NA	NA	NA	NA	NA	NA	NA	-0.218352106925424	6.52539130240373	6.68410029629757
Arab_Col-0_H-VP_190815-A.csv_VS_TS_Object_1_Arab_Col-0_Track_190815-A.csv	H+_flux	growth_rate	cross.wvlt	21.2	-1.75185820616774	0.00157983880766327	NA	NA	NA	NA	2.44992990002673	3.99225821885275	NA	0.882709491677047	-0.678102304982756	2.78776886222759	2.57724376076775	-0.0952649510833938	0.590500675892982	0.688713217083659	2.34257923885064	1.25913423758575	0.0647260267367293	NA	NA	NA	NA	NA	NA	NA	NA	NA	NA	NA	NA	NA	NA	NA	-0.278353027756385	6.04787093691166	6.28997663657189
Arab_Col-0_H-VP_190815-A.csv_VS_TS_Object_1_Arab_Col-0_Track_190815-A.csv	H+_flux	growth_rate	cross.wvlt	21.2666666666667	-1.07935357888045	0.494439913216491	NA	NA	NA	NA	2.38336707488276	3.95267003476121	NA	0.876612171835516	-0.659247200236663	2.5650135729249	2.43933261510018	-0.0919762973273433	0.598743758144108	0.697483983244416	2.59089295482634	1.44086645036018	0.0664653612708016	NA	NA	NA	NA	NA	NA	NA	NA	NA	NA	NA	NA	NA	NA	NA	-0.338053782865466	5.72231076317393	6.0656128149758
Arab_Col-0_H-VP_190815-A.csv_VS_TS_Object_1_Arab_Col-0_Track_190815-A.csv	H+_flux	growth_rate	cross.wvlt	21.3333333333333	-0.295615721014847	0.711303738874267	NA	NA	NA	NA	2.31524584284069	3.91099335487082	NA	0.864543593021138	-0.618782843350556	2.38659772059016	2.29923512022341	-0.0851422831790174	0.607101909535327	0.695772219505265	2.82401473248243	1.6016370240776	0.0672277869284886	NA	NA	NA	NA	NA	NA	NA	NA	NA	NA	NA	NA	NA	NA	NA	-0.417592850652373	5.47809093208475	5.9930901477944
Arab_Col-0_H-VP_190815-A.csv_VS_TS_Object_1_Arab_Col-0_Track_190815-A.csv	H+_flux	growth_rate	cross.wvlt	21.4	0.591573693686024	0.598895891207978	NA	NA	NA	NA	2.22324694086616	3.86840743390625	NA	0.852641165897643	-0.575221576416823	2.22666523217033	2.16301827361041	-0.0780587507112181	0.611324637256629	0.6910230582826	3.06227539607498	1.73652527953864	0.0672333219199933	NA	NA	NA	NA	NA	NA	NA	NA	NA	NA	NA	NA	NA	NA	NA	-0.504755631449008	5.16291027442518	5.89849591827613
Arab_Col-0_H-VP_190815-A.csv_VS_TS_Object_1_Arab_Col-0_Track_190815-A.csv	H+_flux	growth_rate	cross.wvlt	21.4666666666667	1.28514883074616	0.259569006900511	NA	NA	NA	NA	2.1556530172199	3.82403359644695	NA	0.829325648377722	-0.480751082501079	2.15263585504222	2.04124484443754	-0.0634549489966369	0.61985841117556	0.674069545870467	3.21252743599241	1.84232570486557	0.0664993402705569	NA	NA	NA	NA	NA	NA	NA	NA	NA	NA	NA	NA	NA	NA	NA	-0.598973238329677	5.06397139418565	6.13134742067596
Arab_Col-0_H-VP_190815-A.csv_VS_TS_Object_1_Arab_Col-0_Track_190815-A.csv	H+_flux	growth_rate	cross.wvlt	21.5333333333333	1.32419081253551	-0.085290648314258	NA	NA	NA	NA	2.0659308797985	3.77857848796043	NA	0.806647694910493	-0.378322548136267	2.12716475631191	1.9508066503225	-0.0485697932604459	0.62416986738257	0.662058348765217	3.34229491642337	1.91772043321958	0.0657686908065749	NA	NA	NA	NA	NA	NA	NA	NA	NA	NA	NA	NA	NA	NA	NA	-0.685432477691019	4.88239446150475	6.30681875548173
Arab_Col-0_H-VP_190815-A.csv_VS_TS_Object_1_Arab_Col-0_Track_190815-A.csv	H+_flux	growth_rate	cross.wvlt	21.6	0.628130541794566	-0.233915232058527	NA	NA	NA	NA	1.99959636628519	3.73167435920052	NA	0.773788190664068	-0.211590926242132	2.22441993740682	1.90481420482163	-0.0260578913359039	0.62416986738257	0.662058348765217	3.44803188241928	1.96248363381067	0.0657686908065749	NA	NA	NA	NA	NA	NA	NA	NA	NA	NA	NA	NA	NA	NA	NA	-0.794486600458575	4.58063196763134	6.53767831603049
Arab_Col-0_H-VP_190815-A.csv_VS_TS_Object_1_Arab_Col-0_Track_190815-A.csv	H+_flux	growth_rate	cross.wvlt	21.6666666666667	-0.319421844756843	-0.13595482386698	NA	NA	NA	NA	1.91286914416944	3.68354708003164	NA	0.628511312139045	0.647842170670476	3.43849870859128	1.97698752972769	0.0648040942357441	NA	NA	NA	NA	NA	NA	NA	NA	NA	NA	NA	NA	NA	NA	NA	NA	NA	NA	NA	NA	-1.33011648299736	0.943285294008484	3.95734897125258
Arab_Col-0_H-VP_190815-A.csv_VS_TS_Object_1_Arab_Col-0_Track_190815-A.csv	H+_flux	growth_rate	cross.wvlt	21.7333333333333	-0.907677456198086	0.100414096033542	NA	NA	NA	NA	1.84838639136806	3.6342633987622	NA	0.628511312139045	0.647842170670476	3.40175627285911	1.96154744476368	0.0648040942357441	NA	NA	NA	NA	NA	NA	NA	NA	NA	NA	NA	NA	NA	NA	NA	NA	NA	NA	NA	NA	-1.3674175052195	0.790762955794854	3.91506230705152
Arab_Col-0_H-VP_190815-A.csv_VS_TS_Object_1_Arab_Col-0_Track_190815-A.csv	H+_flux	growth_rate	cross.wvlt	21.8	-0.807520108354714	0.316128941070305	NA	NA	NA	NA	1.76521930197724	3.58365215924722	NA	0.721969910351149	0.0970822734680018	2.51369959511423	1.8962657544871	0.0111552463990341	0.628511312139045	0.647842170670476	3.29636160958193	1.9163148463376	0.0648040942357441	NA	NA	NA	NA	NA	NA	NA	NA	NA	NA	NA	NA	NA	NA	NA	-0.986940421975862	3.78702300408184	6.86994313012231
Arab_Col-0_H-VP_190815-A.csv_VS_TS_Object_1_Arab_Col-0_Track_190815-A.csv	H+_flux	growth_rate	cross.wvlt	21.8666666666667	0.046737909334948	0.407381313296478	NA	NA	NA	NA	1.70304858859907	3.53212103761273	NA	0.732048234723705	0.0329769411934931	2.40838244766961	1.87164712592755	0.00384211357887205	0.628511312139045	0.647842170670476	3.12804051688403	1.84098708074365	0.0648040942357441	NA	NA	NA	NA	NA	NA	NA	NA	NA	NA	NA	NA	NA	NA	NA	-0.973819665813714	3.6462376153772	6.48629807814788
Arab_Col-0_H-VP_190815-A.csv_VS_TS_Object_1_Arab_Col-0_Track_190815-A.csv	H+_flux	growth_rate	cross.wvlt	21.9333333333333	1.51876925384283	0.355138510778853	NA	NA	NA	NA	1.62386471231834	3.47920388147419	NA	0.737140032864258	0.00124849454231422	2.33256260695547	1.84411408109723	0.000146472730463756	0.62416986738257	0.662058348765217	2.94360556622533	1.73516264051237	0.0657686908065749	NA	NA	NA	NA	NA	NA	NA	NA	NA	NA	NA	NA	NA	NA	NA	-0.993575782704723	3.28594291831422	6.02155307597181
Arab_Col-0_H-VP_190815-A.csv_VS_TS_Object_1_Arab_Col-0_Track_190815-A.csv	H+_flux	growth_rate	cross.wvlt	22	3.11649484565572	0.210837647413802	NA	NA	NA	NA	1.56434451680933	3.4255355797021	NA	0.742267247261657	-0.0302059712029539	2.26357909934973	1.8194038582688	-0.00356839755626209	0.615576736371973	0.683759324459544	2.74972927413078	1.60027977891137	0.0669893235416367	NA	NA	NA	NA	NA	NA	NA	NA	NA	NA	NA	NA	NA	NA	NA	-1.02531339819515	2.8272931047381	5.44935273619627
Arab_Col-0_H-VP_190815-A.csv_VS_TS_Object_1_Arab_Col-0_Track_190815-A.csv	H+_flux	growth_rate	cross.wvlt	22.0666666666667	4.03553017475645	0.0712659985138823	NA	NA	NA	NA	1.48944011914001	3.37048068684842	NA	0.747430124255449	-0.0613510964081561	2.2100466105659	1.80343613338492	-0.00729815457760865	0.607101909535327	0.695772219505265	2.52471792779968	1.44062624905333	0.0672277869284886	NA	NA	NA	NA	NA	NA	NA	NA	NA	NA	NA	NA	NA	NA	NA	-1.04455326681914	2.45489833942682	4.88742919572297
Arab_Col-0_H-VP_190815-A.csv_VS_TS_Object_1_Arab_Col-0_Track_190815-A.csv	H+_flux	growth_rate	cross.wvlt	22.1333333333333	3.7044557185423	0.0136877076011933	NA	NA	NA	NA	1.43280001062509	3.31476051759698	NA	0.752628911898607	-0.0921575078379108	2.1786347035599	1.80128655449835	-0.0110390512863083	0.598743758144108	0.697483983244416	2.28919987004155	1.26293967062384	0.0664653612708016	NA	NA	NA	NA	NA	NA	NA	NA	NA	NA	NA	NA	NA	NA	NA	-1.04731409199555	2.1923751724155	4.38563563527213
Arab_Col-0_H-VP_190815-A.csv_VS_TS_Object_1_Arab_Col-0_Track_190815-A.csv	H+_flux	growth_rate	cross.wvlt	22.2	2.30175391968525	0.0258725815759779	NA	NA	NA	NA	1.36236457237434	3.2577305978845	NA	0.757863859969451	-0.122601368642957	2.17413027367238	1.81673055305451	-0.0147879048499681	0.590500675892982	0.688713217083659	2.06079403980669	1.07493984108217	0.0647260267367293	NA	NA	NA	NA	NA	NA	NA	NA	NA	NA	NA	NA	NA	NA	NA	-1.0307954875168	2.05082330356803	3.98886766430018
Arab_Col-0_H-VP_190815-A.csv_VS_TS_Object_1_Arab_Col-0_Track_190815-A.csv	H+_flux	growth_rate	cross.wvlt	22.2666666666667	0.560994079109682	0.0406401568552851	NA	NA	NA	NA	1.30874068501257	3.20001735163876	NA	0.763135219983647	-0.152663856291262	2.19959130823288	1.85187629471694	-0.0185420546838337	0.586421789779817	0.680504799626131	1.8291718574435	0.885122616466604	0.0635128239962167	NA	NA	NA	NA	NA	NA	NA	NA	NA	NA	NA	NA	NA	NA	NA	-0.995130818439396	2.04114740800791	3.74939943980303
Arab_Col-0_H-VP_190815-A.csv_VS_TS_Object_1_Arab_Col-0_Track_190815-A.csv	H+_flux	growth_rate	cross.wvlt	22.3333333333333	-0.875231817448314	0.0370313744346411	NA	NA	NA	NA	1.24288063839225	3.1411805670809	NA	0.582371078591092	0.669897624845417	1.63262557056756	0.703291682928434	0.0620909591638255	NA	NA	NA	NA	NA	NA	NA	NA	NA	NA	NA	NA	NA	NA	NA	NA	NA	NA	NA	NA	-2.38737102703402	-1.18886145121308	1.6312482580872
Arab_Col-0_H-VP_190815-A.csv_VS_TS_Object_1_Arab_Col-0_Track_190815-A.csv	H+_flux	growth_rate	cross.wvlt	22.4	-1.74198037607155	0.0463463175882822	NA	NA	NA	NA	1.19233337647189	3.08150827217495	NA	0.578348347708385	0.657067726261963	1.47404690983189	0.537986838033153	0.0604811119261249	NA	NA	NA	NA	NA	NA	NA	NA	NA	NA	NA	NA	NA	NA	NA	NA	NA	NA	NA	NA	-2.52566665910764	-1.18682215006723	1.45401333182583
Arab_Col-0_H-VP_190815-A.csv_VS_TS_Object_1_Arab_Col-0_Track_190815-A.csv	H+_flux	growth_rate	cross.wvlt	22.4666666666667	-1.96812647618863	0.0739417492166773	NA	NA	NA	NA	1.13109736726939	3.02105755924955	NA	0.578348347708385	0.657067726261963	1.33782933559196	0.398630452255507	0.0604811119261249	NA	NA	NA	NA	NA	NA	NA	NA	NA	NA	NA	NA	NA	NA	NA	NA	NA	NA	NA	NA	-2.68671032599169	-1.18545577055849	1.31964707275174
Arab_Col-0_H-VP_190815-A.csv_VS_TS_Object_1_Arab_Col-0_Track_190815-A.csv	H+_flux	growth_rate	cross.wvlt	22.5333333333333	-1.58013445418549	0.0847125967894292	NA	NA	NA	NA	1.08363054966956	2.95944260894222	NA	0.582371078591092	0.669897624845417	1.22672884554723	0.292482301728857	0.0620909591638255	NA	NA	NA	NA	NA	NA	NA	NA	NA	NA	NA	NA	NA	NA	NA	NA	NA	NA	NA	NA	-2.90775710803293	-1.19233646957921	1.22569395489046
Arab_Col-0_H-VP_190815-A.csv_VS_TS_Object_1_Arab_Col-0_Track_190815-A.csv	H+_flux	growth_rate	cross.wvlt	22.6	-0.849513094808208	0.0578889235238354	NA	NA	NA	NA	1.02703322547583	2.89762409845014	NA	NA	NA	NA	NA	NA	NA	NA	NA	NA	NA	NA	NA	NA	NA	NA	NA	NA	NA	NA	NA	NA	NA	NA	NA	NA	0	0	0
Arab_Col-0_H-VP_190815-A.csv_VS_TS_Object_1_Arab_Col-0_Track_190815-A.csv	H+_flux	growth_rate	cross.wvlt	22.6666666666667	-0.22025724051531	0.000470295980188523	NA	NA	NA	NA	0.972652361067784	2.83466553323354	NA	NA	NA	NA	NA	NA	NA	NA	NA	NA	NA	NA	NA	NA	NA	NA	NA	NA	NA	NA	NA	NA	NA	NA	NA	NA	0	0	0
Arab_Col-0_H-VP_190815-A.csv_VS_TS_Object_1_Arab_Col-0_Track_190815-A.csv	H+_flux	growth_rate	cross.wvlt	22.7333333333333	0.0918904004262198	-0.0869964730019309	NA	NA	NA	NA	0.930654540236219	2.77122916796984	NA	NA	NA	NA	NA	NA	NA	NA	NA	NA	NA	NA	NA	NA	NA	NA	NA	NA	NA	NA	NA	NA	NA	NA	NA	NA	0	0	0
Arab_Col-0_H-VP_190815-A.csv_VS_TS_Object_1_Arab_Col-0_Track_190815-A.csv	H+_flux	growth_rate	cross.wvlt	22.8	0.185525337273325	-0.200556511241944	NA	NA	NA	NA	0.880977278946207	2.70757082256238	NA	NA	NA	NA	NA	NA	NA	NA	NA	NA	NA	NA	NA	NA	NA	NA	NA	NA	NA	NA	NA	NA	NA	NA	NA	NA	0	0	0
Arab_Col-0_H-VP_190815-A.csv_VS_TS_Object_1_Arab_Col-0_Track_190815-A.csv	H+_flux	growth_rate	cross.wvlt	22.8666666666667	0.108063633571502	-0.298277466073661	NA	NA	NA	NA	3.6829928279646	2.72138731622937	NA	NA	NA	NA	NA	NA	NA	NA	NA	NA	NA	NA	NA	NA	NA	NA	NA	NA	NA	NA	NA	NA	NA	NA	NA	NA	0	0	0
Arab_Col-0_H-VP_190815-A.csv_VS_TS_Object_1_Arab_Col-0_Track_190815-A.csv	H+_flux	growth_rate	cross.wvlt	22.9333333333333	-0.188543945992775	-0.344506723681814	NA	NA	NA	NA	3.90827403807397	2.82506917397687	NA	NA	NA	NA	NA	NA	NA	NA	NA	NA	NA	NA	NA	NA	NA	NA	NA	NA	NA	NA	NA	NA	NA	NA	NA	NA	0	0	0
Arab_Col-0_H-VP_190815-A.csv_VS_TS_Object_1_Arab_Col-0_Track_190815-A.csv	H+_flux	growth_rate	cross.wvlt	23	-0.558772443548207	-0.376465241091266	NA	NA	NA	NA	4.18656935385942	2.92392869295152	NA	NA	NA	NA	NA	NA	NA	NA	NA	NA	NA	NA	NA	NA	NA	NA	NA	NA	NA	NA	NA	NA	NA	NA	NA	NA	0	0	0
Arab_Col-0_H-VP_190815-A.csv_VS_TS_Object_1_Arab_Col-0_Track_190815-A.csv	H+_flux	growth_rate	cross.wvlt	23.0666666666667	-0.784179931468389	-0.440287221016406	NA	NA	NA	NA	4.41493726407095	3.01860780921833	NA	NA	NA	NA	NA	NA	NA	NA	NA	NA	NA	NA	NA	NA	NA	NA	NA	NA	NA	NA	NA	NA	NA	NA	NA	NA	0	0	0
Arab_Col-0_H-VP_190815-A.csv_VS_TS_Object_1_Arab_Col-0_Track_190815-A.csv	H+_flux	growth_rate	cross.wvlt	23.1333333333333	-0.932419460128497	-0.48527171348265	NA	NA	NA	NA	4.69774825417642	3.1078436349015	NA	NA	NA	NA	NA	NA	NA	NA	NA	NA	NA	NA	NA	NA	NA	NA	NA	NA	NA	NA	NA	NA	NA	NA	NA	NA	0	0	0
Arab_Col-0_H-VP_190815-A.csv_VS_TS_Object_1_Arab_Col-0_Track_190815-A.csv	H+_flux	growth_rate	cross.wvlt	23.2	-1.29645195106896	-0.546740886872913	NA	NA	NA	NA	4.92179127003386	3.19313948013314	NA	NA	NA	NA	NA	NA	NA	NA	NA	NA	NA	NA	NA	NA	NA	NA	NA	NA	NA	NA	NA	NA	NA	NA	NA	NA	0	0	0
Arab_Col-0_H-VP_190815-A.csv_VS_TS_Object_1_Arab_Col-0_Track_190815-A.csv	H+_flux	growth_rate	cross.wvlt	23.2666666666667	-1.81055229338579	-0.845231558797157	NA	NA	NA	NA	5.13686679649798	3.2729384057846	NA	NA	NA	NA	NA	NA	NA	NA	NA	NA	NA	NA	NA	NA	NA	NA	NA	NA	NA	NA	NA	NA	NA	NA	NA	NA	0	0	0
Arab_Col-0_H-VP_190815-A.csv_VS_TS_Object_1_Arab_Col-0_Track_190815-A.csv	H+_flux	growth_rate	cross.wvlt	23.3333333333333	-1.69649906921593	-1.08164649121445	NA	NA	NA	NA	5.41542543706451	3.34883470346873	NA	NA	NA	NA	NA	NA	NA	NA	NA	NA	NA	NA	NA	NA	NA	NA	NA	NA	NA	NA	NA	NA	NA	NA	NA	NA	0	0	0
